# Supplementary material for: Genome-wide identification and characterization of long non-coding RNAs expressed during sheep fetal and postnatal hair follicle development
Source: Sci Rep. 2019 Jun 11;9:8501. doi: 10.1038/s41598-019-44600-w (PMC6559957; doi:10.1038/s41598-019-44600-w)
Supplement: Supplementary file 2 — Dataset 1 [file 41598_2019_44600_MOESM2_ESM.xlsx]

## Sheet: List
Title of the manuscript:
Genome-wide identification and characterization of long non-coding RNAs expressed during sheep fetal and postnatal hair follicle development
Author list:
Ablat Sulayman1,2, Kechuan Tian2,*, Xixia Huang1,*, Yuezhen Tian2, Xinming Xu2, Xuefeng Fu2, Bingru Zhao1, Weiwei Wu2, Dan Wang1, Aynur Yasin2 and Hanikezi Tulafu2
Supplementary Dataset 1. LncRNAs Expression
Note: ENSOART represents the Known LncRNAs TCONS represents the novel LncRNAs

## Sheet: lncRNA_expression
lncRNA_id	NONCODE_id	locus	length	1_FPKM	10_FPKM	11_FPKM	12_FPKM	13_FPKM	14_FPKM	15_FPKM	16_FPKM	17_FPKM	18_FPKM	2_FPKM	3_FPKM	4_FPKM	5_FPKM	6_FPKM	7_FPKM	8_FPKM	9_FPKM	Group1_FPKM	Group2_FPKM	Group3_FPKM	Group4_FPKM	Group5_FPKM	Group6_FPKM	1_count	10_count	11_count	12_count	13_count	14_count	15_count	16_count	17_count	18_count	2_count	3_count	4_count	5_count	6_count	7_count	8_count	9_count	Group1_count	Group2_count	Group3_count	Group4_count
ENSOART00000027102	ENSOART00000027102	4:613577-751572	2514	0.429076	0.710759	0.363691	0.481702	0.330503	0.377877	1.31813	0.750213	0.296735	0.83035	0.427243	0.442296	0.686028	0.898143	0.652908	0.516645	0.707438	0.683555	0.432872	0.745693	0.635879	0.518717	0.675504	0.625766	15.546	25.8552	13.3523	18.1332	12.3424	13.8994	48.7738	27.3881	10.5826	29.9648	15.6222	15.8771	25.4923	33.3694	25.1485	19.7191	26.0223	26.1942	15.6818	28.0034	23.9785	19.1135
ENSOART00000027103	ENSOART00000027103	4:1424086-1428979	302	0	0	1.2601	0	1.0192	0.727173	0	1.38483	1.27849	1.77049	1.71537	0	4.77294	2.1625	1.36856	1.88483	0	0	0.571789	2.768	0.628275	0.420033	0.582125	1.47794	0	0	0.785427	0	0.685689	0.434355	0	0.829944	0.962052	1.10981	1.04148	0	3.05907	1.71125	0.89816	1.23244	0	0	0.347159	1.88949	0.410814	0.261809
ENSOART00000027104	ENSOART00000027104	4:1430429-1616868	533	1.2647	1.69659	2.26283	2.42701	2.26345	2.06385	2.76662	2.03282	2.40255	2.37898	2.72724	0.459595	3.50513	2.86686	2.67029	2.38049	4.47166	2.40786	1.48385	3.01409	3.08667	2.12881	2.36464	2.27145	5.97925	7.38721	10.2105	11.0814	10.971	9.5558	12.5418	9.12938	10.5826	11.0981	12.4977	2.26816	16.3151	13.69	12.5742	11.092	19.8265	10.4777	6.91504	14.1931	13.7987	9.55971
ENSOART00000027105	ENSOART00000027105	4:1728137-1920963	553	2.64414	3.99451	1.38641	1.00155	2.96286	2.18461	2.34997	2.97198	2.67328	2.87727	1.81011	2.4002	3.12017	2.6784	3.15675	3.54813	4.67091	5.9647	2.28481	2.98511	4.72791	2.12749	2.49915	2.84084	10.7626	16.0056	5.49799	4.02959	12.3424	8.68709	9.75476	12.4492	10.5826	12.2079	7.29034	10.2067	12.2363	11.1231	12.5742	14.7893	18.5874	23.5748	9.4199	11.9779	18.9838	8.51106
ENSOART00000027106	ENSOART00000027106	4:1728137-1920963	949	0.233732	0.721366	1.01502	0.867195	0.658832	0.757408	1.71521	1.13314	0.771015	0.973764	0.618338	0.663705	1.69505	0.99887	1.11569	1.88796	0.618104	1.49332	0.505259	1.26987	1.33313	0.86786	1.04382	0.959306	2.3917	7.38721	10.2105	9.06658	6.85689	7.81838	18.116	11.6192	7.69641	9.98827	6.24886	6.80447	17.3348	10.2675	11.6761	19.7191	6.19579	15.7165	5.14834	13.0928	13.8771	8.88811
ENSOART00000027107	ENSOART00000027107	4:1728137-1920963	1626	0.310586	0.546773	0.349339	0.424381	0.319858	0.377239	1.19036	0.779916	0.646528	0.770271	0.600843	0.59474	0.503317	0.631636	0.61628	0.792229	0.437762	0.620148	0.502056	0.583744	0.616713	0.440165	0.629154	0.732238	7.1751	12.312	7.85427	10.074	7.54258	8.68709	27.8708	18.2588	14.4308	17.7569	13.5392	13.6089	11.2166	14.5456	14.3706	18.4866	9.91327	14.4068	11.4411	13.3776	14.2689	10.0801
ENSOART00000027108	ENSOART00000027108	4:1972924-2105742	875	0.311509	0.330292	0.345468	0.615084	0.70803	0.611079	0.991727	1.34606	0.691763	0.802205	0.455653	0.393959	1.15671	0.871259	1.13014	1.2739	1.52846	1.01522	0.387041	1.0527	1.27253	0.430281	0.770279	0.946676	3.58755	3.6936	3.92713	7.05179	8.22827	6.94968	11.1483	14.939	7.69641	8.87846	5.20738	4.53632	13.256	10.2675	13.4724	14.7893	17.3482	11.7874	4.44375	12.332	14.6416	4.89084
ENSOART00000027109	ENSOART00000027109	4:1972924-2105742	845	2.08755	3.41702	3.8617	4.36045	4.42101	3.88668	5.86935	4.21174	2.51021	5.34873	3.16332	3.16419	6.00756	3.7538	4.91721	4.69911	3.53313	4.18422	2.80502	4.89285	4.13882	3.87973	4.72568	4.02356	38.2672	52.9417	61.2633	73.5401	75.4258	63.8501	91.9735	63.9057	39.4441	82.1257	53.1153	56.704	97.8904	66.7388	87.1215	76.4114	57.0013	65.4856	49.3622	83.9169	66.2994	62.5817
ENSOART00000027110	ENSOART00000027110	4:2195141-2448893	1117	2.48189	4.57245	3.35341	3.86884	3.53668	4.11988	6.76634	4.25978	3.05523	5.29839	3.58023	3.38135	6.14262	3.68726	4.27599	3.44049	4.40042	4.32376	3.14782	4.70196	4.05489	3.93157	4.80763	4.20446	69.3593	113.271	84.0406	103.762	91.1967	105.114	164.437	101.253	74.078	126.518	92.6914	91.8604	153.973	101.819	115.863	88.7358	112.763	108.706	84.637	123.885	103.402	100.358
ENSOART00000027111	ENSOART00000027111	4:2498744-2599693	2268	3.86958	5.24759	4.30275	4.22521	4.78048	3.89706	5.1174	4.68161	2.98174	4.52935	5.00856	5.36073	7.5189	7.09517	5.5742	4.43633	4.8919	5.98169	4.74629	6.72943	5.10331	4.59185	4.59831	4.06423	76.2149	109.268	89.3264	87.419	105.153	81.0065	114.511	109.586	63.083	100.087	102.635	107.452	150.233	145.757	115.884	98.2439	106.065	136.721	95.434	137.291	113.677	95.3377
ENSOART00000027112	ENSOART00000027112	4:2498744-2599693	2551	0.0827063	0.159045	0.0764692	0.0958208	0.15436	0.14003	0.44698	0.287213	0.161822	0.291236	0.142919	0.143996	0.250087	0.186124	0.348726	0.11387	0.19292	0.244582	0.123207	0.261646	0.18379	0.110445	0.247123	0.246757	2.71119	5.23397	2.5685	3.24685	5.24339	4.56141	15.0884	9.92617	5.22267	9.78401	4.63689	4.8219	7.81897	6.54465	11.6543	4.04878	6.69814	8.65664	4.05666	8.67265	6.46785	3.6831
ENSOART00000027115	ENSOART00000027115	4:3900424-3902519	783	0.915591	2.20746	0.91031	1.14898	1.44474	1.4345	3.32062	2.2082	2.00081	2.08032	0.930946	1.15535	1.7082	1.97363	1.9241	2.00064	1.44325	2.79478	1.00063	1.86864	2.07955	1.42225	2.06662	2.09644	7.1751	17.2368	7.06884	9.06658	11.6567	11.2932	26.4772	17.4288	15.3928	16.6471	7.29034	9.07263	13.256	15.4013	15.2687	16.0217	11.1524	20.9554	7.84602	14.642	16.0432	11.1241
ENSOART00000027117	ENSOART00000027117	4:4621555-4946526	2063	0.0931276	0.0991141	0.285205	0.401297	0.736706	0.256462	0.826618	0.616899	0.41082	0.682072	0.38902	0.151979	0.396133	0.568433	0.296338	0.255869	0.357241	0.249618	0.211375	0.420301	0.287576	0.261872	0.606595	0.56993	3.58755	3.6936	10.996	16.1184	27.4276	9.5558	29.2643	21.5785	15.3928	24.4158	14.5807	5.6704	15.2954	22.2463	11.6761	9.85953	13.6307	9.16798	7.94621	16.4059	10.8861	10.2693
ENSOART00000027118	ENSOART00000027118	4:4621555-4946526	1082	0.205402	1.28162	0.334146	0.616764	0.614196	0.561127	0.480599	0.211287	0.317029	0.658142	0	0.195269	0.257556	0.21332	0.512828	0.311517	0	0.448882	0.133557	0.327902	0.253466	0.744177	0.551974	0.395486	2.3917	14.7744	3.92713	7.05179	7.54258	6.51532	5.57415	2.48983	3.84821	7.76865	0	2.26816	3.05907	2.56688	6.28712	3.69732	0	5.23885	1.55329	3.97102	2.97872	8.58444
ENSOART00000027120	ENSOART00000027120	4:6168806-6173179	4156	2.0044	1.13967	1.58782	1.56298	1.66639	1.74063	1.19844	1.28421	2.10401	1.6425	1.53652	1.43723	1.16856	1.91552	1.69335	1.42474	1.58877	1.42723	1.65938	1.59248	1.48025	1.43015	1.53515	1.67691	127.956	72.6409	101.32	101.747	108.339	111.629	78.0381	83.8243	132.763	104.322	97.8988	90.7263	73.4178	124.921	111.372	94.898	104.089	96.9187	105.527	103.237	98.6353	91.9027
ENSOART00000027121	ENSOART00000027121	4:7868798-7870786	477	5.64929	0.364605	2.19703	0.851404	0.724129	0.747678	0.814077	1.65399	1.05779	1.22224	2.59867	4.3381	2.20691	2.38576	3.54298	1.34487	3.83325	0.395674	4.19535	2.71188	1.85793	1.13768	0.761962	1.31134	21.5253	1.2312	7.85427	3.02219	2.74276	2.60613	2.78708	5.80961	3.84821	4.43923	9.37329	17.0112	8.15753	9.41188	13.4724	4.92977	13.6307	1.30971	15.9699	10.3473	6.62341	4.03589
ENSOART00000027122	ENSOART00000027122	4:8837313-8955083	961	0	0.119704	0	0	0.128569	0	0	0	0	0	0.201067	0	0	0.160953	0	0	0.231231	0.124286	0.0670222	0.0536512	0.118506	0.0399014	0.0428563	0	0	1.2312	0	0	1.37138	0	0	0	0	0	2.08295	0	0	1.71125	0	0	2.47832	1.30971	0.694318	0.570417	1.26268	0.4104
ENSOART00000027123	ENSOART00000027123	4:15600179-15850705	931	0.259221	0.0934672	0.176142	0.0727588	0.103284	0	0	0.0642416	0.145971	0.0860531	0.0775305	0.328718	0.230823	0.120027	0.131028	0.712566	0.0905121	0.395932	0.221823	0.160626	0.39967	0.114123	0.0344281	0.0987551	3.58755	1.2312	2.35628	1.0074	1.37138	0	0	0.829944	1.9241	1.10981	1.04148	4.53632	3.05907	1.71125	1.79632	9.85953	1.23916	5.23885	3.05511	2.18888	5.44585	1.53163
ENSOART00000027128	ENSOART00000027128	4:28466053-28471449	3603	0.179024	0.2296	0.198099	0.240318	0.209351	0.214702	0.427502	0.503437	0.133352	0.258587	0.211282	0.114499	0.350119	0.366246	0.260409	0.215639	0.346599	0.202527	0.168268	0.325591	0.254922	0.222672	0.283852	0.298458	10.7626	13.5432	11.7814	15.111	13.0281	13.0306	26.4772	31.5379	7.69641	15.5373	12.4977	6.80447	20.3938	22.2463	16.1669	13.5569	21.0657	13.0971	10.0216	19.6023	15.9066	13.4785
ENSOART00000027130	ENSOART00000027130	4:31135447-31234970	378	1.25858	1.52422	0.927146	3.04646	2.22424	1.30147	0.912058	2.15097	2.1081	1.98033	3.00318	1.15899	1.1574	0.436564	2.44638	5.15657	5.86181	1.78544	1.80692	1.34678	4.26794	1.83261	1.47926	2.0798	2.39164	2.46236	1.57084	5.03697	4.11412	2.17177	1.3935	3.31974	3.84816	3.32937	5.19436	2.2681	2.03932	0.8556	4.49077	8.62704	9.91321	2.61936	3.2847	2.4619	7.0532	3.02339
ENSOART00000027132	ENSOART00000027132	4:33768544-33779593	2718	0.0321471	0.0657547	0.020771	0	0.0870863	0.0113853	0.107043	0.0622865	0.128667	0.0573405	0	0.0306874	0.0553011	0.0225519	0	0	0.0319104	0	0.0209448	0.025951	0.0106368	0.0288419	0.068505	0.0827647	1.19585	2.4624	0.785427	0	3.42845	0.434355	4.18061	2.48983	4.81026	2.21961	0	1.13408	2.03938	0.855626	0	0	1.23916	0	0.776643	0.965003	0.413053	1.08261
ENSOART00000027133	ENSOART00000027133	4:35134035-35136120	302	1.61256	1.92564	0	0	0	0	0	0	1.23388	1.68974	1.66384	0	0	0	0	0	0	0	1.09213	0	0	0.64188	0	0.97454	1.19585	1.2312	0	0	0	0	0	0	0.962052	1.10981	1.04148	0	0	0	0	0	0	0	0.745775	0	0	0.4104
ENSOART00000027134	ENSOART00000027134	4:36706036-36708020	1462	0	0	0.0467092	0	0	0	0	0.0962127	0	0.0651566	0	0.135159	0.413395	0.0999357	0.0505962	0.139346	0	0.148002	0.0450529	0.187976	0.0957826	0.0155697	0	0.0537898	0	0	0.785427	0	0	0	0	1.65989	0	1.10981	0	2.26816	7.13784	1.71125	0.89816	2.46488	0	2.61942	0.756053	3.24908	1.69477	0.261809
ENSOART00000027135	ENSOART00000027135	4:38776751-38812821	3570	0.039563	0.167594	0.0665574	0.0800076	0.0225304	0.0144376	0.113147	0.107999	0.051344	0.0372513	0.104639	0.0753736	0.140525	0.069196	0.0575126	0.0194082	0.04097	0.14151	0.0731918	0.089078	0.0672962	0.10472	0.0500382	0.0655315	2.38791	9.84929	3.92597	5.03427	1.37003	0.867419	6.96753	6.63712	2.8833	2.21629	6.24668	4.53283	8.15459	4.27803	3.5906	1.22861	2.4746	9.164	4.38914	5.34107	4.28907	6.26984
ENSOART00000027137	ENSOART00000027137	4:40164547-40177100	1274	0.286006	0.313629	0.66948	0.62674	0.567235	0.560389	1.73206	0.758126	0.705013	0.975169	0.462298	0.437643	0.90145	0.764403	0.955581	0.534069	0.868232	1.0066	0.395316	0.873811	0.802968	0.536616	0.953227	0.81277	5.97925	6.15601	13.3523	13.0962	11.6567	11.2932	34.8384	14.939	13.4687	18.8667	9.37329	9.07263	18.3544	16.2569	20.6577	11.092	17.3482	20.9554	8.14172	18.423	16.4652	10.8681
ENSOART00000027139	ENSOART00000027139	4:47308312-47330698	2926	0	0	0	0.017473	0	0.0155743	0	0.0446409	0	0	0	0	0.0376773	0.03019	0.0155691	0	0	0	0	0.0278121	0	0.00582433	0.00519144	0.0148803	0	0	0	1.0074	0	0.868709	0	2.48983	0	0	0	0	2.03938	1.71125	0.89816	0	0	0	0	1.5496	0	0.335799
ENSOART00000027141	ENSOART00000027141	4:59827991-59830440	1721	0	0.284515	0.10733	0	0.0927306	0.0601833	0.190105	0.336529	0.0885042	0.203843	0.0965629	0.105131	0.0936249	0.15311	0.357567	0.0546956	0.222028	0.171213	0.0672313	0.201434	0.149312	0.130615	0.11434	0.209625	0	6.15601	2.35628	0	2.05707	1.30306	4.18061	7.46949	1.9241	4.43923	2.08295	2.26816	2.03938	3.4225	8.08344	1.23244	4.95663	3.92914	1.45037	4.51511	3.37274	2.83743
ENSOART00000027142	ENSOART00000027142	4:61535328-61588704	1012	0.191688	0.200844	0.129933	0.163786	0.166184	0.320044	0.114528	0.0682994	0.0786992	0.179348	0.425885	0.272242	0.332336	0.201928	0.217324	0.295966	0.505608	0.323153	0.296605	0.250529	0.374909	0.164854	0.200252	0.108782	2.3917	2.4624	1.57085	2.0148	2.05707	3.90919	1.39354	0.829944	0.962052	2.21961	5.20738	3.40224	4.07877	2.56688	2.69448	3.69732	6.19579	3.92914	3.66711	3.11337	4.60742	2.01602
ENSOART00000027144	ENSOART00000027144	4:61535328-61588704	2746	0	0.0275245	0	0	0	0	0	0	0	0.0252047	0	0	0	0	0	0.0266537	0.0270743	0	0	0	0.0179093	0.00917484	0	0.00840157	0	1.23034	0	0	0	0	0	0	0	1.10891	0	0	0	0	0	1.23244	1.2377	0	0	0	0.82338	0.410115
ENSOART00000027145	ENSOART00000027145	4:64045960-64058681	2840	0.155509	0.0950964	0.0201702	0	0.0352824	0.0906114	0.179637	0.171963	0.0496453	0.0579655	0.0270232	0.0592838	0.290532	0.107278	0.0897414	0	0.0311129	0.161518	0.0806054	0.162517	0.0642102	0.0384222	0.101843	0.0931912	5.97925	3.6936	0.785427	0	1.37138	3.47484	6.96769	6.63955	1.9241	2.21961	1.04148	2.26816	11.2166	4.27813	3.59264	0	1.23916	6.54856	3.09629	6.36246	2.59591	1.49301
ENSOART00000027146	ENSOART00000027146	4:67498202-67731675	2825	1.13221	0.428069	0.391607	0.368667	0.455908	0.323813	0.69749	0.664049	0.479028	0.678226	1.5839	1.38109	1.75808	1.11225	1.0455	0.503545	0.929098	0.337609	1.36573	1.30528	0.590084	0.396114	0.492403	0.607101	59.7925	22.1616	20.4211	20.148	23.9991	16.9398	36.232	34.0277	24.0513	34.404	81.2352	72.5811	91.7722	59.8938	56.5841	27.1137	48.3272	18.336	71.2029	69.4167	31.259	20.9102
ENSOART00000027147	ENSOART00000027147	4:68741160-68742853	1597	0.250759	0.105658	0.0665451	0.202279	0.19471	0.144702	0.623998	0.168517	0.293334	0.139782	0.263879	0.0959543	0.133146	0.283766	0.221353	0.399905	0.103046	0.310901	0.203531	0.212755	0.271284	0.124827	0.321137	0.200544	5.97925	2.4624	1.57085	5.03699	4.79982	3.47484	15.3289	4.14972	6.73436	3.32942	6.24886	2.26816	3.05907	6.845	5.38896	9.85953	2.47832	7.85827	4.83209	5.09768	6.73204	3.02342
ENSOART00000027148	ENSOART00000027148	4:69995851-69997201	1287	0.432947	0.272189	0.545296	0.258536	0.662966	0.369169	0.669315	1.10742	0.107441	0.702041	0.276884	0.469022	0.614897	0.305707	0.824052	0.495941	0.585099	0.545887	0.392951	0.581552	0.542309	0.358673	0.56715	0.638969	8.37095	4.9248	10.2105	5.03699	13.0281	6.94968	12.5418	21.5785	1.9241	13.3177	5.20738	9.07263	11.2166	5.98938	16.1669	9.85953	11.1524	10.4777	7.55032	11.1243	10.4966	6.72411
ENSOART00000027150	ENSOART00000027150	4:74429210-74430600	1219	0	0	0.0641864	0	0	0.371296	0.119433	0	0.377094	0.18721	0	0	0.160024	0	0.0723958	0.10168	0.0989656	0.109448	0	0.0774733	0.103365	0.0213955	0.163576	0.188101	0	0	0.785427	0	0	4.34355	1.39354	0	4.81026	2.21961	0	0	2.03938	0	0.89816	1.23244	1.23916	1.30971	0	0.979181	1.26044	0.261809
ENSOART00000027152	ENSOART00000027152	4:77592532-77851748	3065	0.0631233	0.0659196	0.027706	0.0516885	0.0733609	0.0545249	0.150713	0.0909209	0.03531	0.0813755	0.0371555	0.0400987	0.109736	0.0439809	0.0310596	0.0209535	0.0649103	0.0896423	0.0467925	0.0615921	0.058502	0.048438	0.0928662	0.0692021	3.58755	3.6936	1.57085	3.02219	4.11414	3.04048	8.36123	4.97966	1.9241	4.43923	2.08295	2.26816	6.11815	2.56688	1.79632	1.23244	3.71748	5.23885	2.64622	3.49378	3.39626	2.76222
ENSOART00000027154	ENSOART00000027154	4:81395655-81396561	574	0	0	0	0	0	0	0	0	0	0	0	0.490735	0	0	0	0	0	0	0.163578	0	0	0	0	0	0	0	0	0	0	0	0	0	0	0	0	2.26816	0	0	0	0	0	0	0.756053	0	0	0
ENSOART00000027156	ENSOART00000027156	4:85470575-85499847	4072	0.0856917	0.263729	0.278531	0.0347086	0.201021	0.323734	0.287962	0.138584	0.119599	0.154461	0.225023	0.245599	0.301118	0.268882	0.204454	0.10479	0.0856765	0.152991	0.185438	0.258152	0.114486	0.192323	0.270906	0.137548	4.7834	14.7744	15.7085	2.0148	11.6567	18.2429	16.7225	8.29944	6.73436	8.87846	12.4977	13.6089	16.3151	15.4013	11.6761	6.16221	4.95663	9.16798	10.2967	14.4641	6.76228	10.8326
ENSOART00000027157	ENSOART00000027157	4:91714475-91717538	2838	0.160401	0.13988	0.317925	0.336136	1.09183	0.63562	0.903425	0.607243	0.745686	0.628999	0.326781	0.282743	0.46783	0.44995	0.410961	0.586467	0.299645	0.555355	0.256642	0.442914	0.480489	0.264647	0.876957	0.660643	7.1751	6.15601	14.1377	15.111	49.3696	28.2331	40.4126	27.3881	32.7098	27.7452	14.5807	12.4749	20.3938	20.535	18.8614	27.1137	13.6307	26.1942	11.4102	19.9301	22.3129	11.8016
ENSOART00000027158	ENSOART00000027158	4:92615706-92639031	5068	0.188346	0.0968449	0.245342	0.206859	0.248391	0.521051	0.438676	0.152649	0.100156	0.425687	0.286069	0.136084	0.186511	0.0986248	0.170854	0.283119	0.142728	0.26727	0.203499	0.151997	0.231039	0.183015	0.402706	0.226164	14.3502	7.38721	18.8502	16.1184	19.1993	39.5263	33.4449	11.6192	7.69641	32.1844	21.871	10.2067	14.2757	7.70063	13.4724	22.1839	11.1524	20.9554	15.476	11.8162	18.0973	14.1186
ENSOART00000027159	ENSOART00000027159	4:94279204-94429804	1915	0.0325733	0.103767	0.0209272	0.0543173	0.0606358	0.214808	0.47451	0.347539	0.427504	0.135344	0.201006	0.0927005	1.41484	0.234442	0.232776	0.0658279	0.0329402	0.109348	0.10876	0.627351	0.0693719	0.0596706	0.249985	0.303462	1.19585	3.6936	0.785427	2.0148	2.05707	7.38403	15.3289	10.7893	15.3928	4.43923	7.29034	3.40224	53.0239	9.41188	8.9816	2.46488	1.23916	3.92914	3.96281	23.8058	2.54439	2.16461
ENSOART00000027160	ENSOART00000027160	4:94279204-94429804	4179	0.619796	0.155144	0.120573	0.27036	0.562991	0.596133	1.3929	0.658772	0.585939	0.528341	0.668351	0.636198	4.08484	0.475256	0.657793	0.253837	0.458398	0.312393	0.641449	1.7393	0.341542	0.182026	0.850673	0.591017	58.5965	14.3889	11.5927	25.7662	49.3674	52.9911	117.056	53.1059	52.9044	44.5486	62.488	59.987	388.768	48.4645	64.6669	24.4491	44.0513	29.4257	60.3572	167.3	32.642	17.2493
ENSOART00000027161	ENSOART00000027161	4:94279204-94429804	3060	1.65541e-06	0.333979	0.0921923	0.106368	3.44861e-05	3.20424e-06	1.16272e-05	0.525451	0.000128849	0.232357	8.50065e-06	0.00171262	0.434732	0.12975	9.14353e-06	0.0203174	0.043497	0.0101778	0.00057426	0.188164	0.0246641	0.177513	1.64392e-05	0.252645	0.00011522	22.5471	6.47212	7.47792	0.00221751	0.000208259	0.000710434	30.7185	0.00842932	14.2711	0.000581307	0.119226	30.3253	9.71803	0.000659885	1.43219	3.03678	0.697724	0.0399743	13.348	1.72223	12.1657
ENSOART00000027163	ENSOART00000027163	4:99416839-99542254	1233	0.0509494	0.110398	0.211002	0.131637	0.392899	0.192907	0.691761	0.53261	0.315822	0.309039	0.138679	0.241092	0.411453	0.465778	0.342083	0.528589	0.274871	0.665038	0.143574	0.406438	0.489499	0.151012	0.425855	0.385823	1.19585	2.4624	4.71256	3.02219	8.91396	4.34355	15.3289	11.6192	6.73436	6.65884	3.12443	5.6704	9.17722	11.1231	8.08344	12.3244	6.19579	15.7165	3.33022	9.46126	11.4123	3.39905
ENSOART00000027164	ENSOART00000027164	4:101364817-101365737	715	28.6225	12.5	15.9437	11.2996	8.00719	9.28075	9.63285	9.78133	4.5932	7.72854	37.9495	31.53	24.1487	22.6766	24.3632	20.3191	24.4988	22.3775	32.7007	23.7295	22.3985	13.2478	8.9736	7.36769	237.974	97.2649	125.668	90.6658	63.0834	71.6685	73.8575	73.0351	36.558	59.9296	307.236	261.972	198.84	193.371	206.577	163.915	194.548	168.953	269.061	199.596	175.805	104.533
ENSOART00000027165	ENSOART00000027165	4:103756745-103760870	916	0	0	0	0	0	0.0377967	0	0	0	0	0.25901	0.372086	0.163591	0	0.211983	0.314284	0.300974	0	0.210365	0.125191	0.205086	0	0.0125989	0	0	0	0	0	0	0.434355	0	0	0	0	3.12443	4.53632	2.03938	0	2.69448	3.69732	3.71748	0	2.55358	1.57795	2.4716	0
ENSOART00000027169	ENSOART00000027169	4:111728442-111829406	1000	0.974266	2.70862	1.31109	1.51991	0.951625	0.858665	2.09047	1.17451	1.15369	1.73746	1.78311	0.936321	1.0508	1.81638	1.84033	1.96923	1.28629	0.851665	1.23123	1.56917	1.36906	1.84654	1.30025	1.35522	11.9585	33.2424	16.494	19.1406	11.6567	10.4245	25.0837	14.109	14.4308	21.0863	21.871	11.3408	13.256	23.1019	23.3522	24.6488	16.1091	10.4777	15.0568	19.9033	17.0785	22.959
ENSOART00000027170	ENSOART00000027170	4:112000111-112124900	714	0	0.201967	0.128412	0	0	0.51308	0.241979	0	0.288235	0	0.335295	0	0	0	0.431226	0.205106	1.18836	0.704238	0.111765	0.143742	0.699233	0.110126	0.251686	0.0960783	0	1.2312	0.785427	0	0	3.04048	1.39354	0	1.9241	0	2.08295	0	0	0	2.69448	1.23244	7.43495	3.92914	0.694318	0.89816	4.19884	0.672209
ENSOART00000027171	ENSOART00000027171	4:112262484-112563829	1152	0.0737728	0.153284	0.0500476	0	0.0414188	0.0534985	0.0835419	0.0501545	0	0.067608	0.131935	0.206154	0.131998	0.15693	0.112311	0	0	0.0790024	0.137287	0.133746	0.0263341	0.0677773	0.0594864	0.0392542	1.19585	2.4624	0.785427	0	0.685689	0.868709	1.39354	0.829944	0	1.10981	2.08295	3.40224	2.03938	2.56688	1.79632	0	0	1.30971	2.22701	2.13419	0.436571	1.08261
ENSOART00000027172	ENSOART00000027172	4:113056506-113112925	4473	0.831551	1.33236	0.636782	0.991226	1.13388	1.09071	1.36879	0.807616	1.04007	1.35667	1.06701	0.597117	1.1505	0.846229	1.1609	1.34932	0.939272	0.866715	0.831892	1.05254	1.05177	0.986788	1.1978	1.06812	55.0091	89.8777	43.1985	65.4809	70.626	68.654	83.6123	48.1367	73.1159	85.4552	70.8204	38.5587	79.5359	59.0382	79.0381	89.9682	64.4363	55.0079	54.7961	72.5374	69.8041	66.1857
ENSOART00000027173	ENSOART00000027173	4:113056506-113112925	2519	0.351746	0.323635	0.294399	0.43091	0.41734	0.422866	0.273369	0.385472	0.618187	0.812111	0.586318	0.170416	0.324871	0.375569	0.310389	0.292236	0.842621	0.238494	0.369493	0.336943	0.457783	0.349648	0.371192	0.605256	11.9585	11.0808	10.2105	14.1036	13.0281	13.465	8.36123	11.6192	22.1272	25.5256	19.7881	5.6704	11.2166	13.69	10.7779	9.85953	29.7398	7.85827	12.4723	11.8948	15.8192	11.7983
ENSOART00000027174	ENSOART00000027174	4:113056506-113112925	1203	11.3446	12.2415	13.7331	16.8836	14.539	13.4419	16.121	19.2429	10.9902	12.184	14.113	12.423	14.1974	10.37	3.4132	15.5118	13.7082	14.4971	12.6269	9.3269	14.5724	14.2861	14.7006	14.139	117.156	135.294	151.015	172.264	147.419	138.991	161.603	194.205	131.789	129.303	152.037	124.44	159.067	110.686	36.2639	162.681	152.412	147.017	131.211	102.006	154.037	152.858
ENSOART00000027175	ENSOART00000027175	4:113056506-113112925	1155	0.00363984	0.0127598	3.0995	0.000124175	0.000434862	0.000246011	0.00483796	0.000188648	0.000776928	1.43816	0.00175482	0.0311485	0.000430306	0.132833	12.3703	0.000136979	0.000393962	2.24617	0.0121811	4.16786	0.748899	1.03746	0.00183961	0.479707	0.0372052	0.138252	33.5598	0.00125261	0.00436307	0.00250856	0.0472617	0.00185843	0.00911912	14.9721	0.0186017	0.309162	0.00473762	1.40051	129.896	0.00141191	0.00430296	21.9356	0.121656	43.767	7.31378	11.2331
ENSOART00000027176	ENSOART00000027176	4:113203136-113216907	5249	2.02932	1.10847	0.744651	1.28613	0.893818	0.719322	1.14168	0.687018	0.498464	0.60064	2.16214	1.76766	2.27017	2.20827	2.28663	1.29435	1.79252	1.7111	1.98637	2.25502	1.59933	1.04642	0.918273	0.595374	145.894	81.2593	54.9799	91.6732	62.3977	50.3851	78.0381	46.5125	38.4821	42.1727	156.222	123.615	169.269	164.28	168.854	93.6655	133.843	120.494	141.91	167.468	116.001	75.9708
ENSOART00000027177	ENSOART00000027177	4:113596977-113732486	3384	0.146902	0.238125	0.330231	0.318452	0.324691	0.213134	0.492506	0.251167	0.282007	0.305008	0.260573	0.28529	0.655542	0.596979	0.328274	0.393306	0.524745	0.237667	0.230922	0.526932	0.385239	0.295603	0.343443	0.279394	8.37095	13.5432	18.8502	18.1332	17.8279	11.7276	26.4772	13.2791	16.3549	16.6471	14.5807	15.8771	37.7286	35.0806	18.8614	22.1839	29.7398	13.0971	12.9429	30.5569	21.6736	16.8422
ENSOART00000027178	ENSOART00000027178	4:114195695-114243135	5044	1.76541	3.03589	2.14284	2.37827	3.04706	2.60639	4.53875	3.65028	2.33583	3.7172	3.02589	2.73122	4.03437	2.79988	3.535	2.7945	2.69109	2.75665	2.50751	3.45642	2.74741	2.519	3.3974	3.23444	181.769	304.107	215.992	253.864	311.989	264.956	462.655	370.985	228.006	367.346	303.07	275.581	401.758	290.913	370.94	293.321	275.093	292.066	253.473	354.537	286.827	257.988
ENSOART00000027179	ENSOART00000027179	4:116582527-116590679	5264	0.0652009	0.115165	0.105026	0.0549975	0.095397	0.0965073	0.195332	0.187751	0.0745118	0.0761723	0.156044	0.0630136	0.188877	0.135693	0.155972	0.0830098	0.0826371	0.145187	0.094753	0.160181	0.103611	0.0917296	0.129079	0.112812	4.7834	8.61841	7.85427	4.02959	6.85689	6.94968	13.9354	13.2791	5.77231	5.54904	11.4562	4.53632	14.2757	10.2675	11.6761	6.16221	6.19579	10.4777	6.92532	12.0731	7.6119	6.83409
ENSOART00000027180	ENSOART00000027180	4:116619527-116623655	768	0	0	0	0	0	0	0	0.372608	0	0.156676	0	0	0	0	0	0	0	0	0	0	0	0	0	0.176428	0	0	0	0	0	0	0	2.48983	0	1.10981	0	0	0	0	0	0	0	0	0	0	0	0
ENSOART00000027181	ENSOART00000027181	4:116627216-116631899	3918	0	0	0	0.0944226	0.0399336	0	0	0.0331717	0	0	0	0	0.0182325	0	0	0.0227283	0	0	0	0.00607751	0.0075761	0.0314742	0.0133112	0.0110572	0	0	0	5.03699	2.05707	0	0	1.65989	0	0	0	0	1.01969	0	0	1.23244	0	0	0	0.339897	0.410814	1.679
ENSOART00000027182	ENSOART00000027182	4:118111721-118264152	1419	0	0.154999	0.0971244	0	0.183622	0.145588	0.190033	0.114753	0.0558657	0.217205	0.128715	0.0746359	0.241167	0.105753	0.27685	0.311115	0.227015	0.179016	0.0677835	0.207923	0.239049	0.0840411	0.173081	0.129275	0	2.4624	1.57085	0	2.74276	2.17177	2.78708	1.65989	0.962052	3.32942	2.08295	1.13408	4.07877	1.71125	4.4908	4.92977	3.71748	2.61942	1.07234	3.42694	3.75556	1.34442
ENSOART00000027184	ENSOART00000027184	4:118993839-119101756	3925	0.594455	0.294671	0.201572	0.270284	0.163125	0.288554	0.305148	0.319489	0.0856687	0.303421	0.797447	1.29019	1.35395	0.390641	1.32472	0.36708	0.337688	0.631226	0.894031	1.0231	0.445331	0.255509	0.252276	0.236193	31.0921	16.0056	10.996	14.1036	8.22827	14.7681	15.3289	15.7689	4.81026	15.5373	42.7005	65.7766	76.4768	21.3906	72.751	19.7191	18.5874	32.7428	46.5231	56.8728	23.6831	13.7017
ENSOART00000027185	ENSOART00000027185	4:119199418-119216609	5513	0.041919	0.0429389	0.118582	0.0574011	0.0239385	0.0152642	0.0487617	0.0489167	0.0337702	0.0527404	0.0122092	0.147999	0.10636	0.0682324	0.0705271	0.0279237	0.14248	0.0148263	0.0673757	0.0817064	0.0617433	0.072974	0.0293215	0.0451425	3.58755	3.6936	10.2105	5.03699	2.05707	1.30306	4.18061	4.14972	2.88616	4.43923	1.04148	12.4749	9.17722	5.98938	6.28712	2.46488	12.3916	1.30971	5.7013	7.15124	5.38873	6.31371
ENSOART00000027186	ENSOART00000027186	5:5971-8053	1960	0	0	0.104476	0.0321624	0.0459384	0.044552	0.046972	0.0561679	0.0327993	0.0375896	0	0.0369313	0	0.0791144	0.0868439	0	0.0808846	0	0.0123104	0.0553194	0.0269615	0.0455462	0.0458208	0.0421856	0	0	3.14171	1.0074	1.37138	1.30306	1.39354	1.65989	0.962052	1.10981	0	1.13408	0	2.56688	2.69448	0	2.47832	0	0.378026	1.75379	0.826106	1.38303
ENSOART00000027187	ENSOART00000027187	5:2248074-2595327	2334	0.348978	0.578339	0.594809	0.772622	0.463132	0.506242	0.434467	1.10182	0.824053	0.483242	0.611423	0.37993	0.217678	0.297072	0.710723	1.18336	0.624818	0.900959	0.446777	0.408491	0.903047	0.64859	0.467947	0.803039	10.7626	18.468	18.8502	23.1702	13.7138	15.2024	12.5418	31.5379	27.8995	14.4275	18.7466	11.3408	7.13784	9.41188	22.454	35.7408	19.8265	26.1942	13.6167	13.0012	27.2539	20.1628
ENSOART00000027188	ENSOART00000027188	5:2248074-2595327	4315	0.177123	0.1105	0.0701787	0.0371953	0.0393097	0.0657478	0.0803441	0.0161668	0.148081	0.061939	0.226791	0.319965	0.14157	0.212602	0.128649	0.267428	0.549574	0.223382	0.241293	0.16094	0.346795	0.0726247	0.0618005	0.0753957	9.5668	6.15601	3.92713	2.0148	2.05707	3.47484	4.18061	0.829944	8.65847	3.32942	12.4977	17.0112	8.15753	11.9788	7.18528	14.7893	30.979	11.7874	13.0252	9.10719	19.1852	4.03264
ENSOART00000027189	ENSOART00000027189	5:2248074-2595327	1510	0	0	0	0	0	0	0	0	0	0	0	0.341729	0	0	0.0509109	0.588821	1.47601	2.15407	0.11391	0.0169703	1.4063	0	0	0	0	0	0	0	0	0	0	0	0	0	0	5.6704	0	0	0.89816	9.85953	26.0223	34.0525	1.89013	0.299387	23.3115	0
ENSOART00000027190	ENSOART00000027190	5:4085311-4325277	921	0.479957	0.365681	0.686248	1.36387	0.497395	0.269628	0.447034	0.270171	0.272877	0	1.34673	0.796136	0.490306	0.560224	0.874371	0.73006	0.833752	1.50281	0.874274	0.641634	1.02221	0.805266	0.404685	0.181016	4.7834	3.6936	7.06884	13.0962	4.79982	2.60613	4.18061	2.48983	2.88616	0	13.5392	7.93855	5.09846	5.98938	8.9816	7.39465	8.67411	14.4068	8.75372	6.68981	10.1585	7.95287
ENSOART00000027191	ENSOART00000027191	5:4085311-4325277	2321	0.946816	1.23874	0.600582	1.22519	0.82174	0.722053	1.47454	1.21756	0.787759	1.32444	1.60525	1.29094	1.35399	1.37237	2.37584	2.03859	1.14796	1.17352	1.281	1.70073	1.45336	1.0215	1.00611	1.10992	27.5045	36.936	18.0648	35.2589	23.3134	20.4147	40.4126	33.1978	25.0133	37.7334	46.8665	36.2905	41.8073	41.07	70.9546	59.1572	34.6964	32.7428	36.8872	51.2773	42.1988	30.0866
ENSOART00000027192	ENSOART00000027192	5:4085311-4325277	1615	0.155406	0.565127	0.491391	0.318936	0.257644	0.409665	0.34569	0.0827478	0.167274	0.583816	0.558203	0.438101	0.174403	0.350569	0.884753	0.618714	0.0555299	0.628814	0.383903	0.469908	0.434353	0.458485	0.337667	0.277946	3.58755	12.312	10.996	7.05179	5.48551	8.68709	6.96769	1.65989	3.84821	12.2079	12.4977	10.2067	4.07877	8.55626	20.6577	13.5569	1.23916	13.0971	8.76399	11.0976	9.29771	10.1199
ENSOART00000027193	ENSOART00000027193	5:4418366-4425268	836	0.14631	0.46088	0	0.136653	0.0879397	0	0	0	0	0.147355	0	0	0.613714	0	0	0	0	0.176461	0.0487699	0.204571	0.0588204	0.199178	0.0293132	0.0491182	1.19585	3.6936	0	1.0074	0.685689	0	0	0	0	1.10981	0	0	5.09846	0	0	0	0	1.30971	0.398616	1.69949	0.436571	1.567
ENSOART00000027194	ENSOART00000027194	5:4507653-4523893	918	1.30962	0.569617	0.667791	1.72799	0.830698	0.977363	1.18789	0.720182	0.60582	0.52199	1.75433	0.618096	0.906459	1.51662	1.30379	0.917053	1.0471	1.27555	1.22735	1.24229	1.0799	0.988467	0.998652	0.615997	14.3502	6.15601	7.06884	18.1332	8.91396	10.4245	12.5418	7.46949	6.73436	5.54904	18.7466	6.80447	10.1969	17.1125	14.3706	9.85953	11.1524	13.0971	13.3004	13.8933	11.3697	10.4527
ENSOART00000027195	ENSOART00000027195	5:5017507-5057803	2546	0	0	0.0180928	0	0.03162	0.0100508	0	0.0196448	0	0.0263694	0	0.0524661	0	0	0	0.0278232	0	0	0.0174887	0	0.00927439	0.00603093	0.0138902	0.0153381	0	0	0.785427	0	1.37138	0.434355	0	0.829944	0	1.10981	0	2.26816	0	0	0	1.23244	0	0	0.756053	0	0.410814	0.261809
ENSOART00000027197	ENSOART00000027197	5:9660558-9715762	526	6.01405	7.69236	9.32946	12.726	5.19987	6.84751	5.37131	7.97105	6.27534	5.6835	8.56196	10.1736	13.5909	12.4019	11.8379	15.4337	12.4159	7.03685	8.24988	12.6102	11.6288	9.91595	5.80623	6.6433	21.5253	25.8552	31.4171	43.3181	18.5136	23.4552	18.116	26.5582	22.1272	19.9765	30.2028	37.4246	49.9649	44.4925	43.1117	52.995	42.1314	22.2651	29.7176	45.8564	39.1305	33.5301
ENSOART00000027198	ENSOART00000027198	5:9963162-9966407	1273	0.069213	0.796123	0.180663	0.612171	0.233001	0.774832	1.68691	0.91162	0.628397	0.584179	0.302084	0	0.23107	0.481372	0.098795	0.343051	0.428522	0.218322	0.123766	0.270412	0.329965	0.529652	0.898249	0.708066	1.19585	13.5432	3.14171	11.0814	4.11414	13.465	29.2643	15.7689	10.5826	9.98827	5.20738	0	4.07877	8.55626	1.79632	6.16221	7.43495	3.92914	2.13441	4.81045	5.8421	9.25543
ENSOART00000027199	ENSOART00000027199	5:11249397-11302524	3364	0	0	0	0.0219631	0.0303184	0	0.0311925	0.0186797	0.0209263	0	0.0462746	0.0512208	0.0221431	0.0369124	0.153151	0	0	0.0570921	0.0324985	0.0707354	0.0190307	0.00732102	0.0205036	0.013202	0	0	0	1.0074	1.37138	0	1.39354	0.829944	0.962052	0	2.08295	2.26816	1.01969	1.71125	7.18528	0	0	2.61942	1.45037	3.30541	0.873141	0.335799
ENSOART00000027200	ENSOART00000027200	5:14569423-14726264	1315	0	0.0859174	0	0.0693841	0.0467447	0	0.0977616	0.0581184	0.189162	0.0763525	0	0	0	0	0.121363	0	0	0.0936635	0	0.0404542	0.0312212	0.0517671	0.0481688	0.107878	0	1.2312	0	1.0074	0.685689	0	1.39354	0.829944	2.88616	1.10981	0	0	0	0	1.79632	0	0	1.30971	0	0.598773	0.436571	0.7462
ENSOART00000027201	ENSOART00000027201	5:14569423-14726264	720	0.162708	0.171939	0.216715	0	0.73885	0.546484	0	0.796927	0.131088	1.21516	0.291912	0.463607	0.715869	0.114506	1.476	0.16896	0.33982	0.554581	0.306076	0.768791	0.354454	0.129551	0.428445	0.71439	1.19585	1.2312	1.57085	0	5.48551	3.90919	0	5.80961	0.962052	8.87846	2.08295	3.40224	5.09846	0.855626	10.7779	1.23244	2.47832	3.92914	2.22701	5.57733	2.54663	0.934018
ENSOART00000027202	ENSOART00000027202	5:15627784-15652591	913	2.53741	3.40909	3.0885	3.18858	6.24994	4.83202	3.61241	2.9609	8.10196	7.04814	4.52282	3.98278	3.01295	2.47308	3.43521	4.09526	3.46484	0.927253	3.681	2.97375	2.82912	3.22873	4.89812	6.037	25.1128	34.4736	30.6316	32.2367	61.712	47.779	36.232	29.048	82.7364	71.0277	44.7835	39.6928	30.5907	25.6688	35.0282	41.903	34.6964	9.16798	36.5297	30.4292	28.5891	32.4473
ENSOART00000027203	ENSOART00000027203	5:16405362-16629856	885	0.112802	0.48381	0.368903	0	0	0.0852773	0	0	0	0.11064	0.0979604	0.109614	0.560348	0.238584	0.581782	0	0.346591	0.416817	0.106792	0.460238	0.254469	0.284237	0.0284258	0.0368799	1.19585	4.9248	3.92713	0	0	0.868709	0	0	0	1.10981	1.04148	1.13408	6.11815	2.56688	6.28712	0	3.71748	3.92914	1.1238	4.99071	2.54887	2.95065
ENSOART00000027204	ENSOART00000027204	5:16934930-16941361	524	2.04736	1.61627	1.61491	2.09497	1.54748	1.02962	1.85925	0	1.64163	1.68653	0.791969	2.71632	0.258514	1.01464	2.44067	1.56986	1.88107	0.360002	1.85188	1.23794	1.27031	1.77538	1.47879	1.10939	8.37095	6.15601	6.28341	8.05918	6.1712	3.90919	6.96769	0	6.73436	6.65884	3.12443	11.3408	1.01969	4.27813	9.87976	6.16221	7.43495	1.30971	7.61206	5.05919	4.96896	6.83287
ENSOART00000027205	ENSOART00000027205	5:17846109-17992134	3117	1.03838	0.745226	0.58774	0.894489	0.925235	0.811538	0.468828	1.23742	0.514292	0.838775	2.10161	1.44046	1.53325	1.62742	1.594	2.32725	1.85025	0.935621	1.52682	1.58489	1.70437	0.742485	0.7352	0.863494	41.8547	30.78	24.3482	36.2663	36.3415	32.1422	18.116	47.3068	22.1272	33.2942	85.4011	56.704	65.2602	67.5944	66.4638	94.898	76.8278	36.6719	61.3199	66.4395	69.4659	30.4649
ENSOART00000027206	ENSOART00000027206	5:18847026-18849701	1299	3.94409	6.37846	3.79939	6.2913	4.53728	5.36648	7.35098	8.68059	6.93873	7.599	4.90415	3.85219	3.41858	4.92317	5.91628	8.2347	6.02533	5.5046	4.23348	4.75268	6.58821	5.48972	5.75158	7.73944	57.4008	93.5713	55.7653	88.651	63.0834	75.1434	101.728	118.682	107.513	108.761	71.8619	55.5699	52.0043	74.4102	88.0197	120.779	89.2194	75.9633	61.6108	71.4781	95.3207	79.3292
ENSOART00000027207	ENSOART00000027207	5:18968084-19000910	5589	1.76023	2.36036	2.10236	1.85678	2.20646	2.93651	3.39141	3.05707	2.3353	3.24939	2.28622	2.07945	2.83143	2.04118	2.80531	2.39213	2.97336	2.83919	2.04196	2.5593	2.7349	2.1065	2.84479	2.88058	267.87	342.274	311.029	291.138	314.731	424.365	464.048	403.353	330.946	436.154	333.273	303.933	420.113	314.87	432.913	353.711	436.184	412.559	301.692	389.299	400.818	314.814
ENSOART00000027208	ENSOART00000027208	5:31364816-31371461	2381	0	0	0	0	0	0	0	0	0	0	0	0	0.0248717	0	0.0418098	0	0	0.0294405	0	0.0222272	0.00981352	0	0	0	0	0	0	0	0	0	0	0	0	0	0	0	1.01969	0	1.79632	0	0	1.30971	0	0.93867	0.436571	0
ENSOART00000027209	ENSOART00000027209	5:31608702-31609412	584	2.42813	0.883794	0.918913	0.732377	0.942411	0.105452	0.340803	0.98736	1.47949	1.53266	1.68447	0.492104	1.84605	1.23458	1.01032	1.43501	1.42016	2.00123	1.5349	1.36365	1.6188	0.845028	0.462889	1.33317	10.7626	3.6936	3.92713	3.02219	4.11414	0.434355	1.39354	4.14972	6.73436	6.65884	7.29034	2.26816	8.15753	5.98938	4.4908	6.16221	6.19579	7.85827	6.77371	6.21257	6.73876	3.54764
ENSOART00000027210	ENSOART00000027210	5:31819801-31935371	5380	0.402742	0.334952	0.248281	0.335939	0.519328	0.511314	0.769374	0.606358	0.601721	0.594762	0.415599	0.421441	0.57512	0.449355	0.49725	0.516611	0.636726	0.685552	0.413261	0.507242	0.612963	0.306391	0.600005	0.600947	35.8755	29.5488	21.9919	30.2219	46.6269	45.1729	68.2833	53.9464	52.9128	52.1609	36.4517	37.4246	49.9649	41.07	44.908	46.8328	57.0013	62.8662	36.5839	45.3143	55.5667	27.2542
ENSOART00000027211	ENSOART00000027211	5:35336445-35368975	3937	1.07821	1.74922	2.57064	2.58521	2.31569	2.00465	1.99829	2.5377	2.87139	2.17097	1.4951	1.29551	1.12467	1.71279	1.8003	1.69125	1.33547	1.2926	1.28961	1.54592	1.43977	2.30169	2.10621	2.52668	64.5759	105.883	157.085	158.161	141.252	120.751	121.238	155.2	172.207	129.847	89.567	77.1174	67.2996	106.098	111.372	105.99	83.0236	82.5119	77.0867	94.923	90.5085	140.377
ENSOART00000027214	ENSOART00000027214	5:37864536-37870628	3916	0.0860225	0.328302	0.113683	0.240763	0.256871	0.222012	0.20569	0.269351	0.326192	0.214476	0.015193	0.0165305	0.0743434	0.0358156	0.0125154	0.0521316	0.0529197	0.130043	0.0392486	0.0408915	0.0783647	0.227583	0.228191	0.270006	5.97925	22.1616	7.85427	17.1258	17.8279	15.2024	13.9354	18.2588	22.1272	14.4275	1.04148	1.13408	5.09846	2.56688	0.89816	3.69732	3.71748	9.16798	2.71827	2.8545	5.52759	15.7139
ENSOART00000027216	ENSOART00000027216	5:41141858-41143692	912	0	0.254174	0	0	0.070142	0	0	0	0	0	0	0	0	0	0	0	0	0	0	0	0	0.0847247	0.0233807	0	0	2.4624	0	0	0.685689	0	0	0	0	0	0	0	0	0	0	0	0	0	0	0	0	0.820801
ENSOART00000027217	ENSOART00000027217	5:41163617-41168236	1685	0	0	0	0.0391829	0.0551012	0	0	0	0.077396	0	0	0	0.160417	0.06767	0.0696831	0.0978248	0.0980631	0	0	0.0992568	0.065296	0.013061	0.0183671	0.0257987	0	0	0	1.0074	1.37138	0	0	0	1.9241	0	0	0	4.07877	1.71125	1.79632	2.46488	2.47832	0	0	2.52878	1.64773	0.335799
ENSOART00000027219	ENSOART00000027219	5:45418486-45420290	660	0	0	0	0	0	0	0.391926	0	0	0	0	0	0	0	0	0	0	0	0	0	0	0	0.130642	0	0	0	0	0	0	0	2.78708	0	0	0	0	0	0	0	0	0	0	0	0	0	0	0
ENSOART00000027220	ENSOART00000027220	5:50153402-50154695	1155	0	0.200975	0.127551	0.328965	0.172959	0.146854	0	0	0.0764769	0.361719	0.170963	0.473948	0.488879	0.137673	0	0.0989421	0.0999615	0	0.214971	0.208851	0.0663012	0.219164	0.106604	0.146065	0	2.4624	1.57085	4.02959	2.05707	1.73742	0	0	0.962052	4.43923	2.08295	5.6704	6.11815	1.71125	0	1.23244	1.23916	0	2.58445	2.6098	0.823867	2.68762
ENSOART00000027221	ENSOART00000027221	5:53906775-53913224	3385	0	0.0270438	0	0	0	0	0	0	0	0	0	0.0741043	0.0229434	0.0724105	0.0378557	0	0.0521736	0	0.0247014	0.0444032	0.0173912	0.0090146	0	0	0	1.2312	0	0	0	0	0	0	0	0	0	3.40224	1.01969	3.4225	1.79632	0	2.47832	0	1.13408	2.0795	0.826106	0.4104
ENSOART00000027222	ENSOART00000027222	5:57737928-57804381	3912	0.071516	0.13074	0.0352254	0	0.0411966	0.0197945	0.149094	0.0640244	0	0.120837	0.0314077	0.0173574	0.0904672	0.0498851	0.0255661	0.0179775	0.0548145	0	0.0400937	0.0553062	0.024264	0.0553217	0.0700282	0.0616205	4.7834	8.61841	2.35628	0	2.74276	1.30306	9.75476	4.14972	0	7.76865	2.08295	1.13408	6.11815	3.4225	1.79632	1.23244	3.71748	0	2.66681	3.77899	1.64997	3.65823
ENSOART00000027224	ENSOART00000027224	5:67930124-67932260	2055	4.85159	2.94399	2.55471	2.71525	1.92769	2.11335	3.32139	2.25305	1.32336	1.72336	7.2572	9.12633	5.8804	6.15454	5.34819	4.81479	3.54366	2.48226	7.07837	5.79437	3.61357	2.73798	2.45414	1.76659	156.656	93.5713	80.1135	89.6584	63.7691	69.0624	110.089	74.6949	41.3682	55.4904	230.166	294.861	188.643	197.65	176.039	158.985	112.763	82.5119	227.228	187.444	118.087	87.7811
ENSOART00000027225	ENSOART00000027225	5:68270591-68271937	949	0.601119	0.529503	0.200403	0.506038	0.401091	0.337456	0.822642	0.83434	0.334981	0.281686	0.705402	0.657712	0.983872	0.411008	1.12336	0.700638	0.620624	0.430592	0.654744	0.839413	0.583951	0.411981	0.520396	0.483669	7.1751	6.15601	2.35628	6.04439	4.79982	3.90919	9.75476	9.95933	3.84821	3.32942	8.33181	7.93855	11.2166	5.13375	13.4724	8.62709	7.43495	5.23885	7.81515	9.94092	7.1003	4.85222
ENSOART00000027227	ENSOART00000027227	5:73168248-73407613	3690	0.233455	0.263217	0.332817	0.28485	0.373489	0.436342	0.759802	0.616204	0.307083	0.529976	0.511289	0.261483	0.792467	0.601724	0.709773	0.404818	0.498209	0.503908	0.335409	0.701321	0.468978	0.293628	0.523211	0.484421	14.3502	16.0056	20.4211	18.1332	23.3134	26.93	47.3803	38.1774	18.279	32.1844	31.2443	15.8771	47.9255	37.6475	44.908	25.8813	30.979	32.7428	20.4905	43.4937	29.8677	18.1866
ENSOART00000027229	ENSOART00000027229	5:76229795-76231029	1125	0	0	0	0	0	0	0	0	0	0	0.178568	0	0	0.203509	0	0	0	0	0.0595226	0.0678363	0	0	0	0	0	0	0	0	0	0	0	0	0	0	2.08295	0	0	2.56688	0	0	0	0	0.694318	0.855626	0	0
ENSOART00000027230	ENSOART00000027230	5:78673826-78682818	906	0	0.245053	0	0.292854	0	0	0.136385	0.246731	0	0	0	0	0.0967301	0	0.0848321	0	0	0.127491	0	0.0605208	0.042497	0.179302	0.0454615	0.0822435	0	2.4624	0	3.02219	0	0	1.39354	2.48983	0	0	0	0	1.01969	0	0.89816	0	0	1.30971	0	0.639284	0.436571	1.8282
ENSOART00000027231	ENSOART00000027231	5:79052462-79053964	1325	0	0	0	0	0	0.0291734	0	0	0	0.144184	0.0709447	0	0	0.0570981	0	0	0	0	0.0236482	0.0190327	0	0	0.00972448	0.0480615	0	0	0	0	0	0.434355	0	0	0	2.21961	1.04148	0	0	0.855626	0	0	0	0	0.347159	0.285209	0	0
ENSOART00000027233	ENSOART00000027233	5:82278297-82279302	960	0	0.102662	0	0	0	0.0361669	0	0.068367	0	0	0	0	0	0.0697153	0	0	0.102072	0	0	0.0232384	0.0340241	0.0342207	0.0120556	0.022789	0	1.2312	0	0	0	0.434355	0	0.829944	0	0	0	0	0	0.855626	0	0	1.23916	0	0	0.285209	0.413053	0.4104
ENSOART00000027234	ENSOART00000027234	5:83720987-83770415	1930	0.246768	0.298256	0.37995	0.235557	0.349313	0.328303	0.718364	0.560699	0.481388	0.344129	0.219064	0.20306	0.586974	0.270999	0.517738	0.249606	0.443032	0.381191	0.222964	0.45857	0.357943	0.304588	0.465326	0.462072	8.37095	9.84961	12.5668	8.05918	11.6567	10.8589	23.6901	18.2588	15.3928	11.0981	7.29034	6.80447	19.3741	9.41188	17.9632	8.62709	14.8699	13.0971	7.48859	15.5831	12.198	10.1585
ENSOART00000027235	ENSOART00000027235	5:84432691-84542717	1093	0.469414	0.881222	0.311503	0.770769	0.571803	0.713093	1.14968	0.431804	0.621861	0.938485	0.740708	0.617151	0.237204	0.527921	1.08234	0.643797	0.771496	0.584564	0.609091	0.615821	0.666619	0.654498	0.811526	0.66405	5.97925	11.0808	3.92713	10.074	7.54258	9.12145	15.3289	5.80961	7.69641	12.2079	9.37329	7.93855	3.05907	6.845	14.3706	8.62709	9.91327	7.85827	7.7637	8.09155	8.79954	8.36064
ENSOART00000027237	ENSOART00000027237	5:86888500-86891414	1854	0	0.08245	0.0519322	0.0646675	0.0226661	0.0721692	0.183791	0.111766	0.0674723	0.151551	0.0690523	0.03738	0.0333557	0.0810207	0.196357	0.0384876	0.0404556	0.122268	0.0354774	0.103578	0.0670704	0.0663499	0.0928755	0.110263	0	2.4624	1.57085	2.0148	0.685689	2.17177	5.57415	3.31978	1.9241	4.43923	2.08295	1.13408	1.01969	2.56688	6.28712	1.23244	1.23916	3.92914	1.07234	3.29123	2.13358	2.01602
ENSOART00000027238	ENSOART00000027238	5:90385179-90406529	2150	0.319467	0.46332	0.358083	0.66972	0.154328	0.130346	0.067579	0.170093	0.172479	0.246087	0.195864	0.527624	0.646124	0.744571	0.526757	0.632266	0.51109	0.808318	0.347652	0.63915	0.650558	0.497041	0.117418	0.19622	8.84733	13.1047	10.1028	17.8655	4.08207	3.47484	1.77597	4.46497	5.14624	6.65884	5.43129	14.5033	18.2654	21.9347	14.7598	17.6065	14.8699	21.9033	9.59397	18.32	18.1266	13.691
ENSOART00000027239	ENSOART00000027239	5:90385179-90406529	1200	0.328757	0.613062	0.856107	0.611095	0.15156	0.272474	0.385265	0.682207	0.284821	0.631223	0.691958	0.122367	1.05862	0.587814	0.689891	0.760536	4.49016e-06	1.66278	0.381028	0.778776	0.807773	0.693421	0.269766	0.53275	6.18607	11.3217	16.1932	10.6924	2.44336	4.55861	6.03208	10.546	5.5192	10.0819	12.5937	2.21603	19.1569	12.0852	12.934	13.595	8.7483e-05	28.826	6.99859	14.7254	14.1404	12.7358
ENSOART00000027240	ENSOART00000027240	5:90385179-90406529	2106	1.07877	1.02761	1.62524	1.44985	0.551959	0.609208	0.527095	0.79337	0.485761	0.542706	0.822494	0.573504	1.3135	0.940459	1.44052	0.860598	1.68477	1.28347	0.824923	1.23149	1.27628	1.36757	0.562754	0.607279	53.13	48.2146	78.1657	72.1819	24.3306	27.5836	22.8498	33.9557	22.0443	23.2124	38.2148	27.5098	60.468	48.1201	70.2056	41.5125	81.7844	61.906	39.6182	59.5979	61.7343	66.1874
ENSOART00000027242	ENSOART00000027242	5:92868263-93016811	449	0	0.867188	0	0	0	0	0	0	0	0	0	0	0	0	0	0	0	0	0	0	0	0.289063	0	0	0	2.4624	0	0	0	0	0	0	0	0	0	0	0	0	0	0	0	0	0	0	0	0.8208
ENSOART00000027243	ENSOART00000027243	5:94178111-94201158	306	0	0	0	0	0	0	0	0	0	0	0	0	0	0	0	0	6.48508	0	0	0	2.16169	0	0	0	0	0	0	0	0	0	0	0	0	0	0	0	0	0	0	0	4.95663	0	0	0	1.65221	0
ENSOART00000027244	ENSOART00000027244	5:94949982-94995649	1075	0	0	0	0	0.0946466	0.0307419	0.0958836	0.111954	0	0	0.376795	0	0.0756871	0	0	0	0	0	0.125598	0.025229	0	0	0.0737574	0.0373178	0	0	0	0	1.37138	0.434355	1.39354	1.65989	0	0	5.20738	0	1.01969	0	0	0	0	0	1.73579	0.339897	0	0
ENSOART00000027245	ENSOART00000027245	5:95112331-95172745	1529	0.0942092	0.102444	0	0	0.080842	0.0176474	0.113621	0.0338502	0	0.0908312	0.127112	0	0.12698	0	0.105312	0	0.099666	0	0.0737739	0.0774309	0.033222	0.0341479	0.0707035	0.0415605	2.3917	2.4624	0	0	2.05707	0.434355	2.78708	0.829944	0	2.21961	3.12443	0	3.05907	0	2.69448	0	2.47832	0	1.83871	1.91785	0.826106	0.820801
ENSOART00000027246	ENSOART00000027246	5:96266709-96267956	1212	0.319266	0.930252	0.266986	0.473572	0.819208	0.858197	1.02926	1.09309	1.191	0.818077	1.05473	0.676867	0.839462	0.553653	0.879309	0.566191	0.660499	0.516936	0.683622	0.757475	0.581209	0.556937	0.902222	1.03406	4.7834	13.5432	3.92713	7.05179	12.3424	12.5963	15.3289	16.5989	17.3169	12.2079	15.6222	10.2067	12.2363	8.55626	13.4724	8.62709	9.91327	7.85827	10.2041	11.4217	8.79954	8.17404
ENSOART00000027248	ENSOART00000027248	5:98317993-98344697	662	0	0.532951	0	0	0	0	0	0	0.139194	0.159758	0.147473	0	0	0	0	0	0	0	0.0491575	0	0	0.17765	0	0.0996506	0	3.6936	0	0	0	0	0	0	0.962052	1.10981	1.04148	0	0	0	0	0	0	0	0.347159	0	0	1.2312
ENSOART00000027249	ENSOART00000027249	5:103991339-104014999	2070	0.0892351	0	0.0288531	0.0362023	0.150729	0.0642273	0.153578	0.184147	0.0700585	0.0816083	0.116468	0.0855778	0.0739613	0.0937388	0.0643398	0	0.0909968	0.0966435	0.0970935	0.0773466	0.0625468	0.0216851	0.122845	0.111938	2.3917	0	0.785427	1.0074	4.11414	1.73742	4.18061	4.97966	1.9241	2.21961	3.12443	2.26816	2.03938	2.56688	1.79632	0	2.47832	2.61942	2.59476	2.13419	1.69925	0.597608
ENSOART00000027250	ENSOART00000027250	5:106375697-106491517	3085	0.23265	0.26976	0.262277	0.30903	0.323537	0.459763	0.451404	0.476138	0.34723	0.406362	0.297144	0.202472	0.711897	0.450414	0.428644	0.334957	0.468688	0.730527	0.244089	0.530318	0.511391	0.280356	0.411568	0.40991	14.3502	16.0056	15.7085	19.1406	19.1993	26.93	26.4772	27.3881	20.2031	23.306	17.7051	12.4749	41.8073	29.0913	26.9448	20.9515	28.5006	45.8399	14.8434	32.6145	31.764	16.9516
ENSOART00000027251	ENSOART00000027251	5:107515292-107519481	1526	0.0647891	0.140737	0.132075	0.232062	0.0375298	0.175527	0.0813852	0	0	0	0.345528	0.682073	0.163985	0.17886	0.377133	0	0	0.0752374	0.36413	0.239993	0.0250791	0.168291	0.0981474	0	1.19585	2.4624	2.35628	4.02959	0.685689	3.04048	1.39354	0	0	0	6.24886	12.4749	3.05907	3.4225	7.18528	0	0	1.30971	6.63986	4.55562	0.436571	2.94942
ENSOART00000027252	ENSOART00000027252	5:107849026-107882075	1830	0.257231	0.455611	0.204962	0.210446	0.126306	0.252773	0.709783	0.249203	0.0378312	0.23382	0.172222	0.187792	0.250902	0.0678038	0.0460461	0.154552	0.128492	0.323426	0.205748	0.121584	0.202157	0.29034	0.362954	0.173618	6.1975	11.3295	5.06862	5.03699	2.96999	5.99309	16.7224	5.80961	0.962052	5.54904	4.16591	4.41847	6.11815	1.71125	1.14541	3.79799	3.2368	7.85827	4.92729	2.9916	4.96435	7.14502
ENSOART00000027253	ENSOART00000027253	5:107849026-107882075	552	0.750604	1.67785	0.624407	0.259627	0.792385	0.241359	2.66516e-05	0	0	0.863572	0.474017	0.0274141	0.437297	0.182663	1.11633	0.585404	0.92154	0	0.417345	0.578764	0.502315	0.853961	0.34459	0.287857	3.3693	7.13857	2.78565	1.0074	3.20121	0.956587	9.31215e-05	0	0	3.32942	2.08295	0.117842	2.03938	0.855626	5.14171	2.36421	4.19816	0	1.8567	2.6789	2.18746	3.64387
ENSOART00000027254	ENSOART00000027254	X:611569-615597	2005	3.09668	3.84697	2.33169	2.26041	4.86376	5.64568	6.87612	6.07632	3.69168	5.79144	2.85925	2.23975	3.26437	2.21752	4.08564	3.52074	4.12425	2.25715	2.73189	3.18918	3.30071	2.81303	5.79519	5.18648	99.2555	125.6	76.9718	73.0694	149.979	175.916	207.637	180.098	122.191	177.797	91.6153	70.3216	108.087	74.4396	135.622	114.617	136.307	72.0342	87.0641	106.05	107.653	91.8803
ENSOART00000027256	ENSOART00000027256	X:5239681-5523201	1469	2.64037	1.24051	1.33065	2.08188	2.6623	1.41415	2.39732	3.28014	1.06136	1.95036	3.71537	3.68814	3.3521	5.3376	4.6785	2.61799	2.31895	2.24767	3.34796	4.45607	2.39487	1.55101	2.15793	2.09728	69.4807	31.3284	34.6469	52.8989	65.6852	34.6956	55.8285	74.437	27.158	45.6206	95.1519	94.2511	88.0806	147.413	126.996	66.9779	60.3898	55.5155	86.2945	120.83	60.9611	39.6247
ENSOART00000027257	ENSOART00000027257	X:5239681-5523201	1585	0.102425	1.23096	0.382148	0.343572	0.515175	0.390959	1.24421	0.872666	0.604267	0.165486	0.606853	0.423066	1.18638	1.11965	1.03091	1.02275	0.637926	0.149498	0.377448	1.11231	0.603391	0.652227	0.716781	0.547473	2.30508	27.1789	8.55191	7.62632	11.5768	8.54569	27.0375	19.0182	13.7439	3.64416	13.4025	9.40421	26.2317	26.1038	23.4955	23.0688	14.3869	3.30415	8.37059	25.277	13.5866	14.4524
ENSOART00000027258	ENSOART00000027258	X:5239681-5523201	901	4.28768	1.29763	1.56117	0.813825	1.36824	1.17232	1.22822	1.83631	1.79417	1.74567	3.829	4.1422	3.99112	4.597	3.93922	1.08708	3.6322	2.7328	4.08629	4.17578	2.48403	1.22421	1.25626	1.79205	44.2116	12.9024	15.7082	7.97781	13.9346	11.4874	11.8945	17.7573	18.7453	17.3237	38.2939	42.6409	40.6808	49.8011	40.8168	11.0135	36.7476	26.3116	41.7155	43.7662	24.6909	12.1961
ENSOART00000027259	ENSOART00000027259	X:6075309-6081207	1812	0.0431836	0.226006	0.0567699	0.139009	0.124074	0.047444	0	0.0309147	0.0719098	0.123315	0.075509	0.0824078	0.0730072	0.0607428	0.124873	0.173238	0	0.0944333	0.0670335	0.0862077	0.0892239	0.140595	0.0571726	0.0753799	1.19585	6.15601	1.57085	4.02959	3.42845	1.30306	0	0.829944	1.9241	3.32942	2.08295	2.26816	2.03938	1.71125	3.59264	4.92977	0	2.61942	1.84899	2.44776	2.5164	3.91882
ENSOART00000027260	ENSOART00000027260	X:7393455-7479469	1575	0.0620652	0	0	0.0511587	0	0.022578	0	0.133508	0	0.0571338	0	0	0.102154	0.0437463	0	0	0.127602	0.0690866	0.0206884	0.0486335	0.0655628	0.0170529	0.00752599	0.0635472	1.19585	0	0	1.0074	0	0.434355	0	2.48983	0	1.10981	0	0	2.03938	0.855626	0	0	2.47832	1.30971	0.398616	0.965003	1.26268	0.335799
ENSOART00000027261	ENSOART00000027261	X:10659011-10724421	3456	0.0085084	0	0.0135605	0.016939	0	0	0	0.0146679	0	0.0196461	0.0181377	0	0	0	0.0298612	0	0.0212869	0	0.00888202	0.00995374	0.00709563	0.0101665	0	0.011438	0.498821	0	0.785427	1.0074	0	0	0	0.829944	0	1.10981	1.04148	0	0	0	1.79632	0	1.23916	0	0.513433	0.598773	0.413053	0.597608
ENSOART00000027262	ENSOART00000027262	X:10659011-10724421	1425	0.55341	0.604315	0.381155	0.386582	0.35028	0.331311	0.791142	0.511042	0.479311	0.428212	0.454171	0.0545907	1.03799	0.689975	0.668796	0.695666	0.478198	0.715586	0.354057	0.79892	0.629817	0.457351	0.490911	0.472855	11.4597	12.312	7.85427	8.05918	7.54258	6.94968	16.7225	10.7893	9.62052	8.87846	9.37329	1.13408	21.4135	14.5456	14.3706	14.7893	9.91327	15.7165	7.32235	16.7766	13.473	9.40849
ENSOART00000027263	ENSOART00000027263	X:11119319-11120748	710	0.271352	0.291658	0.359184	0.561387	0.31526	0.603623	0.99878	1.30635	0.113402	0.26329	0.237792	0	1.6094	1.24125	0.796172	1.54389	0.1438	1.28359	0.169715	1.21561	0.990426	0.404077	0.639221	0.561013	2.3917	2.4624	3.14171	5.03699	2.74276	5.21226	8.36123	10.7893	0.962052	2.21961	2.08295	0	14.2757	11.1231	7.18528	13.5569	1.23916	10.4777	1.49155	10.8614	8.42457	3.54703
ENSOART00000027265	ENSOART00000027265	X:12652948-12654987	1882	0.0318203	0.137498	0.108111	0.0520895	0.0374241	0.0475905	0.155937	0.186802	0.0831614	0.157097	0.0571321	0.0305077	0.141051	0.0227034	0.142291	0.0659209	0.10161	0.0349723	0.03982	0.102015	0.067501	0.0992327	0.080317	0.142353	1.19585	4.9248	3.92713	2.0148	1.37138	1.73742	5.57415	6.63955	2.88616	5.54904	2.08295	1.13408	5.09846	0.855626	5.38896	2.46488	3.71748	1.30971	1.47096	3.78101	2.49736	3.62224
ENSOART00000027266	ENSOART00000027266	X:16176677-16178621	1216	0	0	0	0.0571417	0	0	0	0.0487362	0.0536348	0	0	0	0	0	0	0	0	0	0	0	0	0.0190472	0	0.0341237	0	0	0	1.0074	0	0	0	0.829944	0.962052	0	0	0	0	0	0	0	0	0	0	0	0	0.335799
ENSOART00000027267	ENSOART00000027267	X:17711600-17724417	1057	0	0.292072	0.245955	0.0782118	0.366948	0.237611	0.432415	0.451764	0.530536	0.258678	0.406891	0.356581	0.397279	0.396815	0.68786	0.189287	0.5797	0.706428	0.254491	0.493985	0.491805	0.205413	0.345658	0.413659	0	3.6936	3.14171	1.0074	4.79982	3.04048	5.57415	5.80961	6.73436	3.32942	5.20738	4.53632	5.09846	5.13375	8.9816	2.46488	7.43495	9.16798	3.2479	6.4046	6.35594	2.61424
ENSOART00000027269	ENSOART00000027269	X:23413556-23620455	1694	0.0919783	0.197245	0.154617	0.0747089	0.077784	0.101177	0.482923	0.224586	0.198087	0.350759	0.0809999	0.130699	0.359153	0.128231	0.164744	0.322216	0.192533	0.341269	0.101226	0.217376	0.285339	0.14219	0.220628	0.25781	2.3917	4.9248	3.92713	2.0148	2.05707	2.60613	12.5418	5.80961	4.81026	8.87846	2.08295	3.40224	9.17722	3.4225	4.4908	8.62709	4.95663	9.16798	2.62563	5.69684	7.5839	3.62224
ENSOART00000027270	ENSOART00000027270	X:24505814-24510497	2183	0	0	0.0257869	0.0326092	0.0219621	0	5.72892e-08	0	0	0	0	3.52712e-08	0.0328942	0	0	0.0458733	0	0	1.17571e-08	0.0109647	0.0152911	0.0194654	0.0073207	0	0	0	0.785427	1.0074	0.685689	0	1.77611e-06	0	0	0	0	1.06807e-06	1.01969	0	0	1.43208	0	0	3.56024e-07	0.339897	0.477359	0.597608
ENSOART00000027272	ENSOART00000027272	X:27539341-27552233	3163	0.0341537	0	0.0216099	0	0.0183738	0.0120072	0	0.0215635	0	0.0299409	0.0291108	0.03245	0.0279782	0	0.0720902	0	0.0665996	0.0678909	0.0319049	0.0333562	0.0448302	0.0072033	0.010127	0.0171681	1.19585	0	0.785427	0	0.685689	0.434355	0	0.829944	0	1.10981	1.04148	1.13408	1.01969	0	2.69448	0	2.47832	2.61942	1.1238	1.23806	1.69925	0.261809
ENSOART00000027275	ENSOART00000027275	X:40647513-40760099	1812	0.615138	0.507718	0.689825	0.372246	0.690139	0.846561	1.53869	0.767676	0.781858	0.863167	0.723439	0.911979	1.07495	1.09412	0.889189	0.954509	0.962197	1.08126	0.750186	1.01942	0.999321	0.523263	1.02513	0.804234	13.1543	11.0808	14.9231	8.05918	15.0852	18.2429	33.4449	16.5989	17.3169	18.8667	15.6222	19.2793	23.4529	23.9575	19.7595	20.9515	21.0657	23.5748	16.0186	22.39	21.864	11.3544
ENSOART00000027278	ENSOART00000027278	X:47673509-47720260	1174	0.168427	0.0870143	0.1114	0.0680329	0	0.0898347	0.186573	0	0.07002	0	0.0733416	0.23547	0.290594	0	0.122407	0.495512	0.0868609	0.175177	0.15908	0.137667	0.252517	0.0888156	0.0921359	0.02334	2.3917	1.2312	1.57085	1.0074	0	1.30306	2.78708	0	0.962052	0	1.04148	3.40224	4.07877	0	1.79632	7.39465	1.23916	2.61942	2.27847	1.95836	3.75108	1.26982
ENSOART00000027279	ENSOART00000027279	X:49626467-49825978	932	0.884569	0.414808	0.610059	1.55239	0.436377	0.877893	2.06253	0.741548	0.497094	0.975159	1.15838	0.848387	1.31263	0.892916	1.40843	0.692384	0.137178	0.152096	0.96378	1.20466	0.327219	0.859087	1.1256	0.737934	8.37095	3.6936	5.49799	14.1036	4.11414	7.81838	18.116	6.63955	4.81026	8.87846	10.4148	7.93855	12.2363	8.55626	13.4724	6.16221	1.23916	1.30971	8.90809	11.4217	2.90369	7.76505
ENSOART00000027280	ENSOART00000027280	X:50081283-50086247	1058	0.304284	0	0.0672347	0.083818	0.0566656	0.0732845	0	0.503097	0.078656	0.183804	0.441727	0.19553	0.342386	0.591586	0.0765246	0.106791	0.319176	0	0.313847	0.336832	0.141989	0.0503509	0.0433167	0.255186	3.58755	0	0.785427	1.0074	0.685689	0.868709	0	5.80961	0.962052	2.21961	5.20738	2.26816	4.07877	6.845	0.89816	1.23244	3.71748	0	3.6877	3.94064	1.64997	0.597608
ENSOART00000027281	ENSOART00000027281	X:53341458-53346181	4453	0.10505	0.0537478	0	0.0854335	0.0295509	0.0378491	0.199763	0.036042	0.0996353	0.0653137	0.0458109	0.184928	0.165168	0.122755	0.15192	0.034655	0.195539	0.0362027	0.11193	0.146614	0.088799	0.0463938	0.0890544	0.066997	7.1751	3.6936	0	6.04439	2.05707	2.60613	13.9354	2.48983	6.73436	4.43923	3.12443	12.4749	11.2166	8.55626	10.7779	2.46488	13.6307	2.61942	7.59147	10.1836	6.23835	3.246
ENSOART00000027282	ENSOART00000027282	X:56341562-56344597	1799	1856.24	463.726	717.762	1518.22	1074.58	1602.74	1419.56	365.215	2072.58	770.597	1374.23	695.47	385.349	517.091	347.839	403.161	480.375	433.803	1308.65	416.76	439.113	899.904	1365.63	1069.46	45785.5	11446.5	18218	38823.1	27996.7	40121.3	36022.9	9702.87	50320.1	19851.1	33489.7	17384.3	9211.89	13364.9	8965.43	10679.1	12441.2	11904	32219.8	10514.1	11674.7	22829.2
ENSOART00000027283	ENSOART00000027283	X:62577682-62580286	1828	0	0.148785	0.155856	0	0.0785521	0.0340335	0.0527571	0	0	0.0430789	0.0413189	0.0448579	0	0	0.138384	0	0.0479531	0	0.0287256	0.046128	0.0159844	0.101547	0.0551143	0.0143596	0	3.6936	3.92713	0	2.05707	0.868709	1.39354	0	0	1.10981	1.04148	1.13408	0	0	3.59264	0	1.23916	0	0.725185	1.19755	0.413053	2.54025
ENSOART00000027284	ENSOART00000027284	X:62854166-62857317	528	38.7429	26.6465	35.5037	37.9602	23.4182	14.9001	24.8544	26.7228	18.9669	25.0129	36.5429	33.9226	39	32.2527	38.7882	45.5858	37.5854	36.6906	36.4028	36.6803	39.954	33.3701	21.0576	23.5675	153.069	98.4961	133.523	145.065	93.2537	55.5974	94.7606	103.743	73.1159	99.8827	138.516	138.358	146.836	130.911	150.891	178.704	141.264	132.281	143.314	142.879	150.75	125.695
ENSOART00000027287	ENSOART00000027287	X:76828384-76859568	995	0.535838	0	0.176007	0	0	0	0	0.134431	0.0718596	0	0.233451	0.596121	0	0	0	0.456328	0.0929022	0	0.455136	0	0.183077	0.0586689	0	0.0687635	7.1751	0	2.35628	0	0	0	0	1.65989	0.962052	0	3.12443	7.93855	0	0	0	6.16221	1.23916	0	6.07936	0	2.46712	0.785427
ENSOART00000027288	ENSOART00000027288	X:77185294-77193890	1381	3.16389	5.5118	4.93229	5.7883	7.09364	5.49545	6.44689	6.54616	5.56207	5.66803	3.15913	1.85238	3.35439	1.91714	2.50723	4.42735	4.96009	3.77047	2.72514	2.59292	4.38597	5.4108	6.34533	5.92542	60.9883	107.115	95.822	108.799	130.967	102.942	117.057	116.192	111.692	104.322	60.4057	35.1565	67.2996	38.5031	49.3988	85.0385	96.6544	70.7244	52.1835	51.7339	84.1391	103.912
ENSOART00000027289	ENSOART00000027289	X:77196545-77198409	1296	1.10773	2.44119	1.33065	1.56192	2.30964	1.87073	2.66829	3.84215	3.50069	2.88279	0.977484	1.34022	0.83049	0.399057	0.865374	1.06492	1.53859	2.39803	1.14181	0.698307	1.66718	1.77792	2.28289	3.40854	22.7211	46.7856	25.9191	31.2293	43.1984	35.1827	48.7738	68.8853	68.3057	53.2707	18.7466	27.2179	16.3151	8.55626	17.9632	20.9515	29.7398	45.8399	22.8952	14.2782	32.1771	34.6447
ENSOART00000027290	ENSOART00000027290	X:77639866-77643487	892	0.150529	0.760162	0.0971631	0.251904	0	0	0.178111	0.318021	0	0	0.383345	0.289721	0.353679	0	0.653934	0.455321	0.607569	0	0.274532	0.335871	0.354297	0.369743	0.0593704	0.106007	1.19585	6.15601	0.785427	2.0148	0	0	1.39354	2.48983	0	0	3.12443	2.26816	3.05907	0	5.38896	3.69732	4.95663	0	2.19615	2.81601	2.88465	2.98541
ENSOART00000027291	ENSOART00000027291	X:78033132-78034672	1469	0	0.0672404	0	0	0.0387478	0.0731078	0	0.0480851	0.0519636	0.185911	0	0.188713	0.108269	0.0454764	0	0.0667042	0.334562	0	0.0629043	0.0512484	0.133755	0.0224135	0.0372852	0.09532	0	1.2312	0	0	0.685689	1.30306	0	0.829944	0.962052	3.32942	0	3.40224	2.03938	0.855626	0	1.23244	6.19579	0	1.13408	0.965003	2.47608	0.4104
ENSOART00000027292	ENSOART00000027292	X:79145819-79301662	1028	3.89417	2.20986	2.0128	2.27593	1.92941	2.09642	3.16323	3.16067	1.59781	2.76795	6.32697	5.03146	5.14114	4.87338	6.10293	5.11095	6.00637	4.25354	5.0842	5.37248	5.12362	2.1662	2.39635	2.50881	39.463	22.1616	20.4211	23.1702	19.885	20.849	32.0514	32.3678	16.3549	28.855	64.5716	54.4358	53.0239	53.0488	62.8712	54.2274	61.9579	43.2205	52.8235	56.3146	53.1353	21.9176
ENSOART00000027293	ENSOART00000027293	X:79340095-79346914	1199	0	0	0	0	0	0	0.0862075	0.0509315	0	0	0	0.0661081	0	0	0	0	0	0	0.022036	0	0	0	0.0287358	0.0169772	0	0	0	0	0	0	1.39354	0.829944	0	0	0	1.13408	0	0	0	0	0	0	0.378026	0	0	0
ENSOART00000027295	ENSOART00000027295	X:81656194-82026131	3008	0.25712	0.22579	0.128953	0.0874114	0.0857741	0.133168	0.500088	0.135789	0.129293	0.247809	0.398113	0.449233	0.353293	0.270092	0.247337	0.233487	0.311907	0.244007	0.368155	0.290241	0.263134	0.147385	0.239677	0.170964	14.3502	12.312	7.06884	5.03699	4.79982	7.38403	27.8708	7.46949	6.73436	13.3177	21.871	24.9497	19.3741	15.4013	14.3706	13.5569	17.3482	14.4068	20.3903	16.382	15.104	8.13928
ENSOART00000027296	ENSOART00000027296	X:84193018-84278875	547	0	0	0	0	0.137478	0	0	0.175036	0	0	0	0	0	0	0	0	0	0.298951	0	0	0.0996502	0	0.0458259	0.0583452	0	0	0	0	0.685689	0	0	0.829944	0	0	0	0	0	0	0	0	0	1.30971	0	0	0.436571	0
ENSOART00000027297	ENSOART00000027297	X:88892087-88894242	1992	0	0	0	0	0	0	0	0	0	0.0556234	0	0.0266343	0	0.0194655	0	0	0	0	0.0088781	0.0064885	0	0	0	0.0185411	0	0	0	0	0	0	0	0	0	2.21961	0	1.13408	0	0.855626	0	0	0	0	0.378026	0.285209	0	0
ENSOART00000027298	ENSOART00000027298	X:89207137-89209290	482	7.94291	14.2364	12.7736	13.7279	10.5274	14.3367	32.5799	23.307	14.1607	17.922	10.2306	10.4178	19.5588	19.0443	22.163	17.8267	14.4321	20.9153	9.53044	20.2554	17.7247	13.5793	19.148	18.4632	31.0921	48.0168	44.7693	46.3403	39.77	49.5164	108.696	78.0147	52.9128	62.1492	37.4932	41.9609	73.4178	77.0063	85.3252	62.8545	50.8055	68.105	36.8487	78.5831	60.5883	46.3755
ENSOART00000027299	ENSOART00000027299	X:89367879-89427879	4562	0.0697234	0.213981	0.0903184	0.126112	0.145234	0.168601	0.413144	0.361858	0.199206	0.159613	0.211948	0.133293	0.297885	0.363413	0.286971	0.254388	0.192525	0.281591	0.138321	0.31609	0.242835	0.14347	0.242326	0.240226	4.7834	14.7744	6.28341	9.06658	10.2853	11.7276	29.2643	25.7283	13.4687	11.0981	14.5807	9.07263	20.3938	25.6688	20.6577	18.4866	13.6307	20.9554	9.4789	22.2401	17.6909	10.0415
ENSOART00000027300	ENSOART00000027300	X:91004849-91008143	2347	0	0	0	0	0.0158952	0	0	0.0197411	0	0.0264821	0	0	0	0.0194295	0	0	0	0	0	0.00647651	0	0	0.00529841	0.0154077	0	0	0	0	0.685689	0	0	0.829944	0	1.10981	0	0	0	0.855626	0	0	0	0	0	0.285209	0	0
ENSOART00000027301	ENSOART00000027301	X:93781728-93784526	928	420.227	220.97	310.981	354.904	256.098	237.143	281.901	287.153	356.092	317.828	382.034	386.899	247.088	327.816	334.137	282.447	302.783	232.044	396.386	303.014	272.425	295.618	258.381	320.358	3354.36	1855.42	2612.67	2824.93	2092.4	1903.19	2279.72	2362.76	3082.36	2624.69	3130.68	3081.11	2027.15	2747.22	2743.86	2379.8	2612.15	1946.08	3188.72	2506.08	2312.67	2431.01
ENSOART00000027302	ENSOART00000027302	X:94519475-94522584	538	3.48785	1.86883	2.16976	0.755217	0.836212	1.65467	0	0	1.90065	0.54345	3.32266	7.27157	0.491522	3.86209	0.215159	0	0.309703	0.343284	4.69402	1.52292	0.217662	1.59794	0.830295	0.814699	14.3502	7.38721	8.63969	3.02219	3.42845	6.51532	0	0	7.69641	2.21961	13.5392	30.6201	2.03938	16.2569	0.89816	0	1.23916	1.30971	19.5032	6.39814	0.849624	6.3497
ENSOART00000027303	ENSOART00000027303	X:95048210-95092619	3797	0	0.0799399	0.0124731	4.91686e-08	0.0142323	0.0344425	0.0219913	5.81022e-08	0	0.0394607	0.0166189	2.23562e-07	0.0330554	0.0261988	0.0867098	0.0925458	0.0576696	0.0583002	0.0055397	0.0486547	0.0695052	0.0308044	0.0235554	0.0131536	0	4.9248	0.785427	3.20478e-06	0.91504	2.17177	1.39354	3.7113e-06	0	2.43652	1.04148	1.40434e-05	2.03938	1.71125	5.73725	6.16219	3.71732	3.92914	0.347164	3.16263	4.60288	1.90341
ENSOART00000027304	ENSOART00000027304	X:95048210-95092619	1477	0	0.0463578	0	0.0350227	0.0946808	0	0	0.0321374	0	0.166625	0	0.0404045	6.46339e-09	0.0581085	0.0192158	4.36405e-07	5.796e-06	0.0921555	0.0134682	0.0257748	0.0307206	0.0271268	0.0315603	0.0662541	0	1.2312	0	1.00739	2.51341	0	0	0.82994	0	4.22232	0	1.13407	1.71847e-07	1.71125	0.549873	1.24752e-05	0.000158852	2.61942	0.378022	0.753708	0.873198	0.746199
ENSOART00000027306	ENSOART00000027306	X:96959055-97099352	2185	0.0574236	0	0.0193328	0.0472639	0.0505203	0.0213885	0.314642	0.0840762	0.0243787	0.0282901	0.102978	0.0559337	0.0746276	0.144891	0.0423985	0.0890219	0	0.0318016	0.0721118	0.0873056	0.0402745	0.0221989	0.12885	0.0455817	2.3917	0	0.785427	2.0148	2.05707	0.868709	12.5418	3.31978	0.962052	1.10981	4.16591	2.26816	3.05907	5.98938	1.79632	3.69732	0	1.30971	2.94192	3.61492	1.66901	0.933408
ENSOART00000027308	ENSOART00000027308	X:101994033-102104798	2333	0.060962	0.0642016	0	0.0504601	0.194619	0.112681	0.327857	0.216983	0.178724	0.379444	0.189204	0.204684	0.134045	0.150835	0.158617	0.0619721	0.12657	0.197098	0.151617	0.147833	0.128547	0.0382206	0.211719	0.258384	2.3917	2.4624	0	2.0148	7.54258	4.34355	12.5418	8.29944	6.73436	14.4275	7.29034	7.93855	5.09846	5.98938	6.28712	2.46488	4.95663	7.85827	5.87353	5.79165	5.09326	1.4924
ENSOART00000027309	ENSOART00000027309	X:102512475-102538639	829	0.113515	0	0	0	0	0	0	0	0	0	0	0	0	0	0.0859922	0	0.118674	0	0.0378385	0.0286641	0.039558	0	0	0	1.19585	0	0	0	0	0	0	0	0	0	0	0	0	0	0.89816	0	1.23916	0	0.398616	0.299387	0.413053	0
ENSOART00000027310	ENSOART00000027310	X:103591198-103593096	1692	0.860973	0.529852	0.292855	0.115645	0.361102	0.420893	0.120606	0.398291	0.253866	0.883515	0.682738	0.26943	1.21713	1.11963	1.02077	0.569469	0.597272	0.475818	0.60438	1.11918	0.54752	0.312784	0.300867	0.511891	22.7211	13.5432	7.85427	3.02219	8.91396	10.4245	2.78708	9.12938	6.73436	21.0863	17.7051	6.80447	32.6301	30.8025	27.843	14.7893	16.1091	11.7874	15.7436	30.4252	14.2286	8.13989
ENSOART00000027312	ENSOART00000027312	X:108081531-108157886	2893	0.0231262	0	0	0	0.013393	0	0.0278592	0.016705	0	0	0.142686	0	0.059124	0	0	0	0	0	0.0552708	0.019708	0	0	0.0137507	0.00556835	1.19585	0	0	0	0.685689	0	1.39354	0.829944	0	0	7.29034	0	3.05907	0	0	0	0	0	2.82873	1.01969	0	0
ENSOART00000027313	ENSOART00000027313	X:108081531-108157886	1013	0.306119	0	0.200783	0.0906057	0.178143	0.151257	0	0.146992	0.0787727	0.0946797	0.0899755	0.477791	0	0.34341	0.153893	0.207315	0.104267	0.230092	0.291295	0.165768	0.180558	0.0971297	0.1098	0.106815	3.58755	0	2.35628	1.0074	2.05707	1.73742	0	1.65989	0.962052	1.10981	1.04148	5.6704	0	4.27813	1.79632	2.46488	1.23916	2.61942	3.43314	2.02482	2.10782	1.12123
ENSOART00000027315	ENSOART00000027315	X:108201942-108203931	936	0	0.307688	0	0	0.174492	0.497081	0	0	0	0.674975	0.134053	0	0.373212	0.108872	0.11477	0.315024	0.320145	0.344627	0.0446843	0.198951	0.326599	0.102563	0.223858	0.224992	0	2.4624	0	0	1.37138	3.90919	0	0	0	5.54904	1.04148	0	3.05907	0.855626	0.89816	2.46488	2.47832	2.61942	0.347159	1.60429	2.52087	0.820801
ENSOART00000027316	ENSOART00000027316	X:109794612-109834041	614	0	0	0	0	0	0.305325	0	0.565458	1.48505	0.246785	0	0	0	0	0	0	1.1302	0	0	0	0.376732	0	0.101775	0.765763	0	0	0	0	0	1.30306	0	2.48983	6.73436	1.10981	0	0	0	0	0	0	4.95663	0	0	0	1.65221	0
ENSOART00000027317	ENSOART00000027317	X:113547773-113557662	2992	0.0227988	0	0.0151419	0.0185093	0.0256577	0	0.0526025	0.0157544	0.0191521	0	0.0402139	0	0.0593884	0	0.0333751	0.0229224	0.0236372	0	0.0210042	0.0309212	0.0155199	0.011217	0.0260867	0.0116355	1.19585	0	0.785427	1.0074	1.37138	0	2.78708	0.829944	0.962052	0	2.08295	0	3.05907	0	1.79632	1.23244	1.23916	0	1.09293	1.61846	0.823867	0.597608
ENSOART00000027318	ENSOART00000027318	X:118276771-118457912	646	0.402913	6.52655	8.65852	3.94785	8.99876	10.4383	9.00822	9.53822	6.843	7.98565	1.95265	0.762821	2.50462	2.38338	1.5184	6.1337	5.86123	2.90937	1.03946	2.13547	4.9681	6.37764	9.48177	8.12229	2.3917	38.1672	50.2673	22.1628	50.741	59.0722	48.7738	51.4565	42.3303	45.5021	11.4562	4.53632	15.2954	14.5456	8.9816	35.7408	34.6964	15.7165	6.12809	12.9409	28.7179	36.8658
ENSOART00000027320	ENSOART00000027320	X:121553254-121615282	917	1.77089	7.36786	8.68682	9.40721	11.4069	7.93021	9.57443	7.51031	9.24349	8.65276	1.7326	3.17496	4.15323	4.22818	5.25481	8.75743	6.22775	5.03081	2.22615	4.54541	6.672	8.4873	9.63719	8.46885	19.1336	77.5657	91.8949	85.6288	109.71	75.1434	86.3993	67.2255	111.598	81.0159	17.8179	32.8883	44.8664	49.6263	56.5841	86.2709	68.1537	48.4593	23.2799	50.3589	67.628	85.0298
ENSOART00000027321	ENSOART00000027321	X:122495281-122619516	2718	0.151022	0.238157	0.100396	0.0842755	0.0876866	0.0840606	0.335184	0.218984	0.0831029	0.24444	0.134562	0.0731797	0.155424	0.175999	0.204585	0.103578	0.0787283	0.165246	0.119588	0.17867	0.115851	0.140943	0.168977	0.182176	7.1751	11.0808	4.71256	4.02959	4.11414	3.90919	15.3289	9.95933	3.84821	11.0981	6.24886	3.40224	7.13784	8.55626	9.87976	4.92977	3.71748	7.85827	5.60873	8.52462	5.50184	6.60765
ENSOART00000027322	ENSOART00000027322	X:123220148-123221761	1490	0.403397	0.232349	0.0375103	0.0498945	0.0684145	0.152251	0.0715123	0.12726	0.0896453	0.109786	0.406851	0.108304	0.195634	0.0385183	0.172361	0	0.348501	0.392273	0.306184	0.135504	0.246925	0.106585	0.0973927	0.108897	8.37095	4.9248	0.785427	1.0074	1.37138	3.04048	1.39354	2.48983	1.9241	2.21961	8.33181	2.26816	4.07877	0.855626	3.59264	0	7.43495	7.85827	6.32364	2.84234	5.09774	2.23921
ENSOART00000027323	ENSOART00000027323	X:124901152-124903389	1495	0.180228	0.120764	0.269633	0.0498605	0.104775	0.0438822	0	0.0421858	0.048069	0.0554251	0.10423	0.113072	0.356038	0.121384	0.0884527	0.177485	0	0	0.13251	0.188625	0.0591615	0.146752	0.0495523	0.0485599	3.58755	2.4624	5.49799	1.0074	2.05707	0.868709	0	0.829944	0.962052	1.10981	2.08295	2.26816	7.13784	2.56688	1.79632	3.69732	0	0	2.64622	3.83368	1.23244	2.98926
ENSOART00000027324	ENSOART00000027324	X:125777844-125780758	2846	1.62485	0.914152	1.0111	1.05589	0.762307	0.895207	1.40298	0.778407	1.00123	0.733862	0.984459	2.27286	1.25053	1.66117	0.957831	1.21266	2.11292	1.10824	1.62739	1.28984	1.47794	0.993715	1.02016	0.837832	63.38	35.7048	39.2713	43.3181	30.1703	34.7484	55.7415	30.7079	38.4821	28.855	38.5346	88.4582	48.9452	65.8832	38.6209	49.2977	83.0236	44.5302	63.4576	51.1497	58.9505	39.4314
ENSOART00000027325	ENSOART00000027325	X:125822204-125823413	890	0	0	0.145132	0.389401	0.0638118	0	0	0	0.172287	0	0	0.306338	0.0918891	0.148783	0.238316	0	0.114339	0	0.102113	0.159663	0.0381129	0.178178	0.0212706	0.057429	0	0	1.57085	4.02959	0.685689	0	0	0	1.9241	0	0	3.40224	1.01969	1.71125	2.69448	0	1.23916	0	1.13408	1.80847	0.413053	1.86682
ENSOART00000027326	ENSOART00000027326	X:125831730-125832904	868	0.244464	0.265517	0	0	0.0694197	0.0914352	0.428013	0.335738	0.40243	0.461497	0.109243	0.22399	0	0.248451	0.272136	0.373428	0.257269	0.263725	0.192566	0.173529	0.298141	0.0885055	0.196289	0.399889	2.3917	2.4624	0	0	0.685689	0.868709	4.18061	3.31978	3.84821	4.43923	1.04148	2.26816	0	2.56688	2.69448	3.69732	2.47832	2.61942	1.90044	1.75379	2.93169	0.820801
ENSOART00000027327	ENSOART00000027327	X:126923470-126927153	3145	0.192995	0.308235	0.142398	0.209534	0.374322	0.441011	0.494095	0.137676	0.06502	0.340636	0.453035	0.183878	0.208803	0.0561823	0.400381	0.220916	0.109815	0.235356	0.276636	0.221789	0.188696	0.220056	0.436476	0.181111	8.37095	13.5432	6.28341	9.06658	15.7709	18.6773	20.9031	5.80961	2.88616	14.4275	19.7881	7.93855	9.17722	2.56688	17.9632	9.85953	4.95663	10.4777	12.0325	9.90243	8.43129	9.63107
ENSOART00000027328	ENSOART00000027328	X:129003927-129007334	2782	1.01878e-05	0.022833	7.28816e-06	8.76983e-06	0.0920717	3.7229e-06	0.156408	0.0937379	0.200945	0.233096	8.54164e-06	2.85362e-06	1.0596e-05	0.184622	7.29903e-06	0.133626	0.0227408	1.32125e-05	7.19435e-06	0.0615467	0.0521266	0.00761635	0.0828277	0.175926	0.000565953	1.2312	0.000397498	0.000503375	5.0554	0.000202523	8.3612	4.97957	10.5823	12.2078	0.000457207	0.00015446	0.000572232	10.2629	0.000410109	7.39451	1.23916	0.000738196	0.00039254	3.42128	2.87814	0.410701
ENSOART00000027329	ENSOART00000027329	X:129003927-129007334	2478	0.0748228	0	0.100032	0.182693	0.0090491	0.0553752	5.19972e-07	1.96031e-06	4.93922e-06	7.12127e-07	0.0676325	0.194598	0.108767	9.68191e-05	0.165466	2.92558e-06	0	0.0540843	0.112351	0.0914431	0.0180291	0.0942417	0.0214749	2.53722e-06	3.58698	0	4.71216	9.06608	0.430114	2.60593	2.41091e-05	9.02908e-05	0.0002239	3.22465e-05	3.12397	9.07248	5.09788	0.00464279	8.08303	0.000140035	0	2.61869	5.26114	4.39519	0.872942	4.59275
ENSOART00000027330	ENSOART00000027330	12:522718-853837	2570	1.39333	0.643078	1.17856	0.595082	0.448178	0.510584	0.638325	0.513012	0.476207	0.537325	0.841209	2.1671	1.06774	0.570941	1.19106	0.91662	1.79765	1.06004	1.46721	0.943247	1.2581	0.805573	0.532362	0.508848	70.5551	32.0112	59.6924	31.2293	21.9421	25.1926	30.6578	24.0684	23.0892	25.5256	41.6591	108.872	54.0436	29.9469	61.973	46.8328	90.4586	53.6982	73.6953	48.6545	63.6632	40.9777
ENSOART00000027331	ENSOART00000027331	12:522718-853837	592	0.680285	0	0.308351	0.403418	0	0.176994	0.899663	0.525463	0.181131	0.449847	0.204787	0.640819	0	0.157188	0.32833	0	0.24207	1.44401	0.50863	0.161839	0.562026	0.237256	0.358886	0.385481	3.58755	0	1.57085	2.0148	0	0.868709	4.18061	2.48983	0.962052	2.21961	1.04148	3.40224	0	0.855626	1.79632	0	1.23916	6.54856	2.67709	0.883982	2.59591	1.19522
ENSOART00000027332	ENSOART00000027332	12:522718-853837	1373	0.141572	0.580919	0	0.407957	0.212165	0.371226	0.0876749	0.266369	0.605985	0.138104	0.363867	0.206282	0.679068	0.296834	0.151049	0.288793	0.42989	0.955524	0.23724	0.375651	0.558069	0.329625	0.223689	0.336819	2.3917	9.84961	0	7.05179	3.42845	6.08097	1.39354	4.14972	10.5826	2.21961	6.24886	3.40224	12.2363	5.13375	2.69448	4.92977	7.43495	15.7165	4.01427	6.68818	9.36042	5.6338
ENSOART00000027333	ENSOART00000027333	12:1800102-1802860	2106	0.0318031	0.307128	0.128613	0.136252	0.131436	0.146989	0.482343	0.213408	0.105144	0.126766	0.174997	0.154391	0.237401	0.198055	0.172605	0.2026	0.265735	0.107109	0.120397	0.202687	0.191814	0.190664	0.253589	0.148439	1.19585	11.0808	4.71256	5.03699	4.79982	5.21226	16.7225	7.46949	3.84821	4.43923	6.24886	5.6704	8.15753	7.70063	6.28712	7.39465	9.91327	3.92914	4.3717	7.38176	7.07902	6.94345
ENSOART00000027334	ENSOART00000027334	12:3233432-3235054	921	0.206839	0.741447	0.540154	0.583759	0.590251	0.933515	1.05476	1.41916	0.601604	1.14378	0.36093	0.482139	0.878088	0.939194	1.22024	0.816459	0.320905	1.636	0.349969	1.01251	0.924456	0.621787	0.859508	1.05485	2.3917	8.61841	6.28341	7.05179	6.85689	10.8589	12.5418	16.5989	6.73436	13.3177	4.16591	5.6704	10.1969	11.1231	14.3706	9.85953	3.71748	19.6457	4.076	11.8969	11.0742	7.31787
ENSOART00000027335	ENSOART00000027335	12:5568063-5590169	520	0.306868	0	0.220008	0	0.73419	0.365332	1.56108	2.12734	0.52044	0.911949	1.13054	0	1.85161	1.05425	1.16929	0.333905	0.687936	1.92738	0.479136	1.35838	0.983072	0.0733361	0.886868	1.18657	1.19585	0	0.785427	0	2.74276	1.30306	5.57415	7.46949	1.9241	3.32942	4.16591	0	7.13784	4.27813	4.4908	1.23244	2.47832	6.54856	1.78725	5.30226	3.41977	0.261809
ENSOART00000027338	ENSOART00000027338	12:6920358-7000461	1464	0.908409	0.657559	0.758814	0.646242	1.14493	1.34505	1.61142	1.57735	1.49565	0.893999	1.02048	0.914378	2.0638	1.41187	1.39697	0.988901	1.07578	1.16968	0.947757	1.62422	1.07812	0.687538	1.36713	1.32233	20.3294	14.7744	17.2794	15.111	26.0562	29.9705	36.232	35.6876	32.7098	19.9765	22.9125	20.4134	45.8861	32.5138	32.3338	23.4164	24.7832	27.504	21.2185	36.9112	25.2345	15.7216
ENSOART00000027339	ENSOART00000027339	12:7093614-7126525	1300	2.54614	4.65361	4.25722	5.49745	6.71118	5.73162	8.20788	7.7669	6.22958	7.69376	5.82816	5.92112	10.3667	6.64356	7.05322	5.07637	7.2173	6.06052	4.76514	8.02117	6.11806	4.80276	6.88356	7.23008	50.2257	87.4153	80.8989	109.806	130.967	108.589	157.47	145.24	114.484	143.165	111.438	117.944	195.781	137.756	144.604	101.06	138.786	123.113	93.2026	159.38	120.986	92.7069
ENSOART00000027340	ENSOART00000027340	12:7234292-7425411	1970	0.14603	0.199066	0.350949	0.375101	0.42982	0.336488	0.635559	0.658162	0.434693	0.293761	0.459883	0.354686	0.51846	0.5127	0.429219	0.422331	0.66255	0.570229	0.3202	0.486793	0.551703	0.308372	0.467289	0.462205	4.7834	6.15601	10.996	12.0888	13.7138	10.4245	19.5095	19.9187	13.4687	8.87846	14.5807	11.3408	16.3151	17.1125	14.3706	13.5569	21.0657	18.336	10.235	15.9327	17.6528	9.74692
ENSOART00000027341	ENSOART00000027341	12:7234292-7425411	1381	5.72434	9.45401	7.11946	7.94051	8.55169	9.8092	13.0297	8.98128	7.62129	10.1097	8.33147	6.00451	13.0213	11.98	12.9216	12.3495	10.9547	11.4425	6.68678	12.6409	11.5822	8.17133	10.4635	8.90408	69.3593	121.889	89.5386	102.755	114.51	126.832	179.766	126.981	97.1672	136.506	104.148	73.7151	160.092	148.879	165.261	163.915	142.503	155.856	82.4074	158.077	154.091	104.727
ENSOART00000027342	ENSOART00000027342	12:7633700-7680445	273	0	2.44047	0	0	0	0.939615	3.43615	3.79185	0	2.44992	0	3.89184	4.01683	0	1.77964	0	0	2.98993	1.29728	1.93216	0.996642	0.813488	1.45859	2.08059	0	1.2312	0	0	0	0.434355	1.39354	1.65989	0	1.10981	0	2.26816	2.03938	0	0.89816	0	0	1.30971	0.756053	0.979181	0.436571	0.4104
ENSOART00000027343	ENSOART00000027343	12:7917735-8010103	2088	0.221239	0.772499	0.440486	0.337343	0.356183	0.32217	1.18954	0.877408	0.59828	0.489213	0.320985	0.487267	0.698128	0.668948	0.638236	0.617499	0.651682	0.915319	0.343163	0.668437	0.728167	0.516776	0.62263	0.654967	7.1751	24.624	14.1377	11.0814	11.6567	10.4245	39.0191	28.2181	18.279	15.5373	10.4148	15.8771	22.4332	22.2463	21.5558	20.9515	21.0657	31.4331	11.1557	22.0784	24.4834	16.6144
ENSOART00000027344	ENSOART00000027344	12:7917735-8010103	632	2.0159	3.70185	2.71786	3.20686	2.63853	2.94039	4.60146	2.15454	2.73531	4.69599	2.76054	2.09913	5.03746	3.67779	4.67468	3.667	3.3056	2.0307	2.29186	4.46331	3.0011	3.20885	3.39346	3.19528	10.7626	19.6992	14.1377	17.1258	14.3995	15.6368	25.0837	11.6192	14.4308	25.5256	14.5807	11.3408	26.512	19.6794	25.1485	19.7191	17.3482	10.4777	12.228	23.7799	15.8483	16.9876
ENSOART00000027345	ENSOART00000027345	12:9383067-9394916	517	0	0	0	0	0	0	0.731432	0	0.235183	0	0	0	0	0	0	0	0	0	0	0	0	0	0.243811	0.0783943	0	0	0	0	0	0	2.78708	0	0.962052	0	0	0	0	0	0	0	0	0	0	0	0	0
ENSOART00000027346	ENSOART00000027346	12:9992244-9997264	3354	0.349236	0.348439	0.206521	0.251849	0.220143	0.219006	0.656447	0.405202	0.361919	0.370151	0.241689	0.204963	0.291059	0.328429	0.353739	0.48696	0.201104	0.303118	0.265296	0.324409	0.330394	0.268936	0.365199	0.37909	21.5253	20.9304	12.5668	16.1184	13.7138	13.465	40.4126	24.8983	21.1651	22.1961	14.5807	12.4749	17.3348	20.535	22.454	30.811	12.3916	19.6457	16.1936	20.1079	20.9494	16.5385
ENSOART00000027347	ENSOART00000027347	12:10475688-10493995	1033	0	0	0	0	0	0.184635	0	3.74319e-07	0	0.249168	0	0	0	0	0	0	0	0	0	0	0	0	0.061545	0.0830563	0	0	0	0	0	3.41517	0	6.47525e-06	0	4.4392	0	0	0	0	0	0	0	0	0	0	0	0
ENSOART00000027348	ENSOART00000027348	12:10475688-10493995	1730	0	0.0373479	0.0235797	0	0.0409415	0.0537868	0.0419746	0.179235	0.0301943	8.80803e-07	0.0948629	0.0334425	0.031379	0.0243633	0.0526424	0	0	0.0370393	0.0427685	0.0361282	0.0123464	0.0203092	0.0455676	0.0698101	0	1.2312	0.785427	0	1.37138	1.79709	1.39354	5.8096	0.962052	2.8116e-05	3.12443	1.13408	1.01969	0.855626	1.79632	0	0	1.30971	1.4195	1.22388	0.436571	0.672209
ENSOART00000027349	ENSOART00000027349	12:11634641-11641568	969	0.0923567	0.398541	0.308319	0	0.104366	0.0339597	0.319284	0.124653	0	0.0867655	0.0819441	0.171902	0	0.25828	0.0672254	0.183023	0	0.0997826	0.115401	0.108502	0.0942686	0.23562	0.152537	0.0704727	1.19585	4.9248	3.92713	0	1.37138	0.434355	4.18061	1.65989	0	1.10981	1.04148	2.26816	0	3.4225	0.89816	2.46488	0	1.30971	1.50183	1.44022	1.2582	2.95065
ENSOART00000027351	ENSOART00000027351	12:15688757-15744623	3231	6.57886e-07	0	0.0317652	4.49261e-07	0	3.41459e-07	6.98393e-07	5.34676e-07	0	0	0	0	4.66001e-07	0.0509313	0.0518898	0	0	8.15463e-07	2.19295e-07	0.0342738	2.71821e-07	0.0105885	3.46617e-07	1.78225e-07	3.25834e-05	0	1.57085	2.28341e-05	0	1.73769e-05	3.64703e-05	2.79647e-05	0	0	0	0	2.32368e-05	2.56688	2.69439	0	0	4.3932e-05	1.08611e-05	1.75376	1.4644e-05	0.523625
ENSOART00000027352	ENSOART00000027352	12:15688757-15744623	2194	0.0437318	0	0	0.0717765	0	0.0154132	0.0953654	0.0832488	0	0	0	0	0.0373965	0	3.036e-06	0	0	0.0884437	0.0145773	0.0124665	0.0294812	0.0239255	0.0369262	0.0277496	1.19582	0	0	2.01477	0	0.434337	2.78704	2.4898	0	0	0	0	1.01967	0	8.62566e-05	0	0	2.61938	0.398606	0.339918	0.873127	0.671591
ENSOART00000027355	ENSOART00000027355	12:21926679-21928059	347	0	1.10503	0.678969	0.945352	0.555068	0	0	0.777085	0	0.989046	0	0	0.842602	0	0	0	0	2.59587	0	0.280867	0.865291	0.909784	0.185023	0.588711	0	1.2312	0.785427	1.0074	0.685689	0	0	0.829944	0	1.10981	0	0	1.01969	0	0	0	0	2.61942	0	0.339897	0.873141	1.00801
ENSOART00000027356	ENSOART00000027356	12:22042216-22049977	2747	0.0637991	0.132423	0.0631719	0.0515038	0.0532256	0.0914081	0.176805	0.168514	0.159632	0.0584041	0.138051	0.0600008	0.108131	0.0671621	0.068391	0.0309051	0.130199	0.227338	0.0872836	0.0812281	0.129481	0.0823663	0.107146	0.12885	2.3917	4.9248	2.35628	2.0148	2.05707	3.47484	6.96769	6.63955	5.77231	2.21961	5.20738	2.26816	4.07877	2.56688	2.69448	1.23244	4.95663	9.16798	3.28908	3.11337	5.11902	3.09863
ENSOART00000027357	ENSOART00000027357	12:23567300-23687517	2161	0.112598	0.0778811	0.024763	0	0.0649832	0.0968949	0.0878071	0.105269	0	0.21193	0	0	0.130223	0.0518046	0.0554891	0.0747901	0.0765265	0.201205	0.0375326	0.0791723	0.117507	0.0342147	0.0832284	0.105733	3.58755	2.4624	0.785427	0	2.05707	3.04048	2.78708	3.31978	0	6.65884	0	0	4.07877	1.71125	1.79632	2.46488	2.47832	6.54856	1.19585	2.52878	3.83059	1.08261
ENSOART00000027358	ENSOART00000027358	12:23567300-23687517	1048	0.167068	0.173502	0.109861	0.0688633	0.0946394	0.0303424	0.386571	0.114083	0.208756	0.232585	0.22102	0.0779079	0.294201	0.113142	0.185396	0.163414	0.253935	0.270932	0.155332	0.19758	0.229427	0.117409	0.170518	0.185141	2.3917	2.4624	1.57085	1.0074	1.37138	0.434355	5.57415	1.65989	2.88616	3.32942	3.12443	1.13408	4.07877	1.71125	2.69448	2.46488	3.71748	3.92914	2.21674	2.82817	3.3705	1.68022
ENSOART00000027359	ENSOART00000027359	12:24082988-24108601	1070	0.198174	0	0	0	0	0.0723354	0	0.0683427	0.0800482	0.362343	0.0849845	0.0930957	0.166576	0.0674789	0	0	0	0.204553	0.125418	0.0780183	0.0681843	0	0.0241118	0.170245	2.3917	0	0	0	0	0.868709	0	0.829944	0.962052	4.43923	1.04148	1.13408	2.03938	0.855626	0	0	0	2.61942	1.52242	0.965003	0.873141	0
ENSOART00000027360	ENSOART00000027360	12:24942000-25006476	3990	0	0	0	0	0	0	0	0.0274207	0	0	0.0172444	0	0.116411	0	0.0283734	0	0	0	0.00574814	0.0482613	0	0	0	0.00914023	0	0	0	0	0	0	0	1.65989	0	0	1.04148	0	7.13784	0	1.79632	0	0	0	0.347159	2.97805	0	0
ENSOART00000027361	ENSOART00000027361	12:25081357-25156543	1147	0.0843135	0.437056	0.768552	1.383	0.914937	1.23993	2.11536	3.01053	1.46008	2.02812	0.148647	0	0.0648098	0.468212	0.348385	0.457179	0.739414	0.920983	0.0776535	0.293802	0.705859	0.862869	1.42341	2.16624	1.19585	6.15601	11.7814	18.1332	13.7138	17.3742	26.4772	39.0074	23.0892	26.6354	2.08295	0	1.01969	6.845	5.38896	6.16221	11.1524	13.0971	1.09293	4.41789	10.1373	12.0235
ENSOART00000027364	ENSOART00000027364	12:28788195-28812560	4797	0	0.0696683	0.0441449	0.0404388	0.111287	0.143441	0.241911	0.2404	0.140156	0.305847	0.0145678	0	0.0579349	0.0354045	0	0.0648587	0.0681007	0.0678311	0.00485594	0.0311131	0.0669302	0.0514174	0.165546	0.228801	0	4.9248	3.14171	3.02219	8.22827	10.4245	18.116	18.2588	9.62052	22.1961	1.04148	0	4.07877	2.56688	0	4.92977	4.95663	5.23885	0.347159	2.21521	5.04175	3.69624
ENSOART00000027366	ENSOART00000027366	12:34057423-34144099	1464	1.80569	0.679931	0.429854	0.571174	0.408671	0.411454	0.715716	0.251105	0.843134	0.191194	1.66465	1.15172	0.961526	0.863672	0.949077	1.09191	0.462414	0.80159	1.54069	0.924758	0.785305	0.560319	0.511947	0.428477	43.0506	16.0056	10.2105	14.1036	9.59965	9.5558	16.7225	5.80961	19.241	4.43923	39.5761	27.2179	22.4332	21.3906	23.3522	27.1137	11.1524	19.6457	36.6149	22.392	19.3039	13.4399
ENSOART00000027367	ENSOART00000027367	12:38429228-38537201	1520	0	0.0574415	0.110262	0.178782	0	0.0397357	0.189294	0.300078	0	0.152644	0	0	0.0488237	0.117162	0.20342	0.111009	0.28709	0.0574972	0	0.123135	0.151865	0.115495	0.0763432	0.150908	0	1.2312	2.35628	4.02959	0	0.868709	4.18061	6.63955	0	3.32942	0	0	1.01969	2.56688	4.4908	2.46488	6.19579	1.30971	0	2.69246	3.32346	2.53902
ENSOART00000027368	ENSOART00000027368	12:40094868-40098008	834	0.115077	1.62773	1.74107	1.83138	0.897098	0.935179	1.1581	0.619007	1.04876	1.53269	0.951275	0.653935	3.24051	3.5266	1.9325	2.58248	1.37264	3.18127	0.573429	2.89987	2.3788	1.73339	0.996792	1.06682	1.19585	16.0056	17.2794	18.1332	8.91396	9.12145	11.1483	5.80961	10.5826	14.4275	9.37329	6.80447	33.6498	38.5031	20.6577	25.8813	13.6307	31.4331	5.7912	30.9369	23.6484	17.1394
ENSOART00000027370	ENSOART00000027370	12:41299270-41316656	3499	0.718624	0.548381	0.647656	0.706288	1.54731	1.56224	1.08523	1.51851	1.70656	1.41646	1.03295	1.22067	1.15374	0.848816	0.78311	0.896974	0.906124	0.65844	0.990746	0.928554	0.820513	0.634108	1.39826	1.54718	34.6796	27.0864	32.2025	34.2515	74.7401	74.709	51.5609	72.2051	86.5847	67.6982	49.9909	57.838	57.1027	42.7813	39.519	44.3679	45.8489	32.7428	47.5029	46.4677	40.9865	31.1801
ENSOART00000027373	ENSOART00000027373	12:46447870-46463855	3445	0.0184296	0	0.0853274	0.030174	0.0219172	0.0278164	0.0454992	0.0139314	0	0	0.0325475	0	0.031607	0.0510551	0.0134395	0.0935633	0.0571808	0.0809201	0.0169924	0.0320339	0.0772214	0.0385005	0.0317442	0.00464379	1.19585	0	5.49799	2.0148	1.37138	1.73742	2.78708	0.829944	0	0	2.08295	0	2.03938	3.4225	0.89816	6.16221	3.71748	5.23885	1.09293	2.12001	5.03951	2.50426
ENSOART00000027375	ENSOART00000027375	12:48571510-48625093	662	35.1508	38.1815	43.1383	28.783	27.4562	33.1026	37.8914	32.5003	23.9463	37.5028	41.0798	27.7592	52.9814	46.5914	51.3068	47.7453	47.9389	39.5809	34.6633	50.2932	45.0884	36.7009	32.8167	31.3165	194.923	212.998	243.335	153.124	145.366	175.479	195.095	168.479	141.422	199.765	228.083	148.564	312.026	265.244	293.698	261.278	272.615	206.934	190.524	290.323	246.942	203.152
ENSOART00000027378	ENSOART00000027378	12:52699661-52701910	1683	0	0	0	0	0	0	0.0593751	0	0.0809545	0.0475727	0	0	0.0425293	0	0	0	0	0.0538075	0	0.0141764	0.0179358	0	0.0197917	0.0428424	0	0	0	0	0	0	1.39354	0	1.9241	1.10981	0	0	1.01969	0	0	0	0	1.30971	0	0.339897	0.436571	0
ENSOART00000027379	ENSOART00000027379	12:53507563-54228323	1645	0.254389	0.590107	0.889046	0.765353	0.648917	0.903898	1.25651	0.478007	0.600653	0.605549	0.685331	0.162619	1.00729	0.700434	0.955127	0.527176	0.719972	0.469763	0.367446	0.887619	0.572304	0.748169	0.93644	0.561403	7.1751	16.0056	24.3482	22.1628	18.5136	25.1926	34.8384	13.2791	16.3549	16.6471	18.7466	4.53632	27.5317	19.6794	26.9448	14.7893	19.8265	13.0971	10.1527	24.7186	15.9043	20.8389
ENSOART00000027380	ENSOART00000027380	12:54337547-54408838	502	0	0	0	0	0	0.859127	0.473966	0.27908	0	1.0527	0	0	0	0	0	0	0	0	0	0	0	0	0.444364	0.443927	0	0	0	0	0	2.60613	1.39354	0.829944	0	3.32942	0	0	0	0	0	0	0	0	0	0	0	0
ENSOART00000027383	ENSOART00000027383	12:62613981-62615810	1603	0.272708	0.134635	0.173213	0.469652	0.514284	0.247783	0.40391	0.766121	0.300039	0.674069	0.406472	0.325238	0.43419	0.428833	0.546762	0.275125	0.610065	0.382322	0.334806	0.469928	0.422504	0.259167	0.388659	0.580076	4.7834	2.4624	3.14171	8.05918	8.91396	4.34355	6.96769	13.2791	5.77231	12.2079	7.29034	5.6704	8.15753	7.70063	9.87976	4.92977	11.1524	6.54856	5.91471	8.57931	7.54358	4.55443
ENSOART00000027384	ENSOART00000027384	12:68705699-68796551	1410	0.771533	0.260551	0.246181	0.295513	0.28798	0.0764079	0.174328	0.104017	0.32568	0.13195	0.791244	0.562805	0.105024	0.643411	0.383049	0.274878	0.378041	0.385939	0.708527	0.377161	0.346286	0.267415	0.179572	0.187215	14.3502	4.9248	4.71256	5.03699	4.79982	1.30306	2.78708	1.65989	6.73436	2.21961	14.5807	10.2067	2.03938	12.8344	7.18528	4.92977	7.43495	6.54856	13.0459	7.35302	6.30443	4.89145
ENSOART00000027385	ENSOART00000027385	12:68984007-68997668	704	0	0.185681	1.1619	0.603936	0.311283	0.266607	0.427237	1.39586	0.840017	0.83736	0.463406	0.4897	0.439203	0.353542	0	0.180596	0	0	0.317702	0.264248	0.0601985	0.650507	0.335043	1.02441	0	1.2312	7.85427	4.02959	2.05707	1.73742	2.78708	9.12938	5.77231	5.54904	3.12443	3.40224	3.05907	2.56688	0	1.23244	0	0	2.17556	1.87532	0.410814	4.37169
ENSOART00000027386	ENSOART00000027386	12:72276108-72407440	816	0	0	0	0	0	0	0.14323	0	0	0	0	0	0	0	0	0.122879	0	0	0	0	0.0409596	0	0.0477432	0	0	0	0	0	0	0	1.39354	0	0	0	0	0	0	0	0	1.23244	0	0	0	0	0.410814	0
ENSOART00000027387	ENSOART00000027387	12:73101429-73103824	2362	0	0	0	0	0	0	0	0	0.0624984	0.0360725	0	0	0	0.0275203	0.0284881	0.038627	0	0	0	0.0186695	0.0128757	0	0	0.0328569	0	0	0	0	0	0	0	0	1.9241	1.10981	0	0	0	0.855626	0.89816	1.23244	0	0	0	0.584595	0.410814	0
ENSOART00000027389	ENSOART00000027389	12:75594464-75601647	2259	0	0	0.0233519	0	0	0	0.0835082	0.0249127	0	0.0661718	0	0.10003	0	0.0984775	0.0516704	0	0	0.0386903	0.0333434	0.0500493	0.0128968	0.00778395	0.0278361	0.0303615	0	0	0.785427	0	0	0	2.78708	0.829944	0	2.21961	0	3.40224	0	3.4225	1.79632	0	0	1.30971	1.13408	1.73961	0.436571	0.261809
ENSOART00000027391	ENSOART00000027391	12:77609721-77650447	1530	0.129608	0	0	0.111146	0	0.175157	0.0821243	0.0992436	0.243601	0	0.0560292	0.376086	0.0541561	0	0	0	0	0.303003	0.187241	0.018052	0.101001	0.0370486	0.0857603	0.114282	2.3917	0	0	2.0148	0	3.04048	1.39354	1.65989	4.81026	0	1.04148	6.80447	1.01969	0	0	0	0	5.23885	3.41255	0.339897	1.74628	0.671599
ENSOART00000027392	ENSOART00000027392	12:77881995-77911837	1928	2.45442	8.73067	5.01571	6.92186	14.2271	10.8491	12.189	20.5078	8.65269	17.3823	2.94378	2.54138	4.58577	4.22617	5.95412	3.7612	6.73934	6.33958	2.64653	4.92202	5.61338	6.88941	12.4217	15.5143	55.0091	200.686	115.458	154.132	303.075	234.552	256.411	425.761	205.879	371.785	66.6545	55.5699	108.087	100.108	139.215	86.2709	158.612	138.829	59.0778	115.803	127.904	156.758
ENSOART00000027393	ENSOART00000027393	12:77920131-77921048	743	53.9107	191.703	191.97	144.408	181.486	276.622	235.355	325.9	204.883	294.948	46.7202	39.3336	63.56	61.5548	77.102	109.463	127.153	100.718	46.6548	67.4056	112.445	176.027	231.154	275.244	356.363	1231.2	1264.54	885.503	1154.7	1749.15	1392.14	1925.47	1478.67	1893.33	309.319	255.168	456.822	414.123	519.137	698.794	836.432	589.37	306.95	463.36	708.199	1127.08
ENSOART00000027394	ENSOART00000027394	12:78016518-78023195	5352	1.8979	1.89306	1.2316	1.72863	2.10766	1.67088	2.33546	1.96098	1.76295	2.28078	2.53129	1.77366	2.41564	2.31791	2.92869	2.36625	2.56587	2.60083	2.06762	2.55408	2.51098	1.61776	2.038	2.00157	179.377	178.524	117.814	167.228	196.107	155.933	214.605	176.778	164.511	206.424	238.498	164.441	232.49	226.741	289.208	230.467	246.593	252.774	194.106	249.479	243.278	154.522
ENSOART00000027395	ENSOART00000027395	12:78236082-78238032	1712	3.64479	9.75375	10.983	7.80146	6.06994	5.78549	7.17906	7.92306	3.78875	5.2195	6.20745	4.67087	6.58702	6.6716	5.7162	10.1895	8.76089	8.42849	4.84104	6.32494	9.12631	9.51275	6.34483	5.64377	82.5136	222.847	251.336	169.243	130.281	123.791	146.321	161.009	94.2811	112.091	138.516	102.067	156.013	157.435	131.131	221.839	200.744	174.192	107.699	148.193	198.925	214.476
ENSOART00000027396	ENSOART00000027396	12:78358666-78359866	1112	0.0609268	0.461973	0.0409308	0.375597	0.266895	0.215214	0.496485	0.407699	0.453514	0.130563	0.547364	0.414838	0.25926	0.413904	0.134081	0.0659536	0.0641617	0.441943	0.341043	0.269082	0.190686	0.292834	0.326198	0.330592	1.19585	8.61841	0.785427	7.05179	4.79982	3.90919	8.36123	6.63955	8.65847	2.21961	10.4148	7.93855	5.09846	8.55626	2.69448	1.23244	1.23916	7.85827	6.51639	5.44973	3.44329	5.48521
ENSOART00000027397	ENSOART00000027397	12:78421129-78422101	873	0.451867	0	0.0977125	0.132246	0.634955	0.341511	0.187125	0	0.225623	0.428981	0.130475	0.425094	0.620456	0.101439	0.679843	0.936278	1.52548	1.21818	0.335812	0.467246	1.22665	0.0766528	0.387863	0.218201	3.58755	0	0.785427	1.0074	4.79982	2.60613	1.39354	0	1.9241	3.32942	1.04148	3.40224	5.09846	0.855626	5.38896	7.39465	12.3916	9.16798	2.67709	3.78101	9.65141	0.597608
ENSOART00000027398	ENSOART00000027398	12:78533853-78567304	4901	3.94779	8.92019	7.45485	6.98436	10.544	9.64527	11.4448	11.8072	8.62941	10.9617	4.71201	5.62205	4.90082	4.95567	5.70336	6.85654	6.92404	7.02078	4.76062	5.18662	6.93378	7.78647	10.5447	10.4661	234.912	549.139	456.13	409.513	606.555	559.934	656.837	670.532	566.54	655.474	284.503	326.708	312.428	305.061	347.619	412.245	426.564	398.152	282.041	321.702	412.321	471.594
ENSOART00000027399	ENSOART00000027399	12:78533853-78567304	1013	1.02466	0.71891	0.480153	1.0206	1.29049	0.274153	1.02243	1.19234	0.449093	0.389784	0.503653	1.62744	0.351753	1.41834	0.712724	1.0654	1.39533	1.50619e-08	1.05192	0.827604	0.820243	0.739888	0.862356	0.677072	10.2376	7.3637	4.91557	9.56465	11.9363	2.55525	9.2745	10.8523	5.01574	3.75176	5.0274	15.7843	3.6767	14.9434	7.15419	10.4819	14.5763	1.38759e-07	10.3498	8.59143	8.35274	7.28131
ENSOART00000027400	ENSOART00000027400	12:78591680-78596742	1545	0.233222	0.234212	0.112513	0.0499347	0.033759	0.021437	0	0.251153	0.0885798	0.165353	0.558712	4.02369	0.0487408	0.201033	0.128171	1.78232	4.81672	2.27713	1.60521	0.125981	2.95872	0.13222	0.0183987	0.168362	4.7834	4.9248	2.35628	1.0074	0.685689	0.434355	0	4.97966	1.9241	3.32942	11.4562	80.5196	1.01969	4.27813	2.69448	36.9732	102.85	47.1496	32.2531	2.6641	62.3243	2.76283
ENSOART00000027401	ENSOART00000027401	12:78703718-79053579	2154	0.134858	0.134048	0.230489	0.153272	0.13049	0.614162	0.324425	0.19255	0.0658837	0.124567	0.471993	0.695016	0.671834	0.615621	0.731021	0.322757	0.495819	0.204802	0.433955	0.672826	0.341126	0.172603	0.356359	0.127667	3.58755	3.6936	6.28341	4.02959	3.42845	16.0711	8.36123	4.97966	1.9241	3.32942	12.4977	18.1453	18.3544	17.1125	19.7906	8.62709	13.6307	5.23885	11.4102	18.4192	9.16556	4.66887
ENSOART00000027402	ENSOART00000027402	12:78703718-79053579	4656	0.328069	0.25976	0.0710121	0.0115514	0.152475	0.198903	0.339016	0.197721	0.128991	0.0737241	0.793745	0.366689	0.90629	0.651801	0.700192	0.204107	0.344196	0.520614	0.496168	0.752761	0.356306	0.114108	0.230131	0.133479	29.8962	23.6768	6.59554	1.04494	12.8044	17.01	27.4945	15.6037	12.061	6.09011	71.3825	32.5466	85.3623	63.1076	65.7995	18.4532	32.0631	45.151	44.6085	71.4231	31.8891	10.4391
ENSOART00000027403	ENSOART00000027403	12:78703718-79053579	1663	0.842332	0.84094	1.54909	1.77365	1.78475	1.26901	2.62348	2.02687	1.34164	0.931773	1.44273	0.146799	1.43058	1.533	0.997149	1.24982	1.53978	1.60584	0.810621	1.32024	1.46515	1.38789	1.89241	1.43343	15.546	15.7217	29.5341	30.1844	30.3941	21.6475	42.1824	32.5331	28.3451	16.106	26.5163	2.6098	27.8234	30.1556	18.6275	22.2174	29.8949	26.8832	14.8907	25.5355	26.3318	25.1467
ENSOART00000027404	ENSOART00000027404	12:78703718-79053579	1467	2.58775	1.78125	1.42056	1.15916	0.751875	0.740164	1.36473	0.870293	0.277215	0.516738	2.93687	1.59394	2.09821	2.79526	2.52845	1.5118	1.43879	1.59879	2.37285	2.47397	1.51646	1.45365	0.952257	0.554749	39.463	28.3176	22.7774	17.1258	10.971	10.8589	19.5095	12.4492	4.81026	7.76865	45.825	23.8157	34.6695	45.3482	40.4172	23.4164	23.544	23.5748	36.3679	40.145	23.5117	22.7403
ENSOART00000027405	ENSOART00000027405	12:78703718-79053579	3585	0.940072	0.542841	0.649301	0.497997	0.553332	0.336391	0.600868	0.536431	0.3751	0.508513	1.9517	1.39023	1.65627	1.25804	1.82789	1.26495	1.1384	1.10269	1.42733	1.58073	1.16868	0.56338	0.496864	0.473348	49.6524	29.4164	35.6075	25.9896	27.8815	17.0456	29.6219	26.2213	21.4113	25.8573	103.476	71.1764	90.591	70.5032	99.5601	67.616	63.3123	56.7244	74.7684	86.8848	62.5509	30.3378
ENSOART00000027406	ENSOART00000027406	12:78703718-79053579	4002	8.58556	2.22795	5.78331	3.57035	4.92404	3.03494	3.47657	4.21651	2.19328	3.02871	12.2006	9.75256	12.4107	6.19597	9.64235	5.62412	3.106	8.30777	10.1796	9.41634	5.6793	3.86053	3.81185	3.14617	490.003	127.915	336.722	202.705	265.078	163.835	182.31	218.595	132.105	163.012	692.314	540.832	720.949	373.825	565.902	321.661	183.362	455.878	574.383	553.559	320.3	222.447
ENSOART00000027407	ENSOART00000027407	12:78703718-79053579	3380	4.33885	2.99148	0.300595	2.27726	0.237726	2.15878	2.19562	0.000364144	0.720182	1.30984	6.70859	3.82911	3.52093	7.04191	5.03022	3.63668	5.35586	0.897901	4.95885	5.19769	3.29681	1.85645	1.53071	0.676794	223.297	154.163	15.6712	115.836	11.4864	104.49	103.008	0.016921	38.8938	63.0565	341.503	190.92	182.659	382.206	264.134	186.273	283.686	44.0248	251.906	276.333	171.328	95.2232
ENSOART00000027408	ENSOART00000027408	12:78703718-79053579	1146	0.18255	0.66788	0.119411	0.799101	0.595274	0.455991	0.576917	0.346225	0.623881	0.177812	0.480216	0.261649	0.809884	0.251671	0.534825	0.759388	0.842071	0.758516	0.308138	0.532126	0.786658	0.528797	0.542727	0.382639	2.3917	8.61841	1.57085	10.074	7.54258	5.64661	6.96769	4.14972	8.65847	2.21961	6.24886	3.40224	11.2166	3.4225	7.18528	9.85953	11.1524	9.16798	4.01427	7.2748	10.06	6.75441
ENSOART00000027409	ENSOART00000027409	1:23391-178759	3684	0.204901	0.277883	0.235739	0.215121	0.245948	0.283442	0.651323	0.35797	0.241158	0.25974	0.354783	0.372751	0.465343	0.464683	0.502556	0.577539	0.435922	0.236325	0.310812	0.477527	0.416596	0.242914	0.393571	0.286289	10.7626	14.7744	12.5668	11.0814	12.3424	14.3337	32.0514	17.4288	13.4687	13.3177	18.7466	19.2793	25.4923	25.6688	26.9448	30.811	23.544	11.7874	16.2629	26.0353	22.0475	12.8075
ENSOART00000027410	ENSOART00000027410	1:467178-684294	1635	3.93869	5.36162	4.08396	4.77551	5.06337	6.37007	9.43124	6.27591	2.94359	7.3884	4.26945	5.04182	6.02534	5.64204	5.05418	5.74303	5.75583	8.1986	4.41665	5.57385	6.56582	4.74036	6.95489	5.53597	72.9468	99.7273	76.9718	78.577	87.7751	107.744	153.47	102.106	61.5713	127.628	78.1108	89.5922	116.245	110.383	94.3068	101.06	110.285	134.9	80.2166	106.978	115.415	85.092
ENSOART00000027411	ENSOART00000027411	1:467178-684294	1640	0.195358	0.130579	0.164741	0.719269	0	0.0947197	0	0.276461	0.0483753	0.121116	0.111115	0.314415	0.410294	0.492949	0.601579	0	0.129503	0.142174	0.206963	0.501608	0.0905588	0.338196	0.0315732	0.148651	3.58755	2.4624	3.14171	13.0962	0	1.73742	0	4.97966	0.962052	2.21961	2.08295	5.6704	8.15753	9.41188	11.6761	0	2.47832	2.61942	3.7803	9.7485	1.69925	6.23343
ENSOART00000027412	ENSOART00000027412	1:798540-803635	1576	0	0.120419	0	0	0.0343017	0.0873993	0.0715673	0.128065	0.225888	0.0560795	0	0.0560796	0.248883	0	0.0429665	0.0605748	0	0	0.0186932	0.0972832	0.0201916	0.0401397	0.0644228	0.136678	0	2.4624	0	0	0.685689	1.73742	1.39354	2.48983	4.81026	1.10981	0	1.13408	5.09846	0	0.89816	1.23244	0	0	0.378026	1.99887	0.410814	0.820801
ENSOART00000027413	ENSOART00000027413	1:891735-1189808	539	1.87173	1.76435	2.06564	2.36596	0	0.974088	1.86485	1.3442	0.423754	1.66078	1.92828	5.88525	3.97079	6.70038	6.06266	3.4115	4.95236	2.83158	3.22842	5.57794	3.73181	2.06531	0.946313	1.14291	8.37095	7.38721	8.63969	9.06658	0	3.90919	6.96769	4.97966	1.9241	6.65884	8.33181	26.0838	17.3348	30.8025	26.0466	13.5569	21.0657	10.4777	14.2622	24.728	15.0334	8.36449
ENSOART00000027414	ENSOART00000027414	1:891735-1189808	467	5.03657	2.86765	0.298611	0.398601	0.764074	0.514315	2.33225	1.36938	0.658206	0.420505	1.14639	0.395875	2.18083	1.76589	1.29149	4.74624	1.38581	0.581648	2.19294	1.74607	2.2379	1.18829	1.20355	0.81603	14.3502	7.38721	0.785427	1.0074	2.05707	1.30306	5.57415	3.31978	1.9241	1.10981	3.12443	1.13408	6.11815	5.13375	3.59264	12.3244	3.71748	1.30971	6.2029	4.94818	5.78387	3.06001
ENSOART00000027415	ENSOART00000027415	1:891735-1189808	828	1.44596	3.03779	1.91735	3.49909	4.72659	3.86146	5.4679	3.27575	2.02138	5.88764	3.63992	0.946604	3.45277	2.7427	4.13947	4.41225	3.64833	4.70829	2.01083	3.44498	4.25629	2.81808	4.68532	3.72826	10.7626	23.3928	14.9231	26.1923	34.2845	28.6674	39.0191	23.2384	16.3549	43.2825	28.1199	6.80447	28.5514	20.535	32.3338	33.2759	28.5006	34.0525	15.229	27.14	31.943	21.5028
ENSOART00000027416	ENSOART00000027416	1:891735-1189808	1812	1.09148	0.336753	0.683696	0.198768	0.6953	0.731395	0.497633	0.825184	0.664873	1.26183	0.883638	0.371275	0.859804	0.553251	1.57028	2.27259	1.86025	1.35551	0.78213	0.994446	1.82945	0.406406	0.641442	0.917294	23.917	7.38721	14.9231	4.02959	13.7138	14.7681	9.75476	15.7689	15.3928	25.5256	18.7466	7.93855	19.3741	12.8344	34.1301	48.0652	40.8922	27.504	16.8674	22.1129	38.8205	8.77997
ENSOART00000027417	ENSOART00000027417	1:891735-1189808	1160	5.28363	7.26527	6.06176	5.02494	5.99288	7.71203	5.70895	6.02592	3.95182	2.9048	6.24774	6.86701	4.44437	4.36135	5.8884	7.38991	5.15115	10.1786	6.13279	4.89804	7.57322	6.11732	6.47129	4.29418	56.2049	77.5657	65.9758	48.3551	61.712	77.3151	54.348	58.0961	48.1026	29.9648	66.6545	70.3129	49.9649	47.0594	62.8712	73.9465	57.0013	96.9187	64.3908	53.2985	75.9555	63.9655
ENSOART00000027418	ENSOART00000027418	1:1970370-2202342	894	0	0.473054	0.302697	0.664202	1.19492	0.92378	0.732454	0.548163	0.480306	1.00073	0.26928	0.296105	1.51994	0.107855	1.14257	0.777926	0.473964	1.01882	0.188462	0.923455	0.756904	0.479985	0.950385	0.6764	0	3.6936	2.35628	5.03699	8.91396	6.94968	5.57415	4.14972	3.84821	7.76865	2.08295	2.26816	12.2363	0.855626	8.9816	6.16221	3.71748	7.85827	1.45037	7.35784	5.91265	3.69562
ENSOART00000027419	ENSOART00000027419	1:2832975-2839242	3073	0.414406	0.316264	0.499673	0.429868	0.267422	0.458902	1.36526	0.961519	0.557432	0.703139	0.554994	0.483954	0.876488	0.849224	0.815887	0.681113	0.651992	0.847624	0.484451	0.8472	0.726909	0.415268	0.697194	0.740696	22.7211	17.2368	27.4899	24.1776	14.3995	24.7582	72.464	49.7966	29.8236	36.6236	30.2028	26.0838	48.9452	47.915	46.7043	38.2057	35.9356	47.1496	26.3359	47.8548	40.4303	22.9681
ENSOART00000027420	ENSOART00000027420	1:3088616-3120690	1454	0.266058	0.692802	0.451388	0.48781	0.468346	0.557362	0.953624	0.509547	0.282683	0.781992	0.345509	0.368905	0.53166	0.438606	0.423333	0.789194	0.70498	0.430639	0.326824	0.464533	0.641604	0.544	0.659777	0.524741	8.37095	20.9304	14.1377	15.111	13.7138	16.5055	26.4772	14.109	8.65847	22.1961	10.4148	11.3408	16.3151	14.5456	13.4724	24.6488	22.3049	13.0971	10.0422	14.7777	20.0169	16.7264
ENSOART00000027421	ENSOART00000027421	1:3780029-3791552	1159	0.10443	0	0.133762	0	0.172235	0.113357	0	0.0680502	0.163073	0.0926689	0	0	0.278566	0.0715128	0.233582	0.20403	0.103005	0.108366	0.03481	0.194554	0.138467	0.0445875	0.0951975	0.107931	1.19585	0	1.57085	0	2.05707	1.30306	0	0.829944	1.9241	1.10981	0	0	3.05907	0.855626	2.69448	2.46488	1.23916	1.30971	0.398616	2.20306	1.67125	0.523618
ENSOART00000027422	ENSOART00000027422	1:3955874-3974955	2626	0.0300493	0.0307221	0.0193319	0.0984308	0.0172894	0.0219721	0.105477	0.0841498	0.0715013	0.0559647	0	0.086324	0.128002	0.0417439	0.0661333	0.119503	0.0604462	0	0.0387911	0.0786265	0.059983	0.0494949	0.0482462	0.0705386	1.19585	1.2312	0.785427	4.02959	0.685689	0.868709	4.18061	3.31978	2.88616	2.21961	0	3.40224	5.09846	1.71125	2.69448	4.92977	2.47832	0	1.5327	3.16806	2.46936	2.01541
ENSOART00000027423	ENSOART00000027423	1:4073271-4111564	409	0	0	1.64467	0	0	0	0	0	0	0	0	0	0	0.76744	0.429487	0	0	0	0	0.398975	0	0.548223	0	0	0	0	3.14171	0	0	0	0	0	0	0	0	0	0	1.71125	0.89816	0	0	0	0	0.869804	0	1.04724
ENSOART00000027424	ENSOART00000027424	1:5382032-5387322	4956	0.0198403	0.0794206	0.037848	0.033031	0.0679487	0.11793	0.115284	0.123926	0.075051	0.0729134	0.170401	0.190909	0.0656413	0.177098	0.128679	0.0985116	0.0587212	0.126641	0.12705	0.123806	0.0946246	0.0500999	0.100388	0.09063	1.19585	4.9248	2.35628	2.0148	4.11414	7.04818	6.96769	7.46949	4.81026	4.43923	10.4148	11.3408	4.07877	11.1231	8.08344	6.16221	3.71748	7.85827	7.65047	7.76178	5.91265	3.09863
ENSOART00000027425	ENSOART00000027425	1:5382032-5387322	4767	0.341464	1.18211	0.821812	0.728875	0.838175	1.28457	1.57012	1.20068	0.732846	1.22022	1.17439	0.889992	2.18695	1.47672	1.83313	1.05706	1.24339	0.800718	0.801947	1.83227	1.03372	0.910932	1.23096	1.05125	28.7004	99.7273	69.1175	61.4513	67.8832	105.45	126.812	94.6136	61.5713	97.663	97.8988	73.7151	188.643	128.344	158.974	89.9682	105.328	66.7953	66.7714	158.654	87.364	76.7654
ENSOART00000027427	ENSOART00000027427	1:5546395-5582498	4751	0.0829564	0.0836896	0.0213103	0.0678325	0.121273	0.10175	0.134087	0.172089	0.0658104	0.108189	0.0432729	0.0476931	0.110457	0.114198	0.119107	0.0985043	0.049757	0.224369	0.0579742	0.114588	0.12421	0.0576108	0.119037	0.115363	5.97925	6.15601	1.57085	5.03699	8.91396	7.38403	9.75476	12.4492	4.81026	7.76865	3.12443	3.40224	8.15753	8.55626	8.9816	7.39465	3.71748	17.0263	4.16864	8.56513	9.37946	4.25462
ENSOART00000027428	ENSOART00000027428	1:6475015-6518681	476	0	0.401802	0.248302	0.318623	0	0.822385	0.446088	0.530968	0.298362	0.681044	0.324814	0.322149	0	0.736954	0.266058	0.377839	0.790074	0.881778	0.215655	0.334337	0.68323	0.322909	0.422824	0.503458	0	1.2312	0.785427	1.0074	0	2.60613	1.39354	1.65989	0.962052	2.21961	1.04148	1.13408	0	2.56688	0.89816	1.23244	2.47832	2.61942	0.725185	1.15501	2.11006	1.00801
ENSOART00000027429	ENSOART00000027429	1:6475015-6518681	538	2.29806	0.93122	1.70534	1.17594	1.59708	2.45026	2.30125	1.46591	2.09412	1.52107	2.02842	2.36062	1.80797	0.994329	2.39759	1.41084	1.46666	1.91244	2.22904	1.73329	1.59665	1.27083	2.1162	1.6937	9.5668	3.6936	7.06884	5.03699	6.85689	9.99016	9.75476	6.63955	8.65847	6.65884	8.33181	10.2067	7.13784	4.27813	9.87976	6.16221	6.19579	7.85827	9.36844	7.09858	6.73876	5.26648
ENSOART00000027430	ENSOART00000027430	1:9484342-9492692	5388	0.44909	0.55357	0.479731	0.602756	0.531675	0.602922	1.15443	0.951449	0.733698	0.697081	0.684896	0.724814	0.979505	0.952583	0.938089	0.864892	0.937176	0.856999	0.6196	0.956726	0.886356	0.545353	0.76301	0.794076	34.6796	43.092	37.7005	48.3551	42.5127	47.3447	91.9735	75.5249	56.7611	54.3806	53.1153	55.5699	77.4965	75.295	76.3436	70.2492	74.3495	70.7244	47.7883	76.3784	71.7744	43.0492
ENSOART00000027431	ENSOART00000027431	1:9662988-9701748	1326	0.109228	0	0	0.0942979	0.0624627	0.0393367	0	0	0.158695	0.195793	0.457207	0.208651	0.257756	0.151878	0.157158	0.652403	0.213	0.235683	0.258362	0.188931	0.367029	0.0314326	0.0339331	0.118163	1.19585	0	0	1.0074	0.685689	0.434355	0	0	1.9241	2.21961	5.20738	2.26816	3.05907	1.71125	1.79632	7.39465	2.47832	2.61942	2.89046	2.18888	4.16413	0.335799
ENSOART00000027432	ENSOART00000027432	1:9905186-9912815	1859	0.643582	0.921813	0.786049	0.495933	0.682298	0.549251	0.890182	1.08878	0.556678	0.711998	0.752431	0.484053	1.04691	0.648815	0.766195	1.01918	1.31247	0.999369	0.626689	0.820639	1.11034	0.734598	0.707243	0.785818	17.9377	25.8552	21.9919	14.1036	19.1993	15.2024	25.0837	30.7079	15.3928	19.9765	20.8295	13.6089	28.5514	18.8238	21.5558	29.5786	37.1748	28.8137	17.4587	22.977	31.8557	20.6502
ENSOART00000027433	ENSOART00000027433	1:9935480-10173385	252	115.572	111.766	141.236	128.734	195.871	193.913	318.853	148.684	143.924	205.793	183.06	80.0484	82.4373	109.375	143.57	214.229	142.262	206.905	126.227	111.794	187.799	127.245	236.212	166.134	44.2464	35.7048	48.6964	32.2367	55.5408	50.8196	58.5286	32.3678	75.04	48.8315	55.1983	27.2181	31.6104	47.0594	52.0933	57.9247	50.8055	47.1496	42.2209	43.5877	51.96	38.8793
ENSOART00000027434	ENSOART00000027434	1:11208700-11217064	804	0	0	0	0	0	0	0	0	0	0	0	0	0	0	0	0.2683	0	0	0	0	0.0894333	0	0	0	0	0	0	0	0	0	0	0	0	0	0	0	0	0	0	2.46488	0	0	0	0	0.821628	0
ENSOART00000027435	ENSOART00000027435	1:12896093-12897126	856	0	0	0	0	0	0	0	0	0	0	0.102342	0.108116	0.993815	0.243413	0.431939	0	0	0	0.0701528	0.556389	0	0	0	0	0	0	0	0	0	0	0	0	0	0	1.04148	1.13408	10.1969	2.56688	4.4908	0	0	0	0.725185	5.75153	0	0
ENSOART00000027436	ENSOART00000027436	1:17971642-18350823	770	0.255764	1.65228	0.591993	0.64471	1.08916	1.71704	0.841672	1.11051	0.457195	1.01803	0.544503	0.311731	1.90393	0.67221	0.947961	1.65715	0.188922	1.42911	0.370666	1.1747	1.09172	0.962993	1.21596	0.861914	3.58755	20.9304	7.85427	9.06658	13.7138	21.2834	9.75476	12.4492	5.77231	12.2079	7.29034	4.53632	26.512	10.2675	13.4724	22.1839	2.47832	17.0263	5.13807	16.7506	13.8962	12.6171
ENSOART00000027437	ENSOART00000027437	1:18435710-18438733	2733	0	0.03638	0.11613	0.0918571	0.105436	0.17322	0.256286	0.22914	0.11011	0.066855	0.0944399	0.0710497	0.233413	0.0766444	0.131802	0.109305	0.145877	0.159181	0.0551632	0.147287	0.138121	0.0814557	0.178314	0.135368	0	1.2312	3.92713	3.02219	3.42845	5.64661	8.36123	7.46949	3.84821	2.21961	3.12443	2.26816	8.15753	2.56688	4.4908	3.69732	4.95663	5.23885	1.79753	5.07174	4.63094	2.72684
ENSOART00000027438	ENSOART00000027438	1:24180550-24278603	3516	0.47006	0.559921	0.558825	0.53148	0.435375	0.614774	1.64329	0.743618	0.570105	0.881518	0.653539	0.718942	0.760587	1.13892	0.766952	0.87749	0.699571	0.819936	0.614181	0.88882	0.798999	0.550075	0.897812	0.731747	21.5253	25.8552	25.9191	25.1849	21.2564	29.1018	80.8252	37.3475	25.9754	42.1727	30.2028	32.8883	34.6695	53.0488	36.8246	43.1354	33.4573	41.9108	28.2055	41.5143	39.5012	25.6531
ENSOART00000027439	ENSOART00000027439	1:27075757-27108637	4142	1.62351	2.30013	2.07314	2.0672	1.93876	2.62271	4.4547	3.75511	1.73536	2.7887	2.33842	2.21893	4.15746	3.50346	3.75491	3.37706	2.72227	3.61627	2.06029	3.80528	3.23853	2.14682	3.00539	2.75972	76.5344	112.039	101.32	100.74	95.9965	126.832	222.966	190.057	85.6226	137.616	113.521	104.335	202.919	171.125	187.715	171.309	136.307	185.979	98.1302	187.253	164.532	104.7
ENSOART00000027440	ENSOART00000027440	1:29167372-29337730	312	1.34117	0	0	0	0	0	0	2.30309	1.0361	0	4.00261	2.44569	2.40444	0	0	0	0	0	2.59649	0.801482	0	0	0	1.11307	1.19585	0	0	0	0	0	0	1.65989	0.962052	0	3.12443	2.26816	2.03938	0	0	0	0	0	2.19615	0.679794	0	0
ENSOART00000027441	ENSOART00000027441	1:36643318-37041253	2267	486.331	297.034	323.986	310.389	306.154	271.604	232.57	248.096	341.319	256.026	408.182	478.943	285.964	354.739	335.298	284.111	259.395	262.548	457.819	325.333	268.684	310.47	270.109	281.814	19687.3	11456.3	12677.6	12748.6	12549.5	10861.9	9223.83	10044.8	13035.8	9968.29	15985.6	19114.9	11059.6	14232.5	13749.9	11557.8	10397.8	10839.2	18262.6	13014	10931.6	12294.2
ENSOART00000027442	ENSOART00000027442	1:37097548-37146860	2499	0	0.0956883	0.0751439	0.0370216	0.0531562	0.0755721	0.0551811	0.0334551	0.0577232	0.133642	0.0401819	0.148548	0.079118	0.0934283	0.0502867	0.0231294	0.0236871	0.171543	0.0629101	0.0742777	0.0727863	0.0692846	0.0613031	0.07494	0	4.9248	3.92713	2.0148	2.74276	3.90919	2.78708	1.65989	2.88616	6.65884	2.08295	7.93855	4.07877	5.13375	2.69448	1.23244	1.23916	9.16798	3.3405	3.969	3.87986	3.62224
ENSOART00000027445	ENSOART00000027445	1:38794582-38796108	1184	0.322526	0.842677	0.0660583	0.507147	0.930198	0.293822	1.13525	0.843563	0.65285	0.528916	0.743483	0.848459	2.21434	1.05497	2.21148	1.69124	0.803775	1.50842	0.638156	1.82693	1.33448	0.471961	0.786424	0.67511	3.58752	9.84958	0.78506	5.03668	9.59943	3.04034	11.1482	8.4189	8.65786	5.54853	8.33137	9.07249	25.4917	12.8339	25.1484	18.1988	9.91254	15.716	6.99713	21.158	14.6091	5.22377
ENSOART00000027446	ENSOART00000027446	1:38794582-38796108	777	3.70354	7.17341	7.36378	6.20234	5.54751	3.72264	10.0584	5.97182	4.94692	5.00932	6.15548	8.54012	12.0587	10.782	15.318	17.4807	11.2722	10.5752	6.13305	12.7196	13.1094	6.91318	6.44285	5.30935	25.1128	49.248	51.0527	34.2515	32.9131	22.1521	54.348	32.248	39.4441	28.855	40.6176	53.3017	81.5753	77.8619	101.492	105.045	81.7845	62.8662	39.6774	86.9764	83.2319	44.8508
ENSOART00000027447	ENSOART00000027447	1:43033017-43091076	1225	0.655514	0.427582	0.599945	0.765749	0.424888	0.634919	0.853835	0.918164	0.783008	0.837143	0.43519	0.0772602	0.350627	0.056366	0.301077	0.498302	0.254471	0.700578	0.389322	0.236023	0.48445	0.597759	0.637881	0.846105	9.5668	6.15601	8.63969	11.0814	6.1712	9.12145	12.5418	13.2791	11.5446	12.2079	6.24886	1.13408	5.09846	0.855626	4.4908	7.39465	3.71748	10.4777	5.64991	3.48163	7.19661	8.62569
ENSOART00000027454	ENSOART00000027454	1:59844936-60011169	2171	0.0454907	0	0	0.148281	0	0.0486734	0.0498312	0.0582461	0.0734193	0.120118	0.0391739	0.0854833	0.0785657	0.0642774	0.165804	0.0881739	0	0.0939225	0.056716	0.102882	0.0606988	0.0494269	0.0328349	0.0839277	1.19585	0	0	4.02959	0	1.30306	1.39354	1.65989	1.9241	3.32942	1.04148	2.26816	2.03938	1.71125	4.4908	2.46488	0	2.61942	1.50183	2.74714	1.69477	1.3432
ENSOART00000027455	ENSOART00000027455	1:61725160-61893271	1764	0.273135	0.338733	0.238675	0.169866	0.208376	0.326688	0.840827	0.499415	0.415333	0.593334	0.319717	0.268767	0.311242	0.441745	0.609624	0.379507	0.659632	0.577235	0.287207	0.454204	0.538791	0.249091	0.45863	0.502694	8.37095	9.84961	7.06884	5.03699	6.1712	9.5558	23.6901	14.109	12.5067	16.6471	9.37329	7.93855	9.17722	13.69	18.8614	11.092	19.8265	17.0263	8.56093	13.9095	15.9816	7.31848
ENSOART00000027456	ENSOART00000027456	1:62641430-62696397	1593	0	0.162299	0.0679519	0.041444	0.115901	0.0560417	0.0585621	0.105133	0.0874853	0.144517	0.0444238	0.0484006	0.176657	0.287972	0.0733536	0.199221	0	0.0535888	0.0309415	0.179327	0.0842701	0.090565	0.076835	0.112378	0	3.6936	1.57085	1.0074	2.74276	1.30306	1.39354	2.48983	1.9241	3.32942	1.04148	1.13408	4.07877	6.845	1.79632	4.92977	0	1.30971	0.725185	4.24003	2.07983	2.09062
ENSOART00000027457	ENSOART00000027457	1:63677967-63681370	2601	1.8345e-07	3.07823e-07	1.08576e-07	9.47334e-08	1.53078e-07	0.0499543	1.86457e-07	0.0313027	1.38835e-07	2.12314e-07	1.52091e-07	2.43846	2.36296e-07	1.19873e-07	1.01522e-07	2.84964	5.23224	3.54598	0.81282	1.52564e-07	3.87595	1.70377e-07	0.0166515	0.0104343	7.58111e-06	1.26742e-05	4.52114e-06	4.04528e-06	6.5253e-06	2.09094	7.98319e-06	1.35246	5.58869e-06	8.86936e-06	6.26126e-06	101.407	9.65179e-06	5.09963e-06	4.35083e-06	125.708	222.827	158.473	33.8025	6.36741e-06	169.003	7.08022e-06
ENSOART00000027458	ENSOART00000027458	1:63677967-63681370	1044	0.504085	0.921029	0.670312	0.532836	0.915491	0.720684	1.45961	1.14185	0.855697	0.896692	1.02589	0.313383	0.812712	1.21143	1.1089	4.43986e-05	0.68394	0.000111554	0.614454	1.04435	0.228032	0.708059	1.03193	0.964746	8.37094	14.7744	10.996	9.06658	15.0852	11.8084	23.6901	18.5662	13.4687	14.4275	16.6636	5.19602	13.256	20.535	18.8614	0.000759131	11.374	0.00186374	10.0769	17.5508	3.79221	11.6123
ENSOART00000027460	ENSOART00000027460	1:65619139-65732215	5294	0.241806	0.534358	0.273139	0.551294	0.492662	0.287907	0.650762	0.723348	0.548083	0.615779	0.167961	0.431372	0.61776	0.398645	0.31358	0.619152	0.716382	0.815438	0.280379	0.443328	0.716991	0.452931	0.477111	0.62907	17.9377	39.3984	20.4211	42.3107	38.3986	21.7177	50.1674	56.4362	40.4062	46.6119	12.4977	31.7542	45.8861	29.9469	24.2503	48.0652	54.523	64.1759	20.7299	33.3611	55.588	34.0434
ENSOART00000027461	ENSOART00000027461	1:67626659-67674630	3942	0.229273	0.359084	0.291092	0.227712	0.321889	0.326621	0.546707	0.518877	0.325253	0.427179	0.259493	0.267014	0.644818	0.458092	0.405331	0.49339	0.304703	0.42227	0.251927	0.502747	0.406788	0.292629	0.398406	0.42377	16.7419	25.8552	21.2065	17.1258	23.3134	23.4552	39.0191	36.5175	23.0892	29.9648	18.7466	19.2793	46.9058	34.225	30.5374	36.9732	22.3049	31.4331	18.2559	37.2228	30.2371	21.3958
ENSOART00000027463	ENSOART00000027463	1:72035271-72059706	3146	0.0994037	0.0774539	0.0651699	0.0605943	0.0551133	0.0624957	0.0559243	0.132626	0.0818731	0.091582	0.131177	0.0235741	0.151449	0.139756	0.0363851	0.146416	0.0758198	0	0.0847182	0.109197	0.0740785	0.0677394	0.0578444	0.102027	4.7834	3.6936	3.14171	3.02219	2.74276	3.04048	2.78708	6.63955	3.84821	4.43923	6.24886	1.13408	7.13784	6.845	1.79632	7.39465	3.71748	0	4.05545	5.25972	3.70404	3.28583
ENSOART00000027466	ENSOART00000027466	1:75448381-75665059	1392	0.739849	0.0690432	0	0	0	0	0.0872958	0	0	0.135782	0.940124	0.774226	0.224455	0.31012	0.244285	0.0689706	0.201684	0	0.818066	0.25962	0.0902183	0.0230144	0.0290986	0.0452608	13.1543	1.2312	0	0	0	0	1.39354	0	0	2.21961	16.6636	13.6089	4.07877	5.98938	4.4908	1.23244	3.71748	0	14.4756	4.85298	1.64997	0.4104
ENSOART00000027467	ENSOART00000027467	1:77684746-77699717	4405	0.37149	0.595041	0.373361	0.467719	0.481771	0.426265	1.23474	0.626058	0.620806	0.777719	0.592707	0.701179	0.919063	0.752828	0.774875	1.03044	0.572497	0.755268	0.555125	0.815589	0.786069	0.478707	0.714257	0.674861	29.8962	46.7856	29.8462	39.2885	38.3986	33.8797	97.5476	48.9667	47.1405	59.9296	46.8665	55.5699	73.4178	61.605	64.6675	85.0385	45.8489	62.8662	44.1109	66.5634	64.5845	38.6401
ENSOART00000027468	ENSOART00000027468	1:80922454-80924360	1290	46.6318	16.5776	15.6652	21.9967	20.4109	23.8918	18.1007	17.4931	18.103	16.9163	33.6109	34.1083	27.6899	27.6373	24.5892	14.0346	10.3649	16.7797	38.117	26.6388	13.7264	18.0798	20.8011	17.5041	951.896	306.569	300.818	433.181	415.528	452.163	341.417	331.978	345.377	322.954	663.421	695.19	531.259	568.991	498.479	274.834	200.744	322.189	770.169	532.91	265.922	346.856
ENSOART00000027470	ENSOART00000027470	1:82937658-82946378	1488	0.527006	1.57326	0.870018	1.2007	0.801392	0.940547	1.95975	1.98342	1.11416	1.93639	0.69942	0.873001	1.58954	1.55798	1.72489	1.17627	1.47327	1.59392	0.699809	1.62414	1.41449	1.21466	1.2339	1.67799	9.5668	28.3176	15.7085	22.1628	15.0852	16.9398	36.232	37.3475	20.2031	35.5138	12.4977	15.8771	28.5514	29.0913	32.3338	22.1839	27.2615	30.1234	12.6472	29.9921	26.5229	22.063
ENSOART00000027471	ENSOART00000027471	1:85943597-85955777	4271	0.0189922	0.0193807	0	0	0.0108765	0.00691507	0.0671176	0.0267411	0.0149993	0.0177232	0	0	0	0.013338	0.0137634	0	0	0	0.00633074	0.00903382	0	0.00646023	0.028303	0.0198212	1.19585	1.2312	0	0	0.685689	0.434355	4.18061	1.65989	0.962052	1.10981	0	0	0	0.855626	0.89816	0	0	0	0.398616	0.584595	0	0.4104
ENSOART00000027472	ENSOART00000027472	1:86962611-87060305	4232	0	0.0586278	0	0.0809543	0.160154	0.0288253	0.046566	0.126317	0	0.0182944	0	0	0	0	0	0	0.0195023	0.0424577	0	0	0.0206533	0.0465274	0.078515	0.0482039	0	3.6936	0	5.03699	9.59965	1.73742	2.78708	7.46949	0	1.10981	0	0	0	0	0	0	1.23916	2.61942	0	0	1.28619	2.9102
ENSOART00000027475	ENSOART00000027475	1:93070415-93074909	1372	3.62783	0.891593	0.882884	1.37896	1.91347	1.36956	1.38016	0.951452	1.28313	1.22048	2.65941	3.09551	2.31208	2.54054	1.74236	1.45162	1.05564	1.32236	3.12758	2.19833	1.27654	1.05114	1.5544	1.15169	82.5136	19.6992	19.6357	32.2367	43.1984	30.8392	30.6578	20.7486	27.8995	26.6354	59.3642	69.1788	52.0043	58.1825	40.4172	33.2759	23.544	30.1234	70.3522	50.2013	28.9811	23.8572
ENSOART00000027476	ENSOART00000027476	1:93355439-93378362	884	7.08631	10.6734	9.15665	8.69409	9.52125	9.09594	22.3135	18.2112	10.9251	13.8359	13.4739	10.2823	17.401	17.8766	19.2121	16.6301	16.7791	15.6356	10.2808	18.1632	16.3483	9.50805	13.6436	14.3241	77.7302	114.502	99.7492	96.7102	106.282	99.4672	245.263	198.357	116.408	149.824	146.848	116.81	189.663	212.195	218.253	187.331	183.395	175.501	113.796	206.704	182.076	103.654
ENSOART00000027477	ENSOART00000027477	1:95301869-95428638	819	0	0	0	0	0	0.148268	0	0	0	0	0.17405	0.362845	0.170926	0.066655	0.142113	0.203142	0.208581	0	0.178965	0.126565	0.137241	0	0.0494225	0	0	0	0	0	0	1.73742	0	0	0	0	2.08295	4.53632	2.03938	0.855626	1.79632	2.46488	2.47832	0	2.20642	1.56378	1.64773	0
ENSOART00000027478	ENSOART00000027478	1:99473908-99478623	4287	0.31248	0.339537	0.277301	0.259238	0.220706	0.416424	0.51135	0.56142	0.251754	0.482732	0.128305	0.0528216	0.187075	0.115914	0.241952	0.12811	0.299226	0.097238	0.164535	0.181647	0.174858	0.292025	0.382827	0.431968	20.3294	22.1616	18.0648	17.1258	14.3995	26.93	33.4449	36.5175	16.3549	31.0746	8.33181	3.40224	12.2363	7.70063	16.1669	8.62709	19.8265	6.54856	10.6878	12.0346	11.6674	19.1174
ENSOART00000027479	ENSOART00000027479	1:101329721-101357657	736	0	41.2853	38.9362	59.285	17.8576	84.1916	32.8856	66.5649	45.0938	31.5408	0	0	3.57064	0.409315	6.27047	35.4372	38.692	49.0709	0	3.41681	41.0667	46.5022	44.9783	47.7331	0	252.396	238.77	358.634	111.767	506.023	197.882	400.863	288.616	194.216	0	0	22.4332	2.56688	39.1028	214.445	237.918	292.066	0	21.3676	248.143	283.267
ENSOART00000027480	ENSOART00000027480	1:101427256-101691296	1348	0	5.02371	3.02294	4.1727	12.7969	9.51191	5.59625	10.2259	11.1016	10.3489	0	0	0	0	0	1.81736	2.91029	2.91258	0	0	2.54674	4.07312	9.30168	10.5588	0	83.7215	50.2672	69.5069	209.659	155.884	90.5798	163.499	193.372	168.691	0	0	0	0	0	30.8109	49.5662	47.1495	0	0	42.5088	67.8319
ENSOART00000027481	ENSOART00000027481	1:101427256-101691296	1605	0	6.9727e-06	3.2267e-06	4.13162e-06	0.252182	0.0800177	8.02496e-06	4.85374e-06	7.1026e-06	8.51484e-06	0	0	0	0	0	7.44034e-06	8.13774e-06	6.32193e-06	0	0	7.3e-06	4.77701e-06	0.110736	6.82373e-06	0	0.000155356	7.23185e-05	9.60276e-05	5.64696	1.78656	0.000177735	0.000105847	0.000160093	0.000187941	0	0	0	0	0	0.000172418	0.000184865	0.000140733	0	0	0.000166005	0.000107901
ENSOART00000027482	ENSOART00000027482	1:101427256-101691296	2039	0	8.22657	3.94795	8.81112	7.19639	5.3272	5.54279	3.06257	13.428	9.58224	0.0334619	0	0	0	0	4.68745	6.46454	4.67934	0.011154	0	5.27711	6.99522	6.02213	8.69093	0	256.09	123.312	282.071	219.421	162.449	165.831	90.4639	409.834	286.33	1.04148	0	0	0	0	150.358	203.222	145.378	0.347159	0	166.319	220.491
ENSOART00000027483	ENSOART00000027483	1:101761095-101772449	5472	0.1045	0.0943369	0.067999	0.0850652	0.112304	0.0951225	0.320778	0.24994	0.129242	0.111097	0.113651	0.0248775	0.27607	0.207654	0.169526	0.11612	0.133548	0.177031	0.0810094	0.21775	0.142233	0.082467	0.176068	0.163426	9.5668	8.61841	6.28341	8.05918	10.2853	8.68709	29.2643	22.4085	11.5446	9.98827	10.4148	2.26816	25.4923	19.6794	16.1669	11.092	12.3916	17.0263	7.41657	20.4462	13.5033	7.65367
ENSOART00000027485	ENSOART00000027485	1:102070357-102078969	2561	0	0	0	0	0.0179872	0.0115445	0	0.0220625	0	0	0	0	0.0536209	0	0.0228613	0	0.032281	0.0338388	0	0.0254941	0.0220399	0	0.00984392	0.00735415	0	0	0	0	0.685689	0.434355	0	0.829944	0	0	0	0	2.03938	0	0.89816	0	1.23916	1.30971	0	0.979181	0.849624	0
ENSOART00000027486	ENSOART00000027486	1:102588384-102629631	545	1.98574	3.70161	5.65868	4.94426	16.8396	8.20706	7.62707	9.9137	17.8837	12.8596	0.780059	0.796492	0.974303	0.667473	1.1029	1.57688	5.68107	1.42101	1.18743	0.914892	2.89298	4.76818	10.8912	13.5523	8.37093	14.7743	21.9919	18.8078	68.5689	32.5766	29.2642	37.3475	75.04	51.0511	3.12442	3.40222	4.07876	2.83923	4.49077	6.16061	22.3048	5.23873	4.96586	3.80292	11.2347	18.5247
ENSOART00000027487	ENSOART00000027487	1:102588384-102629631	379	6.71104e-06	6.71452e-05	5.81726e-06	1.56817	1.47066e-06	4.19871e-06	4.66203e-05	3.1425e-06	3.53535e-06	4.70522e-06	8.74199e-06	8.70522e-06	5.50752e-06	0.755845	1.69212e-05	0.00103928	1.94303e-05	9.02995e-05	8.05275e-06	0.251956	0.000383004	0.522749	1.74299e-05	3.79436e-06	1.20386e-05	0.000104261	9.17269e-06	2.34758	2.45534e-06	6.44383e-06	6.40697e-05	4.37169e-06	6.41939e-06	7.15781e-06	1.39596e-05	1.59627e-05	9.11676e-06	1.4389	2.87333e-05	0.00159868	3.10816e-05	0.000120704	1.3987e-05	0.479645	0.00058349	0.782565
ENSOART00000027488	ENSOART00000027488	1:104509458-104658975	1289	0.148883	0.532489	0.145445	0.5024	0.255073	0.456257	0.532808	0.692251	0.229873	0.685419	0.195568	0.215745	0.542142	0.374175	0.540996	0.77025	0.765218	0.33629	0.186732	0.485771	0.623919	0.393445	0.414713	0.535848	2.3917	8.61841	2.35628	8.05918	4.11414	7.38403	8.36123	10.7893	3.84821	11.0981	3.12443	3.40224	9.17722	5.98938	8.9816	12.3244	12.3916	5.23885	2.97279	8.0494	9.98495	6.34462
ENSOART00000027489	ENSOART00000027489	1:107976076-107990929	1026	1.96122	2.26856	1.61866	1.09826	1.47442	1.93233	3.74889	2.33391	2.34254	2.84206	2.08137	2.58368	4.18918	3.10088	3.22114	2.41462	2.93606	1.98744	2.20875	3.50373	2.44604	1.66183	2.38522	2.50617	27.5045	29.5488	21.9919	15.111	21.2564	26.4956	51.5609	32.3678	30.7857	38.8433	28.1199	36.2905	57.1027	43.6369	45.8062	33.2759	39.6531	27.504	30.6383	48.8486	33.4776	22.2172
ENSOART00000027490	ENSOART00000027490	1:109259090-109271242	1165	0	1.0271	0.598997	1.44539	2.61257	1.83521	2.58839	2.85632	1.81176	2.52664	0.438396	0.877326	1.37139	0.786834	0.745922	0.977249	1.71549	2.03516	0.438574	0.968047	1.57596	1.02383	2.34539	2.39824	0	14.7744	8.63969	19.1406	34.9701	24.7582	33.4449	36.5175	27.8995	34.404	6.24886	12.4749	20.3938	11.9788	10.7779	13.5569	24.7832	26.1942	6.24124	14.3835	21.5114	14.1849
ENSOART00000027491	ENSOART00000027491	1:111240151-111544333	3140	1.45657	2.83301	1.70349	1.50003	1.84714	1.75103	5.43798	3.2709	2.31061	3.23136	2.2306	2.03257	3.24392	3.45721	3.71965	3.06272	2.59664	3.17783	1.90658	3.4736	2.94573	2.01217	3.01205	2.93762	70.5551	135.432	81.6844	74.5475	91.8823	85.5679	273.133	162.669	106.788	156.483	108.314	98.6649	154.993	171.125	187.715	156.52	126.394	165.024	92.5112	171.278	149.313	97.2213
ENSOART00000027492	ENSOART00000027492	1:113860607-113872443	1512	0	0.0800813	0.0513479	0.127575	0.124685	0.164368	0.164804	0.0975479	0.0625648	0.0684955	0.132732	0	0.130823	0.216925	0.0549256	0.0736643	0.235939	0	0.0442442	0.134225	0.103201	0.0863345	0.151286	0.0762027	0	1.2312	0.785427	2.0148	2.05707	2.60613	2.78708	1.65989	0.962052	1.10981	2.08295	0	2.03938	3.4225	0.89816	1.23244	3.71748	0	0.694318	2.12001	1.64997	1.34381
ENSOART00000027493	ENSOART00000027493	1:114570947-114573332	1286	0	0	0.20277	0	0	0	0	0	0	0	0	0	0.0645234	0	0	0	0.0792483	0.084453	0	0.0215078	0.0545671	0.06759	0	0	0	0	3.14171	0	0	0	0	0	0	0	0	0	1.01969	0	0	0	1.23916	1.30971	0	0.339897	0.849624	1.04724
ENSOART00000027494	ENSOART00000027494	1:115245307-115523110	2661	1.47369	0.15411	0.295384	0.298067	0.241638	0.525145	0.713085	0.426317	0.381887	0.365796	1.08339	1.13243	1.03016	1.22109	1.60143	0.768473	0.404712	0.928306	1.22984	1.28423	0.700497	0.249187	0.49329	0.391333	58.5966	6.15601	11.7814	12.0888	9.59965	20.849	27.8708	16.5989	15.3928	14.4275	42.7005	44.2291	41.8073	48.7707	65.5657	30.811	16.1091	36.6719	48.5088	52.0479	27.864	10.0087
ENSOART00000027495	ENSOART00000027495	1:118772625-118931927	4477	38.5121	20.2211	32.1019	32.2498	85.3519	74.9713	71.8562	76.3866	76.3335	77.7379	41.6911	22.6558	35.2411	21.9587	44.6807	31.5808	45.0969	31.9069	34.2863	33.9602	36.1949	28.1909	77.3931	76.8193	2133.97	1136.14	1807.24	1822.51	4912.72	4186.2	4096.81	4399.68	4347.87	4368.9	2328.59	1245.41	1971.74	1252.21	2591.81	1832.2	2612.49	1873.64	1902.66	1938.59	2106.11	1588.63
ENSOART00000027496	ENSOART00000027496	1:119133329-119308013	2809	0.711306	0.760587	0.609482	0.642845	0.831856	0.60371	1.7252	1.52297	0.825591	1.1961	1.16939	0.992403	1.31324	1.20725	0.800116	1.07567	0.869083	0.784876	0.957698	1.10687	0.909876	0.670971	1.05359	1.18155	21.5253	24.624	20.4211	19.1406	27.4276	19.1116	52.9544	46.4769	26.9374	36.6236	36.4517	29.4861	42.827	39.3588	26.9448	34.5084	29.7398	27.504	29.1543	36.3769	30.584	21.3952
ENSOART00000027497	ENSOART00000027497	1:123103168-123236862	1864	0	13.2415	16.9437	18.3728	29.1239	14.06	24.7346	4.87455	20.8153	9.94962	0	0	0	0	0	0.21086	5.0952	0.928488	0	0	2.07818	16.186	22.6395	11.8798	0	361.973	465.758	521.832	823.513	390.485	705.13	138.601	548.369	276.342	0	0	0	0	0	6.16221	142.503	27.504	0	0	58.7231	449.854
ENSOART00000027498	ENSOART00000027498	1:123103168-123236862	594	0	5.95977	3.46456	4.83753	3.90631	3.34647	5.69824	1.66833	4.93673	2.84926	0	0	0	0	0	0.227517	0.706931	0	0	0	0.311483	4.75395	4.31701	3.15144	0	30.78	18.0648	26.1923	21.9421	17.8085	30.6578	9.12938	25.9754	15.5373	0	0	0	0	0	1.23244	3.71748	0	0	0	1.64997	25.0124
ENSOART00000027499	ENSOART00000027499	1:123281551-123378720	540	0	103.273	240.271	139.641	336.28	404.007	250.089	375.913	303.306	367.861	0.276298	0	0	0.218174	0.233928	19.5578	102.311	27.812	0.0920995	0.1507	49.8937	161.062	330.125	349.027	0	377.979	874.18	485.566	1217.78	1419.91	886.29	1324.59	1186.21	1361.73	1.04148	0	0	0.855626	0.89816	75.1789	382.9	95.609	0.347159	0.584595	184.563	579.241
ENSOART00000027500	ENSOART00000027500	1:123281551-123378720	585	0	304.908	615.765	702.355	1925.79	1817.97	693.397	888.717	1339.52	1037.18	1.21685	0	0	0.187938	0.202246	121.012	499.509	53.5118	0.405617	0.130061	224.678	541.009	1479.05	1088.47	0	1270.6	2519.65	2723	7826.46	7179.45	2738.3	3483.27	6183.11	4247.23	5.20738	0	0	0.855626	0.89816	525.02	2111.53	203.005	1.73579	0.584595	946.517	2171.08
ENSOART00000027501	ENSOART00000027501	1:123660444-123707865	1221	0	2.42334	2.26556	3.2773	5.97557	9.79463	6.43002	8.84498	4.46913	16.6597	0	0	0	0	0.0489634	0.729397	2.75008	1.29395	0	0.0163211	1.59114	2.6554	7.40007	9.99125	0	43.092	41.6817	60.4841	106.581	172.036	111.483	152.004	80.8123	291.879	0	0	0	0	0.89816	13.5569	50.8055	23.6311	0	0.299387	29.3311	48.4193
ENSOART00000027502	ENSOART00000027502	1:124220285-124226245	1323	0	0.0680083	0.0863895	0	0.109262	0.116863	0.224556	0.180458	0	0.121724	0.11357	0	0.165391	0.183575	0.235708	0	0.135363	0.138674	0.0378567	0.194892	0.0913454	0.0514659	0.150227	0.100727	0	1.2312	1.57085	0	2.05707	2.17177	4.18061	3.31978	0	2.21961	2.08295	0	3.05907	3.4225	4.4908	0	2.47832	2.61942	0.694318	3.65746	1.69925	0.934018
ENSOART00000027503	ENSOART00000027503	1:125840700-125841901	633	0	0.196382	0.120387	0	0.100345	0	0	0	0	0	0	0	0	0	0	0.182555	0.188322	0	0	0	0.123626	0.10559	0.0334485	0	0	1.2312	0.785427	0	0.685689	0	0	0	0	0	0	0	0	0	0	1.23244	1.23916	0	0	0	0.823867	0.672209
ENSOART00000027504	ENSOART00000027504	1:126221576-126227724	745	0.131236	0	0.172464	0.113661	0	0	0	0	0	0	0	0	0	0	0	0.131965	0	0	0.0437452	0	0.0439884	0.0953752	0	0	1.19585	0	1.57085	1.0074	0	0	0	0	0	0	0	0	0	0	0	1.23244	0	0	0.398616	0	0.410814	0.859417
ENSOART00000027506	ENSOART00000027506	1:128760244-128768317	516	0	0	0	0	0.188755	0	0	0	0	0	0	0.302892	0	0	0.50632	0	0	0	0.100964	0.168773	0	0	0.0629184	0	0	0	0	0	0.685689	0	0	0	0	0	0	1.13408	0	0	1.79632	0	0	0	0.378026	0.598773	0	0
ENSOART00000027507	ENSOART00000027507	1:129823290-129831506	1190	0.141115	0.591324	0.509748	0.062009	0.211743	0.292779	1.05785	0.427876	0.336155	0.207633	0.251734	0.466815	0.523132	0.195066	0.412054	0.222438	0.294606	0.719727	0.286554	0.376751	0.412257	0.387694	0.52079	0.323888	2.3917	9.84961	8.63969	1.0074	3.42845	4.7779	16.7225	6.63955	5.77231	3.32942	4.16591	7.93855	9.17722	3.4225	7.18528	3.69732	4.95663	11.7874	4.83205	6.595	6.81379	6.4989
ENSOART00000027508	ENSOART00000027508	1:134928381-134934170	1484	0.107878	0	0.0350324	0.0461691	0	0	0	0	0	0.0515286	0.0475111	0.154555	0	0	0	0	0.16466	0.182793	0.103315	0	0.115817	0.0270671	0	0.0171762	2.3917	0	0.785427	1.0074	0	0	0	0	0	1.10981	1.04148	3.40224	0	0	0	0	3.71748	3.92914	2.27847	0	2.54887	0.597608
ENSOART00000027510	ENSOART00000027510	1:145740518-145905104	943	2.45107	0	0	0	0	0.036727	0.123591	0	0	0	2.19463	1.21013	0.593752	0.126316	0	0	0	0	1.95194	0.240023	0	0	0.0534394	0	32.2879	0	0	0	0	0.434355	1.39354	0	0	0	27.0784	15.8771	7.13784	1.71125	0	0	0	0	25.0811	2.9497	0	0
ENSOART00000027511	ENSOART00000027511	1:147559782-147594519	2101	0	0	0.053332	0	0.0222478	0	0	0	0	0	0	0	0	0.0284035	0	0.0792431	0	0	0	0.00946782	0.0264144	0.0177773	0.00741595	0	0	0	1.57085	0	0.685689	0	0	0	0	0	0	0	0	0.855626	0	2.46488	0	0	0	0.285209	0.821628	0.523618
ENSOART00000027514	ENSOART00000027514	1:156609829-156611643	1673	0.886193	0.693792	0.365762	0.541435	0.790335	0.529975	0.698986	1.16171	0.381459	1.02704	0.628778	0.705962	1.17845	0.696775	1.06575	1.42103	0.507469	0.448366	0.740311	0.980325	0.792287	0.533663	0.673099	0.856737	19.1336	14.7744	7.85427	11.0814	16.4565	10.8589	13.9354	23.2384	8.65847	21.0863	13.5392	14.743	25.4923	15.4013	23.3522	29.5786	11.1524	9.16798	15.8053	21.4152	16.633	11.2367
ENSOART00000027516	ENSOART00000027516	1:163581125-163587857	2505	2.94399	2.37202	2.16883	2.14604	3.26531	2.60216	3.69903	3.52834	3.3704	3.14318	2.76886	2.67502	3.39287	3.4105	2.9635	2.25077	2.66293	2.87396	2.79596	3.25563	2.59589	2.22896	3.18884	3.34731	114.802	91.1089	84.8261	84.6214	126.167	99.4672	142.141	134.451	127.953	118.749	107.272	103.201	128.481	138.611	118.557	91.2007	106.568	117.874	108.425	128.55	105.214	86.8521
ENSOART00000027517	ENSOART00000027517	1:163966226-163980615	1899	0.28901	0.558931	0.214224	0.130372	0.360715	0.235715	0.211159	0.128117	0.433453	6.07337e-06	0.13936	0.329501	0.310189	0.475416	0.11661	6.16138e-06	6.04595e-06	0.376541	0.252624	0.300738	0.125518	0.301176	0.269196	0.187192	9.56659	17.8312	6.93773	4.37979	11.81	7.59555	6.76142	4.04464	13.6509	0.000190985	4.5732	10.7786	10.0567	16.2067	3.97208	0.000207717	0.000198478	12.6383	8.30614	10.0785	4.21289	9.71626
ENSOART00000027518	ENSOART00000027518	1:163966226-163980615	1561	8.34172e-06	0.231878	0.328317	0.429326	0.189217	0.261201	1.05094	1.36663	0.43805	0.846016	0.659769	0.438598	0.708582	0.604697	1.24259	1.11855	1.00535	0.746167	0.366125	0.851956	0.956688	0.32984	0.500452	0.883565	0.000205892	5.56158	7.98537	10.7312	4.64651	6.3038	25.2899	32.4729	10.4004	19.9763	16.2563	10.7689	17.475	15.4515	31.9543	28.3459	24.783	18.7948	9.00848	21.6269	23.9746	8.09271
ENSOART00000027519	ENSOART00000027519	1:167634649-167675895	1025	0.184978	0	0.184213	0.0754634	0.263347	0.170234	0.215869	0.319106	0.382581	0.172286	0.32645	0	0.327913	0.194103	0.274329	0.45768	0.0945992	0.0994092	0.170476	0.265448	0.217229	0.086559	0.216483	0.291324	2.3917	0	2.35628	1.0074	3.42845	2.17177	2.78708	4.14972	4.81026	2.21961	4.16591	0	4.07877	2.56688	3.59264	6.16221	1.23916	1.30971	2.18587	3.41276	2.90369	1.12123
ENSOART00000027523	ENSOART00000027523	1:171108017-171136794	4637	0.0631937	0.0841916	0.07243	0.100876	0.120625	0.101427	0.199713	0.129718	0.091252	0.0788289	0.184946	0.189163	0.135006	0.169517	0.137887	0.165023	0.115314	0.165211	0.145767	0.14747	0.148516	0.0858326	0.140589	0.0999331	4.7834	6.15601	5.49799	8.05918	8.91396	7.38403	13.9354	9.12938	6.73436	5.54904	13.5392	13.6089	10.1969	12.8344	10.7779	12.3244	8.67411	11.7874	10.6438	11.2697	10.9286	6.57106
ENSOART00000027524	ENSOART00000027524	1:171108017-171136794	1786	2.40485	3.77688	3.45011	3.51376	3.21926	3.61962	7.6518	6.08229	3.90102	5.37008	3.91474	4.21541	6.10831	6.74609	6.6385	5.78416	4.67969	5.7825	3.51167	6.49764	5.41545	3.58025	4.83023	5.1178	62.1842	96.0337	88.7532	94.6954	85.7111	93.8206	196.489	156.859	98.1293	136.506	99.9818	107.738	158.052	175.403	177.836	152.823	121.438	153.236	89.9678	170.43	142.499	93.1608
ENSOART00000027526	ENSOART00000027526	1:181398773-181400786	1849	68.2521	54.6824	16.7388	60.2486	24.4435	24.787	32.557	21.4867	90.2947	41.3686	64.5285	21.2553	68.4052	36.2485	81.4885	37.9727	41.9698	58.6835	51.3453	62.0474	46.2087	43.8899	27.2625	51.05	1967.17	1498.37	470.471	1774.03	725.459	711.039	944.819	633.247	2446.5	1164.19	1805.92	606.732	1871.13	1051.56	2405.27	1117.82	1200.74	1791.69	1459.94	1775.99	1370.09	1247.62
ENSOART00000027529	ENSOART00000027529	1:184627806-184685932	4344	0.3056	0.516711	0.399565	0.253426	0.504764	0.547834	0.696003	0.935415	0.55088	0.609923	0.40703	0.367694	0.525132	0.543396	0.57397	0.444611	0.568478	0.547793	0.360108	0.547499	0.520294	0.389901	0.582867	0.698739	23.917	39.3984	30.6316	20.148	39.77	42.5668	54.348	73.865	41.3682	46.6119	31.2443	28.352	39.768	42.7813	45.8062	35.7408	44.6097	44.5302	27.8378	42.7851	41.6269	30.0593
ENSOART00000027530	ENSOART00000027530	1:187586051-187650171	1301	0.214693	0.298219	0.283308	0.246019	0.163902	0.241199	0.617075	0.418807	0.223007	0.475956	0.189334	0.27547	0.178765	0.248497	0.521747	0.370158	0.296436	0.243722	0.226499	0.316336	0.303439	0.275849	0.340725	0.37259	3.58755	4.9248	4.7147	4.02959	2.74335	3.90919	9.82575	6.63955	3.84886	7.76865	3.12443	4.53632	3.05907	4.2814	8.98503	6.16221	4.95663	3.95262	3.74943	5.44183	5.02382	4.55636
ENSOART00000027531	ENSOART00000027531	1:188953502-188995664	2178	0.35299	0.569231	0.317738	0.420203	0.388372	0.444765	1.02358	0.599454	0.798204	0.371651	0.677184	0.49084	0.92011	0.901358	0.81263	0.545886	0.604282	0.655973	0.507005	0.878033	0.602047	0.435724	0.618907	0.58977	13.1543	20.9304	11.7814	16.1184	14.3995	16.5055	37.6255	21.5785	28.8616	13.3177	24.9954	18.1453	34.6695	34.225	31.4356	20.9515	22.3049	24.8845	18.765	33.4434	22.7136	16.2767
ENSOART00000027532	ENSOART00000027532	1:191007691-191019922	5188	0.0448555	0.121792	0.0487089	0.0245849	0.067935	0.0922354	0.0867749	0.0727869	0.107491	0.138882	0.0130475	0.0429949	0.0251899	0.0208897	0.0326355	0.0596928	0.0607885	0.0952335	0.0336327	0.0262383	0.0719049	0.0650284	0.0823151	0.106387	3.58755	9.84961	3.92713	2.0148	5.48551	7.38403	6.96769	5.80961	8.65847	11.0981	1.04148	3.40224	2.03938	1.71125	2.69448	4.92977	4.95663	7.85827	2.67709	2.14837	5.91489	5.26385
ENSOART00000027534	ENSOART00000027534	1:196083277-196089412	3050	0.053464	0.165612	0.156507	0.0218746	0.103384	0.125044	0.152359	0.108149	0.129845	0.122972	0.186157	0.127428	0.136953	0.205016	0.173299	0.157836	0.134424	0.0827008	0.12235	0.171756	0.124987	0.114665	0.126929	0.120322	2.3917	7.38721	7.06884	1.0074	4.79982	5.64661	6.96769	4.97966	5.77231	5.54904	8.33181	5.6704	6.11815	9.41188	8.08344	7.39465	6.19579	3.92914	5.46464	7.87116	5.83986	5.15448
ENSOART00000027537	ENSOART00000027537	1:202912890-202914444	618	0	0.606447	0.128144	0	0.215836	0.140175	1.39755	0.141301	0	0.18258	0.330217	0.347183	0.47165	0.262524	0.27157	0.19811	0	0	0.2258	0.335248	0.0660368	0.244864	0.58452	0.107961	0	3.6936	0.785427	0	1.37138	0.868709	8.36123	0.829944	0	1.10981	2.08295	2.26816	3.05907	1.71125	1.79632	1.23244	0	0	1.45037	2.18888	0.410814	1.49301
ENSOART00000027539	ENSOART00000027539	1:203329900-203333764	533	0	0	0	0	0.291793	0	0	0	0.21409	0.240644	0	0	0.219344	0.178895	0	0	0	0	0	0.132746	0	0	0.0972644	0.151578	0	0	0	0	1.37138	0	0	0	0.962052	1.10981	0	0	1.01969	0.855626	0	0	0	0	0	0.625106	0	0
ENSOART00000027540	ENSOART00000027540	1:206801631-206804422	614	0	0	0	0	0	0	0	0.137358	0	0	0	0	0	0	0	0	0.402826	0.454977	0	0	0.285934	0	0	0.0457859	0	0	0	0	0	0	0	0.829944	0	0	0	0	0	0	0	0	2.47832	2.61942	0	0	1.69925	0
ENSOART00000027541	ENSOART00000027541	1:206843279-206845185	1324	65.1974	22.2709	27.1124	21.7992	24.5542	19.204	19.5908	20.1497	21.7682	19.6	48.5356	62.5375	28.8475	40.9774	30.7424	21.4943	20.151	28.6077	58.7568	33.5224	23.4177	23.7275	21.1163	20.506	851.445	294.257	357.369	288.116	330.502	253.229	261.985	271.392	289.578	261.915	638.425	816.537	378.305	542.467	416.746	294.553	270.137	382.436	768.802	445.839	315.709	313.247
ENSOART00000027544	ENSOART00000027544	1:213668262-213714898	4624	0.0268604	0.0285276	0.0540174	0.0109745	0.0232751	0.059602	0.047874	0.0478448	0.0688253	0.0914684	0.0599924	0.0388205	0.0950984	0.084891	0.078605	0.0543924	0.0419996	0.0427318	0.0418911	0.0861981	0.0463746	0.0311732	0.0435837	0.0693795	2.3917	2.4624	4.71256	1.0074	2.05707	5.21226	4.18061	4.14972	5.77231	7.76865	5.20738	3.40224	8.15753	7.70063	7.18528	4.92977	3.71748	3.92914	3.66711	7.68115	4.19213	2.72745
ENSOART00000027545	ENSOART00000027545	1:215728142-215814381	1147	0.0764443	0.234198	0.147402	0.529622	0.812555	0.314649	1.12613	0.283046	0.119595	0.440428	0.267073	0.0728588	0.31846	0.469833	0.393167	1.01859	0.617416	0.512901	0.138792	0.39382	0.716303	0.303741	0.751113	0.281023	1.19585	3.6936	2.35628	8.05918	12.3424	4.7779	16.7225	4.14972	1.9241	6.65884	4.16591	1.13408	5.09846	7.70063	6.28712	16.0217	9.91327	7.85827	2.16528	6.36207	11.2644	4.70302
ENSOART00000027546	ENSOART00000027546	1:216473182-216476208	1287	0	0.059615	0.0368462	0.091747	0	0.041413	0.134671	0.162949	0.0938423	0	0.0481279	0.102986	0.0920694	0	0.0393028	0	0.0586143	0.0613636	0.0503712	0.0437907	0.0399926	0.0627361	0.0586948	0.0855971	0	1.2312	0.785427	2.0148	0	0.868709	2.78708	3.31978	1.9241	0	1.04148	2.26816	2.03938	0	0.89816	0	1.23916	1.30971	1.10321	0.979181	0.849624	1.34381
ENSOART00000027550	ENSOART00000027550	1:224894005-224954099	1907	0.109034	0.117248	0.0726641	0.118267	0.0213227	0.178335	0.226624	0.215104	0.181934	0.0718021	0.0654191	0.213371	0.193908	0.233166	0.215896	0.303082	0.190503	0.122477	0.129275	0.214323	0.205354	0.102726	0.142094	0.15628	3.58755	3.6936	2.35628	4.02959	0.685689	5.64661	6.96769	6.63955	5.77231	2.21961	2.08295	6.80447	6.11815	7.70063	7.18528	9.85953	6.19579	3.92914	4.15833	7.00135	6.66149	3.35983
ENSOART00000027551	ENSOART00000027551	1:227771315-227923680	710	0	0.558328	0	0	0	0.0639775	0	0	0	0	0	0.332269	0	0.125551	0	0	0	0	0.110756	0.0418504	0	0.186109	0.0213258	0	0	3.6936	0	0	0	0.434355	0	0	0	0	0	2.26816	0	0.855626	0	0	0	0	0.756053	0.285209	0	1.2312
ENSOART00000027552	ENSOART00000027552	1:227771315-227923680	2949	0.0675349	0	0	0.018442	0.0255833	0.0332018	0	0.0315228	0.0572539	0.0644556	0.0199154	0.0430755	0.04002	0.0157216	0.0165679	0.0224552	0.0229943	0.0472234	0.0435086	0.0241032	0.030891	0.00614733	0.019595	0.0510774	3.58755	0	0	1.0074	1.37138	1.73742	0	1.65989	2.88616	3.32942	1.04148	2.26816	2.03938	0.855626	0.89816	1.23244	1.23916	2.61942	2.29906	1.26439	1.69701	0.335799
ENSOART00000027553	ENSOART00000027553	1:228040040-228064746	1601	0.132049	0.183136	0.202678	0.328192	0.154053	0.24348	0.679282	0.640692	0.184973	0.168456	0.231144	0.166519	0.487766	0.394968	0.551395	0.353309	0.322622	0.329454	0.176571	0.478043	0.335128	0.238002	0.358938	0.331374	3.58755	4.9248	5.49799	9.06658	4.11414	6.51532	18.116	16.5989	4.81026	4.43923	6.24886	4.53632	13.256	11.1231	15.2687	9.85953	8.67411	9.16798	4.79091	13.2159	9.23388	6.49646
ENSOART00000027555	ENSOART00000027555	1:229563881-229741892	5132	0.0815607	0.144008	0.180758	0.113546	0.210668	0.202068	0.469223	0.357956	0.260892	0.275453	0.120161	0.157108	0.24894	0.180882	0.258093	0.35698	0.182446	0.217016	0.11961	0.229305	0.252147	0.146104	0.293986	0.2981	7.1751	12.312	15.7085	10.074	18.5136	17.3742	40.4126	30.7079	22.1272	23.306	10.4148	13.6089	21.4135	16.2569	23.3522	32.0435	16.1091	19.6457	10.3996	20.3409	22.5994	12.6982
ENSOART00000027557	ENSOART00000027557	1:239177859-239178701	795	0.858062	1.9581	0.823423	1.15389	0.99662	1.35432	2.0505	2.91931	1.45042	1.99325	0.750882	1.3967	2.54047	1.37065	2.33254	1.89374	2.69523	3.49522	1.00188	2.08122	2.69473	1.3118	1.46715	2.12099	8.37095	18.468	7.85427	11.0814	9.59965	13.0306	19.5095	27.3881	13.4687	18.8667	7.29034	13.6089	24.4726	13.69	23.3522	18.4866	26.0223	34.0525	9.75674	20.5049	26.1872	12.4679
ENSOART00000027558	ENSOART00000027558	1:240235976-240237423	854	3.68396	4.94912	3.95365	4.01335	4.50787	4.68069	11.2242	8.80133	5.29934	6.47433	4.15965	4.87197	9.33438	7.70259	6.97935	8.05761	6.90243	8.09458	4.23853	8.00544	7.68487	4.30537	6.80425	6.85834	43.0506	54.1729	43.9839	46.3403	51.4267	51.2539	121.238	93.7837	58.6852	71.0277	46.8665	56.704	105.028	92.4076	81.7326	92.4331	78.067	87.7507	48.8737	93.0561	86.0836	48.1657
ENSOART00000027559	ENSOART00000027559	1:241623778-241646118	467	0	0.776651	0.238416	0.303303	0	0.261187	0.429889	0	0.58768	0.658915	0.30782	0	0.297183	0.238666	0.51135	0.720016	0.378681	0.426607	0.102607	0.349066	0.508435	0.439457	0.230359	0.415532	0	2.4624	0.785427	1.0074	0	0.868709	1.39354	0	1.9241	2.21961	1.04148	0	1.01969	0.855626	1.79632	2.46488	1.23916	1.30971	0.347159	1.22388	1.67125	1.41841
ENSOART00000027560	ENSOART00000027560	1:245254733-245307064	4911	0.181029	0.0999535	0.126183	0.256347	0.0669486	0.156243	0.170106	0.164923	0.305902	0.0983142	0.273925	0.399029	0.300112	0.399688	0.605033	0.124569	0.295255	0.339407	0.284661	0.434944	0.253077	0.160828	0.131099	0.189713	17.9377	9.5847	12.354	25.8226	6.6049	15.1818	16.3966	15.9899	28.8615	9.31889	26.7397	39.0124	28.9536	40.5027	61.5267	12.6801	29.2737	34.8565	27.8966	43.661	25.6034	15.9204
ENSOART00000027561	ENSOART00000027561	1:245254733-245307064	5445	5.57223e-07	0.128769	0.108794	0.162636	0.220094	0.188049	0.382275	0.369298	3.42227e-07	0.207044	0.137355	0.0375733	0.192535	0.118642	0.0903692	0.23678	0.0936705	0.0505754	0.0583096	0.133849	0.127009	0.1334	0.263473	0.192114	6.19019e-05	13.8081	11.9942	18.5029	24.2511	20.4353	40.7384	39.6163	3.62652e-05	21.7557	14.9194	4.08265	21.0113	13.4017	10.3261	26.758	10.3794	5.74453	6.33402	14.913	14.294	14.7684
ENSOART00000027562	ENSOART00000027562	1:245911768-245917368	5528	0.0248282	0.0641582	0.0161449	0.0516675	0.0147056	0.0601988	0.0307595	0.0747873	0	0.0243404	0.0652753	0.132867	0.132927	0.147687	0.117114	0.178571	0.305839	0.0829663	0.0743235	0.132576	0.189126	0.0439902	0.0352213	0.0330426	2.3917	6.15601	1.57085	5.03699	1.37138	5.64661	2.78708	6.63955	0	2.21961	6.24886	12.4749	13.256	14.5456	11.6761	17.2542	29.7398	7.85827	7.03848	13.1592	18.2841	4.25462
ENSOART00000027563	ENSOART00000027563	1:247020143-247087789	1827	0.0540892	0.113875	0.0359462	0.135254	0.0305315	0.138182	0	0.0757301	0.17442	0.14645	0	0.102057	0.0905617	0.0772768	0.159754	0.108971	0.112621	0.1215	0.0520487	0.109197	0.114364	0.0950252	0.0562378	0.1322	1.19585	2.4624	0.785427	3.02219	0.685689	3.04048	0	1.65989	3.84821	3.32942	0	2.26816	2.03938	1.71125	3.59264	2.46488	2.47832	2.61942	1.15467	2.44776	2.52087	2.09001
ENSOART00000027564	ENSOART00000027564	1:247822712-247825482	2642	0.0696211	0.174514	0.185241	0.0796977	0.0816848	0.131072	0.399095	0.186108	0.214483	0.113833	0.103121	0.245299	0.123199	0.0968658	0.205667	0.283569	0.262263	0.198964	0.139347	0.141911	0.248265	0.146484	0.20395	0.171475	3.58755	8.61841	9.42512	4.02959	4.11414	6.51532	19.5095	9.12938	10.5826	5.54904	5.20738	12.4749	6.11815	5.13375	10.7779	14.7893	13.6307	10.4777	7.08993	7.34327	12.9659	7.35771
ENSOART00000027565	ENSOART00000027565	1:248315243-248316946	995	0	0	0	0	0.17932	0.0385058	0	0	0	0	0	0	0	0	0	0	0	0	0	0	0	0	0.0726087	0	0	0	0	0	2.05707	0.434355	0	0	0	0	0	0	0	0	0	0	0	0	0	0	0	0
ENSOART00000027566	ENSOART00000027566	1:248316947-248325818	2169	0	0	0	0	0	0.013179	0	0	0.0297564	0.0341827	0	0.0345251	0	0	0.026022	0	0	0	0.0115084	0.008674	0	0	0.00439301	0.021313	0	0	0	0	0	0.434355	0	0	0.962052	1.10981	0	1.13408	0	0	0.89816	0	0	0	0.378026	0.299387	0	0
ENSOART00000027567	ENSOART00000027567	1:251394379-251395753	992	1.58	1.55062	1.61753	0.888612	1.82131	1.28547	1.65337	1.54577	1.65433	1.16339	2.73784	1.92472	2.06868	2.98566	2.13683	1.75563	1.26443	1.96317	2.08085	2.39706	1.66108	1.35225	1.58672	1.4545	16.7419	16.0056	17.2794	9.06658	19.1993	13.0306	16.7225	15.7689	18.279	12.2079	29.1613	20.4134	22.4332	32.5138	23.3522	18.4866	13.6307	19.6457	22.1056	26.0997	17.2543	14.1172
ENSOART00000027568	ENSOART00000027568	1:251419261-251497362	1594	0.0512682	1.06832	0.539554	0.517603	0.436004	0.299866	0.96158	0.611454	0.376088	0.193947	0.0445438	0.290687	0.128083	0.108412	0.259731	0.572956	0.897118	0.219255	0.128833	0.165409	0.56311	0.708493	0.565817	0.39383	1.19585	24.624	12.5668	12.0888	10.2853	6.94968	22.2966	14.109	8.65847	4.43923	1.04148	6.80447	3.05907	2.56688	6.28712	13.5569	21.0657	5.23885	3.01393	3.97102	13.2871	16.4265
ENSOART00000027569	ENSOART00000027569	1:252722135-252724322	977	0	0.0989402	0.0622521	0.159485	0	0	0	0	0	0.180508	0	0	0	0.193185	0.136172	0	0.0978266	0.203697	0	0.109786	0.100508	0.106892	0	0.0601693	0	1.2312	0.785427	2.0148	0	0	0	0	0	2.21961	0	0	0	2.56688	1.79632	0	1.23916	2.61942	0	1.4544	1.28619	1.34381
ENSOART00000027570	ENSOART00000027570	1:252722135-252724322	510	0	0	0	0	0	0	0	0	0	0	0	0	0	0	0	0	0.885025	0	0	0	0.295008	0	0	0	0	0	0	0	0	0	0	0	0	0	0	0	0	0	0	0	3.71748	0	0	0	1.23916	0
ENSOART00000027571	ENSOART00000027571	1:253571545-253584230	3587	2.70249	2.18571	1.66779	2.47042	1.95689	2.21804	4.11843	3.4084	1.82158	2.69885	2.80663	3.20792	3.84811	4.09115	3.69488	2.52807	2.46033	2.76179	2.90568	3.87805	2.5834	2.10798	2.76446	2.64295	132.739	108.346	83.2552	123.91	97.3679	109.457	203.457	168.479	92.357	133.177	138.516	155.369	197.82	204.495	189.512	128.174	123.916	137.52	142.208	197.275	129.87	105.17
ENSOART00000027572	ENSOART00000027572	1:254235175-254258083	1928	72.9163	102.27	60.6309	77.1908	82.0439	96.8493	83.3563	67.8495	113.884	48.9482	42.9419	80.8788	58.9415	76.6887	81.1303	82.5634	83.5092	107.507	65.579	72.2535	91.1934	80.0307	87.4165	76.8939	1839.22	2592.91	1548.86	2014.09	2145.12	2466.7	2158.59	1755.33	2889.04	1252.97	1085.22	2025.47	1514.24	1973.28	2152.89	2181.42	2142.51	2829.32	1649.97	1880.14	2384.42	2051.95
ENSOART00000027573	ENSOART00000027573	1:257214007-257216388	879	0.809387	0.663412	0.639947	0.396656	0.534922	0.585574	0.898117	0.410372	0.748374	0.286818	0.978934	0.453848	1.13043	0.795255	0.487487	0.64289	0	0.169005	0.74739	0.804392	0.270632	0.566672	0.672871	0.481855	5.97925	4.9248	4.71256	3.02219	4.11414	4.34355	6.96769	3.31978	5.77231	2.21961	7.29034	3.40224	8.15753	5.98938	3.59264	4.92977	0	1.30971	5.55727	5.91318	2.07983	4.21985
ENSOART00000027574	ENSOART00000027574	1:259817257-259843280	3533	0	0	0	0	0.0113473	0.0144785	0	0.0141252	0	0	0	0	0	0	0	0	0	0	0	0	0	0	0.00860859	0.00470839	0	0	0	0	0.685689	0.868709	0	0.829944	0	0	0	0	0	0	0	0	0	0	0	0	0	0
ENSOART00000027575	ENSOART00000027575	1:261716772-261885079	1046	0.81601	0.83996	1.47258	0.260865	1.28894	1.32808	1.487	1.10905	0.635815	1.35582	1.33583	0.882682	1.78118	1.4263	1.11637	1.97982	1.45822	1.49706	1.01151	1.44128	1.64503	0.857802	1.36801	1.03356	9.5668	9.84961	17.2794	3.02219	15.0852	15.2024	16.7225	12.4492	7.69641	15.5373	15.6222	10.2067	21.4135	17.1125	13.4724	23.4164	17.3482	17.0263	11.7986	17.3328	19.2636	10.0504
ENSOART00000027576	ENSOART00000027576	1:262588933-262829604	962	7.44178	5.23877	1.03173	4.43479	2.23057	3.39445	4.18462	4.14646	3.39183	2.32939	5.40584	5.25752	3.88198	3.40523	1.34742	6.32258	3.06619	4.90879	6.03505	2.87821	4.76585	3.56843	3.26988	3.28923	69.3593	49.248	9.42512	38.2811	19.885	29.9705	36.232	35.6876	34.6339	21.0863	48.9494	48.7654	37.7286	33.3694	12.5742	56.6923	28.5006	41.9108	55.6914	27.8907	42.3679	32.3181
ENSOART00000027577	ENSOART00000027577	1:262588933-262829604	4075	0.176172	0.855355	1.42306	0.698856	1.47441	1.73017	2.31502	2.79281	1.96179	2.09919	0.390682	0.435572	2.98436	1.85094	1.67525	1.31203	1.52328	1.90068	0.334142	2.17018	1.57866	0.992424	1.83986	2.2846	9.5668	45.5544	76.9718	38.2811	80.2256	92.0832	125.418	154.37	104.864	113.2	20.8295	23.8157	158.052	104.386	94.3068	73.9465	84.2628	108.706	18.0707	118.915	88.9718	53.6025
ENSOART00000027578	ENSOART00000027578	1:262959648-262963713	2621	0.170505	0.13756	0.154052	0.173518	0.260429	0.164957	0.331027	0.351026	0.233673	0.163155	0.0294259	0.0655518	0.385017	0.42089	0.469941	0.276696	0.136683	0.303238	0.0884943	0.425283	0.238873	0.155043	0.252137	0.249285	5.97925	4.9248	5.49799	6.04439	8.91396	5.64661	11.1483	11.6192	8.65847	5.54904	1.04148	2.26816	14.2757	15.4013	17.065	9.85953	4.95663	10.4777	3.09629	15.5807	8.43129	5.48906
ENSOART00000027579	ENSOART00000027579	1:263186374-263194039	2013	0.176857	0.334096	0.164092	0.147528	0.168707	0.106946	0.441058	0.296072	0.145946	0.350091	0.0621926	0.310547	0.0914362	0.222638	0.364902	0.439287	0.551498	0.0394509	0.183199	0.226326	0.343412	0.215239	0.238903	0.264036	5.97925	11.0808	5.49799	5.03699	5.48551	3.47484	13.9354	9.12938	4.81026	11.0981	2.08295	10.2067	3.05907	7.70063	12.5742	14.7893	18.5874	1.30971	6.08964	7.77798	11.5621	7.20526
ENSOART00000027580	ENSOART00000027580	1:263365063-263422969	2547	1.70647	2.44221	2.22499	2.10955	2.91269	2.83301	3.48022	3.97619	2.82911	3.53062	2.60112	2.27597	1.92002	2	2.39393	3.16604	3.19412	1.914	2.19452	2.10465	2.75805	2.25892	3.07531	3.44531	57.4216	83.7543	76.1864	69.5258	94.7321	92.9891	111.744	126.152	103.055	116.643	87.5797	74.8492	68.3193	69.4246	82.6307	107.366	110.285	61.5777	73.2835	73.4582	93.0764	76.4888
ENSOART00000027581	ENSOART00000027581	1:264862102-264868094	4789	0.0167991	0	0	0	0	0.00610376	0	0.011781	0	0	0	0	0	0	0	0	0	0	0.0055997	0	0	0	0.00203459	0.00392701	1.19585	0	0	0	0	0.434355	0	0.829944	0	0	0	0	0	0	0	0	0	0	0.398616	0	0	0
ENSOART00000027582	ENSOART00000027582	1:266854179-266866713	5407	1.38234	2.39998	2.05207	2.16373	2.11003	2.41251	3.81694	2.862	1.63044	2.45069	2.73432	2.18718	3.47535	3.15912	3.63273	2.97611	2.17512	2.6405	2.10128	3.4224	2.59724	2.20526	2.77982	2.31438	92.0804	163.75	139.806	147.08	146.737	164.186	266.166	201.676	113.522	169.801	184.341	145.162	238.608	215.618	254.179	208.283	151.177	187.289	140.528	236.135	182.25	150.212
ENSOART00000027583	ENSOART00000027583	1:268540091-268546361	1669	0.047242	0.197601	0.154504	0.11546	0.0526384	0.0681818	0.161498	0.160605	0.197102	0.260817	0.246958	0.133597	0.245116	0.229138	0.274931	0.183972	0.0962808	0.0976645	0.142599	0.249728	0.125972	0.155855	0.0941059	0.206174	1.19585	4.9248	3.92713	3.02219	1.37138	1.73742	4.18061	4.14972	4.81026	6.65884	6.24886	3.40224	6.11815	5.98938	7.18528	4.92977	2.47832	2.61942	3.61565	6.43094	3.3425	3.95804
ENSOART00000027584	ENSOART00000027584	1:269392467-269440315	4425	0.206425	0.729421	0.558197	0.680756	0.53809	0.396295	0.741173	0.83737	0.35794	0.603837	0.250746	0.28835	0.787239	0.563503	0.416378	0.490516	0.489322	0.650973	0.248507	0.58904	0.543603	0.656124	0.558519	0.599716	15.546	54.1729	41.6276	52.3847	40.4557	29.5361	55.7415	62.2458	25.9754	44.3923	18.7466	21.5475	58.1224	43.6369	32.3338	38.2057	37.1748	51.0788	18.6134	44.6977	42.1531	49.3951
ENSOART00000027585	ENSOART00000027585	1:270928863-271050083	926	3.86621	8.88738	7.878	8.43747	7.94803	8.18511	12.7524	8.61797	7.79918	6.67625	7.34072	6.11738	12.8587	12.6098	11.3019	10.4449	7.48546	8.49259	5.77477	12.2568	8.80765	8.40095	9.6285	7.6978	41.8547	96.0337	85.6115	92.6806	87.7682	89.0427	139.354	93.7837	84.6605	74.3571	80.1937	66.9107	142.757	139.467	125.742	117.082	81.7845	91.6798	62.9864	135.989	96.8487	91.4419
ENSOART00000027587	ENSOART00000027587	17:3621721-3719234	824	2.40319	0.294862	0.183128	0.244937	0	0.742883	0.176083	0.105428	0	0	2.47297	2.88804	1.65784	1.77537	2.60918	1.47006	2.7474	1.13629	2.58806	2.01413	1.78458	0.240976	0.306322	0.0351426	20.3294	2.4624	1.57085	2.0148	0	6.08097	1.39354	0.829944	0	0	20.8295	23.8157	14.2757	15.4013	22.454	12.3244	23.544	9.16798	21.6582	17.377	15.0121	2.01602
ENSOART00000027588	ENSOART00000027588	17:5211614-5227102	2660	0	0	0	0	0	0	0	0.0381083	0	0	0	0	0	0	0	0.0261791	0	0	0	0	0.00872638	0	0	0.0127028	0	0	0	0	0	0	0	1.65989	0	0	0	0	0	0	0	1.23244	0	0	0	0	0.410814	0
ENSOART00000027590	ENSOART00000027590	17:8733262-8735977	2680	0	0	0	0	0	0.00805789	0.0257544	0	0	0	0	0.0410562	0	0.0151506	0.0160162	0	0	0	0.0136854	0.0103889	0	0	0.0112708	0	0	0	0	0	0	0.434355	1.39354	0	0	0	0	2.26816	0	0.855626	0.89816	0	0	0	0.756053	0.584595	0	0
ENSOART00000027591	ENSOART00000027591	17:12044769-12054104	3261	0.0615189	0.129373	0.121692	0.118599	0.0854618	0.0692717	0.150794	0.213673	0.155764	0.201262	0.0361256	0.0392696	0.247534	0.0992038	0.165145	0.165637	0.0424856	0.111354	0.045638	0.170628	0.106492	0.123222	0.101842	0.190233	3.58755	7.38721	7.06884	7.05179	4.79982	3.90919	8.36123	11.6192	8.65847	11.0981	2.08295	2.26816	14.2757	5.98938	9.87976	9.85953	2.47832	6.54856	2.64622	10.0483	6.29547	7.16928
ENSOART00000027592	ENSOART00000027592	17:12689520-12695225	1551	0.0864871	0.137017	0.0872065	0	0.0775754	0	0	0.0952805	0	0	0.0384101	0.0821762	0.0744151	0.0904485	0.0321584	0.0439806	0	0	0.0690245	0.065674	0.0146602	0.0747412	0.0258585	0.0317602	2.3917	3.6936	2.35628	0	2.05707	0	0	2.48983	0	0	1.04148	2.26816	2.03938	2.56688	0.89816	1.23244	0	0	1.90044	1.83481	0.410814	2.01663
ENSOART00000027593	ENSOART00000027593	17:12837001-12840634	2511	0	0.0965735	0.0617596	0.051535	0.0520242	0.111987	0.177275	0.187974	0.0758631	0.114798	0.0273739	0.0886178	0.0268264	0.152495	0.0911392	0.0623498	0.0318808	0.032615	0.0386639	0.0901535	0.0422819	0.0699561	0.113762	0.126212	0	3.6936	2.35628	2.0148	2.05707	4.34355	6.96769	7.46949	2.88616	4.43923	1.04148	3.40224	1.01969	5.98938	3.59264	2.46488	1.23916	1.30971	1.48124	3.5339	1.67125	2.68823
ENSOART00000027594	ENSOART00000027594	17:16033121-16185075	2187	0.0795975	0	0.0531016	0.0332024	0	0.0436618	0.137227	0.0542821	0.0328232	0.0741778	0.0698562	0.188729	0.0345964	0.110425	0.0871845	0.237046	0	0.0421373	0.112728	0.0774021	0.0930612	0.028768	0.0602963	0.053761	2.3917	0	1.57085	1.0074	0	1.30306	4.18061	1.65989	0.962052	2.21961	2.08295	5.6704	1.01969	3.4225	2.69448	7.39465	0	1.30971	3.38168	2.37889	2.90145	0.859417
ENSOART00000027595	ENSOART00000027595	17:17510864-17690533	4027	0.155668	0.16164	0.135716	0.203424	0.253488	0.180486	0.401238	0.176677	0.082843	0.268485	0.0152282	0.0167856	0.280002	0.0962993	0.228458	0.124259	0.0703489	0.225925	0.0625607	0.201586	0.140177	0.166927	0.278404	0.176002	10.7626	11.0808	9.42512	14.1036	17.1422	12.1619	26.4772	11.6192	5.77231	17.7569	1.04148	1.13408	19.3741	6.845	16.1669	8.62709	4.95663	15.7165	4.31273	14.1287	9.76676	11.5365
ENSOART00000027598	ENSOART00000027598	17:22063313-22120771	4655	0.810755	0.381167	0.444535	0.512599	0.482801	0.50077	0.734138	0.506044	0.995122	0.364306	0.609292	0.652008	0.487308	0.647766	0.657468	0.482683	0.714316	0.478761	0.690685	0.597514	0.558587	0.4461	0.57257	0.621824	52.6174	24.624	29.0608	34.2515	32.9131	33.011	50.1674	35.6876	64.4575	24.4158	39.5761	41.9609	30.5907	42.7813	44.0098	33.2759	48.3272	34.0525	44.7181	39.1273	38.5519	29.3121
ENSOART00000027599	ENSOART00000027599	17:22645441-23023967	892	0.387793	1.79784	1.49693	0.964292	1.30266	1.19613	3.26186	1.84924	1.71264	1.65587	1.03335	2.4354	1.94776	2.12178	2.01639	1.729	2.21272	2.58404	1.28552	2.02864	2.17525	1.41969	1.92021	1.73925	3.58755	16.0056	13.3523	9.06658	12.3424	10.8589	30.6578	17.4288	15.3928	15.5373	9.37329	22.6816	17.3348	19.6794	18.8614	16.0217	19.8265	23.5748	11.8808	18.6252	19.8077	12.8081
ENSOART00000027602	ENSOART00000027602	17:22645441-23023967	819	0.783556	0.852459	0.904584	0.847223	0.826175	0.786069	3.25289	1.78879	1.45007	1.61771	0.892981	0.842166	1.05554	1.81669	2.09631	1.38529	1.80167	1.38642	0.839567	1.65618	1.52446	0.868089	1.62171	1.61886	8.37095	8.61841	9.42512	9.06658	8.91396	8.25274	33.4449	18.2588	14.4308	16.6471	9.37329	9.07263	11.2166	19.6794	23.3522	14.7893	18.5874	14.4068	8.93896	18.0827	15.9278	9.0367
ENSOART00000027603	ENSOART00000027603	17:27680898-27812946	594	0.477637	0.767094	0.329612	0.634415	0.405514	0.718423	1.42731	0.344031	0.589118	2.25075	1.07155	0.894559	1.01614	1.01151	0.715893	1.25481	0.518371	0.275247	0.814583	0.914513	0.682809	0.57704	0.850416	1.0613	2.3917	3.6936	1.57085	3.02219	2.05707	3.47484	6.96769	1.65989	2.88616	11.0981	5.20738	4.53632	5.09846	5.13375	3.59264	6.16221	2.47832	1.30971	4.04513	4.60828	3.31675	2.76222
ENSOART00000027604	ENSOART00000027604	17:34045214-34052039	3433	20.4926	23.6563	26.6674	35.2363	20.5049	13.0215	19.0636	26.2051	17.1692	20.9656	17.4188	22.7824	18.2261	15.7039	16.7246	24.5236	23.6647	23.6813	20.2313	16.8849	23.9566	28.52	17.53	21.4466	1517.53	1641.19	1900.73	2661.55	1519.49	945.59	1393.54	1914.68	1152.54	1472.71	1242.48	1670.5	1270.54	1166.22	1260.12	1842.5	1710.04	1830.98	1476.84	1232.29	1794.51	2067.82
ENSOART00000027605	ENSOART00000027605	17:34053295-34055175	678	3.4521	6.59659	8.92036	9.01032	8.69674	5.5862	7.85887	8.93484	8.60437	7.70907	3.91278	6.73838	7.18858	5.37287	6.66089	9.75834	8.61872	6.15841	4.70109	6.40744	8.17849	8.17576	7.3806	8.41609	20.3294	39.318	53.0937	49.2012	49.3696	31.7079	43.1997	48.9667	52.9128	43.2825	22.9125	40.1718	43.8467	34.225	40.4172	55.9473	52.0447	34.0525	27.8046	39.4963	47.3481	47.2043
ENSOART00000027607	ENSOART00000027607	17:35229900-35299146	1366	0	0.197298	0.16391	0.0513853	0	0.0448912	0.212808	0.0830461	0.0501758	0.0574774	0.0539855	0.168229	0.105616	0.124997	0.0859937	0.0608891	0.189377	0	0.0740716	0.105536	0.083422	0.137531	0.0858997	0.0635664	0	3.6936	3.14171	1.0074	0	0.868709	4.18061	1.65989	0.962052	1.10981	1.04148	3.40224	2.03938	2.56688	1.79632	1.23244	3.71748	0	1.48124	2.13419	1.64997	2.61424
ENSOART00000027609	ENSOART00000027609	17:39083865-39085362	1436	0	0	0	0	0.022898	0.0145506	0.0482337	0.0296147	0.0665183	0	0	0	0	0.107294	0.0279965	0.0403308	0	0.0864637	0	0.0450969	0.0422648	0	0.0285608	0.0320443	0	0	0	0	0.685689	0.434355	1.39354	0.829944	1.9241	0	0	0	0	3.4225	0.89816	1.23244	0	2.61942	0	1.44022	1.28396	0
ENSOART00000027610	ENSOART00000027610	17:40040414-40043287	809	0.115567	0	0.228881	0	0	0	0	0	0	0	0	0	0	0	0	0	0.239791	0	0.0385225	0	0.0799302	0.0762937	0	0	1.19585	0	2.35628	0	0	0	0	0	0	0	0	0	0	0	0	0	2.47832	0	0.398616	0	0.826106	0.785427
ENSOART00000027612	ENSOART00000027612	17:43798904-44043930	1430	0.000780442	0.000509535	0.00088017	0.000985208	0.000739678	7.12708e-05	0.00173265	0.00278268	2.09209	0.00163915	0.000635101	2.12328	0.000382595	0.00017214	0.000553079	2.98558	4.56944e-05	0.00209673	0.708231	0.000369271	0.995907	0.000791638	0.000847867	0.698836	0.0139029	0.00920021	0.0159654	0.0175868	0.0130244	0.00124742	0.0301526	0.0486534	38.9136	0.0292898	0.0112409	37.3707	0.00675839	0.00316193	0.0098974	53.8625	0.000839866	0.0371961	12.4653	0.00660591	17.9669	0.0142508
ENSOART00000027613	ENSOART00000027613	17:43798904-44043930	1421	2.0039	2.59244	1.91603	2.7306	1.636	1.40269	3.02922	2.42044	0.348473	1.71611	3.58005	1.8565	3.7562	2.01223	3.88522	0.863097	2.35524	2.18728	2.48015	3.21788	1.80187	2.41303	2.02264	1.49501	34.6657	45.5452	33.7574	47.3301	28.1002	23.8883	51.5307	41.4485	6.30284	29.9355	61.4357	31.8082	64.2338	35.9331	67.3521	15.1542	42.1306	37.9445	42.6365	55.8397	31.7431	42.2109
ENSOART00000027615	ENSOART00000027615	17:44590630-44785361	1716	1.18635	1.92173	0.843596	2.96463	4.53581	4.24691	3.99655	5.80359	2.71014	5.21683	2.53518	1.07994	2.04208	1.83859	2.95255	2.61246	3.38539	3.25858	1.60049	2.27774	3.08548	1.90999	4.25976	4.57685	28.7004	45.5544	20.4211	69.5105	103.539	97.2955	86.3993	123.662	69.2677	116.53	60.3252	24.9497	50.9846	45.3482	72.751	60.3896	81.7845	72.0342	37.9918	56.3612	71.4028	45.162
ENSOART00000027617	ENSOART00000027617	17:45408200-45411985	3676	0	0.0709784	0.0303042	0.0768217	0.0785636	0.084104	0.215835	0.210245	0.073324	0.0425548	0.161344	0.0666126	0.193608	0.131686	0.034094	0.116859	0.0950489	0.126671	0.0759855	0.119796	0.112859	0.0593681	0.126168	0.108708	0	3.6936	1.57085	4.02959	4.11414	4.34355	11.1483	10.7893	3.84821	2.21961	8.33181	3.40224	10.1969	6.845	1.79632	6.16221	4.95663	6.54856	3.91135	6.27941	5.88913	3.09802
ENSOART00000027618	ENSOART00000027618	17:45487479-45490523	1728	0	0	0	0.0857134	0	0	0	0.0364995	0	0	0	0	0	0	0	0	0	0	0	0	0	0.0285711	0	0.0121665	0	0	0	2.0148	0	0	0	0.829944	0	0	0	0	0	0	0	0	0	0	0	0	0	0.671599
ENSOART00000027620	ENSOART00000027620	17:49552167-49566888	5860	0.0816785	0.221461	0.0793557	0.100517	0.108948	0.114189	0.267182	0.159938	0.141695	0.10138	0.223724	0.221353	0.194793	0.113031	0.17686	0.173681	0.15037	0.271342	0.175585	0.161561	0.198464	0.133778	0.16344	0.134338	7.1751	19.6992	7.06884	9.06658	9.59965	9.99016	23.6901	14.109	12.5067	8.87846	19.7881	19.2793	17.3348	10.2675	16.1669	16.0217	13.6307	24.8845	15.4142	14.5897	18.179	11.9449
ENSOART00000027621	ENSOART00000027621	17:52916875-52917440	413	0	3.55141	0.3624	0.976913	1.20995	0.208757	0.719359	0.846683	0	0.522584	0.474369	0	1.32618	1.38517	2.70677	2.90399	1.70273	0.699594	0.158123	1.80604	1.76877	1.63024	0.712688	0.456422	0	7.38721	0.785427	2.0148	2.74276	0.434355	1.39354	1.65989	0	1.10981	1.04148	0	3.05907	3.4225	6.28712	6.16221	3.71748	1.30971	0.347159	4.25623	3.7298	3.39581
ENSOART00000027622	ENSOART00000027622	17:55020092-55055252	2705	0.194015	0.265884	0.255024	0.0822641	0.227246	0.157152	0.0779086	0.0931163	0.28193	0.155969	0.344198	0.187711	0.113292	0.134255	0.143917	0.266234	0.196875	0.0350173	0.241974	0.130488	0.166042	0.201057	0.154102	0.177005	7.1751	9.84961	9.42512	3.02219	8.22827	5.64661	2.78708	3.31978	10.5826	5.54904	12.4977	6.80447	4.07877	5.13375	5.38896	9.85953	7.43495	1.30971	8.82576	4.86716	6.2014	7.43231
ENSOART00000027624	ENSOART00000027624	17:60200130-60204281	2186	0.0659888	0	0.0219984	0.0554884	0.0194376	0.061771	0.161371	0.048578	0.0267583	0	0	0	0	0.140332	0	0.0684521	0.0687781	0.0371189	0.0219963	0.0467775	0.0581164	0.0258289	0.0808599	0.0251121	2.3917	0	0.785427	2.0148	0.685689	2.17177	5.57415	1.65989	0.962052	0	0	0	0	5.13375	0	2.46488	2.47832	1.30971	0.797233	1.71125	2.0843	0.933408
ENSOART00000027625	ENSOART00000027625	17:61924466-62006129	752	5.32637	3.68723	3.52774	3.01421	3.11887	1.84173	2.75554	2.91272	1.05339	2.8125	9.72421	6.42134	16.3429	8.66781	12.1744	6.40182	7.75395	5.05719	7.15731	12.395	6.40432	3.40972	2.57204	2.25954	50.2257	32.0112	30.6316	26.1923	27.4276	15.6368	22.2966	23.2384	9.62052	23.306	86.4426	60.1062	148.875	82.9957	113.168	55.4599	68.1537	40.6011	65.5915	115.013	54.7382	29.6117
ENSOART00000027626	ENSOART00000027626	17:62195705-62212283	4046	0.925804	0.722907	0.573332	0.53668	0.576126	0.490363	0.583448	0.465825	0.41638	0.706652	1.38633	1.29935	0.810155	0.822053	0.96043	0.904519	0.763179	0.552975	1.20383	0.864213	0.740224	0.610973	0.549979	0.529619	50.2257	40.6296	32.2025	29.2145	30.1703	26.0613	30.6578	24.0684	24.0513	37.7334	76.0278	69.1788	45.8861	47.0594	53.8896	50.5301	43.3706	30.1234	65.1441	48.945	41.3413	34.0156
ENSOART00000027627	ENSOART00000027627	17:62195705-62212283	888	0.142073	0.14032	0	0	0	0	0	0.310622	8.1396e-14	0	0.239729	0.136408	0.545649	0	0.103065	0.143045	0.424336	0	0.172737	0.216238	0.189127	0.0467733	0	0.103541	1.19585	1.2312	0	0	0	0	0	2.48983	7.53388e-13	0	2.08295	1.13408	5.09846	0	0.89816	1.23244	3.71748	0	1.47096	1.99887	1.64997	0.4104
ENSOART00000027628	ENSOART00000027628	17:62195705-62212283	550	0	1.65409	0.651585	0.300273	0.949626	0.366105	1.22278	0.48802	1.44089	0.607156	1.69137	1.20079	0.268818	0.220837	0.244594	1.37934	0.337971	0.396964	0.964052	0.24475	0.704757	0.868649	0.846169	0.845354	0	6.15601	2.35628	1.0074	3.42845	1.30306	4.18061	1.65989	5.77231	2.21961	6.24886	4.53632	1.01969	0.855626	0.89816	4.92977	1.23916	1.30971	3.59506	0.924492	2.49288	3.17323
ENSOART00000027629	ENSOART00000027629	17:62600482-62620320	1055	1.59922	3.98859	2.77134	1.4899	1.97382	1.34616	2.7626	1.29789	2.62592	2.2083	2.56942	2.01882	4.53592	4.44864	5.06816	4.81998	2.74298	4.25954	2.06249	4.68424	3.94083	2.74994	2.02753	2.04404	16.7419	41.8608	29.8466	15.111	19.885	13.465	26.4772	12.4492	29.8236	22.1961	27.0784	20.4134	49.965	47.915	54.7878	49.2977	29.7398	41.9108	21.4112	50.8893	40.3161	28.9395
ENSOART00000027630	ENSOART00000027630	17:62879525-62886433	3898	0.0980069	0.260982	0.153882	0.115963	0.146698	0.122639	0.303546	0.333629	0.199957	0.166017	0.327636	0.265488	0.166767	0.136631	0.288733	0.160477	0.379059	0.342855	0.230377	0.197377	0.29413	0.176943	0.190961	0.233201	5.97925	16.0056	9.42512	7.05179	8.91396	7.38403	18.116	19.9187	12.5067	9.98827	19.7881	15.8771	10.1969	8.55626	17.9632	9.85953	23.544	20.9554	13.8815	12.2388	18.1196	10.8275
ENSOART00000027631	ENSOART00000027631	17:66974820-66976941	823	0	0.152155	0	0	0	0.218972	0.354134	0	0	0	0	0.144645	0.492554	0	0.111413	0.155586	0	0	0.0482151	0.201322	0.0518619	0.0507182	0.191036	0	0	1.2312	0	0	0	1.73742	2.78708	0	0	0	0	1.13408	4.07877	0	0.89816	1.23244	0	0	0.378026	1.65898	0.410814	0.4104
ENSOART00000027632	ENSOART00000027632	17:67098729-67512072	630	0	0.173392	0	0.255785	0.446027	0.531889	0	0	0	0	0.557361	0.393645	0	0.0972942	0.110714	0.159301	0.332355	0.600722	0.317002	0.0693361	0.364126	0.143059	0.325972	0	0	1.2312	0	2.0148	3.42845	3.90919	0	0	0	0	4.16591	3.40224	0	0.855626	0.89816	1.23244	2.47832	3.92914	2.52271	0.584595	2.54663	1.082
ENSOART00000027633	ENSOART00000027633	17:68037945-68125602	4831	2.18713	2.54583	2.22262	1.82586	3.32491	2.97219	3.02912	2.95047	2.20623	2.4574	4.45447	3.36986	5.13893	2.99498	4.50407	2.408	3.91395	2.90176	3.33715	4.21266	3.07457	2.1981	3.10874	2.53804	130.223	157.594	136.664	109.806	194.032	175.781	178.267	170.968	143.346	147.409	271.729	197.283	331.367	184.505	279.251	147.893	242.78	170.006	199.745	265.041	186.893	134.688
ENSOART00000027634	ENSOART00000027634	17:68037945-68125602	2001	0.259115	4.17468e-09	0	0.0435126	0.0311865	0.158057	0.12955	0.0374088	0.0764238	0.154189	0.136567	0.150021	0.124577	0.187365	0.411983	0.317366	0.106957	0.245366	0.181901	0.241308	0.22323	0.0145042	0.106265	0.0893407	6.10402	9.99497e-08	0	1.0074	0.703425	3.60799	2.89246	0.829944	1.9241	3.52488	3.22099	3.44937	3.09131	4.58815	9.9562	7.39465	2.57347	5.49572	4.25813	5.87856	5.15461	0.335799
ENSOART00000027635	ENSOART00000027635	17:68788499-68790058	1235	0.077	0	0	0.0634547	0.044628	0.142107	0	0.0553903	0.0600617	0	0	0.0732274	0.0635817	0.0523966	0	0	0	0.168523	0.0500758	0.0386594	0.0561743	0.0211516	0.0622449	0.038484	1.19585	0	0	1.0074	0.685689	2.17177	0	0.829944	0.962052	0	0	1.13408	1.01969	0.855626	0	0	0	2.61942	0.776643	0.625106	0.873141	0.335799
ENSOART00000027636	ENSOART00000027636	17:69054602-69068157	3703	1.20632	0.982459	1.0262	0.914762	1.47429	1.29192	2.58252	1.0768	1.07563	1.43932	0.869589	1.29463	1.3062	1.04607	1.2319	1.0351	1.39136	1.2807	1.12351	1.19472	1.23572	0.974474	1.78291	1.19725	58.5966	49.248	51.0527	44.3255	69.2546	61.6784	121.238	49.7966	55.799	69.9179	42.7005	62.3743	68.3193	53.0488	61.973	51.7625	69.3929	60.2468	54.5572	61.1137	60.4674	48.2088
ENSOART00000027637	ENSOART00000027637	17:69405618-69424069	874	12.0143	8.91881	7.91104	9.90593	8.79201	10.3447	8.45529	11.7885	9.6015	10.8128	15.0456	8.35453	8.88457	9.83742	7.39599	9.55068	11.6738	5.34646	11.8048	8.70599	8.85699	8.91193	9.19733	10.7343	111.214	83.7217	76.9718	91.6732	81.597	96.4267	73.8575	102.083	96.2052	96.5532	142.682	74.8492	93.8116	91.5519	74.5473	87.5033	112.763	48.4593	109.582	86.6369	82.9087	84.1222
ENSOART00000027638	ENSOART00000027638	17:70079248-70109962	1216	0	0	0	0	0.0882361	0.0846862	0.0894146	0.108075	0.0620147	0	0	0	0.06522	0	0	0	0.0791486	0	0	0.02174	0.0263829	0	0.0874456	0.0566967	0	0	0	0	1.37138	1.30306	1.39354	1.65989	0.962052	0	0	0	1.01969	0	0	0	1.23916	0	0	0.339897	0.413053	0
ENSOART00000027639	ENSOART00000027639	17:70225885-70868363	3438	0.267236	0.194668	0.139555	0.161246	0.172954	0.388889	0.232906	0.0530387	0.189633	0.0690835	0.335078	0.0233055	0.503715	0.181875	0.176986	0.0967034	0.267337	0.157257	0.20854	0.287525	0.173766	0.165156	0.264916	0.103918	13.1543	9.86593	7.06884	8.06799	8.22827	18.7834	11.1483	2.48983	9.62052	3.32942	16.6636	1.13408	25.4923	9.41188	8.9816	4.92977	13.6307	7.85827	10.3174	14.6286	8.80626	8.33425
ENSOART00000027641	ENSOART00000027641	17:70225885-70868363	1746	0	0	0	0	0	0	1.3703e-103	0	0	0.199845	5.51076e-89	0	0	1.82088e-93	0	0	0	0	1.83692e-89	6.06961e-94	0	0	4.56766e-104	0.0666151	0	0	0	0	0	0	2.93865e-102	0	0	4.4348	1.25692e-87	0	0	4.42791e-92	0	0	0	0	4.18972e-88	1.47597e-92	0	0
ENSOART00000027642	ENSOART00000027642	17:70225885-70868363	2368	0.34885	1.00852	0.398029	0.490029	0.830841	0.659775	1.77517	1.16052	0.648388	0.856141	0.57141	0.701611	1.34353	1.34524	0.826489	0.654872	1.18316	0.873976	0.540623	1.17175	0.904004	0.632194	1.0886	0.88835	10.7626	32.0112	12.5668	15.111	25.3705	19.9803	54.348	35.6876	21.1651	26.6354	17.7051	21.5475	41.8073	43.6369	26.0466	20.9515	38.4139	27.504	16.6718	37.1636	28.9565	19.8963
ENSOART00000027643	ENSOART00000027643	17:70225885-70868363	369	3.24976	5.82183	0.604659	1.74579	1.56437	6.47962	1.27395	6.03136	5.05391	4.53854	7.80825	1.5253	5.66854	1.65861	6.91019	13.8103	4.65716	4.94924	4.19444	4.74578	7.80555	2.7241	3.10598	5.20794	4.7834	7.38721	0.785427	2.0148	2.05707	7.81838	1.39354	6.63955	7.69641	5.54904	10.4148	2.26816	8.15753	2.56688	9.87976	17.2542	6.19579	5.23885	5.82211	6.86806	9.56294	3.39581
ENSOART00000027644	ENSOART00000027644	17:70225885-70868363	3769	3.17781	1.44027	0.841702	0.882165	1.24378	0.652893	1.0485	1.01352	0.319292	0.65168	3.60811	3.13338	2.23962	1.95815	3.3789	1.81938	1.42762	1.3786	3.30644	2.52556	1.54186	1.05471	0.981725	0.661499	147.089	68.9473	40.0568	40.2959	55.5408	29.5361	45.9867	43.987	16.3549	29.9648	168.719	140.626	111.146	93.2632	159.872	83.806	68.2484	60.2468	152.145	121.427	70.7671	49.7666
ENSOART00000027645	ENSOART00000027645	17:70225885-70868363	1080	2.72334	1.91211	1.42668	1.16921	2.16809	1.07427	2.08954	2.04453	0.946213	1.49549	2.81992	1.52792	2.65123	1.52598	2.48141	1.53089	1.38912	1.22637	2.35706	2.21954	1.38213	1.50266	1.7773	1.49541	31.0921	22.1616	16.494	13.0962	23.3134	11.7276	22.2966	21.5785	11.5446	16.6471	32.2858	17.0112	31.6104	17.9681	28.7411	17.2542	16.1091	13.0971	26.7964	26.1066	15.4868	17.2506
ENSOART00000027646	ENSOART00000027646	17:70225885-70868363	2554	0.120379	0.147969	0.253034	0.102893	0.333998	0.148485	0.331065	0.164988	0.454025	0.220991	0.121322	0.0556698	0.176696	0.122786	0.283558	0.250151	0.206915	0.067083	0.0991234	0.194346	0.174716	0.167966	0.271183	0.280001	4.19007	5.29435	9.07153	3.44926	10.9884	4.94611	10.5637	5.23648	17.4094	7.40704	4.24592	1.8825	6.51256	4.47895	10.087	8.63016	7.49253	2.18719	3.43949	7.02616	6.1033	5.93838
ENSOART00000027647	ENSOART00000027647	17:70225885-70868363	1318	0.0634877	0.0887037	0.104229	0.100198	0.116155	0.197591	0.589148	0.0930317	0.0739704	5.89161e-39	0.101775	0.192245	0.300698	0.0415022	0.633098	0.251888	0.183631	0.261673	0.119169	0.325099	0.232397	0.0977105	0.300965	0.0556674	1.27878	1.72905	2.07725	2.0148	2.18338	3.72843	10.5093	1.65989	1.52401	1.11202e-37	2.00294	3.7879	6.04024	0.855626	12.7072	4.92977	3.65167	4.72915	2.35654	6.53437	4.43686	1.94037
ENSOART00000027648	ENSOART00000027648	17:70225885-70868363	1756	0.0970414	2.37938	2.15114	1.66094	0.832286	1.65496	1.269	1.78549	0.990035	1.45723	0.0579978	0	0.420631	0.406763	0.48324	0.568681	0.678299	1.27705	0.0516797	0.436878	0.841344	2.06382	1.25208	1.41092	1.70625	42.2246	39.1185	27.7801	14.2558	27.8113	20.7331	29.6212	19.5486	25.8872	1.04148	0	7.84103	7.49981	8.64139	9.85646	12.3998	20.5876	0.915908	7.99408	14.2813	36.3744
ENSOART00000027649	ENSOART00000027649	17:70225885-70868363	1412	0.234751	0.310853	0.249626	0.266127	0.500813	0.227528	0	0.111309	0.714118	0.145376	0.270119	0.299509	0.190195	0.0536994	0.282091	0	0.314595	0.0840218	0.268126	0.175329	0.132872	0.275535	0.24278	0.323601	3.58755	4.9248	3.92713	4.02959	7.54258	3.47484	0	1.65989	11.5446	2.21961	4.16591	4.53632	3.05907	0.855626	4.4908	0	4.95663	1.30971	4.09659	2.80183	2.08878	4.29384
ENSOART00000027650	ENSOART00000027650	17:70225885-70868363	1584	0.950077	0.4362	0.749713	1.26938	0.649452	0.679323	1.40724	0.790678	0.375023	1.20705	0.505649	0.209527	0.934934	0.955588	0.863425	0.821467	1.0352	0.671357	0.555085	0.917983	0.842675	0.818433	0.912005	0.790919	15.546	7.38721	12.5668	20.148	10.2853	10.8589	22.2966	12.4492	6.73436	19.9765	8.33181	3.40224	16.3151	16.2569	14.3706	13.5569	17.3482	10.4777	9.09336	15.6475	13.7943	13.3673
ENSOART00000027651	ENSOART00000027651	17:70969034-70970415	810	0.29614	0.925572	0.399606	0.667176	0.349334	0.56415	0.727973	1.00119	0	0.141158	0.129761	0.556223	1.38868	0.509382	0.891929	0.774209	0.466164	1.03277	0.327375	0.929996	0.757714	0.664118	0.547152	0.380784	2.3917	7.38721	3.14171	5.03699	2.74276	4.34355	5.57415	7.46949	0	1.10981	1.04148	4.53632	11.2166	4.27813	7.18528	6.16221	3.71748	7.85827	2.6565	7.56	5.91265	5.18863
ENSOART00000027652	ENSOART00000027652	17:70973518-70975904	2007	4.04147	10.936	7.20846	9.42585	11.1111	9.27978	10.3807	15.4011	7.98466	13.0082	4.91479	3.8854	5.9237	4.33637	7.30877	10.0911	7.40017	7.65997	4.28055	5.85628	8.38376	9.19012	10.2572	12.1313	119.744	326.267	215.991	268.788	312.175	262.346	280.101	410.514	250.88	361.797	142.682	111.14	180.485	135.189	221.569	290.779	223.047	212.173	124.522	179.081	242	270.349
ENSOART00000027653	ENSOART00000027653	17:70973518-70975904	1697	1.70135	5.637e-05	6.58075e-05	0.61478	0.265892	0.000224768	4.99805e-06	0.362809	0.558032	3.05241e-05	9.07776e-06	1.0972e-05	8.50022e-06	4.1499e-06	0.137305	0.601174	6.49162e-05	3.12223e-05	0.567123	0.0457726	0.200423	0.204967	0.0887073	0.306957	35.7165	0.00120398	0.0014005	12.2764	5.29933	0.00448375	9.67374e-05	6.94757	12.7219	0.000606292	0.000189735	0.000223378	0.000186351	9.22708e-05	2.97117	12.4012	0.00140564	0.000619372	11.9056	0.990484	4.13442	4.09299
ENSOART00000027654	ENSOART00000027654	17:70977046-71061903	822	0	0	0.103383	0.280582	0	0	0	0.012486	0.485553	0.159505	0	0	0.12378	0	0.230544	0.166919	0	0.186875	0	0.118108	0.117931	0.127988	0	0.219181	0	0	0.785427	2.0148	0	0	0	0.0822559	3.84821	1.10981	0	0	1.01969	0	1.79632	1.23244	0	1.30971	0	0.93867	0.847384	0.933408
ENSOART00000027655	ENSOART00000027655	17:70977046-71061903	1446	0.13484	0.0690727	0	0.0581839	0	0	0.422262	0.148846	0	0.0646353	0.173451	0.326393	0.0545172	0.228979	0.0489661	0.0688695	0.134262	0.233625	0.211561	0.110821	0.145585	0.0424189	0.140754	0.0711604	2.3917	1.2312	0	1.0074	0	0	6.96769	2.40758	0	1.10981	3.12443	5.6704	1.01969	4.27813	0.89816	1.23244	2.47832	3.92914	3.72884	2.06533	2.54663	0.7462
ENSOART00000027656	ENSOART00000027656	17:71096541-71102022	734	1.67968	0.895841	0.222326	0	0.423932	0.481453	0.471046	0.278216	0	0	1.96718	1.81853	1.57632	1.57413	1.63205	3.4075	1.0228	1.04009	1.8218	1.59416	1.82346	0.372722	0.458811	0.0927388	11.9585	6.15601	1.57085	0	2.74276	3.04048	2.78708	1.65989	0	0	13.5392	12.4749	11.2166	11.9788	11.6761	22.1839	7.43495	6.54856	12.6575	11.6238	12.0558	2.57562
ENSOART00000027657	ENSOART00000027657	17:71225797-71292372	1465	7.50433	7.45085	8.23132	10.0489	5.48273	10.003	8.30849	5.91522	4.75293	7.47123	9.25908	6.62458	8.12467	5.83223	9.01105	6.52472	8.61146	5.5239	7.796	7.65599	6.88669	8.57704	7.93139	6.04646	153.069	148.975	164.154	196.443	106.282	194.591	157.47	110.383	100.053	144.275	184.341	131.553	165.19	121.499	184.123	129.406	173.482	106.087	156.321	156.937	136.325	169.857
ENSOART00000027658	ENSOART00000027658	17:71337607-71509772	3109	1.85934	2.33965	2.30288	1.98442	1.83334	1.5375	2.0027	2.59646	1.8778	2.86626	2.59051	2.47278	2.66617	2.77676	3.66275	2.31058	2.30848	2.50068	2.30754	3.03523	2.37325	2.20898	1.79118	2.44684	65.7717	86.1841	84.8261	69.5105	63.7691	53.86	69.6769	89.6339	72.1539	102.102	92.6914	86.19	98.9101	102.702	132.928	83.806	85.5019	87.7507	81.5511	111.513	85.6862	80.1735
ENSOART00000027659	ENSOART00000027659	17:71337607-71509772	1927	0.862631	1.40661	0.684617	0.742303	0.448059	1.65886	1.20611	1.7827	0.999524	1.15374	1.06991	0.920938	2.30846	1.06	1.44861	0.863446	1.38685	0.745184	0.951158	1.60569	0.998492	0.944509	1.10434	1.31199	11.9585	20.9304	10.2105	10.074	6.1712	23.0208	16.7225	24.8983	16.3549	16.6471	15.6222	12.4749	35.6892	15.4013	21.5558	12.3244	21.0657	10.4777	13.3518	24.2154	14.6226	13.7383
ENSOART00000027660	ENSOART00000027660	17:71560276-71561805	1434	11.3354	7.67759	8.88788	8.00016	10.1519	9.88304	9.55073	13.3852	7.67711	10.5306	10.1867	8.58543	12.0369	10.2716	12.6827	11.9969	10.0718	7.6915	10.0358	11.6638	9.92008	8.18854	9.8619	10.531	155.46	107.115	124.883	105.777	134.395	131.175	122.631	170.138	116.408	142.055	141.641	113.408	176.407	144.601	178.734	162.682	142.503	98.2284	136.836	166.58	134.471	112.591
ENSOART00000027661	ENSOART00000027661	17:71609937-71864074	690	0.432149	0.662749	1.16275	0.75644	0.378931	0.48781	1.55522	1.85032	1.51331	1.61171	1.7238	1.44487	2.61924	0.602954	0.496842	1.37555	0.897263	1.48869	1.20027	1.23968	1.25384	0.860645	0.80732	1.65845	2.3917	3.6936	6.28341	4.02959	2.05707	2.60613	8.36123	9.95933	8.65847	8.87846	9.37329	7.93855	14.2757	3.4225	2.69448	7.39465	4.95663	7.85827	6.56785	6.79755	6.73652	4.66887
ENSOART00000027662	ENSOART00000027662	17:71609937-71864074	1807	0.388527	0.0869311	0.300477	0.113221	0.318798	0.46276	0.393913	0.407438	0.159614	0.129662	0.0749417	0.0857518	0.0350706	0.437747	0.470316	0.408561	0.470714	0.0992333	0.183073	0.314378	0.326169	0.166876	0.391824	0.232238	10.7626	2.4624	8.63969	3.02219	8.22827	12.1619	9.75476	9.95933	4.81026	3.32942	2.08295	2.26816	1.01969	12.8344	13.4724	11.092	13.6307	2.61942	5.03792	9.10883	9.11405	4.7081
ENSOART00000027663	ENSOART00000027663	17:71609937-71864074	1652	1.744	3.43818	2.15206	2.37779	3.35099	2.51854	5.10065	3.64891	3.27297	2.8128	2.11815	1.29763	2.88462	2.65601	6.05005	2.5836	3.84112	1.2629	1.71993	3.86356	2.56254	2.65601	3.65673	3.2449	25.6694	54.3325	33.0577	32.8733	47.4045	36.3491	72.9975	52.082	56.3687	42.5618	32.3494	18.8514	46.7343	41.0972	90.6917	38.5733	60.2172	17.7429	25.6234	59.5078	38.8444	40.0878
ENSOART00000027664	ENSOART00000027664	17:71609937-71864074	857	1.76093	2.98612	1.26406	2.04336	2.61854	2.58027	2.39523	3.79327	1.14618	1.9036	1.73153	1.65743	1.90477	2.19276	2.03958	1.90712	0.969272	3.0865	1.71663	2.0457	1.98763	2.09785	2.53135	2.28102	13.7936	23.2332	10.1408	14.4744	19.1073	18.8139	16.1889	25.9593	10.0129	14.0383	13.4756	12.9028	15.4669	18.7966	16.1893	14.4217	7.93657	21.7533	13.3907	16.8176	14.7039	15.9495
ENSOART00000027665	ENSOART00000027665	17:71609937-71864074	1335	0.639089	1.59678	0.842798	1.37474	1.10372	1.66494	1.90846	1.78962	1.16929	1.92116	0.74663	1.01816	1.843	1.33916	1.71378	1.3102	1.79891	1.48895	0.801293	1.63198	1.53269	1.27144	1.55904	1.62669	10.7626	27.0864	14.1377	22.1628	17.8279	26.93	30.6578	28.2181	20.2031	31.0746	12.4977	17.0112	31.6104	23.9575	29.6393	22.1839	30.979	24.8845	13.4239	28.4024	26.0158	21.129
ENSOART00000027666	ENSOART00000027666	17:71609937-71864074	1624	0.273776	0.338021	0.284245	0.283823	0.437325	0.528196	1.07321	0.304908	0.0818497	0.491619	0.430622	0.648512	0.43506	0.22594	0.716058	0.75886	0.504834	0.667652	0.45097	0.459019	0.643782	0.30203	0.679576	0.292792	5.97925	7.38721	6.28341	6.04439	8.91396	10.8589	20.9031	5.80961	1.9241	9.98827	9.37329	13.6089	10.1969	5.13375	16.1669	16.0217	11.1524	13.0971	9.65383	10.4992	13.4238	6.57167
ENSOART00000027667	ENSOART00000027667	17:71609937-71864074	1032	1.08359	0.957029	0.553447	0.567051	0.691435	0.922606	0.860689	0.195436	0.574254	1.07089	1.46207	0.23183	0.442809	0.576652	1.26302	1.19165	1.02084	0.75836	0.92583	0.760826	0.990282	0.692509	0.82491	0.613526	16.7419	14.7744	8.63969	8.05918	9.59965	13.0306	11.1483	2.48983	9.62052	14.4275	21.871	3.40224	7.13784	9.41188	19.7595	17.2542	16.1091	10.4777	14.005	12.1031	14.6136	10.4911
ENSOART00000027668	ENSOART00000027668	17:71609937-71864074	997	4.99002	4.35368	2.19741	1.47799	2.48263	2.26743	2.87752	2.50613	1.27804	1.11522	7.14842	6.60147	6.58484	8.1848	8.95238	4.02653	6.63687	5.17312	6.24663	7.90734	5.27884	2.67636	2.54253	1.63313	45.4423	40.6296	20.4211	13.0962	21.9421	19.9803	25.0837	21.5785	12.5067	9.98827	66.6545	58.9721	62.2012	77.8619	83.5289	36.9732	63.1971	45.8399	57.023	74.5307	48.6701	24.7156
ENSOART00000027669	ENSOART00000027669	17:71609937-71864074	2630	0.23151	0.0897448	0.11166	0.277033	0.122469	0.155285	0.111441	0.178229	0	0.231127	0.894072	0.591633	1.35887	0.509359	1.03005	0.541057	0.378579	0.783426	0.572405	0.966092	0.567687	0.159479	0.129732	0.136452	9.5668	3.6936	4.71256	11.0814	4.79982	6.08097	4.18061	6.63955	0	8.87846	36.4517	23.8157	58.1224	22.2463	44.0098	22.1839	16.1091	31.4331	23.278	41.4595	23.242	6.49585
ENSOART00000027670	ENSOART00000027670	17:71609937-71864074	864	1.16356	1.64163	1.05252	1.639	1.56313	1.24124	2.68858	1.91809	0.908392	1.48293	2.21127	1.97048	1.6476	1.90268	1.89724	1.38152	2.51224	2.12204	1.78177	1.81584	2.00526	1.44438	1.83098	1.43647	10.7626	14.7744	9.42512	14.1036	14.3995	10.8589	23.6901	16.5989	8.65847	13.3177	19.7881	18.1453	15.2954	17.9681	17.9632	12.3244	22.3049	18.336	16.232	17.0756	17.6551	12.7677
ENSOART00000027671	ENSOART00000027671	17:71881382-72184583	744	0	3.29455e-10	2.81131e-17	7.48381e-24	1.17921e-70	2.20842e-44	0.421689	1.40846e-23	5.78694e-17	8.1856e-72	0	0	1.83265e-29	4.82129e-132	3.67249e-41	8.6861e-19	3.74334e-79	1.06773	0	6.10884e-30	0.355911	1.09818e-10	0.140563	1.92898e-17	0	2.21375e-09	1.90461e-16	4.81005e-23	7.52771e-70	1.41754e-43	2.57286	8.4898e-23	4.10346e-16	5.19908e-71	0	0	1.28114e-28	3.34355e-131	2.53474e-40	5.67772e-18	2.56653e-78	6.70077	0	4.27048e-29	2.23359	7.37918e-10
ENSOART00000027672	ENSOART00000027672	17:71881382-72184583	555	0.527123	19.4918	8.45782	8.5919	15.4064	15.8412	32.74	18.0267	16.1949	22.2382	0.47482	0.506084	2.94967	1.09201	2.58827	7.72082	6.45337	4.56978	0.502676	2.20998	6.24799	12.1805	21.3292	18.8199	2.3917	82.4905	36.915	35.2589	65.8262	64.7188	124.239	68.8853	76.0021	92.114	2.08295	2.26816	13.256	5.13375	11.6761	32.0435	28.5006	16.874	2.2476	10.0219	25.8061	51.5548
ENSOART00000027673	ENSOART00000027673	17:71881382-72184583	2791	4.75885	3.75722	3.24217	3.30584	4.41272	3.32879	2.81875	5.53398	3.73359	3.96991	5.29979	4.55787	6.37117	4.60505	4.60871	3.99756	5.02988	3.31732	4.87217	5.19498	4.11492	3.43508	3.52009	4.41249	148.914	123.288	105.904	101.747	133.709	101.22	83.6123	164.329	133.409	124.05	168.745	138.357	215.154	150.272	148.116	125.614	166.981	98.2262	152.005	171.181	130.274	110.313
ENSOART00000027674	ENSOART00000027674	17:71881382-72184583	2950	0.235206	0.137284	0.870296	5.38697e-06	1.10642e-20	0.107851	6.2711e-10	6.80081e-06	0.671441	0.377968	0.30947	2.10366e-05	1.21575e-05	0.333295	0.188373	0.598324	0.221204	6.95343e-05	0.181566	0.173894	0.273199	0.335862	0.0359502	0.349805	7.74242	4.75669	29.9749	0.000174413	3.53155e-19	3.45917	1.96308e-08	0.000213094	25.3296	12.4567	10.3887	0.000671331	0.000432774	11.4417	6.36747	19.8138	7.74079	0.00217241	6.04394	5.93654	9.1856	11.5772
ENSOART00000027676	ENSOART00000027676	17:71881382-72184583	2982	0.106737	0.178418	0.15781	0.161799	0.196466	0.276387	0.503009	0.274764	0.349382	0.137791	0.306015	0.0698295	0.226729	0.0477893	0.182497	0.14943	0.313009	0.54292	0.160861	0.152339	0.33512	0.166009	0.325288	0.253979	3.58755	6.15601	5.49798	5.03699	6.16808	8.68665	15.3282	8.29944	13.4687	4.43319	10.4148	2.26816	8.15753	1.70578	6.28712	4.92977	11.1458	17.0263	5.42349	5.38348	11.0339	5.56366
ENSOART00000027678	ENSOART00000027678	2:242904-246216	3271	0	0	0	0	0	0.0550643	0	0	0.0674956	0	0	0	0	0	0.0216671	0	0	0	0	0.00722236	0	0	0.0183548	0.0224985	0	0	0	0	0	2.17177	0	0	2.88616	0	0	0	0	0	0.89816	0	0	0	0	0.299387	0	0
ENSOART00000027679	ENSOART00000027679	2:379946-388737	2824	0.0276658	0	0.0363054	0.0465362	0.0319718	0.113474	0.0999077	0.199417	0.0903096	0.105186	0.0486149	0	0.0944185	0.0384881	0.0403816	0.0841186	0.0857157	0.120712	0.0254269	0.0577627	0.0968489	0.0276139	0.0817844	0.131638	1.19585	0	1.57085	2.0148	1.37138	4.7779	4.18061	8.29944	3.84821	4.43923	2.08295	0	4.07877	1.71125	1.79632	3.69732	3.71748	5.23885	1.09293	2.52878	4.21788	1.19522
ENSOART00000027681	ENSOART00000027681	2:389961-746557	742	46.402	14.4975	14.5261	15.6185	17.0402	16.5998	19.0863	14.0584	6.4294	11.4343	75.6365	57.4103	55.246	50.9015	46.8989	31.337	31.546	32.6321	59.8163	51.0155	31.8384	14.8807	17.5754	10.6407	407.785	120.658	124.097	128.947	137.138	132.913	144.928	106.233	57.7231	89.8944	635.301	496.727	485.373	466.316	425.728	260.045	270.137	247.536	513.271	459.139	259.239	124.567
ENSOART00000027682	ENSOART00000027682	2:389961-746557	5478	3.08367e-06	0.946226	0.629121	0.37374	0.355161	0.842725	0.650031	1.76143	0.284555	0.889168	0.186571	2.39473e-06	0.177503	0.244432	0.18093	0.35148	0.861737	0.183126	0.0621921	0.200955	0.465448	0.649696	0.615972	0.978383	0.000223432	70.1784	46.6557	27.1997	25.3704	59.9409	45.9854	123.662	22.1272	64.3688	13.5392	0.00016976	13.2559	18.4153	13.4724	25.8812	64.4362	13.0969	4.51319	15.0479	34.4714	48.0113
ENSOART00000027683	ENSOART00000027683	2:389961-746557	4009	0.0638041	1.65044e-06	0.022193	3.9462e-07	1.20033e-06	1.86654e-07	2.49072e-05	5.12473e-07	8.95655e-08	5.9258e-07	6.1447e-07	0.0412182	1.25442e-06	0.0216518	1.81265e-07	1.84806e-06	2.94786e-07	3.79043e-06	0.0350076	0.00721774	1.97776e-06	0.00739834	8.76474e-06	3.98206e-07	3.58732	9.41378e-05	1.25531	2.238e-05	6.6688e-05	1.02584e-05	0.00136424	2.78813e-05	5.30418e-06	3.31624e-05	3.41576e-05	2.26799	7.1526e-05	1.26405	1.04114e-05	0.000104623	1.68147e-05	0.000207837	1.95178	0.421378	0.000109758	0.418475
ENSOART00000027685	ENSOART00000027685	2:389961-746557	867	0	0.159602	0	0	0.09119	0.403625	0	0.455344	0	0	0	0	0.127328	0	0	0	0	0	0	0.0424426	0	0.0532005	0.164938	0.151781	0	1.2312	0	0	0.685689	3.04048	0	3.31978	0	0	0	0	1.01969	0	0	0	0	0	0	0.339897	0	0.4104
ENSOART00000027686	ENSOART00000027686	2:389961-746557	1578	0.0729998	0.215631	0.0930312	0.629058	0.623525	0.339774	0.249323	0.550728	0	0.389299	0.438277	0.137194	0.174118	0.199709	0	0.362148	0.438499	0.316973	0.216157	0.124609	0.37254	0.312574	0.404207	0.313342	1.19585	3.6936	1.57085	10.074	10.2853	5.64661	4.18061	9.12938	0	6.65884	7.29034	2.26816	3.05907	3.4225	0	6.16221	7.43495	5.23885	3.58478	2.16053	6.27867	5.11281
ENSOART00000027687	ENSOART00000027687	2:810370-918784	2940	0.0268691	0	0.0178454	0.113577	0.0791204	0.150228	0.227496	0.058444	0.0425696	0.103606	0.0476819	0.183412	0.0693679	0	0.0199005	0.0277891	0.165897	0.0893749	0.0859878	0.0297561	0.0943538	0.0438074	0.152282	0.0682065	1.19585	0	0.785427	5.03699	3.42845	6.51532	9.75476	2.48983	1.9241	4.43923	2.08295	7.93855	3.05907	0	0.89816	1.23244	7.43495	3.92914	3.73912	1.31908	4.19884	1.94081
ENSOART00000027690	ENSOART00000027690	2:954710-1237176	3850	0.0373291	0.0273785	0	0.0212518	0.0464781	0.0492811	0.0174968	0.0741398	0.0105521	0.0551048	0.0694706	0.0504714	0.0822846	0.0264126	0.0270429	0.13839	0.0535512	0.0762725	0.0524237	0.0452467	0.0894047	0.0162101	0.037752	0.0465989	3.58755	2.4624	0	2.0148	4.11414	4.34355	1.39354	5.80961	0.962052	4.43923	6.24886	4.53632	8.15753	2.56688	2.69448	12.3244	4.95663	6.54856	4.79091	4.47296	7.9432	1.4924
ENSOART00000027692	ENSOART00000027692	2:1715163-1788209	1018	1.39681	0.564663	1.66548	0.473612	0.309184	1.41106	3.20562	0.696987	0.168179	0.507881	1.39448	0	1.94191	1.92666	2.99846	2.96334	1.80014	2.16056	0.930429	2.28901	2.30801	0.90125	1.64195	0.457682	15.546	6.156	18.0648	5.03671	3.4283	15.2024	34.8384	7.46949	1.92405	5.54678	15.6222	0	22.4332	22.2463	34.1301	33.2759	19.8265	23.5748	10.3894	26.2699	25.5591	9.75251
ENSOART00000027695	ENSOART00000027695	2:4441212-4448215	5457	0.177799	0.0284525	0	0.0220585	0.0384398	0.00991817	0.0628045	0.0278344	0.0455261	0.0515775	0.0724783	0.0792152	0.0711321	0.067533	0.0198105	0	0.0559105	0.0564573	0.109831	0.0528252	0.0374559	0.016837	0.0370542	0.041646	15.546	2.4624	0	2.0148	3.42845	0.868709	5.57415	2.48983	3.84821	4.43923	6.24886	6.80447	6.11815	5.98938	1.79632	0	4.95663	5.23885	9.53313	4.63462	3.39849	1.4924
ENSOART00000027696	ENSOART00000027696	2:5607590-5622287	3783	0.0184558	0.0391331	0.0243957	0.0305627	0.0104733	0.00678911	0.0652184	0.0129333	0.0153769	0.0528034	0.0162908	0.0178138	0	0.0653649	0.0539959	0.0372974	0.0380699	0.0195745	0.0175201	0.039787	0.0316473	0.0313639	0.0274936	0.0270379	1.19585	2.4624	1.57085	2.0148	0.685689	0.434355	4.18061	0.829944	0.962052	3.32942	1.04148	1.13408	0	4.27813	3.59264	2.46488	2.47832	1.30971	1.1238	2.62359	2.0843	2.01602
ENSOART00000027697	ENSOART00000027697	2:5747365-5763174	1092	0	0.0757022	0	0	0	0	0.085421	0.050935	0	0	0	0	0.0632556	0.0504897	0.0530779	0	0.0753234	0	0	0.0556077	0.0251078	0.0252341	0.0284737	0.0169783	0	1.2312	0	0	0	0	1.39354	0.829944	0	0	0	0	1.01969	0.855626	0.89816	0	1.23916	0	0	0.924492	0.413053	0.4104
ENSOART00000027698	ENSOART00000027698	2:9374620-9516130	728	1.21621	0.34235	0.31547	0.139497	0.181695	0.119787	0.611252	0.122019	0.120375	0	1.44955	1.02356	0.750959	0.641911	0.78823	0.165851	0.666457	1.53638	1.22977	0.727033	0.789564	0.265772	0.304245	0.080798	9.5668	2.4624	2.35628	1.0074	1.37138	0.868709	4.18061	0.829944	0.962052	0	11.4562	7.93855	6.11815	5.13375	6.28712	1.23244	4.95663	10.4777	9.65386	5.84634	5.55559	1.94203
ENSOART00000027699	ENSOART00000027699	2:15284095-15331135	5231	0.0539445	0.0564856	0.0440292	0.0441435	0.0843505	0.0395146	0.111321	0.0565044	0.11184	0.0768453	0.0712564	0.116839	0.163583	0.103175	0.107492	0.0404393	0.137622	0.0566141	0.0806799	0.12475	0.0782253	0.0482195	0.0783955	0.08173	4.7834	4.9248	3.92713	4.02959	7.54258	3.47484	9.75476	4.97966	9.62052	6.65884	6.24886	10.2067	14.2757	9.41188	9.87976	3.69732	12.3916	5.23885	7.07966	11.1891	7.10925	4.29384
ENSOART00000027700	ENSOART00000027700	2:15442019-15451077	1439	0.0754885	0	0	0	0.0427748	0.055386	0.0877836	0	0.058822	0	0	0	0.0634339	0.052014	0	0.0757874	0	0.0822736	0.0251628	0.0384827	0.052687	0	0.0619815	0.0196073	1.19585	0	0	0	0.685689	0.868709	1.39354	0	0.962052	0	0	0	1.01969	0.855626	0	1.23244	0	1.30971	0.398616	0.625106	0.847384	0
ENSOART00000027701	ENSOART00000027701	2:15532405-15580456	3067	0	0.0280365	0	0.0448229	0.0618582	0.00992208	0.0311769	0.0369994	0.0221973	0.0251298	0	0.0260992	0.0470686	0.0191022	0.0200916	0	0	0	0.00869972	0.0287542	0	0.0242865	0.0343191	0.0281088	0	1.2312	0	2.0148	2.74276	0.434355	1.39354	1.65989	0.962052	1.10981	0	1.13408	2.03938	0.855626	0.89816	0	0	0	0.378026	1.26439	0	1.082
ENSOART00000027702	ENSOART00000027702	2:20637974-20648006	1567	0	0.0600681	0	0.0497032	0	0.021615	0.0697155	0	0.137608	0.219627	0	0.0563394	0.150499	0	0.0856557	0.0587726	0	0.0627273	0.0187798	0.0787182	0.0405	0.0365904	0.0304435	0.119078	0	1.2312	0	1.0074	0	0.434355	1.39354	0	2.88616	4.43923	0	1.13408	3.05907	0	1.79632	1.23244	0	1.30971	0.378026	1.61846	0.847384	0.7462
ENSOART00000027704	ENSOART00000027704	2:23399518-23424673	5457	0.0670008	0.137451	0.0780039	0.0876444	0.068744	0.0928614	0.235856	0.171064	0.132066	0.0382144	0.0582121	0.089811	0.203086	0.176214	0.162505	0.11952	0.149013	0.208996	0.0716747	0.180602	0.159176	0.101033	0.132487	0.113782	5.97925	12.312	7.06884	8.05918	6.1712	8.25274	20.9031	14.939	11.5446	3.32942	5.20738	7.93855	18.3544	16.2569	15.2687	11.092	13.6307	19.6457	6.37506	16.6267	14.7895	9.14668
ENSOART00000027705	ENSOART00000027705	2:24775634-24805035	1972	0	0.0901449	0	0.0234287	0.0657598	0.19083	0.141197	0.0634814	0	0.0833003	0.0250694	0.0265945	0.0246912	0.0777839	0	0.0875751	0.0886987	0	0.0172213	0.0341584	0.0587579	0.0378579	0.132595	0.0489272	0	3.6936	0	1.0074	2.74276	7.81838	5.57415	2.48983	0	3.32942	1.04148	1.13408	1.01969	3.4225	0	3.69732	3.71748	0	0.725185	1.48073	2.4716	1.567
ENSOART00000027706	ENSOART00000027706	2:24940664-24945597	4489	0.015394	0.143697	0.0203886	0.0254443	0.0439078	0.0167559	0.107363	0.106459	0.012718	0.014546	0	0.0591956	0.079451	0.0540551	0.0896326	0.0154131	0.0316803	0.0964699	0.0248632	0.0743796	0.0478544	0.0631765	0.056009	0.0445742	1.19585	11.0808	1.57085	2.0148	3.42845	1.30306	8.36123	8.29944	0.962052	1.10981	0	4.53632	6.11815	4.27813	7.18528	1.23244	2.47832	7.85827	1.91072	5.86052	3.85634	4.88882
ENSOART00000027707	ENSOART00000027707	2:25258012-25350946	2301	0.0811574	0	0.0262294	0.0652582	0.0889627	0	0	0.0521976	0	0.0360755	0	0	0.0688377	0.0562812	0.116316	0.0773549	0	0	0.0270525	0.0804783	0.025785	0.0304959	0.0296542	0.0294244	2.3917	0	0.785427	2.0148	2.74276	0	0	1.65989	0	1.10981	0	0	2.03938	1.71125	3.59264	2.46488	0	0	0.797233	2.44776	0.821628	0.933408
ENSOART00000027708	ENSOART00000027708	2:25906984-25927725	1868	0	0	0	0	0.0197582	0	0	0.0494393	0	0	0	0	0	0	0	0	0	0	0	0	0	0	0.00658605	0.0164798	0	0	0	0	0.685689	0	0	1.65989	0	0	0	0	0	0	0	0	0	0	0	0	0	0
ENSOART00000027709	ENSOART00000027709	2:27154701-27323455	3311	0.0201929	0.167396	0.171394	0.16572	0.154197	0.143063	0.470247	0.345227	0.16513	0.297067	0.302187	0.118055	0.255052	0.182943	0.292839	0.28708	0.166158	0.309389	0.146812	0.243611	0.254209	0.16817	0.255836	0.269142	1.19585	9.84961	10.2105	10.074	8.91396	8.25274	26.4772	19.0887	9.62052	16.6471	17.7051	6.80447	15.2954	11.1231	17.9632	17.2542	9.91327	18.336	8.56848	14.7939	15.1678	10.0447
ENSOART00000027710	ENSOART00000027710	2:28989171-29003649	4978	0.0708844	0.117196	0.0921501	0.12828	0.106642	0.0732503	0.255711	0.102283	0.113742	0.162557	0.199393	0.136938	0.155046	0.196746	0.20526	0.157866	0.246549	0.261662	0.135739	0.185684	0.222026	0.112542	0.145201	0.126194	5.97925	9.84961	7.85427	11.0814	8.91396	6.08097	20.9031	8.29944	9.62052	13.3177	16.6636	11.3408	13.256	17.1125	17.9632	13.5569	21.0657	22.2651	11.3279	16.1106	18.9626	9.59508
ENSOART00000027711	ENSOART00000027711	2:29879433-29893011	1453	0.266054	0.0675382	0.0438048	0	0	0.147317	0.155894	0.141264	0	0	0	0.256845	0.16848	0	0.19543	0	0	0	0.1743	0.121303	0	0.0371143	0.101071	0.047088	4.7834	1.2312	0.785427	0	0	2.60613	2.78708	2.48983	0	0	0	4.53632	3.05907	0	3.59264	0	0	0	3.10657	2.21724	0	0.672209
ENSOART00000027712	ENSOART00000027712	2:30619564-30685050	1434	0.562222	3.03313	4.96838e-05	0.531257	4.97244	1.38303	3.67758	1.3198	1.11845	1.01342	1.83078	1.7021	5.70129	3.61386	5.08445	4.26035	4.92305	3.1616	1.36503	4.79987	4.115	1.18815	3.34435	1.15056	14.2925	74.0438	0.0012948	14.4081	118.623	33.5732	80.3349	28.7521	27.9534	22.5272	43.7548	39.8712	148.673	89.8695	132.191	101.798	122.65	74.0929	32.6395	123.578	99.5136	29.4844
ENSOART00000027713	ENSOART00000027713	2:30619564-30685050	1317	1.75356	1.76994	3.74251	2.61401	4.23771e-05	1.97564	3.71099	3.35247	2.79117	4.89717	2.13806	2.32459	1.1759	3.61965	1.87059	2.55976	0.00113567	1.04089	2.07207	2.22205	1.2006	2.70882	1.89556	3.68027	41.9124	40.458	91.8936	67.1911	0.000947732	45.045	75.7413	68.3513	65.3656	101.771	47.8952	50.8552	28.7528	83.9404	45.6442	57.1871	0.0265676	22.8258	46.8876	52.7792	26.6798	66.5142
ENSOART00000027714	ENSOART00000027714	2:32070057-32074679	2709	0.184197	0.0316617	0.0201467	0.152178	0.105753	0.0675453	0.0726197	0.0435416	0	0	0.0540654	0.148456	0.0800357	0.0859974	0.0901003	0.0935875	0.218992	0.0327316	0.128906	0.0853778	0.115104	0.0679957	0.0819725	0.0145139	7.1751	1.2312	0.785427	6.04439	4.11414	2.60613	2.78708	1.65989	0	0	2.08295	5.6704	3.05907	3.4225	3.59264	3.69732	8.67411	1.30971	4.97615	3.35807	4.56038	2.68701
ENSOART00000027715	ENSOART00000027715	2:33019437-33028116	892	0	0	0	0	0	0.0505326	0.154784	0	0	0.124671	0.247291	0	0	0.201501	0.630566	0.139793	0.145673	0.14843	0.0824302	0.277356	0.144632	0	0.068439	0.041557	0	0	0	0	0	0.434355	1.39354	0	0	1.10981	2.08295	0	0	1.71125	5.38896	1.23244	1.23916	1.30971	0.694318	2.36674	1.26044	0
ENSOART00000027716	ENSOART00000027716	2:37171129-37467695	555	0	0	0	0.212879	0	0.188759	0.947236	0.371595	0.376794	0.475997	0.218792	0	0	0.164709	0.359567	0.778295	1.01531	0	0.0729305	0.174759	0.59787	0.0709597	0.378665	0.408129	0	0	0	1.0074	0	0.868709	4.18061	1.65989	1.9241	2.21961	1.04148	0	0	0.855626	1.79632	3.69732	4.95663	0	0.347159	0.883982	2.88465	0.335799
ENSOART00000027717	ENSOART00000027717	2:38574270-38592405	1282	0.431742	0.658309	0.88254	0.462302	0.66496	0.681014	1.98558	1.29967	1.06114	1.10213	0.780481	0.988133	1.15981	1.39487	1.09866	0.939792	0.851772	1.12049	0.733452	1.21778	0.970686	0.667717	1.11052	1.15431	8.37095	12.312	16.494	9.06658	13.0281	13.0306	39.0191	25.7283	19.241	21.0863	14.5807	19.2793	21.4135	27.38	21.5558	18.4866	16.1091	22.2651	14.077	23.4498	18.9536	12.6242
ENSOART00000027718	ENSOART00000027718	2:38831585-38957512	952	0.249858	0.885789	0.245284	0.528163	0.353552	0.458577	1.00938	0.431831	0.68669	0.22741	0.434479	0.590301	0.645639	0.607536	0.560493	0.632185	0.636262	0.548116	0.424879	0.604556	0.605521	0.553079	0.607168	0.448643	2.3917	8.61841	2.35628	5.03699	3.42845	4.34355	9.75476	4.14972	6.73436	2.21961	4.16591	5.6704	6.11815	5.98938	5.38896	6.16221	6.19579	5.23885	4.076	5.83216	5.86562	5.33723
ENSOART00000027719	ENSOART00000027719	2:41291743-41586982	608	0.202379	0	0.82272	0.178606	0.469243	0.230529	0.247368	0.439343	0.167874	0.381701	0.36041	0.939568	0.174814	0.428047	0.610208	0.213078	0	0.233265	0.500786	0.404356	0.148781	0.333775	0.315713	0.32964	1.19585	0	4.71256	1.0074	2.74276	1.30306	1.39354	2.48983	0.962052	2.21961	2.08295	5.6704	1.01969	2.56688	3.59264	1.23244	0	1.30971	2.98307	2.39307	0.847384	1.90665
ENSOART00000027720	ENSOART00000027720	2:43205222-43210162	754	0.17232	3.31623	2.2813	3.74947	3.50215	1.67897	2.71478	2.09158	2.60551	2.85203	1.65322	1.13653	5.49431	5.57876	4.17471	9.33201	6.31816	5.60983	0.987355	5.08259	7.08667	3.11566	2.63196	2.51637	1.19585	23.3928	15.7085	25.1849	23.9991	11.2932	18.116	14.109	19.241	19.9765	11.4562	7.93855	38.7483	40.2144	28.7411	64.087	44.6097	36.6719	6.86355	35.9013	48.4562	21.4288
ENSOART00000027721	ENSOART00000027721	2:44084349-44092269	4257	0.0139866	0.0294325	0.0459909	0.0115528	0.0165282	0.0104529	0.0865884	0	0.0115572	0.027823	0	0	0.0237664	0.0294166	0.0716059	0.0574477	0.072493	0.0464021	0.0046622	0.0415963	0.0587809	0.0289921	0.0378565	0.0131267	1.19585	2.4624	3.92713	1.0074	1.37138	0.868709	6.96769	0	0.962052	2.21961	0	0	2.03938	2.56688	6.28712	4.92977	6.19579	3.92914	0.398616	3.63113	5.01823	2.46564
ENSOART00000027723	ENSOART00000027723	2:47122189-47130529	3385	0	0.118012	0	0	0	0	0	0	0	0.021259	0	0	0	0	0	0	0	0.0243738	0	0	0.00812461	0.0393373	0	0.00708633	0	6.15601	0	0	0	0	0	0	0	1.10981	0	0	0	0	0	0	0	1.30971	0	0	0.436571	2.052
ENSOART00000027724	ENSOART00000027724	2:49497395-49506319	1117	0	9.11849	0.000208597	2.09568	4.16678	2.07063	3.2016	1.85362	1.7808	1.68127	0	0	0.000250033	0.000553894	0.000301766	0.000188556	0.000221763	0.000190675	0	0.000368564	0.000200332	3.73813	3.14634	1.7719	0	100.04	0.00229101	20.5132	41.4774	20.9013	31.3842	18.2702	20.8781	17.0649	0	0	0.00272621	0.00616243	0.00323954	0.00196207	0.00249687	0.00194197	0	0.00404273	0.00213364	40.185
ENSOART00000027725	ENSOART00000027725	2:49497395-49506319	1080	0	6.17666	15.9096	19.1273	20.8168	19.5355	21.9695	19.9771	26.7448	20.7474	0	0	0.991628	1.52507	1.49763	11.4602	9.47707	9.67388	0	1.33811	10.2037	13.7378	20.7739	22.4898	0	61.2477	164.152	168.878	195.771	179.771	195.762	179.256	298.523	196.018	0	0	10.1942	16.2507	15.2655	109.685	100.369	90.3682	0	13.9035	100.141	131.426
ENSOART00000027726	ENSOART00000027726	2:50388291-50550907	448	0.395377	0	0	0	0.22746	0.154518	1.04341	0	0	0	0	0	0.335157	0	0.295001	0	0	0	0.131792	0.210053	0	0	0.475129	0	1.19585	0	0	0	0.685689	0.434355	2.78708	0	0	0	0	0	1.01969	0	0.89816	0	0	0	0.398616	0.639284	0	0
ENSOART00000027727	ENSOART00000027727	2:55161530-55217872	1113	5.3974	3.83608	3.24253	2.7865	3.91527	3.16299	5.44443	5.80738	7.60167	4.67935	3.65588	2.03279	2.28499	1.57224	3.43228	1.83161	5.00909	1.55223	3.69535	2.42983	2.79764	3.28837	4.17423	6.02946	96.8638	65.5807	56.1862	51.3774	69.989	55.5974	94.7608	99.7323	125.067	80.0861	63.5301	36.3188	38.7874	28.4044	61.973	33.4045	86.7411	27.6334	65.5709	43.055	49.2597	57.7148
ENSOART00000027728	ENSOART00000027728	2:56132255-56181717	2328	0.153085	0.192708	0.191257	0.0843565	0.0900711	0.229091	0.454136	0.288862	0.179969	0.375809	0.227713	0.121259	0.281779	0.285336	0.343936	0.282411	0.746768	0.160309	0.167352	0.303683	0.396496	0.156107	0.257766	0.281547	7.1751	8.61841	8.63969	4.02959	4.11414	10.4245	20.9031	13.2791	7.69641	16.6471	10.4148	5.6704	12.2363	13.69	16.1669	13.5569	34.6964	7.85827	7.75342	14.0311	18.7039	7.0959
ENSOART00000027732	ENSOART00000027732	2:57856954-57927820	2435	0	0	0	0	0	0	0	0.0622939	0	0.088369	0.0505973	0	0	0.0527293	0	0	0	0	0.0168658	0.0175764	0	0	0	0.050221	0	0	0	0	0	0	0	2.47748	0	3.31585	1.85592	0	0	1.97723	0	0	0	0	0.618639	0.659077	0	0
ENSOART00000027733	ENSOART00000027733	2:64376665-64436803	700	1.25436	1.19956	0.650622	0.856844	0.636386	1.52384	1.98231	1.53466	1.74841	1.37803	2.43271	0.593991	2.19218	1.09859	1.78309	2.053	1.35021	2.84706	1.42702	1.69129	2.08343	0.902341	1.38084	1.5537	9.5668	8.61841	4.71256	6.04439	4.79982	10.8589	13.9354	10.7893	13.4687	9.98827	17.7051	4.53632	16.3151	8.55626	13.4724	14.7893	9.91327	19.6457	10.6027	12.7812	14.7827	6.45845
ENSOART00000027734	ENSOART00000027734	2:70975590-70980779	5144	0.114759	0.0792266	0.0925619	0.0839141	0.148105	0.103994	0.229833	0.166498	0.104226	0.258923	0.168533	0.160638	0.206428	0.161447	0.177026	0.155155	0.236137	0.195186	0.147976	0.181634	0.195493	0.0852342	0.160644	0.176549	10.7626	7.38721	8.63969	8.05918	13.7138	9.5558	20.9031	14.939	9.62052	23.306	15.6222	14.743	19.3741	15.4013	17.065	14.7893	22.3049	18.336	13.7093	17.2801	18.4767	8.02869
ENSOART00000027735	ENSOART00000027735	2:72374271-72612863	4213	0.484696	1.34664	0.966784	1.11877	1.12285	0.743087	1.90095	1.47538	1.02479	0.765108	0.473942	0.542332	1.47138	1.25169	1.25513	1.05533	0.889182	1.10929	0.500323	1.32607	1.01793	1.14406	1.25563	1.08843	25.1128	71.4097	51.0527	60.4439	62.3977	39.9606	107.302	84.6543	53.8749	42.1727	24.9954	28.352	76.4768	66.7388	68.2602	59.1572	48.3272	64.1759	26.1534	70.4919	57.2201	60.9688
ENSOART00000027736	ENSOART00000027736	2:74857520-74859168	1568	0.106354	0	0	0.0428847	0	0	0	0	0	0.0492392	0	0	0	0	0	0.0513416	0	0	0.0354513	0	0.0171139	0.0142949	0	0.0164131	2.3917	0	0	1.0074	0	0	0	0	0	1.10981	0	0	0	0	0	1.23244	0	0	0.797233	0	0.410814	0.335799
ENSOART00000027737	ENSOART00000027737	2:78854156-78866031	795	0	0.153323	0.0969672	0	0.0816527	0.158042	0.166114	0.488933	0.240087	0.133189	0.126527	0	0	0	0.107464	0.145485	0.151722	0.158873	0.0421756	0.0358213	0.152027	0.0834301	0.13527	0.287403	0	1.2312	0.785427	0	0.685689	1.30306	1.39354	4.14972	1.9241	1.10981	1.04148	0	0	0	0.89816	1.23244	1.23916	1.30971	0.347159	0.299387	1.26044	0.672209
ENSOART00000027739	ENSOART00000027739	2:79362307-79363579	1079	0	0.203784	0.0648069	0.496003	0	0.0726301	0.232056	0.210248	8.04811e-09	0.370195	0.0858292	0	0.166327	0	0.0725057	0.198209	0.102453	0	0.0286097	0.0796108	0.100221	0.254865	0.101562	0.193481	0	2.4624	0.785427	6.04439	0	0.871076	2.78708	2.48983	9.74759e-08	4.43923	1.04148	0	2.03938	0	0.90394	2.46488	1.23916	0	0.347159	0.981107	1.23468	3.09741
ENSOART00000027740	ENSOART00000027740	2:79362307-79363579	1154	3.7226	4.87468	7.79039	8.66551	13.0735	8.10307	11.4819	11.1201	14.6403	9.97107	3.47759	2.14709	3.72718	3.48173	5.19231	5.66561	9.89664	5.50528	3.11576	4.13374	7.02251	7.11019	10.8862	11.9105	59.7925	76.3345	125.668	131.969	194.736	122.051	163.044	156.029	235.703	143.165	55.1983	32.8883	60.1618	58.1825	86.2176	87.5033	159.851	85.1313	49.293	68.1873	110.829	111.324
ENSOART00000027741	ENSOART00000027741	2:81398970-81564319	1648	0.0532804	0.110293	0.211121	0.311895	0.266109	0.134568	0.180342	0.532025	0.216252	0.531936	0.326533	0.402932	0.789319	0.785196	0.629029	0.78734	0.379235	0.387622	0.260915	0.734515	0.518066	0.211103	0.193673	0.426738	1.19585	2.4624	4.71256	7.05179	6.1712	3.04048	4.18061	12.4492	4.81026	12.2079	7.29034	9.07263	17.3348	17.9681	14.3706	18.4866	8.67411	9.16798	5.85294	16.5578	12.1096	4.74225
ENSOART00000027742	ENSOART00000027742	2:87138571-87147409	2242	0	0.0355033	0	0	0.0190771	0.0246455	0	0.0229284	0.055943	0	0.0295868	0	0	0	0.0245856	0.0671405	0.0688648	0.03515	0.00986228	0.00819518	0.0570518	0.0118344	0.0145742	0.0262905	0	1.2312	0	0	0.685689	0.868709	0	0.829944	1.9241	0	1.04148	0	0	0	0.89816	2.46488	2.47832	1.30971	0.347159	0.299387	2.0843	0.4104
ENSOART00000027744	ENSOART00000027744	2:88928603-88966029	4793	0.694268	0.226133	0.245642	0.355783	0.228884	0.321677	0.267588	0.170332	0.180118	0.101419	0.77662	1.02077	1.28842	0.869342	0.669414	0.726337	0.448148	0.275405	0.830552	0.942391	0.483297	0.275853	0.272716	0.150623	52.9768	17.2368	18.8502	28.2071	17.8279	24.7582	20.9031	13.2791	13.4687	7.76865	59.3642	77.1174	97.8904	67.5944	52.9914	57.9247	34.6964	22.2651	63.1528	72.8254	38.2954	21.4314
ENSOART00000027745	ENSOART00000027745	2:89005672-89097247	442	2.79574	0	0.660522	1.33821	0	0.189417	0	0	0	0	3.37113	1.74734	1.98457	2.56965	2.11986	0.526246	1.54153	0	2.63807	2.22469	0.689259	0.666244	0.063139	0	7.1751	0	1.57085	3.02219	0	0.434355	0	0	0	0	8.19438	4.53632	5.09846	6.845	5.38896	1.23244	3.71748	0	6.63526	5.77747	1.64997	1.53102
ENSOART00000027746	ENSOART00000027746	2:89118564-89140392	2556	1.89856	0.752217	0.0867805	0.285147	0.12941	0.223454	0.432744	0.157418	0.0239098	0.190628	2.16371	1.0239	1.08794	1.65141	1.37769	0.713355	0.811532	0.208178	1.69539	1.37234	0.577688	0.374715	0.26187	0.123985	79.1641	30.78	3.59536	12.0888	5.48551	9.27179	18.116	6.63955	0.962052	7.76865	89.4875	42.4792	44.6484	70.5873	59.4411	30.9705	34.3844	9.16798	70.377	58.2256	24.841	15.4881
ENSOART00000027747	ENSOART00000027747	2:89795771-89821319	4745	0.125064	0.130728	0.1032	0.166888	0.131139	0.164428	0.160478	0.240639	0.193181	0.130288	0.151249	0.208967	0.208177	0.19734	0.217742	0.15432	0.142251	0.0798336	0.16176	0.207753	0.125468	0.133605	0.152015	0.188036	9.5668	9.84961	7.85427	13.0962	10.2853	12.5963	12.5418	19.0887	14.4308	9.98827	11.4562	15.8771	15.2954	15.4013	17.065	12.3244	11.1524	6.54856	12.3	15.9206	10.0085	10.2667
ENSOART00000027749	ENSOART00000027749	2:93972934-93979495	631	0	0	0	0	0	0	0	0	0	0	0.314615	0	0	0.114318	0	0	0	0	0.104872	0.038106	0	0	0	0	0	0	0	0	0	0	0	0	0	0	2.08295	0	0	0.855626	0	0	0	0	0.694318	0.285209	0	0
ENSOART00000027750	ENSOART00000027750	2:93972934-93979495	1058	0	0	0.0544715	0	0.0477333	0.124629	0	0.347437	0.0694878	0.0789882	0.0729622	0.0756888	0	0.109787	0.182499	0.0827082	0.253201	0.08813	0.0495503	0.0974287	0.141346	0.0181572	0.0574541	0.165304	0	0	0.785427	0	0.685689	1.73742	0	4.97966	0.962052	1.10981	1.04148	1.13408	0	1.71125	2.69448	1.23244	3.71748	1.30971	0.725185	1.46858	2.08654	0.261809
ENSOART00000027751	ENSOART00000027751	2:98597620-98598966	481	0.35046	0.385621	0.239402	0.631071	0	0.407164	0.452138	0.267322	0.279074	0.339576	0	0.329862	0.622015	0.738882	1.06926	0	0	0.876651	0.226774	0.810053	0.292217	0.418698	0.286434	0.295324	1.19585	1.2312	0.785427	2.0148	0	1.30306	1.39354	0.829944	0.962052	1.10981	0	1.13408	2.03938	2.56688	3.59264	0	0	2.61942	0.776643	2.73297	0.873141	1.34381
ENSOART00000027753	ENSOART00000027753	2:102811625-103277001	5181	0	0.0234898	0.0148351	0.0275776	0.0130462	0.0330374	0.0271873	0.00821499	0.0373033	0.0439873	0	0.0324253	0.0192575	0.0551056	0.0408602	0.0573931	0.0116323	0.0609306	0.0108084	0.0384078	0.0433187	0.0219675	0.0244236	0.0298352	0	2.4624	1.57085	3.02219	1.37138	3.47484	2.78708	0.829944	3.84821	4.43923	0	3.40224	2.03938	5.98938	4.4908	6.16221	1.23916	6.54856	1.13408	4.17319	4.64998	2.35182
ENSOART00000027754	ENSOART00000027754	2:104467827-104471925	2547	0	0.326791	0.159996	0.0879871	0.222394	0.0520905	0.38167	0.228222	0.578804	0.234085	0	0.0341229	0.0297006	0.0732191	0.102282	0.0716885	0.214288	0.0386877	0.0113743	0.0684007	0.108221	0.191591	0.218718	0.347037	0	11.0808	5.49799	3.02219	7.54258	1.73742	12.5418	7.46949	20.2031	7.76865	0	1.13408	1.01969	2.56688	3.59264	2.46488	7.43495	1.30971	0.378026	2.39307	3.73652	6.53366
ENSOART00000027758	ENSOART00000027758	2:106229453-106232139	1800	1.46923	1.23431	1.20024	1.9237	0.855673	1.22828	2.23464	1.63003	1.41424	1.26754	0.921799	2.01489	1.94047	0.986633	1.83654	1.31151	1.40287	1.48397	1.46864	1.58788	1.39945	1.45275	1.43953	1.43727	40.6589	33.2424	32.9879	53.3921	23.9991	33.4453	61.3157	45.6469	38.4821	34.404	24.9954	55.5699	50.9846	28.2356	51.1951	36.9732	39.6531	43.2205	40.4081	43.4718	39.9489	39.8741
ENSOART00000027760	ENSOART00000027760	2:114046189-114223286	1141	139.77	90.57	91.0476	86.8032	89.2089	83.9291	73.8537	78.8509	107.998	71.1451	118.079	129.762	89.4516	96.9857	105.956	86.5162	68.8689	81.7692	129.204	97.4645	79.0514	89.4736	82.3306	85.9981	2231.46	1361.71	1397.27	1384.16	1411.83	1286.56	1128.77	1201.76	1652.8	1065.41	1835.08	2032.27	1390.86	1546.12	1712.79	1354.45	1068.15	1276.97	2032.94	1549.92	1233.19	1381.05
ENSOART00000027762	ENSOART00000027762	2:115725036-115837201	920	0	0	0	0	0.136656	0.044416	0.141691	0.251795	0	0.11114	0.107572	0.231975	0.417565	0.0866669	0.180028	0	0.126849	0.134874	0.113182	0.228087	0.0872408	0	0.107588	0.120978	0	0	0	0	1.37138	0.434355	1.39354	2.48983	0	1.10981	1.04148	2.26816	4.07877	0.855626	1.79632	0	1.23916	1.30971	1.10321	2.24357	0.849624	0
ENSOART00000027763	ENSOART00000027763	2:116100909-116103516	2388	0.784409	1.79871	0.51752	1.3391	1.26012	0.914004	1.40435	1.2249	1.55119	1.65229	0.913022	0.875662	1.40596	0.675031	0.733564	0.808222	0.757173	0.752013	0.857698	0.938185	0.772469	1.21844	1.19282	1.47613	38.2672	86.1841	25.1336	65.4809	58.9693	43.0011	62.7092	53.9464	74.078	74.3571	43.742	41.9609	68.3193	34.225	36.8246	39.4381	37.1748	35.3622	41.3234	46.4563	37.325	58.9329
ENSOART00000027764	ENSOART00000027764	2:121001382-121139396	981	0	0	0	0	0.113048	0.0367922	0	0.129835	0	0.181609	0	0	0.27406	0.0691487	0.0754121	0	0	0	0	0.13954	0	0	0.0499468	0.103814	0	0	0	0	1.37138	0.434355	0	1.65989	0	2.21961	0	0	3.05907	0.855626	0.89816	0	0	0	0	1.60429	0	0
ENSOART00000027765	ENSOART00000027765	2:122472090-122698895	1804	0	0	0.0322981	0	0.0279013	0	0	0.0337766	0	0	0	0.0464372	0.0416508	0	0	0	0.0507287	0	0.0154791	0.0138836	0.0169096	0.010766	0.00930044	0.0112589	0	0	0.785427	0	0.685689	0	0	0.829944	0	0	0	1.13408	1.01969	0	0	0	1.23916	0	0.378026	0.339897	0.413053	0.261809
ENSOART00000027766	ENSOART00000027766	2:125725807-125754038	1278	0.167241	0.295503	0.221748	0.0932539	0.82056	0.417867	0.548465	0.207133	0.567599	0.600934	0.586247	0.316626	0.72023	0.573909	0.529535	0.502201	0.346376	0.307962	0.356704	0.607891	0.385513	0.203502	0.59563	0.458555	3.58755	6.15601	4.71256	2.0148	17.1422	8.68709	11.1483	4.14972	11.5446	12.2079	12.4977	6.80447	15.2954	12.8344	11.6761	11.092	7.43495	6.54856	7.62991	13.2686	8.35849	4.29445
ENSOART00000027767	ENSOART00000027767	2:125816905-125821410	713	7.7852	3.30682	3.16078	6.18275	5.28724	4.37348	2.16303	3.25536	4.90257	3.4117	4.82987	4.81684	2.16159	5.43653	2.74465	4.29394	5.26392	4.13703	5.81064	3.44759	4.56496	4.21678	3.94125	3.85654	56.2049	23.3928	21.9919	43.5236	38.3986	30.4048	15.3289	23.2384	35.5959	24.4158	34.3687	35.1565	15.2954	40.2144	19.7595	30.811	37.1748	28.8137	41.91	25.0898	32.2665	29.6361
ENSOART00000027768	ENSOART00000027768	2:132870897-132877353	5346	6.71473	1.81717	1.839	1.76518	1.27875	0.93094	1.45187	1.25127	1.05563	1.19954	7.39631	5.87485	4.88093	4.30633	4.59136	2.92287	2.39821	3.51023	6.66197	4.59287	2.94377	1.80712	1.22052	1.16882	668.761	177.293	181.434	179.317	126.167	91.2145	140.747	122.002	102.94	114.31	717.577	573.844	479.255	435.513	469.738	293.321	240.397	356.242	653.394	461.502	296.653	179.348
ENSOART00000027770	ENSOART00000027770	2:136150827-136218543	5035	0.302313	1.1776	0.784957	0.925209	0.696312	0.587148	0.716567	0.741323	0.711681	0.711525	0.46068	0.211479	0.495935	0.267139	0.564855	0.401515	0.727657	0.404745	0.324824	0.442643	0.511306	0.962588	0.666676	0.72151	26.3087	100.959	68.3321	81.5992	60.3406	50.3851	61.3157	63.0757	60.6093	59.9296	39.5761	18.1453	42.827	23.9575	51.1951	35.7408	64.4363	36.6719	28.01	39.3266	45.6163	83.6299
ENSOART00000027771	ENSOART00000027771	2:140037536-140039903	2302	0.074648	0.185686	0.15025	0.143501	0.27618	0.194044	0.573184	0.241395	0.19365	0.347672	0.222791	0.0717372	0.343153	0.384779	0.307192	0.229793	0.158605	0.243758	0.123059	0.345042	0.210719	0.159812	0.347802	0.260906	3.58755	8.61841	7.06884	7.05179	13.0281	9.12145	26.4772	10.7893	8.65847	15.5373	10.4148	3.40224	16.3151	18.8238	15.2687	11.092	7.43495	11.7874	5.80152	16.8025	10.1048	7.57968
ENSOART00000027772	ENSOART00000027772	2:144467397-144472860	672	0	0	0	0.171282	0	0.223434	0.23799	0.555666	0	0.183174	0	0	0	0	0	0.207615	0.203738	0	0	0	0.137118	0.0570941	0.153808	0.24628	0	0	0	1.0074	0	1.30306	1.39354	3.31978	0	1.10981	0	0	0	0	0	1.23244	1.23916	0	0	0	0.823867	0.335799
ENSOART00000027773	ENSOART00000027773	2:149553096-149714670	915	0	0.119147	0	0.0922493	0	0	0.131431	0	0	0	0.0985528	0	0	0	0	0	0.115275	0	0.0328509	0	0.0384252	0.0704655	0.0438104	0	0	1.2312	0	1.0074	0	0	1.39354	0	0	0	1.04148	0	0	0	0	0	1.23916	0	0.347159	0	0.413053	0.7462
ENSOART00000027776	ENSOART00000027776	2:152324556-152338440	1213	0.0531593	0.171741	0.035621	0	0.0633873	0.160766	0.196627	0.120373	0.0475366	0.162278	0.0947145	0	0	0.145614	0.114428	0.053751	0.0562634	0.0567494	0.0492913	0.0866809	0.0555879	0.0691208	0.14026	0.110062	1.19585	3.6936	0.785427	0	1.37138	3.47484	4.18061	2.48983	0.962052	3.32942	2.08295	0	0	3.4225	2.69448	1.23244	1.23916	1.30971	1.09293	2.03899	1.26044	1.49301
ENSOART00000027778	ENSOART00000027778	2:156611428-156617720	3359	0.45392	1.14783	1.00045	1.26133	2.6932	2.07025	3.06066	2.29408	1.92061	2.79553	1.20819	1.05252	1.14228	1.19668	1.29575	1.36199	0.505663	1.26642	0.904874	1.21157	1.04469	1.13654	2.60803	2.33674	25.1128	62.7913	55.7653	71.5253	150.852	114.67	170.012	126.151	101.977	150.934	66.6545	57.838	63.2209	68.45	75.4454	78.8763	28.5006	74.6536	49.8685	69.0388	60.6768	63.3606
ENSOART00000027780	ENSOART00000027780	2:158526302-158629628	273	0	10.7448	0	0	4.38705	3.10412	0	0	0	0	0	0	2.36476	0	0	0	0	0	0	0.788254	0	3.5816	2.49706	0	0	4.9248	0	0	2.05707	1.30306	0	0	0	0	0	0	1.01969	0	0	0	0	0	0	0.339897	0	1.6416
ENSOART00000027781	ENSOART00000027781	2:158647891-158699668	431	0	0	0.309295	0	0.512559	0	0	0	0	0	0.404246	0	0	0	0.330211	0	0.989426	0	0.134749	0.11007	0.329809	0.103098	0.170853	0	0	0	0.785427	0	1.37138	0	0	0	0	0	1.04148	0	0	0	0.89816	0	2.47832	0	0.347159	0.299387	0.826106	0.261809
ENSOART00000027782	ENSOART00000027782	2:159379525-159552022	1432	0.262119	0.401711	0.0853199	0.287196	0.153392	0.146786	0.398729	0.422852	0.0998121	0.123536	0.744634	0.505064	0.336276	0.591932	0.343045	0.542277	0.131902	0.291433	0.503939	0.423751	0.321871	0.258076	0.232969	0.2154	4.7834	7.38721	1.57085	5.03699	2.74276	2.60613	6.96769	7.46949	1.9241	2.21961	13.5392	9.07263	6.11815	11.1231	6.28712	9.85953	2.47832	5.23885	9.13174	7.8428	5.8589	4.66502
ENSOART00000027783	ENSOART00000027783	2:160136347-160361056	903	2.37662	4.12071	2.12171	1.81269	1.10229	2.43789	3.63274	1.84595	1.85137	2.12755	3.00461	2.41385	3.2057	1.42984	1.88038	1.84703	2.25938	2.98305	2.59836	2.17197	2.36315	2.68504	2.39097	1.94162	19.1336	34.4736	17.2794	14.1036	8.91396	19.546	29.2643	14.939	16.3549	17.7569	23.954	19.2793	26.512	11.9788	15.2687	14.7893	18.5874	23.5748	20.789	17.9198	18.9838	21.9522
ENSOART00000027785	ENSOART00000027785	2:161787903-161972956	1946	0	0.177134	0.179012	0.10821	0.190692	0.195723	0.272809	0.371751	0.175992	0.25677	0.179039	0.221765	0.17834	0.21323	0.196859	0.133515	0.491032	0.210249	0.133601	0.196143	0.278265	0.154785	0.219741	0.268171	0	6.15601	6.28341	4.02959	6.85689	6.94968	9.75476	13.2791	5.77231	8.87846	6.24886	7.93855	6.11815	7.70063	7.18528	4.92977	17.3482	7.85827	4.72914	7.00135	10.0454	5.48967
ENSOART00000027786	ENSOART00000027786	2:162564475-162606550	814	0	0	0	0.0783491	0	0	0	0.073558	0	0	0.0867267	0.0913802	0	0	0	0.100217	0.104926	0	0.059369	0	0.068381	0.0261164	0	0.0245193	0	0	0	1.0074	0	0	0	0.829944	0	0	1.04148	1.13408	0	0	0	1.23244	1.23916	0	0.725185	0	0.823867	0.335799
ENSOART00000027788	ENSOART00000027788	2:170648414-170650818	894	0	0	0	0	0	0	0	0	0	0	0.497796	0	0	0	0	0	0	0	0.165932	0	0	0	0	0	0	0	0	0	0	0	0	0	0	0	5.20738	0	0	0	0	0	0	0	1.73579	0	0	0
ENSOART00000027789	ENSOART00000027789	2:171843770-172610259	1461	0.225155	0	0	0	0.0803003	0.0263185	0	0	0	0	0	0	0	0.157432	0	0.0710802	0	0	0.0750518	0.0524774	0.0236934	0	0.0355396	0	3.58755	0	0	0	1.37138	0.434355	0	0	0	0	0	0	0	2.56688	0	1.23244	0	0	1.19585	0.855626	0.410814	0
ENSOART00000027792	ENSOART00000027792	2:181710977-181723721	2767	0	0	1.47707e-07	0	0	0.015466	0	0	0	0.0206382	0.0188181	0	0	0.0441026	0.0151409	0	0	0	0.00627269	0.0197479	0	4.92356e-08	0.00515532	0.00687941	0	0	8.19879e-06	0	0	0.868709	0	0	0	1.10981	1.04148	0	0	2.56688	0.89816	0	0	0	0.347159	1.15501	0	2.73293e-06
ENSOART00000027793	ENSOART00000027793	2:184979038-185169369	3827	0.308976	0.442341	0.481893	0.303806	0.82075	1.02955	1.29087	0.509533	0.420627	0.608213	0.551485	0.421558	0.990136	0.744189	1.01185	1.08344	0.884636	0.622177	0.427339	0.915392	0.863417	0.409347	1.04706	0.512791	20.3294	28.3176	31.4171	20.148	52.7981	65.5876	80.8252	31.5379	26.9374	37.7334	35.4102	27.2179	65.2602	50.4819	69.1583	71.4816	58.2405	40.6011	27.6525	61.6335	56.7744	26.6276
ENSOART00000027794	ENSOART00000027794	2:186563166-186592379	554	0	0	0	0	0	0	0	0	0	0	0	0	0	0	0	0.479616	0	0	0	0	0.159872	0	0	0	0	0	0	0	0	0	0	0	0	0	0	0	0	0	0	2.46488	0	0	0	0	0.821628	0
ENSOART00000027796	ENSOART00000027796	2:190059830-190067997	766	0	0	0.101773	0.126146	0.171992	0.277352	0.687777	0.20488	0.127863	0	0.405029	0	0.262133	0.109751	0	0.152997	0.161148	0.490566	0.13501	0.123961	0.268237	0.0759729	0.37904	0.110914	0	0	0.785427	1.0074	1.37138	2.17177	5.57415	1.65989	0.962052	0	3.12443	0	2.03938	0.855626	0	1.23244	1.23916	3.92914	1.04148	0.965003	2.13358	0.597608
ENSOART00000027797	ENSOART00000027797	2:193689805-193691931	1014	0.284993	0.593488	0.569096	0.860699	1.02012	0.518051	1.31453	0.726704	1.24457	0.714582	0.667617	1.27183	0.888163	0.735531	1.37851	1.04884	0.994024	0.829712	0.741481	1.00073	0.957525	0.674428	0.950899	0.895285	3.58755	7.38721	7.06884	11.0814	13.0281	6.51532	16.7225	9.12938	15.3928	8.87846	8.33181	15.8771	11.2166	9.41188	17.9632	13.5569	12.3916	10.4777	9.26549	12.8639	12.142	8.51247
ENSOART00000027798	ENSOART00000027798	2:196015429-196029346	875	0.1221	0.126147	0	0	0.0675675	0.0874318	0.138347	0	0.101209	0	0	0.113218	0.106445	0.0857181	0.271434	0.241497	0.126906	0.258309	0.0784393	0.154532	0.208904	0.0420491	0.097782	0.0337364	1.19585	1.2312	0	0	0.685689	0.868709	1.39354	0	0.962052	0	0	1.13408	1.01969	0.855626	2.69448	2.46488	1.23916	2.61942	0.776643	1.52327	2.10782	0.4104
ENSOART00000027799	ENSOART00000027799	2:197340548-197367335	825	0.220039	0.343569	0.950003	0.0978267	2.1228	2.38231	2.9929	1.96297	0.582779	2.79026	0	0.107309	0.189155	0.0746821	0.0848679	0.474109	0.799884	0.694743	0.109116	0.116235	0.656245	0.4638	2.49934	1.77867	2.3917	3.6936	10.2105	1.0074	21.2564	23.8895	27.8708	18.2588	6.73436	27.7452	0	1.13408	2.03938	0.855626	0.89816	4.92977	8.67411	6.54856	1.17526	1.26439	6.71748	4.97052
ENSOART00000027800	ENSOART00000027800	2:200881483-200888067	1222	0	0	0.0533261	0	0	0	0	0.0520495	0	0	0	0	0	0	0	0.0789314	0	0	0	0	0.0263105	0.0177754	0	0.0173498	0	0	0.785427	0	0	0	0	0.829944	0	0	0	0	0	0	0	1.23244	0	0	0	0	0.410814	0.261809
ENSOART00000027801	ENSOART00000027801	2:201438364-201498933	344	0	0	0	1.78756	0.541171	0.380287	0	0	0	0.962272	0	0	0	0.620203	0	0	1.06296	0	0	0.206734	0.35432	0.595853	0.307153	0.320757	0	0	0	2.0148	0.685689	0.434355	0	0	0	1.10981	0	0	0	0.855626	0	0	1.23916	0	0	0.285209	0.413053	0.671599
ENSOART00000027803	ENSOART00000027803	2:203840108-203896455	1098	0.0863323	0.275623	0.347441	0.071421	0.677666	0.41041	0.600081	0.118987	0.801235	0.31987	0	0.242444	0.0733234	0.303421	0.0622491	0.259268	0.090515	0.185066	0.109592	0.146331	0.178283	0.231495	0.562719	0.413364	1.19585	3.6936	4.71256	1.0074	9.59965	5.64661	8.36123	1.65989	10.5826	4.43923	0	3.40224	1.01969	4.27813	0.89816	3.69732	1.23916	2.61942	1.5327	2.06533	2.51864	3.13785
ENSOART00000027804	ENSOART00000027804	2:207131479-207134257	2691	0.534258	1.19355	5.48283e-05	0.989393	1.49343	0.416537	0.000136108	1.88708	3.11503	1.25012	1.79943	3.18643	3.47436	1.34247	0.482134	0.701408	1.90483	0.697192	1.84004	1.76632	1.10114	0.727664	0.636701	2.08407	19.9466	44.0935	0.00204625	38.4377	56.4155	15.3087	0.00517707	73.5955	114.159	47.2911	66.9995	118.97	122.783	52.1045	18.3174	27.8057	74.1666	27.8293	68.6385	64.4016	43.2672	27.5111
ENSOART00000027805	ENSOART00000027805	2:207131479-207134257	2533	0.700323	1.4271	2.50263	1.44094	2.1657	3.25133	3.49786	1.03548	0.154108	2.53598	1.70909	0.00303586	0.736389	2.64667	3.20666	1.93358	1.81005	2.60482	0.804151	2.19657	2.11615	1.79022	2.97163	1.24186	25.0502	50.0202	88.7512	53.4039	78.4975	113.997	126.807	38.5	5.3654	91.4348	60.6429	0.108793	24.684	98.4856	116.407	73.0687	67.097	99.2127	28.6006	79.8587	79.7928	64.0584
ENSOART00000027806	ENSOART00000027806	2:207131479-207134257	2430	1.51159	0.235878	2.6355e-16	0.272933	0.179198	0.282711	5.3683e-11	1.38299	0.106667	9.95204e-16	0.133228	1.2679e-75	0.445477	5.37064e-07	2.77493e-13	0.540451	1.38277e-05	2.06229e-11	0.548274	0.148492	0.180155	0.169604	0.15397	0.496554	53.0628	8.07594	9.13324e-15	9.90554	6.33901	9.6874	1.89149e-09	49.7436	3.61852	3.48671e-14	4.62519	4.44679e-74	14.6639	1.95636e-05	9.9012e-12	19.9049	0.000499633	7.6272e-10	19.2293	4.88797	6.63512	5.99383
ENSOART00000027809	ENSOART00000027809	2:208644639-208651490	3695	0.0931005	0.0725681	0.076946	0.134317	0.117651	0.16069	0.402475	0.256135	0.15127	0.238838	0	0.1119	0.157212	0.132207	0.218878	0.0936908	0.263466	0.12415	0.0683334	0.169432	0.160436	0.0946104	0.226939	0.215414	4.7834	3.6936	3.92713	7.05179	6.1712	8.25274	20.9031	13.2791	7.69641	12.2079	0	5.6704	8.15753	6.845	11.6761	4.92977	13.6307	6.54856	3.4846	8.89287	8.36969	4.89084
ENSOART00000027810	ENSOART00000027810	2:209412268-209579884	1410	0.265545	0.422205	0.493938	0.393541	0.530293	0.641959	1.64967	0.904787	0.879174	0.761707	0.236038	0.499741	0.967833	0.553651	0.632989	0.409948	0.565229	1.02111	0.333775	0.718158	0.665429	0.436561	0.94064	0.848556	4.7834	7.38721	8.63969	7.05179	9.59965	11.2932	29.2643	15.7689	15.3928	13.3177	4.16591	9.07263	17.3348	10.2675	11.6761	7.39465	9.91327	18.336	6.00731	13.0928	11.8813	7.6929
ENSOART00000027811	ENSOART00000027811	2:210980870-211302661	856	17.327	15.6852	12.976	13.7904	12.5726	12.6587	15.6074	15.1082	20.1088	11.7225	16.5758	11.1881	10.285	9.96456	13.5421	10.988	10.2527	13.6564	15.0303	11.2639	11.6324	14.1505	13.6129	15.6465	147.089	130.507	106.818	116.858	109.025	106.851	135.173	131.131	165.473	99.8827	137.475	97.5308	85.6541	87.2738	116.761	94.898	85.5019	117.874	127.365	96.5629	99.4247	118.061
ENSOART00000027814	ENSOART00000027814	2:219811921-219851509	1007	0.151138	0.292261	0.875299	0	0.340395	0	0.690914	0.411765	0.106617	0	0	0	0	0	0	0	0.300174	0.167011	0.0503794	0	0.155728	0.389186	0.34377	0.172794	1.19585	2.4624	7.06884	0	2.74276	0	5.57415	3.31978	0.962052	0	0	0	0	0	0	0	2.47832	1.30971	0.398616	0	1.26268	3.17708
ENSOART00000027816	ENSOART00000027816	2:225864734-225871286	1567	0	0.0575426	0	0.0885086	0.0296795	0.0396901	0.0622111	0	0.0899606	0	0	0	0	0	0	0.0536101	0.0556123	0	0	0	0.0364075	0.0486837	0.0438602	0.0299869	0	1.2312	0	2.0148	0.685689	0.868709	1.39354	0	1.9241	0	0	0	0	0	0	1.23244	1.23916	0	0	0	0.823867	1.082
ENSOART00000027817	ENSOART00000027817	2:226391079-226394891	596	0	0	0.290328	0.190372	0	0	0.520654	0	0.177083	0	0	0	0.189663	0.280458	0.162793	0.217826	0	0	0	0.210971	0.0726088	0.160233	0.173551	0.0590277	0	0	1.57085	1.0074	0	0	2.78708	0	0.962052	0	0	0	1.01969	1.71125	0.89816	1.23244	0	0	0	1.2097	0.410814	0.859417
ENSOART00000027818	ENSOART00000027818	2:228657643-228667247	1596	0	0.108422	0.069306	0.0443377	0.0304215	0.0970301	0.124635	0.265079	0.0843019	0.0498938	0.0459166	0.149596	0.0881656	0.107927	0.0379616	0.0529774	0.217555	0.0577403	0.065171	0.078018	0.109424	0.0740219	0.0840289	0.133092	0	2.4624	1.57085	1.0074	0.685689	2.17177	2.78708	5.80961	1.9241	1.10981	1.04148	3.40224	2.03938	2.56688	0.89816	1.23244	4.95663	1.30971	1.48124	1.83481	2.4996	1.68022
ENSOART00000027819	ENSOART00000027819	2:228855780-228961567	3655	0	6.99054	8.49807	5.65056	8.66077	17.4855	12.4152	17.2779	13.1979	23.528	0.108656	0.0849089	0.208487	0.146551	0.0511459	5.88522	12.8236	11.1642	0.0645216	0.135395	9.95765	7.04639	12.8538	18.0013	0	470.319	578.074	394.9	576.665	1156.69	802.678	1101.34	895.67	1528.2	7.29034	5.6704	14.2757	10.2675	3.59264	404.241	876.085	741.297	4.32024	9.37861	673.874	481.098
ENSOART00000027820	ENSOART00000027820	2:233072573-233121942	3191	0.198187	0.0653937	0.165787	0.141273	0.0930523	0.0956398	0.34996	0.324058	0.14353	0.0897463	0.392814	0.670755	0.443263	0.319889	0.776446	0.131687	0.291547	0.398107	0.420585	0.513199	0.27378	0.124151	0.179551	0.185778	7.1751	2.4624	6.28341	5.03699	3.42845	3.47484	12.5418	11.6192	5.77231	3.32942	14.5807	23.8157	17.3348	11.9788	29.6393	4.92977	11.1524	14.4068	15.1905	19.6509	10.163	4.59427
ENSOART00000027821	ENSOART00000027821	2:233757233-233764831	4929	0.0900871	0.137734	0.116439	0.036386	0.189316	0.201915	0.281989	0.288253	0.207004	0.155914	0.0651396	0.216125	0.223688	0.05233	0.215475	0.149202	0.137851	0.0799	0.123784	0.163831	0.122318	0.0968531	0.224407	0.217057	7.1751	11.0808	9.42512	3.02219	15.0852	16.0711	22.2966	22.4085	16.3549	12.2079	5.20738	17.0112	18.3544	4.27813	17.9632	12.3244	11.1524	6.54856	9.79789	13.5319	10.0085	7.84271
ENSOART00000027822	ENSOART00000027822	2:233790222-233795927	1226	0.410044	0.0997197	0.126803	0.812185	1.22247	0.874405	0.496992	1.11208	0.732019	0.381898	0.260355	0.496057	0	0.138308	0.891713	0.10327	0.197105	0.899727	0.388819	0.343341	0.400034	0.346236	0.864621	0.741999	4.7834	1.2312	1.57085	9.06658	13.7138	9.99016	5.57415	12.4492	9.62052	4.43923	3.12443	5.6704	0	1.71125	10.7779	1.23244	2.47832	10.4777	4.52607	4.16306	4.72948	3.95621
ENSOART00000027824	ENSOART00000027824	2:235984446-235988711	1564	0	0.0641529	0.121015	0.161533	0.0732284	0.0933944	0.299937	0.091371	0.0973296	0.11889	0.0531532	0.0603219	0.149696	0.0435293	0.178555	0.0632746	0.126138	0	0.0378251	0.123927	0.0631377	0.115567	0.15552	0.10253	0	1.2312	2.35628	3.02219	1.37138	1.73742	5.57415	1.65989	1.9241	2.21961	1.04148	1.13408	3.05907	0.855626	3.59264	1.23244	2.47832	0	0.725185	2.50245	1.23692	2.20322
ENSOART00000027826	ENSOART00000027826	2:238817055-238826870	689	0.565255	1.01068	0.762599	1.15878	0.54464	1.0077	1.63721	1.12782	0.444846	0.182835	0.166564	0.714003	0	0.131397	0.541094	0.594101	0.599665	0.882087	0.48194	0.224164	0.691951	0.977353	1.06318	0.585168	3.58755	6.15601	4.71256	7.05179	3.42845	6.08097	9.75476	6.63955	2.88616	1.10981	1.04148	4.53632	0	0.855626	3.59264	3.69732	3.71748	5.23885	3.05511	1.48276	4.21788	5.97345
ENSOART00000027827	ENSOART00000027827	2:240664670-240666358	929	0	0	0	0	0.27259	0	0.286688	0	0	0	0	0	0	0	0	0.123038	0	0.262542	0	0	0.128527	0	0.186426	0	0	0	0	0	2.74276	0	2.78708	0	0	0	0	0	0	0	0	1.23244	0	2.61942	0	0	1.28396	0
ENSOART00000027828	ENSOART00000027828	2:241546870-241575651	3579	0	0	0.0606896	0.0192812	0.106048	0	0.0267353	0.0792455	0.0187492	0.128987	0	0.0224862	0.0193336	0	0.0168645	0	0	0	0.00749539	0.012066	0	0.0266569	0.044261	0.0756605	0	0	3.14171	1.0074	5.48551	0	1.39354	4.14972	0.962052	6.65884	0	1.13408	1.01969	0	0.89816	0	0	0	0.378026	0.639284	0	1.38303
ENSOART00000027830	ENSOART00000027830	2:246667260-246672124	850	0.16598	0.170369	0	0.147481	0.0952217	0.185721	0.197282	0.354254	0.123233	0.305147	0.145749	0.157327	0.26884	0.459928	0.122085	0.350189	0	0.570118	0.156352	0.283618	0.306769	0.10595	0.159408	0.260878	1.19585	1.2312	0	1.0074	0.685689	1.30306	1.39354	2.48983	0.962052	2.21961	1.04148	1.13408	2.03938	3.4225	0.89816	2.46488	0	3.92914	1.1238	2.12001	2.13134	0.7462
ENSOART00000027831	ENSOART00000027831	2:247799244-247914967	622	0.235166	0.70848	0.91278	0.591616	2.21573	1.46806	0.546986	0.980732	0.368819	0.214494	0.80157	1.75948	1.93071	0.971201	0	0.460583	0.714003	0.258484	0.93207	0.967305	0.47769	0.737626	1.41026	0.521348	1.19585	3.6936	4.71256	3.02219	10.971	7.38403	2.78708	4.97966	1.9241	1.10981	4.16591	9.07263	10.1969	5.13375	0	2.46488	3.71748	1.30971	4.81146	5.11022	2.49736	3.80945
ENSOART00000027832	ENSOART00000027832	2:247799244-247914967	2041	0.467474	1.13299	1.2605	1.14618	1.62134	2.3134	2.5425	2.70155	1.93825	2.56772	0.867013	1.03732	2.35063	1.33386	2.45166	1.56896	1.82953	2.23682	0.790603	2.04539	1.87844	1.17989	2.15908	2.4025	13.1543	32.0112	35.3442	31.2293	41.827	60.8097	64.1027	66.3955	56.7611	66.5884	23.954	28.352	67.2996	39.3588	69.1583	43.1354	52.0447	57.6273	21.8201	58.6056	50.9358	32.8616
ENSOART00000027833	ENSOART00000027833	2:247799244-247914967	2044	0.146184	1.26488	0.62384	0.824453	0.19997	1.11393	0.871567	1.15017	1.0137	0.851404	0.378325	0.374376	1.18025	0.70521	1.06622	1.12719	0.927896	0.870955	0.299628	0.983891	0.975346	0.904391	0.728489	1.00509	3.58755	32.0112	15.7085	20.148	4.79982	26.93	20.9031	27.3881	26.9374	21.0863	9.37329	9.07263	30.5907	17.9681	26.9448	28.3462	23.544	20.9554	7.34449	25.1679	24.2819	22.6226
ENSOART00000027834	ENSOART00000027834	2:247799244-247914967	926	0	0.638291	1.22031	0.81243	1.4092	1.18426	3.06309	1.02912	1.29551	1.47303	1.34864	0.617664	2.59357	0.443373	3.85616	1.13006	3.6317	1.07138	0.655435	2.2977	1.94438	0.890342	1.88552	1.26588	0	4.9248	9.42512	6.04439	10.2853	8.68709	22.2966	7.46949	10.5826	11.0981	10.4148	4.53632	20.3938	3.4225	29.6393	8.62709	28.5006	7.85827	4.98369	17.8185	14.9953	6.7981
ENSOART00000027835	ENSOART00000027835	2:248965541-248983447	718	3.35421	2.36806	3.81095	2.73368	2.85756	2.25973	1.87699	2.8459	3.83745	3.01568	2.89244	4.45421	2.62201	3.26868	4.30447	3.28277	3.54314	5.05609	3.56695	3.39839	3.96067	2.9709	2.33143	3.23301	31.0921	20.9304	34.5588	24.1776	24.6848	19.546	15.3289	23.2384	34.6339	25.5256	26.0369	40.8268	24.4726	31.6581	40.4172	29.5786	32.2181	40.6011	32.652	32.1826	34.1326	26.5556
ENSOART00000027836	ENSOART00000027836	24:228210-228899	538	0	0	0.219998	0	0	0	0	0	0	0	0	0	0.266729	0.428328	0	1.35531	0	0.40566	0	0.231686	0.586988	0.0733328	0	0	0	0	0.785427	0	0	0	0	0	0	0	0	0	1.01969	1.71125	0	4.92977	0	1.30971	0	0.910314	2.07983	0.261809
ENSOART00000027837	ENSOART00000027837	24:300575-303886	1097	0	0	0	0.10006	0	0.477794	0	0.314233	0	0.104991	0	0.113127	0	0.164823	0	0.2355	0	0.384078	0.0377089	0.0549409	0.206526	0.0333532	0.159265	0.139742	0	0	0	1.0074	0	4.7779	0	3.31978	0	1.10981	0	1.13408	0	1.71125	0	2.46488	0	3.92914	0.378026	0.570417	2.13134	0.335799
ENSOART00000027838	ENSOART00000027838	24:901682-906244	4367	0.272969	0.391947	0.20113	0.167337	0.210339	0.44745	0.676757	0.101813	0.0430614	0.129173	0.523985	0.342994	0.744301	0.350281	0.67886	0.201932	0.25466	0.384876	0.379982	0.591147	0.280489	0.253471	0.444849	0.091349	16.7419	24.624	12.5668	10.074	12.3424	26.4956	39.0191	5.80961	2.88616	7.76865	32.2858	20.4134	47.9255	22.2463	42.2135	12.3244	16.1091	22.2651	23.147	37.4618	16.8995	15.7549
ENSOART00000027839	ENSOART00000027839	24:1004692-1005334	581	0	0	0.319213	1.53267	0	0	0	0	0	0.727845	0.210654	0.462606	0.196624	0.328975	0.701507	0.7886	0	0	0.22442	0.409035	0.262867	0.617295	0	0.242615	0	0	1.57085	7.05179	0	0	0	0	0	3.32942	1.04148	2.26816	1.01969	1.71125	3.59264	3.69732	0	0	1.10321	2.10786	1.23244	2.87421
ENSOART00000027840	ENSOART00000027840	24:1654981-1686748	1960	0.103814	0.156201	0.0661709	0.222273	0.0608108	0.172084	0.191564	0.151374	0.116186	0.0483908	0.266985	0.148735	0.248962	0.459768	0.410878	0.578449	0.311296	0.584893	0.173178	0.373203	0.491546	0.148215	0.141486	0.105317	2.3917	3.6936	1.57085	5.03699	1.37138	3.90919	4.18061	3.31978	2.88616	1.10981	6.24886	3.40224	6.14246	11.1231	9.87976	13.5569	7.43495	13.0971	4.01427	9.04845	11.363	3.43382
ENSOART00000027843	ENSOART00000027843	24:9518635-9530140	1919	0.117264	0	0.0257873	0.0636715	0.0887454	0.0713495	0.325433	0.195201	0.0639515	0.111874	0	0	0.229341	0.0277442	0.028234	0.120107	0.0410764	0.0860415	0.0390879	0.0951065	0.0824083	0.0298196	0.161843	0.123676	3.5865	0	0.784719	2.01412	2.74246	2.17147	9.75388	5.80901	1.92348	3.32845	0	0	7.13704	0.855176	0.89728	3.69654	1.23853	2.61854	1.1955	2.96316	2.51787	0.932945
ENSOART00000027844	ENSOART00000027844	24:10232182-10300719	4082	0.0877448	0.157228	0.207602	0.148875	0.23437	0.143729	0.32816	0.208347	0.209036	0.293662	0.171019	0.127521	0.1524	0.113543	0.270409	0.229729	0.15466	0.131725	0.128762	0.178784	0.172038	0.171235	0.23542	0.237015	7.1751	12.312	16.494	12.0888	18.5136	11.2932	25.0837	15.7689	16.3549	22.1961	13.5392	10.2067	12.2363	9.41188	22.454	18.4866	12.3916	10.4777	10.307	14.7007	13.7853	13.6316
ENSOART00000027845	ENSOART00000027845	24:16608592-16611965	2536	0	0.0285719	0	0.0223307	0	0.0101435	0	0.0406054	0	0	0	0	0.0230132	0	0.0197006	0	0.0564872	0	0	0.0142379	0.0188291	0.0169675	0.00338116	0.0135351	0	1.2312	0	1.0074	0	0.434355	0	1.65989	0	0	0	0	1.01969	0	0.89816	0	2.47832	0	0	0.639284	0.826106	0.7462
ENSOART00000027847	ENSOART00000027847	24:20439749-20506782	6370	0.000347839	0.000948571	0.000197265	0.00034068	0.000244513	0.000166153	0.163871	0.000196098	0.00042164	0.000308258	0.0738333	0.000700466	0.000395856	0.000587707	0.000187768	0.000332062	0.000476813	0.000202067	0.0249605	0.000390444	0.000336981	0.000495505	0.0547604	0.000308666	0.0399808	0.108298	0.0228396	0.039972	0.0277802	0.0188056	18.1126	0.0216851	0.0481232	0.0339693	8.33109	0.0787486	0.0460112	0.0690147	0.0222541	0.0386034	0.0555016	0.0234165	2.81661	0.04576	0.0391738	0.0570367
ENSOART00000027848	ENSOART00000027848	24:20439749-20506782	6214	0.0418292	0.0974987	0.102995	0.156473	0.122269	0.140033	3.16072e-05	0.114114	0.0679568	0.153101	6.52533e-06	0.0810972	0.115336	0.0806144	0.0690317	0.107225	0.129069	0.0685803	0.0409776	0.0883274	0.101625	0.118989	0.0874447	0.111724	4.74342	10.9725	11.7586	18.0932	13.686	15.618	0.00343882	12.4275	7.64829	16.6131	0.000725623	8.99388	13.21	9.34287	8.06119	12.2858	14.8144	7.83486	4.57934	10.2047	11.645	13.6081
ENSOART00000027849	ENSOART00000027849	24:22192110-22201388	2112	0.139568	0.253218	0.134709	0.238949	0.409787	0.496974	0.349951	0.424912	0.443165	0.591889	0.0611403	0.0338242	0.0290164	0	0.099523	0.179747	0.105444	0.30331	0.0781774	0.0428464	0.196167	0.208959	0.418904	0.486656	4.7834	8.61841	4.71256	8.05918	13.7138	16.5055	11.1483	13.2791	15.3928	18.8667	2.08295	1.13408	1.01969	0	3.59264	6.16221	3.71748	10.4777	2.66681	1.53744	6.78579	7.13005
ENSOART00000027851	ENSOART00000027851	24:24661529-24663614	1655	0.102032	0.153352	0.065775	0.173149	0.147409	0.150072	0.239085	0.218086	0.160001	0.237919	0.175568	0	0.127699	0.0695853	0.224128	0.0505154	0.205034	0.0547609	0.0925333	0.140471	0.103437	0.130759	0.178855	0.205335	2.3917	3.6936	1.57085	4.02959	3.42845	3.47484	5.57415	4.97966	3.84821	5.54904	4.16591	0	3.05907	1.71125	5.38896	1.23244	4.95663	1.30971	2.18587	3.38643	2.4996	3.09802
ENSOART00000027852	ENSOART00000027852	24:27237143-27238017	610	0	0	0	0	0.116289	0.160418	0	0	0	0	0	0	0	0	0	0	0	0.515494	0	0	0.171831	0	0.0922357	0	0	0	0	0	0.685689	0.868709	0	0	0	0	0	0	0	0	0	0	0	2.61942	0	0	0.873141	0
ENSOART00000027853	ENSOART00000027853	24:29254063-29489513	3589	0.337079	0.563494	0.441007	0.418076	0.292631	0.43704	0.855987	0.773515	0.451801	0.803984	1.3687	1.22294	0.828324	0.750145	1.31435	0.942657	0.814897	0.688485	0.976238	0.964274	0.815346	0.474192	0.528553	0.676434	19.1336	32.0112	25.1364	24.1776	16.4565	24.3239	47.3803	42.3271	25.9754	44.3923	77.0693	68.0447	46.9058	43.6369	76.3436	54.2274	47.088	39.2914	54.7492	55.6288	46.8689	27.1084
ENSOART00000027854	ENSOART00000027854	24:29711792-29843090	694	5.5055	3.94548	3.84119	3.67313	3.50237	4.05464	3.69652	1.82723	2.68412	4.53374	6.35171	7.37045	9.46127	8.51698	9.1876	6.34027	4.89082	4.12868	6.40922	9.05528	5.11992	3.81994	3.75118	3.01503	40.6589	28.3176	27.4899	25.1849	24.6848	28.2331	25.0837	12.4492	20.2031	31.0746	44.7835	53.3017	66.2799	65.0275	66.4638	44.3679	35.9356	28.8137	46.248	65.9238	36.3724	26.9975
ENSOART00000027856	ENSOART00000027856	24:31053455-31074351	1926	0.200336	0.0432151	0.245805	0.1018	0.161648	0.12185	0.195353	0.0860938	0	0.115391	0.181055	0.191217	0.0358346	0.0282896	0.0302888	0	0.127551	0.134674	0.190869	0.031471	0.0874081	0.130273	0.159617	0.0671618	5.97925	1.2312	7.06884	3.02219	4.79982	3.47484	5.57415	2.48983	0	3.32942	5.20738	5.6704	1.01969	0.855626	0.89816	0	3.71748	3.92914	5.61901	0.924492	2.54887	3.77408
ENSOART00000027857	ENSOART00000027857	24:32922764-32941636	1218	0	1.38584	0.880176	1.48475	1.99136	0.870635	3.05874	1.40638	0.583929	0.801961	2.36484	1.50992	4.13259	2.87265	5.42233	3.19355	1.9809	0.781042	1.29159	4.14252	1.98517	1.25025	1.97358	0.930757	0	17.2368	10.996	18.1332	23.9991	10.4245	36.232	16.5989	7.69641	9.98827	29.1613	18.1453	52.0043	35.9363	66.4638	39.4381	24.7832	9.16798	15.7689	51.4681	24.4631	15.4553
ENSOART00000027858	ENSOART00000027858	24:33115720-33290472	2107	9.02605	14.4224	11.8062	12.54	13.7308	14.3589	20.1555	17.6598	12.4352	16.2501	14.0971	12.1781	22.4128	17.3853	18.5036	16.8582	14.2228	15.1402	11.7671	19.4339	15.4071	12.9229	16.0817	15.4483	227.211	355.817	291.393	317.33	355.873	361.817	523.97	460.619	305.932	415.068	349.936	309.604	552.673	448.348	482.312	443.679	359.356	399.462	295.584	494.444	400.832	321.514
ENSOART00000027859	ENSOART00000027859	24:34631866-34950962	2638	0.24223	1.905	1.34814	1.81904	2.48545	2.46776	5.06712	2.81837	1.87244	3.39619	0.639863	0.706464	1.31442	0.599568	1.05782	2.61203	2.01947	1.68224	0.529519	0.9906	2.10458	1.69072	3.34011	2.69566	9.5668	75.1033	53.409	73.5401	98.0536	96.8611	195.095	107.893	75.04	130.957	24.9954	27.2179	53.0239	23.9575	43.1117	103.525	80.5453	65.4856	20.5934	40.031	83.1853	67.3508
ENSOART00000027860	ENSOART00000027860	24:35123736-35319320	1062	25.4664	6.76951	8.00894	4.71629	2.19242	3.90278	3.54229	1.33522	2.15207	2.12252	24.1336	15.7001	24.9461	26.0282	27.3703	12.7973	8.15929	9.65072	21.7667	26.1149	10.2024	6.49825	3.2125	1.86994	347.992	89.8777	107.603	63.4661	28.7989	50.8195	44.5932	16.5989	29.8236	27.7452	323.899	212.073	348.734	367.063	379.922	171.309	109.046	123.113	294.655	365.24	134.489	86.9824
ENSOART00000027861	ENSOART00000027861	24:35522355-35531832	5109	0.238581	0.0890683	0.11262	0.121582	0.0507436	0.0220242	0.0520423	0.0687321	0.0807274	0.0304539	0.136565	0.188244	0.238338	0.142064	0.161132	0.0638606	0.196778	0.109029	0.187797	0.180511	0.123223	0.107757	0.0416034	0.0599711	19.5397	7.3867	9.42283	10.074	4.11389	1.7895	4.18052	5.47072	6.73379	2.46206	11.2157	15.2797	19.9252	12.073	13.6034	5.40366	16.5497	9.16789	15.345	15.2005	10.3737	8.96117
ENSOART00000027862	ENSOART00000027862	24:35522355-35531832	5040	0.054061	1.22918e-06	3.66748e-06	4.7276e-09	6.66014e-07	0.112908	4.27891e-07	0.0359871	1.17677e-06	0.0941494	0.105518	0.106491	0.0919006	0.0294457	0.0844448	0.0680371	0.20329	3.97727e-07	0.0886902	0.068597	0.0904424	1.63379e-06	0.0376364	0.0433792	4.37727	0.000100829	0.000303618	3.875e-07	5.33784e-05	9.06937	3.39304e-05	2.82866	9.71896e-05	7.52618	8.57234	8.53594	7.60641	2.4726	7.05415	5.68825	16.9076	3.30076e-05	7.16185	5.71105	7.53194	0.000134945
ENSOART00000027865	ENSOART00000027865	24:37641863-37673039	1130	0.077744	0	0.314182	0.404451	0.326514	0.423153	1.08988	0.236988	0.186126	0.234285	0.620056	0.226166	0.652156	0.217034	0.22656	0.658032	0.0817521	0.815569	0.307989	0.36525	0.518451	0.239544	0.613183	0.219133	1.19585	0	4.71256	6.04439	4.79982	6.08097	15.3289	3.31978	2.88616	3.32942	9.37329	3.40224	10.1969	3.4225	3.59264	9.85953	1.23916	11.7874	4.65713	5.73735	7.6287	3.58565
ENSOART00000027866	ENSOART00000027866	24:38500497-38735793	1116	0.53251	0.106738	3.10158e-13	0.0917929	0.439114	0.0395831	0.127229	0.30497	0.316231	0.295485	1.00676	0.611747	1.31293	1.30509	1.094	0.649503	0.530469	0	0.717006	1.23734	0.393324	0.0661768	0.201976	0.305562	5.97958	1.2312	3.55323e-12	1.0074	4.7999	0.434355	1.39354	3.31978	3.84849	3.32954	11.4562	6.80447	15.2968	15.4048	12.5754	7.39465	6.19579	0	8.0801	14.4257	4.53015	0.7462
ENSOART00000027867	ENSOART00000027867	24:38500497-38735793	5395	1.52398	1.08258	0.887731	0.842638	1.12359	0.810009	1.04531	0.762	0.688416	1.08856	2.52372	1.51205	2.27343	1.84172	2.06021	1.85871	1.34507	1.13141	1.85325	2.05845	1.44506	0.937648	0.99297	0.846327	124.368	88.6465	73.8301	69.5105	89.8253	64.7188	82.2187	58.926	57.7231	86.565	207.254	121.346	193.741	156.579	176.039	155.288	112.763	91.6798	150.99	175.453	119.91	77.329
ENSOART00000027868	ENSOART00000027868	24:38782839-38838983	4352	1.14555	1.34715	1.11358	1.12582	1.13226	1.38061	2.57628	2.15691	1.00592	1.14348	2.15292	1.45514	3.35279	2.59329	3.42513	1.89733	3.01255	2.25341	1.58454	3.12374	2.38777	1.19552	1.69639	1.43544	105.235	120.658	101.32	105.777	99.4249	122.488	215.998	175.118	89.4708	94.3336	191.632	128.151	319.163	239.778	326.93	170.077	271.376	197.767	141.672	295.291	213.073	109.252
ENSOART00000027869	ENSOART00000027869	24:38964477-39079933	1779	0	0.0977597	0.0914596	0.160626	0.111609	0.0355707	0	0.24164	0.149969	0.180231	0.164569	0.135309	0.196227	0	0.206841	0.0956984	0.143296	0.0517914	0.0999593	0.134356	0.0969287	0.116615	0.0490599	0.190614	0	2.4624	2.35628	4.02959	2.74276	0.868709	0	5.80961	3.84821	4.43923	4.16591	3.40224	5.09846	0	5.38896	2.46488	3.71748	1.30971	2.52271	3.49581	2.49736	2.94942
ENSOART00000027870	ENSOART00000027870	24:39157208-39160570	1155	0.0845235	0	0	0.073896	0.0512379	0.0325677	0.213325	0.0641002	0.387902	0.24591	0.0738977	0	0.356555	0.11756	0	0.0888049	0.0867449	0	0.0528071	0.158038	0.0585166	0.024632	0.0990435	0.232638	1.19585	0	0	1.0074	0.685689	0.434355	2.78708	0.829944	5.77231	3.32942	1.04148	0	5.09846	1.71125	0	1.23244	1.23916	0	0.745775	2.2699	0.823867	0.335799
ENSOART00000027871	ENSOART00000027871	24:40358095-40551800	5661	0.172693	0.0817841	0.156678	0.126621	0.266939	0.101998	0.222347	0.271257	0.108338	0.144121	0.141537	0.132733	0.351068	0.204776	0.268252	0.281228	0.282705	0.365086	0.148988	0.274699	0.309673	0.121695	0.197095	0.174572	17.9377	8.61841	16.494	13.0962	26.7419	10.4245	22.2966	26.5582	11.5446	14.4275	14.5807	13.6089	37.7286	22.2463	28.7411	29.5786	29.7398	37.9816	15.3758	29.572	32.4333	12.7362
ENSOART00000027872	ENSOART00000027872	24:40358095-40551800	604	0.385381	3.21551	3.58976	0.589405	1.86664	1.00533	3.26384	3.03522	1.96759	0.429203	2.14859	3.33949	4.80202	2.05103	4.44779	1.37743	3.86375	1.08904	1.95782	3.76694	2.11007	2.46489	2.04527	1.81067	2.3917	17.2368	20.4211	3.02219	10.2853	5.21226	15.3289	14.109	12.5067	2.21961	12.4977	20.4134	28.5514	13.69	26.9448	7.39465	22.3049	5.23885	11.7676	23.0621	11.6461	13.56
ENSOART00000027873	ENSOART00000027873	24:40561695-40565703	1609	2.3974	0.849334	0.888278	1.47948	1.19411	1.32419	1.89921	0.952288	0.431249	0.862118	6.81912	4.4304	5.85947	1.41067	4.62889	4.16567	4.48115	5.29807	4.54898	3.96634	4.6483	1.07236	1.4725	0.748552	44.2464	16.0056	16.494	26.1923	21.2564	23.4552	33.4449	16.5989	8.65847	15.5373	126.019	80.5196	111.146	27.38	87.1215	76.4114	85.5019	94.2993	83.5949	75.216	85.4042	19.564
ENSOART00000027874	ENSOART00000027874	24:40561695-40565703	1465	1.25897	0.273674	1.25818	1.49765	0.714494	0.350838	0.415021	0.199438	0.302892	0.190855	4.26905	2.65253	2.88221	1.49193	2.94906	3.52477	2.92467	3.35413	2.72685	2.44106	3.26786	1.00983	0.493451	0.231062	22.7211	4.9248	22.7774	27.1997	12.3424	6.08097	6.96769	3.31978	5.77231	3.32942	77.0693	46.4972	54.0436	27.38	53.8896	62.8545	53.2838	56.3176	48.7626	45.1044	57.4853	18.3006
ENSOART00000027875	ENSOART00000027875	24:40565956-40620365	1754	4.30171	2.71527	1.59312	1.30689	1.34339	2.06834	3.27874	2.8379	0.894937	1.83814	8.40063	5.45292	6.38278	3.23484	7.11936	2.94066	4.59791	6.6516	6.05176	5.57899	4.73006	1.87176	2.23016	1.85699	84.9053	54.1729	32.2025	25.1849	24.6848	38.2232	58.5286	49.7966	19.241	34.404	168.719	104.335	134.599	66.7388	143.706	57.9247	94.1761	120.494	119.32	115.015	90.8648	37.1868
ENSOART00000027876	ENSOART00000027876	24:40565956-40620365	2757	7.41866	4.62554	3.22546	3.26968	2.62227	4.19144	4.72241	3.67026	2.36933	2.93823	12.3581	6.34436	10.0333	7.15528	12.2795	8.24156	7.87393	6.78011	8.70704	9.82268	7.63187	3.70689	3.84537	2.99261	211.665	137.895	96.6075	88.651	69.9403	113.801	124.025	95.4435	77.0021	81.0159	360.358	175.782	309.986	216.473	361.06	236.629	240.397	183.434	249.269	295.84	220.153	107.718
ENSOART00000027877	ENSOART00000027877	24:40565956-40620365	2008	0.0492326	0.101865	0	0	0.0884701	0.113697	0.25258	0.151775	0.326689	0	0.259534	0.143773	0.12149	0	0	0.157191	0.404503	0.0598551	0.150847	0.0404967	0.207183	0.0339549	0.151582	0.159488	1.19585	2.4624	0	0	2.05707	2.60613	5.57415	3.31978	8.65847	0	6.24886	3.40224	3.05907	0	0	3.69732	9.91327	1.30971	3.61565	1.01969	4.97344	0.820801
ENSOART00000027878	ENSOART00000027878	24:40717988-40722193	1550	0	0	0	0	0.0400022	0	0	0	0	0	0	0	0.0537166	0	0	0	0.0678236	0	0	0.0179055	0.0226079	0	0.0133341	0	0	0	0	0	0.685689	0	0	0	0	0	0	0	1.01969	0	0	0	1.23916	0	0	0.339897	0.413053	0
ENSOART00000027879	ENSOART00000027879	24:40812557-40832114	5035	0.357123	0.561932	0.234001	0.325372	0.244978	0.406797	0.659454	0.375273	0.20518	0.399326	0.525775	0.435163	0.53374	0.388743	0.500797	0.434727	0.314577	0.594557	0.439353	0.474427	0.447954	0.373769	0.437076	0.326593	38.2672	59.0977	25.1336	34.2515	23.9991	40.8293	61.3157	34.0277	22.1272	37.7334	54.1568	44.2291	59.1421	42.7813	54.7878	44.3679	33.4573	58.937	45.551	52.237	45.5874	39.4943
ENSOART00000027880	ENSOART00000027880	24:40840319-40910697	1492	1.26096	0.588487	0.28137	0.905054	0.775913	0.944957	1.01154	1.36177	1.16142	0.843141	1.40813	0.888956	1.23731	1.10843	0.676738	1.55657	1.55415	1.21061	1.18602	1.00749	1.44044	0.591637	0.910805	1.12211	23.917	11.0808	5.49799	17.1258	13.7138	16.9398	16.7225	22.4085	23.0892	14.4275	26.0369	15.8771	25.4923	21.3906	13.4724	28.3462	29.7398	20.9554	21.9437	20.1184	26.3471	11.2349
ENSOART00000027881	ENSOART00000027881	24:40840319-40910697	5044	0.212294	0.568108	0.430974	0.474864	0.386222	0.69064	1.17672	0.799434	0.336346	0.802981	0.648715	0.620852	1.01743	0.618541	0.935169	0.657033	0.494659	0.648594	0.493954	0.857047	0.600096	0.491316	0.751195	0.646254	16.7419	45.5544	34.5588	37.2737	28.7989	52.5569	86.3993	57.2661	27.8995	59.9296	51.0324	47.6313	85.6541	50.4819	76.3436	51.7625	39.6531	48.4593	38.4685	70.8265	46.625	39.129
ENSOART00000027882	ENSOART00000027882	24:40973771-41091132	1621	0.183783	0	0.242852	0.212979	0.0374116	0.164818	0.311665	0.326108	0.0957589	0	0.108165	0.0591437	0.25744	0.0425958	0.274234	0.64717	0.315762	0.143464	0.117031	0.191423	0.368799	0.151944	0.171298	0.140622	3.58755	0	4.71256	4.02959	0.685689	3.04048	5.57415	5.80961	1.9241	0	2.08295	1.13408	5.09846	0.855626	5.38896	12.3244	6.19579	2.61942	2.26819	3.78101	7.04654	2.91405
ENSOART00000027883	ENSOART00000027883	24:41293205-41318025	634	0.549293	0.589392	0.371296	0.891036	1.1733	0.965027	0.260029	1.55931	0.690203	1.37568	0.999803	0.534346	1.07241	0.494735	1.78697	1.24181	0.191616	1.41085	0.694481	1.11804	0.948093	0.617242	0.799454	1.2084	3.58755	3.6936	2.35628	5.03699	6.85689	5.64661	1.39354	8.29944	4.81026	7.76865	6.24886	3.40224	7.13784	3.4225	11.6761	7.39465	1.23916	7.85827	4.41288	7.41214	5.49736	3.69562
ENSOART00000027884	ENSOART00000027884	24:41319930-41325481	4745	0.60751	0.288907	0.223748	0.124866	0.174321	0.155747	0.228219	0.21355	0.197164	0.272328	1.12305	1.09013	1.33895	0.541243	0.612868	0.251888	0.674528	0.698677	0.94023	0.83102	0.541697	0.212507	0.186095	0.227681	34.6796	17.2368	13.3523	7.05179	9.59965	8.68709	12.5418	11.6192	12.5067	15.5373	65.613	61.2403	81.5753	32.5138	35.9264	14.7893	40.8922	39.2914	53.8443	50.0052	31.6576	12.547
ENSOART00000027885	ENSOART00000027885	24:41467425-41509417	2230	6.43462	2.65492	2.75384	3.34414	0.661765	0.542399	0.568678	1.31238	0.200457	0.690623	6.28592	5.00907	6.6106	4.36233	6.12373	2.70272	3.22119	3.43388	5.90987	5.69889	3.11926	2.91764	0.590947	0.734487	131.543	57.8665	59.6924	66.4883	13.0281	10.8589	11.1483	25.7283	4.81026	14.4275	133.309	99.799	149.895	93.2632	129.335	56.6923	70.632	66.7953	121.55	124.164	64.7066	61.349
ENSOART00000027886	ENSOART00000027886	24:41467425-41509417	520	3.59118	3.03408	2.08232	2.43661	4.31001	3.51228	6.71191	2.84007	3.42387	1.92786	3.32949	4.64089	4.28571	4.02811	6.0001	5.62884	2.55521	4.89333	3.85385	4.7713	4.35913	2.51767	4.84473	2.7306	14.3502	11.0808	7.85427	8.05918	15.7709	12.1619	20.9031	9.12938	14.4308	6.65884	12.4977	18.1453	16.3151	17.1125	23.3522	19.7191	9.91327	15.7165	14.9977	18.9266	15.1163	8.99809
ENSOART00000027887	ENSOART00000027887	24:41467425-41509417	303	1.67768	0	0	1.78721	0	1.52675	0	0	0	0	0	0	1.48182	1.09337	0	0	5.72415	0	0.559227	0.858399	1.90805	0.595737	0.508916	0	1.19585	0	0	1.0074	0	0.868709	0	0	0	0	0	0	1.01969	0.855626	0	0	3.71748	0	0.398616	0.625106	1.23916	0.335799
ENSOART00000027888	ENSOART00000027888	24:41650868-41652939	810	1.41108	0.770118	2.5754	2.80283	1.63381	4.26695	4.91412	1.59391	1.24699	2.56503	3.85261	1.89212	3.52931	4.079	1.67338	3.55468	3.46577	2.42038	2.38527	3.0939	3.14694	2.04945	3.60496	1.80198	11.4567	6.35123	21.3843	22.0804	12.4934	33.0109	36.5885	11.8238	11.0648	19.7556	31.426	14.9235	29.6875	35.1318	13.8645	28.3922	29.1849	18.8098	19.2687	26.2279	25.4623	16.6053
ENSOART00000027889	ENSOART00000027889	24:41650868-41652939	654	2.35016	2.511	3.161	2.75686	2.08239	8.24552e-06	2.07159	3.42979	0.0760215	1.66186	0.856573	2.59492	5.9912	2.85332	4.8956	5.75794	5.04095	5.74271	1.93388	4.58004	5.51387	2.80962	1.38466	1.72256	13.6561	14.5792	18.6724	15.1933	11.5057	4.5804e-05	10.7918	18.0542	0.479836	9.09943	5.0257	14.5625	36.5924	17.0614	29.2472	31.9975	30.2947	30.9593	11.0815	27.6337	31.0838	16.1483
ENSOART00000027890	ENSOART00000027890	24:41696722-41716039	4885	0.0210068	0.0209972	0.0401452	0	0.0125608	0.142756	0.102668	0.0461441	0.045822	0.0590834	0.0180562	0.0812825	0.153643	0.0427382	0.0307785	0.0426703	0.0207123	0.237557	0.0401152	0.0757199	0.100313	0.0203808	0.0859952	0.0503499	1.19585	1.2312	2.35628	0	0.685689	7.81838	5.57415	2.48983	2.88616	3.32942	1.04148	4.53632	9.17722	2.56688	1.79632	2.46488	1.23916	13.0971	2.25788	4.51347	5.60039	1.19583
ENSOART00000027891	ENSOART00000027891	24:41797129-41832146	1304	0.385369	0.37597	0.491366	0.327643	0.33369	0.174591	0.112384	0.339358	0.141358	0.175019	1.06385	0.369678	0.530181	0.133256	0.344244	0.480537	0.480727	0.848373	0.6063	0.335894	0.603212	0.398326	0.206888	0.218578	4.7834	4.9248	6.28341	4.02959	4.11414	2.17177	1.39354	4.14972	1.9241	2.21961	13.5392	4.53632	7.13784	1.71125	4.4908	6.16221	6.19579	10.4777	7.61964	4.44663	7.6119	5.07927
ENSOART00000027892	ENSOART00000027892	3:40336877-40475522	1909	0.323506	0.170304	0.269799	0.229217	0.276897	0.297492	0.664076	0.267578	0.170223	0.46652	0.605364	0.308601	0.345292	0.33927	0.606445	0.528741	0.63495	0.601356	0.412491	0.430335	0.588349	0.223107	0.412822	0.30144	9.54737	4.90237	7.83883	7.0345	8.21545	8.67717	19.4834	7.72721	4.79878	13.2966	17.6899	9.05113	10.179	10.2555	18.8417	15.9997	18.5695	18.3162	12.0961	13.0921	17.6285	6.5919
ENSOART00000027893	ENSOART00000027893	3:40336877-40475522	2559	0.156536	0.055351	0.0173371	0.0646183	0	0	0	2.99476e-27	0	0.0251273	0.370063	0.225907	0.0460097	0.0367315	0.0380216	0	0.10761	0	0.250835	0.0402543	0.0358701	0.0457688	0	0.00837576	7.1751	2.4624	0.785427	3.02219	0	0	0	1.36798e-25	0	1.10981	16.6636	10.2067	2.03938	1.71125	1.79632	0	4.95663	0	11.3485	1.84898	1.65221	2.09001
ENSOART00000027894	ENSOART00000027894	3:40336877-40475522	1945	0.000643763	0.000759971	0.000518924	0.000551198	0.000422131	0.000332603	0.000867682	0.215282	0.000397018	0.000723275	0.00050884	0.00071532	0.00059668	0.000386063	0.000620237	0.000709225	0.000596875	0.00063359	0.000622641	0.000534327	0.000646564	0.000610031	0.000540805	0.0721341	0.0194289	0.0224361	0.0154404	0.0172845	0.0128242	0.00992487	0.0260962	6.38184	0.0114809	0.0211187	0.0151945	0.0215034	0.0179492	0.0119786	0.019671	0.0219933	0.0179075	0.0198037	0.0187089	0.0165329	0.0199015	0.018387
ENSOART00000027895	ENSOART00000027895	3:569360-594862	1700	0.0779312	0	0	0	0.0471581	0	0	0.059406	0.110082	0	0	0	0	0	0	0	0.0767901	0	0.0259771	0	0.0255967	0	0.0157194	0.0564958	1.19585	0	0	0	0.685689	0	0	0.829944	1.9241	0	0	0	0	0	0	0	1.23916	0	0.398616	0	0.413053	0
ENSOART00000027896	ENSOART00000027896	3:569360-594862	830	0.156517	0.155586	0.304766	0.13497	0.183049	0.402216	0.922976	0.111367	0.348126	0.720637	0.133164	0	0.255063	0.107779	0.11597	0.479291	0	0.17585	0.0965603	0.159604	0.21838	0.19844	0.502747	0.393377	1.19585	1.2312	2.35628	1.0074	1.37138	3.04048	6.96769	0.829944	2.88616	5.54904	1.04148	0	2.03938	0.855626	0.89816	3.69732	0	1.30971	0.745775	1.26439	1.66901	1.53163
ENSOART00000027897	ENSOART00000027897	3:657335-660937	3359	0.392215	0.77802	0.749727	1.00958	0.917882	1.32153	1.22535	1.45383	0.776236	1.25218	0.33702	0.232937	0.241932	0.373448	0.374902	0.520705	0.663458	0.948593	0.320724	0.330094	0.710919	0.845777	1.15492	1.16075	15.546	32.0112	30.6316	39.2885	35.6558	51.6882	47.3803	55.6062	33.6718	49.9413	13.5392	9.07263	10.1969	15.4013	15.2687	20.9515	27.2615	36.6719	12.7193	13.6223	28.295	33.9771
ENSOART00000027898	ENSOART00000027898	3:919313-1057121	5313	0.107718	0.218592	0.0986489	0.077584	0.162536	0.113414	0.300104	0.317612	0.141779	0.221529	0.186744	0.149999	0.162476	0.225656	0.221715	0.251972	0.155695	0.137458	0.148154	0.203282	0.181708	0.131608	0.192018	0.226973	8.37095	17.2368	7.85427	6.04439	12.3424	8.68709	22.2966	23.2384	11.5446	16.6471	14.5807	11.3408	13.256	17.9681	17.9632	19.7191	12.3916	10.4777	11.4308	16.3958	14.1961	10.3785
ENSOART00000027900	ENSOART00000027900	3:919313-1057121	700	0	0.384461	0	0	0	0.211827	0	0.867465	0.138552	0	0	0	0	0	0	0	0	0	0	0	0	0.128154	0.0706091	0.335339	0	2.46232	0	0	0	1.30306	0	4.97966	0.961944	0	0	0	0	0	0	0	0	0	0	0	0	0.820773
ENSOART00000027901	ENSOART00000027901	3:919313-1057121	887	1.22102	2.27756	1.05982	1.54622	2.62753	0.821531	2.82767	1.15214	1.4237	2.05612	1.20253	0.299153	0.73491	0.838392	1.3317	2.06779	1.8156	0.888479	0.907568	0.968335	1.59062	1.62787	2.09224	1.54399	9.5668	18.468	8.63969	11.7108	19.4766	6.14907	20.2926	8.25315	12.5067	15.5373	9.61531	2.26816	6.11815	6.845	10.7779	16.0217	15.0677	6.54856	7.15009	7.91369	12.546	12.9395
ENSOART00000027902	ENSOART00000027902	3:1067874-1077130	3982	0.0289462	0	0	0	0	0.0533125	0	0	0	0.0523379	0	0	0	0	0.0422387	0	0	0	0.00964873	0.0140796	0	0	0.0177708	0.017446	1.19585	0	0	0	0	2.17177	0	0	0	2.21961	0	0	0	0	1.79632	0	0	0	0.398616	0.598773	0	0
ENSOART00000027903	ENSOART00000027903	3:1370185-1372130	1804	0	0	0	0	0.0328165	0	0	0	0	0.0531538	0	0.108827	0.0939616	0	0.0832004	0	0	0.0631751	0.0362756	0.059054	0.0210584	0	0.0109388	0.0177179	0	0	0	0	0.685689	0	0	0	0	1.10981	0	2.26816	2.03938	0	1.79632	0	0	1.30971	0.756053	1.27857	0.436571	0
ENSOART00000027904	ENSOART00000027904	3:1382754-2945924	1469	7.87859	2.45449	1.70394	1.7429	1.26322	1.19275	3.09083	1.36386	0.439949	1.35084	12.8656	8.85737	9.71924	10.2018	12.593	2.83354	4.94904	5.07602	9.86718	10.838	4.2862	1.96711	1.84894	1.05155	130.348	41.8608	29.0608	29.2145	20.5707	19.546	50.1674	21.5785	7.69641	22.1961	215.586	145.162	171.308	176.259	217.357	48.0652	84.2628	83.8216	163.698	188.308	72.0499	33.3787
ENSOART00000027905	ENSOART00000027905	3:1382754-2945924	599	1.46117	2.10414	0	0	0	0.332225	0	0.439927	0.220537	0	0.508091	0	0.949813	1.02979	1.75824	0.311392	0.613012	0	0.656421	1.24595	0.308135	0.70138	0.110742	0.220155	5.97925	8.61841	0	0	0	1.30306	0	1.65989	0.962052	0	2.08295	0	4.07877	4.27813	7.18528	1.23244	2.47832	0	2.6874	5.18072	1.23692	2.8728
ENSOART00000027906	ENSOART00000027906	3:1382754-2945924	5373	0.858331	0.419711	0.20398	0.24122	0.240479	0.435647	0.507278	0.293163	0.144742	0.300362	2.15365	1.75918	1.98241	1.32505	2.50912	0.655569	1.21021	1.05913	1.59039	1.93886	0.974968	0.288304	0.394468	0.246089	107.626	51.7105	25.9191	30.2219	27.4276	50.8195	54.348	30.7079	18.279	33.2942	260.369	208.671	259.002	171.125	321.541	78.8763	151.177	120.494	192.222	250.556	116.849	35.9505
ENSOART00000027907	ENSOART00000027907	3:1382754-2945924	3126	0	0.030338	0.0966739	0	0.16319	0	0.0372409	0.179751	0	0.0288314	0.523242	0.439266	0.14795	0.248002	0.177271	0.123715	0.030118	0.0679356	0.320836	0.191074	0.073923	0.0423373	0.0668105	0.0695276	0	1.2312	3.92713	0	6.1712	0	1.39354	6.63955	0	1.10981	20.8295	17.0112	6.11815	10.2675	7.18528	4.92977	1.23916	2.61942	12.6136	7.85698	2.92945	1.71944
ENSOART00000027908	ENSOART00000027908	3:1382754-2945924	4379	0.230531	0.143397	0.54727	0.466655	0.412156	0.63223	0.526265	0.182202	0.172208	0.434961	0.217977	0.238789	0.197002	0.21318	0.237967	0.254337	0.143206	0.254671	0.229099	0.21605	0.217405	0.385774	0.52355	0.263124	17.9377	11.0808	42.413	36.2663	30.856	47.779	39.0191	13.2791	13.4687	32.1844	16.6636	18.1453	15.2954	17.1125	18.8614	19.7191	11.1524	19.6457	17.5822	17.0897	16.8391	29.9201
ENSOART00000027909	ENSOART00000027909	3:1382754-2945924	2459	1.54445	3.33757	3.10676	2.68956	4.18669	3.85214	5.2452	5.41424	2.95611	3.92715	1.54496	1.5334	3.60238	2.69393	3.17533	4.27707	4.45742	3.07491	1.54093	3.15721	3.93647	3.04463	4.42801	4.09917	50.2257	110.808	102.891	84.6214	129.595	121.185	158.863	163.499	105.826	125.408	49.9909	48.7654	124.402	90.6963	104.231	136.801	147.46	92.9896	49.6607	106.443	125.75	99.4401
ENSOART00000027910	ENSOART00000027910	3:1382754-2945924	689	0	1.00591	0.905227	2.07018	0.698201	2.64566	0.484839	1.02114	0.885821	1.86779	0	0.369853	0.314492	0	2.13307	1.44268	0.803127	1.14586	0.123284	0.815855	1.13056	1.32711	1.27623	1.25825	0	6.15601	5.49799	12.0888	4.11414	15.6368	2.78708	5.80961	5.77231	11.0981	0	2.26816	2.03938	0	13.4724	8.62709	4.95663	6.54856	0.756053	5.17059	6.71076	7.91426
ENSOART00000027911	ENSOART00000027911	3:1382754-2945924	875	0.178229	0.00196383	0.132154	0.221197	1.63341	1.12425	0.958264	1.26188	0.929517	1.20788	0.44474	0.372282	0.607597	0.443198	0.472949	0.26381	0.528505	0.564536	0.33175	0.507915	0.452283	0.118438	1.23864	1.13309	1.63681	0.0180342	1.2317	2.0148	14.4509	9.99016	8.36123	10.8203	8.98137	10.885	4.16591	3.40224	5.96999	4.2781	4.4908	2.46488	4.95663	4.95488	3.06832	4.91296	4.12547	1.08818
ENSOART00000027912	ENSOART00000027912	3:1382754-2945924	1027	0.298881	0.682265	0.102592	1.02686e-14	0.263404	6.9885e-59	1.48044e-29	0.412944	0.655066	0.125308	0	2.37928e-57	0.100734	2.34125e-06	0	0.224824	0.336035	0.156192	0.099627	0.0335788	0.239017	0.261619	0.0878012	0.397772	3.14659	7.36917	1.12458	1.07568e-13	2.69136	7.2492e-58	1.50911e-28	4.11867	7.37351	1.32293	0	2.46847e-56	1.16785	2.58124e-05	0	2.46488	3.71748	1.59368	1.04886	0.389293	2.59201	2.83125
ENSOART00000027913	ENSOART00000027913	3:1382754-2945924	1016	0.781526	1.75112e-18	0.000147265	4.16191e-11	4.53907e-07	4.21309e-36	7.49306e-12	8.07898e-32	5.88324e-38	3.19201e-33	1.06458e-11	3.4277e-12	2.17587e-104	6.1153e-20	7.78757e-09	6.24118e-33	1.26515e-10	2.17978e-09	0.260509	2.59586e-09	7.68764e-10	4.90882e-05	1.51305e-07	2.7994e-32	5.97685	1.40671e-17	0.00118661	3.03539e-10	3.50192e-06	3.16986e-35	5.67995e-11	6.22429e-31	5.19145e-37	2.58441e-32	8.44167e-11	2.58466e-11	1.76519e-103	4.85866e-19	6.09864e-08	4.88555e-32	1.04417e-09	1.64932e-08	1.99228	2.03288e-08	5.8458e-09	0.000395536
ENSOART00000027914	ENSOART00000027914	3:1382754-2945924	851	0.000356586	1.37901	0.222156	1.37498	0.930785	1.43993	1.487	3.83852	1.25243	2.20882	1.19268	1.72145	1.72531	1.59117	2.24061	1.42561	3.95038	1.19138	0.971498	1.85236	2.18912	0.992048	1.2859	2.43326	0.0023964	9.84961	1.56967	9.06658	6.1712	9.5558	9.75476	25.7283	9.62052	15.5373	8.33181	11.3408	12.2363	11.1231	15.2687	9.85953	28.5006	7.85827	6.55833	12.876	15.4062	6.82862
ENSOART00000027915	ENSOART00000027915	3:1382754-2945924	712	1.77124	0.834451	1.38265	0.550564	1.43502	0.662863	0.797852	1.65226	0.621087	0.61092	1.84212	0.920084	2.35602	2.3666	1.682	1.17171	0.66987	0.191535	1.51115	2.13487	0.677704	0.922554	0.965247	0.961423	13.1543	6.15601	10.2105	4.02959	10.2853	4.7779	5.57415	11.6192	4.81026	4.43923	13.5392	6.80447	18.3544	17.9681	12.5742	8.62709	4.95663	1.30971	11.166	16.2989	4.96448	6.79871
ENSOART00000027916	ENSOART00000027916	3:1382754-2945924	1435	0.282708	0.578508	0.642986	0.321271	0.24211	0.3114	0.110766	0.730445	0.5491	0.000235516	0.180106	0.0902492	0.53843	0.698816	0.690172	0.653363	0.731068	0.48438	0.184354	0.642473	0.622937	0.514255	0.221425	0.426594	3.58755	7.73366	8.63969	4.02959	3.04215	3.90919	1.39354	9.12938	7.69641	0.00308051	2.35887	1.13408	7.13784	9.41188	8.9816	8.62709	9.9131	6.18273	2.36017	8.51044	8.24097	6.80098
ENSOART00000027917	ENSOART00000027917	3:1382754-2945924	1386	8.62543e-99	0.169654	4.15611e-203	1.24035e-78	0.0916525	5.23703e-77	3.63866e-112	6.38307e-40	5.98492e-41	0.090872	0.147057	2.06817e-198	4.68657e-169	2.93489e-18	3.55565e-24	7.30207e-20	1.3001e-05	0.364981	0.0490189	9.78298e-19	0.121665	0.0565513	0.0305508	0.0302907	1.02295e-97	2.11595	5.2212e-202	1.44192e-77	1.07199	6.11797e-76	4.24052e-111	7.39222e-39	7.90017e-40	1.10673	1.80704	2.41708e-197	5.83437e-168	3.67266e-17	4.32121e-23	8.92823e-19	0.000165126	4.29497	0.602345	1.22422e-17	1.43171	0.705316
ENSOART00000027918	ENSOART00000027918	3:1382754-2945924	1128	0.243054	1.16283	0.478459	0.210304	0.351064	0.125006	0.523222	1.08784	0.314549	0.395977	0.493043	0.0769672	0.65701	0.434144	0.298435	0.671948	0.836437	0.293676	0.271021	0.463196	0.600687	0.617197	0.333097	0.599455	3.58755	17.2368	7.06884	3.02219	4.79982	1.73742	6.96769	14.109	4.81026	5.54904	7.29034	1.13408	10.1969	6.845	4.4908	9.85953	12.3916	3.92914	4.00399	7.17757	8.72675	9.10928
ENSOART00000027919	ENSOART00000027919	3:1382754-2945924	1946	9.63779	5.27188	4.516	4.53635	5.89551	6.20559	6.11578	3.31368	4.74311	5.06111	15.7942	11.0242	10.6061	8.71044	12.3765	7.76814	8.92796	7.95485	12.1521	10.5644	8.21698	4.77474	6.07229	4.37263	243.953	136.663	115.458	112.17	143.995	152.196	148.68	79.6746	127.953	127.628	396.744	277.849	270.218	231.876	309.865	198.423	230.484	195.147	306.182	270.653	208.018	121.43
ENSOART00000027920	ENSOART00000027920	3:1382754-2945924	2586	27.4141	26.241	29.3206	25.9425	21.0612	23.2897	18.9589	19.9173	28.4685	16.2014	25.3247	35.1138	24.7348	34.1677	27.1771	31.1885	32.7721	23.845	29.2842	28.6932	29.2685	27.1681	21.1032	21.5291	951.896	914.783	1035.98	899.606	704.888	786.182	629.879	647.356	1008.23	544.915	888.38	1197.59	877.954	1240.66	978.096	1104.27	1164.81	830.357	1012.62	1032.24	1033.14	950.122
ENSOART00000027921	ENSOART00000027921	3:1382754-2945924	716	0.617687	5.26303	1.34842	3.23139	2.94492	5.65019	6.86596	6.3664	1.74113	5.47208	1.43183	0.783836	2.6644	1.41764	4.85307	3.02095	4.44874	3.82859	0.94445	2.97837	3.76609	3.28095	5.15369	4.52654	3.58755	30.78	7.85427	18.1332	16.4565	31.7079	37.6258	34.8576	10.5826	31.0746	8.33181	4.53632	16.3151	8.55626	28.7411	17.2542	26.0223	20.9554	5.48523	17.8708	21.4106	18.9225
ENSOART00000027922	ENSOART00000027922	3:1382754-2945924	6251	0.384794	0.643037	0.489053	0.471331	1.09007	1.03911	0.903138	1.02387	0.619719	0.875068	0.71289	0.512021	0.756251	0.571584	0.719694	0.756492	0.528632	0.6973	0.536569	0.68251	0.660808	0.534473	1.01077	0.839554	38.2672	64.0225	48.6964	47.3477	105.596	101.409	87.7929	97.9334	62.5334	84.3453	70.8204	49.8995	76.4768	58.1825	73.6491	76.4114	53.2838	69.4147	52.9957	69.4362	66.37	53.3555
ENSOART00000027923	ENSOART00000027923	3:3005000-3011028	441	1.42685	2.11591	6.57109	0.483625	4.46932	2.0017	2.79392	4.07619	1.7631	3.95489	2.63049	0.451936	4.10442	0.955954	1.46763	7.18782	3.55077	6.00041	1.50309	2.176	5.57966	3.05687	3.08831	3.26473	3.58755	4.9248	15.7085	1.0074	10.2853	4.34355	5.57415	8.29944	4.81026	8.87846	6.24886	1.13408	10.1969	2.56688	3.59264	16.0217	8.67411	11.7874	3.65683	5.45214	12.1611	7.21358
ENSOART00000027924	ENSOART00000027924	3:3228238-3230594	1251	0	0	0	0	0	0.0384997	0	0	0	0.093136	0	0	0.163827	0	0.0759359	0	0.106673	0	0	0.0799209	0.0355578	0	0.0128332	0.0310453	0	0	0	0	0	0.434355	0	0	0	1.10981	0	0	2.03938	0	0.89816	0	1.23916	0	0	0.979181	0.413053	0
ENSOART00000027925	ENSOART00000027925	3:3245486-3331990	5343	0	0	0	0	0.0108461	0	0.0449798	0	0	0	0	0	0.015002	0.0127919	0.026886	0.0188438	0	0.0821744	0	0.0182266	0.0336727	0	0.0186086	0	0	0	0	0	0.685689	0	2.78708	0	0	0	0	0	1.01969	0.855626	1.79632	1.23244	0	5.23885	0	1.22388	2.1571	0
ENSOART00000027927	ENSOART00000027927	3:3564481-3676554	5256	3.86024	2.75444	2.92398	3.40734	2.46292	2.97326	2.85458	3.05192	1.72113	2.275	9.7229	9.05515	5.27313	8.22752	6.81882	4.87716	6.21607	3.35353	7.5461	6.77316	4.81559	3.02859	2.76359	2.34935	276.241	201.917	212.851	246.813	178.279	213.268	204.85	219.105	129.877	164.251	697.789	638.487	391.561	598.938	502.97	357.408	456.01	240.987	537.506	497.823	351.468	220.527
ENSOART00000027929	ENSOART00000027929	3:9450972-9525539	776	3.66884	1.6489	1.28602	1.86557	1.15595	2.60138	1.67925	1.24147	2.07704	1.4849	3.11596	4.13555	6.64726	3.92625	4.55841	2.00836	2.70777	4.51564	3.64012	5.04397	3.07725	1.60016	1.81219	1.60114	23.917	11.0808	8.63969	12.0888	7.54258	16.9398	11.1483	8.29944	14.4308	9.98827	20.8295	27.2179	44.8664	26.5244	30.5374	13.5569	18.5874	30.1234	23.9881	33.9761	20.7559	10.6031
ENSOART00000027930	ENSOART00000027930	3:10002674-10018244	1634	0.165399	0.169022	0.143436	0.136237	0.0927273	0.100195	0.316945	0.26635	0.0876299	0.308146	0.0956947	0.212	0.183566	0.192508	0.394783	0.330748	0.224116	0.407965	0.157698	0.256952	0.320943	0.149565	0.169956	0.220709	3.58755	3.6936	3.14171	3.02219	2.05707	2.17177	6.96769	5.80961	1.9241	6.65884	2.08295	4.53632	4.07877	4.27813	8.9816	7.39465	4.95663	9.16798	3.40227	5.7795	7.17309	3.28583
ENSOART00000027932	ENSOART00000027932	3:13403866-13405714	1417	0	0.0735644	0.143952	0	0.124821	0.183356	0	0.258491	0.0553504	0.201478	0.0629178	0	0.0583549	0.257977	0.106029	0.225227	0.151627	0.0840497	0.0209726	0.140787	0.153635	0.0725053	0.102726	0.171773	0	1.2312	2.35628	0	2.05707	3.04048	0	4.14972	0.962052	3.32942	1.04148	0	1.01969	4.27813	1.79632	3.69732	2.47832	1.30971	0.347159	2.36471	2.49512	1.19583
ENSOART00000027933	ENSOART00000027933	3:14692291-14933668	1696	0.803339	1.24353	1.17465	0.978392	1.10867	1.19513	2.58375	1.67808	1.05889	1.40127	1.25118	1.10064	1.69559	1.55372	1.72882	1.82435	1.52943	2.19128	1.05172	1.65938	1.84836	1.13219	1.62919	1.37941	16.7419	25.8552	24.3482	21.1554	23.9991	25.1926	55.7415	36.5175	22.1272	29.9648	26.0369	22.6816	34.6695	32.5138	36.8246	39.4381	32.2181	47.1496	21.8201	34.6693	39.602	23.7863
ENSOART00000027934	ENSOART00000027934	3:15456894-15626449	394	31.9164	60.4563	36.0618	40.1803	36.1524	45.3213	74.5075	69.5994	33.42	53.7132	46.7933	28.9317	66.0062	55.5172	46.26	53.0757	54.5637	66.0051	35.8805	55.9278	57.8815	45.5661	51.9937	52.2442	59.7925	99.7273	60.4778	65.4809	65.8262	74.2747	118.451	116.192	62.5334	93.2238	80.1937	56.704	115.225	108.664	83.5289	91.2007	94.1761	98.2284	65.5634	102.473	94.535	75.2287
ENSOART00000027935	ENSOART00000027935	3:15709939-15711783	1796	1.81143	0.532992	0.340437	0.215793	0.0498042	0.0295168	0.188397	0.026604	0.0553203	0.148085	1.72153	1.88847	1.92342	0.838215	1.99935	0.809213	1.15732	0.344842	1.80714	1.58699	0.770458	0.363074	0.0892392	0.0766699	27.5045	8.61841	5.38579	3.02219	0.733367	0.434355	2.78708	0.394254	0.962052	2.25393	26.0369	28.352	29.6028	13.69	30.609	12.3244	18.5874	5.23885	27.2978	24.634	12.0502	5.67547
ENSOART00000027936	ENSOART00000027936	3:15953560-15957587	3629	0.47915	0.119679	0.112852	0.170764	0.10935	0.125676	0.314862	0.22773	0.143031	0.0365162	0.57103	0.480749	0.822058	0.444336	0.306163	0.284758	0.254389	0.341859	0.51031	0.524186	0.293669	0.134432	0.183296	0.135759	29.8962	7.38721	7.06884	11.0814	6.85689	7.81838	19.5095	14.109	8.65847	2.21961	35.4102	29.4861	50.9846	28.2356	19.7595	18.4866	16.1091	22.2651	31.5975	32.9932	18.9536	8.51247
ENSOART00000027938	ENSOART00000027938	3:21488789-21491847	643	0	0	0	0	0	0.204221	0	0	0	0.173092	0	0	0.158025	0	0	0	0	0	0	0.052675	0	0	0.0680737	0.0576973	0	0	0	0	0	1.30306	0	0	0	1.10981	0	0	1.01969	0	0	0	0	0	0	0.339897	0	0
ENSOART00000027940	ENSOART00000027940	3:23448503-23452197	3655	0	0	0.0136909	0.0169418	0	0.00753778	0.0240392	0.0286991	0.0342864	0.0195232	0	0.0396774	0	0.116655	0.0600108	0	0	0	0.0132258	0.0588886	0	0.0102109	0.0105256	0.0275029	0	0	0.785427	1.0074	0	0.434355	1.39354	1.65989	1.9241	1.10981	0	2.26816	0	6.845	3.59264	0	0	0	0.756053	3.47921	0	0.597608
ENSOART00000027941	ENSOART00000027941	3:23494276-23495455	746	0.412416	0	0.0958149	0.264561	0.167643	0.0569529	0.371847	0.222365	0.117651	0.278144	0.380122	0.76895	0.120544	0.190335	1.36875	0	0.151929	0.350253	0.520496	0.559877	0.167394	0.120125	0.198815	0.206053	3.58755	0	0.785427	2.0148	1.37138	0.434355	2.78708	1.65989	0.962052	2.21961	3.12443	6.80447	1.01969	1.71125	11.6761	0	1.23916	2.61942	4.50548	4.80234	1.28619	0.933408
ENSOART00000027942	ENSOART00000027942	3:26628102-26725478	3641	0.0910147	0.251135	0.121813	0.119563	0.168038	0.140372	0.429225	0.233717	0.156078	0.195267	0.144472	0.105275	0.299776	0.140996	0.209877	0.182531	0.285374	0.0956938	0.113587	0.216883	0.187866	0.16417	0.245878	0.195021	5.97925	16.0056	7.85427	8.05918	10.971	9.12145	27.8708	14.939	9.62052	12.2079	9.37329	6.80447	19.3741	9.41188	14.3706	12.3244	18.5874	6.54856	7.38567	14.3855	12.4868	10.6397
ENSOART00000027944	ENSOART00000027944	3:35314633-35317268	2533	0	0.0347767	0.0222757	0.0283208	0.0384077	0.158962	0.23773	0.16857	0.294962	0.316961	0	0	0.0276148	0.0238789	0.0244086	0.0347679	0.105659	0.037517	0	0.0253008	0.0593145	0.0284577	0.145033	0.260164	0	1.2312	0.785427	1.0074	1.37138	5.64661	8.36123	5.80961	10.5826	11.0981	0	0	1.01969	0.855626	0.89816	1.23244	3.71748	1.30971	0	0.924492	2.08654	1.00801
ENSOART00000027945	ENSOART00000027945	3:36951046-36974263	1787	0.732907	1.88491	1.87122	1.35629	3.23285	2.90301	3.17959	3.86935	2.7648	3.52016	1.12615	1.10643	4.03081	2.32906	3.24896	1.53874	1.33372	1.76602	0.988494	3.20294	1.54616	1.70414	3.10515	3.38477	25.1128	61.5601	62.8341	46.3403	103.539	92.9519	97.5476	115.362	90.4329	109.871	37.4932	37.4246	136.639	82.9957	113.168	51.7625	44.6097	56.3176	33.3435	110.934	50.8966	56.9115
ENSOART00000027947	ENSOART00000027947	3:41117156-41139886	974	0	0	0	0	0	0.0663299	0.109134	0.0658103	0	0	0	0	0.0770982	0.0600528	0	0	0.0924706	0.198148	0	0.045717	0.0968727	0	0.0584878	0.0219368	0	0	0	0	0	0.868709	1.39354	0.829944	0	0	0	0	1.01969	0.855626	0	0	1.23916	2.61942	0	0.625106	1.28619	0
ENSOART00000027948	ENSOART00000027948	3:43560900-43565217	3537	0.0793633	0.239092	0.152246	0.175585	0.35845	0.265864	0.424997	0.344514	0.14199	0.36138	0.113465	0.101242	0.36474	0.202276	0.265728	0.366578	0.264523	0.424353	0.0980235	0.277582	0.351818	0.188974	0.34977	0.282628	3.58755	11.0808	7.06884	8.05918	16.4565	12.1619	19.5095	15.7689	6.73436	16.6471	5.20738	4.53632	17.3348	9.41188	12.5742	17.2542	12.3916	19.6457	4.44375	13.107	16.4305	8.73628
ENSOART00000027949	ENSOART00000027949	3:46159069-46471925	806	0.550349	0.838213	1.30365	0.772314	0.901966	1.09908	3.16712	2.35659	1.10398	1.90666	1.11141	0.639474	2.25844	2.12789	2.50111	2.54545	1.46345	0.969085	0.767078	2.29581	1.65933	0.971394	1.72272	1.78908	5.97925	8.61841	13.3523	8.05918	9.59965	11.2932	30.6578	22.4085	11.5446	18.8667	11.4562	6.80447	23.4529	23.1019	26.9448	25.8813	14.8699	9.16798	8.07999	24.4999	16.6397	10.0099
ENSOART00000027950	ENSOART00000027950	3:47067337-47079393	1822	0.18453	0.116553	0.0244812	0.0309228	0.0629606	0.0404523	0	0	0.0939838	0.0709907	0.0327574	0.140181	0.0956654	0.103171	0.13407	0.0366741	0.114517	0.0387248	0.119156	0.110969	0.0633053	0.057319	0.034471	0.0549915	5.97925	3.6936	0.785427	1.0074	2.05707	1.30306	0	0	2.88616	2.21961	1.04148	4.53632	3.05907	3.4225	4.4908	1.23244	3.71748	1.30971	3.85235	3.65746	2.08654	1.82881
ENSOART00000027952	ENSOART00000027952	3:47784381-47785864	1429	0.113825	0.177375	0.0372703	0.0454244	0.318786	0.123431	0.259799	0.233343	0.14078	0.0524916	0.049778	0.108227	0.242598	0.239428	0.369329	0.224583	0.292772	0.059314	0.0906099	0.283785	0.192223	0.0866899	0.234005	0.142205	2.3917	3.6936	0.785427	1.0074	6.85689	2.60613	5.57415	4.97966	2.88616	1.10981	1.04148	2.26816	5.09846	5.13375	8.08344	4.92977	6.19579	1.30971	1.90044	6.10522	4.14509	1.82881
ENSOART00000027953	ENSOART00000027953	3:48316037-48318998	2234	0.0513416	0.108951	0.0507634	0.0858437	0.0452631	0.0672768	0.126017	0.0378633	0.0663685	0.152475	0.0459888	0.0974189	0	0.138814	0.113296	0.0773734	0	0.108906	0.0649164	0.0840369	0.0620931	0.0818527	0.079519	0.0855688	2.3917	4.9248	2.35628	4.02959	2.05707	3.04048	5.57415	1.65989	2.88616	6.65884	2.08295	4.53632	0	6.845	5.38896	3.69732	0	5.23885	3.00366	4.07799	2.97872	3.77023
ENSOART00000027954	ENSOART00000027954	3:53680810-53791502	345	0.976617	0	0.728372	0	0	0	0	0	0	0	0	0	0	0	0.771133	0	0	1.37289	0.325539	0.257044	0.457629	0.242791	0	0	1.19585	0	0.785427	0	0	0	0	0	0	0	0	0	0	0	0.89816	0	0	1.30971	0.398616	0.299387	0.436571	0.261809
ENSOART00000027955	ENSOART00000027955	3:55987272-55990094	2658	0.179177	0.15408	0.13842	0.0995434	0.118746	0.175005	0.207332	0.354386	0.267594	0.248529	0.0260674	0.113417	0.151415	0.211467	0.10921	0.269168	0.216948	0.256845	0.106221	0.157364	0.247654	0.130681	0.167027	0.29017	7.1751	6.15601	5.49799	4.02959	4.79982	6.94968	8.36123	14.109	10.5826	9.98827	1.04148	4.53632	6.11815	8.55626	4.4908	11.092	8.67411	10.4777	4.25096	6.3884	10.0813	5.22786
ENSOART00000027956	ENSOART00000027956	3:57359214-57360025	758	0	0	0	0	0.0840713	0	0	0	0	0.137853	0	0	0	0.200454	0	0	0	0	0	0.066818	0	0	0.0280238	0.045951	0	0	0	0	0.685689	0	0	0	0	1.10981	0	0	0	1.71125	0	0	0	0	0	0.570417	0	0
ENSOART00000027957	ENSOART00000027957	3:58719893-58739840	2424	0.73693	0.642119	0.48142	0.436108	0.799945	0.452247	0.774918	0.436011	0.43761	0.257607	0.459691	0.434897	1.23463	1.03079	0.919026	0.527194	0.4963	0.339903	0.543839	1.06148	0.454466	0.519882	0.675703	0.377076	25.1128	22.1616	16.494	15.111	27.4276	15.2527	26.4772	14.939	15.3928	8.87846	15.6222	14.743	41.8073	35.9363	31.4356	18.4866	17.3482	11.7874	18.4927	36.3931	15.8741	17.9222
ENSOART00000027958	ENSOART00000027958	3:58846330-58851967	4453	0	0.0463001	0.0484895	0.0366945	0.051525	0.0164419	0.124612	0.021382	0.0367455	0.0143424	0.0130396	0	0.16574	0.186003	0.0864455	0.0447799	0.045618	0.0156875	0.00434653	0.146063	0.0353618	0.043828	0.0641928	0.0241566	0	3.6936	3.92713	3.02219	4.11414	1.30306	9.75476	1.65989	2.88616	1.10981	1.04148	0	13.256	15.4013	7.18528	3.69732	3.71748	1.30971	0.347159	11.9475	2.90817	3.54764
ENSOART00000027960	ENSOART00000027960	3:59831961-59834182	634	0	0	0	0	0.232969	0	0	0	0.171059	0	0	0	0	0.275695	0	0	0.218121	0.473919	0	0.0918984	0.23068	0	0.0776563	0.0570195	0	0	0	0	1.37138	0	0	0	0.962052	0	0	0	0	1.71125	0	0	1.23916	2.61942	0	0.570417	1.28619	0
ENSOART00000027962	ENSOART00000027962	3:62462471-62524665	1128	0.260293	0.408836	0.840688	0.900774	0.424772	0.803721	1.11685	1.162	0.878034	1.44953	0.685547	0.432214	0.718839	1.15797	0.852616	0.645714	0.935523	0.840623	0.459351	0.909809	0.807286	0.716766	0.781782	1.16319	4.7834	7.38721	15.7085	17.1258	7.54258	14.3337	19.5095	19.9187	15.3928	25.5256	12.4977	7.93855	13.256	22.2463	16.1669	12.3244	17.3482	15.7165	8.40656	17.223	15.1297	13.4072
ENSOART00000027965	ENSOART00000027965	3:74981905-75013751	3180	0.237916	0.32238	0.15424	0.232855	0.216249	0.317268	0.665037	0.583552	0.301193	0.378548	0.478686	0.174827	0.707196	0.479632	0.537801	0.458775	0.66439	0.342836	0.297143	0.574877	0.488667	0.236492	0.399518	0.421098	10.7626	14.7744	7.06884	11.0814	10.2853	14.7681	32.0514	28.2181	13.4687	17.7569	21.871	7.93855	31.6104	22.2463	25.1485	22.1839	30.979	17.0263	13.5241	26.3351	23.3964	10.9749
ENSOART00000027966	ENSOART00000027966	3:79095303-79108057	3649	0	0	0	0	0.00968066	0.0187534	0	0	0	0	0.0152299	0.11422	0	0	0.0124966	0.0343449	0.0529143	0.0355707	0.0431498	0.00416552	0.0409433	0	0.00947802	0	0	0	0	0	0.685689	1.30306	0	0	0	0	1.04148	7.93855	0	0	0.89816	2.46488	3.71748	2.61942	2.99334	0.299387	2.93393	0
ENSOART00000027968	ENSOART00000027968	3:80213150-80351141	3848	0	0.059137	0.0249066	0	0.0212925	0.11022	0.0433594	0.0128123	0.0313681	0.053424	0.0166876	0.0179249	0.0165692	0.0130581	0.0549651	0.0186	0	0	0.0115375	0.0281975	0.00619999	0.0280145	0.0582907	0.0325348	0	3.6936	1.57085	0	1.37138	6.94968	2.78708	0.829944	1.9241	3.32942	1.04148	1.13408	1.01969	0.855626	3.59264	1.23244	0	0	0.725185	1.82265	0.410814	1.75482
ENSOART00000027970	ENSOART00000027970	3:84593691-84866029	2157	0.309732	0.308541	0.133072	0.212469	0.114371	0.239729	0.56716	0.100498	0.277477	0.502454	0.132701	0.196755	0.433038	0.321519	0.486595	0.100307	0.0511589	0.376426	0.213063	0.413717	0.175964	0.218027	0.307087	0.293476	7.1751	7.38721	3.14171	5.03699	2.74276	5.64661	13.9354	2.48983	6.73436	12.2079	3.12443	4.53632	10.1969	7.70063	11.6761	2.46488	1.23916	9.16798	4.94528	9.85787	4.29068	5.18863
ENSOART00000027971	ENSOART00000027971	3:85210302-85211049	315	2.48765	0	0.976124	0	0.773566	0.5505	1.93741	0	0	1.42823	0	0	0	0	0	0	1.49985	0	0.829217	0	0.49995	0.325375	1.08716	0.476077	2.3917	0	0.785427	0	0.685689	0.434355	1.39354	0	0	1.10981	0	0	0	0	0	0	1.23916	0	0.797233	0	0.413053	0.261809
ENSOART00000027972	ENSOART00000027972	3:85546783-85589942	1159	0	0	0.097785	0	0.0869721	0.110983	0.0882119	0.31859	0.306419	0.14224	0	0	0	0	0	0.0748217	0.0758717	0	0	0	0.0502311	0.032595	0.0953889	0.25575	0	0	1.57085	0	1.37138	1.73742	1.39354	4.97966	4.81026	2.21961	0	0	0	0	0	1.23244	1.23916	0	0	0	0.823867	0.523618
ENSOART00000027975	ENSOART00000027975	3:88847235-88896550	2471	0.0819076	0.0592107	0.166734	0	0.0779075	0.0506277	0.0640599	0.0961454	0.0478878	0.0262501	0.0976042	0.0518011	0.0486023	0.0191223	0.138843	0	0.028848	0.144393	0.0771043	0.0688558	0.0577471	0.0753151	0.0641984	0.0567611	3.58755	2.4624	7.06884	0	3.42845	2.17177	2.78708	4.14972	1.9241	1.10981	4.16591	2.26816	2.03938	0.855626	6.28712	0	1.23916	6.54856	3.34054	3.06071	2.59591	3.17708
ENSOART00000027976	ENSOART00000027976	3:92539811-92543337	1603	0	0.166106	0	0	0.11946	0.0579742	0	0.0366454	0	0.0996999	0	0	0.0916689	0	0	0.107675	0.0552386	0	0	0.0305563	0.0543044	0.0553688	0.0591447	0.0454484	0	3.6936	0	0	2.74276	1.30306	0	0.829944	0	2.21961	0	0	2.03938	0	0	2.46488	1.23916	0	0	0.679794	1.23468	1.2312
ENSOART00000027978	ENSOART00000027978	3:96107289-96115335	1407	0.462775	1.30819	0.896507	0.986315	1.1532	1.31943	2.75816	1.39074	1.07672	1.07432	1.23528	1.39247	1.72815	1.69234	1.97817	1.20497	1.25489	1.70854	1.03018	1.79956	1.38947	1.06367	1.7436	1.18059	13.1543	34.4736	24.3482	27.1997	31.5417	35.1827	71.0704	35.6876	28.8616	27.7452	33.3273	38.5587	45.8861	48.7707	55.6859	33.2759	34.6964	45.8399	28.3468	50.1142	37.9374	28.6739
ENSOART00000027979	ENSOART00000027979	3:96548476-96549538	1009	0.0798191	0	0.0527893	0.0653048	0	0.0898509	0.400409	0.119622	0	0	0.070838	0.0771121	0.138091	0.281044	0.173271	0	0.168234	0	0.0759231	0.197469	0.0560779	0.0393647	0.16342	0.0398739	1.19585	0	0.785427	1.0074	0	1.30306	5.57415	1.65989	0	0	1.04148	1.13408	2.03938	4.27813	2.69448	0	2.47832	0	1.1238	3.004	0.826106	0.597608
ENSOART00000027980	ENSOART00000027980	3:97408004-97409061	917	0.077969	0.0863131	0.153989	0	0.100157	0.31817	0.11553	0	0	0	0.144305	0.391643	0.190889	0.106969	0.396147	0.0904862	0	0	0.204639	0.231335	0.0301621	0.0801006	0.177952	0	1.19585	1.2312	2.35628	0	1.37138	4.34355	1.39354	0	0	0	2.08295	5.6704	3.05907	1.71125	6.28712	1.23244	0	0	2.98307	3.68582	0.410814	1.19583
ENSOART00000027981	ENSOART00000027981	3:97954865-97957379	865	0	0	0.0689059	0	0.0579411	0.0378792	0	0.0749431	0.166962	0.0990641	0.090601	0.190933	0.0863743	0.0706479	0.0748631	0.106246	0.109058	0	0.0938446	0.0772951	0.0717679	0.0229686	0.0319401	0.113656	0	0	0.785427	0	0.685689	0.434355	0	0.829944	1.9241	1.10981	1.04148	2.26816	1.01969	0.855626	0.89816	1.23244	1.23916	0	1.10321	0.924492	0.823867	0.261809
ENSOART00000027984	ENSOART00000027984	3:100723192-100724856	1622	55.986	619.954	652.095	655.103	385.635	365.958	521.285	511.861	1082.69	895.024	57.7404	36.0304	45.0361	54.9068	87.7593	82.1592	96.134	1089.73	49.9189	62.5674	422.676	642.384	424.292	829.857	1019.83	11571.5	12046.1	12165.4	7217.89	6741.74	9875.05	9603.59	20237.6	16747.1	1066.25	658.634	848.636	1044.04	1684.98	1580.41	1793.09	20921.2	914.904	1192.55	8098.23	11927.7
ENSOART00000027985	ENSOART00000027985	3:100723192-100724856	1577	1.95453	19.3285	16.317	16.6877	9.5808	8.36757	13.9823	12.9535	28.6709	25.4271	1.28048	1.59525	1.47989	0.952831	2.29071	2.98713	4.68511	29.3187	1.61009	1.57447	12.3303	17.4444	10.6436	22.3505	34.9059	352.672	294.511	303.192	175.209	150.597	258.758	237.053	523.509	463.767	23.1388	28.618	27.2785	17.788	43.0808	56.27	85.4728	550.231	28.8876	29.3824	230.658	316.792
ENSOART00000027986	ENSOART00000027986	3:103576026-103591016	2534	7.89843	9.41986	9.79206	7.27924	4.96382	8.34104	8.88061	8.4879	5.54952	6.31741	9.2991	6.86074	12.7478	11.2064	9.94229	10.4007	9.70122	11.7928	8.01942	11.2988	10.6316	8.83039	7.39516	6.78494	205.686	261.05	270.366	182.339	124.11	212.154	221.942	211.05	165.603	164.536	247.871	174.648	357.912	311.448	270.346	277.85	272.615	305.163	209.402	313.235	285.209	237.918
ENSOART00000027987	ENSOART00000027987	3:104836201-105202681	3617	0.0456242	0.0232356	0.0445835	0.0187788	0.0509148	0.0248324	0.0780156	0.123805	0.0367474	0.0839336	0.0591541	0.0215707	0.0385726	0.0470085	0.0326371	0	0.0229887	0.0471808	0.0421164	0.0394061	0.0233898	0.028866	0.0512543	0.0814953	2.3917	1.2312	2.35628	1.0074	2.74276	1.30306	4.18061	6.63955	1.9241	4.43923	3.12443	1.13408	2.03938	2.56688	1.79632	0	1.23916	2.61942	2.21674	2.13419	1.28619	1.53163
ENSOART00000027988	ENSOART00000027988	3:105639623-105644340	2936	0.126597	0.0519653	0.0491087	0.0208827	0.0440306	0.0649663	0.121216	0.184462	0.102404	0.122429	0.0439408	0.0734848	0.124482	0.105192	0.0900262	0.0507256	0.128721	0.0541846	0.081341	0.106567	0.0778772	0.0406522	0.0767376	0.136432	5.97925	2.4624	2.35628	1.0074	2.05707	3.04048	5.57415	8.29944	4.81026	5.54904	2.08295	3.40224	6.11815	5.13375	4.4908	2.46488	6.19579	2.61942	3.82148	5.24757	3.76003	1.94203
ENSOART00000027989	ENSOART00000027989	3:107301947-107336722	970	0	0.0832157	0	0	0.219194	0	0	0.111175	0.457594	0.0741683	0	0.143619	0.19859	0.159761	0.112086	0.0775706	0.0797291	0.16972	0.0478729	0.156813	0.109007	0.0277386	0.0730647	0.214312	0	1.2312	0	0	3.42845	0	0	1.65989	6.73436	1.10981	0	2.26816	3.05907	2.56688	1.79632	1.23244	1.23916	2.61942	0.756053	2.47409	1.69701	0.4104
ENSOART00000027990	ENSOART00000027990	3:108802883-108807540	2293	0.0337016	0.0716267	0	0.0557282	0.0573163	0.0500424	0.0798588	0.117958	0.112106	0	0.0600032	0	0.0892005	0.117751	0.0994498	0	0.104179	0.0717256	0.0312349	0.102134	0.058635	0.0424516	0.0624058	0.076688	1.19585	2.4624	0	2.0148	2.05707	1.73742	2.78708	4.14972	3.84821	0	2.08295	0	3.05907	4.27813	3.59264	0	3.71748	2.61942	1.09293	3.64328	2.1123	1.4924
ENSOART00000027991	ENSOART00000027991	3:110363351-110364893	1422	0.0549047	0.117653	0.0740609	0.0476073	0.0329248	0.0853976	0.139795	0.168412	0.226091	0.163885	0.0494159	0.105498	0	0.0378811	0	0.0581501	0	0.0627812	0.0699394	0.012627	0.0403104	0.0797737	0.0860392	0.186129	1.19585	2.4624	1.57085	1.0074	0.685689	1.73742	2.78708	3.31978	4.81026	3.32942	1.04148	2.26816	0	0.855626	0	1.23244	0	1.30971	1.50183	0.285209	0.847384	1.68022
ENSOART00000027992	ENSOART00000027992	3:110400422-110405033	1416	41.8751	44.3525	45.3142	43.4014	42.6619	39.4198	38.6893	36.3696	35.2126	32.1784	41.5779	43.7726	42.0474	37.4279	38.2338	35.31	35.8729	42.7433	42.4085	39.2364	37.9754	44.356	40.257	34.5869	691.201	747.339	761.864	711.223	703.517	643.279	639.634	603.369	612.827	534.927	690.499	720.14	694.41	651.987	642.184	597.734	614.623	720.342	700.613	662.86	644.233	740.142
ENSOART00000027993	ENSOART00000027993	3:111718396-111747215	2654	0.105211	0.0726254	0.0694413	0	0.332855	0.202229	0.321949	0.167135	0.361875	0.0636825	0.0920997	0.266748	0.298878	0.173887	0.309717	0.284165	0.289664	0.115483	0.154686	0.260827	0.229771	0.0473556	0.285677	0.197564	3.58755	2.4624	2.35628	0	11.6567	6.94968	11.1483	5.80961	12.5067	2.21961	3.12443	9.07263	10.1969	5.98938	10.7779	9.85953	9.91327	3.92914	5.26154	8.98807	7.90065	1.60623
ENSOART00000027995	ENSOART00000027995	3:116989664-117159401	2169	0.143715	0.0747482	0.0473869	0.120823	2.95407e-14	0.093154	0.258715	0.0257006	0.203252	0.173053	0.0636489	0.0350123	0.0622946	0.125359	0.0525547	0.073797	0.0368243	0.0388996	0.0807921	0.0800695	0.0498403	0.080986	0.11729	0.134002	4.7834	2.4624	1.57349	4.06348	9.7186e-13	3.04082	8.36123	0.82996	6.7353	5.54904	2.08295	1.13408	2.03938	4.27813	1.79632	2.46488	1.23916	1.30971	2.66681	2.70461	1.67125	2.69979
ENSOART00000027998	ENSOART00000027998	3:126128808-126138302	4653	0.0297624	0.0467503	0.0776588	0.133622	0.134287	0.167558	0.173271	0.113404	0.0619542	0.155471	0.157036	0.0573985	0.141937	0.104344	0.0429553	0.265571	0.165909	0.122151	0.0813989	0.096412	0.184544	0.0860104	0.158372	0.110277	2.3917	3.6936	6.28341	11.0814	10.971	13.465	13.9354	9.12938	4.81026	12.2079	12.4977	4.53632	11.2166	8.55626	3.59264	22.1839	13.6307	10.4777	6.47525	7.7885	15.4308	7.01946
ENSOART00000027999	ENSOART00000027999	3:127734805-127737565	757	0.38605	0.289886	0.179339	0.231178	0.151223	0.100098	0.481649	0.287879	0.109212	0.126682	0.349945	0	0.455132	0.350745	0.385066	0.274318	0	0.299934	0.245332	0.396981	0.191418	0.233468	0.244323	0.174591	3.58755	2.4624	1.57085	2.0148	1.37138	0.868709	4.18061	2.48983	0.962052	1.10981	3.12443	0	4.07877	3.4225	3.59264	2.46488	0	2.61942	2.23733	3.69797	1.69477	2.01602
ENSOART00000028001	ENSOART00000028001	3:131586301-131591585	273	0	2365.84	2598.88	1675.25	4830.99	8008.31	4377.94	1059.8	1568.63	1248	8.36787	0	2.45939	0	0	60.3064	77.8978	191.327	2.78929	0.819796	109.844	2213.32	5739.08	1292.14	0	973.88	1023.41	596.38	1969.98	2919.3	1410.26	375.965	839.871	456.131	3.12443	0	1.01969	0	0	23.4164	32.2181	64.1759	1.04148	0.339897	39.9368	864.557
ENSOART00000028002	ENSOART00000028002	3:131632146-131632909	288	0	703.803	702.423	591.535	1089.37	84.0224	283.756	283.192	38.4792	27.209	1.87737	0	0	0	0	14.7401	41.7147	12.7678	0.625789	0	23.0742	665.92	485.716	116.293	0	413.684	409.207	328.412	685.689	46.9103	144.928	154.37	27.8995	15.5373	1.04148	0	0	0	0	8.62709	24.7832	6.54856	0.347159	0	13.3196	383.768
ENSOART00000028003	ENSOART00000028003	3:131784123-131789872	2861	0	0.178846	0.0650833	0.142197	0.187153	0.109714	0	0.305675	0.060134	0.165812	0.0217851	0.0236091	0.0419024	0.0170438	0	0.0252969	0	0.0544372	0.0151314	0.0196487	0.026578	0.128709	0.0989558	0.177207	0	8.61841	3.14171	7.05179	8.91396	5.21226	0	14.109	2.88616	7.76865	1.04148	1.13408	2.03938	0.855626	0	1.23244	0	2.61942	0.725185	0.965003	1.28396	6.27063
ENSOART00000028004	ENSOART00000028004	3:132180518-132308558	4058	0	0	0	0	0	0.0145273	0	0	0.0628585	0.037627	0	0.0191705	0.0162616	0	0	0.0202251	0	0	0.00639017	0.00542054	0.00674169	0	0.00484242	0.0334952	0	0	0	0	0	0.868709	0	0	3.84821	2.21961	0	1.13408	1.01969	0	0	1.23244	0	0	0.378026	0.339897	0.410814	0
ENSOART00000028005	ENSOART00000028005	3:133303921-133335874	3827	0	0.0959552	0.0765429	0	0.0945802	0.00864011	0.0832659	0.0498661	0.182065	0.0434932	0.0205375	0	0	0.0332011	0	0.0957207	0	0.0778526	0.00684584	0.011067	0.0578578	0.0574994	0.0621621	0.0918082	0	4.9248	3.92713	0	4.79982	0.434355	4.18061	2.48983	9.62052	2.21961	1.04148	0	0	1.71125	0	4.92977	0	3.92914	0.347159	0.570417	2.95297	2.95065
ENSOART00000028006	ENSOART00000028006	3:133710119-133871384	1396	0	16.8726	17.3789	25.3778	22.3495	18.3407	26.1428	21.8042	32.1271	30.3292	0.139167	0	0	0	0.173906	8.4931	13.2073	11.2652	0.0463889	0.0579688	10.9885	19.8764	22.2777	28.0869	0	246.24	256.834	352.729	321.588	260.613	356.746	297.12	510.849	432.825	2.08295	0	0	0	2.69448	122.012	197.026	154.546	0.694318	0.89816	157.861	285.268
ENSOART00000028007	ENSOART00000028007	3:134982573-135079431	2050	0.319483	0.450108	0.621609	0.815581	0.632524	0.710662	1.04892	0.28283	0.561571	0.754177	0.356852	0.436242	0.45781	0.604148	0.80846	0.504365	0.642806	0.538363	0.370859	0.623473	0.561845	0.629099	0.79737	0.532859	8.37095	12.312	16.494	21.1554	16.4565	18.6773	27.8708	7.46949	15.3928	19.9765	9.37329	11.3408	12.2363	16.2569	21.5558	13.5569	17.3482	14.4068	9.69501	16.683	15.104	16.6538
ENSOART00000028008	ENSOART00000028008	3:136887716-136930083	1137	484.935	207.36	169.699	167.337	219.98	248.416	200.496	177.812	211.488	210.657	438.895	397.922	227.312	225.696	217.57	164.665	169.215	202.546	440.584	223.526	178.808	181.465	222.964	199.986	6763.37	2925.33	2399.8	2294.85	3058.17	3390.75	2663.49	2325.86	3064.21	2850.3	6133.99	5502.94	3280.35	3245.18	3125.6	2314.52	2418.84	2749.09	6133.43	3217.04	2494.15	2540
ENSOART00000028009	ENSOART00000028009	3:144477168-144527177	2000	0.0820766	0.126939	0.0268604	0.0687934	0.0931484	0.180054	0.047717	0.0558633	0.0658953	0.03831	0.0357563	0.235434	0.287177	0.257696	0.24219	0.164167	0	0.0424427	0.117756	0.262354	0.0688699	0.0741978	0.106973	0.0533562	2.3917	3.6936	0.785427	2.0148	2.74276	5.21226	1.39354	1.65989	1.9241	1.10981	1.04148	6.80447	8.15753	7.70063	7.18528	4.92977	0	1.30971	3.41255	7.68115	2.07983	2.16461
ENSOART00000028010	ENSOART00000028010	3:149308588-149309664	622	0.419495	1.74255	1.92952	2.39303	1.16956	1.2515	0.870657	1.20011	0.784252	2.34926	0.187383	1.85176	1.49584	0.844107	1.94552	1.62993	0.421985	2.12757	0.819546	1.42849	1.39316	2.0217	1.09724	1.44454	2.3917	9.84961	10.996	12.0888	6.1712	6.51532	4.18061	5.80961	4.81026	12.2079	1.04148	10.2067	8.15753	5.13375	10.7779	8.62709	2.47832	10.4777	4.54663	8.02307	7.19437	10.9781
ENSOART00000028012	ENSOART00000028012	3:150801359-151035873	2192	0.0423531	0.173092	0.110008	0.242346	0.138725	0.195817	0.281333	0.0819263	0.101014	0.226593	0.22265	0.0402854	0.147005	0.117761	0.372302	0.0823014	0.0421453	0.0430467	0.101763	0.212356	0.0558311	0.175148	0.205291	0.136511	1.19585	4.9248	3.14171	7.05179	4.11414	5.64661	8.36123	2.48983	2.88616	6.65884	6.24886	1.13408	4.07877	3.4225	10.7779	2.46488	1.23916	1.30971	2.8596	6.09306	1.67125	5.03943
ENSOART00000028013	ENSOART00000028013	3:160141065-160142856	1000	0	0	0	0	0.103514	0	0	0	0	0.0842058	0	0	0	0	0	0	0	0	0	0	0	0	0.0345046	0.0280686	0	0	0	0	1.37138	0	0	0	0	1.10981	0	0	0	0	0	0	0	0	0	0	0	0
ENSOART00000028014	ENSOART00000028014	3:162346697-162350833	3148	0.0262745	0.10888	0.0171099	0.0431985	0.0146247	0.00959519	0	0.017788	0.0420665	0	0.0230681	0.0753392	0.0228041	0.0183275	0.115432	0.0262051	0	0	0.0415606	0.0521878	0.00873505	0.0563963	0.00807329	0.0199515	1.19585	4.9248	0.785427	2.0148	0.685689	0.434355	0	0.829944	1.9241	0	1.04148	3.40224	1.01969	0.855626	5.38896	1.23244	0	0	1.87985	2.42143	0.410814	2.57501
ENSOART00000028015	ENSOART00000028015	3:163024789-163031367	450	0	0	2.06429	0.902652	0.279226	0	0	0.370183	0	1.38549	0.904388	1.7817	1.30573	0.335953	0.377543	0	1.08225	0	0.895363	0.673076	0.360749	0.988982	0.0930754	0.585223	0	0	4.71256	2.0148	0.685689	0	0	0.829944	0	3.32942	2.08295	4.53632	3.05907	0.855626	0.89816	0	2.47832	0	2.20642	1.60429	0.826106	2.24245
ENSOART00000028016	ENSOART00000028016	3:170699102-170755055	1414	0.0592543	0	0.0776341	0	0.0677154	0.239583	0.284829	0.339118	0.283303	0.1682	0	0.399707	0.148655	0.040987	0	0.241863	0.304432	0.323181	0.152987	0.063214	0.289825	0.025878	0.197376	0.26354	1.19585	0	1.57085	0	1.37138	4.7779	5.57415	6.63955	5.77231	3.32942	0	7.93855	3.05907	0.855626	0	4.92977	6.19579	6.54856	3.0448	1.3049	5.89137	0.523618
ENSOART00000028017	ENSOART00000028017	3:171842415-171845741	1143	0	0	0	0	0	0	0.0830566	0.0982747	0	0	0	0	0.12046	0.0485996	0.0509707	0	0	0	0	0.0733434	0	0	0.0276855	0.0327582	0	0	0	0	0	0	1.39354	1.65989	0	0	0	0	2.03938	0.855626	0.89816	0	0	0	0	1.26439	0	0
ENSOART00000028018	ENSOART00000028018	3:174550165-174723159	3252	0.244444	0.141363	0.16515	0.27459	0.178375	0.147247	0.236917	0.279844	0.223075	0.0422643	0.236925	0.150604	0.275218	0.253918	0.280504	0.159368	0.256534	0.290096	0.210658	0.26988	0.235333	0.193701	0.187513	0.181728	13.1543	7.38721	8.63969	15.111	9.59965	7.81838	12.5418	14.939	11.5446	2.21961	12.4977	7.93855	14.2757	13.69	15.2687	8.62709	13.6307	15.7165	11.1969	14.4115	12.6581	10.3793
ENSOART00000028019	ENSOART00000028019	3:176756244-176770592	4567	0.106103	0.257271	0.160378	0.239505	0.231346	0.193671	0.540896	0.352434	0.229548	0.155865	0.248956	0.255327	0.260471	0.343053	0.365533	0.228533	0.249748	0.350305	0.203462	0.323019	0.276195	0.219051	0.321971	0.245949	9.5668	22.1616	14.1377	22.1628	20.5707	16.9398	47.3803	30.7079	19.241	13.3177	21.871	22.6816	22.4332	31.6581	34.1301	20.9515	22.3049	32.7428	18.0398	29.4071	25.3331	19.4874
ENSOART00000028020	ENSOART00000028020	3:178313076-178317748	2698	0.0329851	0.0679416	0.0856034	0.0546518	0	0.0971435	0.07896	0.234818	0.0259089	0.123747	0.0863996	0	0.10987	0.0697251	0.0477824	0.0337078	0.0676148	0.182347	0.0397949	0.0757926	0.0945564	0.0693989	0.0587012	0.128158	1.19585	2.4624	3.14171	2.0148	0	3.47484	2.78708	8.29944	0.962052	4.43923	3.12443	0	4.07877	2.56688	1.79632	1.23244	2.47832	6.54856	1.44009	2.81399	3.41977	2.53963
ENSOART00000028021	ENSOART00000028021	3:178926556-178937917	1571	0.162483	0.113003	0.143667	0.267268	0.0926505	0.255198	0.250053	0.259086	0.135227	0.151549	0.0953933	0.20666	0.230304	0.0381331	0.353423	0	0.504563	0.228056	0.154845	0.207286	0.244206	0.174646	0.199301	0.181954	3.58755	2.4624	3.14171	6.04439	2.05707	5.64661	5.57415	5.80961	2.88616	3.32942	2.08295	4.53632	5.09846	0.855626	8.08344	0	11.1524	5.23885	3.40227	4.67917	5.46376	3.88283
ENSOART00000028022	ENSOART00000028022	3:179334842-179355619	1386	0	0.077822	0	0	0	0	0	0	0	0.139367	0	0	0	0	0	0	0	0	0	0	0	0.0259407	0	0.0464557	0	1.2312	0	0	0	0	0	0	0	2.21961	0	0	0	0	0	0	0	0	0	0	0	0.4104
ENSOART00000028025	ENSOART00000028025	3:189782450-189788277	1202	0	0	0	0	0	0	0	0	0	0	0	0	0	0.0595125	0	0	0.0857129	0.0844083	0	0.0198375	0.0567071	0	0	0	0	0	0	0	0	0	0	0	0	0	0	0	0	0.855626	0	0	1.23916	1.30971	0	0.285209	0.849624	0
ENSOART00000028027	ENSOART00000028027	3:191414092-191417755	3586	0.0473593	0.0981336	0.109712	0.13692	0.078842	0.127798	0.291215	0.315094	0.156003	0.216417	0.0623883	0.134339	0.183336	0.232996	0.293507	0.234982	0.293097	0.294713	0.0813624	0.236613	0.274264	0.114922	0.165952	0.229171	2.3917	4.9248	5.49799	7.05179	4.11414	6.51532	15.3289	16.5989	7.69641	11.0981	3.12443	6.80447	9.17722	11.9788	15.2687	12.3244	14.8699	15.7165	4.10687	12.1416	14.3036	5.82486
ENSOART00000028028	ENSOART00000028028	3:196673375-196806003	1783	2.50474	0.308218	0.492765	0.327467	0.548375	0.576778	1.13457	0.872899	0.475258	0.590309	1.20058	0.741629	0.858031	0.311078	0.686201	0.697664	0.306352	0.374089	1.48232	0.618436	0.459368	0.37615	0.75324	0.646155	62.1842	7.38721	11.7814	8.05918	13.7138	13.8994	27.8708	21.5785	11.5446	14.4275	29.1613	18.1453	20.3938	7.70063	17.065	17.2542	7.43495	9.16798	36.4969	15.0532	11.2857	9.07593
ENSOART00000028029	ENSOART00000028029	3:202670217-202720543	4279	0.0777223	0.0484344	0.0406757	0.0127027	0.0443982	0.085373	0.183123	0.0441301	0.0513749	0.147172	0.0137166	0.0594639	0.067697	0.0864583	0.0683938	0.108801	0.0635283	0.147568	0.0503009	0.074183	0.106633	0.0339376	0.104298	0.0808922	5.97925	3.6936	3.14171	1.0074	3.42845	6.51532	13.9354	3.31978	3.84821	11.0981	1.04148	4.53632	5.09846	6.845	5.38896	8.62709	4.95663	11.7874	3.85235	5.77747	8.45704	2.61424
ENSOART00000028030	ENSOART00000028030	3:203371852-203374631	953	0	0.103033	0	0	0	0	0	0	0.240898	0	0	0	0	0	0	0	0	0	0	0	0	0.0343445	0	0.0802994	0	1.2312	0	0	0	0	0	0	2.88616	0	0	0	0	0	0	0	0	0	0	0	0	0.4104
ENSOART00000028031	ENSOART00000028031	3:208014085-208023955	5365	0.0112769	0.0841236	0.0304514	0.0373778	0.0587212	0.0710038	0.132858	0.11148	0.0482583	0.0984755	0.0300813	0.0434663	0.0708788	0.0717478	0.116291	0.0568987	0.0587242	0.0590282	0.0282748	0.0863059	0.058217	0.050651	0.0875278	0.0860712	1.19585	8.61841	3.14171	4.02959	6.1712	7.38403	13.9354	11.6192	4.81026	9.98827	3.12443	4.53632	7.13784	7.70063	12.5742	6.16221	6.19579	6.54856	2.9522	9.13757	6.30219	5.26324
ENSOART00000028032	ENSOART00000028032	3:208886261-208905958	2254	0.0345284	0.212698	0.111732	0.139686	0.0782005	0.200293	0.436608	0.265116	0.11526	0.195784	0.0898238	0.0655489	0.206852	0.213279	0.320084	0.100676	0.210006	0.420614	0.0633004	0.246738	0.243765	0.154705	0.238367	0.192054	1.19585	7.38721	3.92713	5.03699	2.74276	6.94968	15.3289	9.12938	3.84821	6.65884	3.12443	2.26816	7.13784	7.70063	11.6761	3.69732	7.43495	15.7165	2.19615	8.83818	8.94961	5.45044
ENSOART00000028033	ENSOART00000028033	3:209096775-209231054	4884	0.0525117	0.0490427	0.0282594	0.0469768	0.0354196	0.108874	0.106038	0.11864	0.0584022	0.107285	0.148469	0.07917	0.081219	0.0987716	0.0854933	0.121252	0.133838	0.065647	0.0933834	0.0884946	0.106912	0.0414263	0.0834438	0.0947756	5.23883	4.73103	2.80723	4.77057	3.34582	10.2785	9.60877	10.6947	5.66124	9.71783	14.2227	7.60984	7.8824	10.1141	8.60593	11.963	13.333	6.40106	9.02379	8.86749	10.5657	4.10294
ENSOART00000028034	ENSOART00000028034	3:209096775-209231054	4937	0.00739567	0.00200035	0.00335564	0.00261616	0.00087131	0.00154157	0.00160382	0.00104402	0.00114081	0.00297227	0.00372416	0.00340649	0.00282717	0.00149193	0.00372071	0.00364924	0.00297756	0.00150683	0.00484211	0.00267994	0.00271121	0.00265738	0.0013389	0.00171903	0.740422	0.193772	0.334477	0.266419	0.0826307	0.146051	0.145989	0.0945521	0.111071	0.27044	0.357982	0.328711	0.275127	0.153372	0.375669	0.361369	0.297737	0.147499	0.475705	0.268056	0.268868	0.26489
ENSOART00000028035	ENSOART00000028035	3:212427275-212792889	5267	0.118291	0.444063	0.172984	0.22109	0.370467	0.249255	0.426574	0.266044	0.0525994	0.355304	0.350017	0.535136	0.657673	0.374992	0.340441	0.450697	0.439553	0.463368	0.334481	0.457702	0.451206	0.279379	0.348765	0.224649	8.37095	32.0112	12.5668	16.1184	26.7419	17.8085	30.6578	19.0887	3.84821	25.5256	24.9954	37.4246	47.9255	27.38	25.1485	33.2759	32.2181	34.0525	23.597	33.4847	33.1822	20.2321
ENSOART00000028036	ENSOART00000028036	3:216883953-216921173	2550	1.03733	1.05212	0.83418	0.938285	1.70697	1.20405	2.12171	1.08219	1.00173	1.24615	1.50463	1.04199	0.718244	0.882603	0.973832	1.47315	2.02578	0.857628	1.19465	0.858226	1.45218	0.941529	1.67757	1.11002	35.8755	36.936	29.0608	32.2367	58.2836	41.2637	71.0704	35.6876	36.558	42.1727	52.0738	35.1565	26.512	30.8025	35.0282	50.5301	70.632	28.8137	41.0353	30.7809	49.9919	32.7445
ENSOART00000028037	ENSOART00000028037	3:216883953-216921173	1768	0.709883	1.39876	0.756261	0.733591	1.30917	1.00569	1.46093	1.67112	0.89405	1.44194	1.39133	0.816133	0.731585	0.978864	0.964187	0.532892	0.439492	1.04461	0.97245	0.891546	0.672331	0.96287	1.2586	1.3357	20.3294	39.3984	21.2065	20.148	34.9701	26.93	37.6255	42.3271	25.9754	37.7334	38.5346	22.6816	21.4135	29.0913	27.843	14.7893	12.3916	27.504	27.1819	26.1159	18.2283	26.9176
ENSOART00000028038	ENSOART00000028038	3:217337774-217357325	4250	0.0187791	0.0771982	0.0363816	0.0157761	0.0226037	0.0285128	0	0.0430316	0.0436947	0.110603	0	0.018397	0.015428	0.0518905	0.0135977	0.0580496	0.0190094	0.0640713	0.012392	0.0269721	0.0470434	0.0431186	0.0170389	0.0657766	1.19585	4.9248	2.35628	1.0074	1.37138	1.73742	0	2.48983	2.88616	6.65884	0	1.13408	1.01969	3.4225	0.89816	3.69732	1.23916	3.92914	0.776643	1.78012	2.95521	2.76283
ENSOART00000028040	ENSOART00000028040	3:219235404-219245989	4588	0.0700973	0	0.0342804	0.0737638	0.0102973	0.0653892	0.171889	0.0385152	0.0956344	0.0337556	0.0307134	0.0514441	0.102172	0.122777	0.038336	0.0180753	0.0895294	0.0196516	0.0507516	0.0877618	0.0424188	0.0360147	0.0825253	0.0559684	4.7834	0	2.35628	5.03699	0.685689	4.34355	11.1483	2.48983	6.73436	2.21961	2.08295	3.40224	7.13784	8.55626	2.69448	1.23244	6.19579	1.30971	3.42286	6.12952	2.91265	2.46442
ENSOART00000028041	ENSOART00000028041	3:219874503-219876643	2051	0	0.130316	0	0.105608	0.0485602	0	0.0504278	0	0.0329392	0	0	0.0405272	0.138596	0.0594302	0	0	0	0.0474877	0.0135091	0.0660086	0.0158292	0.0786413	0.032996	0.0109797	0	3.6936	0	3.02219	1.37138	0	1.39354	0	0.962052	0	0	1.13408	4.07877	1.71125	0	0	0	1.30971	0.378026	1.93001	0.436571	2.2386
ENSOART00000028042	ENSOART00000028042	3:220093323-220220596	1390	0.358796	0.300836	0.376486	0.31495	0.423039	0.832615	0.998783	0.490474	0.222121	0.143073	0.442376	0.556991	0.902183	0.438908	0.719247	1.29513	0.444141	0.244007	0.452721	0.686779	0.661093	0.330758	0.751479	0.285223	5.97925	4.9248	6.28341	5.03699	6.85689	13.0306	15.3289	7.46949	3.84821	2.21961	7.29034	9.07263	15.2954	7.70063	12.5742	20.9515	7.43495	3.92914	7.44741	11.8567	10.7719	5.41507
ENSOART00000028043	ENSOART00000028043	3:220399813-220402100	1575	0.566834	1.83736	1.47615	2.12031	2.29795	1.97679	3.0167	3.0566	1.90264	2.41064	1.09892	0.550566	1.73169	1.96312	1.56982	2.15009	2.5676	1.6963	0.738775	1.75488	2.138	1.81127	2.43048	2.45663	10.7626	35.7048	28.2754	39.2885	43.1984	37.3545	55.7415	56.4362	38.4821	45.5021	20.8295	10.2067	34.6695	37.6475	30.5374	40.6706	49.5663	31.4331	13.933	34.2848	40.5567	34.4229
ENSOART00000028044	ENSOART00000028044	3:220483505-220523669	4634	2.5477e-07	2.00039e-07	1.30684e-07	4.07284e-05	9.86928e-08	0.0247277	2.10826e-07	1.38971e-07	0.061499	1.95627e-07	1.10525e-07	1.96211e-07	0.0316362	1.71996e-07	4.28055e-08	3.03002e-07	1.77468e-07	2.08865e-07	1.87169e-07	0.0105455	2.29778e-07	1.36864e-05	0.00824266	0.0204998	1.91241e-05	1.47169e-05	9.71512e-06	0.00316196	7.61561e-06	1.87116	1.61876e-05	1.08365e-05	4.4779	1.4651e-05	8.21347e-06	1.46248e-05	2.31368	1.30806e-05	3.30188e-06	2.3694e-05	1.34716e-05	1.64663e-05	1.39875e-05	0.771233	1.78773e-05	0.00106213
ENSOART00000028046	ENSOART00000028046	3:220483505-220523669	2443	0.10639	0.114137	0.0894881	0.0620779	0.0309455	0.0757013	0.352574	0.0949798	0.0746797	0.155335	0.0955486	0.102749	0.112551	0.207342	0.179293	0.0819595	0.0838074	0.1761	0.101563	0.166395	0.113956	0.0885675	0.153074	0.108332	4.78337	4.92478	3.92712	2.85698	1.37137	3.32846	15.3289	4.1497	3.20174	6.65882	4.16589	4.53629	4.80659	9.41186	8.08343	3.69729	3.71745	7.85825	4.49518	7.43396	5.091	3.90296
ENSOART00000028047	ENSOART00000028047	3:220536740-220562808	1559	5.26526	4.65929	4.54644	4.66831	7.00676	6.62573	8.21245	8.79623	4.93106	6.73172	6.63299	3.38353	6.79164	7.29853	7.96346	7.15592	8.79429	9.14228	5.09393	7.35121	8.36416	4.62468	7.28164	6.81967	82.5136	77.5657	75.4009	68.5031	103.539	99.4672	118.451	126.981	90.4329	102.102	106.231	51.0336	113.186	123.21	128.437	110.92	149.938	136.21	79.9259	121.611	132.356	73.8232
ENSOART00000028048	ENSOART00000028048	3:220536740-220562808	5729	3.24218	7.22125	4.89234	4.71945	8.98694	8.08834	11.0809	10.8451	5.49441	10.6789	5.5305	4.26338	8.09442	5.28021	7.22737	8.18453	7.02766	7.0758	4.34535	6.86733	7.42933	5.61102	9.3854	9.00615	287.004	647.612	439.053	414.041	770.715	699.311	933.67	905.469	511.812	914.481	486.37	367.442	734.178	480.006	650.268	720.978	634.449	609.016	380.272	621.484	654.815	500.235
ENSOART00000028049	ENSOART00000028049	3:220841890-220986168	2530	0.326476	0.756178	0.49631	0.366815	0.683675	1.04227	0.961031	0.991826	0.941368	1.22206	0.409637	0.158668	0.742854	0.756025	0.872483	0.598083	0.363721	0.832911	0.29826	0.790454	0.598238	0.539768	0.895658	1.05175	14.3502	33.2424	21.9919	16.1184	28.7989	44.3042	39.0191	39.8373	42.3303	51.0511	17.7051	6.80447	32.6301	34.225	38.6209	25.8813	16.1091	35.3622	12.9533	35.1587	25.7842	23.7842
ENSOART00000028050	ENSOART00000028050	3:221044731-221191145	5107	0.274931	0.589976	0.434772	0.787923	0.562681	0.675749	0.909834	0.999349	0.520544	1.18391	0.422552	0.248114	0.691884	0.518529	0.677443	0.640741	0.597796	0.21503	0.315199	0.629285	0.484522	0.604224	0.716088	0.901268	16.7419	36.936	27.4899	46.3403	33.5988	39.9606	52.9544	58.0961	34.6339	71.0277	26.0369	14.743	43.8467	33.3694	43.1117	39.4381	38.4139	13.0971	19.1739	40.1093	30.3164	36.9221
ENSOART00000028051	ENSOART00000028051	3:221410411-221415736	1949	0.445067	1.19277	0.654271	1.44872	0.812066	1.06222	1.90535	1.06288	0.284602	0.870207	0.684632	0.293757	1.61442	0.538599	0.72579	1.09014	1.26221	0.747306	0.474486	0.959603	1.03322	1.09858	1.25988	0.73923	10.7626	29.5488	16.494	33.2441	18.5136	24.3239	41.8061	23.2384	7.69641	19.9765	16.6636	6.80447	40.7877	13.69	17.9632	25.8813	32.2181	17.0263	11.4102	24.147	25.0419	26.429
ENSOART00000028052	ENSOART00000028052	3:221752115-221755650	3214	0.0276313	0.22339	0.0894647	0.0234094	0.129315	0.0719505	0.304853	0.20274	0.0625486	0.182105	0.120251	0.0808485	0.184302	0.115896	0.226358	0.200829	0.195285	0.189736	0.0762435	0.175519	0.195283	0.112088	0.168706	0.149131	1.19585	9.84961	3.92713	1.0074	5.48551	3.04048	12.5418	8.29944	2.88616	7.76865	5.20738	3.40224	8.15753	5.13375	9.87976	8.62709	8.67411	7.85827	3.26849	7.72368	8.38649	4.92805
ENSOART00000028053	ENSOART00000028053	3:222356387-222364947	5076	0.0256216	0.0929918	0.0751365	0.0280874	0.103247	0.038928	0.140242	0.13843	0.0455404	0.0621542	0.069931	0.0749248	0.0682273	0.060161	0.0755265	0.0798347	0.0456931	0.121781	0.0568258	0.0679716	0.0824362	0.0654052	0.094139	0.0820415	3.58755	12.312	10.2105	4.02959	13.7138	5.21226	18.116	17.4288	5.77231	7.76865	9.37329	10.2067	9.17722	8.55626	10.7779	11.092	6.19579	17.0263	7.72252	9.5038	11.438	8.85072
ENSOART00000028054	ENSOART00000028054	3:222692014-222695628	3431	0.0270057	0.106541	0.0170621	0.0231641	0.0475479	0.0099105	0.0646134	0	0	0	0.185049	0.026071	0.194464	0.0371229	0.137031	0.0272589	0.187417	0.0593102	0.0793752	0.122873	0.0913288	0.0489226	0.0406906	0	1.19585	4.9248	0.785427	1.0074	2.05707	0.434355	2.78708	0	0	0	8.33181	1.13408	9.17722	1.71125	6.28712	1.23244	8.67411	2.61942	3.55391	5.7252	4.17533	2.23921
ENSOART00000028055	ENSOART00000028055	3:222756656-222759249	2494	0.102422	0.069682	0.15207	0.196797	0.227155	0.0518771	0.303727	0.15764	0.157376	0.066405	0.147055	0.166597	0.2214	0.141046	0.123651	0.173868	0.0686655	0.197484	0.138691	0.162032	0.146672	0.139516	0.194253	0.12714	3.58755	2.4624	5.49799	7.05179	7.54258	1.73742	9.75476	4.97966	5.77231	2.21961	5.20738	5.6704	8.15753	5.13375	4.4908	6.16221	2.47832	6.54856	4.82178	5.92736	5.06303	5.00406
ENSOART00000028057	ENSOART00000028057	3:222868854-222870301	1343	0.53423	1.78332e-05	0.868687	0.559879	0.486032	0.898307	2.03543	0.654567	0.212661	0.652292	0.162278	0.121544	0.339716	5.35056e-14	0.455969	2.99369e-05	0.540647	0.597976	0.272684	0.265228	0.379551	0.476195	1.13992	0.506506	9.5612	0.000321631	15.9173	10.0776	8.2564	15.1928	33.5862	10.6676	3.98528	11.245	2.90589	2.12301	6.37196	9.92971e-13	8.34052	0.000539389	9.96297	10.1821	4.86337	4.90416	6.7152	8.6651
ENSOART00000028058	ENSOART00000028058	3:222868854-222870301	1250	0.438901	1.66109	1.40554	0.24727	0.754327	0.114465	0.452479	1.6572	0.216582	0.203687	0.333336	0.720179	0.759159	0.740579	0.199121	2.18706	0.441887	1.28933	0.497472	0.566286	1.30609	1.10463	0.440424	0.69249	7.18063	27.0861	23.354	4.02593	11.6286	1.74708	6.82641	24.6358	3.71113	3.18238	5.42592	11.4859	13.0022	12.608	3.33556	35.7403	7.38523	19.9413	8.03082	9.64859	21.0223	18.1553
ENSOART00000028059	ENSOART00000028059	3:222868854-222870301	803	7.48728e-06	6.27174e-30	3.37614e-06	4.41889e-07	4.52252e-06	0	1.4062e-08	0.413824	1.45222e-07	1.7236e-05	0	3.41494e-06	4.99394e-07	0.025791	2.15418e-07	1.91601e-31	2.89247e-06	2.38224e-06	3.63407e-06	0.00859723	1.75824e-06	1.27268e-06	1.51219e-06	0.137947	6.18367e-05	4.66711e-29	2.55005e-05	3.22802e-06	3.45436e-05	0	9.56965e-08	2.87403	1.22094e-06	0.000126387	0	2.84259e-05	4.03663e-06	0.226337	1.76761e-06	1.42469e-30	2.21888e-05	1.62213e-05	3.00875e-05	0.0754475	1.28034e-05	9.57617e-06
ENSOART00000028060	ENSOART00000028060	3:222887935-222889599	1424	0	0	0.0495661	0	0	0.0270795	0	0	0	0	0	0	0	0.0520629	0	0	0.0768958	0	0	0.0173543	0.0256319	0.016522	0.0090265	0	0	0	0.785427	0	0	0.434355	0	0	0	0	0	0	0	0.855626	0	0	1.23916	0	0	0.285209	0.413053	0.261809
ENSOART00000028061	ENSOART00000028061	3:222964521-222966144	1573	0.182799	0.429748	0.231249	0.310442	0.344786	0.376199	0.8046	0.688142	0.509926	0.34134	0.422564	0.293304	0.766509	0.466376	0.476823	0.616208	0.426099	0.949439	0.299556	0.569903	0.663915	0.323813	0.508528	0.513136	3.58755	8.61841	4.71256	6.04439	6.85689	7.38403	15.3289	13.2791	10.5826	6.65884	8.33181	5.6704	16.3151	9.41188	9.87976	12.3244	8.67411	18.336	5.86325	11.8689	13.1115	6.45845
ENSOART00000028062	ENSOART00000028062	3:223285058-223590857	2819	0.233956	0.320487	0.358424	0.453323	0.87097	0.544017	0.661234	0.825111	0.424754	1.0401	0.873943	0.555328	0.921648	0.408151	1.02572	0.623039	0.881424	0.687259	0.554409	0.785171	0.730574	0.377411	0.692073	0.763322	10.7626	14.7744	16.494	20.148	37.7129	23.8895	27.8708	34.0277	20.2031	44.3923	39.5761	24.9497	43.8467	19.6794	48.5006	28.3462	40.8922	30.1234	25.0962	37.3423	33.1206	17.1388
ENSOART00000028063	ENSOART00000028063	3:223285058-223590857	1079	0	0	0.219041	0	0.262246	0.0848686	0	0.169641	0.160725	0	0	0.103442	0.0880094	0.147701	0.239691	0.119729	0	0	0.0344808	0.158467	0.0399098	0.0730138	0.115705	0.110122	0	0	2.35628	0	2.74276	0.868709	0	1.65989	1.9241	0	0	1.13408	1.01969	1.71125	2.69448	1.23244	0	0	0.378026	1.80847	0.410814	0.785427
ENSOART00000028064	ENSOART00000028064	3:223285058-223590857	2665	0.0298282	0.101202	0.0413129	0.0493076	0.0184088	0.0289803	0.084827	0.158597	0.0820189	0.0684131	0.0282107	0.0606145	0.0602408	0.0791847	0.0656121	0.0863706	0.103279	0.0381378	0.0395511	0.0683459	0.0759292	0.0639408	0.044072	0.10301	2.3917	7.38721	3.14171	4.02959	1.37138	2.17177	5.57415	9.95933	5.77231	4.43923	2.08295	4.53632	5.09846	5.98938	5.38896	6.16221	7.43495	2.61942	3.00366	5.49227	5.40553	4.85284
ENSOART00000028065	ENSOART00000028065	3:223665157-223906170	1240	1.40791e-06	0.724936	0.310058	1.24663	0.131111	0.12094	0.377264	0.276856	0.163179	0.103846	0.598535	4.2139e-06	0.613198	0.47911	1.44639	0.570271	0.561601	0.288493	0.199514	0.846233	0.473455	0.760543	0.209771	0.181294	2.01985e-05	10.4829	4.43994	17.23	1.85403	1.70301	5.13443	3.7269	2.49972	1.46941	8.547	5.93694e-05	9.20711	6.97647	21.0554	8.06454	8.04325	3.79715	2.84903	12.413	6.63498	10.7176
ENSOART00000028066	ENSOART00000028066	3:223665157-223906170	759	0.835565	1.2542	0.412038	0.232051	1.41326	0.952632	1.81595	1.33253	0.824083	0.223952	1.9515	1.45876	1.86203	1.26865	0.266655	2.4397	2.02659	0.3676	1.41527	1.13245	1.61129	0.632765	1.39395	0.793523	7.17508	10.4475	3.41432	1.91053	11.8598	7.85279	14.3751	10.3821	7.1208	1.86002	16.4484	12.4748	16.2852	10.9917	2.29675	20.2816	16.7399	2.75141	12.0328	9.85786	13.2576	5.25745
ENSOART00000028067	ENSOART00000028067	3:223665157-223906170	1059	0	0	0	0.217412	0.0719347	0.0445183	0	0	0	0	0	0	0	0	0.0833188	0	0	0	0	0.0277729	0	0.0724706	0.0388176	0	0	0	0	2.0148	0.685689	0.434355	0	0	0	0	0	0	0	0	0.89816	0	0	0	0	0.299387	0	0.671599
ENSOART00000028068	ENSOART00000028068	3:223665157-223906170	1930	0	2.26161	2.13152	2.61171	3.06164	3.49817	4.58049	5.92773	3.10191	3.53653	0.139862	0	0.471007	0.0360861	0.35336	1.30069	1.35064	1.19367	0.0466208	0.286818	1.28167	2.33494	3.71343	4.18873	0	52.9417	50.2673	55.4069	64.4548	74.2747	91.9735	119.512	80.8123	75.4669	3.12443	0	11.2166	0.855626	8.08344	28.3462	32.2181	24.8845	1.04148	6.71856	28.4829	52.8719
ENSOART00000028069	ENSOART00000028069	3:223665157-223906170	2791	1.40414	0.934984	0.879589	1.39017	1.17348	0.580957	1.19629	1.56156	0.756757	1.47433	1.6126	0.857655	0.844754	1.32111	1.03299	1.53222	1.44942	1.72629	1.29146	1.06628	1.56931	1.06825	0.983574	1.26422	51.4215	35.7048	33.7894	50.3699	41.827	20.849	41.8061	53.9464	30.7857	53.2707	59.3642	30.6201	32.6301	50.4819	38.6209	56.6923	55.7621	61.5565	47.1353	40.5776	58.0036	39.9547
ENSOART00000028070	ENSOART00000028070	3:223665157-223906170	2005	3.03536	2.24507	2.27804	2.53048	2.49058	2.46095	3.13315	1.96565	2.22834	3.03655	2.80922	2.46453	4.3611	3.82038	3.42073	3.32892	2.29665	2.65468	2.7697	3.8674	2.76008	2.35119	2.69489	2.41018	68.1634	51.7105	53.306	55.4069	54.1694	53.9243	66.8898	41.4972	54.8369	67.6982	64.5716	54.4358	104.009	89.8407	79.0381	76.4114	54.523	57.6273	62.3903	90.9624	62.8539	53.4744
ENSOART00000028071	ENSOART00000028071	3:223665157-223906170	1543	0.829244	1.32987	0.641472	1.25479	0.78326	1.55387	1.85356	1.31184	0.876822	1.82054	1.16028	1.63226	2.7154	1.37129	2.15123	1.9331	1.60849	1.10955	1.20726	2.0793	1.55038	1.07538	1.3969	1.3364	12.8862	21.5757	10.2105	18.8892	11.8283	23.6595	27.8708	19.5988	15.3928	28.7905	18.3697	24.9497	45.4257	22.0456	33.9271	30.3063	25.8757	16.1699	18.7352	33.7995	24.1173	16.8918
ENSOART00000028072	ENSOART00000028072	3:223665157-223906170	2308	1.26006	1.22453	0.68266	1.14149	2.37477	1.86391	2.78623	2.85336	1.89355	2.7665	2.44451	1.40402	2.54453	2.10223	3.34832	1.66394	2.12351	2.03643	1.70286	2.66503	1.94129	1.01623	2.34164	2.50447	31.3602	31.3659	17.2794	27.4511	56.7406	44.5342	65.4963	66.7154	52.9128	68.8725	61.824	34.0224	67.76	54.1051	84.6301	41.1753	54.6697	46.6963	42.4022	68.8317	47.5138	25.3655
ENSOART00000028073	ENSOART00000028073	21:637864-671799	1470	0	0.0524113	0.165524	0.172636	0.212237	0.0381498	0.0625106	0.190744	0.872758	0.0501508	0	0	0	0.0341645	0.0367345	0	0	0	0	0.023633	0	0.130191	0.104299	0.371218	0	1.2312	3.92713	4.02959	4.79982	0.868709	1.39354	4.14972	20.2031	1.10981	0	0	0	0.855626	0.89816	0	0	0	0	0.584595	0	3.06264
ENSOART00000028074	ENSOART00000028074	21:2460841-2468934	2072	0.139993	0.341236	0.428127	0.304714	0.307369	0.218561	0.533858	0.470739	0.524676	0.128195	0.286078	0.26775	0.319937	0.459979	0.503235	0.605679	0.381417	0.446087	0.231274	0.427717	0.477728	0.358026	0.353263	0.374537	3.58755	8.61841	10.996	8.05918	8.22827	5.64661	13.9354	12.4492	13.4687	3.32942	7.29034	6.80447	8.15753	11.9788	13.4724	16.0217	9.91327	11.7874	5.89412	11.2029	12.5741	9.22452
ENSOART00000028075	ENSOART00000028075	21:6801446-6844671	1322	1.60864	4.31934	6.35313	4.45549	8.67643	8.22137	6.10906	7.97182	7.95565	8.00353	1.6875	2.00463	2.51291	1.62971	1.45793	2.9658	4.55651	3.44568	1.76692	1.86685	3.656	5.04265	7.66895	7.977	26.3087	71.4097	106.818	76.5622	149.48	138.559	105.909	136.941	127.953	135.396	28.1199	32.8883	41.8073	27.38	25.1485	51.7625	76.8278	61.5565	29.1056	31.4453	63.3823	84.93
ENSOART00000028076	ENSOART00000028076	21:14439802-14441851	1239	0.132598	0.210545	0.220604	0.108	0.188641	0.242417	0.384387	0.231097	0.227945	0.43591	0.231111	0.125275	0.401314	0.280222	0.145375	0.390611	0.346108	0.281991	0.162995	0.275637	0.33957	0.179716	0.271815	0.298317	2.3917	3.6936	3.92713	2.0148	3.42845	4.34355	6.96769	4.14972	3.84821	7.76865	4.16591	2.26816	7.13784	5.13375	2.69448	7.39465	6.19579	5.23885	2.94192	4.98869	6.27643	3.21184
ENSOART00000028079	ENSOART00000028079	21:21138058-21139152	941	0.989464	1.09842	0.536601	0.521106	0.515342	0.831678	2.23677	0.882784	1.07419	1.46653	1.86463	1.41862	1.5186	2.0244	1.27389	1.78525	1.4802	1.14788	1.42424	1.60563	1.47111	0.718709	1.1946	1.14117	11.9585	12.312	6.28341	6.04439	6.1712	9.5558	25.0837	9.95933	12.5067	16.6471	21.871	17.0112	18.3544	24.8131	16.1669	20.9515	17.3482	13.0971	16.9469	19.7782	17.1323	8.21327
ENSOART00000028085	ENSOART00000028085	21:30140520-30206324	1341	0	0	0	0	0.0503261	0.164216	0	0	0	0	0	0	0	0	0	0	0	0	0	0	0	0	0.0715139	0	0	0	0	0	0.685689	2.17177	0	0	0	0	0	0	0	0	0	0	0	0	0	0	0	0
ENSOART00000028086	ENSOART00000028086	21:31837175-31842900	5346	0	0.0535387	0.295694	0.052872	0.23648	0.0900329	0.137842	0.18222	0.0734121	0.147415	0	0	0.13253	0.070871	0.0653721	0.103886	0.144454	0.109901	0	0.0895912	0.119414	0.134035	0.154785	0.134349	0	4.9248	27.4899	5.03699	21.9421	8.25274	12.5418	16.5989	6.73436	13.3177	0	0	12.2363	6.845	6.28712	9.85953	13.6307	10.4777	0	8.45614	11.3227	12.4839
ENSOART00000028087	ENSOART00000028087	21:32330203-32378008	4040	0.0180142	0.0920653	0	0.0150269	0.0637631	0.0532374	0.0218835	0.0132796	0	0.0345768	0.158709	0.139976	0.0873643	0.0513429	0.0662074	0.0187135	0.0750803	0.0829849	0.105566	0.0683049	0.0589262	0.0356974	0.0462946	0.0159521	1.19585	6.15601	0	1.0074	4.11414	3.47484	1.39354	0.829944	0	2.21961	10.4148	9.07263	6.11815	3.4225	4.4908	1.23244	4.95663	5.23885	6.89442	4.67715	3.80931	2.3878
ENSOART00000028088	ENSOART00000028088	21:34851190-34895950	992	0	0	0	0	0	0	0	0	0	0	0	0	0.0845837	0	0	0	0	0.213528	0	0.0281946	0.0711761	0	0	0	0	0	0	0	0	0	0	0	0	0	0	0	1.01969	0	0	0	0	2.61942	0	0.339897	0.873141	0
ENSOART00000028089	ENSOART00000028089	21:34851190-34895950	3041	0	0	0	0.0227108	0	0	0	0	0.0205275	0.0246664	0	0	0.0659182	0	0.0193869	0.0268975	0	0.0574551	0	0.028435	0.0281175	0.00757027	0	0.0150646	0	0	0	1.0074	0	0	0	0	0.962052	1.10981	0	0	3.05907	0	0.89816	1.23244	0	2.61942	0	1.31908	1.28396	0.335799
ENSOART00000028091	ENSOART00000028091	21:37496926-37502259	5125	0	0.0161022	0.0102263	0.0127138	0.0175498	0.0112633	0	0	0	0	0.0136018	0.0299206	0.0263473	0	0.0112459	0	0	0.0326867	0.0145075	0.0125311	0.0108956	0.0130141	0.00960436	0	0	1.2312	0.785427	1.0074	1.37138	0.868709	0	0	0	0	1.04148	2.26816	2.03938	0	0.89816	0	0	2.61942	1.10321	0.979181	0.873141	1.00801
ENSOART00000028092	ENSOART00000028092	21:37857128-38235040	2123	0.80903	1.23166	0.859277	0.982824	0.825862	0.839644	1.27818	1.18229	0.8692	1.07508	1.02366	1.1041	1.68678	1.29021	1.17985	1.48025	1.51879	1.13862	0.978929	1.38561	1.37922	1.02459	0.981228	1.04219	27.5045	40.6296	28.2754	34.2515	28.1133	28.2331	43.1997	39.8373	27.8995	35.5138	34.3687	37.4246	56.083	44.4925	41.3154	51.7625	50.8055	39.2914	33.0993	47.297	47.2865	34.3855
ENSOART00000028094	ENSOART00000028094	21:39798097-39818028	3449	0.629293	0.148336	0.134254	0.119824	0.216956	0.267297	0.346504	0.376118	0.299778	0.240971	0.659267	0.452723	0.635566	0.42371	0.36739	0.41193	0.651491	0.550051	0.580428	0.475555	0.537824	0.134138	0.276919	0.305622	37.0713	8.61841	7.85427	7.05179	12.3424	15.2024	19.5095	20.7486	17.3169	13.3177	38.5346	26.0838	37.7286	25.6688	22.454	24.6488	38.4139	32.7428	33.8966	28.6171	31.9352	7.84149
ENSOART00000028095	ENSOART00000028095	21:40066231-40080034	794	0	0	0	0	0	0	0	0.113588	0	0	0	0.168956	0.152607	0	0.132018	0	0	0	0.0563187	0.094875	0	0	0	0.0378625	0	0	0	0	0	0	0	0.829944	0	0	0	1.13408	1.01969	0	0.89816	0	0	0	0.378026	0.639284	0	0
ENSOART00000028096	ENSOART00000028096	21:40263048-40419617	1259	3.14273	6.17732	4.99638	6.1817	5.15244	6.32174	4.86715	5.35326	6.6339	5.88051	3.8982	3.10151	5.94627	5.35406	3.48104	4.57378	7.16731	4.2174	3.38081	4.92712	5.3195	5.78514	5.44711	5.95589	49.0298	94.8025	76.9718	95.7028	76.7972	94.255	71.0704	77.1848	104.864	87.6748	60.4057	47.6313	93.8116	85.5626	54.7878	71.4816	111.524	62.8662	52.3556	78.054	81.9574	89.159
ENSOART00000028097	ENSOART00000028097	21:41582151-41586158	3515	0.0211652	0	0.0276427	0.0349193	0.0606513	0.0615092	0.0990475	0.059783	0.0335492	0.0596391	0.074021	0	0.070712	0.0443116	0	0.0426827	0.0434873	0.0459152	0.0317287	0.0383412	0.0440284	0.020854	0.073736	0.0509904	1.19585	0	1.57085	2.0148	3.42845	3.47484	5.57415	3.31978	1.9241	3.32942	4.16591	0	4.07877	2.56688	0	2.46488	2.47832	2.61942	1.78725	2.21521	2.52087	1.19522
ENSOART00000028098	ENSOART00000028098	21:41633710-41670040	3400	0.040123	0.063021	0.130986	0	0.0122889	0.0538489	0.0780623	0.0473271	0.0318181	0.0402314	0.0887934	0.137819	0.0506538	0.0417952	0.0741689	0.083966	0.103166	0.0231678	0.0889117	0.0555393	0.0700998	0.0646689	0.0480667	0.0397922	2.3917	3.6936	7.85427	0	0.685689	3.04048	4.18061	2.48983	1.9241	2.21961	5.20738	7.93855	3.05907	2.56688	4.4908	4.92977	6.19579	1.30971	5.17921	3.37225	4.14509	3.84929
ENSOART00000028099	ENSOART00000028099	21:41797304-41817789	2045	0.1406	0	0.269754	0.159197	0.263922	0.254701	0.107458	0.700414	0.177216	0.465245	0	0.266957	0.277127	0.257701	0.137752	0.234266	0.13984	0.442237	0.135852	0.224194	0.272114	0.142984	0.208694	0.447625	3.58755	0	7.06884	4.02959	6.85689	6.51532	2.78708	18.2588	4.81026	12.2079	0	6.80447	7.13784	6.845	3.59264	6.16221	3.71748	11.7874	3.46401	5.85849	7.22236	3.69948
ENSOART00000028100	ENSOART00000028100	21:42055537-42058123	2469	0.0478527	0.128799	0.0316004	0	0.0290052	0.0275057	0.0620617	0.148803	0.0798603	0.0744311	0.0216045	0.0477012	0.0406775	0.102251	0.0349757	0.0251737	0.0251221	0.0822053	0.0390528	0.0593013	0.044167	0.0534666	0.0395242	0.101032	2.3917	6.15601	1.57085	0	1.37138	1.30306	2.78708	6.63955	3.84821	3.32942	1.04148	2.26816	2.03938	5.13375	1.79632	1.23244	1.23916	3.92914	1.90044	2.98982	2.13358	2.57562
ENSOART00000028101	ENSOART00000028101	21:42314104-42325952	732	4.73133	3.45221	3.96115	2.05539	3.22474	4.1577	5.24711	4.29381	5.99944	5.37786	5.77015	4.01446	4.03651	5.39357	6.27449	4.07194	2.78418	3.80139	4.83864	5.23486	3.55251	3.15625	4.20985	5.2237	35.8755	24.624	28.2754	15.111	22.7157	29.1018	34.8384	28.2181	46.1785	37.7334	41.6591	30.6201	30.5907	41.9257	46.7043	28.3462	19.8265	23.5748	36.0516	39.7402	23.9158	22.6701
ENSOART00000028102	ENSOART00000028102	21:42368614-42455169	2117	0.401172	0.731307	0.574379	1.88335	1.09296	1.51984	1.63339	1.50661	1.18612	1.65174	0.672466	0.609397	0.885894	0.920255	0.452613	1.2036	1.41055	0.837865	0.561012	0.752921	1.15067	1.06301	1.4154	1.44816	8.37095	16.0056	12.5668	39.2885	22.6277	31.7448	33.4449	30.7079	27.8995	35.5138	14.5807	12.4749	20.3938	19.6794	9.87976	25.8813	30.979	17.0263	11.8088	16.651	24.6288	22.6203
ENSOART00000028104	ENSOART00000028104	21:43204484-43275556	2825	0.186621	1.52356	1.21647	2.09748	4.75937	5.59617	5.45969	5.44341	3.21	5.38942	0.10524	0.0293643	0.146288	0.14636	0.329285	1.06068	1.54331	1.2914	0.107075	0.207311	1.29846	1.6125	5.27174	4.68094	7.371	61.7002	49.0371	81.259	184.042	216.906	206.431	202.261	135.118	207.339	4.16591	1.13408	6.11815	6.01906	13.5783	42.1336	62.8168	50.0359	4.22366	8.57182	51.6621	63.9988
ENSOART00000028105	ENSOART00000028105	21:43204484-43275556	3954	0.952316	24.6784	23.1791	25.5673	31.9895	35.5374	33.1979	38.3265	38.3417	39.8381	0.710091	0.86214	1.60213	1.61487	2.34583	15.035	20.5964	17.5821	0.841515	1.85428	17.7378	24.4749	33.5749	38.8354	58.4007	1500.69	1433.06	1583.97	1882.63	2095.6	1888.06	2154.78	2397	2287.51	42.7005	51.0336	98.9101	101.79	147.192	909.311	1274.24	1043.57	50.7116	115.964	1075.71	1505.91
ENSOART00000028106	ENSOART00000028106	21:43204484-43275556	4336	0.359448	0.434963	0.47143	0.273077	0.172722	0.351896	0.591658	0.489617	0.571278	0.292625	0.320927	0.500731	0.545774	0.751115	0.457017	0.533129	0.452109	0.580258	0.393702	0.584635	0.521832	0.393157	0.372092	0.451173	34.6796	40.6296	44.7693	27.1997	16.4565	33.4453	55.7415	45.6469	50.9887	26.6354	30.2028	47.6313	50.9846	74.4394	45.8062	52.995	43.3706	58.937	37.5046	57.0767	51.7675	37.5329
ENSOART00000028107	ENSOART00000028107	21:43684592-43705027	4825	0.586281	0.587593	0.238735	0.202194	0.39124	0.199367	0.373084	0.309482	0.433134	0.314257	0.284151	0.250511	0.397285	0.29291	0.570132	0.241501	0.186908	0.313137	0.373647	0.420109	0.247182	0.342841	0.32123	0.352291	40.6589	41.8608	17.2794	14.1036	26.7419	13.5946	25.0837	20.7486	31.7477	21.4095	19.7881	17.0112	28.5704	21.3906	41.3154	17.2542	13.6307	22.2651	25.8194	30.4255	17.7167	24.4146
ENSOART00000028108	ENSOART00000028108	21:44569609-44571902	826	0.751564	0.391902	0.248577	1.18722	0.299808	1.13007	0.929691	1.21247	1.48979	1.83748	1.1036	0.728511	1.2586	1.315	0.730252	0.131296	0.912394	0.573523	0.861224	1.10129	0.539071	0.609234	0.786522	1.51325	7.1751	3.6936	2.35628	11.0814	2.74276	10.4245	8.36123	10.7893	14.4308	16.6471	10.4148	6.80447	12.2363	12.8344	7.18528	1.23244	8.67411	5.23885	8.13145	10.752	5.04847	5.71042
ENSOART00000028109	ENSOART00000028109	21:46172171-46174864	1867	0.65242	0.82354	0.486417	0.836185	1.45111	1.17723	1.0952	1.92094	1.21492	1.29716	0.963017	1.17397	1.00641	0.800728	1.71839	0.582016	0.518162	1.279	0.929804	1.17518	0.793061	0.71538	1.24118	1.47767	16.7419	20.9304	12.5668	21.1554	36.3415	29.1018	26.4772	47.3068	32.7098	32.1844	23.954	29.4861	25.4923	21.3906	44.908	14.7893	13.6307	32.7428	23.394	30.597	20.3876	18.2175
ENSOART00000028110	ENSOART00000028110	21:46186281-46187625	1243	89.6403	72.3408	65.5875	63.5527	73.9576	53.4599	60.0606	69.3633	49.9692	64.2971	105.897	113.074	91.7927	85.0463	102.397	63.3361	43.3208	59.1762	102.87	93.0788	55.2777	67.1603	62.4927	61.2099	1089.42	907.395	823.912	746.482	885.91	633.289	709.311	836.583	679.208	784.634	1292.47	1345.02	1151.23	1095.2	1279.88	787.53	557.621	720.342	1242.3	1175.44	688.498	825.93
ENSOART00000028111	ENSOART00000028111	21:47814468-47833642	4147	0.732441	1.49219	1.43124	1.2448	1.9705	2.50595	2.60287	2.45502	1.62013	3.48757	0.99325	0.71419	1.08786	1.17054	1.19042	1.66399	1.57509	1.94053	0.813293	1.1496	1.72654	1.38941	2.35977	2.52091	46.6381	96.0337	93.4658	79.5844	120.681	154.63	156.076	144.41	107.75	213.083	63.5301	44.2291	72.3981	77.8619	79.0381	107.222	102.85	120.511	51.4658	76.4327	110.194	89.6946
ENSOART00000028112	ENSOART00000028112	21:48386607-48418330	5702	0.0674677	0.0854742	0.0651201	0.0980008	0.0384922	0.104448	0.21597	0.209929	0.0516098	0.108578	0.0871832	0.0653607	0.13913	0.129504	0.182465	0.0844476	0.101369	0.109213	0.0733372	0.150366	0.0983432	0.082865	0.119637	0.123372	4.7834	6.15601	4.71256	7.05179	2.74276	7.38403	15.3289	14.939	3.84821	7.76865	6.24886	4.53632	10.1969	9.41188	13.4724	6.16221	7.43495	7.85827	5.18952	11.0271	7.15181	5.97345
ENSOART00000028113	ENSOART00000028113	21:48386607-48418330	2359	0.074788	0.0379271	0	0	0	0	0	0	0	0.109101	0.032913	0	0	0	0	0.236648	0.112978	0	0.0359003	0	0.116542	0.0126424	0	0.0363671	2.3917	1.2312	0	0	0	0	0	0	0	3.32942	1.04148	0	0	0	0	7.39465	3.71748	0	1.14439	0	3.70404	0.4104
ENSOART00000028114	ENSOART00000028114	21:48423940-48582497	494	0.299108	2.0239	1.04637	1.58504	0.341849	1.2555	0.744858	2.20586	0.259868	1.14751	1.63129	1.34742	1.85059	1.25014	2.04498	0.943501	1.98253	1.09114	1.0926	1.71524	1.33906	1.55177	0.780736	1.20441	1.19585	7.38721	3.92713	6.04439	1.37138	4.7779	2.78708	8.29944	0.962052	4.43923	6.24886	5.6704	7.13784	5.13375	8.08344	3.69732	7.43495	3.92914	4.3717	6.78501	5.02047	5.78624
ENSOART00000028115	ENSOART00000028115	21:48423940-48582497	645	0.336307	2.3474	0.91685	0.606908	1.94625	1.29548	0.860708	2.23195	0.136343	1.02807	2.85402	1.92868	2.98102	2.19326	3.26119	2.69245	4.48239	2.21016	1.70633	2.81183	3.12833	1.29039	1.36748	1.13212	2.3917	16.0056	6.28341	4.02959	13.0281	8.68709	5.57415	14.109	0.962052	6.65884	19.7881	13.6089	21.4135	16.2569	23.3522	18.4866	30.979	14.4068	11.9296	20.3409	21.2908	8.77287
ENSOART00000028116	ENSOART00000028116	21:48423940-48582497	3490	0.125938	0.185168	0.433536	0.108823	0.402264	0.276698	0.637255	0.246737	0.293113	0.371379	0.562016	0.365837	1.12347	0.90978	0.640085	0.575768	0.83764	0.386897	0.351263	0.891113	0.600102	0.242509	0.438739	0.303743	4.7834	7.38721	17.2794	4.02959	15.0852	10.4245	23.6901	9.12938	12.5067	14.4275	21.871	13.6089	45.8861	35.9363	25.1485	22.1839	33.4573	14.4068	13.4211	35.657	23.3494	9.56539
ENSOART00000028117	ENSOART00000028117	21:48423940-48582497	4205	0.0992822	0.914539	0.420202	0.47755	0.852543	0.848049	0.564366	0.677733	0.467796	0.525528	0.276516	0.154382	0.356363	0.423568	0.74924	0.491836	0.879759	0.479429	0.176727	0.509724	0.617008	0.604097	0.754986	0.557019	5.97925	56.6353	25.9191	28.2071	49.3696	49.5164	32.0514	38.1774	30.7857	31.0746	16.6636	9.07263	22.4332	26.5244	45.8062	29.5786	54.523	27.504	10.5718	31.5879	37.2018	36.9205
ENSOART00000028118	ENSOART00000028118	21:48606991-48608548	534	302.124	114.826	151.53	144.296	15.8962	37.4159	57.0421	17.7181	9.60068	13.6003	561.275	483.033	708.05	534.94	758.758	545.322	786.362	633.899	448.811	667.249	655.194	136.884	36.7847	13.6397	1356.09	469.088	650.333	593.357	65.8262	152.024	211.818	65.5656	43.2923	54.3806	2467.26	2137.74	3296.66	2435.11	3486.66	2251.67	3390.34	2366.65	1987.03	3072.81	2669.55	570.926
ENSOART00000028119	ENSOART00000028119	21:48715450-48729793	3314	0	0.150043	0.323026	0.0252775	0.153765	0.283282	0.42177	0.272494	0.112633	0.109993	0.0257381	0.0286173	0.16942	0.124062	0.0861372	0.120714	0.298618	0.0978239	0.0181185	0.12654	0.172385	0.166115	0.286272	0.16504	0	6.15601	13.3523	1.0074	6.1712	11.2932	16.7225	10.7893	4.81026	4.43923	1.04148	1.13408	7.13784	5.13375	3.59264	4.92977	12.3916	3.92914	0.725185	5.28808	7.0835	6.83855
ENSOART00000028120	ENSOART00000028120	21:48777726-49009414	2283	0.276947	1.13342	0.960906	4.1933	2.17297	2.29616	5.07891	6.47355	2.03774	8.46858	0.928175	0.164555	1.73512	0.645618	0.878574	4.14291	1.81742	1.58799	0.456559	1.08644	2.51611	2.09588	3.18268	5.65995	7.1751	30.5095	25.8431	105.404	52.7671	57.3348	123.976	154.25	57.7231	214.093	24.735	4.18493	48.8819	17.6646	23.5915	109.687	49.5663	40.2101	12.0317	30.046	66.4879	53.9189
ENSOART00000028121	ENSOART00000028121	21:48777726-49009414	1469	0	0.292377	0.0481205	0.625301	0.343627	0.342587	0.0909726	0.329144	0.463127	0.409131	0.132557	0.219994	0.113559	0.0628076	0.287741	0.141031	4.21286e-85	0.101661	0.117517	0.154703	0.0808974	0.321933	0.259062	0.400467	0	5.19538	0.861437	10.4467	5.51645	5.64661	1.44249	5.09953	8.65847	6.75898	2.34344	3.75362	2.10266	1.15921	5.14967	2.46488	7.67722e-84	1.70065	2.03236	2.80384	1.38851	5.50117
ENSOART00000028123	ENSOART00000028123	21:48777726-49009414	1258	0.97927	2.92917	3.20255	2.52954	3.70641	3.26486	6.44543	5.86679	5.52507	4.5882	1.47882	1.67893	0.775605	1.27794	1.51419	4.3613	4.86119	2.5432	1.37901	1.18925	3.9219	2.88708	4.47223	5.32669	10.7626	33.2424	36.1296	27.1997	39.0843	34.7484	66.8898	60.5859	67.3436	49.9413	16.6636	18.1453	9.17722	14.5456	17.065	48.0652	55.7621	26.1942	15.1905	13.596	43.3405	32.1906
ENSOART00000028124	ENSOART00000028124	21:49013421-49014817	1184	0	0	0	0	0.0515633	0	0.214084	0	0	0.082839	0	0	0	0	0	0	0.168039	0	0	0	0.0560131	0	0.0885491	0.027613	0	0	0	0	0.685689	0	2.78708	0	0	1.10981	0	0	0	0	0	0	2.47832	0	0	0	0.826106	0
ENSOART00000028125	ENSOART00000028125	21:49121960-49209273	5089	1.92959	3.79553	3.52209	4.73978	5.37301	4.43321	4.74131	5.89404	3.93627	5.66176	2.22064	2.88215	2.91079	2.27444	2.77639	3.15362	4.40388	3.69717	2.34413	2.65387	3.75155	4.01913	4.84918	5.16402	163.831	322.575	303.175	405.981	449.812	368.333	391.584	485.517	338.642	465.009	186.424	240.425	244.726	201.928	243.401	273.602	386.618	323.499	196.893	230.018	327.906	343.91
ENSOART00000028126	ENSOART00000028126	21:49239349-49335443	627	0	0.251754	0.318646	0.648147	0.853191	0.556121	0.609926	0.739454	0	0	0.822603	0	0.57688	0.987587	0.870317	0	0.247495	0.291504	0.274201	0.811595	0.179666	0.406182	0.67308	0.246485	0	1.2312	1.57085	3.02219	4.11414	2.60613	2.78708	3.31978	0	0	4.16591	0	3.05907	5.13375	4.4908	0	1.23916	1.30971	1.38864	4.22788	0.849624	1.94142
ENSOART00000028127	ENSOART00000028127	21:49344594-49680911	949	0.128371	0.263651	0.752753	0.448414	0.694399	1.00658	0.492068	0.390305	0.293333	1.22769	0.445717	0.244674	0.406238	0.178754	0.469198	0.534408	1.18937	0.159904	0.272921	0.351396	0.627894	0.488273	0.731015	0.63711	1.19585	2.4624	7.06884	4.02959	6.1712	9.12145	4.18061	3.31978	2.88616	11.0981	4.16591	2.26816	4.07877	1.71125	4.4908	4.92977	11.1524	1.30971	2.5433	3.42694	5.7973	4.52028
ENSOART00000028128	ENSOART00000028128	21:49344594-49680911	3114	0.154075	2.85848	3.00178	5.34632	4.40225	4.35234	5.65028	4.94004	3.3294	5.59895	0.585294	0.528875	0.830918	0.703591	1.53668	3.27641	3.20389	3.61215	0.422748	1.02373	3.36415	3.73553	4.80163	4.62279	4.7834	94.8184	99.7569	158.161	134.395	133.195	168.618	147.743	121.219	175.848	18.7466	15.9357	28.5514	23.1019	50.297	103.525	107.823	110.016	13.1552	33.9834	107.121	117.579
ENSOART00000028129	ENSOART00000028129	21:49991313-50002612	2560	0	0	0	0	0	0	0	0	0	0	0	0	0	0	0	0	0.0881972	0	0	0	0.0293991	0	0	0	0	0	0	0	0	0	0	0	0	0	0	0	0	0	0	0	2.47832	0	0	0	0.826106	0
ENSOART00000028132	ENSOART00000028132	23:328845-363505	647	0.374655	0.409577	0	0	0.342432	0.745012	1.03726	1.23475	0.57053	0.393382	0.165463	0	0.610651	0.125964	0.137972	0.214252	1.40486	0.478538	0.180039	0.291529	0.699216	0.136526	0.708235	0.732887	2.3917	2.4624	0	0	2.05707	4.34355	5.57415	6.63955	3.84821	2.21961	1.04148	0	4.07877	0.855626	0.89816	1.23244	8.67411	2.61942	1.14439	1.94418	4.17533	0.820801
ENSOART00000028133	ENSOART00000028133	23:632700-807916	3238	0.137076	0.613876	0.434198	0.507027	0.739981	0.791025	0.913594	0.921122	0.703209	0.877476	0.303991	0.445898	0.464585	0.30139	0.558792	0.59701	0.681703	0.54062	0.295655	0.441589	0.606444	0.518367	0.814867	0.833935	7.1751	32.0112	22.7774	26.1923	37.0272	39.9606	44.5932	43.987	37.52	43.2825	15.6222	22.6816	24.4726	16.2569	29.6393	30.811	35.9356	27.504	15.1596	23.4563	31.4169	26.9936
ENSOART00000028134	ENSOART00000028134	23:1028621-1063105	1313	0	0	0	0.269089	0	0	0	0	0	0.184563	0	0	0	4.55021e-06	0	0	0	0.108333	0	1.51674e-06	0.0361109	0.0896963	0	0.0615209	0	0	0	3.02219	0	0	0	0	0	2.21961	0	0	0	5.84757e-05	0	0	0	1.30971	0	1.94919e-05	0.436571	1.0074
ENSOART00000028136	ENSOART00000028136	23:1595497-1603586	2618	0.0297904	0	0.0196337	0.0498144	0.0340429	0.0220626	0.0355186	0.0422341	0	0.0284816	0.0524781	0.114772	0.0257472	0.0208834	0.130629	0.0303858	0	0.127499	0.06568	0.0590865	0.0526283	0.0231494	0.0305414	0.0235719	1.19585	0	0.785427	2.0148	1.37138	0.868709	1.39354	1.65989	0	1.10981	2.08295	4.53632	1.01969	0.855626	5.38896	1.23244	0	5.23885	2.60504	2.42143	2.1571	0.933408
ENSOART00000028139	ENSOART00000028139	23:1878042-1884340	699	0	0.183208	0	0.144765	0	0.194818	0	0.122636	0	0	0	0.151872	0	0.113803	0.357165	0.175665	0.175259	0.193405	0.0506241	0.156989	0.181443	0.109324	0.0649395	0.0408787	0	1.2312	0	1.0074	0	1.30306	0	0.829944	0	0	0	1.13408	0	0.855626	2.69448	1.23244	1.23916	1.30971	0.378026	1.18337	1.26044	0.7462
ENSOART00000028140	ENSOART00000028140	23:1911746-1913890	1975	0.211349	0.34851	0.194714	0.208817	0.242354	0.199094	0.502464	0.295745	0.215465	0.407666	0.289676	0.267374	0.323194	0.274211	0.372942	0.28996	0.149513	0.226613	0.256133	0.323449	0.222029	0.25068	0.314637	0.306292	7.1751	11.0808	6.28341	7.05179	8.22827	6.51532	16.7225	9.95933	6.73436	13.3177	9.37329	9.07263	10.1969	9.41188	12.5742	9.85953	4.95663	7.85827	8.54034	10.7277	7.55815	8.13867
ENSOART00000028141	ENSOART00000028141	23:2183648-2370752	526	0.281731	0	0.192579	0.261111	0	0	0.371296	0	0	0	0	0	0	0	0.428206	0	0	0.349899	0.0939104	0.142735	0.116633	0.15123	0.123765	0	1.19585	0	0.785427	1.0074	0	0	1.39354	0	0	0	0	0	0	0	1.79632	0	0	1.30971	0.398616	0.598773	0.436571	0.597608
ENSOART00000028142	ENSOART00000028142	23:2435676-2603739	758	0.172643	0.178945	0.111836	0.144374	0.201813	0.38636	0.42472	0.125432	0	0.161571	0.296436	0.165812	0.143921	0	0.127644	0.1765	0	0.390579	0.211631	0.0905218	0.189026	0.145052	0.337631	0.0956678	1.19585	1.2312	0.785427	1.0074	1.37138	2.60613	2.78708	0.829944	0	1.10981	2.08295	1.13408	1.01969	0	0.89816	1.23244	0	2.61942	1.47096	0.639284	1.28396	1.00801
ENSOART00000028143	ENSOART00000028143	23:3438958-3460788	930	3.83539	3.13528	4.35154	3.03582	4.84439	2.35098	8.98325	4.9691	4.03357	5.24429	4.7639	3.34542	4.22717	4.60694	4.43054	6.52962	5.13564	5.17811	3.98157	4.42155	5.61446	3.50755	5.39287	4.74899	41.8547	33.2424	46.3402	30.2219	49.3696	23.8895	86.3993	48.1367	46.1785	52.1609	49.9909	35.1565	45.8861	51.3375	48.5006	66.5518	55.7621	51.0788	42.334	48.5748	57.7976	36.6015
ENSOART00000028145	ENSOART00000028145	23:9564614-9617909	1456	0.880678	0.815346	1.35019	0.617636	0.794858	0.429052	1.24194	0.649073	0.839453	0.582042	1.58827	1.42192	1.1245	0.938373	1.34602	1.22822	1.40468	1.25613	1.29696	1.1363	1.29634	0.927725	0.821949	0.690189	17.9377	16.0056	26.7045	12.0888	15.7709	8.25274	23.6901	12.4492	17.3169	11.0981	31.2443	28.352	22.4332	19.6794	27.843	24.6488	28.5006	24.8845	25.8447	23.3185	26.0113	18.2663
ENSOART00000028147	ENSOART00000028147	23:10636532-10686088	1356	0.312441	0.263144	0.206388	0.313036	0.105636	0.525732	0.858557	0.213153	0.0525677	0.408019	0.44141	0.464175	0.757215	0.429824	0.543379	0.5505	0.387268	0.835249	0.406009	0.576806	0.591006	0.260856	0.496642	0.22458	5.97925	4.9248	3.92713	6.04439	2.05707	9.99016	16.7225	4.14972	0.962052	7.76865	8.33181	9.07263	14.2757	8.55626	10.7779	11.092	7.43495	17.0263	7.79456	11.2033	11.8511	4.96544
ENSOART00000028149	ENSOART00000028149	23:12279719-12282090	684	0	0	0	0	0	0.0559185	0	0.108882	0	0.143801	0	0	0.127747	0	0.109765	0.152177	0	0.177205	0	0.0791705	0.109794	0	0.0186395	0.0842278	0	0	0	0	0	0.434355	0	0.829944	0	1.10981	0	0	1.01969	0	0.89816	1.23244	0	1.30971	0	0.639284	0.847384	0
ENSOART00000028154	ENSOART00000028154	23:15689178-15798978	795	1.64892	2.30622	2.96571	2.25607	2.68744	2.38761	4.27176	3.43819	2.9174	2.06777	2.85086	3.47513	4.75593	2.45569	3.81767	2.67154	4.56729	3.06247	2.6583	3.67643	3.43377	2.50934	3.1156	2.80778	21.5253	28.3176	37.7005	29.2145	34.2845	29.9705	52.9544	42.3271	34.6339	25.5256	36.4517	46.4972	60.1618	33.3694	50.297	35.7408	58.2405	39.2914	34.8247	47.9427	44.4242	31.7442
ENSOART00000028155	ENSOART00000028155	23:15689178-15798978	923	0.773501	1.68182	1.81614	1.04697	0.976678	1.19393	1.1282	1.30701	1.50204	1.24321	2.01253	1.70696	3.24736	2.33903	1.72387	1.25619	1.64364	1.70681	1.49766	2.43675	1.53555	1.51498	1.0996	1.35075	7.1751	16.0056	17.2794	10.074	9.59965	11.2932	11.1483	13.2791	14.4308	12.2079	18.7466	15.8771	29.571	22.2463	16.1669	12.3244	16.1091	17.0263	13.9329	22.6614	15.1532	14.453
ENSOART00000028156	ENSOART00000028156	23:16055877-16076797	571	0.230357	0	0.159811	0.206579	0	0.178308	1.14998	0.68148	0	0	0.207362	0.214172	0.402613	0.321294	0.3473	0.241406	0.994736	0	0.217297	0.357069	0.412047	0.12213	0.442762	0.22716	1.19585	0	0.785427	1.0074	0	0.868709	5.57415	3.31978	0	0	1.04148	1.13408	2.03938	1.71125	1.79632	1.23244	4.95663	0	1.1238	1.84898	2.06303	0.597608
ENSOART00000028157	ENSOART00000028157	23:16098901-16124257	908	16.7844	24.0082	19.8889	17.7085	22.8249	23.9062	27.778	24.1572	19.5005	21.5353	19.8842	19.2642	35.3131	35.0717	27.847	24.0793	26.6386	21.9217	18.6443	32.7439	24.2132	20.5352	24.8364	21.731	127.956	188.374	154.729	143.051	188.565	191.55	238.295	212.466	152.966	182.008	155.18	149.698	268.179	270.378	217.355	199.656	213.135	183.36	144.278	251.97	198.717	162.051
ENSOART00000028158	ENSOART00000028158	23:16561940-16663037	745	0	0	0.539923	0	0.228487	0.197491	0.156058	0.277229	0.116086	0.122345	0.118825	0.493978	0.835428	0.460869	0.298744	0.392038	0	0.282839	0.204268	0.53168	0.224959	0.179974	0.194012	0.171887	0	0	4.71256	0	2.05707	1.73742	1.39354	2.48983	0.962052	1.10981	1.04148	4.53632	7.13784	4.27813	2.69448	3.69732	0	2.61942	1.85926	4.70348	2.10558	1.57085
ENSOART00000028159	ENSOART00000028159	23:16763372-16949097	1191	1.81583	3.2455	2.42671	3.09658	3.08688	2.17644	7.02338	4.28643	2.93151	3.05399	1.93391	3.06498	5.21628	4.65685	4.6252	2.96001	3.85424	3.52568	2.27157	4.83278	3.44664	2.92293	4.09556	3.42397	22.7211	40.6296	29.8462	39.2885	39.77	27.3643	91.9735	55.6062	36.558	38.8433	23.954	38.5587	64.2405	59.0382	59.2786	38.2057	48.3272	45.8399	28.4113	60.8524	44.1243	36.5881
ENSOART00000028160	ENSOART00000028160	23:16763372-16949097	478	0	0	0	0	0.192019	0	0.411113	0	0	0	0	0	0	0.241382	0	0	0	0.405668	0	0.0804606	0.135223	0	0.201044	0	0	0	0	0	0.685689	0	1.39354	0	0	0	0	0	0	0.855626	0	0	0	1.30971	0	0.285209	0.436571	0
ENSOART00000028161	ENSOART00000028161	23:17179105-17307900	872	2.53668	3.37035	5.70782	3.9933	5.3579	7.44772	10.3264	6.13911	3.51292	5.42516	6.75867	4.22934	7.62486	7.28462	6.3411	6.5326	6.36614	5.99329	4.50823	7.08353	6.29734	4.35716	7.71068	5.02573	23.917	30.78	51.8382	37.2737	50.741	68.628	97.5476	58.0961	32.7098	51.0511	61.4471	40.8268	69.339	73.5838	59.2786	61.6221	58.2405	55.0079	42.0637	67.4005	58.2901	39.964
ENSOART00000028162	ENSOART00000028162	23:17179105-17307900	464	0	0	0	0	0.441857	0	0	0	0	0	0.349475	0	0	0	0	0	0	0.492928	0.116492	0	0.164309	0	0.147286	0	0	0	0	0	1.37138	0	0	0	0	0	1.04148	0	0	0	0	0	0	1.30971	0.347159	0	0.436571	0
ENSOART00000028163	ENSOART00000028163	23:17449797-17452054	291	0	0	0	2.01161	0	0.840817	5.98218	6.53094	2.75937	2.09496	1.96895	3.5	3.4819	1.21226	4.60161	2.22889	0	0	1.82298	3.09859	0.742964	0.670535	2.27433	3.79509	0	0	0	1.0074	0	0.434355	2.78708	3.31978	1.9241	1.10981	1.04148	2.26816	2.03938	0.855626	2.69448	1.23244	0	0	1.10321	1.86316	0.410814	0.335799
ENSOART00000028164	ENSOART00000028164	23:18214398-18219355	839	0	0.391881	0	0	0	0	0.138929	0	0	0	0	0.209325	0	0.0777765	0	0	0.25511	0	0.069775	0.0259255	0.0850368	0.130627	0.0463095	0	0	3.6936	0	0	0	0	1.39354	0	0	0	0	2.26816	0	0.855626	0	0	2.47832	0	0.756053	0.285209	0.826106	1.2312
ENSOART00000028166	ENSOART00000028166	23:23939694-24014820	1620	0	0	0	0	0	0	0	0	0.0420061	0.0476804	0.0440422	0	0	0.0354847	0.036634	0	0	0.0540539	0.0146807	0.0240396	0.018018	0	0	0.0298955	0	0	0	0	0	0	0	0	0.962052	1.10981	1.04148	0	0	0.855626	0.89816	0	0	1.30971	0.347159	0.584595	0.436571	0
ENSOART00000028168	ENSOART00000028168	23:24834901-24907414	2344	0.0283667	0.0599205	0	0	0.0334541	0.0212781	0	0.0208148	0.0475358	0.0277272	0	0	0	0	0	0	0	0.0313231	0.00945555	0	0.010441	0.0199735	0.0182441	0.0320259	1.19585	2.4624	0	0	1.37138	0.868709	0	0.829944	1.9241	1.10981	0	0	0	0	0	0	0	1.30971	0.398616	0	0.436571	0.820801
ENSOART00000028172	ENSOART00000028172	23:30782706-30785956	2357	0.0302727	0.189372	0.119618	0.100679	0.121826	0.166337	0.0715622	0.129589	0.100145	0.261554	0.133707	0.144417	0.129313	0.209812	0.154126	0.273717	0.375942	0.22655	0.102799	0.164417	0.29207	0.136556	0.119908	0.163762	1.19585	7.38721	4.71256	4.02959	4.79982	6.51532	2.78708	4.97966	3.84821	9.98827	5.20738	5.6704	5.09846	8.55626	6.28712	11.092	14.8699	9.16798	4.02454	6.64728	11.71	5.37645
ENSOART00000028177	ENSOART00000028177	23:36774201-36856293	4294	0.611051	1.05199	0.720243	0.798941	0.691372	0.587771	1.38372	0.872532	0.645507	0.866654	0.900275	0.9672	1.39461	0.841745	0.943838	1.18376	0.882093	0.949003	0.826175	1.06007	1.00495	0.857058	0.887619	0.794898	41.8547	71.4097	49.4819	56.4143	47.9982	39.9606	94.7606	60.5859	43.2923	58.8198	61.4471	65.7766	93.8116	59.0382	66.4638	85.0385	61.9579	68.105	56.3595	73.1045	71.7005	59.1019
ENSOART00000028178	ENSOART00000028178	23:38982602-39139529	3094	0.330687	0.399866	0.439163	0.417429	0.642854	0.326132	0.744707	0.481241	0.706614	0.727453	0.29209	0.406883	0.438879	0.386154	0.639146	0.173244	0.573698	0.0452828	0.34322	0.48806	0.264075	0.41882	0.571231	0.638436	16.7737	19.9734	22.2291	21.596	32.7538	16.3626	37.6436	24.1174	34.9581	36.2599	14.6961	20.5687	22.1254	20.2024	33.5906	9.04528	29.361	2.37918	17.3461	25.3062	13.5952	21.2662
ENSOART00000028179	ENSOART00000028179	23:38982602-39139529	1646	1.87972	1.64202	0.947214	2.17662	2.18346	2.55147	3.31026	2.08485	2.03739	2.12423	1.91442	1.616	1.76975	1.58269	1.17043	1.51245	0.990602	2.56638	1.80338	1.50763	1.68981	1.58862	2.68173	2.08216	39.4313	34.1994	20.1839	45.8997	46.7861	53.1342	69.6588	43.938	43.9301	44.7561	40.5021	33.8671	38.0364	34.5576	25.6879	32.8577	21.4445	55.2481	37.9335	32.7606	36.5168	33.4277
ENSOART00000028180	ENSOART00000028180	23:39141022-39144510	3371	0.34476	0.155685	0.0984738	0.428837	0.635641	0.412757	0.358992	0.413589	0.348481	0.639793	0.794774	0.682351	0.82901	0.646012	0.856333	0.454503	0.527755	0.806937	0.607295	0.777118	0.596398	0.227665	0.46913	0.467288	19.1336	8.61841	5.49799	24.1776	34.9701	22.5864	19.5095	22.4085	19.241	34.404	43.742	37.4246	46.9058	36.7919	49.3988	25.8813	29.7398	45.8399	33.4334	44.3655	33.8203	12.7646
ENSOART00000028181	ENSOART00000028181	23:40078039-40079771	1684	0	0.0374314	0	0	0	0	0	0.0537621	0	0	0.157356	0.0340652	0.0866009	0.0242524	0	0	0.0356726	0.0790403	0.0638071	0.0369511	0.0382376	0.0124771	0	0.0179207	0	1.2312	0	0	0	0	0	1.65989	0	0	5.20738	1.13408	3.05907	0.855626	0	0	1.23916	2.61942	2.11382	1.3049	1.28619	0.4104
ENSOART00000028182	ENSOART00000028182	23:47034889-47190729	1898	0.391854	0.50218	0.64144	0.328438	0.588709	0.581321	0.78392	0.53756	0.385947	0.45002	0.947537	0.967432	1.01553	0.809983	0.697819	0.345484	0.50717	0.681317	0.768941	0.84111	0.511324	0.490686	0.651316	0.457843	9.5668	12.312	15.7085	8.05918	15.0852	14.3337	19.5095	13.2791	9.62052	11.0981	22.9125	23.8157	25.4923	20.535	17.9632	8.62709	12.3916	17.0263	18.765	21.3302	12.6816	12.0266
ENSOART00000028184	ENSOART00000028184	23:47666577-47826985	3699	0.0482072	0.0727599	0.0928188	0.0594726	0.109158	0.0693989	0.194079	0.0997889	0.056662	0.153816	0.144072	0.0230391	0.138193	0.151461	0.189767	0.214313	0	0.20601	0.0717729	0.159807	0.140108	0.0750171	0.124212	0.103422	2.3917	3.6936	4.71256	3.02219	5.48551	3.47484	9.75476	4.97966	2.88616	7.76865	7.29034	1.13408	7.13784	7.70063	9.87976	11.092	0	10.4777	3.60537	8.23941	7.18989	3.80945
ENSOART00000028185	ENSOART00000028185	23:47835333-47840373	3251	0.347649	0.490157	0.441779	0.262965	0.335484	0.378485	1.29411	0.6833	0.448431	0.697338	0.436142	0.380382	0.868798	0.403917	0.632209	0.821557	0.485548	0.500426	0.388058	0.634975	0.60251	0.3983	0.669359	0.609689	16.7419	23.3928	21.2065	13.0962	16.4565	18.2429	62.7092	33.1978	21.1651	33.2942	20.8295	18.1453	41.8073	19.6794	31.4356	40.6706	23.544	24.8845	18.5722	30.9741	29.6997	19.2318
ENSOART00000028187	ENSOART00000028187	23:51770837-51776516	3737	0.0425352	0	0.0139864	0.0346233	0	0	0.0237649	0.0279034	0.034741	0	0.0744311	0.0406033	0.0373847	0.0297414	0.0155413	0.0832003	0	0	0.0525232	0.0275558	0.0277334	0.0162032	0.00792165	0.0208815	2.3917	0	0.785427	2.0148	0	0	1.39354	1.65989	1.9241	0	4.16591	2.26816	2.03938	1.71125	0.89816	4.92977	0	0	2.94192	1.5496	1.64326	0.933408
ENSOART00000028189	ENSOART00000028189	23:55352711-55370228	4467	0	0.0657869	0.0103626	0.064653	0.035739	0.0172328	0.0181037	0.0650706	0.052664	0.029568	0	0.0148524	0	0.0434692	0.0114411	0.155443	0.0322201	0.0323892	0.00495081	0.0183035	0.0733509	0.0469341	0.0236918	0.0491008	0	4.9248	0.785427	5.03699	2.74276	1.30306	1.39354	4.97966	3.84821	2.21961	0	1.13408	0	3.4225	0.89816	12.3244	2.47832	2.61942	0.378026	1.44022	5.80739	3.58241
ENSOART00000028191	ENSOART00000028191	23:55645118-55681920	2001	0.035927	1.13702	1.54979	1.30423	1.05856	1.15787	1.34825	1.30273	0.909843	0.734075	0.0641239	0.103228	0.0941909	0.0496026	0.106076	0.441603	1.00486	0.310504	0.0677595	0.0832897	0.585656	1.33035	1.18823	0.982217	1.19585	36.936	51.0527	43.3181	34.9701	37.3545	43.1997	41.4972	29.8236	23.306	2.08295	3.40224	3.05907	1.71125	3.59264	14.7893	33.4573	10.4777	2.22701	2.78766	19.5748	43.769
ENSOART00000028193	ENSOART00000028193	23:58607674-58840406	1253	0.231147	0.95061	0.811759	0.192178	0.737657	0.615758	1.6801	1.25985	0.122472	0.781536	0.538741	0.440036	1.24514	1.4514	1.52899	1.0056	0.942595	1.38398	0.403308	1.40851	1.11073	0.651516	1.01117	0.721285	3.58755	14.7744	12.5668	3.02219	11.6567	9.5558	26.4772	19.9187	1.9241	12.2079	8.33181	6.80447	19.3741	23.1019	24.2503	16.0217	14.8699	22.2651	6.24128	22.2421	17.7189	10.1211
ENSOART00000028194	ENSOART00000028194	23:59887187-59895896	1802	0.0749675	0.0796627	0.0247816	0.151606	0.0638674	0.0545082	0.0440472	0.182205	0.0640629	0.107108	0.0668058	0.214266	0.197023	0.105178	0.137882	0.150138	0.19348	0	0.11868	0.146694	0.11454	0.08535	0.0541409	0.117792	2.3917	2.4624	0.785427	5.03699	2.05707	1.73742	1.39354	5.80961	1.9241	3.32942	2.08295	6.80447	6.11815	3.4225	4.4908	4.92977	6.19579	0	3.75971	4.67715	3.70852	2.76161
ENSOART00000028195	ENSOART00000028195	23:60467885-60471837	3511	0	0	0.0141732	0	0	0	0.0256975	0	0	0.0204793	0.019111	0	0.0188445	0.0148667	0	0	0.0219624	0.0463464	0.00637033	0.0112371	0.0227696	0.00472438	0.00856582	0.00682645	0	0	0.785427	0	0	0	1.39354	0	0	1.10981	1.04148	0	1.01969	0.855626	0	0	1.23916	2.61942	0.347159	0.625106	1.28619	0.261809
ENSOART00000028196	ENSOART00000028196	13:64-4424	891	0.10087	0.108636	0.0678534	0	0	0	0.243265	0.143986	0.0867074	0	0.0905563	0.0959771	0	0	0.150285	0	0	0	0.0958013	0.0500949	0	0.0588299	0.0810883	0.0768977	1.19585	1.2312	0.785427	0	0	0	2.78708	1.65989	0.962052	0	1.04148	1.13408	0	0	1.79632	0	0	0	1.1238	0.598773	0	0.672209
ENSOART00000028198	ENSOART00000028198	13:4169902-4172587	1703	0	0.0467782	0.0290758	0	0	0.0161251	0	0.031449	0.036612	0.0421329	0	0.0842639	0	0	0.0321571	0.0442123	0.0457808	0.0473688	0.028088	0.010719	0.0457873	0.0252847	0.00537503	0.0367313	0	1.2312	0.785427	0	0	0.434355	0	0.829944	0.962052	1.10981	0	2.26816	0	0	0.89816	1.23244	1.23916	1.30971	0.756053	0.299387	1.26044	0.672209
ENSOART00000028199	ENSOART00000028199	13:4287987-4311526	3040	0.0399197	0.0632046	0.0389893	0.048562	0.209693	0.0370045	0.218407	0.160155	0.117949	0.334773	0.0177953	0.0580663	0.10248	0.0555978	0.0720612	0.0603927	0.0413119	0.0846012	0.0385938	0.0767129	0.0621019	0.050252	0.155035	0.204293	2.3917	3.6936	2.35628	3.02219	12.3424	2.17177	12.5418	9.12938	6.73436	18.8667	1.04148	3.40224	6.11815	3.4225	4.4908	3.69732	2.47832	5.23885	2.27847	4.67715	3.80483	3.02403
ENSOART00000028200	ENSOART00000028200	13:10613774-10615031	1104	0.243977	0.239317	0.228741	0.706178	1.2454	0.913446	0.652479	1.9374	1.237	1.4598	0.637931	0.121501	0.399802	0.162489	0.274174	0.132195	0.46489	0.289578	0.33447	0.278822	0.295554	0.391412	0.937108	1.54473	2.3917	2.4624	2.35628	6.04439	10.971	8.25274	5.57415	16.5989	14.4308	13.3177	6.24886	1.13408	4.07877	1.71125	2.69448	1.23244	4.95663	2.61942	3.25821	2.82817	2.93617	3.62102
ENSOART00000028201	ENSOART00000028201	13:11094835-11098896	3509	0	0.0221067	0.0139491	0.0174515	0	0	0.126457	0.030427	0.0173513	0.0408722	0.0370812	0	0.035326	0.029731	0.0151662	0	0.0437258	0.046317	0.0123604	0.026741	0.0300143	0.0178358	0.0421525	0.0295502	0	1.2312	0.785427	1.0074	0	0	6.96769	1.65989	0.962052	2.21961	2.08295	0	2.03938	1.71125	0.89816	0	2.47832	2.61942	0.694318	1.5496	1.69925	1.00801
ENSOART00000028203	ENSOART00000028203	13:20370129-20811742	2933	0.384681	0.541685	0.270067	0.232792	0.819391	0.641082	0.847843	0.444559	0.624201	0.645675	0.495664	0.278564	0.48239	0.219724	0.218297	0.512291	0.326416	0.350012	0.386303	0.306803	0.39624	0.348181	0.769439	0.571479	15.546	22.1762	10.996	9.06658	32.2274	25.2235	33.4449	17.4288	25.9754	25.5256	19.7881	11.3408	19.3741	9.41188	8.9816	20.9515	13.6307	14.4068	15.5583	12.5892	16.3297	14.0796
ENSOART00000028204	ENSOART00000028204	13:23017063-23175177	2840	0	0	0.0152353	0	0	0.00840681	0.0533179	0.141839	0.0383123	0	0.0200767	0.0213521	0.0205074	0.0156236	0	0	0.0233308	0.0476961	0.0138096	0.0120437	0.0236756	0.00507844	0.0205749	0.0600504	0	0	0.785427	0	0	0.434355	2.78708	7.46949	1.9241	0	1.04148	1.13408	1.01969	0.855626	0	0	1.23916	2.61942	0.725185	0.625106	1.28619	0.261809
ENSOART00000028205	ENSOART00000028205	13:24082133-24087572	3361	0.559588	0.383782	0.299833	0.214503	0.16155	0.207412	0.382839	0.5195	0.123822	0.30989	2.08993	1.3192	0.881451	0.584026	0.663563	0.389931	0.532332	0.320937	1.3229	0.70968	0.4144	0.299373	0.2506	0.317737	31.0921	20.9304	16.494	12.0888	8.91396	11.2932	20.9031	28.2181	6.73436	16.6471	114.562	72.5811	47.9255	33.3694	37.7227	22.1839	29.7398	18.336	72.7452	39.6725	23.4199	16.5044
ENSOART00000028206	ENSOART00000028206	13:26249169-26336076	778	0	0	0	0	0	0	0	0	0	0	0	0	0.115861	0	0	0	0.435217	0	0	0.0386205	0.145072	0	0	0	0	0	0	0	0	0	0	0	0	0	0	0	1.01969	0	0	0	3.71748	0	0	0.339897	1.23916	0
ENSOART00000028209	ENSOART00000028209	13:27138897-27142340	428	0.427435	0	0	0	0.248424	0.167077	1.15971	0	0	0.846602	0	0	0	0	0	0.459442	0	0	0.142478	0	0.153147	0	0.525069	0.282201	1.19585	0	0	0	0.685689	0.434355	2.78708	0	0	2.21961	0	0	0	0	0	1.23244	0	0	0.398616	0	0.410814	0
ENSOART00000028210	ENSOART00000028210	13:29760013-29769821	2502	0	0	0	0	0	0.0398989	0	0.0377606	0	0	0	0	0	0.0188944	0.039874	0	0	0	0	0.0195895	0	0	0.0132996	0.0125869	0	0	0	0	0	1.73742	0	1.65989	0	0	0	0	0	0.855626	1.79632	0	0	0	0	0.883982	0	0
ENSOART00000028212	ENSOART00000028212	13:34854420-34854987	471	0	0	0	0	0.212991	0.143106	0	0.550996	0	0.355171	0.665304	0	0.324983	0	0.82962	0	0	0.456761	0.221768	0.384868	0.152254	0	0.118699	0.302056	0	0	0	0	0.685689	0.434355	0	1.65989	0	1.10981	2.08295	0	1.01969	0	2.69448	0	0	1.30971	0.694318	1.23806	0.436571	0
ENSOART00000028213	ENSOART00000028213	13:34882517-34888531	1187	0.0722872	0.223315	0.192076	0.242021	0.0836182	0.213572	0.256375	0.104526	0.239823	0.138438	0	0.204111	0.307927	0.0998711	0.211972	0.0725668	0.226573	0.156947	0.0921327	0.20659	0.152029	0.219137	0.184522	0.160929	1.19585	3.6936	3.14171	4.02959	1.37138	3.47484	4.18061	1.65989	3.84821	2.21961	0	3.40224	5.09846	1.71125	3.59264	1.23244	3.71748	2.61942	1.5327	3.46745	2.52311	3.62163
ENSOART00000028214	ENSOART00000028214	13:35921376-36001317	5150	0.0277011	0.0142246	0.00891915	0.0333886	0.0153955	0.00992015	0.0484562	0.0378078	0	0.0773609	0.0249945	0.0864426	0.0581624	0.0289836	0.0685664	0.0271572	0.0277675	0.0426999	0.0463794	0.0519041	0.0325415	0.0188441	0.0245906	0.0383895	2.4397	1.2312	0.785427	3.02219	1.37138	0.868709	4.24102	3.31978	0	6.65884	2.17707	7.50337	5.09846	2.60182	6.28712	2.46488	2.47832	3.92914	4.04004	4.66247	2.95745	1.67961
ENSOART00000028215	ENSOART00000028215	13:35921376-36001317	514	1.05787	0	0	0	0	0.142738	0.4664	0	0	0	2.22276	0.130854	0	0.734306	0	0	0	0	1.13716	0.244769	0	0	0.203046	0	3.53955	0	0	0	0	0.434355	1.33313	0	0	0	7.19622	0.435187	0	2.53193	0	0	0	0	3.72365	0.843977	0	0
ENSOART00000028216	ENSOART00000028216	13:35921376-36001317	1476	0.0673346	0	0.302889	0	0.0398436	0.252234	0.24077	0	0.102517	0	0.17444	0.191919	0.171882	0.270651	0.498129	0.20308	0.199997	0.146714	0.144565	0.313554	0.183264	0.100963	0.177616	0.0341724	1.19585	0	5.49799	0	0.685689	4.34355	4.18061	0	1.9241	0	3.12443	3.40224	3.05907	5.13375	8.9816	3.69732	3.71748	2.61942	2.57417	5.72481	3.34474	1.83266
ENSOART00000028218	ENSOART00000028218	13:39679336-39688962	2034	0.49462	0.924797	0.381249	0.507571	0.537734	0.630131	1.39158	1.07924	0.784023	0.577861	0.777585	0.945197	1.18638	0.890693	0.920944	0.697256	0.759274	0.8805	0.739134	0.999339	0.77901	0.604539	0.85315	0.813708	15.546	28.3176	11.7814	16.1184	17.1422	19.546	43.1997	33.1978	24.0513	17.7569	23.954	29.4861	36.7089	28.2356	29.6393	22.1839	23.544	27.504	22.9954	31.5279	24.4106	18.7391
ENSOART00000028220	ENSOART00000028220	13:40260321-40268275	2530	0.0291491	0.0305354	0.0385788	0	0.0675532	0.0108463	0.0714693	0.021656	0	0.0283081	0	0.0280528	0.10015	0.0604829	0.106649	0.0597392	0.0300958	0	0.0190673	0.0890938	0.029945	0.023038	0.0499563	0.0166547	1.19585	1.2312	1.57085	0	2.74276	0.434355	2.78708	0.829944	0	1.10981	0	1.13408	4.07877	2.56688	4.4908	2.46488	1.23916	0	0.776643	3.71215	1.23468	0.934018
ENSOART00000028221	ENSOART00000028221	13:40275071-40320721	2301	0.53872	0.918491	0.665064	0.89199	1.17588	0.990245	2.23047	1.68281	1.18304	1.5417	1.16424	1.26854	1.818	1.51685	1.69113	1.08957	1.23945	1.03139	0.990501	1.67533	1.12014	0.825182	1.46553	1.46918	20.3294	34.4736	25.1336	35.2589	44.5698	37.3545	85.0058	63.0757	42.3303	56.6002	43.742	47.6313	68.3193	59.0382	67.362	43.1354	47.088	41.9108	37.2343	64.9065	44.0448	31.6221
ENSOART00000028222	ENSOART00000028222	13:40329293-40414283	1184	1.35816	2.36272	2.76937	2.2853	2.25241	1.94744	5.17077	2.76254	2.57474	2.46053	2.17045	2.06367	3.74662	2.74949	2.86809	2.08096	2.45451	2.48282	1.86409	3.1214	2.33943	2.47246	3.12354	2.59927	21.5253	36.936	43.9839	37.2737	36.3415	30.8392	82.2187	43.1571	39.4441	38.8433	34.3687	32.8883	61.1815	44.4925	47.6025	34.5084	38.4139	39.2914	29.5941	51.0922	37.4045	39.3979
ENSOART00000028224	ENSOART00000028224	13:41054739-41057519	1274	1.15337	0.879814	0.324087	1.31737	1.59063	1.72953	1.66282	0.57366	1.04293	1.28194	0.850594	0.463743	0.465791	0.289306	0.559277	0.589596	0.363072	0.654643	0.822569	0.438125	0.535771	0.840424	1.66099	0.966176	20.3294	14.7744	5.49799	22.1628	26.7419	28.6674	26.4772	9.12938	18.279	21.0863	14.5807	7.93855	8.15753	5.13375	9.87976	9.85953	6.19579	10.4777	14.2829	7.72368	8.84434	14.1451
ENSOART00000028226	ENSOART00000028226	13:41135500-41275973	2031	1.5952	0.725055	0.54646	0.591744	1.09013	0.763672	1.05511	0.662633	1.00299	0.78798	0.696821	0.766255	0.74688	1.01093	0.678727	0.401626	0.763124	1.12822	1.01943	0.81218	0.764323	0.621086	0.969637	0.817868	43.0506	19.6992	14.9231	16.1184	29.4846	20.4147	27.8708	17.4288	27.8995	21.0863	18.7466	20.4134	20.3938	28.2356	18.8614	11.092	21.0657	30.1234	27.4035	22.4969	20.7603	16.9136
ENSOART00000028227	ENSOART00000028227	13:43350258-43351455	1158	0	0.157499	0.148136	0.0639659	0.088281	0.199248	0.367964	0.163428	0.123156	0.0729464	0	0	0.0650419	0.0527872	0	0.152315	0	0.0818682	0	0.0392764	0.0780611	0.1232	0.218498	0.119843	0	2.4624	2.35628	1.0074	1.37138	3.04048	5.57415	2.48983	1.9241	1.10981	0	0	1.01969	0.855626	0	2.46488	0	1.30971	0	0.625106	1.2582	1.94203
ENSOART00000028229	ENSOART00000028229	13:43509629-43526341	398	0	0	0	0	0	0	0	0.984183	0	0	0	0	1.0603	0	0.940254	0.683544	0.710312	0	0	0.666851	0.464619	0	0	0.328061	0	0	0	0	0	0	0	1.65989	0	0	0	0	2.03938	0	1.79632	1.23244	1.23916	0	0	1.27857	0.823867	0
ENSOART00000028230	ENSOART00000028230	13:45539677-45543960	3372	0.192749	0.372639	0.187554	0.179664	0.235277	0.22263	0.544615	0.293468	0.154098	0.575162	0.230348	0.30143	0.446115	0.413699	0.344626	0.457131	0.315612	0.510564	0.241509	0.40148	0.427769	0.246619	0.334174	0.340909	9.5668	18.468	9.42512	9.06658	11.6567	10.8589	26.4772	14.109	7.69641	27.7452	11.4562	14.743	22.4332	21.3906	17.9632	23.4164	16.1091	26.1942	11.922	20.5957	21.9066	12.3199
ENSOART00000028233	ENSOART00000028233	13:48604902-48877389	973	0.789257	1.17971	1.13066	0.188258	0.693612	0.492573	1.68344	1.0068	0.732462	0.733454	1.30108	0.430086	1.16195	0.72266	0.903253	0.692977	1.06307	0.733435	0.840142	0.929288	0.829828	0.832877	0.956543	0.824238	8.37095	12.312	11.7814	2.0148	7.54258	5.21226	18.116	10.7893	7.69641	7.76865	13.5392	4.53632	12.2363	7.70063	9.87976	7.39465	11.1524	7.85827	8.81549	9.9389	8.80178	8.70274
ENSOART00000028234	ENSOART00000028234	13:48604902-48877389	1010	0.722601	1.16895	1.15882	0.828035	1.15072	0.993346	2.18833	2.99434	1.18516	1.12483	0.949199	1.45442	2.08908	1.35803	0.885638	1.01069	1.12677	1.78377	1.04207	1.44425	1.30708	1.05193	1.44413	1.76811	10.7626	16.0056	16.494	12.0888	17.1422	14.3337	30.6578	41.4972	16.3549	15.5373	13.5392	21.5475	29.571	20.535	13.4724	14.7893	16.1091	26.1942	15.2831	21.1928	19.0309	14.8628
ENSOART00000028235	ENSOART00000028235	13:49259440-49380255	4051	0.224556	0.56331	0.368285	0.360009	0.357958	0.412415	0.753024	0.480441	0.658774	0.462071	0.310888	0.394716	0.619237	0.497954	0.677203	0.608343	0.460027	0.48305	0.310053	0.598131	0.51714	0.430535	0.507799	0.533762	14.3502	35.7048	23.5628	24.1776	23.3134	26.4956	48.7738	30.7079	40.4062	28.855	19.7881	24.9497	39.768	32.5138	45.8062	40.6706	29.7398	32.7428	19.696	39.3626	34.3844	27.8151
ENSOART00000028236	ENSOART00000028236	13:53357365-53499994	924	5.68452	9.48913	9.15607	4.09304	9.13088	10.9218	9.87692	10.6199	11.0964	7.9914	8.48332	6.0008	5.83475	5.03827	6.97146	6.74656	7.70413	6.48066	6.72288	5.94816	6.97712	7.57941	9.97653	9.90257	40.6589	68.9473	64.405	28.2071	65.1405	76.8808	71.0704	76.3548	85.6226	58.8198	60.4057	43.095	43.8467	36.7919	50.297	48.0652	54.523	44.5302	48.0532	43.6452	49.0395	53.8531
ENSOART00000028237	ENSOART00000028237	13:53835332-53838784	685	0	0	0.096046	0.137642	0	0	0	0	0	0	0	0.143257	0	0	0.107378	0	0	0	0.0477522	0.0357927	0	0.0778959	0	0	0	0	0.785427	1.0074	0	0	0	0	0	0	0	1.13408	0	0	0.89816	0	0	0	0.378026	0.299387	0	0.597608
ENSOART00000028238	ENSOART00000028238	13:53856416-54065857	3344	0	0.0771895	0.130713	0.0430597	0.0455814	0.296398	0.222502	0.0386976	0.0764573	0.169448	0.0886176	0.122766	0.082579	0.26117	0.318655	0.340693	0.205101	0.0878127	0.0704611	0.220801	0.211202	0.0836541	0.18816	0.0948677	0	3.6936	6.28341	2.0148	2.05707	13.465	9.75476	1.65989	3.84821	7.76865	4.16591	5.6704	4.07877	12.8344	15.2687	16.0217	9.91327	3.92914	3.27877	10.7273	9.95471	3.99727
ENSOART00000028239	ENSOART00000028239	13:53856416-54065857	1770	0	0	0	0	0	0.0175549	0	0	0	0	0.121184	0.57761	0	0.127567	0	0.23815	1.85376	0.271788	0.232931	0.0425225	0.787901	0	0.00585162	0	0	0	0	0	0	0.434355	0	0	0	0	3.12443	14.743	0	3.4225	0	6.16221	48.3272	6.54856	5.95582	1.14083	20.346	0
ENSOART00000028240	ENSOART00000028240	13:54065898-54071567	5447	0	0	0	0	0.017775	0	0	0	0.0115838	0	0	0.0149039	0	0	0	0.0316032	0.0931826	0.0347093	0.00496797	0	0.053165	0	0.00592499	0.00386126	0	0	0	0	1.37138	0	0	0	0.962052	0	0	1.13408	0	0	0	2.46488	7.43495	2.61942	0.378026	0	4.17309	0
ENSOART00000028241	ENSOART00000028241	13:56774751-56916181	1611	1.96068	1.53879	1.70417	1.78144	0.910261	1.18183	2.54608	2.04781	1.06281	2.61485	2.20365	1.66055	2.48052	1.44187	2.02493	2.83242	3.98256	2.93095	1.94163	1.98244	3.24864	1.6748	1.54606	1.90849	39.463	30.78	34.5588	35.2589	17.8279	23.0208	48.7738	39.0074	22.1272	51.0511	44.5886	32.8883	52.0043	29.9469	42.2135	57.7522	81.7845	57.6273	38.98	41.3882	65.7213	33.5326
ENSOART00000028242	ENSOART00000028242	13:56774751-56916181	1436	3.5297e-13	2.27316e-11	2.47135e-11	1.10491e-11	1.93636e-11	2.63409e-22	1.72916e-08	6.41472e-18	8.00218e-61	3.77059e-17	0.073428	0	2.6046e-14	2.88014e-14	8.96632e-15	0.0824487	5.03319e-10	3.08789e-17	0.024476	2.12712e-14	0.0274829	1.94981e-11	5.77032e-09	1.47069e-17	5.86287e-12	3.74063e-10	4.11201e-10	1.81657e-10	3.21624e-10	4.29e-21	2.82281e-07	1.04098e-16	1.35689e-59	6.23193e-16	1.23637	0	4.4949e-13	4.88953e-13	1.54007e-13	1.40498	8.45222e-09	5.08399e-16	0.412123	3.6415e-13	0.468327	3.22307e-10
ENSOART00000028243	ENSOART00000028243	13:61188336-61324754	1087	0	0	0.0819197	0.114044	0.0745281	0.188966	0	0.63969	0.185912	0.116465	0	0.123576	0.216707	0	0.0969203	0.266911	0.255808	0.44271	0.0411919	0.104542	0.32181	0.0653211	0.0878313	0.314022	0	0	0.785427	1.0074	0.685689	1.73742	0	5.80961	1.9241	1.10981	0	1.13408	2.03938	0	0.89816	2.46488	2.47832	3.92914	0.378026	0.979181	2.95745	0.597608
ENSOART00000028244	ENSOART00000028244	13:61852120-62088249	5827	0	0	0	0	0	0	0	0	0	0	0	0	0	0	0	0	0	0.0273123	0	0	0.00910409	0	0	0	0	0	0	0	0	0	0	0	0	0	0	0	0	0	0	0	0	2.61942	0	0	0.873141	0
ENSOART00000028245	ENSOART00000028245	13:64673074-64849522	945	0.482117	0.491559	0.235253	0.105287	0.63808	0.22435	0.598258	0.452019	0	0.348225	0.211991	0.706637	0.986884	0.337352	0.711012	1.53284	0.247617	0	0.466915	0.678416	0.593487	0.277366	0.486896	0.266748	4.7834	4.9248	2.35628	1.0074	6.1712	2.17177	5.57415	4.14972	0	3.32942	2.08295	6.80447	10.1969	3.4225	7.18528	14.7893	2.47832	0	4.55694	6.9349	5.75587	2.76283
ENSOART00000028246	ENSOART00000028246	13:66742131-66744776	1295	0.364676	0.731368	0.355241	0.2934	0.251171	0.712076	0.695048	0.648748	0.434369	0.319102	0.624253	0.171415	0.310349	0.704374	0.802886	0.702945	0.639918	1.04174	0.386781	0.60587	0.794869	0.460003	0.552765	0.467406	4.7834	9.84961	4.71256	4.02959	3.42845	9.5558	9.75476	9.12938	5.77231	4.43923	8.33181	2.26816	4.07877	9.41188	10.7779	9.85953	8.67411	14.4068	5.12779	8.08952	10.9802	6.19725
ENSOART00000028247	ENSOART00000028247	13:68463780-68465147	444	0.500242	1.6873	0	0	0	0.398573	0.653841	1.16475	0.408261	0.482725	0	0	0	0	1.14962	0	0	0	0.166747	0.383207	0	0.562432	0.350805	0.685244	1.19585	3.6936	0	0	0	0.868709	1.39354	2.48983	0.962052	1.10981	0	0	0	0	2.69448	0	0	0	0.398616	0.89816	0	1.2312
ENSOART00000028249	ENSOART00000028249	13:71886333-71887968	1583	0	0.0579647	0	0	0	0.0409	0.130798	0	0.0446206	0.102259	0	0.0536003	0.0491436	0.155614	0	0.111664	0	0	0.0178668	0.0682526	0.0372213	0.0193216	0.0572326	0.0489599	0	1.2312	0	0	0	0.868709	2.78708	0	0.962052	2.21961	0	1.13408	1.01969	3.4225	0	2.46488	0	0	0.378026	1.48073	0.821628	0.4104
ENSOART00000028250	ENSOART00000028250	13:73793227-73799852	1784	0.0515509	0	0.0338681	0	0	0	0	0	0.0416267	0.145173	0.0446215	0.147822	0.0853843	0.0722051	0	0.156017	0	0.0579705	0.0813315	0.0525298	0.0713293	0.0112894	0	0.0622666	1.19585	0	0.785427	0	0	0	0	0	0.962052	3.32942	1.04148	3.40224	2.03938	1.71125	0	3.69732	0	1.30971	1.87985	1.25021	1.66901	0.261809
ENSOART00000028252	ENSOART00000028252	13:76057775-76068702	1337	0.132358	0	0	0	0	0.0240387	0	0	0	0.125067	0	0	0.0557574	0.0933323	0.0481501	0	0	0	0.0441193	0.0657466	0	0	0.00801289	0.0416889	2.3917	0	0	0	0	0.434355	0	0	0	2.21961	0	0	1.01969	1.71125	0.89816	0	0	0	0.797233	1.2097	0	0
ENSOART00000028253	ENSOART00000028253	13:77021699-77030340	5287	0.058387	0.0249026	0.0465107	0.00953043	0.0615607	0.0391498	0.0580004	0.0697731	0.0291268	0.0816074	0.0732271	0.0345147	0.118814	0.0672321	0.0768721	0.0729193	0.0739978	0.0131374	0.0553762	0.0876396	0.0533515	0.0269812	0.0529036	0.0601691	5.97925	2.4624	4.71256	1.0074	6.1712	3.90919	5.57415	6.63955	2.88616	7.76865	7.29034	3.40224	12.2363	6.845	8.08344	7.39465	7.43495	1.30971	5.55727	9.05491	5.37977	2.72745
ENSOART00000028254	ENSOART00000028254	13:78577163-78711934	5020	0.0644473	0.146823	0.0310087	0.0269653	0.11142	0.0473939	0.283696	0.19248	0.0755147	0.0753407	0.111267	0.107839	0.106892	0.263383	0.115808	0.111289	0.11249	0.136539	0.0945177	0.162028	0.120106	0.0682658	0.147503	0.114445	4.7834	11.0808	2.35628	2.0148	8.22827	3.47484	20.9031	14.109	5.77231	5.54904	8.33181	7.93855	8.15753	20.535	8.9816	8.62709	8.67411	10.4777	7.01792	12.558	9.25963	5.15063
ENSOART00000028256	ENSOART00000028256	13:81389359-81507231	4972	0.0302134	0.0473287	0.00995019	0.0374375	0.0343602	0.0166215	0.0354482	0.104577	0.0122163	0.113909	0.0264826	0.0582566	0.1826	0.0533628	0.0993281	0.0456908	0.0617088	0.0966364	0.0383175	0.111764	0.068012	0.0315721	0.02881	0.0769008	2.3917	3.6936	0.785427	3.02219	2.74276	1.30306	2.78708	8.29944	0.962052	8.87846	2.08295	4.53632	14.2757	4.27813	8.08344	3.69732	4.95663	7.85827	3.00366	8.87908	5.50408	2.50041
ENSOART00000028258	ENSOART00000028258	10:41292105-41555075	1444	0.198264	0.269155	0.175442	0.380827	0.251693	0.468126	0.591658	0.749454	0.160097	0.589603	0.406573	0.313942	0.689861	0.285514	0.584612	0.406232	0.473268	0.482714	0.30626	0.519996	0.454071	0.275141	0.437159	0.499718	3.65042	4.97065	3.2305	7.16734	4.84614	8.79798	11.368	14.4147	2.93134	11.1859	7.53601	5.7761	12.6736	5.23782	11.0072	7.7328	8.77993	9.26395	5.65418	9.63955	8.59223	5.12283
ENSOART00000028259	ENSOART00000028259	10:41292105-41555075	1904	0.261424	0.197769	0.748644	0.235445	0.339035	0.539328	0.902687	1.06545	0.48909	0.242493	7.815e-07	0.464734	0.423279	0.942173	0.949207	1.15518	1.03131	0.845024	0.242053	0.771553	1.0105	0.393953	0.593683	0.599012	5.2284	4.05812	15.188	4.99608	7.29132	11.2678	20.0769	24.048	9.80474	5.19117	1.59122e-05	9.4758	8.42397	19.387	19.8862	25.2547	21.643	19.099	4.90141	15.8991	21.9989	8.08075
ENSOART00000028260	ENSOART00000028260	10:41292105-41555075	5327	4.30419	8.19209	7.32885	7.10998	7.3191	7.37026	11.3401	8.52726	6.94209	8.07631	7.86967	7.68674	11.184	10.8083	9.75983	8.14334	9.43184	6.94242	6.6202	10.584	8.17254	7.54364	8.67648	7.84855	261.383	513.001	455.194	457.284	482.244	470.321	760.085	578.186	430.77	524.099	489.248	467.866	692.686	665.865	629.254	535.168	600.309	469.328	406.166	662.602	534.935	475.159
ENSOART00000028262	ENSOART00000028262	10:5130186-5252428	1032	8.93685	15.7428	13.191	11.6491	12.1565	15.1551	25.172	16.779	11.9499	15.7559	15.1555	13.9505	20.2469	19.0154	20.5899	16.5336	17.6455	16.3354	12.6809	19.9507	16.8382	13.5276	17.4945	14.8283	93.2763	160.056	136.664	118.873	129.595	153.327	261.985	176.778	127.953	165.361	157.263	145.162	208.017	202.783	217.355	176.239	187.113	170.263	131.9	209.385	177.872	138.531
ENSOART00000028263	ENSOART00000028263	10:5679576-5729538	1384	1.4921	3.31369	3.17278	2.96298	2.33235	3.30921	6.90559	5.43612	2.89251	4.21948	3.76696	3.4129	5.11259	4.55429	3.99025	4.60158	5.34496	3.21098	2.89065	4.55238	4.38584	3.14982	4.18238	4.1827	22.7211	50.4793	47.911	46.3403	37.0272	50.3851	108.696	86.3142	44.2544	65.4786	57.2812	52.1676	76.4768	71.0169	61.973	72.714	83.0236	51.0788	44.0567	69.8223	68.9388	48.2435
ENSOART00000028264	ENSOART00000028264	10:5943474-5971919	919	6.30755	11.2106	7.35788	7.30112	8.11124	8.97154	17.0304	11.7014	8.7948	9.77386	8.16477	9.84198	16.9674	13.3118	13.9057	10.7967	12.1421	9.69141	8.10477	14.7283	10.8767	8.62321	11.3711	10.09	56.2049	100.959	65.1904	66.4883	76.1115	81.2243	160.257	110.383	78.8882	91.0042	72.9034	88.4582	149.895	119.788	126.641	99.8278	110.285	90.3701	72.5222	132.108	100.161	77.5457
ENSOART00000028265	ENSOART00000028265	10:6138865-6153578	2891	2.69389	4.55206	3.41418	4.83533	4.54957	5.4234	7.0978	5.49658	3.8117	5.50089	4.86967	4.50691	7.13193	7.17181	5.76499	5.0032	5.06587	4.31796	4.02349	6.68958	4.79568	4.26719	5.69026	4.93639	80.1219	141.588	106.033	151.11	146.737	168.964	231.327	182.588	118.332	178.679	148.931	134.955	218.214	218.185	181.428	162.682	161.091	141.449	121.336	205.942	155.074	132.91
ENSOART00000028266	ENSOART00000028266	10:6208051-6314451	1704	5.57831	9.91065	7.11959	8.83862	8.93603	9.90289	14.0061	12.255	7.46979	9.80353	9.44642	8.75175	15.2241	13.6068	11.885	11.6006	11.7817	8.77976	7.9255	13.572	10.7207	8.62295	10.9484	9.84278	102.843	184.68	131.166	167.228	172.108	183.732	270.346	237.364	139.497	185.338	176.01	161.039	280.415	254.976	227.235	224.304	223.049	170.263	146.631	254.209	205.872	161.025
ENSOART00000028267	ENSOART00000028267	10:7669505-7885837	481	2.52608	11.4694	6.65464	4.28022	4.39784	5.82774	15.2943	7.47134	4.12863	6.60525	3.69798	5.30325	8.31474	8.92544	11.0113	9.70466	9.90979	9.55811	3.84244	9.41718	9.72419	7.46809	8.50662	6.06841	8.37095	34.4736	20.4211	13.0962	14.3995	17.3742	45.9867	23.2384	13.4687	21.0863	11.4562	18.1453	25.4923	30.8025	35.0282	30.811	30.979	27.504	12.6575	30.441	29.7647	22.6636
ENSOART00000028268	ENSOART00000028268	10:7669505-7885837	500	4.33891	3.34456	3.9543	2.29388	3.02516	4.86548	9.6797	7.82292	3.09789	2.78296	4.50576	5.84752	9.32707	7.55024	6.0828	7.30798	5.79517	8.01133	4.89739	7.65337	7.03816	3.19758	5.85678	4.56792	15.546	11.0808	13.3523	8.05918	10.971	16.5055	33.4449	27.3881	10.5826	9.98827	15.6222	21.5475	31.6104	27.38	21.5558	25.8813	19.8265	26.1942	17.5719	26.8488	23.9673	10.8307
ENSOART00000028269	ENSOART00000028269	10:8058500-8151851	1155	7.77403	10.7887	10.4322	11.1345	11.656	12.2222	18.288	12.106	7.94128	13.4503	8.40846	10.6017	19.2312	17.8482	13.3908	11.2546	13.266	10.3414	8.92807	16.8234	11.6207	10.7851	14.0554	11.1659	83.7095	120.658	117.029	125.925	135.081	135.519	211.818	145.24	90.4329	157.593	92.6914	113.408	206.997	195.083	148.196	130.639	152.417	120.494	96.6029	183.425	134.516	121.204
ENSOART00000028271	ENSOART00000028271	10:8590716-8899480	1835	74.5382	65.5193	38.7779	44.6695	132.148	73.6647	69.1379	79.383	73.0148	78.8877	52.5431	63.4952	33.7555	33.1258	62.6961	27.3347	62.7123	25.626	63.5255	43.1924	38.5577	49.6556	91.6502	77.0952	1612.01	1455.28	884.39	1008.41	3113.03	1653.15	1617.9	1952.03	1604.7	1861.15	1161.25	1398.32	718.882	747.817	1420.89	653.194	1473.36	652.237	1390.52	962.529	926.263	1116.03
ENSOART00000028272	ENSOART00000028272	10:8590716-8899480	1424	0.439826	0.513558	0.457472	0.286618	0.368783	0.398626	0.814145	0.380785	0.450212	0.469871	0.389203	0.467278	1.21624	0.578893	0.616637	0.635556	0.608026	1.31295	0.432102	0.803922	0.852176	0.419216	0.527185	0.433622	10.7626	12.312	10.996	7.05179	8.91396	9.5558	19.5095	9.12938	10.5826	11.0981	9.37329	11.3408	28.5514	14.5456	15.2687	16.0217	14.8699	32.7428	10.4922	19.4552	21.2115	10.1199
ENSOART00000028273	ENSOART00000028273	10:8590716-8899480	2586	2.2736	6.13142	5.56914	3.75153	3.69531	3.10407	7.05272	7.53779	6.16265	3.43376	4.54168	7.87899	7.93364	7.05351	5.29282	4.19878	2.74098	2.93109	4.89809	6.75999	3.29028	5.1507	4.61737	5.7114	49.9006	143.434	130.738	87.0978	91.2774	72.4797	178.15	200.593	145.784	85.8128	104.815	176.124	177.283	162.337	124.284	105.43	67.4637	76.4577	110.28	154.635	83.1171	120.423
ENSOART00000028274	ENSOART00000028274	10:8590716-8899480	3044	8.7116	8.15012	9.12176	10.8365	10.487	11.1005	12.4531	9.936	8.21467	12.5475	8.63013	9.38714	15.0513	12.3756	12.3812	9.36853	11.7779	10.762	8.90962	13.2694	10.6362	9.36947	11.3469	10.2327	232.32	230.851	258.834	303.773	312.594	313.662	377.872	316.462	236.15	376.977	240.955	253.692	407	344.193	350.843	282.789	350.133	336.102	242.322	367.346	323.008	264.486
ENSOART00000028275	ENSOART00000028275	10:8982632-9090666	2937	12.578	19.0098	17.1988	18.5353	20.1688	20.103	27.853	24.6522	16.2583	21.7378	19.3355	18.4915	32.7301	31.3218	27.9436	21.5576	24.0433	20.2631	16.8017	30.6652	21.9547	18.248	22.7083	20.8828	405.393	632.837	573.361	628.616	694.603	673.684	976.87	873.101	537.787	741.351	640.508	596.526	1084.95	1033.6	961.929	751.789	815.366	720.342	547.476	1026.83	762.499	611.605
ENSOART00000028276	ENSOART00000028276	10:9782800-9785438	1479	0	0	0	0	0	0	0.0740114	0	0	0.0600558	0	0	0	0	0	0	0	0	0	0	0	0	0.0246705	0.0200186	0	0	0	0	0	0	1.39354	0	0	1.10981	0	0	0	0	0	0	0	0	0	0	0	0
ENSOART00000028277	ENSOART00000028277	10:10038402-10047165	1262	0	0	0	0	0	0	0	0	0	0	0	0.0465041	0	0.0342524	0	0.0498839	0.104614	0	0.0155014	0.0114175	0.0514992	0	0	0	0	0	0	0	0	0	0	0	0	0	0	1.13408	0	0.855626	0	1.23244	2.47832	0	0.378026	0.285209	1.23692	0
ENSOART00000028279	ENSOART00000028279	10:10283949-10359028	1257	1.2571	1.85626	1.18449	2.04839	1.45043	1.41428	2.89829	2.66194	1.34415	2.53796	1.7822	1.18976	2.16855	2.76742	2.17431	2.79716	2.24847	1.95717	1.40969	2.37009	2.33427	1.69638	1.921	2.18135	25.1128	35.7048	23.5628	41.3033	28.1133	27.3643	55.7415	49.7966	25.0133	47.7217	35.4102	23.8157	42.827	58.1825	45.8062	57.9247	44.6097	40.6011	28.1129	48.9386	47.7118	33.5237
ENSOART00000028280	ENSOART00000028280	10:10377388-10458439	647	3.76293	2.84944	4.35604	4.23942	2.6636	4.64601	5.03581	3.58438	3.89539	3.97309	4.03543	4.10737	5.57091	6.65719	4.79021	5.05923	3.94652	4.61449	3.96858	5.67277	4.54008	3.81497	4.11514	3.81762	21.5253	16.0056	24.3482	24.1776	15.7709	26.4956	29.2643	20.7486	22.1272	23.306	22.9125	23.8157	31.6104	38.5031	27.843	29.5786	22.3049	26.1942	22.7511	32.6522	26.0259	21.5105
ENSOART00000028282	ENSOART00000028282	10:11047451-11074931	4991	0	0	0	0	0	0	0	0	0	0	0	0	0.023698	0.00954356	0.0199305	0	0	0	0	0.017724	0	0	0	0	0	0	0	0	0	0	0	0	0	0	0	0	2.03938	0.855626	1.79632	0	0	0	0	1.56378	0	0
ENSOART00000028283	ENSOART00000028283	10:13054584-13059607	4183	0	0.0193275	0.0122715	0	0.0214791	0.00691542	0.110919	0.0391733	0.0149491	0	0.0165222	0.0179034	0.11507	0.0129428	0.0414733	0.0568707	0.0188533	0.0395379	0.0114752	0.0564953	0.0384207	0.010533	0.0464378	0.0180408	0	1.2312	0.785427	0	1.37138	0.434355	6.96769	2.48983	0.962052	0	1.04148	1.13408	7.13784	0.855626	2.69448	3.69732	1.23916	2.61942	0.725185	3.56265	2.51864	0.672209
ENSOART00000028284	ENSOART00000028284	10:13374290-13375798	1293	0.873606	3.30377	1.44362	2.15205	1.33311	1.72438	3.48075	3.00684	0.87132	2.2597	1.79319	1.66643	3.35956	2.35331	1.83606	2.41073	3.36723	2.07114	1.44441	2.51631	2.61637	2.29981	2.17942	2.04595	13.1543	50.4793	21.9919	32.2367	20.5707	26.0613	52.9544	45.6469	13.4687	34.404	27.0784	24.9497	50.9846	36.7919	28.7411	36.9732	52.0447	32.7428	21.7275	38.8392	40.5869	34.9026
ENSOART00000028285	ENSOART00000028285	10:14483657-14514398	4693	0.618571	0.785264	0.733443	0.925957	1.46351	1.07073	1.25794	1.04747	0.96536	0.972061	1.26411	1.02868	1.63333	1.26819	0.986529	1.18593	1.15753	0.85265	0.970452	1.29602	1.06537	0.814888	1.26406	0.994963	43.0506	54.1729	51.0527	66.4883	102.853	74.2747	87.7929	73.0351	66.3816	66.5884	87.484	70.3129	113.186	89.8407	70.9546	85.0385	81.7845	61.5565	66.9492	91.327	76.1265	57.2379
ENSOART00000028287	ENSOART00000028287	10:16811999-16814878	2433	0	0.0638783	0	0	0.0360003	0	0.0746283	0	0.0249347	0.0297707	0	0.0296269	0	0.127564	0.0905933	0.0633246	0.0318197	0.033823	0.00987563	0.072719	0.0429891	0.0212928	0.0368762	0.0182351	0	2.4624	0	0	1.37138	0	2.78708	0	0.962052	1.10981	0	1.13408	0	5.13375	3.59264	2.46488	1.23916	1.30971	0.378026	2.9088	1.67125	0.820801
ENSOART00000028288	ENSOART00000028288	10:18636046-18662166	2264	0	0.108488	0	0.057167	0.175142	0.0759537	0.121688	0.121385	0	0.0325529	0.0300285	0.0326389	0	0.0236784	0	0.0686883	0.0352943	0	0.0208891	0.00789279	0.0346609	0.0552183	0.124261	0.0513127	0	3.6936	0	2.0148	6.1712	2.60613	4.18061	4.14972	0	1.10981	1.04148	1.13408	0	0.855626	0	2.46488	1.23916	0	0.725185	0.285209	1.23468	1.9028
ENSOART00000028289	ENSOART00000028289	10:18701355-18707642	1501	0	0	0	0.0872248	0.0299326	0.0964462	0.0627001	0.113607	0.126135	0.100561	0.185046	0.0483927	0.174643	0.176284	0.227961	0.105941	0	0.115103	0.0778128	0.192963	0.0736815	0.0290749	0.0630263	0.113434	0	0	0	2.0148	0.685689	2.17177	1.39354	2.48983	2.88616	2.21961	4.16591	1.13408	4.07877	4.27813	5.38896	2.46488	0	2.61942	1.76666	4.58195	1.69477	0.671599
ENSOART00000028290	ENSOART00000028290	10:19734315-19746131	480	0	0	1.35973	0.301635	0.378105	0.633529	0.847668	0	0.265772	0.634494	0.293635	0.301645	0	0.689058	0	0.355099	0	0.414692	0.198427	0.229686	0.256597	0.553789	0.619767	0.300089	0	0	4.71256	1.0074	1.37138	2.17177	2.78708	0	0.962052	2.21961	1.04148	1.13408	0	2.56688	0	1.23244	0	1.30971	0.725185	0.855626	0.847384	1.90665
ENSOART00000028292	ENSOART00000028292	10:23816392-23844336	1471	0	0	0	0	0.0291028	0	0.0601586	0.0355827	0	0.0485403	0	0.0483659	0	0	0	0	0	0	0.016122	0	0	0	0.0297538	0.028041	0	0	0	0	0.685689	0	1.39354	0.829944	0	1.10981	0	1.13408	0	0	0	0	0	0	0.378026	0	0	0
ENSOART00000028293	ENSOART00000028293	10:24685828-24705397	1078	0.168333	0	0	0	0	0	0	0.0561002	0.138102	0	0.147949	0	0.145351	0	0.123414	0	0	0	0.105427	0.0895884	0	0	0	0.0647341	2.3917	0	0	0	0	0	0	0.829944	1.9241	0	2.08295	0	2.03938	0	1.79632	0	0	0	1.49155	1.27857	0	0
ENSOART00000028294	ENSOART00000028294	10:30554167-30558316	4113	0.148219	0.362922	0.538123	0.621033	0.346087	0.449242	0.815657	0.305311	0.262458	0.610141	0.56504	0.727347	1.00557	0.719226	0.837256	0.817748	0.694056	0.799608	0.480202	0.854016	0.770471	0.507359	0.536995	0.392637	10.7626	25.8552	38.4859	46.3403	25.3705	32.5766	59.9221	22.4085	18.279	43.2825	40.6176	52.1676	71.3784	53.0488	62.8712	61.6221	50.8055	61.5565	34.516	62.4328	57.9947	36.8938
ENSOART00000028295	ENSOART00000028295	10:31768553-31781412	1078	0	0.13357	0	0	0	0.0707535	0.0775065	0	0.0532439	0	0.0554567	0	0.107808	0.0428825	0.0460568	0.0639348	0	0	0.0184856	0.0655825	0.0213116	0.0445233	0.04942	0.017748	0	2.4624	0	0	0	1.30306	1.39354	0	0.962052	0	1.04148	0	2.03938	0.855626	0.89816	1.23244	0	0	0.347159	1.26439	0.410814	0.820801
ENSOART00000028297	ENSOART00000028297	10:33088154-33089519	1241	0.0748873	0	0.0981056	0.0634632	0	0.027629	0.0898878	0.0536882	0	0	0	0	0	0	0	0	0	0	0.0249624	0	0	0.0538563	0.0391723	0.0178961	1.19585	0	1.57085	1.0074	0	0.434355	1.39354	0.829944	0	0	0	0	0	0	0	0	0	0	0.398616	0	0	0.859417
ENSOART00000028299	ENSOART00000028299	10:35824349-35826474	406	69.9958	80.6007	79.7421	78.7754	110.675	108.21	100.55	88.7388	234.584	91.1262	62.1256	55.9043	85.3803	59.304	64.5427	51.1815	107.511	71.6868	62.6752	69.7423	76.7931	79.7061	106.479	138.15	162.636	163.75	173.579	164.206	250.962	219.349	196.489	188.397	545.483	198.655	132.268	134.955	179.466	147.168	141.909	113.385	237.918	137.52	143.286	156.181	162.941	167.178
ENSOART00000028300	ENSOART00000028300	10:35861314-36011902	1887	1.0164	0.824496	0.696231	0.541472	1.0105	1.01587	2.43429	1.4922	0.90382	1.28396	1.04235	0.940242	1.5774	1.08096	0.950773	1.55096	1.52079	1.04985	0.999662	1.20305	1.37386	0.6874	1.48689	1.22666	38.2672	29.5488	25.1336	20.148	36.3415	36.4858	85.0058	51.4565	31.7477	44.3923	37.4932	35.1565	56.083	41.9257	35.9264	57.9247	55.7621	38.0064	36.9723	44.645	50.5644	24.9435
ENSOART00000028301	ENSOART00000028301	10:36260719-36269661	4236	0.0765831	0.0977532	0.380715	0.113498	0.524401	0.642429	0.336126	0.389002	0.579996	0.487785	0.0337349	0.018858	0.0323633	0.0395177	0.0699981	0.278016	0.134789	0.19037	0.0430587	0.047293	0.201058	0.197322	0.500985	0.485594	4.7834	6.15601	24.3482	7.05179	31.5417	38.6576	19.5095	22.4085	37.52	28.855	2.08295	1.13408	2.03938	2.56688	4.4908	17.2542	8.67411	11.7874	2.66681	3.03235	12.5719	12.5187
ENSOART00000028304	ENSOART00000028304	10:41292105-41555075	611	2.52928	3.25456	2.91125	3.11951	3.46141	2.55077	6.21653	4.33135	3.90933	4.05508	3.94538	5.63619	6.75744	5.33338	6.64081	4.01274	2.99285	5.75135	4.03695	6.24388	4.25231	3.09511	4.07624	4.09859	12.8378	15.6372	14.1377	15.111	17.8296	12.5984	32.0514	22.4098	19.241	21.5374	19.7881	29.4861	32.6301	27.2004	33.2574	20.7113	14.8699	27.9651	20.704	31.0293	21.1821	14.9619
ENSOART00000028305	ENSOART00000028305	10:41292105-41555075	3671	1.65131	2.7538	1.92777	2.03998	2.11333	2.3415	5.31415	3.40321	2.41022	2.92755	2.51592	2.19429	3.67114	3.45814	3.55698	3.34059	3.22215	3.35931	2.12051	3.56209	3.30735	2.24052	3.25633	2.91366	62.5007	106.252	75.4009	79.5844	86.3951	91.2123	214.605	139.429	96.2052	118.298	97.8988	82.7878	143.776	132.802	142.782	134.576	128.873	135.749	81.0624	139.787	133.066	87.079
ENSOART00000028306	ENSOART00000028306	10:42067984-42317391	1341	0.539347	0.160911	0.517745	0.448333	0.386011	0.584508	0.963039	0.772527	0.557894	0.347831	0.545377	0.583248	1.18786	0.834813	0.973382	0.3925	0.325222	0.509132	0.555991	0.998684	0.408952	0.375663	0.644519	0.559417	8.37095	2.4624	7.85427	7.05179	6.1712	9.12145	15.3289	12.4492	8.65847	5.54904	8.33181	9.07263	18.3544	12.8344	15.2687	6.16221	4.95663	7.85827	8.5918	15.4858	6.3257	5.78948
ENSOART00000028307	ENSOART00000028307	10:42067984-42317391	1025	1.32269	2.3933	1.16016	1.73405	1.379	1.49316	3.62423	3.36506	2.47347	2.85655	1.52684	1.69762	2.75669	3.52949	3.66606	1.7179	2.38017	2.63414	1.51572	3.31741	2.24407	1.7625	2.16546	2.89836	13.1543	24.624	11.7814	18.1332	14.3995	15.2024	39.0191	36.5175	25.0133	29.9648	15.6222	17.0112	27.5317	35.9363	37.7227	18.4866	24.7832	28.8137	15.2626	33.7302	24.0278	18.1795
ENSOART00000028308	ENSOART00000028308	10:42542586-42600997	3165	0.839245	1.76644	1.65085	1.8733	1.98177	1.98889	2.16803	2.42728	1.63803	2.06453	1.59918	1.33876	2.83472	1.80269	1.46144	1.66356	1.46893	1.48336	1.25906	2.03295	1.53862	1.76353	2.04623	2.04328	49.0298	100.959	95.822	111.821	115.196	113.801	124.025	139.431	92.357	116.53	91.65	77.1174	157.032	108.664	86.2234	99.8278	86.7411	90.3701	72.5991	117.307	92.313	102.867
ENSOART00000028309	ENSOART00000028309	10:42634150-42812235	1812	2.0902	3.15269	2.94215	2.95883	4.58597	3.57412	4.90834	3.6802	2.39736	3.18249	3.57183	3.14402	4.94783	4.23275	3.28496	4.3073	5.02095	2.47459	2.93535	4.15518	3.93428	3.01789	4.35614	3.08668	46.6381	70.1785	65.9758	67.4957	103.539	79.0526	112.877	87.1441	53.8749	73.2473	80.1937	70.3129	106.048	97.5413	73.6491	102.293	116.481	57.6273	65.7149	92.4128	92.1336	67.8833
ENSOART00000028310	ENSOART00000028310	10:42878719-43181328	1197	0.498835	0.892402	0.987244	0.458608	0.813218	0.997003	1.2592	1.2018	0.604595	1.23854	0.764709	0.884541	1.37356	0.779049	0.885867	0.8527	0.916842	0.87198	0.716028	1.01282	0.880507	0.779418	1.02314	1.01498	14.3502	22.1616	25.1336	12.0888	21.9421	25.6269	30.6578	29.048	15.3928	29.9648	19.7881	24.9497	35.6892	22.2463	25.1485	22.1839	23.544	22.2651	19.696	27.6946	22.6644	19.7947
ENSOART00000028311	ENSOART00000028311	10:47007676-47034922	560	1.25688	9.65471	11.0499	10.6295	21.9172	24.9774	33.8986	26.6892	30.8931	42.1467	1.31196	2.76747	3.39901	3.36584	3.56828	4.58538	5.92031	3.98711	1.77877	3.44438	4.83093	10.4447	26.931	33.243	5.97925	44.3232	51.0527	49.3625	106.282	117.276	160.257	125.322	142.384	200.875	6.24886	13.6089	16.3151	16.2569	17.065	22.1839	27.2615	18.336	8.61235	16.5457	22.5938	48.2462
ENSOART00000028312	ENSOART00000028312	10:47111143-47120398	537	0	0.581954	0.714687	0.924505	0.585153	0	0.955958	0.913142	0.433693	1.21511	0	0	0	0	0	0	0	0	0	0	0	0.740382	0.513704	0.853983	0	2.4624	3.14171	4.02959	2.74276	0	4.18061	4.14972	1.9241	5.54904	0	0	0	0	0	0	0	0	0	0	0	3.21123
ENSOART00000028313	ENSOART00000028313	10:47396966-47400015	3001	0.332385	0.26909	0.517555	0.322463	0.216706	0.409472	0.832849	0.428082	0.105461	0.381745	0.200199	0.409169	0.579349	0.494967	0.451907	0.483521	0.370945	0.548856	0.313917	0.508741	0.467774	0.369703	0.486342	0.305096	11.9585	9.84961	18.8502	12.0888	8.22827	15.2024	32.0514	16.5989	3.84821	14.4275	7.29034	14.743	21.4135	17.9681	17.065	18.4866	13.6307	20.9554	11.3306	18.8156	17.6909	13.5962
ENSOART00000028314	ENSOART00000028314	10:48625516-48628166	2151	0	0	0.114879	0.0357311	0.142745	0.169514	0.0479448	0.0853171	0.176138	0.0783011	0.0375235	0.121542	0.0743238	0.0303142	0.031421	0.0851176	0	0.0896268	0.053022	0.045353	0.0582481	0.0502034	0.120068	0.113252	0	0	3.14171	1.0074	4.11414	4.7779	1.39354	2.48983	4.81026	2.21961	1.04148	3.40224	2.03938	0.855626	0.89816	2.46488	0	2.61942	1.48124	1.26439	1.69477	1.38303
ENSOART00000028315	ENSOART00000028315	10:51139302-51358374	1775	0.969122	1.64138	1.56017	1.12051	1.59107	1.39575	2.26145	1.88447	1.3003	1.48022	1.51383	1.47957	1.43958	1.59638	1.51574	1.61577	1.67183	1.79221	1.32084	1.51724	1.69327	1.44069	1.74942	1.555	19.1336	33.2424	31.4171	23.1702	33.5988	28.6674	48.7738	41.4972	25.9754	31.0746	30.2028	29.4861	28.5514	32.5138	31.4356	34.5084	34.6964	39.2914	26.2742	30.8336	36.1654	29.2765
ENSOART00000028319	ENSOART00000028319	10:60472717-60507235	978	0	0	0.135963	0	0	0	0.116605	0.204875	0	0	0	0	0.17613	0.0721159	0.0734713	0	0	0.108243	0	0.107239	0.0360809	0.045321	0.0388683	0.0682915	0	0	1.57085	0	0	0	1.39354	2.48983	0	0	0	0	2.03938	0.855626	0.89816	0	0	1.30971	0	1.26439	0.436571	0.523618
ENSOART00000028320	ENSOART00000028320	10:61295487-61297850	458	6.00667	10.7243	6.24055	7.65781	7.67499	8.74149	25.5895	15.4951	7.56961	14.4787	7.97423	5.87302	13.8417	9.1934	11.1035	11.3206	10.2077	12.7334	6.61797	11.3795	11.4206	8.20754	14.002	12.5145	17.9377	28.3176	16.494	20.148	21.9421	23.0208	66.8898	40.6673	21.1651	39.9531	21.871	18.1453	37.7286	28.2356	31.4356	30.811	27.2615	31.4331	19.318	32.4666	29.8352	21.6532
ENSOART00000028322	ENSOART00000028322	10:69452805-69590150	4257	0.0945707	0.0194789	0.0488092	0.0313476	0.0643447	0.0345835	0	0.0391789	0.0298171	0.0354484	0.0329107	0.146088	0.112971	0.0262102	0	0.0376845	0.0752919	0.0396477	0.0911899	0.0463937	0.0508747	0.0332119	0.0329761	0.0348148	5.97925	1.2312	3.14171	2.0148	4.11414	2.17177	0	2.48983	1.9241	2.21961	2.08295	9.07263	7.13784	1.71125	0	2.46488	4.95663	2.61942	5.71161	2.9497	3.34698	2.12923
ENSOART00000028323	ENSOART00000028323	10:69698191-69701603	597	0.252813	3.4114	2.14528	3.74553	2.63805	2.12419	4.55884	2.26655	5.24137	2.58841	0.453969	0	0.862693	1.197	2.48656	2.30741	4.05435	1.59013	0.235594	1.51542	2.65063	3.10074	3.10703	3.36545	1.19585	16.0056	10.2105	15.111	11.6567	9.12145	18.116	9.12938	27.8995	11.0981	2.08295	0	4.07893	5.98938	11.6761	9.85953	19.8265	6.54856	1.09293	7.24813	12.0782	13.7757
ENSOART00000028324	ENSOART00000028324	10:74974924-75351616	3501	0.642345	1.24112	0.973362	1.0031	1.30163	1.15058	1.99893	1.49976	1.12978	1.49383	1.00401	0.937627	1.42241	1.58533	0.851171	1.04978	1.51421	0.738762	0.861327	1.2863	1.10091	1.07253	1.48371	1.37446	50.2257	91.1089	74.6155	81.5992	96.6822	85.1335	137.96	102.083	81.7744	102.102	73.9449	69.1788	109.107	123.21	68.2602	78.8763	114.003	55.0079	64.4498	100.192	82.6289	82.4412
ENSOART00000028325	ENSOART00000028325	10:76524317-76534759	186	73.1147	586.046	489.062	781.46	760.423	619.342	1170.96	1164.06	592.591	958.15	84.7847	35.7696	54.2643	10.5474	33.3409	299.45	458.553	474.677	64.5563	32.7175	410.893	618.856	850.24	904.933	4.7834	36.936	29.0608	38.2811	41.827	32.1422	52.9544	61.4158	50.0267	48.8315	4.16591	2.26816	3.05907	0.855626	1.79632	17.2542	28.5006	26.1942	3.73915	1.90367	23.983	34.7593
ENSOART00000028327	ENSOART00000028327	10:79449154-79471764	1728	0	0.186981	0.0891745	0.0746594	0.0513596	0.0822606	0.106903	0	0.0367878	0.0427174	0.0399678	0.042702	0.0386205	0.0627391	0.0330453	0.0926286	0	0	0.0275566	0.0448016	0.0308762	0.116938	0.0801743	0.0265017	0	4.9248	2.35628	2.0148	1.37138	2.17177	2.78708	0	0.962052	1.10981	1.04148	1.13408	1.01969	1.71125	0.89816	2.46488	0	0	0.725185	1.2097	0.821628	3.09863
ENSOART00000028328	ENSOART00000028328	10:80667469-80714618	622	0.824733	1.55024	0.710758	0	0.573521	0.462219	0.73027	1.45045	0.687931	0.576796	0.559169	0.384642	0.737289	1.31958	0.622949	1.07213	0.447582	0.709902	0.589514	0.893274	0.743204	0.753665	0.58867	0.905058	4.7834	8.61841	3.92713	0	3.42845	2.60613	4.18061	8.29944	3.84821	3.32942	3.12443	2.26816	4.07877	7.70063	3.59264	6.16221	2.47832	3.92914	3.392	5.12401	4.18989	4.18185
ENSOART00000028332	ENSOART00000028332	10:81079683-81227144	1126	0.736786	1.43165	1.14766	0.703146	0.960161	1.04224	1.91653	2.1637	0.924917	1.66943	1.25309	0.554562	1.28568	1.8556	1.43706	1.8888	0.784183	1.26084	0.848147	1.52611	1.31127	1.09415	1.30631	1.58602	11.9585	22.1616	18.0648	11.0814	15.0852	16.0711	29.2643	32.3678	14.4308	25.5256	19.7881	9.07263	20.3938	31.6581	24.2503	30.811	12.3916	19.6457	13.6064	25.4341	20.9494	17.1026
ENSOART00000028333	ENSOART00000028333	10:81079683-81227144	629	2.3432	2.71506	1.75768	2.3532	3.42359	2.1517	6.50217	4.33597	2.33661	3.99208	2.2895	1.09118	6.43107	5.16011	5.33997	3.77994	4.48048	3.79383	1.90796	5.64372	4.01809	2.27532	4.02582	3.55489	11.9585	13.5432	8.63969	12.0888	17.8279	10.8589	34.8384	23.2384	11.5446	21.0863	11.4562	5.6704	31.6104	26.5244	26.9448	19.7191	22.3049	19.6457	9.69504	28.3599	20.5565	11.4239
ENSOART00000028334	ENSOART00000028334	10:81369405-81392785	5257	0.0659948	0.0414421	0.0612597	0.0643156	0.144974	0.0684885	0.186909	0.110739	0.0546763	0.113216	0.163912	0.0761903	0.140853	0.0461865	0.146231	0.0928646	0.122234	0.0698289	0.102032	0.11109	0.0949759	0.0556725	0.133457	0.0928772	5.97925	3.6936	5.49799	6.04439	13.0281	6.08097	16.7225	9.95933	4.81026	9.98827	14.5807	6.80447	12.2363	4.27813	13.4724	8.62709	11.1524	6.54856	9.12147	9.99561	8.77603	5.07866
ENSOART00000028335	ENSOART00000028335	10:83793548-83816711	2736	0.0579956	0.0302074	0	0	0.0164071	0	0	0	0	0	0.0510003	0	0	0.0202049	0.0832963	0	0	0	0.036332	0.0345004	0	0.0100691	0.00546905	0	2.3917	1.2312	0	0	0.685689	0	0	0	0	0	2.08295	0	0	0.855626	3.59264	0	0	0	1.49155	1.48276	0	0.4104
ENSOART00000028336	ENSOART00000028336	10:84096900-84186828	3867	0.215413	0.320773	0.204738	0.194497	0.200676	0.241965	0.317976	0.353317	0.125764	0.328382	0.274412	0.168673	0.217802	0.353153	0.243295	0.372826	0.179283	0.226764	0.219499	0.271417	0.259624	0.240002	0.253539	0.269155	13.1543	19.6992	12.5668	12.0888	12.3424	14.7681	19.5095	21.5785	7.69641	19.9765	16.6636	10.2067	13.256	22.2463	15.2687	23.4164	11.1524	14.4068	13.3416	16.9237	16.3252	14.7849
ENSOART00000028337	ENSOART00000028337	10:84717070-84729311	1184	0.15381	0.160203	0.15109	0	0.0926996	0.0295515	0.293317	0.175031	0	0	0.134902	0.149481	0.0643947	0.160275	0.227108	0.159744	0.393631	0	0.146064	0.150593	0.184458	0.103765	0.138523	0.0583437	2.3917	2.4624	2.35628	0	1.37138	0.434355	4.18061	2.48983	0	0	2.08295	2.26816	1.01969	2.56688	3.59264	2.46488	6.19579	0	2.2476	2.39307	2.88689	1.60623
ENSOART00000028338	ENSOART00000028338	10:84733270-84749503	1177	0	0	0.0527635	0.143556	0	0	0.211162	0.187378	0.180304	0.0800737	0.142747	0	0.20184	0.221538	0	0	0.081945	0	0.0475822	0.141126	0.027315	0.0654399	0.0703874	0.149252	0	0	0.785427	2.0148	0	0	2.78708	2.48983	2.88616	1.10981	2.08295	0	3.05907	3.4225	0	0	1.23916	0	0.694318	2.16053	0.413053	0.933408
ENSOART00000028339	ENSOART00000028339	10:84985898-84990827	4632	0.0513794	0.0133818	0.025332	0.0107838	0.0546461	0.0393422	0.0653982	0.0597246	0.0729848	0.0388913	0.0113866	0.0249544	0.0441359	0.0525551	0.0189116	0.039871	0.065888	0.0720181	0.0292401	0.0385342	0.059259	0.0164992	0.0531288	0.0572002	4.7834	1.2312	2.35628	1.0074	4.79982	3.47484	5.57415	4.97966	6.73436	3.32942	1.04148	2.26816	4.07877	5.13375	1.79632	3.69732	6.19579	6.54856	2.69768	3.66961	5.48056	1.53163
ENSOART00000028340	ENSOART00000028340	10:85726268-85729311	2872	9.81152	10.3776	9.48222	10.0911	11.5644	10.5515	10.5063	9.57888	8.48288	11.6409	10.1614	10.9551	11.9919	10.5457	13.2827	9.25144	7.9883	9.18256	10.3093	11.9401	8.80743	9.98364	10.8741	9.90089	452.031	466.625	432.77	468.44	523.181	474.315	469.622	429.911	387.707	516.06	461.374	493.324	540.436	497.118	627.814	431.354	372.987	429.586	468.91	555.123	411.309	455.945
ENSOART00000028341	ENSOART00000028341	10:85735697-85742240	3406	0.109664	0	0	0	0	0	0.0428794	0	0	0.0328051	0.0922514	0.211822	0.087546	0.148238	0.26349	0.0722284	0.104763	0.0399175	0.137912	0.166425	0.072303	0	0.0142931	0.010935	3.58755	0	0	0	0	0	1.39354	0	0	1.10981	3.12443	6.80447	3.05907	5.13375	8.9816	2.46488	3.71748	1.30971	4.50548	5.72481	2.49736	0
ENSOART00000028342	ENSOART00000028342	10:85784525-85852793	1415	0	0	0.0408253	0	0.118186	0.049435	0.251908	0.153142	0.0478535	0.261294	0.221661	0	0.312514	0	0.137911	0.0672497	0	0	0.0738869	0.150142	0.0224166	0.0136084	0.139843	0.154096	0	0	0.785427	0	2.05707	0.868709	4.18061	2.48983	0.962052	4.43923	4.16591	0	6.11815	0	2.69448	1.23244	0	0	1.38864	2.93754	0.410814	0.261809
ENSOART00000028344	ENSOART00000028344	10:85784525-85852793	593	0.221138	0.253036	0.313011	0.873906	1.14272	0.936184	0.326625	0.960526	0.171305	0.713123	0.413195	0.428934	0.382532	1.08623	0.991511	0.26084	0.489587	0	0.354422	0.82009	0.250142	0.479984	0.801842	0.614985	1.19585	1.2312	1.57085	4.02959	5.48551	4.34355	1.39354	4.14972	0.962052	3.32942	2.08295	2.26816	2.03938	5.98938	5.38896	1.23244	2.47834	0	1.84899	4.47257	1.23693	2.27722
ENSOART00000028345	ENSOART00000028345	10:85853331-85861100	835	0	0	0	0.339014	0	0	0	0	0	0	0.224284	0	0	0	0	0	0	0.148917	0.0747614	0	0.0496389	0.113005	0	0	0	0	0	3.02219	0	0	0	0	0	0	2.08295	0	0	0	0	0	0	1.30971	0.694318	0	0.436571	1.0074
ENSOART00000028346	ENSOART00000028346	10:85853331-85861100	1013	0.103554	0.109846	0.135798	0.367641	0	0.0392769	0	0.0798934	0	0	0	0	0	0	0	0.107316	0	0	0.0345179	0	0.035772	0.204428	0.0130923	0.0266311	1.19585	1.2312	1.57085	4.02959	0	0.434355	0	0.829944	0	0	0	0	0	0	0	1.23244	0	0	0.398616	0	0.410814	2.27722
ENSOART00000028347	ENSOART00000028347	10:86170452-86173521	2083	1.86813	2.4511	2.14681	3.12456	3.1057	2.62394	4.88847	5.60249	2.38054	3.54553	2.45266	2.24249	4.3771	2.06792	3.17868	2.68227	4.17302	2.46175	2.18776	3.2079	3.10568	2.57416	3.53937	3.84285	53.8132	71.4097	62.8341	88.651	85.0255	72.5372	132.386	148.56	72.1539	97.663	70.8204	63.5084	133.58	62.4607	94.3068	77.6438	122.677	68.105	62.714	96.7823	89.4752	74.2983
ENSOART00000028350	ENSOART00000028350	11:3377415-3384681	906	0	0	0	0	0	0	0	0	0.0940345	0	0	0	0	0	0	0	0	0.12625	0	0	0.0420833	0	0	0.0313448	0	0	0	0	0	0	0	0	0.962052	0	0	0	0	0	0	0	0	1.30971	0	0	0.436571	0
ENSOART00000028351	ENSOART00000028351	11:4107824-4217222	3062	0	0.0560009	0	0	0.0146739	0	0	0	0	0	0	0	0	0.0186423	0	0	0	0	0	0.0062141	0	0.018667	0.0048913	0	0	2.4624	0	0	0.685689	0	0	0	0	0	0	0	0	0.855626	0	0	0	0	0	0.285209	0	0.820801
ENSOART00000028355	ENSOART00000028355	11:16946815-16952186	1694	0.0446678	0.0473981	0.0588453	0.184618	0.252693	0.0660884	0.319489	0.188922	0.372654	0.425516	0	0	0.0391693	0.0617709	0	0.225951	0.138124	0.147312	0.0148893	0.0336467	0.170462	0.0969539	0.212757	0.329031	1.19585	1.2312	1.57085	5.03699	6.85689	1.73742	8.36123	4.97966	9.62052	11.0981	0	0	1.01969	1.71125	0	6.16221	3.71748	3.92914	0.398616	0.910314	4.60294	2.61301
ENSOART00000028356	ENSOART00000028356	11:18613776-18618841	4947	0.0914687	0.0783554	0.0592211	0.0874413	0.0960524	0.07229	0.250901	0.0965778	0.0489882	0.1148	0.0265881	0.161583	0.141105	0.127706	0.0884665	0.122314	0.062002	0.0486894	0.0932132	0.119093	0.0776686	0.0750059	0.139748	0.0867886	7.1751	6.15601	4.71256	7.05179	7.54258	5.64661	19.5095	7.46949	3.84821	8.87846	2.08295	12.4749	11.2166	10.2675	7.18528	9.85953	4.95663	3.92914	7.24431	9.55646	6.24843	5.97345
ENSOART00000028357	ENSOART00000028357	11:18889700-18920631	3287	0.0244826	0.0501498	0.0158511	0.059603	0.0408772	0.00876983	0.0276071	0.0162449	0	0.0221344	0.0212919	0.0231827	0.0210417	0	0	0	0.0247282	0.025175	0.0229857	0.00701389	0.0166344	0.041868	0.0257514	0.0127931	1.19585	2.4624	0.785427	3.02219	2.05707	0.434355	1.39354	0.829944	0	1.10981	1.04148	1.13408	1.01969	0	0	0	1.23916	1.30971	1.1238	0.339897	0.849624	2.09001
ENSOART00000028358	ENSOART00000028358	11:19204597-19213456	3710	0	0.0188669	0	0.0146556	0.020748	0.0197882	0.106971	0.077971	0.0302674	0	0.0158806	0	0.0153085	0.0253242	0.0388059	0.0182573	0.0561575	0.134878	0.00529352	0.0264795	0.0697643	0.0111742	0.0491689	0.0360795	0	1.2312	0	1.0074	1.37138	1.30306	6.96769	4.97966	1.9241	0	1.04148	0	1.01969	1.71125	2.69448	1.23244	3.71748	9.16798	0.347159	1.80847	4.70597	0.7462
ENSOART00000028359	ENSOART00000028359	11:20164603-20214384	716	0.317924	0	0	0.459444	0	0.318492	0	0.39641	0	0	0	0	0	0.108271	0	0	0	0	0.105975	0.0360902	0	0.153148	0.106164	0.132137	2.3917	0	0	3.02219	0	2.17177	0	2.48983	0	0	0	0	0	0.855626	0	0	0	0	0.797233	0.285209	0	1.0074
ENSOART00000028360	ENSOART00000028360	11:20231839-20426865	975	4.8651	3.25683	2.72849	5.71375	7.33104	4.91399	5.09417	5.94142	3.65856	6.27337	5.09499	4.35272	5.01054	4.55075	4.28242	3.99412	2.85412	4.07416	4.77094	4.61457	3.6408	3.89969	5.77973	5.29112	60.9883	38.1672	32.9879	63.4661	85.0255	54.7287	52.9544	61.4158	48.1026	71.0277	60.4057	54.4358	62.2012	59.8938	53.8896	45.6003	34.6964	43.2205	58.6099	58.6615	41.1724	44.8737
ENSOART00000028361	ENSOART00000028361	11:20231839-20426865	4034	0.154325	0.162197	0.14298	0.24079	0.302769	0.249707	0.292493	0.31963	0.313403	0.179271	0.274298	0.177709	0.297599	0.214494	0.349653	0.325152	0.335467	0.128641	0.202111	0.287249	0.263087	0.181989	0.281656	0.270768	11.9585	12.312	10.996	19.1406	23.3134	19.1116	22.2966	24.0684	23.0892	13.3177	20.8295	13.6089	22.4332	17.1125	27.843	25.8813	26.0223	10.4777	15.4657	22.4629	20.7938	14.1495
ENSOART00000028362	ENSOART00000028362	11:21293884-21294561	569	0	6.0842	9.44099	7.39002	18.1328	15.5739	11.5859	18.5476	14.6798	20.2692	0.288198	0	0	0.215827	0.251583	2.52515	6.39409	2.85009	0.096066	0.155803	3.92311	7.6384	15.0975	17.8322	0	22.1616	33.7733	23.1702	63.7691	52.1226	37.6255	59.756	59.6472	71.0277	1.04148	0	0	0.855626	0.89816	8.62709	23.544	9.16798	0.347159	0.584595	13.7797	26.3684
[truncated: 9,211 more rows]
[truncated: 2 more columns]
