# Supplementary material for: Genome-wide identification and characterization of long non-coding RNAs expressed during sheep fetal and postnatal hair follicle development
Source: Sci Rep. 2019 Jun 11;9:8501. doi: 10.1038/s41598-019-44600-w (PMC6559957; doi:10.1038/s41598-019-44600-w)
Supplement: Supplementary file 3 — Dataset 2 [file 41598_2019_44600_MOESM3_ESM.xlsx]

## Sheet: List
Title of the manuscript:
Genome-wide identification and characterization of long non-coding RNAs expressed during sheep fetal and postnatal hair follicle development
Author list:
Ablat Sulayman1,2, Kechuan Tian2,*, Xixia Huang1,*, Yuezhen Tian2, Xinming Xu2, Xuefeng Fu2, Bingru Zhao1, Weiwei Wu2, Dan Wang1, Aynur Yasin2 and Hanikezi Tulafu2
Supplementary Dataset 2. mRNA Expression

## Sheet: mRNA Expression
gene_id	gene_name	1_FPKM	2_FPKM	3_FPKM	4_FPKM	5_FPKM	6_FPKM	7_FPKM	8_FPKM	9_FPKM	10_FPKM	11_FPKM	12_FPKM	13_FPKM	14_FPKM	15_FPKM	16_FPKM	17_FPKM	18_FPKM
ENSOARG00000000001	-	0	0	0	0	0	0	0	0	0	0	0	0	0	0	0	0	0	0
ENSOARG00000000002	-	1094.54	830.052	399.322	275.649	286.46	506.864	309.687	742.513	270.686	555.005	432.295	527.994	1567.34	781.324	761.127	923.015	1602.06	1320.31
ENSOARG00000000003	-	0	0	0	0	0	0	0	0	0	0	0	0	0	0	0	0	0	0
ENSOARG00000000004	-	9528.17	6258.11	2471.17	1817.42	2136.55	5142.44	2029.35	5847.72	2042.69	5734.23	3096.71	8185.86	8387.56	6781.42	5994.16	7425.51	9591.12	7303.2
ENSOARG00000000005	-	0	0	0	0	1.30948	0	0	0	0.956825	0	0	0	1.03316	0.643996	0	1.93403	0	0
ENSOARG00000000006	ND1	472.771	331.176	66.1417	49.0835	56.7212	85.8252	56.1629	134.114	63.4487	64.9551	71.3398	373.956	263.092	570.524	534.958	223.354	649.782	209.8
ENSOARG00000000007	-	0	0	0	0	0	0	0	0	0	0	0	0	0	0	0	0	0	0
ENSOARG00000000008	-	0	0	0	0	0	0	0	0	0	0	0	0	0.537832	0	0	0	0	0.900674
ENSOARG00000000009	-	0	0	0	0	0	0	0	0	0	0	0	0	0.561217	0	0	0.700488	0.739165	0.939834
ENSOARG00000000010	ND2	246.158	181.879	91.9658	56.6997	60.3747	113.98	47.4312	125.827	39.3416	123.763	63.1347	143.837	273.283	266.37	189.151	221.037	258.836	179.775
ENSOARG00000000011	-	0	0	0	0	0	0	0	0	0	0	0	0	0	0	0	0.721398	0	0
ENSOARG00000000012	-	0	0	1.842	2.73536	0	0	0	0	1.04003	0	0.653202	0.78189	3.92966	1.75016	0	0.700488	0.739165	0.939834
ENSOARG00000000013	-	0.856612	3.06755	0	0	0.672676	0	0.961313	3.77678	0.98304	0	0	0.739046	3.71433	3.96984	2.27575	0.662105	2.09665	4.44074
ENSOARG00000000014	-	0.919598	4.11658	0.934082	0.925536	1.44428	3.01533	5.16206	7.09609	1.05532	1.00051	2.65058	5.55596	4.5575	2.84116	10.9932	3.5547	10.5048	3.81462
ENSOARG00000000015	-	1.84004	0	0.934082	2.77559	0.722138	0	1.032	4.05448	2.11168	0	0	1.58752	4.5575	3.19648	2.44308	5.68782	6.00242	4.76726
ENSOARG00000000016	COX1	4666.58	3362.04	2435.09	1614.6	1378.91	1992.33	1914.31	3054.05	1859.84	3317.94	2147.32	5832.73	5440.81	5720.23	5966.79	4386.28	6564.26	4110.68
ENSOARG00000000017	-	16.7414	17.3479	36.696	43.4233	45.6521	130.675	60.3158	138.838	59.6588	63.2279	41.2515	26.6053	139.128	18.7078	40.9443	110.311	106.358	84.9328
ENSOARG00000000018	-	0	0	0	0	0	0	0	0	0	0	0	0	0	0	0	0	0	0
ENSOARG00000000019	COX2	1779.58	1315.38	979.492	589.361	601.1	1252.92	595.499	1463.93	647.084	1453.83	909.945	1517.11	2684.23	1667.03	1596.54	1343.86	1894.86	1084.95
ENSOARG00000000020	-	0	0	0	0	0	0	0	0	0	0	0	0	0	0	0	0	0	0
ENSOARG00000000021	ATP8	165.271	121.445	15.8076	14.3996	14.1712	97.9274	13.971	112.146	20.7165	102.534	16.8131	122.442	240.135	117.026	125.206	141.43	124.131	159.361
ENSOARG00000000022	ATP6	1333.48	1088	788.11	616.774	608.925	550.864	652.304	592.383	673.418	518.898	791.156	1027.44	514.944	1101.27	1086.1	823.591	1374.54	328.407
ENSOARG00000000023	COIII	1828.61	2387.89	1363.01	1150.92	993.608	1383.86	1052.34	2030.64	938.349	1582.8	1321.03	1943.79	2649.14	2198.68	2179.83	2044.16	2576.08	2307.9
ENSOARG00000000024	-	0	0	0	0	0.711672	0.742528	0	0	0	0	0	0	0.561217	0	0	0.700488	0	1.87967
ENSOARG00000000025	ND3	198.529	144.176	47.3844	47.8258	45.8458	131.555	36.1163	163.967	29.6718	115.591	43.3662	163.474	286.055	226.494	165.394	166.556	294.931	234.815
ENSOARG00000000026	-	0	0	0	0	0	0	0	0	0	0	0	0	0	0	0	0	0	0
ENSOARG00000000027	ND4L	27.5937	18.8511	6.2048	5.50819	5.78749	16.5686	5.43663	17.4076	6.28502	19.9243	5.76515	15.2645	43.1724	23.7435	30.2027	34.6723	32.9846	31.0015
ENSOARG00000000028	ND4	989.929	818.603	419.048	347.653	362.091	585.721	329.162	688.737	373.137	764.385	416.748	919.038	1250.71	1110.97	1143.03	1213.39	1203.93	954.454
ENSOARG00000000029	-	0.906271	0	0	0	0	0	0	0	0	0.986013	0	0.78189	0	0	0	0	0.739165	0.939834
ENSOARG00000000030	-	0	0	0	0	0	0.853907	1.1696	0	0	0	0	0	0	0	0	0	0	0
ENSOARG00000000031	-	0	0	0	0	0	0	0	0	0	0	0	0	0	0	0	0	0	0
ENSOARG00000000032	ND5	170.091	148.132	79.0407	91.701	82.9833	89.2317	80.9983	99.2176	88.1547	103.95	91.8009	148.013	195.327	193.93	214.508	171.162	218.326	159.949
ENSOARG00000000033	ND6	58.887	51.4278	5.53623	6.43498	5.39471	8.54315	4.25482	11.489	5.4389	11.4651	5.63244	43.0338	17.9749	40.982	53.6412	15.5659	60.8797	12.7718
ENSOARG00000000034	-	0	0	0	0	0	0	0	0	0	0	0	0	0	0	0	0	0	0
ENSOARG00000000035	CYTB	830.183	670.671	409.876	288.214	308.879	459.037	291.037	566.405	263.494	499.274	336.284	669.953	890.934	673.47	676.261	681.806	867.928	680.832
ENSOARG00000000036	-	0	0	0	0	0	0	0	0	0	0	0	0	0	0	0	0	0	0
ENSOARG00000000037	-	1036.03	985.718	309.068	72.4523	300.615	27.1825	262.731	33.4229	45.6869	14.4276	38.2319	820.199	49.3023	1005.89	996.687	34.428	2034.73	23.5782
ENSOARG00000000038	FIBP	40.718	47.8628	44.647	45.7882	39.9375	43.5259	42.3643	46.4511	36.5155	48.7656	52.213	44.1618	71.9097	67.8354	57.6389	59.3211	69.0936	66.2386
ENSOARG00000000039	-	0	0	0	0	0	0	0	0	0	0	0	0	0	0	0	0	0	0
ENSOARG00000000040	ACBD3	52.0697	59.3323	56.4284	56.6401	59.1125	55.6784	48.1369	48.8105	51.1765	45.1604	47.9346	48.1454	47.3374	45.8901	47.8157	47.4927	41.1163	48.2457
ENSOARG00000000041	DEFB132	0.718987	0.42909	0.243362	0.723142	0.188143	0	0	0	0.27495	0.26067	0.172686	0	0	0.0925743	0	0	0	0.248462
ENSOARG00000000042	CYP2E1	0.0564684	0.101075	0.0803054	0.124949	0.177326	0.111054	0.101393	0.174232	0.531414	0.221032	0.0894831	0.0974377	0.0559505	0.0479618	0.164952	0.19202	0.0829058	0.105356
ENSOARG00000000043	RAB11FIP2	30.3957	35.6444	30.0433	34.2267	32.3717	34.2442	30.3971	24.5779	25.6727	23.2186	28.4981	29.7831	21.3362	18.7385	23.1777	22.3505	14.8528	20.5387
ENSOARG00000000044	IL2	0	0	0	0	0	0	0	0	0	0	0	0	0	0	0	0	0	0
ENSOARG00000000045	-	0	0	0	0	0	0	0	0	0	0	0	0	0	0	0	0	0	0
ENSOARG00000000046	LHX1	0	0	0	0	0	0	0	0	0	0	0	0	0	0	0	0	0	0
ENSOARG00000000047	DEFB129	0.246791	0	0.626654	0.372268	0.0968548	0.101054	0	0.271965	0	0	0	0	0	0.0476566	0	0	0	0
ENSOARG00000000048	PIGS	24.1261	27.6344	24.2842	24.5583	21.0309	22.5492	19.8036	19.2041	16.7964	14.5639	15.4053	14.6264	12.6564	13.9067	15.6762	13.3135	12.1008	16.3805
ENSOARG00000000049	MALRD1	0.01491	0.026703	0.0151449	0	0	0.0611057	0.13391	0.213668	0.119824	0.113522	0.451238	0.244508	0.221671	0.529759	0.297053	0.172916	0.535294	0.2319
ENSOARG00000000050	-	0	0	0	0	0	0	0	0	0	0	0	0	0	0	0	0	0	0
ENSOARG00000000051	-	0	0	0	0	0	0	0	0	0	0	0	0	0	0	0	0	0	0
ENSOARG00000000052	-	1.31136	1.93299	1.46918	1.80379	1.99832	2.24376	1.99097	1.89122	1.72623	1.04836	1.44455	1.51399	1.88673	1.54846	1.63863	1.40091	1.11671	0.939438
ENSOARG00000000053	HAO1	0	0	0	0	0	0	0	0.0363241	0	0	0.0474697	0	0	0	0	0	0	0
ENSOARG00000000054	-	0	0	0.427939	0	0	0	0.236282	0	0	0.457925	0	0	0	0	0	0.16274	0.171725	0
ENSOARG00000000055	MIXL1	0.127099	0	0.129101	0.383618	0.499139	0	0.570822	0.700504	0.291858	0.691277	0	0	0.629898	0.392681	0.337662	0.393061	1.24445	1.05431
ENSOARG00000000056	AGTRAP	2.737	3.61587	5.03083	7.34057	6.4457	5.33943	13.1631	11.0581	7.02976	15.4457	16.5217	12.5933	15.5758	12.6285	7.61353	9.97138	12.3305	14.8594
ENSOARG00000000057	-	2.12049	2.18889	2.79213	3.85911	3.64629	3.08877	2.36698	2.23763	1.86694	2.06151	1.90709	1.84873	2.10501	1.96198	2.56202	1.7861	1.36342	2.10478
ENSOARG00000000058	-	0	0	0	0	0	0	0	0	0	0	0	0.233551	0	0	0	0	3.5341	2.52627
ENSOARG00000000059	-	0	0	0	0	0	0	0	0	0	0	0	0	0	0	0	0	0	0
ENSOARG00000000060	-	0	0	0	0	0	0	0	0	0	0	0	0	0	0	0	0	0	0
ENSOARG00000000061	OR10A6	0	0	0	0	0	0	0	0	0	0	0	0	0	0	0	0	0	0
ENSOARG00000000062	-	0	0	0	0	0	0	0	0	0	0	0	0	0	0	0	0	0	0
ENSOARG00000000063	CCL22	0.221747	0	0	0.446358	0	0.181682	0	0.977677	0.509199	1.44708	0.798972	0.574121	1.23629	0.342551	1.47262	1.54293	2.53306	1.37951
ENSOARG00000000064	-	0	0	0	0	0	0	0	0	0	0	0	0	0	0	0	0	0	0
ENSOARG00000000065	-	10.0264	11.7707	9.13894	11.886	11.0132	10.0894	15.0589	14.6605	13.9124	17.3671	18.3696	19.602	18.8141	16.0559	22.0676	22.862	20.1169	21.0605
ENSOARG00000000066	-	1.07679	1.25274	1.09379	1.94936	1.77506	1.2352	2.05419	1.66105	2.47138	4.09747	1.93883	3.53	2.86699	2.24461	1.42953	2.57952	2.01986	2.34369
ENSOARG00000000067	-	15.2196	18.9635	14.5201	17.252	18.3504	18.1198	13.6821	13.62	8.10564	8.22799	10.2958	13.2752	7.34141	7.20607	10.8287	8.25264	8.50385	10.0225
ENSOARG00000000068	-	0.0482901	0.129674	0.0817585	0.161921	0.164287	0.171478	0.234853	0.0886896	0.09237	0.157535	0.115949	0.152781	0.0797503	0.074575	0.17098	0.161732	0.196944	0.183547
ENSOARG00000000069	TIGD5	6.51401	8.63094	6.27305	10.1249	7.27191	9.49625	6.97765	9.55469	6.7473	6.11652	5.87993	7.0429	7.77898	6.84172	8.03053	9.545	7.03766	8.06677
ENSOARG00000000070	-	0	0	0	0	0	0	0	0	0	0	0.1025	0.061377	0	0.0549485	0	0.0549871	0.0580232	0.147551
ENSOARG00000000071	-	0	0	0	0.655588	0	0	0	0	0	0	0	0	0	0	0	0	0	0
ENSOARG00000000072	FOSL1	0.145323	0.0650363	0.147617	0.146194	0	0.0595057	0.407689	0	0.416899	0.15796	0.418674	1.3164	1.97961	1.12194	0.385899	0.954561	1.54076	1.58151
ENSOARG00000000073	-	1.26867	1.84498	1.93297	1.91389	2.92547	1.68913	1.77957	1.92211	1.72882	1.0345	0.799512	1.16288	2.70034	1.31617	2.10535	0.91915	1.55202	2.05451
ENSOARG00000000074	-	0	0	0	0	0	0	0	0	0	0	0	0	0	0	0	0	0	0
ENSOARG00000000075	-	0	0	0	0	0	0	0	0	0	0	0	0	0	0	0.333594	0	0.30734	0
ENSOARG00000000076	TCF24	0	0.112442	0	0	0	0	0.140915	0	0.288341	0	0	0	0	0	0	0	0	0
ENSOARG00000000077	-	8.57163	7.32755	8.96671	11.5803	9.74175	15.5139	10.0497	10.8546	9.54307	7.37204	13.4532	10.3748	11.0906	12.1491	13.2483	11.2709	15.9642	12.8622
ENSOARG00000000078	KIT	10.9374	8.39812	10.6992	14.0391	10.5738	11.6292	11.8678	13.5054	12.9179	12.4468	13.8549	11.7121	7.28638	6.92467	7.88197	8.61678	5.24114	5.49164
ENSOARG00000000079	-	0	0.933271	1.05863	0	0	0	3.50997	2.29811	1.19603	1.13391	0	0.899173	0.645399	0.402698	1.38367	0	3.40177	1.08081
ENSOARG00000000080	CEP131	7.60917	9.65715	8.50792	14.4768	11.6156	11.6997	12.3459	10.6019	9.45806	7.06434	7.50986	9.88811	4.49804	5.70457	7.48126	6.48761	4.01743	6.25764
ENSOARG00000000081	-	0.0805166	0	0.0408736	0.161954	0	0	0	0	0	0	0	0	0	0	0.0534236	0	0	0
ENSOARG00000000082	43164	39.6214	31.3263	34.0428	30.2611	28.7062	32.8301	33.5974	25.7681	28.29	29.3124	29.1275	27.2426	39.3834	37.0302	31.0476	36.6049	40.0287	36.6661
ENSOARG00000000083	-	0	0	0.0677494	0.0335482	0.0261756	0.0273104	0.0374072	0	0.153085	0.0724967	0.0720514	0.0287582	0.0825881	0.205969	0.132809	0.103084	0	0
ENSOARG00000000084	BSX	0	0	0	0	0	0	0	0	0	0	0	0	0	0	0	0.235857	0	0.105445
ENSOARG00000000085	ARHGAP28	116.024	148.668	124.534	83.7502	85.6019	83.0081	39.7053	33.4842	31.5215	19.5375	21.823	20.0998	16.7735	14.0287	18.4407	21.2268	14.4014	10.699
ENSOARG00000000086	KRTAP3-1	0	0	0	0	0	0	7.13188	14.2244	11.3957	18.138	23.3164	16.2771	34.1876	45.9235	26.1037	24.8636	35.3112	69.7815
ENSOARG00000000087	-	49.6088	47.1759	53.6992	45.3231	41.7974	41.454	35.9518	33.4654	39.3733	28.4917	23.7297	26.3975	25.3718	19.2674	24.4345	23.5877	23.6584	21.4306
ENSOARG00000000088	HOXD12	0	0	0	0	0	0	0	0	0	0	0	0	0	0	0	0	0	0
ENSOARG00000000089	GTF3C1	29.8965	35.6202	31.7326	48.5002	43.6484	41.1961	34.3368	30.8876	29.8333	28.1009	24.6742	24.3908	14.1914	20.5315	26.1684	19.8885	16.0265	21.6345
ENSOARG00000000090	AP1M1	27.7473	33.4166	30.6089	32.5184	28.1365	29.6742	28.092	25.4183	24.0026	22.893	21.805	20.7085	27.5539	26.6608	30.4398	22.2746	23.5462	24.5882
ENSOARG00000000091	-	0	5.08985	0.641803	0.423814	0.661352	1.38076	691.636	2748.99	1166.34	1688.53	1889.91	2148.67	3830.86	3174.4	3597.75	4730.59	4021.88	5700.13
ENSOARG00000000092	SHISA5	25.4874	25.6373	21.5032	27.1167	18.4371	26.9239	29.4288	30.5211	26.4693	20.2679	20.709	21.8065	20.4775	17.2791	13.8429	20.6732	10.9948	21.2862
ENSOARG00000000093	-	0	0	0	0	0	0	0	0	0	0	0	0	0	0	0	0	0	0
ENSOARG00000000094	DCLK3	0.159238	0.294522	0.377417	0.523172	0.34168	0.365331	0.833919	0.772041	0.779704	0.577106	0.726392	0.970801	0.328673	0.938466	0.789273	0.779378	0.632051	0.781214
ENSOARG00000000095	PABPC1	235.035	193.651	219.869	233.24	245.301	226.197	280.934	298.752	303.032	378.829	438.489	392.295	448.993	381.286	376.753	463.968	430.291	458.785
ENSOARG00000000096	BCLAF1	110.499	110.189	128.514	106.518	108.439	101.497	88.1614	77.4118	91.019	84.9526	78.8382	88.8237	85.2822	87.4066	80.4072	79.1309	71.435	78.598
ENSOARG00000000097	SULT1C2	0	0	0	0	0	0	0	0	0	0	0	0	0	0	0	0	0	0
ENSOARG00000000098	-	0.133617	0.598136	0	0	0.104926	0	70.6537	333.622	143.433	313.346	294.81	354.849	517.662	457.871	561.879	685.728	658.72	512.771
ENSOARG00000000099	TOP3A	19.2279	22.233	18.7807	23.388	19.5166	19.0689	18.7375	16.0377	17.3813	14.7803	13.9953	12.7	11.7689	14.6811	17.1657	16.3437	11.931	14.7984
ENSOARG00000000100	MED8	23.1704	21.4964	21.1038	22.3713	21.4631	17.7824	25.1346	29.8713	27.2991	34.6806	35.046	34.3817	39.8377	38.7296	45.5276	50.3157	47.2435	48.1105
ENSOARG00000000101	-	0	0	0.143058	0.141749	0.110598	0.115393	0	0	0	0	0	0.12151	0	0	0	0	0	0
ENSOARG00000000102	-	0	0	0	0	0	0	0	0	0	0	0	0	0	0	0	0	0	0
ENSOARG00000000103	-	21.1012	22.0872	20.1593	24.3075	22.4025	24.5251	26.2873	27.3482	26.1891	34.5647	36.2549	34.0829	34.6222	31.7755	36.407	41.1624	31.8041	34.8292
ENSOARG00000000104	-	0.156724	0.841914	0.159192	0	0.123071	0.256946	55.072	269.515	105.621	169.448	248.221	184.503	288.64	240.351	275.817	494.729	487.723	511.741
ENSOARG00000000105	-	0	0.222207	0.336238	0.499404	0.259817	0.203381	0.557138	0	0.284862	0.179899	0.178794	0.0713629	0.204941	0.351403	0	0.0639334	0.134991	0.171557
ENSOARG00000000106	VRK1	37.862	30.8922	36.3366	25.8906	31.428	25.3727	24.9488	20.9058	25.9453	24.6717	25.9459	28.2295	24.7383	25.5375	25.0781	24.3829	25.0854	22.48
ENSOARG00000000107	HOXD13	0.0713844	0	0.0725087	0	0	0	0.0801094	0	0	0	0	0.246465	0	0	0	0	0	0
ENSOARG00000000108	-	0	0	0	0	0	0	0	0	0	0	0	0	0	0	0	0	0	0
ENSOARG00000000109	-	41.023	41.6082	24.7043	10.9531	13.1881	15.3657	12.3309	8.66382	14.7397	16.1947	14.3162	12.5975	9.49544	7.44674	12.9676	9.58616	5.61611	15.8939
ENSOARG00000000110	SMURF1	7.00608	7.42564	7.56307	13.5399	11.4526	10.8056	12.4252	11.6554	10.0895	11.2616	9.83504	9.48112	9.16981	8.77125	11.8914	14.714	9.97155	11.4191
ENSOARG00000000111	SHISA4	0	0	0	0.128704	0	0	0	0	0	0	0	0	0	0	0	0	0	0
ENSOARG00000000112	HSPB9	0.135352	0	0	0.136226	0.318866	0.554712	0	0	0	0	0	0	0.25154	0.0522985	0.179697	0.104618	0	0.140365
ENSOARG00000000113	FAM204A	41.8826	33.6743	38.1851	35.5445	41.2152	31.0608	30.3861	28.209	29.3388	30.434	39.8162	36.8	41.4378	43.4675	26.6586	29.8936	39.0918	28.7575
ENSOARG00000000114	-	3.65864	3.67418	4.766	1.48872	1.38122	2.19682	1.6924	3.7852	3.33324	1.94335	1.6696	4.40926	2.36923	4.38799	4.89445	7.03608	4.6923	7.00516
ENSOARG00000000115	-	8.73743	10.4607	8.12575	9.29534	10.5476	7.63634	7.62609	11.2108	7.30855	8.65528	8.16716	9.14597	7.23777	6.13122	4.94942	4.56152	6.33432	5.63486
ENSOARG00000000116	ADAD1	0	0	0	0	0.0264862	0.0276345	0	0	0	0	0	0	0	0	0	0	0.0275094	0
ENSOARG00000000117	HERC3	19.0051	17.324	18.2699	18.7595	16.5342	17.4181	21.525	24.2661	25.0703	28.2253	24.978	29.1915	44.5369	44.4353	39.8768	55.9015	49.8884	48.3719
ENSOARG00000000118	ARL4D	4.77242	6.40655	4.84764	4.27811	3.82786	2.38018	10.711	14.1755	10.9535	17.4839	19.2043	19.2435	27.3027	23.8697	23.1404	27.6606	22.4231	25.3773
ENSOARG00000000119	LMOD1	3.1697	4.52876	3.89753	9.22816	8.11959	5.96881	7.92521	9.43629	7.91319	8.16213	8.77152	9.93072	5.92256	6.03215	7.67817	6.05936	3.35616	4.78383
ENSOARG00000000120	-	3.22	4.39121	3.27083	4.93483	6.37949	5.90484	8.08727	8.61673	7.21446	5.50137	6.29504	6.74642	5.69673	7.69487	5.90357	4.50279	9.50424	6.99263
ENSOARG00000000121	-	0	0	0	0.0881463	0.13755	0.143587	0	0.096559	0	0	0	0.0755608	0.0542352	0.0676467	0.116275	0	0	0
ENSOARG00000000122	GGT6	10.4479	6.72762	6.42801	16.3598	14.203	19.1046	23.6395	19.468	19.9832	25.397	25.6039	23.12	31.2163	29.0686	21.2013	32.0009	32.4566	30.6378
ENSOARG00000000123	CX3CL1	3.09232	2.73195	2.98	5.58218	2.86321	5.48971	4.8493	7.07683	4.68612	5.25865	7.56697	7.38768	5.1552	3.82605	5.10553	7.84321	5.36745	7.72506
ENSOARG00000000124	EVX2	0	0	0	0	0	0	0	0	0	0	0	0	0	0	0	0	0	0
ENSOARG00000000125	DYNLT3	99.9891	84.061	105.368	71.5234	89.8258	82.2188	94.4049	91.5188	117.815	138.942	130.941	155.609	132.988	113.182	140.795	166.525	155.686	164.042
ENSOARG00000000126	-	0.279917	0.313118	0.568671	0.774154	0.439477	0.630695	0.471137	0.46263	0.16062	0.532564	0.554415	0.120751	0.173306	0.486239	0.278691	0.324444	1.02733	0.0725375
ENSOARG00000000127	-	0.343691	0	0.116333	0	0	0.281604	0	0.504954	0.394425	0.373697	0	0.197714	0	0.132714	0	0	0	0
ENSOARG00000000128	C11orf68	18.2937	17.9887	12.4646	17.9445	13.9471	16.4078	15.0376	14.1019	14.7733	11.7864	14.2606	10.5214	11.7006	14.5307	10.5945	10.763	10.4379	12.3284
ENSOARG00000000129	EF-1	272.652	223.286	250.267	221.075	269.495	261.889	273.236	277.616	241.866	280.623	325.623	273.121	249.98	238.608	213.111	247.121	264.375	243.981
ENSOARG00000000130	CHRFAM7A	1.7437	1.40129	0.578339	0.572643	1.00568	0.233268	0.19967	0.274479	0.245041	0.0773628	0.358826	0.460501	0.132208	0.151115	0.897667	0.440013	0.49339	0.0737753
ENSOARG00000000131	TEX15	1.47468	1.02905	1.0756	0.829773	1.15764	1.21361	1.72775	1.55334	1.98308	2.57097	2.89633	2.91433	2.32105	2.54291	2.63058	3.1578	2.2094	3.01649
ENSOARG00000000132	-	0.73845	1.32182	0.535773	2.22819	1.90476	1.55588	4.14358	3.83606	5.20589	6.7674	8.58631	8.1002	5.09533	6.27171	6.30287	8.72349	7.14147	10.2784
ENSOARG00000000133	GJC1	11.7661	12.5513	11.1514	7.6602	9.73136	8.43558	7.13238	9.37635	7.53499	4.96853	6.24244	7.97559	3.74041	5.27207	4.95132	3.69395	5.31223	6.53311
ENSOARG00000000134	-	13.7454	11.8345	14.1804	14.0712	16.1132	14.5808	13.118	12.9483	14.8938	14.9445	15.1597	13.9494	14.2678	12.6258	12.9128	13.7048	14.5137	11.8616
ENSOARG00000000135	PBX2	24.6134	25.7021	23.6954	29.7238	25.3079	28.8921	30.8106	27.1708	24.1554	25.3871	27.5425	29.0584	27.0591	27.5292	25.9385	29.168	28.5383	31.5671
ENSOARG00000000136	-	0	0	0	0	0	0.0744686	0	0	0	0	0	0	0	0	0	0	0	0
ENSOARG00000000137	HMGN4	3.77072	4.03928	4.06232	4.42447	5.15773	4.54073	4.10321	4.40671	3.99943	5.27992	4.44417	4.73171	4.2806	5.02851	3.86841	4.28269	4.10046	4.61884
ENSOARG00000000138	-	0	0	0.105127	0.572451	0.284356	0.296773	0.174192	0.11405	0.237542	0.168767	0.149081	0.223204	0.384487	0.0799003	0.0686685	0.119977	0.633024	0.160914
ENSOARG00000000139	PURG	13.9548	13.7058	11.5321	18.6736	21.9558	16.8602	12.143	7.81855	12.2822	6.30029	10.775	8.36604	3.18541	4.58805	5.6523	4.98081	4.05099	5.33195
ENSOARG00000000140	-	2.42173	2.52852	4.2364	3.38279	2.21787	3.08655	1.35885	3.26139	2.62476	3.36432	3.10089	4.4106	3.49892	3.11616	3.5723	3.84689	4.71822	4.60156
ENSOARG00000000141	-	8.0485	5.56594	6.31755	6.25522	4.8824	4.79601	2.05275	3.22501	4.61832	1.59107	3.16209	0	0.226456	0.706207	0.485498	0	0.596802	0.379231
ENSOARG00000000142	HSPA8	305.016	229.936	249.47	135.77	150.01	187.484	172.434	170.884	193.778	239.112	191.564	185.434	245.523	189.332	179.87	237.714	217.638	280.783
ENSOARG00000000143	-	0.100566	0.240041	0.340563	0.438353	0.421106	0.357107	0.112861	0.110841	0.269316	0.400957	0.0965912	0.433848	0.145309	0.116485	0.356071	0.259078	0.273428	0.243232
ENSOARG00000000144	-	0	0	0	0	0	0	0	0	0	0	0	0	0	0	0	0	0	0
ENSOARG00000000145	FAM167B	0.796961	0.713214	1.07939	1.06869	1.87685	1.52367	2.0868	3.65897	2.28645	1.1553	3.06139	1.03133	2.96088	0.974224	4.23222	1.02641	1.08326	1.51436
ENSOARG00000000146	-	0	0.181183	0.164528	0.36653	0.413216	0.199071	0.136309	0.267697	0.0929411	0.0440355	0.0291721	0.139743	0	0.140687	0.0537348	0.219054	0	0.125919
ENSOARG00000000147	-	2.69634	2.94437	2.3117	3.60747	3.46627	3.28349	3.67812	4.04771	2.68266	3.65773	3.6703	3.82003	2.44313	3.33269	3.34988	3.10646	2.92539	3.71766
ENSOARG00000000148	-	0.194806	0.174443	0.593818	0.392127	0.152976	0.159609	0.437452	0.644329	0	0	0.421085	0	0.362029	0.225737	0	0.451876	0.635845	0
ENSOARG00000000149	DEFB127	0.727347	0.867951	0	0.731551	0	0	0.271999	0	0.278147	0.263701	0	0.20911	0.150093	0.0936508	0.321784	0	0	0
ENSOARG00000000150	-	0	0	0	0	0	0	0	0	0	0	0	0	0	0	0	0	0	0
ENSOARG00000000151	KIAA1715	30.2158	23.2729	35.0634	29.505	28.7325	22.331	28.5592	29.2152	36.2152	38.9894	36.5273	37.1651	46.2446	46.4961	38.2112	45.235	39.2862	40.5737
ENSOARG00000000152	-	0.0282656	0.0253033	0.0861439	0.0379088	0.0591794	0.0308846	0.0528725	0.0726818	0.032438	0.0102478	0.00678881	0	0.0058328	0.0181897	0.0750564	0.0218485	0.0153718	0.00976782
ENSOARG00000000153	TREX1	2.37353	2.50353	2.06655	3.58081	3.12764	3.4728	5.70765	4.29672	8.17154	3.22578	2.99173	3.80283	4.72409	4.58131	4.27669	3.53751	3.59511	3.86584
ENSOARG00000000154	-	8.19242	8.09342	9.72656	9.95153	16.6207	9.93794	11.9393	11.6062	7.57007	5.20541	6.97345	9.36238	6.32456	7.22861	7.06273	4.60442	3.29739	2.8671
ENSOARG00000000155	CPM	0.890366	1.38398	1.9992	1.93236	1.98647	2.87971	15.8813	14.1998	17.9617	29.8055	22.0064	29.5528	45.0924	30.1198	28.7434	47.8028	40.0922	51.3386
ENSOARG00000000156	PRKCD	7.82364	10.1251	8.33109	12.344	10.8906	10.7236	20.1701	21.2794	21.9952	28.9336	31.6524	27.0985	35.4961	34.1874	32.0104	35.8718	37.1464	37.7109
ENSOARG00000000157	DRAP1	87.7453	82.4936	60.0675	57.5492	66.5877	56.0464	53.8115	54.8361	46.128	49.8358	50.5011	46.8446	52.2741	57.7113	51.6265	44.142	49.7906	55.1306
ENSOARG00000000158	EDNRB	8.5193	10.1657	9.08634	6.08343	7.4457	4.42089	25.9718	16.5841	23.6595	27.6949	27.3464	34.5681	18.9908	17.1232	25.7504	25.369	25.7778	28.2852
ENSOARG00000000159	PRSS22	2.35393	1.57998	1.74732	2.13978	1.91891	2.2625	7.61978	6.78363	3.94811	10.9261	8.67276	14.4105	22.0878	19.362	14.0632	32.7088	23.5548	30.4031
ENSOARG00000000160	-	0	0	0	0	0	0	0	0	0.0679563	0	0.0853195	0	0.0733781	0.365907	0.393257	0.091541	0.289924	0.245638
ENSOARG00000000161	-	49.4691	39.7387	52.3208	42.8723	50.8145	41.3413	43.7019	39.8671	50.2024	49.3504	51.5029	49.0338	54.2165	53.9123	47.5985	45.9567	61.8607	41.8638
ENSOARG00000000162	-	0.140115	0.0627058	0.142327	0.281833	0.275001	0.459222	0.39308	1.46665	0.321599	0.1523	0.3532	0.302188	0.216908	0.108174	0.279003	0.216557	0.171395	0.0726187
ENSOARG00000000163	WRN	17.3371	14.0556	18.8744	17.5756	18.8627	16.3915	13.3736	13.0555	15.2471	11.8749	13.2638	10.9612	14.4336	12.9903	14.9228	11.6244	12.0877	10.8618
ENSOARG00000000164	MYADML2	0	0	0.412656	0	0	0	0.303944	1.7159	0.699283	0	0	0	0	0	0	0	0.0551974	0
ENSOARG00000000165	CCL17	0	0	0	0	0	0	0	0	0	0	0	0.698716	0.250768	0.234504	0	0.312839	0.660538	0.209866
ENSOARG00000000166	-	0.0687928	0	0	0	0	0	0	0	0	0	0	0	0	0	0	0	0	0
ENSOARG00000000167	-	0	0	0	0	0	0	0	0	0	0	0	0	0	0	0	0	0	0
ENSOARG00000000168	-	0	0	3.95924	2.74424	0	3.19365	3.49918	0	2.23645	1.48322	1.40366	0	1.81014	1.20373	0	0	0.953768	0.404041
ENSOARG00000000169	CEP295NL	1.46803	3.40235	3.0588	6.32219	6.11664	5.73656	5.32231	5.80671	4.4061	2.66014	2.4129	4.0592	1.84133	1.59838	2.44872	2.35623	1.6271	2.10674
ENSOARG00000000170	ATP5G3	152.333	138.182	148.726	111.559	104.955	112.333	98.4179	93.7042	108.454	122.528	106.416	97.3523	185.996	155.234	135.68	146.981	223.03	155.588
ENSOARG00000000171	-	0.0211188	0.132361	0.107299	0.276247	0	0.0692478	0.165972	0.0931121	0.145485	0.0918857	0.0152215	0.091136	0.0392473	0.0489359	0.0841438	0.0489876	0	0.0219009
ENSOARG00000000172	-	0.0481391	0.129322	0	0.0484499	0	0.118365	0.054023	0	0	0	0	0.0415322	0.0894621	0.0557826	0.191801	0	0.0392628	0.0499219
ENSOARG00000000173	GML	0.0280168	0	0	0	0	0	0.0157134	0.0308747	0.0160685	0	0	0	0.0607135	0	0.0743975	0	0	0
ENSOARG00000000174	LRIT2	0	0	0	0	0	0	0	0	0	0	0	0	0	0	0	0	0	0
ENSOARG00000000175	SOCS3	0.997314	1.704	1.28931	1.09425	1.63699	2.45148	2.74714	3.19697	0.936432	1.28153	1.43666	2.26837	2.69481	1.71501	2.52787	2.10198	1.7747	2.2553
ENSOARG00000000176	AATF	10.832	10.7491	10.2917	13.2657	13.073	13.0412	11.0391	11.5296	10.9931	13.2991	12.0476	11.7923	8.03043	12.1462	13.0602	11.8445	9.61563	13.0981
ENSOARG00000000177	SNCAIP	10.208	12.7866	14.1844	7.03119	8.19682	8.2462	6.00995	5.44579	5.19732	3.38037	3.94801	2.85283	2.01423	2.33106	3.03025	2.56939	2.37453	1.9186
ENSOARG00000000178	PPP1R42	0.212613	0	0	0.267301	0.125162	0	0.119305	0	0	0.173355	0.153134	0	0	0.0205284	0.141147	0	0.260119	0
ENSOARG00000000179	-	0.926836	0.777626	2.05937	1.63124	0.818514	1.42386	0.455039	1.27654	0.53183	1.2596	0.292044	0.499729	0.753221	0.514314	1.23051	0.581936	0.708635	1.20077
ENSOARG00000000180	-	7.24077	6.7393	14.7098	9.61273	10.4588	9.96711	10.4007	10.8506	6.64755	7.5576	8.97019	6.49662	7.35293	6.7084	8.45948	5.81936	5.1967	10.8068
ENSOARG00000000181	-	0.144752	0.388863	0	0.145686	0.22734	0	0	0	0	0	0	0	0	0	0	0	0	0
ENSOARG00000000182	-	0	0.643635	0	0	0.564429	0	1.61405	0	0	0	0	0	0.890659	0.277723	1.90954	3.89009	0	0
ENSOARG00000000183	-	0.182844	0	0.371631	0	0.430749	0.29977	0	0	0.20983	0.397672	0	0	0.113228	0.776785	1.45702	0	0.298401	0
ENSOARG00000000184	CAMK4	0.0622836	0.111546	0	1.19068	1.32071	0.918964	0.489484	0.686617	0.429066	0.203226	0.403934	0.268779	0.61735	0.408924	0.413625	0.192615	0.559032	0.12918
ENSOARG00000000185	DPF3	0.494314	0.933949	0.613703	0.220963	0.733003	0.54006	1.17106	1.08935	1.32365	0.955482	1.1077	1.13724	1.22438	1.14497	1.38551	1.1885	0.492773	1.76479
ENSOARG00000000186	SMIM6	2.43278	0	0.7061	1.3982	1.09123	4.27158	0.780123	2.29773	1.99417	1.13355	1.00133	0.299724	2.36734	2.28089	4.61422	0.805845	1.13392	0.720539
ENSOARG00000000187	API5	138.718	144.191	143.121	79.9049	98.0029	88.9723	53.2978	44.5579	50.6374	47.9745	50.5131	48.3278	54.007	55.8299	51.3713	54.2897	54.6121	51.9386
ENSOARG00000000188	-	8.06799	12.0734	10.8374	6.91711	7.37176	8.34448	9.30111	5.19796	4.45228	6.2793	4.41382	5.81932	3.22131	7.3012	4.38991	4.73581	3.2721	5.75754
ENSOARG00000000189	-	1.67789	0.53626	1.21741	1.80799	0.94081	0.687353	0.269008	0.396225	0.687643	0.912092	1.2948	3.51538	3.19104	1.71179	2.38666	1.2966	3.03008	1.98743
ENSOARG00000000190	-	0	0.339371	0.384955	0.381433	0.595216	0.310512	0.425308	2.50661	0.434921	0	0.273157	0	0.234691	0.731887	0.503153	0.879104	1.54611	0
ENSOARG00000000191	SULT1C4	18.2637	15.2471	12.6678	19.4652	15.9956	16.1929	13.7654	15.4688	17.2053	8.743	14.9215	14.4629	9.36796	8.52356	9.50005	10.0063	5.6692	7.62834
ENSOARG00000000192	-	6.89059	6.53683	7.2247	6.07782	7.65048	6.24928	4.80025	5.53604	5.20996	4.7824	4.65778	5.45718	3.87315	4.86039	4.04503	3.89045	3.71091	3.39838
ENSOARG00000000193	CADPS2	4.47393	5.49488	5.15294	3.55827	2.57161	2.00925	4.36935	5.19788	5.71425	3.25638	3.62685	3.24602	2.64279	3.3313	4.32434	3.2115	3.35879	3.84158
ENSOARG00000000194	ATF2	82.635	66.2344	82.5992	75.7227	75.957	68.6025	67.4563	56.2343	52.8184	57.3298	63.1805	56.6682	48.1598	42.0337	50.1544	53.1486	44.6336	49.8898
ENSOARG00000000195	-	0.458886	0.34221	0.310753	0.692286	0.960617	1.31595	1.20157	0.674178	0.175543	0.249436	0.27544	0.197924	0.0947278	0.118092	0.710769	0.295501	0.124759	0.158554
ENSOARG00000000196	-	1.75238	4.15595	3.11501	4.62642	4.84912	5.34846	7.71847	4.48938	5.48003	7.09708	7.16277	4.4598	6.13076	5.09045	6.04898	9.3442	8.21799	8.03703
ENSOARG00000000197	VPS50	26.8879	22.9399	25.0133	25.3249	25.2577	24.8288	22.2777	20.1746	25.3318	25.6101	27.6045	26.4443	22.7255	24.436	25.6737	27.9965	24.3789	24.3287
ENSOARG00000000198	BTN1A1	0	0.0354183	0.200957	0	0	0	0	0	0	0	0	0	0	0	0	0.214066	0	0
ENSOARG00000000199	-	0	0	0	0	0.174752	0	0	0	0	0	0	0	0	0	0	0	0	0
ENSOARG00000000200	SSTR2	0.226057	0.151751	0.861069	1.93251	1.46398	1.52802	1.71231	3.23809	2.01048	4.79259	4.11108	2.48648	2.27458	3.55597	5.62717	1.17919	2.44285	5.50594
ENSOARG00000000201	RNF219	24.1643	21.5996	24.3979	23.3975	23.9624	21.6554	16.948	17.5695	22.3645	20.7464	23.1362	19.168	21.7068	25.4394	22.7115	22.6692	24.2797	23.751
ENSOARG00000000202	-	0	0	0	0	0	0	0	0	0	0	0	0	0	0	0	0	0	0
ENSOARG00000000203	-	0.979397	1.05911	0.953421	0.533572	1.40955	1.37091	0.778528	0.809376	1.49861	0.532434	0.646637	0.844956	0.631737	0.976722	0.921049	0.283826	0.232982	0.634436
ENSOARG00000000204	-	0	0	0	0	0	0	0	0	0	0	0	0	0	0	0	0	0	0
ENSOARG00000000205	CIAPIN1	14.8704	17.3629	15.6949	18.2273	15.5494	15.3729	21.1849	18.9456	21.598	20.9674	23.0107	17.7899	26.041	31.348	25.5264	25.991	26.4827	32.3905
ENSOARG00000000206	KCNJ16	0	0	0	0	0	0	0	0.113207	0	0	0	0	0	0	0	0	0.0418739	0.0532418
ENSOARG00000000207	-	3.79152	6.95186	4.97852	11.6723	9.07434	10.0017	10.2737	7.59136	7.90625	6.33423	7.16017	5.34527	6.55649	6.55069	8.83981	5.14548	4.07279	6.23012
ENSOARG00000000208	CLDN11	4.01025	3.94785	2.64777	2.92415	2.28238	2.71077	2.02509	3.53511	3.10643	1.63503	1.80523	1.03792	3.29025	1.31586	0.798557	2.24685	1.47184	0.519509
ENSOARG00000000209	LRIT1	0	0	0	0	0	0	0	0	0	0	0	0	0	0	0	0	0	0
ENSOARG00000000210	-	0	0	0	0	0	0	0	0	0	0	0	0	0	0	0	0	0	0
ENSOARG00000000211	-	11.7985	13.0146	12.8207	10.2106	9.47734	14.6132	8.62149	6.65152	5.66788	10.7397	12.8459	10.6521	14.7814	19.0659	14.5716	10.1782	15.8887	16.2103
ENSOARG00000000212	-	5.93665	5.27629	5.24009	7.00019	7.42443	6.74284	5.23771	6.18058	4.22865	4.18436	4.42334	8.01798	5.17178	6.2588	6.0336	4.30305	3.20564	3.98892
ENSOARG00000000213	ZNF212	4.8576	4.03988	2.5917	4.58941	5.04584	7.71901	6.27703	3.78458	4.39207	4.69455	5.37177	3.97904	2.67367	3.10637	3.25716	3.8677	2.60118	3.50907
ENSOARG00000000214	-	0	0	0.0401248	0	0.0310204	0.0323654	0.0443309	0.0435522	0	0.0859152	0.0284718	0	0	0.0305115	0	0.0305329	0	0.0409656
ENSOARG00000000215	-	1.78744	2.23948	2.3966	2.15727	1.17864	2.40184	1.44418	1.49682	1.8051	1.55471	1.54488	1.78877	2.74486	2.15281	2.08828	1.98911	1.22456	2.0008
ENSOARG00000000216	ACTR5	9.72518	9.18856	9.26316	11.2882	8.03489	9.69269	9.41059	7.23768	8.70886	7.86953	6.47639	7.61978	5.88371	7.24995	7.19662	7.39237	6.34537	8.09689
ENSOARG00000000217	-	0.431392	0.257454	0	0.433885	0.564543	0	0	0	0.16497	0	0	0	0.178132	0	0	0	0	0
ENSOARG00000000218	-	9.59475	10.0498	10.5116	11.7722	10.522	10.2413	8.23629	6.58611	7.02564	7.01545	5.64544	6.75703	4.79241	4.78034	5.98049	5.16121	3.35709	4.47056
ENSOARG00000000219	-	0	0	0	0	0	0	0	0	0	0	0	0	0	0	0	0	0	0
ENSOARG00000000220	LIN9	17.1242	13.029	18.3943	14.1021	17.4006	14.6664	13.726	13.8393	14.8927	10.6065	14.1387	15.3652	13.0788	12.8179	13.7439	12.0577	11.9711	13.8526
ENSOARG00000000221	-	6.24547	6.41473	6.77224	8.11006	8.21264	6.62868	8.16184	8.88529	7.89301	5.47235	7.47823	7.34317	5.56426	4.57773	4.61819	6.02799	5.84594	4.67054
ENSOARG00000000222	-	0	0	0	0	0	0	0	0	0	0	0	0.206804	0	0	0	0	0	0.124231
ENSOARG00000000223	DRAXIN	0.0822095	0.220712	0.167014	1.44688	1.00027	1.51554	1.19926	1.26816	0.849064	1.34068	0.296042	0.354604	0.483595	0.444281	0.873159	0.0635133	0.469332	0.255599
ENSOARG00000000224	OTUD7A	0.390101	0.422612	0.354546	0.123909	0.257888	0.252341	0.138233	0.158364	0.0942527	0.0669638	0.0739449	0.123993	0.0635703	0.0158516	0.190814	0.0476049	0.066986	0.0212827
ENSOARG00000000225	-	0	0	0	0	0	0	0	0	0	0	0	0	0.0648642	0	0.139062	0	0	0.108624
ENSOARG00000000226	STARD4	16.1662	20.6314	25.4575	14.1423	17.121	12.5404	17.0679	14.4403	19.6498	21.7366	22.3229	22.9419	46.7341	42.835	39.7506	39.2534	41.583	35.9898
ENSOARG00000000227	-	6.49485	11.6625	9.44901	10.1143	8.74974	8.27423	8.65204	10.0654	9.2807	10.0227	10.1708	11.8209	11.5201	12.5684	18.4139	11.5927	17.7025	11.5524
ENSOARG00000000228	-	1.51843	0.724784	0.20566	1.22173	0.874124	0.829461	0.340774	0.334676	1.27788	0.110089	0.437438	0.261977	0.313428	0.586181	0.671973	0.391132	0.165135	0.314799
ENSOARG00000000229	NRG1	1.14705	0.492738	0.955414	0.507611	0.828417	0.488715	0.154454	0.252792	0.315913	0.673443	0.892265	1.06874	1.51996	1.13356	0.578694	1.01054	0.916807	1.28398
ENSOARG00000000230	SKI	15.1031	17.1914	13.4214	22.4304	16.8737	19.9911	17.0448	16.9068	13.6054	13.5064	16.9544	13.0444	10.6393	13.7167	14.1432	12.8799	10.37	14.7811
ENSOARG00000000231	-	0	0	0	0	0	0	0	0	0	0	0	0.170244	0	0	0	0	0	0
ENSOARG00000000232	-	0.137649	0	0	0.069237	0	0	0	0	0	0	0	0	0.21309	0	0	0.0531723	0	0.142681
ENSOARG00000000233	CHN1	29.7486	34.734	46.0724	13.7148	11.2977	14.4048	11.7241	8.50689	5.92259	8.75882	7.79697	8.21695	4.62462	5.86341	5.96049	5.73927	6.12549	5.00118
ENSOARG00000000234	NPY5R	1.91274	1.21076	1.469	0.703781	1.1719	1.52899	1.83232	0.976672	0.856586	1.1666	0.974423	2.85753	3.582	3.16959	1.79616	1.58631	1.1795	2.51433
ENSOARG00000000235	-	0	0	0.105863	0.104894	0.0818423	0.0853907	0	0	0	0.113391	0.0751182	0	0.0645399	0	0	0	0	0.216162
ENSOARG00000000236	-	0	0	0	0	0	0	0	0	0	0	0	0	0	0	0	0	0	0
ENSOARG00000000237	DAAM2	18.0769	21.1521	18.3955	16.5385	13.8151	11.7978	10.1243	7.524	8.78251	5.55905	6.94954	5.83396	3.42134	5.76852	6.19698	4.62684	3.20154	3.58993
ENSOARG00000000238	-	0	0	0.0830706	0	0	0	0	0	0	0	0	0	0	0	0	0	0	0
ENSOARG00000000239	-	2.55206	2.56789	1.9057	2.19212	2.56652	2.90486	2.53879	2.09766	2.4063	2.86469	2.59326	2.57062	3.98909	4.22294	3.97429	4.39219	4.95041	4.04632
ENSOARG00000000240	-	4.81231	3.48636	1.86224	1.15243	1.07942	3.19196	0.257054	0	0.525985	0.498183	0.165095	0.19762	0	0	0	0	0	0
ENSOARG00000000241	-	318.635	276.553	333.208	223.531	314.934	238.589	210.853	232.636	161.938	203.348	248.876	232.664	256.445	261.772	173.717	201.066	270.889	201.019
ENSOARG00000000242	COQ9	27.652	25.8583	29.1504	29.5858	26.3769	29.7806	29.2698	30.109	28.8073	26.5817	26.7436	26.0551	30.6825	27.3297	32.1988	32.4327	30.8697	26.5598
ENSOARG00000000243	RGR	0	0	0	0	0.0605118	0	0	0	0	0	0	0	0	0	0	0	0.0628794	0
ENSOARG00000000244	-	4.92094	6.75908	5.49839	7.4453	6.08002	6.08305	8.69143	7.04896	8.44627	6.65288	6.02535	5.02057	3.35179	3.17156	5.31181	2.92656	1.90201	2.97153
ENSOARG00000000245	-	0	0	0	0	0	0	3.22037	10.3295	13.1731	35.1529	14.4685	33.8352	46.0825	31.6093	22.0978	19.5158	21.3766	32.9163
ENSOARG00000000246	-	0.213885	0	0	0.107584	0.335763	0.26283	0.480076	0	0.24546	0.348784	0.0770443	0	0.198652	0.123866	0.141915	0.0826216	0.261633	0
ENSOARG00000000247	-	0	0	0	0.0746577	0	0	0	0	0	0	0	0	0	0	0.295551	0.0573353	0	0.0769259
ENSOARG00000000248	SLC6A6	1.48732	2.32934	1.79402	2.80473	2.52972	2.3611	4.45073	5.87251	4.62264	5.01963	4.73133	5.56018	8.25023	10.0715	8.18644	8.69223	7.07599	7.99674
ENSOARG00000000249	MAP7	3.76321	2.60819	3.01783	8.22417	7.61867	7.72015	17.1778	16.3994	18.6383	27.2563	24.9038	24.9229	22.5663	31.6649	33.9592	33.4114	31.3615	32.142
ENSOARG00000000250	-	150.573	151.221	137.996	115.66	139.146	144.731	147.634	158.142	136.9	193.05	183.329	205.038	224.641	219.6	215.379	189.592	278.626	213.277
ENSOARG00000000251	ADRA1D	0.18453	0.858813	1.6121	0.482576	0.782297	0.574588	0.745521	1.50475	0.889458	0.882815	1.01018	1.33733	1.07413	1.11134	2.10706	1.28353	1.29438	1.07112
ENSOARG00000000252	SYTL5	0.122669	0.0182994	0	0.0616798	0	0	0.114712	0.225282	0.140778	0.333418	0.323952	0.493847	1.0001	0.615592	0.542849	0.34758	0.700318	0.572125
ENSOARG00000000253	CHRNA1	0.0985995	0.088242	3.3551	0.272706	0.0580539	0.0605918	1.12027	4.2778	1.42851	0.0267935	0.00887922	0	0.0152654	0.00476003	0.0327285	0.0285761	0.0804106	0.0383266
ENSOARG00000000254	-	0.0342053	0.0306158	0.0347452	0.0172052	0.0536964	0.0280266	0.115144	0.0376945	0.0392548	0.0185989	0.0369514	0.0295111	0.105893	0.0264077	0.0226955	0.0792928	0.0418413	0.0354557
ENSOARG00000000255	-	6.24021	6.55071	7.14098	8.2886	6.90357	6.98985	5.9094	5.3093	6.55688	5.86854	5.40483	5.24721	7.85842	6.67787	7.44577	8.56637	6.91473	7.80494
ENSOARG00000000256	-	0	0	0	0	0	0	0	0	0	0	0	0	0	0	0	0	0	0
ENSOARG00000000257	SKIL	8.21268	6.10038	11.5956	14.6199	15.07	12.8862	16.8424	17.1486	19.8863	20.4477	21.3096	21.84	24.1682	20.3378	20.7166	28.576	19.6757	26.3025
ENSOARG00000000258	BAIAP2	9.09893	11.9873	10.8688	25.4504	21.9188	23.2937	32.2095	29.1742	28.4573	32.0982	34.9616	32.4097	36.8033	30.1349	44.4838	46.0826	34.302	42.1346
ENSOARG00000000259	C1orf68	0.142431	0.484412	0.318309	1.03146	0.760351	0.606888	0.927083	0.784779	1.70002	4.42921	2.19551	3.88318	23.1262	19.8721	11.5735	13.2313	12.1981	8.85809
ENSOARG00000000260	-	4.82744	4.58476	6.80495	5.64789	4.87234	4.84336	3.42724	5.31928	2.71348	3.21342	3.05128	4.50471	5.30735	5.02017	3.79316	6.01469	4.01754	4.28865
ENSOARG00000000261	EIF3I	61.6645	53.6403	65.7559	48.4439	44.9425	45.3364	52.5451	49.9734	56.5977	63.7753	55.9323	58.7723	94.3489	100.971	73.1209	83.9382	94.2204	90.4328
ENSOARG00000000262	TRAM1L1	2.51773	3.28185	2.50185	2.97259	2.40612	1.97324	1.65838	0.784012	1.19338	0.476069	0.15769	0.141647	0.372809	0.485966	0.363324	0.126905	0.133907	0
ENSOARG00000000263	SZT2	3.66752	5.8832	5.29516	8.71338	6.38822	6.46737	7.24763	6.84712	5.99821	5.12603	4.96412	4.76392	5.27034	5.68981	7.5334	7.29772	5.2449	6.08678
ENSOARG00000000264	-	1.03237	1.9402	0.943745	3.21861	2.35017	2.19922	2.78029	1.59252	1.7771	2.58153	3.2716	2.13749	5.6892	6.25671	3.97468	4.14854	6.06217	5.34997
ENSOARG00000000265	TWIST2	172.105	162.433	148.929	149.789	116.814	158.418	75.8373	42.6935	56.5778	22.3926	38.6619	27.0967	28.9337	30.4112	19.4825	15.618	10.3936	13.4752
ENSOARG00000000266	BCL11B	14.3628	19.5539	14.7199	27.0808	20.5825	22.9573	12.1874	7.25803	7.96472	7.72054	7.96115	6.07073	6.82437	7.88878	7.03873	6.6299	6.42045	6.82714
ENSOARG00000000267	-	16.9336	12.313	13.6172	17.0307	21.1396	13.7783	15.4395	17.2335	15.2493	15.9815	16.1772	13.2899	17.8398	9.48756	13.1143	14.1767	15.2494	12.6757
ENSOARG00000000268	-	0	0	0	0	0	0	0	0	0	0	0	0	0	0	0	0	0	0
ENSOARG00000000269	RASGEF1B	13.0384	9.50472	15.4203	36.4771	32.1236	36.1371	47.8443	38.0754	40.252	52.6438	54.2077	60.0707	76.1109	55.153	47.827	73.6307	58.7613	65.6025
ENSOARG00000000270	ZFYVE1	11.6656	12.3036	12.35	16.0338	13.9035	14.9154	13.9955	15.4447	13.8242	13.0972	14.6757	14.5842	13.8923	14.0804	15.4283	15.85	12.0162	16.0594
ENSOARG00000000271	CLMP	38.0728	46.4811	48.668	41.7212	38.2701	35.5469	29.9259	24.7644	26.9465	13.7981	13.5298	14.566	16.3052	14.9346	18.185	11.6652	12.8128	13.2116
ENSOARG00000000272	-	0	0	0	0	0	0	0.458896	1.1263	1.17304	1.33359	7.36264	4.05659	13.2924	21.3089	5.15718	11.2175	14.6732	4.02609
ENSOARG00000000273	-	7.97337	8.64516	11.9929	6.01429	8.06472	5.151	14.6258	25.6812	15.4848	17.3379	15.0197	15.7416	6.45631	7.10296	8.34643	9.36111	4.50199	8.89977
ENSOARG00000000274	TEKT1	0.0490837	0	0.0997629	0.148148	0.269848	0.241416	0.110221	0.0541155	0.338133	0.0534026	0.176853	0.338898	0.51691	0.265383	0.195565	0.721032	0.280347	0.45806
ENSOARG00000000275	-	2.05849	1.28152	1.81819	2.16031	1.33491	1.09998	2.10909	0.887583	1.64332	1.4596	1.61153	0.926551	0.997521	1.38197	1.54465	1.17579	2.26281	1.57695
ENSOARG00000000276	WIPF1	7.87272	13.0847	9.2345	10.4158	11.1096	8.86953	8.57167	7.797	6.66842	5.19684	4.11778	4.9322	3.48204	4.83002	5.35052	2.42635	2.48428	3.59419
ENSOARG00000000277	HTR3B	0	0	0	0	0	0	0	0	0	0	0	0	0.0876405	0	0	0	0	0
ENSOARG00000000278	-	0	0	0	0	0	0	0	0	0	0	0	0	0	0	0	0	0	0
ENSOARG00000000279	-	0	0	0	0	0	0	0	0	0.03915	0	0	0	0	0.0263501	0	0	0	0
ENSOARG00000000280	-	2.43133	2.53854	3.13459	5.23542	3.00977	5.49111	3.60289	3.77814	3.57715	5.11744	3.47991	2.87739	4.14978	2.55098	2.19334	2.38478	3.45747	1.97074
ENSOARG00000000281	TMEM234	12.2031	15.483	13.6507	21.2838	11.641	18.0989	14.9075	19.0631	15.7768	12.26	19.1362	21.4552	27.2599	24.2097	21.9434	22.084	19.0234	24.8157
ENSOARG00000000282	-	0	0	0	0	0	0	0	0	0	0	0	0	0	0	0.211247	0	0	0
ENSOARG00000000283	-	0	0	0	0	0	0	0	0	0	0	0	0	0	0	0	0	0	0
ENSOARG00000000284	ZNF777	5.44578	6.15149	3.33924	7.18025	6.4907	6.99233	6.7446	7.3178	6.32573	4.80166	7.10327	5.5862	4.19452	5.71706	5.81931	4.49073	5.74143	6.40151
ENSOARG00000000285	INSR	32.8153	34.4603	30.9396	21.6346	20.0381	20.2597	21.3236	20.4505	17.8727	16.2669	17.0496	19.798	13.3041	12.1391	15.9339	17.6294	11.4949	15.0312
ENSOARG00000000286	GOLGA4	43.1185	41.6355	49.019	48.8876	53.3188	51.5614	66.4449	64.6533	71.8885	85.3532	72.932	89.9122	115.065	104.615	103.368	129.636	90.1256	120.071
ENSOARG00000000287	KPRP	0.163527	0.374005	0.239938	0.639603	0.470702	0.253095	4.56741	7.70824	6.88113	13.967	12.1711	14.8135	36.5325	29.0671	17.8996	30.8639	27.4158	30.6974
ENSOARG00000000288	ECI2	19.2893	19.5956	19.5935	15.6773	14.4057	9.95279	21.9971	22.1737	23.3926	26.1868	36.6106	19.9244	60.6568	61.7639	35.0225	87.9092	29.9335	37.77
ENSOARG00000000289	-	0	0	0	0	0	0	0	0	0	0	0	0	0	0	0	0	0	0
ENSOARG00000000290	-	0	0	0	0	0	0	0	0	0	0	0	0	0	0	0	0	0	0
ENSOARG00000000291	FGB	1.08321	1.07	2.29399	1.46969	1.75681	2.93052	1.4449	1.79034	5.73454	1.27769	1.77381	1.52516	0.442931	0.473376	0.664779	0.529104	0.600077	0.45543
ENSOARG00000000292	-	0.076845	0.0229305	0.104093	0.0257725	0.16089	0.062963	0.028737	0.141133	0.14699	0.139275	0.0553515	0.0442063	0.0317311	0.0692306	0.102027	0.0593989	0.0417908	0.132749
ENSOARG00000000293	-	0	0	0	0	0	0	0	0	0.16965	0	0	0	0	0	0	0	0	0
ENSOARG00000000294	CACUL1	16.7054	17.6455	18.9889	25.3162	23.1947	21.9748	23.4012	21.6631	22.8878	22.2401	19.7671	22.3532	28.2529	22.6147	27.4594	33.5041	24.6541	30.6243
ENSOARG00000000295	ZCCHC5	0	0	0	0	0	0	0	0	0	0	0	0	0	0	0	0	0	0
ENSOARG00000000296	ENTPD2	8.34136	15.8237	14.9767	27.8262	14.3412	22.3325	16.0842	14.434	16.0439	14.1783	16.4159	13.7335	11.1303	12.2451	9.20259	15.1166	9.58178	10.2894
ENSOARG00000000297	-	0.248383	0.277844	0.283826	0.281037	0.316833	0.279822	0.487784	0.821058	0.391927	3.30804	1.96785	2.03564	7.84368	4.33863	2.88536	5.56639	3.26649	3.99024
ENSOARG00000000298	GPR155	4.86109	4.38476	6.49909	7.14991	5.0679	4.56544	12.1606	10.0775	11.9949	16.0435	18.4333	24.4827	31.9444	28.9193	22.805	45.2279	32.8296	34.0934
ENSOARG00000000299	-	8.27305	8.03848	6.64275	7.36964	10.3293	5.74568	4.15567	5.3827	4.61143	4.54021	4.48321	4.01045	3.41514	6.53939	6.27638	3.16627	3.40584	3.75653
ENSOARG00000000300	-	4.25099	7.22826	6.98078	31.0677	39.9891	38.5458	18.2068	8.04099	10.3259	6.16241	5.30706	5.07317	6.01027	4.04779	4.70315	4.70869	3.40923	3.96535
ENSOARG00000000301	FAM32A	59.9765	62.0981	44.6138	46.9574	45.0541	43.5475	33.7557	55.9197	48.7093	48.7561	53.433	59.5435	62.2775	67.891	52.4315	64.0336	68.1812	71.5357
ENSOARG00000000302	POLR2C	61.6534	63.2901	49.8089	63.907	56.5837	59.2449	50.8722	51.7003	52.1108	44.6058	60.2421	53.6453	64.0014	52.5002	46.3436	56.8708	55.6446	57.8715
ENSOARG00000000303	-	1.62497	2.66602	0.825176	2.72392	0.850309	1.99706	0.607888	3.58088	5.28361	1.76657	3.90128	2.80372	4.19244	5.33184	5.39324	4.18584	3.97589	3.08773
ENSOARG00000000304	ACKR3	13.3278	17.9942	14.3549	19.9909	14.431	19.4398	19.7911	17.8506	19.3163	15.1775	12.7854	13.7778	10.9561	11.5317	13.1183	6.88118	6.09088	6.84734
ENSOARG00000000305	DEFB116	0	0	0	0	0	0	0	0	0	0	0	0	0	0	0	0	0	0
ENSOARG00000000306	TIFA	4.4606	3.69258	5.09734	6.16851	8.14125	7.67511	5.50612	8.10987	8.70217	4.12227	5.22078	3.94444	5.80028	4.77838	5.62602	7.66991	4.09274	7.39719
ENSOARG00000000307	SMOX	10.9683	12.1295	10.2035	12.2198	12.0022	11.2564	16.8671	16.6434	15.5114	26.2193	20.1357	20.7091	22.3874	25.4046	25.5447	27.7119	30.5415	26.0283
ENSOARG00000000308	-	1.68776	2.01396	2.51441	14.8244	12.4542	10.9709	7.19708	2.7276	3.74462	1.34566	1.45873	2.13555	1.60246	1.52025	1.19502	2.26076	1.8354	2.44907
ENSOARG00000000309	PRSS21	0	0.128727	0.292179	0.723248	0.395157	1.35514	0.484133	0.633882	0.742687	0.781783	0.10356	0.310177	0.222642	0.638458	0.0954256	0.277838	0.234605	0.223616
ENSOARG00000000310	ZNF331	7.48917	7.67135	8.49326	10.9806	12.1123	10.2518	9.383	12.3948	9.97512	9.45055	9.42343	8.82221	5.58717	4.72553	7.34736	10.6687	6.25523	9.32092
ENSOARG00000000311	-	34.0874	35.5306	15.4795	39.1229	31.481	37.7871	55.3526	70.2594	34.0558	50.5774	55.1685	64.6964	38.7378	36.38	42.0612	47.7261	48.7334	47.384
ENSOARG00000000312	-	0.278032	0.248838	1.08939	0.159795	0.062356	0.162716	0.0891569	0.481422	0.227905	0.0431967	0	0.0342542	0.122983	0.10734	0.0527113	0	0.0647957	0.0823473
ENSOARG00000000313	-	0	0.113124	0.385082	0.889731	0.297608	0.310618	0.850901	0.835538	1.59542	0.687088	1.45648	0.218084	1.33039	1.65878	0.838948	1.85575	0.824574	1.57195
ENSOARG00000000314	-	1.14254	2.19729	1.79022	3.56953	3.22504	3.19684	3.36901	3.30807	3.33371	5.51066	3.06406	4.68722	11.7335	4.91729	7.26166	4.71531	5.55136	6.81544
ENSOARG00000000315	-	16.4459	14.6592	16.037	20.113	19.0555	18.8111	15.7238	16.0193	16.5328	19.311	17.1992	16.5148	18.9004	20.5441	20.2621	19.8773	20.7096	18.4092
ENSOARG00000000316	KIAA1109	25.098	22.0308	27.5557	25.6932	24.7439	24.1709	23.8423	20.889	24.1858	20.6366	19.519	20.9104	24.2361	20.7677	23.1124	25.7595	19.3495	23.3054
ENSOARG00000000317	LOX	131.73	112.106	154.663	195.17	264.93	244.936	243.3	179.988	321.912	168.279	158.034	156.489	53.7149	80.2971	96.9583	31.2814	32.7511	30.3441
ENSOARG00000000318	-	10.719	10.9134	10.8032	15.0648	11.7148	12.8205	10.8102	8.92735	9.80887	9.32331	8.24179	7.78224	9.56806	11.1561	12.0501	8.19752	10.2636	11.1676
ENSOARG00000000319	RBM25	71.4603	74.1455	78.8847	85.9942	80.7814	77.7735	73.2606	64.7677	70.2032	68.4262	64.4258	69.2266	60.0842	65.1527	73.891	76.6386	59.9482	69.1736
ENSOARG00000000320	PRKCI	28.6679	23.4165	28.5179	28.7	28.4668	29.3165	29.9289	24.7194	26.6265	33.1258	34.0869	37.5147	44.7591	46.3597	41.1206	46.2086	44.9718	45.8666
ENSOARG00000000321	IDE	26.2403	21.6568	24.3456	19.0683	17.9394	18.8794	46.1649	48.5295	56.7729	95.3803	85.6624	114.659	202.484	156.419	116.302	187.416	173.046	157.599
ENSOARG00000000322	MIEF2	1.7594	2.14986	1.37474	0.986843	1.69989	1.52475	1.93639	1.78951	1.359	1.50822	1.90081	1.4011	1.90651	2.11591	2.29092	1.33349	1.95923	2.73534
ENSOARG00000000323	-	0	0	0	0	0	0	0	0	0	0	0	0	0	0	0	0	0	0
ENSOARG00000000324	SCRN3	12.4514	10.4112	18.9255	13.3456	10.4166	11.8404	14.6867	17.0916	17.8701	9.22274	17.8927	25.1953	22.1921	16.3729	17.1343	18.2146	17.0736	17.7096
ENSOARG00000000325	-	0.0348566	0	0.0354056	0	0	0	0	0	0	0	0	0	0	0	0	0	0	0
ENSOARG00000000326	-	7.48761	4.82216	6.25517	7.53057	5.21868	5.21766	3.06255	4.0867	4.41685	2.96723	2.97368	3.3204	3.33647	4.3762	2.88007	3.19061	1.99755	2.5385
ENSOARG00000000327	LAMA1	2.54613	3.84941	4.20666	6.18958	7.01826	6.22214	3.97417	2.53134	2.56495	1.57979	1.52021	1.80939	0.352187	0.464853	0.743319	0.278148	0.347909	0.211854
ENSOARG00000000328	TCEAL9	40.247	29.6734	16.5221	21.1828	22.7545	15.5486	17.3169	16.5441	22.9739	8.84234	13.5177	11.8737	8.00584	9.41856	8.30559	7.09081	6.29288	7.56474
ENSOARG00000000329	SRFBP1	5.50085	5.59228	7.13154	5.8236	5.019	5.17926	6.09172	3.69526	5.73127	5.35118	5.07416	7.07682	6.09526	5.29942	4.61252	5.33242	5.56864	5.2763
ENSOARG00000000330	-	19.1494	13.7972	12.6104	78.1389	38.7278	67.8467	148.056	146.093	112.858	155.047	182.399	171.644	28.5885	170.742	171.447	208.245	112.171	145.073
ENSOARG00000000331	-	0	0	0	0	0	0	0	0	0	0	0	0	0	0	0	0	0	0
ENSOARG00000000332	-	159.58	113.034	134.304	166.297	102.052	160.321	120.823	80.0153	80.7885	86.9919	111.103	180.287	137.276	159.745	127.433	134.295	134.734	121.864
ENSOARG00000000333	ADAMTS7	18.8555	39.6271	26.1959	25.9898	18.7893	19.7611	10.8727	7.4099	8.25675	3.43567	3.63032	3.55978	2.63588	3.47306	3.86596	2.11911	1.52292	1.85415
ENSOARG00000000334	-	0	0.179475	0.0678607	0.336125	0.157389	0.383332	0.300047	0.441871	0.0766687	0.944718	0.481385	0.230666	0.0827856	0.412818	0.443675	0.413218	0.327094	0.27713
ENSOARG00000000335	-	0	0	0	0	0	0	0	0	0	0	0	0	0	0	0	0	0	0
ENSOARG00000000336	GCC2	20.3722	20.5208	24.2946	21.1641	22.2741	20.8729	20.7727	19.8249	25.2097	23.5261	21.4124	23.8124	30.9761	29.9567	29.5684	32.172	24.9074	29.6188
ENSOARG00000000337	MAP3K5	6.88682	6.4476	6.94933	7.75934	6.78675	7.05578	13.9542	14.5894	14.8039	18.6635	19.2854	17.6674	21.2306	19.8492	21.1936	24.7517	18.8768	25.1768
ENSOARG00000000338	ABCA2	0.472722	1.21757	0.550444	1.63502	1.23998	2.07832	1.73374	2.17244	1.78623	2.09342	2.46638	1.94957	1.74913	2.30997	2.67878	3.05615	1.83367	2.67682
ENSOARG00000000339	-	17.4717	13.9968	15.3619	16.6273	18.2873	20.5497	18.2361	15.6291	17.1937	17.0555	19.2821	21.1104	17.8275	22.9716	17.2101	23.556	18.3484	17.5246
ENSOARG00000000340	TCEB2	263.558	224.891	239.234	228.236	196.717	220.973	193.896	189.423	179.986	200.243	217.597	207.721	252.718	262.336	241.494	201.239	294.275	247.377
ENSOARG00000000341	RNPEP	4.23507	3.69703	3.03394	7.50248	5.54095	5.46681	5.80305	4.1262	6.25846	5.80008	5.74745	4.74331	5.4196	6.7517	5.40563	5.48917	4.83567	5.82183
ENSOARG00000000342	SPRR3	2.58763	4.63151	1.5462	63.5315	23.3006	43.9006	577.856	610.172	418.357	920.308	935.498	1353.09	2762.35	1615.35	1008.81	1779.51	1815.72	1577.01
ENSOARG00000000343	DOK4	11.1408	11.4563	10.6092	11.5818	7.77862	9.17221	26.2062	22.4271	21.8822	25.2155	25.1143	24.4442	20.795	27.1689	28.5153	27.3188	24.9436	31.3658
ENSOARG00000000344	PLXDC2	6.66463	12.9075	12.2183	13.51	10.8522	10.1669	8.57686	8.53585	9.29943	9.98677	10.6119	12.8399	15.4309	12.886	14.472	15.807	12.7581	16.9529
ENSOARG00000000345	GRAMD1B	1.44094	1.9861	2.86323	2.41183	1.65958	1.68048	2.47861	2.37582	2.65543	1.63526	1.54541	1.36107	1.72588	1.5307	2.12251	1.64188	1.58696	1.74422
ENSOARG00000000346	-	0	0	0	0	0	0	0	0	0	0	0	0	0	0	0	0	0	0
ENSOARG00000000347	TRRAP	10.7924	14.3877	13.5965	20.8083	17.4458	17.7886	15.8846	13.5582	15.0979	13.4967	12.3932	11.9481	12.6253	14.155	15.778	16.5499	10.9303	16.0462
ENSOARG00000000348	-	3.59548	1.9306	1.64342	2.89283	2.39911	1.47301	2.42087	0.594338	1.44409	0.390816	1.03586	1.86109	1.89237	2.49826	0.954768	1.38919	3.66549	1.11788
ENSOARG00000000349	FUT10	8.19099	8.32196	10.1691	12.7749	10.0644	11.8988	14.7423	12.0776	13.5322	16.3483	10.3457	13.2453	15.0197	11.4564	11.5051	12.0788	11.5536	10.7864
ENSOARG00000000350	-	0	0	0	0	0	0	0	0	0	0	0	0	0	0	0	0	0	0
ENSOARG00000000351	-	0.840545	1.41849	1.09774	2.63271	1.80983	2.00708	2.20986	1.56127	2.25991	1.38385	1.19351	1.18094	1.08556	1.09394	2.86953	2.09715	1.05767	1.71749
ENSOARG00000000352	-	0.926836	1.76255	1.76519	4.77723	3.72874	1.80357	2.60015	2.17018	2.65902	2.26722	3.17083	2.59865	2.43905	3.17528	5.38342	5.99847	3.77948	4.44282
ENSOARG00000000353	-	0	0	0	0	0	0	0	0	0	0	0	0	0	0	0	0	0	0
ENSOARG00000000354	C6orf201	0.100697	0.0901711	0.204667	0.60797	0	0.0825031	0.56525	0.666008	0.578019	1.09525	1.01581	0.0868766	0.561407	0.544441	0.936247	1.40131	0.57514	0.313278
ENSOARG00000000355	AGER	0.762921	0.955903	0.826602	0.971908	0.718695	1.04186	0.856147	0.280202	0.700401	0.608281	0.219786	0.307159	0.944807	1.00135	0.810316	0.668193	0.912592	0.948891
ENSOARG00000000356	ZNF746	4.80968	5.96461	4.39696	6.84131	6.20284	6.33348	8.28874	8.29023	5.12527	6.53656	7.81915	6.40185	6.1691	8.15613	7.75386	7.9913	6.61252	8.51017
ENSOARG00000000357	NCOR2	7.77733	12.3928	10.2852	22.4023	18.1198	20.6523	21.2489	19.268	15.6238	14.8384	14.7838	13.1893	8.78083	12.4206	17.0691	15.0772	9.77946	14.2058
ENSOARG00000000358	PSEN1	24.9248	24.0827	24.6737	25.3728	25.0638	26.4766	23.1743	25.0944	23.0346	25.8401	27.0276	26.5456	28.3747	26.0766	26.2825	30.3201	28.1537	27.8625
ENSOARG00000000359	-	0	0	0	0	0.0528868	0.110416	0	0	0.038644	0	0.0485177	0	0.0834331	0	0	0	0.0274649	0
ENSOARG00000000360	-	1.7377	1.55524	4.03461	3.49565	4.09251	4.27162	4.73604	4.9237	1.70945	2.69901	2.68209	2.1417	2.61327	2.01254	3.62567	2.49401	3.44198	2.57308
ENSOARG00000000361	-	0.112436	0.100652	0.190362	0.188504	0.176562	0.122854	0.294453	0.165192	0.172072	0.326032	0.215985	0.258691	0.23209	0.260454	0.199077	0.318648	0.213998	0.466215
ENSOARG00000000362	NUP107	29.6349	28.2922	32.3379	29.7603	29.5814	25.3927	24.2744	22.096	25.819	26.0565	25.2677	24.569	28.9363	27.1624	27.3906	25.9598	28.3944	28.5034
ENSOARG00000000363	LLGL1	15.7858	20.3764	17.7393	18.5082	15.5514	16.9892	17.6666	16.8456	15.8471	15.1683	17.6385	13.41	14.8558	16.8815	17.9558	16.7381	13.327	18.2481
ENSOARG00000000364	TCEAL7	0	0.524965	0	0.393353	0.306909	0	0.438819	0	1.12172	0.212609	0	0.505944	0.121012	0.150937	0.259438	0	0	0
ENSOARG00000000365	HMGB4	0	0	0.108577	0.968016	0	0	0	0	0	0	0	0	0	0	0	0.0826216	0	0
ENSOARG00000000366	CIB3	0	0.0992841	0	0	0	0	0	0.12224	0	0	0	0	0	0	0	0	0.0904297	0
ENSOARG00000000367	LCN10	0	0	0	0	0	0	0	0	0	0.251859	0.0834647	0	0.215206	0.313076	0	0.447629	0	0.12009
ENSOARG00000000368	-	1.5365	2.46154	2.75535	3.83468	3.88655	3.76127	4.10834	3.05165	3.28707	2.45425	2.14502	2.3238	2.51361	2.24806	4.78499	4.29515	2.7074	3.44063
ENSOARG00000000369	ECHS1	83.1992	72.7965	78.4903	59.3279	71.311	65.0099	96.4098	104.502	103.428	151.642	158.89	126.919	202.444	193.035	172.088	254.589	228.089	237.381
ENSOARG00000000370	-	0	0	0	0	0	0	0	0	0	0	0	0	0	0	0	0	0	0
ENSOARG00000000371	-	20.5943	17.1556	34.4704	26.5745	35.2822	33.642	29.2151	28.6867	22.296	30.6995	26.7743	23.3541	35.6098	31.0501	30.2652	31.8303	39.1916	40.1398
ENSOARG00000000372	RBM26	51.0876	54.7414	57.4937	58.7183	55.2893	54.59	47.2468	43.7739	46.7189	38.9336	41.1148	43.2571	39.1745	34.6557	40.1484	41.4026	31.9007	37.8464
ENSOARG00000000373	CCSER2	16.4767	17.3876	19.3342	25.4611	20.4256	19.3504	22.4767	20.0087	23.5569	21.6462	21.7075	22.8175	30.225	22.7124	22.9917	25.2275	25.1825	28.5692
ENSOARG00000000374	-	908.622	709.496	855.974	559.858	728.999	642.082	564.471	648.049	454.87	541.796	674.773	662.058	687.725	548.555	480.599	537.677	779.841	572.537
ENSOARG00000000375	SEZ6L	0.0654308	0.0195245	0.022147	0.197451	0.11987	0.0536108	0.293746	0.168248	0.0750892	0.142286	0.12569	0.0752801	0.310658	0.0505227	0.0289471	0	0.124533	0.158253
ENSOARG00000000376	-	0.817796	0.731977	0.415148	3.70124	0.32095	0.334865	0.458666	0	0	0	0	0	0	0	0	0	0	0
ENSOARG00000000377	-	0	0	0	0.645502	1.00729	3.68025	22.6812	69.9941	64.4298	117.548	90.5804	91.6128	154.951	158.028	96.2613	266.771	143.911	191.863
ENSOARG00000000378	TCEAL8	444.872	418.115	475.637	330.484	374.529	328.955	267.105	261.113	288.865	287.873	284.92	261.133	286.816	271.587	291.399	202.174	319.538	228.8
ENSOARG00000000379	-	0	0	0	0.155399	0.121248	0	0	0	0	0	0	0	0	0.0298295	0	0	0	0
ENSOARG00000000380	-	6.75885	7.15915	6.50061	9.78598	7.15124	8.40048	7.32815	7.95111	6.14513	6.78046	5.83228	6.22527	6.89434	8.57102	7.75951	7.46892	6.76401	6.32844
ENSOARG00000000381	-	12.6967	14.0141	14.1866	17.9935	14.3465	13.1142	12.4778	12.464	14.2615	13.8043	14.2438	12.9783	15.9382	15.8773	17.061	13.3502	14.0266	13.5186
ENSOARG00000000382	PEX7	9.05708	8.73816	9.87307	8.93133	11.1678	11.9459	14.4275	11.635	14.9062	17.2926	16.4835	18.6003	28.9165	28.4821	23.1692	28.8505	29.1508	29.3525
ENSOARG00000000383	DCDC2B	3.30231	4.04993	3.16804	7.073	4.46456	5.5117	4.18614	3.84088	4.42128	2.79251	3.43558	4.32616	4.65762	3.30499	4.38422	5.29301	3.44142	4.81714
ENSOARG00000000384	MAK16	27.479	23.6558	25.8579	25.6026	24.3088	22.9723	20.3488	23.0547	28.4131	29.1938	32.4506	27.1361	41.4585	41.7579	38.5193	35.8418	48.4064	42.7937
ENSOARG00000000385	-	0.560197	0.96508	0.384104	1.2536	0.72561	0.6426	0.817227	0.586412	0.433941	0.563383	0.141217	0.350386	0.130078	0.151376	0.111551	0.0432921	0.022846	0
ENSOARG00000000386	SLC22A6	0.0249398	0.0669571	0.0379939	0.10033	0.0978878	0.0919513	0.0559785	0.0961798	0.0429252	0	0.0898098	0.0430344	0.0849354	0.0577633	0.182114	0.0770922	0.0711903	0.0904666
ENSOARG00000000387	RNF148	0.131156	0.293425	0.532905	0.329783	0.566256	0.268634	0.294386	0.216802	0.451553	0.427754	0.283372	0.169709	0.284221	0.27847	0.435303	0.20271	0.0534616	0.543731
ENSOARG00000000388	-	32.6401	28.3994	35.5492	34.6512	30.178	37.887	43.5465	34.1671	39.1221	51.8511	47.1488	56.1614	59.8469	65.3802	58.2603	54.7921	64.9249	52.8127
ENSOARG00000000389	PGLYRP3	0.662316	0.511919	0.428115	0.696402	0.63811	0.740023	2.36491	1.89086	1.31287	1.76755	1.95155	1.2467	4.00799	1.98733	2.39819	3.5131	2.08708	2.52748
ENSOARG00000000390	-	0	0	0	0.0672398	0	0	0	0	0	0.0363434	0.0240764	0	0	0	0	0	0	0.0346413
ENSOARG00000000391	-	0	0	0.0682222	0	0.0527164	0.027501	0.0376682	0	0	0	0	0	0.0831644	0	0	0	0	0
ENSOARG00000000392	GPRIN3	1.68215	1.29036	1.54594	1.96036	2.1799	2.01273	2.39707	1.76528	1.80784	1.59667	1.38466	1.24389	0.876277	0.329832	0.815347	1.07299	0.631519	0.719529
ENSOARG00000000393	-	1.69204	1.18686	0.673548	0.850887	0.789778	0.299751	0.692808	0.503896	0.446094	0.198884	0.148227	0.31563	0.0424749	0.0088311	0.151783	0.106014	0.0186412	0.0711058
ENSOARG00000000394	CCDC102A	4.59036	5.90782	5.15124	7.56261	7.41289	6.19693	6.27955	6.26233	5.21766	3.27968	4.1249	3.16811	2.51756	3.42591	4.52721	2.06088	2.42457	1.90307
ENSOARG00000000395	TTI2	14.1091	10.1459	10.0027	9.27973	9.38683	10.1026	7.93968	8.2064	7.12235	6.02802	8.2549	8.81672	10.5299	9.5035	7.36092	8.37741	9.75241	9.69188
ENSOARG00000000396	-	0	0	0	0	0	0	0	0	0	0	0	0	0	0	0	0	0	0
ENSOARG00000000397	TSGA10IP	0	0.168125	0	0.0377997	0.147493	0.0307714	0.0421477	0	0.172485	0	0.0541126	0.0972385	0.116335	0.0580177	0.049862	0.0871184	0	0.0389481
ENSOARG00000000398	ITM2A	0	0	0	0	0	0	0	0	0	0	0	0	0	0	0	0	0	0
ENSOARG00000000399	TBC1D2B	50.6439	64.0059	52.2449	38.3598	40.4293	37.9634	22.2615	17.7805	18.6476	12.8085	12.549	9.98818	8.30095	10.9947	8.83905	8.33673	7.16016	8.04666
ENSOARG00000000400	IQCC	16.8961	17.7871	15.9883	19.9445	14.6598	20.0008	14.4199	15.09	16.7875	11.2154	14.2511	17.0314	16.6294	12.4956	15.3482	13.607	13.5626	15.0236
ENSOARG00000000401	SETD3	12.133	10.9244	16.5741	14.6531	13.8521	14.2767	17.0124	22.9146	19.1204	16.1348	17.46	18.1532	18.0583	16.9488	20.1598	16.4513	15.4956	18.3657
ENSOARG00000000402	GJB5	0.93725	0.908669	0.317348	1.88522	2.39114	2.94368	7.18686	6.71263	4.30218	10.9541	13.7259	13.9476	25.8735	19.0246	12.2357	23.3582	24.2694	19.8328
ENSOARG00000000403	FAM217A	5.69159	6.50522	6.2929	8.19937	6.69823	7.02241	6.45097	7.34986	7.66565	6.93194	5.59133	7.37759	8.91956	7.14893	7.93484	9.21541	6.38563	9.86798
ENSOARG00000000404	-	0	0	0	0	0	0	0	0	0	0	0	0	0	0	0	0	0	0
ENSOARG00000000405	PPP1R16B	2.34475	3.02112	2.41551	2.19096	1.69706	1.64869	2.33265	3.24329	2.80533	2.44083	3.35369	3.54356	2.40953	2.4073	3.46623	3.26419	2.71254	4.39514
ENSOARG00000000406	PGLYRP4	1.05657	0.846022	0.903752	0.950794	1.09136	0.911254	0.499216	1.22548	0.382917	0.544162	0.921213	0.527741	2.68581	0.944528	1.47655	2.70737	1.22453	1.55618
ENSOARG00000000407	-	0	0	0	0.0702943	0	0.038183	0	0	0	0	0.0167862	0	1.96214	0	0	0.108027	0	0
ENSOARG00000000408	-	0.362201	0.509389	0.31538	0.468395	0.446823	0.339194	0.406487	0.456143	0.475084	0.506354	0.596325	0.267828	0.160214	0.379536	0.274822	0.439887	0.506427	0.268134
ENSOARG00000000409	CCDC51	4.4394	5.70832	4.25027	6.56905	6.92995	5.51892	7.32955	4.89171	4.97751	6.60204	7.53437	5.32671	5.94021	7.60354	7.58758	7.13756	4.95249	6.39949
ENSOARG00000000410	-	13.5547	10.4079	12.4649	17.1818	14.7961	13.6034	16.6509	17.2334	15.6473	25.2015	25.0714	21.0349	37.0988	32.1072	32.158	33.7803	35.2582	35.6626
ENSOARG00000000411	TIGD2	9.55114	7.01625	10.7528	9.96621	11.2154	8.86923	7.90462	6.70921	8.8143	6.96619	7.10856	6.48889	6.94914	7.95785	9.51039	5.96637	6.97832	5.77466
ENSOARG00000000412	PAPLN	3.83926	4.24348	2.54987	20.6265	15.6489	15.9302	20.529	18.3317	15.5524	21.9055	24.1308	18.5283	17.5554	20.1156	20.2796	26.4997	18.7606	21.5797
ENSOARG00000000413	CHMP6	17.7426	16.291	10.7667	16.6857	14.7422	18.7855	16.4196	20.312	13.2216	15.4073	21.9902	16.0025	17.5497	19.0799	14.5311	19.0535	19.7326	21.7331
ENSOARG00000000414	HYI	0	0	0	0	0	0	0	0	0	0	0	0	0	0	0	0	0	0
ENSOARG00000000415	RNF122	8.95626	8.37425	8.82591	18.1497	16.7898	15.5529	7.50043	7.21739	5.67603	3.9241	5.7768	2.53711	2.97986	3.66379	2.12968	4.44201	3.05267	3.32512
ENSOARG00000000416	-	0.967395	0.769616	1.96532	2.5946	2.02513	1.9376	2.29181	2.60575	0.9869	1.51934	1.39356	1.85466	2.79553	2.57271	2.71151	2.49204	1.84104	2.22824
ENSOARG00000000417	S100A9	17.8743	11.3659	13.5375	25.2307	17.9702	28.2631	16.0114	12.612	15.1143	3.23893	3.72667	3.11107	14.0776	9.07895	3.3307	3.39273	6.01023	6.66294
ENSOARG00000000418	PHC3	12.4461	12.7674	13.8398	17.2596	17.4043	15.0553	14.3169	11.9187	13.4873	12.1373	12.685	12.0833	13.4171	10.3185	12.3355	15.0169	9.41571	11.7321
ENSOARG00000000419	-	0.687488	1.4356	1.62935	2.07432	1.43917	2.06535	2.05721	2.14633	1.05197	1.3703	0.742765	0.593048	2.19941	1.99039	1.97749	1.77093	0.560732	1.66253
ENSOARG00000000420	NDFIP2	53.1461	42.8905	47.0297	38.2163	41.1157	42.5639	58.9672	50.9223	60.3024	84.0219	89.5635	90.9611	103.548	103.902	87.9429	108.927	120.473	102.983
ENSOARG00000000421	BEX4	2.97906	2.89791	5.52574	5.08039	6.20233	6.57983	4.79652	3.13985	2.37822	2.53478	2.42553	1.22921	1.60405	2.75001	2.57938	3.00283	2.00711	1.47674
ENSOARG00000000422	PRKCZ	7.44454	6.03902	5.92571	7.83751	7.41611	7.52656	8.79378	9.45022	8.19351	12.3066	13.7968	15.3989	16.1744	18.8394	17.1663	21.3301	16.9721	22.7418
ENSOARG00000000423	-	0	0	0	0	0.0447226	0	0.0319562	0.0313949	0	0.0309813	0	0	0	0.0659832	0	0	0.232339	0.0885909
ENSOARG00000000424	-	5.26025	1.8494	5.53401	3.58993	2.65464	3.23258	1.89749	2.07016	3.23399	3.88088	2.57095	3.56567	3.95522	5.07662	3.74126	1.30662	4.29023	3.69965
ENSOARG00000000425	SLC35D3	0.420654	0.161372	0.366277	0.120915	0.283076	0.295451	0.067412	0.331074	0.137939	0.392005	0.129845	0.311051	0.223268	0	0.319173	0.09286	0.0489936	0.124589
ENSOARG00000000426	RPS29	0.672703	1.50499	1.70814	1.69147	1.58431	1.37783	1.50992	1.48228	0.385817	0.365779	0.726712	0.580385	0.832985	1.0387	0.89317	0.77985	1.64602	2.09152
ENSOARG00000000427	-	0	0.252235	0	0	0.147464	0	0	0	0	0	0.135281	0	0.116347	0.108801	0	0.145146	0	0
ENSOARG00000000428	COPS5	24.9227	19.9696	22.2285	21.2193	22.388	21.5827	21.9706	23.0523	25.055	23.2141	25.2295	20.8893	33.0917	31.3267	26.8003	30.8671	35.0344	32.0005
ENSOARG00000000429	MROH6	0.0375572	0.168125	0.0381487	0.302314	0.176986	0.554138	0.548131	0.828024	0.733041	0.65363	0.97424	1.00488	0.604911	0.681715	0.997668	1.88739	0.306437	1.36302
ENSOARG00000000430	SLC13A1	0	0.0511693	0	0	0	0	0	0	0	0	0.0137286	0.0164333	0.0825911	0	0	0.0736276	0.0466206	0.0790113
ENSOARG00000000431	-	0.0513281	0.0918829	0.104293	0.0344291	0.134328	0.126182	0.0576034	0.150842	0	0.0930275	0.0739433	0.0885679	0.0741648	0.0396332	0.0908805	0.0132204	0.0697781	0
ENSOARG00000000432	S100A12	4.03622	2.20735	1.59431	15.5607	12.6736	10.1049	5.03255	4.20035	2.83058	2.43782	1.45358	5.22301	14.301	25.8812	1.78602	5.89159	14.996	15.5712
ENSOARG00000000433	NAP1L5	5.80457	5.38713	3.60313	2.9189	1.85639	4.40366	2.41251	3.07947	1.60365	2.3374	2.55488	1.85466	2.1965	1.32783	2.85415	1.66139	1.49034	2.89666
ENSOARG00000000434	-	0.749238	0.446969	0.507377	1.38142	0.588187	0.818534	0.980923	0.68792	0.143237	0	0.179835	0.107685	0.618582	0.192813	1.32621	0.289525	0.509199	0
ENSOARG00000000435	-	0	0	0.0358654	0	0	0	0.039625	0	0	0	0	0	0	0	0	0	0	0
ENSOARG00000000436	-	0.0492771	0.132379	0.0500533	0.446249	0.464392	0.121163	0.387267	0.217261	0.05655	0.2144	0.213031	0.127582	0.183154	0.456735	0.327249	0.228568	0.482483	0.408762
ENSOARG00000000437	GJB4	0	0.0699079	0.158674	0.392775	0.12261	0.447938	4.7328	4.13083	2.77853	6.53854	7.25673	6.46844	12.429	8.83392	8.39909	17.2018	14.7145	16.19
ENSOARG00000000438	GRID1	2.61162	3.70063	2.59252	3.97971	2.87332	2.36679	1.976	2.31087	2.38403	1.54879	1.11151	0.580337	0.477794	0.404793	1.23458	0.366956	0.225909	0.328096
ENSOARG00000000439	KIAA0556	3.34634	4.55589	3.9777	6.62369	6.39031	6.01845	6.67147	6.0147	4.98412	5.28969	4.98284	5.65101	4.34991	4.97935	6.03394	4.33757	4.2003	4.75977
ENSOARG00000000440	-	0	0	0	0	0	0	0	0	0	0	0	0	0	0	0	0	0	0
ENSOARG00000000441	-	0.205456	0.183896	0.104298	0	0.161266	0.420816	0.576388	0.792339	0.589409	0.893509	0.369967	0.62037	0.508883	0.832773	0.545582	0.714459	0.837796	1.49054
ENSOARG00000000442	-	0	0	0	0	0	0	0	0	0	0	0	0	0	0	0	0	0	0
ENSOARG00000000443	-	0.296289	0.503797	0.647055	0.700256	0.418658	0.594765	0.581847	1.55073	0.918027	0.869751	1.05633	0.907401	0.357752	0.680528	0.944057	0.755586	0.737013	0.813772
ENSOARG00000000444	-	1.79908	2.19558	1.91058	3.37216	2.56786	2.01015	3.21195	2.7033	2.72158	2.13391	0.824595	1.83434	2.68381	1.51529	2.28004	2.46467	2.53446	2.11896
ENSOARG00000000445	-	29.92	36.757	23.5768	29.5446	19.3595	29.1953	32.1513	20.5802	25.908	21.4896	32.9128	30.349	21.3338	35.0001	26.8432	22.141	21.5923	25.9364
ENSOARG00000000446	LIMS1	46.7189	37.7126	36.6446	32.2375	31.3316	30.0152	30.2063	30.2735	26.2745	31.8896	34.8529	36.3011	43.4889	42.3761	41.2411	42.1294	41.6865	38.0324
ENSOARG00000000447	-	25.8464	20.5024	25.6574	28.6534	26.9762	23.3432	26.3677	23.6252	29.9982	32.2526	34.6935	31.9267	42.0114	46.9396	34.3149	40.1749	50.7834	36.2257
ENSOARG00000000448	-	0	0	0	0	0	0	0	0	0	0	0	0	0	0	0	0	0	0
ENSOARG00000000449	SH2D7	0.0596675	0.0801091	0	0.390065	0.163942	0.122211	0	0	0.0342212	0.0324439	0.0429649	0	0.0369515	0.0460655	0	0	0	0
ENSOARG00000000450	S100A8	0.425588	1.1426	0.648352	2.99627	3.34084	0.348712	15.9987	5.86182	10.2562	1.61943	3.8315	2.01942	13.1761	13.3072	0.282382	2.13772	6.59478	9.70405
ENSOARG00000000451	-	26.0916	20.3591	28.4794	25.9404	26.3959	21.6236	20.1542	18.4703	25.0761	25.71	29.9316	26.4261	30.984	33.1245	31.8585	30.4187	30.801	24.0957
ENSOARG00000000452	SNX31	0	0	0.026096	0	0	0	0.0288315	0	0.0589951	0.167657	0	0.15522	0.28647	0.0496143	0.307124	0.218498	0.230595	0.293042
ENSOARG00000000453	-	0.756306	0.386755	0.329215	1.52142	0.678571	0.796753	0.606253	0.357218	0.371945	0.234894	0.544745	0	0.20071	0.166838	0.717236	0	0.704947	0.224002
ENSOARG00000000454	PTPRF	13.1149	14.4851	13.3788	35.4641	32.1575	39.6008	46.2849	41.1719	34.8898	59.2984	54.3432	50.7205	44.3025	62.5636	65.6902	58.8549	51.4817	59.6767
ENSOARG00000000455	TBX22	0.0811432	0.0726281	0.370888	0	0.127381	0.199458	0.0455096	0.0447102	0.0931219	0	0.146116	0	0	0	0	0.125412	0.0661824	0.0841096
ENSOARG00000000456	CTTN	39.5809	42.3082	43.3187	44.96	40.745	40.5891	36.914	33.3901	33.642	46.9705	42.8514	40.5006	25.8846	58.0603	53.0681	37.8692	49.4458	50.7684
ENSOARG00000000457	-	0.157239	0.0527769	0.0399302	0.118614	0.0462821	0	0	0.0649794	0	0.0641026	0.0283058	0	0.07302	0.0151743	0	0.0303699	0	0.0611202
ENSOARG00000000458	SFMBT1	12.837	14.1211	13.0813	12.0418	11.3853	10.8047	9.92684	7.68449	8.90037	8.40995	9.30522	8.09303	12.5219	12.7699	12.2633	14.197	12.4663	12.3669
ENSOARG00000000459	-	6.25614	6.99864	9.53182	3.14625	1.63685	7.68866	5.26554	2.87207	2.99125	6.23488	4.13039	6.74634	6.77899	8.04995	4.84508	4.43186	5.10226	2.70145
ENSOARG00000000460	WAPL	30.3704	32.1242	32.3209	38.3207	36.2047	37.7196	48.2201	41.7797	47.9975	58.1465	58.7322	57.982	72.2395	76.4428	76.2812	83.3494	59.9252	80.7808
ENSOARG00000000461	NEBL	10.6319	6.52085	7.42212	8.4429	10.473	10.8639	11.3091	10.3129	9.28036	14.3489	13.8814	16.0603	18.7588	16.3378	18.6661	27.3453	15.5178	20.933
ENSOARG00000000462	NUMB	18.8381	18.3684	20.2255	29.0803	22.0962	23.745	31.0459	27.4673	27.8023	32.5561	32.3271	29.1399	36.1606	31.8703	30.4776	37.3598	27.4231	36.2347
ENSOARG00000000463	-	0	0	0	0	0	0	10.6171	11.7016	9.52807	6.92765	1.39067	14.8254	23.3144	16.2491	4.35793	4.77496	27.8736	12.0077
ENSOARG00000000464	IL20RA	3.99242	1.7865	4.16402	1.50578	1.53908	2.16136	6.20032	6.3631	5.72708	14.96	16.7399	16.299	30.637	27.0398	23.4737	30.8809	28.695	29.1138
ENSOARG00000000465	RELN	19.4717	14.4706	12.5051	5.38871	4.33833	3.4099	3.61764	4.46191	4.89192	4.32934	4.44564	3.40136	1.64493	2.69924	4.25763	2.34374	2.20784	2.00246
ENSOARG00000000466	-	0.194895	0.174443	0	0.0980319	0.152976	0	0	0	0	0	0	0	0	0	0.129315	0	0	0
ENSOARG00000000467	-	0	0.233318	0	0.131118	0	0.106738	0	0	0	0	0.187703	0	0.161432	0.301873	0	0	0	0
ENSOARG00000000468	-	9.42427	8.44827	9.01166	7.55728	8.46388	7.91584	7.03276	6.45329	6.82968	6.62498	6.89019	7.7627	6.88149	6.83735	6.85333	6.85604	6.83654	6.85552
ENSOARG00000000469	SP3	146.487	117.222	133.018	123.619	134.994	120.793	122.738	102.402	116.915	111.194	123.14	113.34	106.856	100.147	100.672	106.992	93.6161	94.2859
ENSOARG00000000470	DCAF16	40.7457	46.0112	45.8786	69.6847	55.8244	55.1959	46.1554	38.9672	40.6939	36.3597	31.0777	38.0535	39.7493	39.2485	41.0821	34.4586	31.2722	28.0879
ENSOARG00000000471	-	0	0	0	0	0	0	0.260041	0	0	0	0.0834647	0.199911	0	0.0894439	0	0.447629	0	0
ENSOARG00000000472	SEC62	134.005	131.292	124.173	109.596	118.571	109.712	92.7251	99.9165	109.879	99.4979	116.243	130.893	137.637	112.378	108.8	111.353	114.834	127.786
ENSOARG00000000473	ADGRG5	0.158686	0.0835355	0.180155	0.159601	0.212504	0.244746	0.19902	0.205709	0.160686	0.142081	0.0537867	0.112744	0.109823	0.111707	0.210679	0.129843	0.106584	0.164471
ENSOARG00000000474	GJA4	5.86724	10.9445	8.76007	7.32277	5.66016	4.86524	5.15623	10.749	7.38216	2.68997	4.22589	4.32989	1.61955	2.64695	3.2848	2.56751	3.1709	2.19802
ENSOARG00000000475	IL22RA2	0	0	0	0	0	0.05228	0.071608	0.0703502	0.0732264	0.0694233	0.0919361	0.22031	1.14631	0.665365	1.44078	0.74001	0.0520432	0.860165
ENSOARG00000000476	DUSP26	3.4428	1.67259	4.99579	4.94653	4.32421	4.35216	11.5902	21.4605	10.8367	2.03197	5.10104	3.64903	4.75084	3.72124	2.87303	4.56099	4.33214	4.38387
ENSOARG00000000477	-	0	0	0	0	0	0	2.34008	1.7233	2.09393	0	0.375406	0	0.484214	0.804995	0	0	0	0
ENSOARG00000000478	-	11.3744	9.33108	20.2192	17.6366	8.18498	15.5331	10.637	2.61097	15.7728	5.15266	2.38945	4.49779	8.80388	2.74439	8.17961	11.3538	5.79793	9.33322
ENSOARG00000000479	TTC17	21.9036	22.6194	20.9241	20.5301	18.5244	20.1816	15.6262	14.0369	15.7856	12.7084	13.7996	13.2115	13.8881	14.1448	12.1448	14.5051	9.74038	12.2729
ENSOARG00000000480	-	2.06566	1.99719	1.04912	2.7824	1.92562	2.02498	3.39429	3.41418	2.77267	2.22581	2.84276	2.05256	4.22551	3.25371	4.92172	5.15956	3.62517	4.33932
ENSOARG00000000481	-	0	0	0	0	0	0.0222082	0	0	0	0	0	0	0	0	0	0	0	0
ENSOARG00000000482	-	0	0	0	0	0	0	0	0	0	0	0	0	0	0	0	0	0	0
ENSOARG00000000483	NFKB2	8.74035	9.92639	9.14357	12.1586	8.74441	13.0191	12.8733	13.1115	9.70326	10.7165	10.1272	12.3146	12.589	8.57264	8.57691	11.0862	9.39489	11.1515
ENSOARG00000000484	ALDOC	2.584	1.98796	2.44058	3.23713	2.38435	3.9373	5.64683	5.49473	4.318	6.3089	5.97525	5.08424	5.36153	4.74252	6.13899	5.18494	4.28888	4.18176
ENSOARG00000000485	SOD3	0	0.228556	0.0864185	0.0856278	0	0.0697067	0.477579	0.750309	0	0	0.367805	0	0.632442	0.0657139	0.452053	0.72357	0.76363	0.0882293
ENSOARG00000000486	SRPX	72.1813	60.8733	54.8647	52.9727	71.4525	49.829	54.787	38.9046	54.4868	46.1723	54.7607	38.606	22.8048	19.9696	35.7657	19.0894	19.7815	22.3558
ENSOARG00000000487	-	0	0.0470953	0.160342	0.0529323	0	0.10777	0.0295105	0	0.0301774	0.0858026	0.0378879	0	0.0488693	0.0304717	0.0349118	0.0406507	0	0.0818106
ENSOARG00000000488	RPTOR	6.0203	7.83313	7.44199	9.58811	7.03598	7.71283	8.65963	7.65931	6.75377	8.48792	7.45039	6.45013	8.33879	8.06742	9.60729	9.14246	7.59162	9.24301
ENSOARG00000000489	RPL19	2.47231	1.3468	1.85619	1.2973	1.60327	0.880768	1.08568	1.18447	1.1102	1.40244	0.774185	0.741848	1.39773	1.28635	0.998985	0.664556	1.84104	1.11412
ENSOARG00000000490	TXLNA	29.3585	30.3015	29.7489	34.1393	28.6991	31.5584	26.7091	25.5963	30.2978	29.9781	27.1137	24.9581	24.5483	30.5089	30.1199	28.959	24.0725	29.9403
ENSOARG00000000491	SRRM2	28.8109	36.2326	33.4686	42.8301	35.1323	35.6952	39.5403	39.1904	37.1822	31.2414	28.5922	29.6023	33.4289	29.2396	40.876	41.0844	24.2062	38.5974
ENSOARG00000000492	NLRP12	0.0744445	0.0666287	0.0588142	0.191342	0.110391	0.108438	0.0928257	0.0729178	0.123407	0.0629528	0.0655358	0.0642281	0.0665884	0.0574768	0.120808	0.12785	0.0877061	0.18862
ENSOARG00000000493	KDM4A	12.6698	17.2207	14.7914	18.5592	16.1472	17.0667	13.7047	13.852	13.5519	15.1302	13.5817	11.9747	13.8639	16.4001	16.4638	17.067	16.2934	17.1838
ENSOARG00000000494	-	0	0	0	0	0	0	0	0	0	0	0	0	0	0	0	0	0	0
ENSOARG00000000495	CCNK	7.7719	6.95539	8.51979	9.63523	7.76222	9.52042	7.72846	8.0126	7.85926	6.40018	6.87248	5.67594	6.71836	7.70843	6.79372	10.2282	6.7152	7.05835
ENSOARG00000000496	GLRA4	0.0910646	0.325994	0.647469	0	0	0	0.0510741	0	0	0	0	0	0	0	0	0	0	0
ENSOARG00000000497	-	0	0	0	0	0.0582507	0	0	0.0408916	0	0	0	0	0	0	0	0	0	0
ENSOARG00000000498	ITGA9	36.257	40.0334	34.5685	40.6591	38.2629	35.9495	18.6612	13.8504	16.228	6.75005	7.71377	7.32707	4.42281	4.60314	6.08891	4.22683	3.63658	5.19363
ENSOARG00000000499	OPN4	0	0	0	0	0	0	0.0506319	0.0497425	0.0517763	0	0	0.1947	0.0559072	0	0.0598992	0	0	0.0935765
ENSOARG00000000500	RNF24	8.42154	10.408	8.41861	15.5953	10.7035	10.2956	5.7003	5.44991	7.51683	5.08681	5.96942	4.72827	8.77392	7.06959	7.27638	9.09068	4.14287	6.6504
ENSOARG00000000501	RNF5	18.7486	19.3869	14.8999	19.3448	15.4805	18.1476	14.2806	15.0926	10.4791	15.3145	16.4424	16.5936	17.2034	18.5251	19.2167	14.1134	17.7471	17.5192
ENSOARG00000000502	-	0	0	0.061429	0.121734	0	0.0495497	0.0678683	0.133352	0.277745	0	0	0.0521764	0	0	0.0802904	0	0	0
ENSOARG00000000503	SMIM12	12.4666	14.8083	13.5842	12.0824	11.032	14.3005	16.279	14.7359	6.50297	11.5828	7.34659	15.6439	8.42125	10.15	12.639	12.2617	12.9406	7.98759
ENSOARG00000000504	HEATR4	1.88853	1.80499	1.86244	2.01002	2.11584	2.35863	1.74893	1.95973	2.39872	1.97355	2.1658	1.81908	2.86105	2.64717	2.45861	2.79138	1.97392	2.77456
ENSOARG00000000505	-	0.370565	0.367171	0.0403248	0.479181	0.114281	0.206035	0.31188	0.204161	0.0607548	0.0719502	0.0762595	0.296863	0.0573612	0.0255471	0.0702897	0	0.0863474	0.0274375
ENSOARG00000000506	HSH2D	0.553151	0.297015	0.449506	0.445051	0.521056	0.135947	0.248315	0.487602	0.380886	0.120251	0.239024	0.095448	0.205502	0.170821	0.293775	0.59843	0.180465	0.401301
ENSOARG00000000507	-	0.168978	0.816685	0.583631	0.373902	0.21226	0.249227	1.06197	1.45243	0.620574	0.698181	0.803317	0.874728	0.858041	0.795869	0.852565	0.783559	0.882093	0.280237
ENSOARG00000000508	-	0	0	0	0	0	0	0	0	0	0	0	0	0	0	0	0	0	0
ENSOARG00000000509	SAMD7	0.0926836	0.207354	0.32949	0	0.181908	0.45565	0.155999	0.153207	0	0	0.200249	0	0.0860824	0.0536753	0	0.107446	0	0.0960719
ENSOARG00000000510	IFNGR1	67.5965	63.959	68.578	40.6902	42.1506	30.4552	34.9383	36.783	35.1562	35.4344	40.3824	49.2312	38.9181	30.1756	34.1513	37.8598	33.0648	39.3016
ENSOARG00000000511	LRFN2	0	0.0554693	0.125902	0.0623442	0	0.0253761	0	0	0.248907	0	0.0223234	0	0	0	0	0	0	0.0321191
ENSOARG00000000512	CASC10	0	0.227627	0.516658	0	0.199615	0.20827	0	1.40101	0	0	0	0	0.314989	0	0	0.589643	0	0
ENSOARG00000000513	-	0	0	0	0	0	0	0	0	0	0.276565	0	0	0	0	0	0	0	0
ENSOARG00000000514	KRBA1	3.99483	6.05547	4.75677	7.43956	5.37168	7.76794	8.62262	7.62421	5.2644	5.0499	5.493	4.73257	3.38496	3.33511	4.94842	4.66768	2.52543	4.59613
ENSOARG00000000515	ST3GAL3	15.4395	19.9635	17.6179	15.881	14.2845	13.513	14.682	10.2185	12.0806	7.52119	8.15975	6.53018	5.6182	5.03128	6.98802	5.11353	4.86519	5.97496
ENSOARG00000000516	-	0.647574	0.463626	0.657792	0.390766	0.305002	0.318335	0.436021	2.71163	2.08093	0.140859	1.95905	1.00571	1.28327	1.45002	1.37563	1.30122	0.528175	0.671167
ENSOARG00000000517	ADGRG1	7.04024	6.56642	4.67699	19.8378	15.6939	20.5669	44.8023	44.8102	34.4308	63.1731	59.5226	52.7667	67.1564	82.5415	76.3527	82.4821	84.6022	85.8699
ENSOARG00000000518	-	0	0.0117862	0	0	0	0.0107839	0	0	0	0	0	0	0	0.0101662	0	0	0.0214804	0
ENSOARG00000000519	-	38.9044	47.617	44.564	47.0521	41.2824	41.195	30.5278	29.4743	30.9266	24.6114	22.0447	20.1411	18.1745	17.6173	21.7186	18.9137	17.0374	16.2197
ENSOARG00000000520	TLR10	0	0.0459174	0.0781532	0.206377	0.0402668	0.0420342	0.0287724	0	0.147171	0.0557621	0.0184793	0.0442606	0	0.0594092	0	0	0	0
ENSOARG00000000521	NDUFAB1	25.3408	26.9307	35.5272	29.0702	28.1815	34.4971	27.4002	27.6317	25.7486	36.0179	32.2258	27.0994	40.2905	35.0023	41.3534	35.3926	35.8453	30.6422
ENSOARG00000000522	SLITRK5	0.861903	1.00704	1.28894	0.89094	0.545045	0.274646	0.510461	0.791436	0.686881	0.312369	0.258663	0.103274	0.0296545	0.0184844	0.445013	0.185013	0.371004	0.124062
ENSOARG00000000523	RANGRF	14.2358	12.3935	12.3945	15.8759	12.5437	14.2034	10.7588	13.0184	11.558	13.8984	13.1829	12.0307	15.1712	16.8228	13.3714	13.5459	18.8769	19.1712
ENSOARG00000000524	SKIDA1	3.62204	3.90887	3.84148	1.66072	2.06979	2.16033	2.24151	1.11516	1.86436	0.868676	1.01666	1.5394	1.76455	1.1412	1.48504	1.15258	1.08605	1.02134
ENSOARG00000000525	-	0	0	0	0	0	0	0	0	0	0	0	0	0	0	0.0828545	0.0964744	0	0.129438
ENSOARG00000000526	-	0.038066	0.051107	0.0579907	0.0957143	0.0747114	0.0935698	0.06407	0.041949	0.021832	0.0620744	0.0137119	0.0164133	0.0589287	0.0514332	0.0505414	0.0882425	0.0155164	0.118352
ENSOARG00000000527	-	0	0	0	0	0	0	0.0954774	0	0.293001	0	0	0	0	0	0	0	0	0
ENSOARG00000000528	-	0.0399498	0	0	0	0	0	0	0	0.0229125	0	0.0143905	0.0344673	0	0.0539786	0	0	0.032584	0.0414103
ENSOARG00000000529	-	0	0	0	0	0.122153	0.382477	0.174567	0	0.178512	0	0	0	0	0.0601042	0.206518	0.120233	0	0
ENSOARG00000000530	HERC5	4.19073	4.0914	4.15496	13.3703	6.17028	6.06235	25.0438	19.0672	23.1717	6.73636	6.29674	7.04048	5.84791	4.83002	9.58352	6.24469	4.77522	6.69193
ENSOARG00000000531	-	2.2141	3.27437	2.56802	3.57711	3.50084	3.60254	4.07054	3.97095	3.39684	4.00355	4.43919	3.89476	3.89419	4.22505	4.55522	4.75087	4.412	4.57339
ENSOARG00000000532	C1orf216	1.92916	1.47984	2.23952	2.30983	2.45188	1.50538	3.29889	2.73303	2.63556	2.69674	2.11735	2.93235	4.7782	2.94339	3.41503	3.8336	2.69723	3.99896
ENSOARG00000000533	-	0.129467	0	0	0	0	0	0	0	0.445871	0	0.279852	0.111699	0.160429	0	0	0.10007	0.21129	0
ENSOARG00000000534	-	6.87418	1.63758	5.12391	3.87963	3.95987	2.14762	4.38425	2.72465	6.41313	21.6689	3.09893	4.30915	21.6502	31.4238	25.4096	19.8352	17.0211	18.7604
ENSOARG00000000535	CIB2	7.80603	8.48294	7.36279	7.85093	8.05372	4.11168	8.25925	9.0929	7.80637	6.42589	10.7628	7.50403	8.97662	9.68588	10.6598	8.96253	8.18548	9.36205
ENSOARG00000000536	AGPAT1	7.8805	10.517	7.759	11.8538	8.89955	10.9032	8.99846	7.50275	7.6553	7.29028	7.04516	6.38114	5.60735	4.26963	6.24074	5.44894	5.41239	5.98258
ENSOARG00000000537	ANK2	21.2133	31.3235	40.0451	30.3346	28.5741	27.9659	23.4243	22.6549	21.3049	10.26	9.74152	9.76052	6.39419	6.84302	7.97459	5.01543	4.16489	5.54334
ENSOARG00000000538	TLR1	2.40717	2.17769	1.887	2.13152	2.34153	2.67978	1.73233	1.18204	1.95172	1.36546	1.13072	0.902898	0.534656	0.383812	0.937903	0.58638	0.448133	0.813572
ENSOARG00000000539	C14orf169	6.08223	5.18403	5.77364	6.44485	7.07666	6.88198	4.87524	4.98654	5.65041	5.86495	6.17998	4.71624	7.06156	6.62451	7.25791	6.63078	6.11213	6.71677
ENSOARG00000000540	-	0.0767248	0.0480648	0.0545513	0.138899	0.0843175	0.0628657	0.0688764	0.0929898	0.167284	0.100101	0.104995	0.185329	0.280297	0.228054	0.203718	0.3261	0.125151	0.127231
ENSOARG00000000541	-	9.61376	11.6403	10.9142	10.5932	10.9874	12.5686	14.9133	12.2289	13.7096	17.0621	16.2926	14.5753	26.8757	28.7618	22.9933	33.3779	32.9199	28.4275
ENSOARG00000000542	OR51F1	0	0	0	0	0	0	0	0	0	0	0	0	0	0	0	0	0	0
ENSOARG00000000543	-	0	0	0	0	0	0	0.0274446	0.0269625	0	0.0266073	0.0704886	0	0.030304	0.188892	0.0324678	0	0.0399113	0.0507224
ENSOARG00000000544	ELF3	0.329054	0.552161	0.501373	0.372314	0.484339	0.269616	1.47702	2.31139	1.93524	3.08561	2.25148	2.73229	3.00529	2.38166	4.64158	2.7018	2.91847	3.23993
ENSOARG00000000545	PRR16	15.7793	11.0203	17.2852	16.5544	14.1357	14.8047	9.86045	5.59109	6.74612	4.17122	6.28423	6.24593	4.36806	3.39199	4.60058	3.58649	2.2206	2.5013
ENSOARG00000000546	-	0.082305	0.171895	0.139348	0.220769	0.107709	0.157368	0.0923676	0.0604765	0.12596	0.0596508	0.158105	0.118357	0.186895	0.10592	0.0728639	0.106017	0.20141	0.142182
ENSOARG00000000547	-	0	0	0	0	0	0	0	0	0	0.21806	0	0	0	0.077442	0	0	0	0
ENSOARG00000000548	PLP1	4.45736	3.09737	3.99498	3.05896	3.37555	1.50381	3.58962	2.77351	3.12928	2.28058	4.04136	4.02633	1.23388	1.96358	2.15825	1.82362	0.427676	1.35877
ENSOARG00000000549	PTPRM	18.9975	24.8509	23.227	20.7732	23.4421	19.7696	17.1171	14.1565	15.2768	9.88265	10.1974	10.4258	7.71921	7.11682	9.35234	7.39416	5.6887	6.84845
ENSOARG00000000550	-	0.115214	0.0515619	0	0.173794	0.13565	0.188805	0.129302	0.0634836	0.132223	0.313175	0.207468	0.099403	0.142666	0.0667234	0.22942	0.133566	0.0469635	0
ENSOARG00000000551	-	1.18034	0.58685	2.53124	1.84676	1.23546	2.36411	1.03028	2.16774	3.01021	1.85379	1.22807	0.565731	0.974518	1.11383	1.21889	1.21626	1.17666	0.271902
ENSOARG00000000552	TLR6	2.97904	2.57252	3.34455	4.04744	4.20536	4.3251	3.16709	2.76427	3.02887	4.40383	2.78562	2.95332	2.86407	3.84343	2.18571	2.70608	3.26087	1.48966
ENSOARG00000000553	GPC5	0.576337	0.046898	0.106447	0.263495	0.0822535	0.128774	0.411593	0.404133	0.0601021	0.227867	0.339656	0.452016	0.778635	0	0.278274	0.161965	0.170943	0.054312
ENSOARG00000000554	-	0	0	0	0	0	0	0.178171	0.116655	0	0.402802	0.0762245	0.410962	0.196635	0.122588	0.0702371	0.613544	0.129489	0.274259
ENSOARG00000000555	-	0	0.0802814	0.136642	0.135298	0.17604	0.146984	0	0.148265	0.102935	0.0487705	0.064586	0	0.0555465	0	0	0.173276	0.0365608	0
ENSOARG00000000556	SLC22A8	0	0	0	0	0	0	0	0.0969665	0	0	0	0	0	0	0	0	0	0.0456037
ENSOARG00000000557	PRPF4B	83.8504	85.0932	88.1543	85.8668	82.3832	82.2997	89.1764	84.5015	88.8601	89.2719	80.8161	87.2116	97.4199	92.7705	101.191	111.391	89.8688	115.586
ENSOARG00000000558	-	27.8724	26.6411	29.5611	31.6185	28.5677	29.2209	31.0157	29.1753	31.4421	33.4262	31.8225	34.3825	44.4212	39.039	41.5013	44.8472	37.3679	45.8787
ENSOARG00000000559	-	0	0	0	0	0	0	0	0	0	0	0	0	0	0	0	0	0	0
ENSOARG00000000560	-	1.69154	1.54958	1.75879	2.30404	2.27934	2.19354	1.43486	1.86386	1.5132	1.18745	1.4102	1.06862	0.956694	1.11573	1.45001	1.35867	1.03197	1.09059
ENSOARG00000000561	-	0.926836	9.9533	12.2386	6.5252	9.09468	7.21427	1.04016	10.2123	9.04084	7.05352	2.33635	2.39855	2.00849	7.33449	1.84555	0.358027	1.13374	4.80309
ENSOARG00000000562	-	0.0448263	0.120422	0.227752	0.360827	0.316844	0.36746	0.45295	0.197638	0.20587	0.487563	0.549092	0.309502	0.305463	0.709789	0.595383	0.173276	0.804651	0.371842
ENSOARG00000000563	-	1.14792	2.73939	0.777357	0.384932	1.05134	0.627042	0.214605	0.421671	0	0.415914	0.55119	0.164986	0	0.147706	0	0.295619	0.312089	0
ENSOARG00000000564	-	0	0.121819	0	0.136867	0.0712188	0.0743447	0	0.249926	0.0520391	0.098625	0	0.0782826	0.0842721	0.0350252	0.301145	0.105186	0.333006	0.141077
ENSOARG00000000565	FAM170A	0.0624079	0	0.0633908	0.188363	0.441115	0.255766	0	0.275155	0	0.0678991	0.17988	0.0538427	0	0.072317	0	0	0	0.129438
ENSOARG00000000566	TMEM130	1.77475	3.35309	3.95604	11.0567	2.24461	3.83734	8.2983	4.6173	10.0703	6.00315	3.08916	2.55185	0.85474	1.9221	4.7779	1.48579	0.241261	1.17524
ENSOARG00000000567	-	0	0	0	0	0	0	0	0	0	0	0	0	0	0	0	0	0	0
ENSOARG00000000568	-	0	0	0.126278	0	0	0	0	0	0	0	0	0	0	0	0	0	0	0
ENSOARG00000000569	TNFAIP3	4.5437	8.11384	4.82904	6.21999	5.35029	5.41201	4.74476	5.09932	4.58666	4.75713	5.1968	3.84731	5.07993	3.45118	3.57475	4.89313	3.70577	6.08294
ENSOARG00000000570	-	42.666	38.2208	42.7034	44.0853	43.3154	42.2374	40.4841	40.7169	45.8998	49.2448	45.8101	45.1919	55.679	56.1409	50.7203	64.4936	59.0506	53.9911
ENSOARG00000000571	RHOH	4.45311	1.94403	0.882625	4.15098	1.44946	2.93667	0.243789	1.43608	0.872472	3.42445	2.89441	1.87398	2.62289	3.22839	3.02817	3.94487	6.02355	2.92683
ENSOARG00000000572	CYSLTR1	0.699792	0.375754	0.284335	0.703832	0.549332	0.688063	1.57056	1.61924	0.722749	0.760795	1.46163	0.965954	0.649951	0.432212	1.11486	0.486695	0.627817	0.507686
ENSOARG00000000573	-	14.6254	15.1554	14.927	3.44861	1.97762	3.26821	2.66991	2.62162	2.48949	0.836897	0.957635	1.2074	0.346655	0.432212	1.57938	0.919325	0.45656	0.217613
ENSOARG00000000574	-	0	0	0	0	0	0	0	0	0	0	0	0	0	0	0	0	0	0
ENSOARG00000000575	-	0	0	0	0	0	0	0	0	0	0	0	0	0	0	0	0	0	0
ENSOARG00000000576	GSDMD	3.32952	3.41101	2.58103	4.62642	2.54495	2.08194	3.933	5.02041	3.11709	3.38181	4.41757	3.66612	7.97542	5.31031	5.00207	5.28151	4.39483	6.40239
ENSOARG00000000577	-	0	0.110774	0.439972	0.124503	0.0971422	0	0	0.068193	0	0	0.0445805	0	0	0.0716732	0.246439	0.0956155	0.0504474	0.064143
ENSOARG00000000578	CDCA7	11.233	12.1749	12.7239	19.4876	18.689	16.7592	12.4711	10.9523	13.1658	13.5931	9.09118	9.91815	14.5637	14.2293	11.1612	13.5117	15.0022	17.2529
ENSOARG00000000579	HNRNPD	76.6529	85.125	81.5857	91.9093	85.3095	87.3331	65.3724	61.818	58.9785	61.0331	64.9239	63.0245	50.5257	51.0658	73.9924	49.9056	44.2199	50.4087
ENSOARG00000000580	FLII	33.4149	37.3769	37.8774	36.0561	31.3333	35.8398	40.8161	40.3566	35.57	40.9894	39.6944	41.2288	35.7022	47.6775	49.8637	47.185	40.0342	48.4833
ENSOARG00000000581	LRRC31	0.344617	0.308423	1.02682	0.231078	0.27054	0.282366	0.4125	0.708827	0.764601	1.5487	1.14179	1.58564	1.636	0.558741	0.366026	1.45589	0.318538	1.26205
ENSOARG00000000582	SLC25A53	1.04266	1.03137	1.33782	1.10384	1.12008	0.764391	0.615825	0.786075	0.818707	0.417642	0.750987	0.520797	0.713578	0.677891	0.655736	0.890581	0.581861	0.341248
ENSOARG00000000583	-	1.88874	2.89768	2.42755	3.25644	2.29969	2.43188	3.46046	3.05806	2.12326	2.64026	2.13775	2.62705	3.22217	2.82718	3.63341	6.28528	2.67218	7.0714
ENSOARG00000000584	-	588.245	618.547	598.588	347.79	413.729	386.225	279.973	290.943	227.603	251.519	180.237	214.461	155.88	201.54	178.464	158.139	235.905	181.151
ENSOARG00000000585	NPTX1	0.952712	1.61045	2.04298	0.372603	0.373941	0.693839	0.653313	0.466563	0.668132	1.95651	1.4486	1.09587	0.884857	1.69581	1.82699	0.777153	0.517996	0.932561
ENSOARG00000000586	UNC5D	0.16701	0.0427126	0.121172	0.407949	0.39333	0.547386	0.18743	0.289183	0.273799	0.933891	0.463998	0.349929	0.354573	0.165788	1.58386	0.29502	0.330808	0.0989299
ENSOARG00000000587	IDH3A	13.9651	11.8944	18.4939	10.8293	10.0236	10.5869	17.6974	20.9965	19.0217	17.9504	22.1536	18.1656	29.3766	24.7967	25.8182	32.3428	25.5292	32.2627
ENSOARG00000000588	ACOT4	1.9003	1.4769	1.8287	1.55913	2.51246	1.31118	0.897871	1.26738	1.09036	1.90298	2.84546	2.20027	3.49911	2.87639	3.05406	3.20761	3.58913	3.57639
ENSOARG00000000589	-	0	0	0	0	0	0	0.037974	0	0	0	0	0.116831	0	0	0	0	0	0
ENSOARG00000000590	-	2.24714	1.7295	1.96301	1.17524	1.30539	0.957417	0.958215	1.33706	1.59885	1.36819	1.45665	1.58968	1.66973	1.75226	1.19333	1.25034	1.13628	1.25769
ENSOARG00000000591	-	0	0	0	0.0138535	0	0.0112777	0	0	0.0157961	0	0.00992096	0.0237622	0	0.00531849	0.0182743	0.0319287	0.0112266	0
ENSOARG00000000592	UNC5CL	0.0358559	0	0.0728773	0.180397	0.197126	0.0293775	0.684337	0.592897	0.493976	1.05303	1.57604	1.26883	1.17725	0.900088	1.04773	1.71872	1.11173	1.41283
ENSOARG00000000593	-	0	0	0	4.9003	3.67174	0.159609	337.677	371.083	172.438	0.847581	28.9164	19.8398	202.257	161.001	46.8329	6.62693	12.0802	10.0999
ENSOARG00000000594	FAM199X	18.2266	11.9459	15.8458	18.7086	21.1675	15.8565	15.8815	13.7041	21.4703	22.6143	16.0622	18.7304	15.3358	13.2856	14.5902	15.0382	14.2532	16.5576
ENSOARG00000000595	-	0.313591	0.280683	0.796274	0.788504	0.861621	0.642299	0	0.69099	0.719769	0.681889	0.564687	0.40577	0.388309	0.665816	0.416365	1.21163	0.895143	0.812466
ENSOARG00000000596	-	7.57477	8.00039	8.23143	8.27026	7.53999	7.35266	7.35156	6.80503	7.71381	8.69929	9.74418	9.44901	9.57087	10.5373	9.53562	10.1649	9.19721	9.26555
ENSOARG00000000597	-	0.108802	0.146077	0.0552327	0.0547273	0.0427003	0.0445517	0.122106	0.119901	0	0.295746	0.117538	0.0469134	0.0673803	0.10501	0.144461	0.0420293	0	0.22556
ENSOARG00000000598	-	0	0	0	0	0	0	0	0	0.0290534	0	0	0	0.0156777	0	0.0336114	0	0	0
ENSOARG00000000599	-	0.101186	0	0	0	0	0	0.22722	0.111559	0	0	0.0729303	0.0872984	0.0626601	0	0	0	0.0825281	0
ENSOARG00000000600	LSM3	102.462	92.2358	105.911	96.3955	100.267	85.103	49.5026	53.6887	62.8191	67.7997	72.499	65.9072	62.7005	64.0133	56.7024	43.8523	79.4781	62.9706
ENSOARG00000000601	FLYWCH2	4.88973	8.49463	4.52856	8.3893	5.53198	6.71674	6.77835	6.81414	3.30085	5.47271	5.59358	2.60555	7.56947	10.2707	4.77333	4.77899	6.68574	4.17368
ENSOARG00000000602	NPTX2	0.672703	1.07503	1.02496	2.94784	3.65877	5.9448	1.02445	1.11183	2.09535	1.77618	3.32235	0.911956	1.5769	1.46532	1.0207	1.8566	1.37159	1.39443
ENSOARG00000000603	FLT4	3.66213	5.32396	3.96354	3.98874	2.95014	2.73853	2.87131	3.2599	3.45019	1.42574	1.79684	1.39342	0.306972	0.993907	1.27389	0.160657	0.286935	0.215481
ENSOARG00000000604	-	22.5625	17.1328	39.9336	42.6337	12.0764	14.5653	21.8665	5.2736	9.80776	2.60171	9.8489	2.65441	5.92713	7.65418	4.53857	2.37762	3.62471	7.44088
ENSOARG00000000605	PLXNB1	6.75353	7.22151	6.67209	13.6673	10.9744	12.1199	12.585	10.7943	10.8527	12.4725	11.15	9.81698	11.1579	14.9956	15.6534	12.9246	10.7143	14.6601
ENSOARG00000000606	-	50.3357	59.2052	58.4337	26.5178	28.7889	25.1385	60.7893	71.8389	39.335	47.4301	77.3429	68.0328	60.4071	46.357	38.8238	52.9768	35.9702	35.5261
ENSOARG00000000607	-	3.18418	3.40842	2.8539	5.02348	5.24433	4.65528	4.13373	3.92137	3.79747	3.05467	4.40698	2.47773	2.66756	1.47021	2.40385	3.52223	3.81909	3.10617
ENSOARG00000000608	-	0.0196644	0	0.0199741	0.0593522	0.0308839	0.0322394	0.0662258	0.0216802	0.067722	0.0427685	0.056679	0	0.0121773	0.0151886	0	0.0912117	0.0160385	0.0203926
ENSOARG00000000609	RPGR	6.5051	5.41636	5.70853	6.52172	6.62563	5.97093	4.41227	3.40245	4.11058	3.51391	4.41844	4.01366	3.44165	4.66472	4.09956	4.16803	3.39146	3.02977
ENSOARG00000000610	S100A6	0	0.43408	1.23145	0.24394	0	0	0.271999	0	0.278147	0.527147	0	0.20911	0	0	0	0	0.395555	0.251351
ENSOARG00000000611	LDB3	0.346988	0.181151	12.2041	0.378075	0.374538	0.284309	5.90573	15.5806	10.2206	0.8174	0.687295	1.03527	0.716205	1.09393	0.978947	0.65921	0.707511	0.914093
ENSOARG00000000612	PERP	361.045	194.09	225.905	279.565	303.865	377.377	485.227	428.755	468.402	880.431	873.498	841.659	1344.23	1179.83	916.772	1279.91	1550.73	1181.04
ENSOARG00000000613	-	0.651622	0.583182	1.32394	0.393209	0.716223	0.213586	0.731292	0.718017	0.149504	0	0	0	0	0	0	0	0	0
ENSOARG00000000614	-	0.247647	0.133008	0.100632	0.0996618	0.15552	0.487037	0.277926	0.327467	0.625283	1.56175	0.463807	0.427322	1.1655	0.650115	1.44675	1.45458	1.05035	1.07813
ENSOARG00000000615	RBBP9	27.8788	26.3471	25.26	42.9555	35.3665	33.3503	33.7878	23.9609	21.1157	16.9742	25.9431	27.0337	29.8301	40.3793	30.7948	21.3722	47.4759	32.3628
ENSOARG00000000616	ADGRG3	0.103288	0.194116	0.0524539	0.571328	0.340535	0.338513	0.394072	0.30728	0.402998	0.482875	0.260374	0.338605	0.198262	0.386751	0.178258	0.231473	0.126354	0.331864
ENSOARG00000000617	-	0.0819403	0.0733415	0	0	0.0643161	0	0.0459567	0	0.235069	0	0	0.035331	0.0253595	0	0.0543682	0.0633054	0.0334004	0
ENSOARG00000000618	DCT	0.0961843	0.344361	0.39087	0.612735	0.302057	0.472906	1.36737	1.27197	0.883166	1.28992	0.900729	1.90877	1.11191	0.866486	1.36228	1.66026	1.38608	2.06055
ENSOARG00000000619	RAB8A	33.1694	30.123	24.9496	29.8408	25.7637	26.2029	28.9766	31.9223	26.5008	30.5851	32.5595	35.2564	35.3146	33.2266	28.1503	29.6349	29.2783	32.4931
ENSOARG00000000620	CCDC85C	0.362201	0.416801	0.0525373	1.0929	0.609329	0.890362	1.56784	1.42546	1.42519	2.53166	2.60887	2.81241	3.42839	2.77656	3.02274	2.31933	2.19453	4.71965
ENSOARG00000000621	-	0.0332444	0	0.101337	0.10034	0.026106	0	0.0746529	0.109957	0	0	0.0718598	0	0.0205869	0	0.0441362	0.0513914	0	0
ENSOARG00000000622	KPNA6	21.3508	21.3677	19.9774	25.3216	17.8419	20.3468	23.2294	25.3811	25.1166	30.0776	28.5513	25.9128	38.9984	29.9845	33.8833	37.0505	32.455	36.4855
ENSOARG00000000623	S100A5	2.76812	0.990926	0.37492	0.556755	0.579414	0.453557	1.24247	4.88033	3.17675	3.6115	1.86081	3.50256	3.08525	5.91283	2.20513	2.56699	3.46177	2.48661
ENSOARG00000000624	IPO13	7.73068	9.59287	9.34834	11.7824	10.4714	11.7457	13.6325	14.913	14.4133	15.3976	15.628	12.1431	18.142	17.9893	18.7734	22.1398	19.3743	19.1
ENSOARG00000000625	-	0	0.260824	0.230234	0.162843	0.0508337	0.10613	0.0363229	0.142704	0	0	0.0932915	0	0.200496	0.0625059	0.171977	0.0250174	0.0263987	0
ENSOARG00000000626	-	349.043	257.782	386.83	223.862	332.83	263.604	203.478	222.406	138.723	243.578	255.175	260.909	253.004	216.404	150.865	201.313	283.764	207.584
ENSOARG00000000627	CIT	11.086	13.5431	13.1176	10.1069	7.82454	8.61395	7.85824	4.82005	6.99251	7.13894	4.82098	5.73527	6.00297	7.78673	8.74159	6.47987	5.16238	8.01206
ENSOARG00000000628	-	0.0996048	0	0.0337142	0	0	0	0	0	0.0380902	0	0.023923	0	0	0	0	0	0	0
ENSOARG00000000629	-	0	0	0	0	0.203757	0	0	0.476692	0.0992557	0.470413	0	0	0	0	0	0	0	0
ENSOARG00000000630	-	7.55505	8.95022	8.00544	19.1053	16.1923	19.1052	10.9789	9.55251	10.8532	7.8891	6.85087	5.8379	4.54351	5.25595	7.18003	4.8934	4.10046	4.70394
ENSOARG00000000631	KCNU1	0	0.0114208	0	0	0.0300461	0.0313595	0.0429529	0.0421843	0.0585739	0	0.487077	0.0110035	0.00789801	0.00985105	0	0.00985797	0.166506	0.0264526
ENSOARG00000000632	HTR3A	0.087621	0	0.0444801	0	0	0	0	0	0	0.0476435	0.410216	0.0755964	0	0.0507434	0	0.304696	0.0357159	0.0908243
ENSOARG00000000633	IQUB	0.810775	1.66183	1.14235	1.13106	1.78621	1.0929	0.58699	0.835736	0.690312	0.739317	0.508614	0.473836	0.502038	0.585584	0.451383	0.606341	0.426624	0.569265
ENSOARG00000000634	DNAL1	17.1063	16.111	23.4163	19.2526	18.928	16.2854	15.2657	10.1426	15.0504	12.0448	15.8998	16.093	11.5003	9.59087	10.0578	10.5757	12.2242	10.047
ENSOARG00000000635	LRRIQ4	0	0.0331535	0.0376066	0	0.0290736	0.0606994	0.124688	0.204054	0.340069	0.523538	0.400169	0.479314	0.779803	0.486143	0.688466	0.601103	1.3594	0.882995
ENSOARG00000000636	DIAPH1	7.75317	6.38532	6.46668	9.20932	8.44741	8.22827	7.9129	7.3279	8.82074	10.7731	10.7714	9.6439	13.2333	13.2877	12.0682	14.7595	10.7797	13.751
ENSOARG00000000637	EHMT1	11.4711	13.3077	11.3104	15.7743	15.7448	15.8244	12.6541	11.8401	10.6857	12.2601	12.3294	10.6904	7.65108	10.8655	12.8793	10.1097	9.11022	11.7426
ENSOARG00000000638	CTDSPL	11.3268	11.8151	9.2196	17.8045	18.7844	21.3272	20.5392	20.085	16.4418	23.8144	22.8537	19.7377	24.4317	24.0343	23.8018	31.1293	25.2668	24.3348
ENSOARG00000000639	ZNF467	1.44925	2.42109	2.11005	3.64395	3.41307	3.87906	2.16846	2.60829	1.10878	0.945404	0.974266	0.875225	0.658102	0.932427	0.641358	1.53065	1.0244	0.901263
ENSOARG00000000640	-	0	0	0	0	0	0	0	0	0	0	0	0.0319422	0	0	0	0	0	0.0383946
ENSOARG00000000641	S100A4	16.0537	12.886	11.4316	5.65949	6.62598	11.1196	11.7006	19.3306	13.1052	32.3894	64.3702	38.4081	85.6739	106.503	63.5014	58.578	91.1124	53.0051
ENSOARG00000000642	TMEM39B	4.79743	7.23648	6.44506	8.05457	7.47134	7.4812	6.07823	6.13881	5.94948	5.30007	4.43068	4.20556	5.98913	5.51106	4.41741	4.45489	4.44913	6.73674
ENSOARG00000000643	-	0	0	0	0	0	0	0	0	0	0	0	0	0	0	0	0	0	0
ENSOARG00000000644	FAM83D	10.8957	9.4604	8.72208	6.5314	5.49448	7.41983	8.0568	7.31475	8.86027	10.7871	12.8109	12.4812	15.9508	17.2003	17.8664	21.7474	20.0384	17.6499
ENSOARG00000000645	SMTNL2	14.1378	13.1797	17.7716	27.9048	16.4164	24.9538	19.5671	23.627	15.8188	9.03058	10.7344	6.86074	7.5141	11.552	9.61962	4.55235	5.62119	6.59399
ENSOARG00000000646	ESX1	0.0526531	0.0314233	0.017822	0.0176589	0.0551126	0.0575316	0.0196902	0.0773583	0.0402901	0.0763394	0.0126462	0.0757165	0.0434723	0.0271042	0.0699074	0	0	0.0181954
ENSOARG00000000647	-	65.7592	66.7325	65.6127	42.0851	47.0021	43.5248	32.7528	24.958	31.0469	29.2639	24.848	25.9634	33.9933	35.5238	35.5248	28.1713	28.2334	28.5727
ENSOARG00000000648	DPH2	4.73746	6.39747	5.84337	8.6785	5.8109	7.4861	6.9302	6.43196	5.53376	7.81814	7.95162	6.45902	7.83137	7.93573	7.52516	8.62972	7.76213	9.46971
ENSOARG00000000649	-	0	0	0	0	0	0	0	0	0	0	0	0	0	0	0	0	0	0
ENSOARG00000000650	-	0.306158	0.334884	0.241877	0.513197	0.293751	0.36235	0.343591	0.6747	0.0390222	0.184942	0.147002	0.117403	0.252771	0	0.316155	0.105158	0.221949	0.0352629
ENSOARG00000000651	BMPR1A	80.4661	74.3947	82.6042	84.3384	86.6771	79.8487	91.8622	78.6417	88.7777	97.0303	102.741	95.5843	96.6873	92.9668	93.7024	102.056	95.2739	97.853
ENSOARG00000000652	-	0	0	0	0	0	0	0	0	0	0	0	0	0	0	0	0	0	0
ENSOARG00000000653	PSD	0.716695	0.995852	1.18779	1.93482	1.5694	1.52988	1.58737	1.0391	0.800839	0.758707	1.046	0.846093	0.782457	1.18675	1.252	1.26804	1.1229	0.762381
ENSOARG00000000654	MAD2L2	9.26818	12.3553	10.9834	23.4005	16.4459	18.4311	15.9258	12.34	12.0764	10.6016	11.7515	9.57822	11.4181	11.8887	11.5357	9.10215	9.68489	11.9075
ENSOARG00000000655	-	0	0	0	0	0	0	0	0	0	0	0	0	0	0	0	0	0	0
ENSOARG00000000656	-	0.486649	0.411312	0.357003	0.244723	0.318358	0.110751	0.151694	0.14894	0	0	0.136304	0.0466515	0.0502209	0.0730601	0.251257	0.041775	0.110246	0.0840733
ENSOARG00000000657	S100A3	0	0	0.211725	0	0	0	405.777	571.461	429.802	274.791	426.56	383.196	437.22	457.322	440.48	552.273	599.35	744.808
ENSOARG00000000658	DEFB123	0	0	0	0	0	0	0	0	0	0	0	0	0	0	0	0	0	0
ENSOARG00000000659	KRTAP8-1	0.330861	9.47943	0.672476	1.33162	0.77945	1.35596	661.92	3573.98	796.943	4822.42	4799.63	4876.83	6877.69	6113.3	7501.96	9230.51	7375.12	14287
ENSOARG00000000660	-	158.072	116.464	148.076	94.7745	113.664	107.757	110.052	100.799	112.995	118.175	151.827	162.083	169.386	175.43	133.466	152.488	178.58	152.723
ENSOARG00000000661	-	0	0	0	0	0	0	0	0	0	0	0	0	0	0	0	0	0	0
ENSOARG00000000662	KREMEN2	6.69481	6.88204	6.20306	9.28091	6.88896	9.37708	5.07616	4.63545	5.6064	3.09844	2.60646	2.84881	2.12877	2.06053	3.8436	1.8877	2.76698	2.90682
ENSOARG00000000663	FUOM	5.66881	9.24071	8.2262	8.14487	8.90031	7.96248	3.8624	6.91575	6.73789	9.90543	9.62436	13.0999	6.01754	3.51701	3.4942	7.35354	10.5678	6.71504
ENSOARG00000000664	ACSBG1	0.0373724	0.0668851	0.0569342	0.0751722	0.0586683	0.0306217	21.2624	24.4192	21.5508	43.4558	51.1962	41.091	81.9995	87.2592	96.652	136.056	96.8187	116.067
ENSOARG00000000665	ATP6V0B	27.7884	23.6384	25.2496	21.5068	22.8084	21.7309	30.4121	32.3737	30.81	42.4471	36.1985	38.2075	55.5413	49.7947	37.9978	53.6588	58.43	55.2406
ENSOARG00000000666	KHDRBS1	68.0801	78.5344	76.0068	89.5862	80.5173	70.8579	55.2735	47.3074	48.566	45.499	44.2776	37.4868	42.7108	40.6326	49.1077	40.9082	40.6722	36.6259
ENSOARG00000000667	TMEM183A	50.557	47.6215	56.2424	52.2379	52.9315	45.4124	47.299	38.0324	46.2117	52.6822	56.0152	48.8652	58.9115	61.1546	53.6824	57.1517	63.5645	61.1719
ENSOARG00000000668	ARRDC1	3.52121	5.07703	4.37157	6.72868	5.52836	7.08456	10.7567	10.8639	9.56345	8.67769	11.0464	10.2609	10.8534	10.5119	12.5183	13.3942	11.5193	12.2059
ENSOARG00000000669	SLC25A35	2.70196	1.30206	0.844505	1.81166	1.68595	0.851477	1.24389	0.763415	0.397508	2.63635	1.89618	0.358587	2.40236	2.30001	1.83955	1.82033	1.07357	2.29784
ENSOARG00000000670	-	0.914814	1.1651	1.67981	1.30935	1.43629	1.21085	14.175	18.8424	15.0612	22.6853	20.7556	21.8556	26.8201	30.86	28.402	40.7325	32.5135	50.6184
ENSOARG00000000671	-	613.512	500.1	685.659	355.022	351.365	437.311	332.874	301.543	293.242	252.52	161.625	248.346	257.877	262.618	229.511	208.799	327.706	254.666
ENSOARG00000000672	-	0	0	0	0	0	0	0	0	0	0	0	0	0	0	0	0	0	0
ENSOARG00000000673	-	0	0.0369531	0.0419304	0.0692066	0.0108019	0.022552	0	0	0.0315869	0	0	0.0237465	0	0.00531498	0.0365441	0	0	0
ENSOARG00000000674	S100A2	5.6873	3.20463	4.06532	4.02507	5.62199	5.86805	10.8733	18.1038	13.2952	35.2685	35.9563	50.882	92.6053	64.8068	47.5413	65.7637	87.787	72.919
ENSOARG00000000675	ARFGEF3	1.43379	2.59249	2.69484	1.54993	1.26337	1.28667	1.70747	2.66536	2.08194	2.82082	2.58525	2.67584	2.34939	3.13266	2.87476	2.74368	2.85583	2.85083
ENSOARG00000000676	PAQR4	0.884507	1.43925	1.47024	2.87098	1.54654	1.74597	1.57914	1.50625	1.29189	0.917997	1.10042	0.936517	2.01654	2.03321	2.24188	2.39246	2.29539	1.91689
ENSOARG00000000677	-	0	0	0	0	0	0	0	0	0	0	0	0	0	0	0	0	0	0
ENSOARG00000000678	OTC	0.0627182	0.0280683	0.0955466	0.126154	0.0738426	0.231238	0	0	0.287908	0.0681723	0.0451616	0.0541111	0.0582513	0.0726311	0.166546	0.0727078	0	0
ENSOARG00000000679	TSPO2	0	0	0	0	0	0	0	0	0	0	0	0	0	0	0	0	0	0
ENSOARG00000000680	ELMSAN1	12.4959	16.1094	13.4277	19.4981	15.4397	16.8065	17.0437	17.9086	14.248	15.399	16.8285	15.7373	11.5193	14.7661	15.6566	14.2057	11.3712	13.8469
ENSOARG00000000681	SCN3B	0.381838	0.396392	1.39629	0.353301	0.299752	0.50058	0.531323	0.639527	0.333017	0.431749	0.363023	0.342595	0.416124	0.33018	0.283891	0.177053	0.174395	0.284945
ENSOARG00000000682	-	0	0	0	0	0	0	0	0	0	0	0	0	0	0	0	0	0	0
ENSOARG00000000683	PTP4A2	68.9524	65.3187	68.9358	60.1215	59.1031	56.2098	48.6009	51.0507	56.1915	44.9045	43.467	44.6423	49.5286	46.3659	48.5723	42.196	40.2955	42.3682
ENSOARG00000000684	MMRN2	3.33766	4.53981	3.02311	4.27783	3.32952	2.83346	4.47561	6.31981	4.68757	5.12229	6.58704	6.49692	6.24489	5.94915	6.38287	7.48655	4.90379	6.94369
ENSOARG00000000685	B4GALT2	16.3886	19.0467	14.3468	17.7996	15.6708	15.5826	13.2482	11.4121	11.8978	9.55679	9.64725	8.03689	9.98848	10.5566	10.0455	8.61752	8.28938	9.55542
ENSOARG00000000686	-	0	0.347736	0	0.23446	0.671066	0.127356	0.174437	0.0856437	0.0891452	0	0.0559887	0.0670191	0.240619	0.270013	0.206372	0	0.063357	0.4027
ENSOARG00000000687	PTPN7	0.211178	0	0.214511	0.690267	0.290116	0.519095	0.473939	0.698044	0.0605586	0.573967	0.418267	0.318823	0.228816	0.244556	0.210253	0.652779	0.645845	0.383013
ENSOARG00000000688	-	0	0	0	0	0	0	1.27635	1.67094	0	22.6727	20.2082	13.7381	11.9735	6.87912	11.5779	6.15311	8.96758	5.50147
ENSOARG00000000689	-	3.89056	4.59604	9.16845	6.57373	6.10825	5.86539	5.06437	6.00167	8.57225	8.79824	6.389	6.57857	10.7926	8.7709	8.47101	8.7793	13.8345	8.2262
ENSOARG00000000690	LRRC34	0.964582	0.73992	0.746491	0.831556	0.865365	0.564526	0.463924	0.506141	1.10692	0.399521	0.595488	0.594391	2.58821	1.2412	1.9514	1.8103	1.68578	2.18993
ENSOARG00000000691	S100A16	127.326	118.615	143.795	113.335	77.4433	112.54	143.107	204.592	160.384	224.982	202.766	261.38	327.284	355.13	237.991	320.912	371.716	301.137
ENSOARG00000000692	VILL	0.0231089	0.0413867	0.117411	0.651048	0.453726	0.208367	0.648596	0.53496	0.318364	0.703812	0.416283	0.418853	0.501039	0.758592	0.552472	0.303724	0.282826	0.167728
ENSOARG00000000693	-	0	0	0	0	0	0	0	0	0	0	0	0	0	0	0	0	0	0
ENSOARG00000000694	SART1	16.5399	20.4728	17.0425	22.9477	23.1657	23.2042	21.8322	23.6663	18.1958	18.0475	22.0689	22.5586	12.5258	19.2121	22.3145	16.5981	13.6595	15.4163
ENSOARG00000000695	ALKBH5	11.1336	13.4433	13.0444	14.6337	10.7285	14.8178	13.6176	12.203	12.1683	14.0903	12.9831	10.7231	12.7302	13.5986	18.0661	14.2489	14.9898	14.1649
ENSOARG00000000696	DEFB124	0	0	0	0	0	0	0	0	0	0	0	0	0	0	0	0	0	0
ENSOARG00000000697	TNNT3	0.415141	0.529136	10.8488	0.404869	0.335759	0.432917	8.63958	39.5333	15.7936	0.123101	0.117794	0.162791	0.109055	0.0874115	0.133607	0.0583256	0.0307773	0.0782269
ENSOARG00000000698	MLLT10	20.245	18.8127	21.3101	24.6655	23.7976	21.6243	23.566	19.9034	19.7419	21.5093	22.3029	24.9042	22.6555	20.5948	21.8088	25.8429	18.308	22.3313
ENSOARG00000000699	DRC7	0.190663	0.149303	0.823087	0.071901	0.0374136	0.27339	0.160456	1.94328	0.0820403	0.362752	0.0858325	0.370081	0.398439	0.294398	0.506266	0.110496	0.155491	0.419919
ENSOARG00000000700	-	0.217794	0	0	0	0	0	0	0	0	0	0	0	0	0	0	0	0	0
ENSOARG00000000701	ERLIN2	36.9141	45.0432	45.3753	42.9593	39.6339	39.822	40.2284	37.1907	38.1922	36.2407	34.2505	33.3684	29.6401	34.0165	34.5589	28.8105	29.4226	30.9086
ENSOARG00000000702	-	0	0	0	0	0	0	0	0	0	0	0	0	0	0	0	0	0	0
ENSOARG00000000703	-	0.636757	0.142484	0.323404	1.9212	1.37458	0.652105	0.714617	0.876967	0.730758	0.346066	0	0.686651	1.08428	0.798881	1.47941	0.492076	0.649132	1.15489
ENSOARG00000000704	-	0	0	0.0257678	0.025532	0	0	0.0854353	0	0	0	0.0731194	0	0	0	0	0	0	0
ENSOARG00000000705	-	0.868878	1.85429	1.49361	3.69715	1.52159	2.5739	4.27519	3.82967	2.60786	5.08681	2.98471	4.61294	5.00775	4.15402	5.1467	4.75195	5.66921	7.34315
ENSOARG00000000706	-	21.8022	17.1957	17.546	14.9653	17.7752	20.4612	15.0281	18.3918	12.6214	17.0924	18.033	14.0091	21.9126	17.5819	14.0862	17.7486	21.6861	19.3786
ENSOARG00000000707	S100A1	0	0	0.572513	0.42509	0.663697	0.461808	10.5937	16.1467	11.9655	16.2384	17.1509	32.8204	42.4021	28.012	11.5981	14.3732	18.9612	17.9628
ENSOARG00000000708	CALCR	0.450653	0.623298	0.832296	0	0.0643161	0.100691	0.413795	2.12171	0.28211	0.178175	0	0	0.0253595	0.110714	0	0.0633054	0	0.0424679
ENSOARG00000000709	-	0	0	0	0.0281721	0	0	0	0.0308609	0	0	0.020175	0	0.0346855	0	0	0.0432709	0	0
ENSOARG00000000710	-	117.3	85.2253	76.0795	86.5138	65.6169	56.3848	60.063	54.3811	62.0214	60.4602	41.6797	42.2774	40.1365	54.3377	43.3743	35.8567	81.9202	38.7246
ENSOARG00000000711	-	0	0	0	0	0	0	0	0	0	0	0	0	0	0	0	0	0	0
ENSOARG00000000712	BRWD3	21.4902	20.5899	21.3822	23.5234	22.4692	22.7976	21.842	18.4869	22.0044	21.4263	20.3821	23.2247	26.1908	24.7043	25.0417	27.6672	23.552	27.6382
ENSOARG00000000713	-	0	0	0	0	0	0	0	0	0	0	0	0	0	0	0	0	0	0
ENSOARG00000000714	SNCG	139.507	78.122	74.8767	2.11361	3.29945	1.19204	1.08836	2.49372	1.48418	1.40606	5.93797	2.92872	2.30224	4.11864	3.0047	1.99882	3.0324	3.35099
ENSOARG00000000715	-	0.17872	0.426587	0.363137	0.239692	0.280649	0.146434	0.267471	0.393896	0.547025	0.842148	0.386238	0.308385	0.516507	0.0230113	0.395504	0.276241	0.0485737	0.308737
ENSOARG00000000716	-	0.793764	0.815609	1.01532	0.147844	0.18463	1.9993	0.19793	0.680265	0.371115	0.28768	0.232917	0.557973	0.0910238	0.0567487	0.312232	0.136303	0.119882	0.883647
ENSOARG00000000717	-	24.9528	19.9385	28.2429	16.3123	15.9504	18.8387	13.2007	9.03413	14.1132	21.1224	17.2021	17.3753	25.0526	21.742	17.7472	23.4154	27.3286	14.594
ENSOARG00000000718	TGDS	11.6732	10.2659	13.7052	13.1632	13.3685	13.3737	10.0372	9.41015	9.56859	10.2741	10.4823	11.5528	14.2372	12.5237	12.9483	14.0196	11.3339	13.0939
ENSOARG00000000719	-	0	0	0	0	0	0	11.7007	68.1677	0.797744	26.829	86.6136	130.43	107.174	108.944	44.2973	68.2215	82.7706	27.0172
ENSOARG00000000720	TRAV17	0	0	0	0	0	0.0372343	0	0	0	0	0	0	0	0	0	0	0	0
ENSOARG00000000721	-	0	0	0	0	0	0	0	0	0	0	0	0	0	0	0	0	0	0
ENSOARG00000000722	HSD17B4	48.7269	48.9629	54.5738	47.8863	48.0123	48.6695	48.2559	43.7008	51.1025	54.7803	57.5787	55.558	69.1986	56.9202	57.1255	79.4957	61.8614	65.405
ENSOARG00000000723	-	0	0	0	0	0	0	0	0	0	0	0	0	0	0	0	0	0.109031	0
ENSOARG00000000724	-	1.01997	0.71	1.61164	0.114015	0	2.87863	0.381518	1.87321	0.650272	0.492887	0.32652	1.36886	0.421055	0.262498	0.451358	0.262776	0.462154	1.76194
ENSOARG00000000725	-	20.6948	19.972	27.0178	25.4678	25.8878	23.2464	31.5467	34.5026	34.9164	36.3717	42.3646	41.0241	37.7469	31.4627	43.2082	37.8346	34.4092	41.9125
ENSOARG00000000726	-	11.2882	10.7632	15.0562	11.3531	12.6296	13.1389	12.3123	13.7751	10.4118	10.8966	15.501	13.8796	14.9921	15.3534	14.7066	13.5336	17.1654	14.7615
ENSOARG00000000727	-	0	0.291647	0.661968	0.655588	0.255757	0.266846	0.365499	0	1.12165	0.354348	0.469257	0	0	0.125843	0	1.51069	1.06305	0.337753
ENSOARG00000000728	RAB12	25.1564	22.5135	23.1155	25.9389	24.9666	22.375	25.7847	24.0113	25.3555	25.7615	25.0329	23.773	26.7987	30.0811	27.6125	27.1786	25.9614	30.5908
ENSOARG00000000729	ITIH4	1.52141	2.03828	1.73974	1.77754	1.46609	1.20926	1.56417	1.94745	2.55098	0.990501	1.8504	1.88628	2.15492	2.18395	2.18922	3.35824	1.73123	1.98291
ENSOARG00000000730	-	0.116774	0.139347	0	0.352389	0.213931	0.127593	0.305814	0.257368	0.178711	0	0.168224	0.0671759	0.0964127	0.135259	0.568555	0.0601539	0.127011	0.121061
ENSOARG00000000731	-	0	0	0	0	0	0	0	0	0	0	0	0	0	0	0	0	0	0
ENSOARG00000000732	XPC	18.2192	23.2026	17.8872	35.74	32.0318	31.7945	28.492	25.1279	23.7351	23.8658	22.0289	29.2896	18.0625	21.7304	27.2648	26.4631	15.0582	22.6249
ENSOARG00000000733	IL1RAPL2	0.693223	0.496317	0.438145	0.232398	0.302335	0.126227	0.103717	0.339488	0.123749	0.0837499	0.0110985	0.0797351	0.0763137	0.0951484	0.0204433	0.0119019	0.0251301	0.0798261
ENSOARG00000000734	-	0	0.0472144	0.107165	0	0	0.216085	0.17757	0.581251	0.84746	0.286769	1.25374	0.500598	0.914557	0.733048	0.840378	1.05985	0.6453	1.31211
ENSOARG00000000735	CHTOP	65.7864	68.2413	66.1844	77.165	69.434	74.2127	68.879	71.3616	83.533	70.67	67.9571	71.0791	80.8376	65.4331	68.3263	78.0226	69.6993	74.2207
ENSOARG00000000736	PKMYT1	2.01253	2.83578	2.08777	3.48834	2.48747	2.94712	2.11426	2.87816	2.26045	1.39666	2.12806	1.81012	2.7575	2.6613	2.89932	2.912	2.72401	2.21908
ENSOARG00000000737	CCDC138	11.4115	12.8986	11.0834	16.1307	16.7137	17.7011	12.5251	10.8861	12.127	12.679	10.5611	10.3843	12.0221	10.8742	12.6184	13.4818	8.33809	11.4063
ENSOARG00000000738	-	0	0	0	0.528781	0	0.502519	0.393339	0.193118	0.301619	0	0.189311	0.0755608	0	0	0	0	0	0
ENSOARG00000000739	-	2.21742	2.4489	2.77957	2.70468	2.03702	1.77819	5.13555	3.32711	2.70712	2.87252	3.16025	2.48284	7.508	4.9903	4.63519	5.14086	5.19463	8.55746
ENSOARG00000000740	CHRM5	0.0391074	0.0700391	0	0.118036	0.12284	0.128232	0.0438873	0.0862328	0.0898024	0.0425484	0.0281869	0	0.121137	0.075523	0.103896	0.0907143	0.0318964	0.121667
ENSOARG00000000741	ADIRF	2.60655	2.66617	3.40422	2.62153	0.584588	1.83074	6.26822	7.38556	4.27321	7.69246	8.58282	8.99506	10.1455	7.04378	11.3712	15.5398	8.80744	15.4385
ENSOARG00000000742	DNAJA4	12.0949	10.0777	13.6721	10.5628	12.6199	12.7371	12.9345	10.0685	13.3579	12.4081	11.2785	10.3363	15.0255	14.9291	16.1584	18.6645	13.1732	18.1162
ENSOARG00000000743	-	0	0.236771	0.268706	0	0.103817	0	0.296876	0.291514	0	0	0.0952874	0.456455	0.0818688	0.153196	0	0.408849	0.107827	0.1371
ENSOARG00000000744	LAMC2	10.0036	8.45605	10.6907	27.5113	23.2948	28.9838	20.9422	16.8027	15.5896	25.7191	29.7286	28.7914	33.1681	33.0092	22.2989	25.5827	21.7201	21.5033
ENSOARG00000000745	CSPP1	21.3529	19.1615	23.3181	26.6983	29.3933	25.3487	21.3544	18.2927	18.0116	15.6498	16.3502	19.6842	15.3944	13.8443	17.3981	15.2445	11.6069	14.7383
ENSOARG00000000746	-	1.95494	0.583294	0.220547	1.09241	1.1937	1.06793	85.8045	159.649	82.263	162.014	168.503	198.082	243.994	167.29	171.306	267.246	352.555	317.676
ENSOARG00000000747	TNFRSF12A	42.99	32.5876	33.7286	17.1012	13.348	15.2462	22.6812	20.8569	20.8016	38.7177	30.386	32.3828	49.7631	42.9748	36.8434	39.6685	49.9764	43.7263
ENSOARG00000000748	-	1.35414	1.81783	1.513	0.136226	0.53155	0.110897	0	0.149228	0	0	0.390128	0	0	0.20909	0.179697	0	0.220894	0
ENSOARG00000000749	-	2.14183	1.31648	1.18343	1.38479	1.59822	1.18601	1.21496	1.23189	0.931856	5.62975	1.17818	1.61426	1.11492	1.00852	0.953059	0.982198	1.02699	0.902604
ENSOARG00000000750	PANK2	42.831	42.6478	41.554	36.5843	41.025	37.5305	30.6861	30.3308	34.9602	31.1107	29.9611	31.8195	28.9466	26.1941	26.145	23.9908	24.491	24.1698
ENSOARG00000000751	-	7.97801	6.18452	6.3347	3.19258	2.55807	4.41928	3.90896	8.04795	5.51263	2.535	3.298	8.91847	4.10513	6.19205	8.98823	13.6984	8.24799	15.4023
ENSOARG00000000752	-	0	0	0	0	0	0	1.11428	5.10618	0	12.9559	17.8806	39.122	51.2403	39.9947	26.3674	31.2074	62.6315	51.1182
ENSOARG00000000753	-	54.7809	50.3712	46.4813	36.6207	42.7471	43.4389	34.3315	31.1895	39.535	38.451	36.0662	37.2215	41.1664	42.4456	42.5267	42.9911	48.6238	37.265
ENSOARG00000000754	PROSC	10.1632	12.1272	11.3176	13.6287	9.33747	9.68428	12.2497	10.2862	9.58975	15.0605	13.5557	9.87198	15.2433	14.3273	11.3941	16.1735	12.0957	11.6261
ENSOARG00000000755	-	0	0	0	0	0	0	0	0	0	0	0	0	0	0	0	0	0	0
ENSOARG00000000756	ZNF770	10.9992	7.95584	8.72389	9.18328	10.3378	9.72833	7.94696	7.13909	7.22773	5.89749	6.16417	5.56352	5.65392	5.86303	7.08145	5.03022	5.50536	4.65382
ENSOARG00000000757	MYNN	46.1524	41.6922	46.7227	42.4556	44.606	41.0682	36.407	36.7054	42.2857	37.027	39.988	38.612	35.4728	33.0702	35.3724	40.4362	35.8957	36.1979
ENSOARG00000000758	SNAPIN	48.2045	36.9192	48.0437	49.697	46.6193	41.3538	39.85	50.7846	49.2495	43.7022	43.5354	46.4101	44.9133	38.2085	47.3467	41.9233	39.8077	42.9143
ENSOARG00000000759	KLF17	0.921603	1.21547	1.34262	2.57335	2.31321	2.2455	2.13646	1.56334	2.10133	1.34479	1.26645	1.10892	1.16386	1.35754	2.80131	2.29594	1.41428	1.43282
ENSOARG00000000760	-	0.794873	0.549683	0.642252	0.617755	0.9218	0.621685	0.952817	0.955471	1.34755	1.3356	1.09298	1.10654	0.827778	0.634608	1.79881	1.64737	1.29656	1.21706
ENSOARG00000000761	ZNF410	26.5431	26.2492	28.8699	28.5848	25.467	26.1177	26.8619	26.2424	25.1752	30.6376	28.342	27.186	36.6989	29.827	29.0714	34.1092	32.0273	34.42
ENSOARG00000000762	-	0.0841624	0.0753651	0	0	0	0	0.188994	0.18558	0	0	0	0.0726116	0	0	0	0	0.0686438	0.0872793
ENSOARG00000000763	ASPHD2	2.57003	2.48159	2.95407	2.44874	1.27419	2.16118	1.59379	1.49044	2.56129	1.25009	1.75363	1.57537	1.04698	0.626591	1.70605	0.522637	0.992898	0.841204
ENSOARG00000000764	-	114.361	82.3764	106.046	84.8273	75.0732	87.2817	64.9868	54.5908	71.0311	81.0147	87.4396	98.5462	101.491	106.548	78.4724	80.474	82.1135	76.4051
ENSOARG00000000765	-	0.80485	0.589371	0.371595	0.809466	0.344657	0.479632	0.246314	0.161271	0.251878	0.079573	0.210806	0.0630999	0.0452912	0.141241	1.16572	0	0.179012	0.0758462
ENSOARG00000000766	ENDOV	6.16592	9.92027	8.23361	13.3782	11.4754	11.0125	10.5733	11.4508	7.31448	10.0181	9.78028	8.60671	13.0413	9.6012	13.245	11.9393	12.6004	12.4225
ENSOARG00000000767	-	0	0	0	0	0	0	0	0	0	0	0	0.0702479	0	0	0	0	0	0
ENSOARG00000000768	PLRG1	55.4345	51.2678	53.937	51.9872	52.2074	49.049	42.9625	33.1361	42.4107	46.0454	47.6688	35.3209	50.8776	51.3462	47.7285	48.626	46.3935	50.4042
ENSOARG00000000769	GLUD1	114.853	110.132	115.663	72.2249	69.5418	65.3698	53.691	43.0507	54.1189	58.6718	67.0513	57.9882	63.8544	61.6311	60.4305	62.5315	53.9198	57.2
ENSOARG00000000770	ZNF202	8.99435	8.0494	8.82333	10.0683	10.9779	11.6348	7.84648	8.38338	8.23625	6.26258	6.81102	5.97908	4.65386	4.92277	6.95213	5.40352	4.04467	6.28937
ENSOARG00000000771	-	0.0457655	0	0.0232325	0	0	0	0	0.0756509	0.0262479	0.0497454	0.0329544	0.0197331	0	0.00883756	0.0607643	0.0176787	0	0.0237193
ENSOARG00000000772	PLCD1	10.6153	11.212	9.71535	14.2801	12.3093	12.4946	46.3489	52.6651	46.8418	67.051	64.0958	59.0383	64.5796	65.7211	76.7618	87.5517	69.2172	90.2805
ENSOARG00000000773	ASB15	0	0	0.418774	0	0	0	0.462637	2.38485	0.43368	0.0746863	0	0	0	0	0	0	0	0
ENSOARG00000000774	EIF3A	46.9396	48.9691	48.3082	48.346	46.0965	44.6877	53.5364	55.3256	54.5119	61.0528	58.6757	68.4776	29.8402	69.8374	78.9983	51.4394	46.3724	52.3504
ENSOARG00000000775	-	7.01801	3.94777	4.27723	7.66334	5.19431	5.58593	5.62532	4.19781	2.30096	4.36015	3.03277	4.15166	3.72472	5.72793	5.05801	5.26844	5.56012	5.40338
ENSOARG00000000776	NRK	78.5407	115.344	140.699	99.7672	89.8091	71.2024	61.263	132.129	104.192	11.1731	11.4103	8.69636	2.0663	2.98199	3.66384	0.767399	0.819306	1.02923
ENSOARG00000000777	-	0	0	0	0	0	0	0	0	0	0	0	0	0	0	0	0	0	0
ENSOARG00000000778	MET	8.95916	8.86636	9.49769	10.0594	5.926	8.51565	9.28246	11.7523	9.77824	14.1344	16.3541	18.597	16.0704	15.2431	17.7317	20.0015	17.2912	18.7436
ENSOARG00000000779	-	18.4105	18.9824	20.2139	19.1154	14.2186	19.3319	33.7646	48.4505	30.495	38.0251	41.3686	31.3547	49.9163	42.0212	48.3314	66.7635	51.266	70.2137
ENSOARG00000000780	SLC2A4RG	6.12522	5.7281	5.80236	10.4519	4.75436	6.48492	5.40625	4.77757	4.73884	2.99311	4.70916	2.3156	2.98308	5.1807	4.84272	4.20168	3.25561	3.35263
ENSOARG00000000781	-	0.117156	0.209674	0.0594734	0.589163	0.183915	0	0.0657077	0	0	0	0.126562	0	0	0	0.0777343	0	0.047755	0
ENSOARG00000000782	-	0.286935	0.256864	0.0971217	0.0962331	0.150169	0.0783401	0.322015	0.210835	0.658688	0.207957	0.206679	0.165064	0.414597	0.147706	0.126942	0	0.312089	0.198314
ENSOARG00000000783	REM1	9.53295	8.37144	8.59394	5.81255	5.47231	5.61409	6.55236	7.74686	6.08535	4.14582	5.0638	4.62611	2.84077	3.79501	3.48047	3.13096	2.62404	2.47016
ENSOARG00000000784	KRTAP15-1	0	0.274491	0.15568	0	0.120356	0.502556	2.75303	191.426	12.4935	239.396	161.683	273.692	731.649	837.381	716.776	1182.23	498.6	1442.4
ENSOARG00000000785	-	2.20118	3.11041	2.76547	4.66068	2.86475	3.08501	2.73017	2.4893	3.25729	2.4562	1.83573	3.64806	3.94549	3.71197	4.07596	4.25266	3.44877	4.32273
ENSOARG00000000786	-	0.410912	0.183896	0	0.72318	0.564511	0.168344	0.115231	0.113207	0.117836	0.446755	0.147943	0	0.0635861	0.23793	0.272791	0.0793656	0.167575	0.212967
ENSOARG00000000787	ILF2	173.93	172.941	177.259	125.627	130.398	125.567	93.114	87.6129	103.895	101.57	107.658	90.5558	119.983	127.7	120.823	101.235	125.546	113.853
ENSOARG00000000788	BAIAP2L1	3.87111	2.1034	4.63434	6.60479	8.89955	7.13661	14.8552	14.3199	15.4296	26.9064	22.8034	27.0154	35.078	31.702	35.9303	37.5283	28.6969	40.5167
ENSOARG00000000789	SPOCD1	0.018194	0.11403	0.0369793	0.0183114	0.0285745	0	0	0.0200591	0	0	0	0.0628174	0	0.0210828	0	0	0	0
ENSOARG00000000790	-	0	0	0	0	0	0	0	0	0	0	0	0	0	0	0	0	0	0
ENSOARG00000000791	HEBP2	16.6958	16.0015	13.9388	16.58	18.7766	18.0673	15.9748	13.5983	14.4341	21.4567	18.0237	23.484	33.9637	30.3616	22.8124	29.3228	31.9551	27.4501
ENSOARG00000000792	GABRD	0	0.130832	0	0.19601	0.114732	0.279438	0.218726	0	0	0	0.105271	0.168149	0.0603484	0.451399	0.776237	0.564805	0.278164	0.252472
ENSOARG00000000793	DPH7	33.8258	39.3854	36.1132	43.9054	40.4561	40.0857	33.189	27.3198	34.347	30.5671	30.5816	26.7374	31.6646	29.6877	39.3831	33.2571	26.7573	35.9311
ENSOARG00000000794	CRABP1	217.908	195.1	164.502	82.0643	94.6163	78.1425	37.7855	18.2348	31.6154	30.6808	19.8426	13.8642	26.8321	25.0733	26.0348	15.7457	9.36201	17.1521
ENSOARG00000000795	-	0.625592	0.904431	1.0754	1.25841	1.24663	0.985762	2.97017	3.76484	2.5956	3.24393	3.39677	2.24188	4.58894	4.56993	6.38905	4.31395	5.88727	5.23718
ENSOARG00000000796	FAM161B	1.2512	1.77027	2.10612	2.00142	2.18892	2.39208	2.47384	2.2978	2.05124	2.42272	2.49757	2.27193	3.77047	3.28441	3.40139	3.15861	3.41125	4.10043
ENSOARG00000000797	BRI3	35.8767	31.5054	42.5923	46.0054	46.8221	46.6659	42.2731	40.0259	32.1655	33.1557	44.0902	32.1119	38.5989	32.3733	33.0443	22.007	26.7002	35.3257
ENSOARG00000000798	-	3.10589	1.58836	2.02805	3.79306	4.52797	4.72598	3.48541	4.15567	8.65588	2.65314	4.3142	7.0813	8.37939	13.9591	11.7813	8.05761	7.2373	4.82866
ENSOARG00000000799	FBXO39	0	0	0	0.167896	0.0655175	0.0341791	0.421524	0.0919855	0	0	0.060105	0	0	0	0.0553837	0	0	0
ENSOARG00000000800	PEX11G	2.6824	2.7103	0.791023	2.87185	2.03777	2.33959	3.30138	1.33481	1.78738	2.16377	2.92918	2.23945	1.60735	1.20248	2.18271	1.87234	1.62315	2.24206
ENSOARG00000000801	DMAP1	15.4648	13.4872	12.3711	18.5497	16.267	11.343	14.7487	14.2888	13.2727	13.7655	12.8109	12.7747	11.2035	11.0772	13.6102	11.2401	10.3975	11.8058
ENSOARG00000000802	-	0	0	0	0	0	0	0	0	0	0	0	0	0	0	0	0	0	0
ENSOARG00000000803	MTCL1	0.574076	1.0789	1.32662	3.4065	2.69267	3.2103	7.47293	7.44844	6.6704	7.73957	6.25391	5.646	4.33678	6.46551	7.08815	6.98738	5.57168	7.08061
ENSOARG00000000804	KATNB1	10.6626	13.9898	10.8946	14.5831	10.4937	12.6021	12.0359	11.9915	11.37	12.4477	10.5342	8.62888	13.38	15.578	15.7011	14.5354	14.3141	16.4303
ENSOARG00000000805	ACTRT3	2.14749	2.57939	1.26289	1.5346	1.15347	0.555671	0.507334	0.124559	0.324255	0.122858	0.203532	0.487541	0.349917	0.305418	0.225068	0.174694	0.368712	0.117161
ENSOARG00000000806	-	0.0613855	0	0	0	0	0	0	0	0	0	0	0	0	0	0	0	0	0
ENSOARG00000000807	PXDC1	25.4574	28.5996	24.4833	24.3777	20.941	17.4191	20.6661	14.4732	12.2763	11.189	14.0444	13.9017	13.751	13.5387	13.6632	17.3711	11.7066	15.1576
ENSOARG00000000808	ZC3H3	2.52089	4.17369	3.13679	5.1975	4.25469	4.45805	4.24334	5.0462	3.56796	3.81428	3.11691	2.99035	3.08289	3.2438	4.35089	3.88002	2.53573	3.87567
ENSOARG00000000809	STAT5A	3.91602	6.36416	6.10088	9.54418	7.97761	8.42505	11.3232	11.7801	10.8076	10.2392	9.70744	7.42002	11.0679	10.1367	9.53691	11.8637	8.09236	10.2092
ENSOARG00000000810	NHSL1	3.93004	6.50301	5.89757	10.1502	8.87324	7.89946	8.16756	7.58807	8.29799	7.51305	7.89327	7.59018	9.05033	9.03394	8.76444	10.9464	8.11488	10.4971
ENSOARG00000000811	PARP1	55.773	54.1524	51.0706	50.5457	49.7381	49.1085	36.724	32.1058	36.9438	30.832	30.9108	25.7916	18.4103	27.9733	28.2846	22.0259	20.5363	20.7424
ENSOARG00000000812	-	0	0	0	0	0.0781103	0	0	0.109666	0.0380498	0.0360736	0	0	0.0410855	0.0128112	0.0440192	0	0	0.0343842
ENSOARG00000000813	-	2.062	2.52431	1.93643	4.03028	2.87088	2.91678	2.75052	3.23663	2.41096	3.02442	2.00356	1.98028	2.77042	3.1314	3.09916	2.66084	2.1101	2.31864
ENSOARG00000000814	RPL10L	0	0	0	0.0975759	0.152265	0	0	0.106889	0	0	0	0	0.0600371	0.0374603	0.128714	0	0	0
ENSOARG00000000815	-	0.252773	0.791758	0.128318	0	0.396811	0.207114	149.484	744.066	326.768	650.496	625.822	697.047	1293.53	1196.53	1371.03	2026.53	1167.65	2844.1
ENSOARG00000000816	-	0	0	0	0	0	0	0	0	0	0	0	0	0	0	0	0	0	0
ENSOARG00000000817	CALY	0.0350913	0.219933	0.106967	0.211868	0.0275563	0.0575316	0.157601	0.193405	0.241741	0.152679	0	0.0908541	0.130428	0.121976	0.0932265	0.0813985	0.0286209	0.109173
ENSOARG00000000818	TRIM68	13.9671	15.9815	13.1203	13.4995	12.4914	11.3165	10.3472	11.4032	9.37599	8.8829	8.0703	8.52531	7.05854	9.71711	6.92146	7.69688	8.59901	8.58903
ENSOARG00000000819	-	0	0.0402561	0	0	0	0	0	0	0	0	0	0	0	0	0.179116	0	0	0
ENSOARG00000000820	APOBEC2	0.926836	2.7372	40.6699	1.95751	1.38237	1.21499	21.0091	73.8356	45.4159	1.71308	1.13479	1.51921	1.20515	0.536681	0.738222	1.71898	0.755878	1.05669
ENSOARG00000000821	GPR180	9.81612	10.1719	9.68466	11.1478	11.024	9.62068	10.2776	8.28034	14.3371	8.93624	9.77633	10.4134	8.17214	8.86591	7.60737	6.89621	8.65705	7.98342
ENSOARG00000000822	-	566.549	484.004	556.083	459.643	531.035	444.883	400.883	413.173	506.131	469.979	585.629	550.641	515.417	585.17	432.364	515.691	581.122	475.704
ENSOARG00000000823	ERI3	39.3622	41.4661	42.3644	44.242	40.5863	40.6937	36.4172	34.8068	31.6485	30.1183	30.4394	26.8259	21.7374	23.0545	21.8701	20.8355	22.1401	20.2069
ENSOARG00000000824	-	243.933	246.068	329.24	232.516	229.535	192.327	172.548	141.272	171.654	142.613	126.555	157.138	170.295	131.707	171.327	145.386	143.2	139.822
ENSOARG00000000825	-	0	0	0	0	0	0	0	0	0	0	0	0	0	0	0	0	0	0
ENSOARG00000000826	COQ6	6.46718	7.16576	7.77577	8.80513	8.59949	11.3188	9.42959	7.6593	9.7946	8.17932	11.0271	8.08429	9.15323	11.6165	9.92952	10.2336	11.482	11.7644
ENSOARG00000000827	FAM35A	6.91674	6.94157	7.74412	7.00089	5.70728	6.40963	5.48039	5.8926	5.19872	4.94936	6.08004	5.47146	5.1176	3.74493	5.92638	4.76458	4.10923	4.0311
ENSOARG00000000828	-	0	0	0	0	0	0	0	0	0	0	0	0	0	0	0	0	0	0
ENSOARG00000000829	ACACA	8.54753	11.0954	11.6157	12.1016	11.6077	9.28927	20.624	29.7086	19.3419	27.2497	24.0414	18.5774	33.1967	39.4852	39.6649	39.3505	31.396	38.7717
ENSOARG00000000830	-	0	0	0	0	0	0	0	0.0380481	0.0396037	0	0	0.0297739	0.0427634	0.0399899	0.0458169	0.133399	0	0.107365
ENSOARG00000000831	SERPINA7	0	0	0	0	0	0	0	0	0.069672	0	0	0	0	0	0	0	0	0
ENSOARG00000000832	MGAT2	25.7985	27.0126	22.2721	23.4598	22.5593	24.9988	21.726	20.2534	26.0725	18.9699	22.6808	15.1731	21.4921	24.06	19.3862	15.899	18.4916	18.2773
ENSOARG00000000833	-	0	0	0	0.200361	0.0521288	0	0.223565	0.146376	0	0	0.0956448	0	0	0	0	0	0	0
ENSOARG00000000834	EDAR	3.99513	3.7379	4.9497	8.34053	8.62461	9.32433	4.89083	2.70133	2.22293	0.888476	1.91835	1.48831	1.42433	0.841226	1.44657	0.678294	1.18485	0.846978
ENSOARG00000000835	-	2.25447	2.52187	2.00366	2.55085	3.09696	3.69423	5.69216	7.76295	6.14431	7.65951	3.6534	6.32104	7.15421	12.9454	8.60521	14.3732	13.1004	14.8961
ENSOARG00000000836	HDAC3	22.7577	19.9227	21.3457	17.3854	18.1598	16.0644	14.2815	12.974	14.1894	14.0847	12.6243	13.4783	17.6458	15.8309	14.564	13.1928	17.128	15.8176
ENSOARG00000000837	HHIPL1	0.658541	1.40787	1.37498	0.99345	1.03391	0.779371	0.985295	2.21715	1.38549	0.477322	1.00132	0.631237	0.679598	1.45466	1.11717	1.97908	1.43221	1.85803
ENSOARG00000000838	ARF6	67.2995	66.5911	60.2971	95.4512	79.5254	89.0236	107.566	95.8283	100.755	148.66	144.565	128.386	131.694	156.427	154.788	166.922	124.658	180.155
ENSOARG00000000839	-	0.45373	0.779632	0.589935	1.04044	0.854836	0.535344	0.773931	0.519945	0.978904	0.532776	0.169942	0.516703	0.370863	0.322278	0.674684	0.7714	0.236837	0.357408
ENSOARG00000000840	HPS4	4.20887	5.99547	5.03415	7.94004	6.72531	6.77467	6.95888	6.11952	5.83034	6.49849	5.50684	5.04906	4.27164	5.77794	7.43943	4.73451	5.17949	6.32409
ENSOARG00000000841	-	0	0	0	0	0	0	0	0	0	0	0	0	0.0768332	0	0.164723	0.1918	0.101195	0
ENSOARG00000000842	MYO15A	0.153968	0.104722	0.162651	0.30351	0.169215	0.166521	0.262624	0.142509	0.169626	0.060266	0.106461	0.0159384	0.0190686	0.0237742	0.0163546	0.0475919	0.0200932	0.0446811
ENSOARG00000000843	-	0	0	0	0	0	0	0	0	0	0	0	0	0	0	0	0	0	0
ENSOARG00000000844	-	0	0	0	0	0	0	0	0	0	0	0	0	0	0	0	0	0	0
ENSOARG00000000845	-	0	0.117393	0	0.131942	0	0	0	0	0.150444	0.142631	0.566744	0	0.243629	0.151911	0	0	0	0.271902
ENSOARG00000000846	CCDC28A	11.1593	9.68429	14.8848	18.5923	15.3083	15.2391	18.215	12.0479	10.3486	11.5202	16.6435	18.1849	15.6347	15.7084	13.1695	14.6345	17.1916	17.1741
ENSOARG00000000847	PRRT1	0.117156	0.891175	0.238011	0.412375	0.505813	0.479969	0.328671	0.709962	0.201644	0.382095	0.50629	0.505344	0	0.384419	0.466573	0.543219	0	0.0607196
ENSOARG00000000848	ARHGEF15	2.13245	3.38798	2.06873	2.77123	3.02825	2.29694	3.97936	5.28025	3.65702	2.94371	4.38339	3.32799	2.26997	2.37709	3.49917	2.74041	1.81737	2.4337
ENSOARG00000000849	-	0	0	0	0	0	0	0	0	0	0	0	0	0	0	0	0	0	0
ENSOARG00000000850	RAPGEF4	1.91222	1.85544	2.59667	2.73297	1.91195	2.6718	4.87901	5.23435	5.86726	7.90038	7.8868	5.97365	10.4946	7.42064	8.89898	12.942	8.73366	10.6608
ENSOARG00000000851	ADGRA2	35.7356	50.2187	31.8661	47.7862	41.9718	45.1396	35.2657	28.8532	28.9604	14.5724	16.6111	11.8623	7.63221	9.43165	11.9519	5.94095	4.76572	6.5674
ENSOARG00000000852	OARD1	83.8304	61.5862	70.0284	80.2849	73.5673	74.428	72.1694	72.6562	75.5265	65.297	80.1152	83.4395	74.5314	63.2249	73.2565	76.9668	62.044	74.3079
ENSOARG00000000853	DLEC1	0.430236	0.572606	0.49304	1.28701	0.640838	0.930994	1.39888	1.05753	1.24066	1.7871	1.22361	0.980255	1.74186	2.04409	2.15296	2.19096	2.14133	2.52687
ENSOARG00000000854	-	0	0.740549	0.504274	0.332997	0.259817	0.271221	0.557138	1.09416	0.379878	0.539785	2.02641	1.28507	0.307437	1.72502	2.19725	1.15107	1.61976	0.514671
ENSOARG00000000855	-	1.68479	4.09663	2.71236	7.25743	4.71639	5.36551	3.88831	2.20671	2.48065	2.17741	2.7475	2.68759	1.14166	1.27622	1.56153	1.81789	1.14076	1.87803
ENSOARG00000000856	-	2.16398	0.704187	1.59872	1.38496	2.00761	0.967183	3.09083	1.0838	0.67722	2.78068	1.13358	2.03666	3.289	2.80993	4.96257	2.73651	5.13445	2.03905
ENSOARG00000000857	-	0	0	0	0	0	0	0	0.148584	0	0	0	0	0	0	0	0	0	0
ENSOARG00000000858	NPR1	3.15248	6.78159	4.45523	2.79642	3.22791	2.6953	4.87801	9.70897	5.32551	3.68296	5.06299	3.88525	2.53402	2.13156	3.2495	2.0428	2.17187	2.49624
ENSOARG00000000859	SLC22A23	3.53202	2.33822	1.47441	5.06078	4.17798	4.12293	11.402	12.6885	8.93946	13.6772	11.1515	13.1902	15.3992	16.5483	19.4635	20.1909	17.1261	20.3098
ENSOARG00000000860	ENTPD5	9.83215	9.20846	10.9627	9.38268	7.64659	10.042	7.49252	5.69407	6.08774	3.43072	4.28195	4.18197	3.9927	3.83083	4.37144	3.3927	2.12595	3.27052
ENSOARG00000000861	-	0	0	0.0264988	0	0	0	0	0	0	0	0	0	0	0	0	0	0	0
ENSOARG00000000862	-	6.75254	10.7235	12.1041	15.3137	12.1607	9.27544	11.5149	13.9326	11.1679	8.8531	10.4423	7.53884	8.28046	9.07226	9.75592	7.57166	7.50496	6.86148
ENSOARG00000000863	-	0.233069	0.0834519	0.0473305	0.375077	0.0731824	0	0.104637	0	0.0534738	0	0.134306	0	0	0.0180044	0	0	0	0
ENSOARG00000000864	-	0	0	0	0	0	0	0	0	0	0	0	0	0	0	0	0	0.0897929	0
ENSOARG00000000865	HCFC1R1	6.04444	10.5483	7.06069	8.81484	5.9312	6.19065	7.12218	3.99621	4.68216	4.10727	7.50989	4.95394	6.36274	7.23335	7.82419	6.88986	8.0109	6.26489
ENSOARG00000000866	SLC35E3	26.0339	27.7003	23.447	20.5773	19.8706	18.537	13.3195	13.0064	11.8903	12.4058	11.5245	11.8239	14.8616	12.7838	13.4946	10.4395	13.2103	14.6131
ENSOARG00000000867	-	0	0	0	0.0628108	0.17155	0	0.140142	0.103208	0.143307	0.0678662	0	0.0538681	0.0386663	0.120508	0.124326	0.0723813	0.0254503	0.0647191
ENSOARG00000000868	-	0	0	0	0	0	0	0	0	0	0	0	0	0	0	0	0	0	0
ENSOARG00000000869	LMTK2	3.43704	4.32959	3.49125	6.73926	5.1355	6.07014	9.7397	9.70673	8.94929	12.6866	12.7418	10.3407	12.6801	13.0729	15.0699	17.6108	16.1714	17.9615
ENSOARG00000000870	-	0	0	0	1.25212	0.244305	0	0	0.686002	0	0	0	0.26841	0	0.720891	0.413036	1.20258	0.507727	0.967889
ENSOARG00000000871	-	0	0	0	0	0	0	0	0	0	0	0	0	0	0	0	0	0	0
ENSOARG00000000872	-	0	0.227627	0	0	0	0	5.2796	15.5522	7.15016	3.31797	25.2771	64.1731	75.9795	60.0317	56.3845	113.102	40.0302	23.1952
ENSOARG00000000873	PRKCG	0.0141253	0.0505831	0.0574194	0.0994842	0.044369	0.0578896	0.0475713	0.0311467	0.0162101	0.0921792	0.0305327	0.0121867	0.0262506	0.00545785	0.168859	0.0436833	0.0345732	0.0585937
ENSOARG00000000874	FBXO6	9.42873	11.5178	8.73855	12.4592	11.0755	11.4473	10.1946	10.6169	8.92476	10.4758	10.7567	9.38115	12.6143	11.9023	9.95954	9.20118	10.2158	10.9139
ENSOARG00000000875	TPM4	686.478	618.874	533.272	470.827	547.164	461.93	275.806	218.169	272.646	324.576	332.278	342.512	447.5	412.331	343.109	334.294	359.25	358.712
ENSOARG00000000876	PPFIA4	0.982129	2.45547	2.31195	3.65317	2.05595	2.78457	2.62411	3.21221	2.18259	2.05086	1.57196	1.68113	1.52518	1.34201	2.46294	1.38545	1.46216	1.21183
ENSOARG00000000877	-	0.345202	0.411924	0.0779264	0.424337	0.12043	0.219987	0.68868	0.338122	0.792321	1.91834	1.79574	1.55526	2.8026	2.17662	3.10635	2.84562	2.53393	3.02142
ENSOARG00000000878	KIFC3	5.71386	5.33502	4.82142	5.67878	5.3331	6.78292	14.3134	14.922	12.6238	23.1128	21.922	19.737	20.6573	25.088	25.8042	32.5436	21.3559	32.5954
ENSOARG00000000879	-	0	0	0	0	0	0	0	0	0	0.298399	0	0	0.169842	0	0	0	0	0
ENSOARG00000000880	-	0.0733428	0	0.111732	0.110633	0.0287839	0.0300319	0.905336	1.41423	1.97789	2.71113	2.11298	3.70143	4.85925	4.13355	1.80134	2.15374	2.48235	4.21885
ENSOARG00000000881	IREB2	38.5927	37.7478	40.1393	37.7774	31.9985	33.0641	28.7032	28.4917	36.2786	26.5019	28.7865	30.6448	33.2456	33.3359	29.7672	28.8782	29.2861	28.4918
ENSOARG00000000882	-	0	0	0	0	0	0	0	0	0	0	0	0	0.339857	0.423682	0	0	0	0.85327
ENSOARG00000000883	CACNG7	0	0	0	0.284676	0	0	0.105846	0	0	0	0	0	0	0.0364433	0	0.218782	0	0
ENSOARG00000000884	SAAL1	21.3813	19.3712	19.5287	18.7164	17.0263	17.4468	14.6134	12.9917	17.0143	13.2496	12.9601	11.5002	15.0647	15.2679	14.1349	11.8995	14.0295	13.8163
ENSOARG00000000885	-	689.25	705.832	650.168	352.316	394.471	440.801	279.941	299.742	218.773	264.288	221.485	224.746	245.05	236.154	233.056	172.699	313.88	267.268
ENSOARG00000000886	-	0	0	0	0	0	0	0	0	0	0	0	0	0	0	0	0	0	0
ENSOARG00000000887	-	0.521345	0	0	0.393209	0.306909	0.320324	0.1462	0.143632	0.149504	0.425081	0	0.224899	0.161432	0.402498	0.172959	0.100695	0.956698	0.405303
ENSOARG00000000888	XAF1	0.802466	0.229819	0.423861	1.77554	0.327562	0.552308	7.16803	7.95798	8.03022	0.90736	1.08661	0.332303	1.19254	1.28867	2.13078	0.942606	0.57593	0.698657
ENSOARG00000000889	C19orf45	0	0.116902	0.0442015	0.0875942	0.0683443	0.106998	0.097719	0.0479771	0.399705	0	0.125427	0	0.0808707	0.23528	0.115609	0.201846	0.10651	0
ENSOARG00000000890	-	56.0883	33.1915	54.1917	14.7702	13.1569	12.2369	20.3907	29.4385	22.0903	19.395	24.4419	22.4045	25.4826	23.7017	21.26	25.9043	19.1505	28.0348
ENSOARG00000000891	NDUFV2	98.8514	85.3555	103.612	96.7362	90.2895	88.1469	74.9202	72.1399	89.2314	82.7812	89.9437	80.6082	123.67	114.947	104.304	109.497	127.228	104.215
ENSOARG00000000892	-	0	0	0	0	0	0	0	0	0	0	0.182015	0	0	0	0	0.195287	0	0
ENSOARG00000000893	FOXB1	0	0	0	0.343839	0.429391	0.168039	0.0766949	0.52736	0.549228	0	0.0492578	0	0	0	0	0	0	0
ENSOARG00000000894	NFYA	20.1681	14.4692	16.6486	17.2665	18.5799	21.2593	15.3999	16.1008	16.0674	17.3366	15.9268	13.5647	14.7933	13.5764	15.564	16.7021	12.4612	16.6422
ENSOARG00000000895	-	0	0	0	0	0.077945	0.0813244	0	0	0.113908	0.215879	0	0	0.122996	0	0	0.0767201	0.64788	0.102934
ENSOARG00000000896	-	0.409124	0.432725	0.340017	1.34666	0.233586	0.335221	2.42082	2.25406	1.53659	0.323512	0.294677	0.802181	0.483638	0.402019	0.740689	1.17847	0.212344	0.26984
ENSOARG00000000897	CUEDC2	10.8177	11.8177	10.9745	11.264	9.81993	10.8643	8.78693	8.70314	8.12488	8.98795	8.98039	8.23809	8.98756	8.66791	8.09565	7.85386	8.31098	8.1723
ENSOARG00000000898	BBOF1	0.444613	0.397899	0.664169	1.13106	0.759656	0.49288	0.46958	0.403457	0.240124	0.227486	0.33907	0.45126	0.842122	0.393753	0.868059	0.525494	0.19198	0.542154
ENSOARG00000000899	MECOM	4.78505	6.26488	6.28267	5.4007	4.60497	3.90614	6.66238	7.61591	6.22344	5.742	6.08873	5.74878	3.97254	4.18693	4.75285	4.35525	3.70025	3.65536
ENSOARG00000000900	GCNT3	1.74962	0.126976	0.672428	0.618266	0.519671	0.73615	0.053043	0.46895	0.488388	0	0.170302	0	0.117109	0.292062	0.0627515	0.182706	0.154275	0.343062
ENSOARG00000000901	-	17.3777	23.7724	20.4258	20.7233	21.2422	23.1885	19.2224	16.1393	24.216	19.4336	25.7481	21.8455	24.2879	27.5042	26.6971	26.2833	21.462	25.2159
ENSOARG00000000902	GPRIN2	0.0607392	0.0271826	0.0925318	0.183276	0.0953502	0.323477	0.30673	0.200772	0.592482	0.33017	1.3124	1.02179	1.80526	0.973034	1.57243	2.60506	1.56042	1.44791
ENSOARG00000000903	ANKRD46	46.8814	40.8501	42.9136	32.7024	34.4985	39.4251	35.5352	29.7862	31.199	32.1614	40.4976	37.7798	31.7076	26.5055	25.7375	32.9469	36.094	33.8614
ENSOARG00000000904	-	0.302229	0.135257	0.1535	0	0.059306	0.0618773	0.847875	0.416242	0.346845	0.410759	0.0544335	0.0651575	0.0935837	0.145847	0	0.116748	0.123253	0.0783195
ENSOARG00000000905	-	0	0	0	0	0	0	0	0.428218	0.297296	0.281581	0.746332	1.45261	3.20809	3.10003	0.859792	4.90469	4.3311	2.68495
ENSOARG00000000906	-	0.149959	0.268567	0.15232	0.905394	1.29546	2.95013	7.91272	4.13279	7.40311	7.50315	6.91555	5.30655	4.92354	4.69101	6.77203	9.04316	6.48499	7.61927
ENSOARG00000000907	MUM1L1	14.7056	12.7855	24.5174	15.2468	14.341	13.6805	15.4048	18.1283	17.0764	6.57011	5.86196	5.09276	1.90337	3.23619	3.15347	2.56442	1.62384	1.99121
ENSOARG00000000908	-	0	0	0	0	0	0	0	0.27688	0	0	0	0	0	0	0	0	0	0
ENSOARG00000000909	THOC6	7.92672	11.4594	9.04273	10.4865	7.3235	10.6415	9.78469	7.5249	6.99742	8.22048	7.50987	6.62807	7.85327	9.34462	7.77145	6.26707	8.35462	10.3644
ENSOARG00000000910	HM13	27.1253	30.1306	30.7061	31.7958	22.4558	28.7207	28.2958	28.9417	31.5671	31.6724	35.2906	27.7684	42.7889	37.9581	41.0848	33.5101	34.236	35.5389
ENSOARG00000000911	-	0	0	0	0.0498309	0	0.0405656	0.166744	0.0545868	0.0568186	0	0.0356856	0.0427161	0.0306603	0	0.0657326	0	0	0.10269
ENSOARG00000000912	-	37.5608	18.884	22.565	13.8161	24.7252	33.0572	71.8702	44.7285	35.222	100.916	131.389	172.43	332.24	371.854	161.432	294.715	236.795	208.505
ENSOARG00000000913	-	3.24272	5.66246	3.85616	4.93176	3.35264	6.80428	4.52639	4.79309	5.08271	4.21347	2.96216	3.54803	4.84836	3.11417	4.20016	5.07297	3.87029	3.93475
ENSOARG00000000914	-	0	0	0	0	0	0.189757	0.259911	0.255345	0.265785	0	0.834482	0	0	0	0	0.358027	1.51172	0.24018
ENSOARG00000000915	ADGRB2	6.52755	9.10978	6.3044	7.39909	5.97473	7.20058	2.5968	1.975	2.21044	1.29433	1.27171	0.426968	0.886235	0.908793	1.04775	0.558196	0.545464	0.845687
ENSOARG00000000916	TNFAIP8L3	15.0899	12.1916	12.7732	11.2769	7.56807	11.9347	24.342	27.8275	31.9883	43.1804	33.4359	38.8737	54.1809	50.5655	38.3984	47.0503	60.1678	56.8039
ENSOARG00000000917	-	2.64073	3.37612	2.87398	4.55294	3.75116	3.65766	3.59837	4.43392	2.59754	1.77733	1.04157	2.00696	0.895443	1.65047	1.66947	1.02036	0.717913	1.173
ENSOARG00000000918	TFPI2	39.3897	49.4476	48.6105	31.6389	25.6745	32.8583	37.802	57.6411	54.3051	52.1275	73.2372	75.9595	65.4458	50.0891	53.3601	59.7783	53.2035	51.8175
ENSOARG00000000919	-	0	0	0	0	0	0	0.164732	0	0	0	0.1058	0	0	0	0	0	0	0.152227
ENSOARG00000000920	PNPLA7	1.45182	1.68316	1.97746	2.4557	1.90381	2.2169	2.5919	2.9086	2.3098	1.75783	1.35463	1.55139	0.939838	1.12726	1.13898	1.35145	1.04952	1.26536
ENSOARG00000000921	-	0	0	0	0	0	0	0	0.34558	0.359885	0	0.11296	0	0	0	0	0	0	0
ENSOARG00000000922	-	0	0.30599	1.04161	0.68783	0.268335	0.560226	0.767334	0	0	0	0	0	0	0.263933	0.453662	0	0	0
ENSOARG00000000923	-	0	0	0	0	0	0	0	0	0	0	0	0	0	0	0	0	0.0639127	0
ENSOARG00000000924	-	36.2743	30.6859	33.1083	25.4379	29.3929	27.3285	27.9241	25.6169	29.0256	28.8329	36.5606	36.2328	35.1208	31.0727	32.4939	33.7655	35.254	31.6638
ENSOARG00000000925	-	64.4357	50.2603	58.5033	76.3463	87.4806	82.9002	32.1921	34.4061	60.7773	29.0305	52.9267	67.2974	26.1668	83.7373	30.3225	61.5623	53.5426	41.1689
ENSOARG00000000926	ENOPH1	36.8063	37.4827	39.5354	42.7084	44.0873	38.8234	32.9951	33.2723	30.9506	36.3374	36.4511	31.525	38.2138	39.9916	28.7155	38.2518	33.124	32.2287
ENSOARG00000000927	ATF6B	15.4847	17.6431	14.2604	17.4001	14.3692	16.6131	14.1989	14.6925	12.5597	12.7566	13.2441	12.9568	14.8263	13.8462	15.7358	14.6811	13.6328	16.3093
ENSOARG00000000928	ECT2L	0.430715	0.211997	1.74999	1.03963	0.524067	0.882247	0.845832	0.427116	0.691971	0.327788	0.806563	1.05898	1.00011	0.723253	1.17224	1.13167	0.56205	1.07139
ENSOARG00000000929	-	3.32683	2.68682	6.09914	4.57	3.63074	4.72033	7.37549	9.92435	4.74899	4.41101	4.38318	1.89004	3.51702	4.38522	3.44722	4.89105	3.97069	4.37317
ENSOARG00000000930	CTXN2	0	0	0	0	0	0	0	0	0	0	0	0	0	0	0	0	0	0
ENSOARG00000000931	-	0	0	0	0	0	0	0	0	0	0	0	0	0	0	0	0	0	0
ENSOARG00000000932	ZNF862	3.35871	4.08875	4.34212	6.36926	5.59283	5.6522	5.35537	5.27096	4.20481	3.664	4.0563	3.92199	2.56291	2.87688	3.24302	3.13742	2.68397	2.46143
ENSOARG00000000933	CYP46A1	0	0.200665	0	0.0451157	0.17604	0.073492	0.251627	0.0494216	0.0514422	0	0.0968949	0	0	0	0.0595127	0	0.0731564	0.0929728
ENSOARG00000000934	SYTL4	12.0443	11.119	12.8578	17.5527	16.6379	10.5871	12.991	11.7574	11.4064	11.2833	7.93799	9.40714	9.19569	9.93088	10.6732	9.23997	6.89049	10.514
ENSOARG00000000935	-	2.17253	2.79077	2.77726	4.77134	4.15344	3.88711	7.2144	8.56583	7.56432	13.1761	13.902	16.4476	36.8342	22.5355	16.1876	24.6127	17.4778	24.7386
ENSOARG00000000936	LMOD2	0	0	2.50367	0	0.0199453	0.0624516	1.62533	4.08787	1.54552	0	0.0549018	0	0.125877	0.137327	0.101198	0.117812	0.124354	0.105359
ENSOARG00000000937	-	1.62877	1.2589	1.45393	1.41476	1.64671	1.13234	1.16315	0.734199	1.33108	1.07327	0.835424	0.915496	1.22249	1.11462	1.21226	1.08707	0.845354	1.38123
ENSOARG00000000938	SOCS4	26.244	27.9726	26.5618	30.6273	29.7706	29.3683	27.1157	29.1783	30.9856	36.2967	35.012	36.348	43.5104	39.9033	41.4972	43.1935	49.3261	45.5799
ENSOARG00000000939	MAVS	15.3085	16.5148	15.9348	23.2469	17.8475	19.8392	20.3254	23.7155	21.2205	21.1757	22.707	19.2217	25.0118	20.3908	21.0787	26.2082	18.728	26.7062
ENSOARG00000000940	ALDH6A1	25.2121	20.4889	24.0105	27.2921	25.8855	22.8076	25.0044	22.6727	22.8604	23.7266	25.7503	24.5049	24.7916	23.306	23.8924	24.9588	19.1537	22.2105
ENSOARG00000000941	-	31.0538	30.5152	33.2565	43.8076	40.554	41.1824	41.5868	40.4719	33.6545	39.0397	38.9268	39.7066	38.7632	41.9332	42.1566	42.1478	41.6973	46.851
ENSOARG00000000942	RNF213	7.23443	8.17588	7.23395	17.1163	7.40561	6.29061	47.4353	41.1756	56.0025	8.09328	6.56261	7.07871	10.0567	7.45604	16.5783	8.10903	6.56062	9.43539
ENSOARG00000000943	TPT1	22.6615	17.0443	23.0188	16.0026	18.7357	16.79	21.237	24.4389	19.5045	24.1142	24.2225	24.7498	19.033	20.6602	24.0049	31.8581	27.3302	19.9896
ENSOARG00000000944	TRIM21	4.66801	3.9043	4.16556	10.9253	6.26724	6.64865	21.6878	19.2284	17.2724	8.44294	9.48945	9.14573	9.29272	10.172	8.97758	8.86682	10.6387	9.63121
ENSOARG00000000945	NSMF	4.73454	5.14169	4.16081	12.2521	9.35437	10.9841	10.447	7.44435	6.65433	5.89947	5.9006	5.00245	3.16228	3.51162	4.02576	5.30326	2.68997	4.79694
ENSOARG00000000946	GTPBP6	11.9378	16.7692	12.9447	17.6802	19.0985	9.45113	16.9574	14.7636	9.71116	12.1577	12.8429	7.3439	14.5968	13.8056	12.1711	23.1999	10.4758	17.2805
ENSOARG00000000947	KRTAP27-1	0	0.177766	0	0	0	0	21.5068	112.263	48.2041	119.085	108.714	122.592	190.43	272.819	138.429	236.282	237.702	213.358
ENSOARG00000000948	HSD17B12	41.1737	33.032	46.2219	33.0342	41.2653	38.4306	53.5312	36.9996	43.8864	79.8973	75.6265	65.6392	108.705	117.716	108.885	153.791	132.312	139.004
ENSOARG00000000949	-	107.634	74.9977	113.016	87.4094	80.9356	78.215	99.2734	103.044	66.4421	111.11	97.8614	75.2022	123.351	79.6003	78.7582	110.205	131.096	74.9096
ENSOARG00000000950	A2M	3.32826	5.67952	4.56975	5.36147	5.62401	6.34381	4.73194	5.34562	5.27605	4.15527	5.7289	5.68182	4.50601	3.76188	4.53107	4.80627	2.56495	2.98187
ENSOARG00000000951	-	0.172345	0.15426	0.175066	2.25335	1.89408	1.76514	0.29008	0.189926	0.692209	0.749514	0.372365	0.223006	0	0	0	0	0.0702512	0
ENSOARG00000000952	SEC23B	14.9754	15.9929	14.8865	16.7131	15.2302	14.95	15.665	12.8666	14.5982	14.9654	15.8083	14.5764	18.5028	21.8828	18.0897	18.7899	19.1379	21.5224
ENSOARG00000000953	-	0.0967795	0.375371	0.327741	0.194713	0.126651	0.343663	0.253451	0.142189	0.5554	0.0350876	0.116199	0.139172	0.0998961	0.012461	0.256988	0.0748077	0.0789353	0.234075
ENSOARG00000000954	-	0.0458591	0.0957772	0.0155224	0.15377	0.0480013	0.0250541	0.120098	0.0842248	0.263177	0.0997257	0.0660647	0.0263812	0.0851989	0.0649219	0.202971	0.106331	0.0623433	0.0792214
ENSOARG00000000955	CACNG6	0.0804797	0	0.817876	0	0	0	0.27104	0.887212	0.184806	0	0	0	0	0	0	0	0	0
ENSOARG00000000956	-	0.845424	0.756561	0.687016	1.02031	0.995513	1.03903	0.853871	3.07403	1.16418	0.919123	2.80099	1.0211	2.51273	1.95813	1.12238	1.50268	2.13744	2.01538
ENSOARG00000000957	HYKK	7.54271	8.93414	11.3235	12.885	10.3619	9.49746	10.3314	12.2834	7.70122	3.31649	9.50716	7.75117	3.81196	3.27568	5.30154	4.32884	3.39249	4.13878
ENSOARG00000000958	TMEM30B	1.48328	2.57686	1.59528	4.65095	3.08227	4.93285	8.81213	6.82606	4.00522	10.3402	11.1234	10.0114	13.8311	12.8329	15.175	13.8228	11.7417	9.85727
ENSOARG00000000959	-	9.68442	10.6914	9.62175	14.2901	14.5944	14.3061	13.0888	11.6837	12.7362	9.14588	9.26641	10.8552	9.80479	6.65832	11.919	11.472	7.6102	10.1841
ENSOARG00000000960	XPO6	29.3059	35.7822	32.2535	39.4293	31.2415	32.4108	33.7185	32.2916	33.3333	33.374	29.0114	30.3518	31.851	34.2323	32.7553	32.6604	29.3288	32.776
ENSOARG00000000961	LCNL1	0.221849	0.59561	0.337971	0.669414	0.522485	0.363551	0.871352	1.95559	1.27287	0.844171	0.639146	0.956928	0.549485	0.299754	0.441755	1.80011	0.904641	1.72445
ENSOARG00000000962	RHPN1	0.894385	1.41127	0.884582	1.44397	1.14553	1.34994	1.42625	2.12663	1.72867	1.50981	0.915428	1.44167	1.51569	1.49008	1.28117	1.69156	1.26693	1.78081
ENSOARG00000000963	TMEM53	3.81724	3.79575	3.94919	6.75401	4.77232	7.18205	4.99756	6.69864	5.4352	5.9948	5.60058	5.79353	8.09773	6.90393	5.25558	7.86648	8.47503	7.83951
ENSOARG00000000964	ZNF358	3.92252	6.12531	5.97655	8.2121	5.84423	8.10041	5.83906	5.77756	6.56842	4.69989	5.41978	4.28179	5.3286	6.99936	6.58929	3.61898	4.27641	5.60046
ENSOARG00000000965	-	21.9013	18.85	18.8405	24.451	17.6041	20.7783	16.8159	14.8952	19.241	19.8243	15.2461	13.1086	20.6991	19.2149	16.4167	19.4356	13.6745	22.1568
ENSOARG00000000966	LIN52	6.11216	6.27452	8.58249	5.60482	4.65697	5.59728	7.06075	3.96167	8.04571	5.08174	3.23696	5.11803	4.45261	5.06595	5.96666	3.75105	4.69182	5.2171
ENSOARG00000000967	-	9.23609	5.35979	9.74825	6.74913	10.5924	9.10482	6.2349	6.4402	7.12133	10.1987	10.3423	10.3958	12.153	9.24778	9.29242	10.0373	11.9465	10.3955
ENSOARG00000000968	NMNAT2	2.34631	2.57117	2.89401	3.27478	3.38303	2.51097	1.98816	2.03133	1.64853	1.66594	1.34504	1.9209	1.33424	1.11832	1.43039	1.22114	1.05444	1.34
ENSOARG00000000969	-	0	0.194431	0	0	0	0.177988	0	1.19681	0.373882	0	0.391164	0.28108	1.8831	1.63517	2.59547	1.76261	2.83464	2.81425
ENSOARG00000000970	CNGB1	0.0158391	0.0283669	0.032193	0	0	0	0	0.10476	0	0.0689143	0.022821	0	0	0	0.0210284	0	0	0.049277
ENSOARG00000000971	ANKRD12	27.6868	26.4523	32.6179	33.0525	33.2583	31.3556	39.2118	34.0415	41.3265	39.39	39.3127	44.2871	47.0614	43.9516	44.0387	54.9018	37.3873	53.022
ENSOARG00000000972	-	3.05171	2.76439	2.7974	4.41671	3.56422	6.92194	4.67745	5.82306	4.14273	5.42199	5.62903	3.98123	6.40635	5.96211	7.01614	7.90906	5.64561	9.37323
ENSOARG00000000973	-	0	0	0	0	0	0	0	0	0	0	0	0	0.307411	0	0	0	0	0
ENSOARG00000000974	HIST1H1E	147.672	144.064	164.761	123.656	123.702	116.976	110.653	103.868	102.655	139.318	98.5457	75.5434	64.9135	78.8612	91.8265	86.8478	95.1967	84.6945
ENSOARG00000000975	-	15.6003	10.2572	10.1868	7.84492	8.24758	9.13013	5.7164	7.71779	8.03798	7.26906	6.19137	6.72923	8.47695	7.55844	7.39706	10.5796	14.2813	8.41458
ENSOARG00000000976	NLRP9	0	0	0	0	0	0	0	0	0	0	0	0	0	0	0	0	0	0
ENSOARG00000000977	SEPT10	114.579	101.598	113.686	93.9869	98.7964	91.853	71.0265	64.8431	66.4285	58.9985	75.9569	73.1874	67.8549	60.8618	57.6229	47.5668	62.3863	43.7024
ENSOARG00000000978	ACAA1	17.3286	17.8426	17.1288	21.8788	18.101	20.725	28.2278	29.0517	28.8135	35.0471	35.0609	33.9179	37.0359	33.6267	34.7566	34.0906	35.8643	41.6663
ENSOARG00000000979	-	304.276	235.801	210.74	125.685	179.474	124.344	114.615	109.69	72.6667	160.694	118.952	86.6691	115.648	109.41	101.447	85.6348	136.061	119.585
ENSOARG00000000980	-	1.60414	0.807552	0.712839	0.605047	0.472246	0.821485	0.450071	0.110486	0	0.326985	0.216616	0.518917	0.248294	0.387017	0	0.387371	0.163547	0
ENSOARG00000000981	-	0	0	0	0	0.0560563	0	0	0	0	0	0	0	0	0	0	0	0	0
ENSOARG00000000982	MFSD13A	1.61	1.64669	1.51858	2.00478	1.41434	2.16719	2.45195	2.32312	2.19953	1.75045	2.51249	2.4803	2.87209	3.01876	3.46071	2.2514	2.78251	3.8142
ENSOARG00000000983	WDR89	14.0639	11.2361	14.5593	12.0311	12.3093	11.3467	10.6424	10.7468	12.2438	10.6626	14.4375	15.1082	13.0794	15.9129	12.9486	12.8256	17.1834	15.2469
ENSOARG00000000984	HIST1H2BD	650.505	451.525	523.46	279.289	349.308	312.962	275.09	263.998	256.355	349.06	233.508	225.074	235.771	240.458	227.063	186.66	261.967	241.327
ENSOARG00000000985	-	6.92038	2.89019	6.186	3.43367	2.31788	2.64608	1.65669	1.22003	2.1178	4.91571	3.25649	4.29859	3.371	3.6332	3.43014	5.91846	2.70916	4.49489
ENSOARG00000000986	BRF2	23.2529	27.6869	23.4746	27.1213	23.2321	25.1614	19.3621	16.0216	15.8994	10.5909	11.3985	10.6464	7.00462	7.49866	10.1262	7.06425	7.01275	7.5204
ENSOARG00000000987	-	0	0	0	0	0	0	0	0	0	0	0	0	0	0	0	0	0	0
ENSOARG00000000988	-	0.0281046	0.12581	0.171368	0.424166	0.24279	0.368592	0.0631111	0.185884	0	0.0305775	0.1215	0.242565	0.243745	0.130246	0.261307	0.499767	0.1376	0.349714
ENSOARG00000000989	C1orf228	1.10765	1.3085	1.53017	2.27256	1.87814	2.28703	1.93903	2.29451	1.1186	1.58963	2.20191	2.36983	1.37172	0.974896	1.11763	1.47228	1.19246	1.2858
ENSOARG00000000990	KRTAP24-1	0.0823883	0.147553	0	0	0.194092	0	118.763	210.434	144.438	180.305	195.909	229.253	248.861	225.496	207.37	299.376	251.619	407.585
ENSOARG00000000991	AKAP5	0.590202	1.4085	1.24897	2.86898	1.42853	3.18354	1.43497	0.975451	1.91899	1.60418	1.55864	2.50338	1.97953	1.32902	1.37125	2.35649	1.3638	2.54881
ENSOARG00000000992	VSX2	0	0	0	0	0	0	0	0	0	0	0	0	0	0	0	0	0	0
ENSOARG00000000993	EVA1A	0.297911	0.53317	0.756461	2.09739	1.05238	1.83068	4.51315	0.492451	1.19653	4.0486	3.86216	3.85505	3.13592	2.99004	1.38431	2.53237	3.52298	3.3965
ENSOARG00000000994	PLA2G5	0	0.377025	0.0213864	0.423698	0.115753	0.138076	0.0236282	0	0.0725104	0.0229074	0.106198	0.0908598	0.156513	0.0406604	0.0559359	0.195339	0	0.349306
ENSOARG00000000995	WASL	19.1692	21.0635	23.4431	23.9777	26.2294	22.6546	24.6169	23.3882	24.4167	24.9269	25.7664	28.8255	28.2515	27.4237	26.697	33.6499	26.0499	30.289
ENSOARG00000000996	PSMA4	14.7797	14.9662	16.4839	13.8437	14.5563	13.834	12.1127	11.348	14.3331	15.5846	15.5041	13.9894	21.2391	19.2427	17.7815	19.2753	20.6151	17.8974
ENSOARG00000000997	-	0	0.0427942	0	0.0240491	0.0938388	0.0195775	0.0804731	0.079033	0.0274214	0	0.0172224	0.0412502	0.0147971	0.0184561	0.0634809	0.0554269	0.0584851	0.0247797
ENSOARG00000000998	DHX35	8.91598	7.74069	8.8159	11.3803	8.74313	8.64023	7.44583	7.27851	8.39626	7.47166	5.84573	7.15529	6.40126	8.32446	7.62933	8.2408	6.0155	6.47796
ENSOARG00000000999	SPINK8	0	0.731802	0.830706	1.43927	0.481425	2.17766	0	1.1263	0.469261	0.444457	0	0	1.01278	0	0.542907	2.68587	0.500182	0
ENSOARG00000001000	-	0.270829	0.727108	1.513	2.58755	1.59454	2.32997	1.67146	2.38735	2.17551	1.17781	0.877813	0.700875	1.59314	0.784112	1.43816	1.67434	0.552183	0.561459
ENSOARG00000001001	-	19.0036	17.7879	17.0521	12.7418	11.0276	10.6807	9.24299	7.97977	8.99167	7.53223	6.63633	6.47354	9.04421	9.22217	8.7575	6.2978	7.72817	7.83157
ENSOARG00000001002	-	0.430715	1.15636	0.656272	1.29953	0.760753	1.2352	0.72495	0.474535	0.494299	1.05367	0.54287	0.743125	0.533408	0.41566	0.285937	0.99855	0.70252	1.00442
ENSOARG00000001003	CNOT6	33.9984	37.125	37.6363	44.3056	42.7962	42.1361	40.0746	33.359	37.9906	37.6527	43.4499	40.4142	25.1565	36.2251	41.1331	30.9069	24.6915	28.6382
ENSOARG00000001004	RAB11FIP1	5.3137	3.43828	2.83466	5.42109	4.29134	5.91992	12.1832	14.069	11.9984	22.1322	18.8469	21.7666	26.559	28.3337	27.1528	33.5158	33.1891	35.4219
ENSOARG00000001005	-	0	0.611981	0	0	0.536671	0.840195	0	0	0	0	0	0	0	0	0	1.32087	0	1.06309
ENSOARG00000001006	ZBTB1	55.2001	48.7472	55.4772	57.7493	59.1755	57.5766	51.3581	43.7674	60.2969	52.5534	57.0287	56.5665	50.8003	53.8811	55.2164	55.6137	51.2136	55.124
ENSOARG00000001007	-	0	0	0	0	0	0	0	0	0	0	0	0	0	0	0	0	0	0
ENSOARG00000001008	-	0	0.202885	0	0	0.711672	0.557086	0	0.249794	0.520268	0	0.653041	0.391129	0.421055	0.174999	0.300798	0.700673	0.554549	0.234958
ENSOARG00000001009	-	0	0.0419448	0.0475787	0.3299	0	0	0	0	0	0	0	0.0404123	0.0290067	0	0.124442	0	0	0
ENSOARG00000001010	EXOC6	4.25468	4.63544	5.62537	4.6512	5.09165	4.14922	6.12384	8.21701	8.37212	7.95698	8.14412	9.10659	9.95826	11.024	10.0694	11.1149	11.5417	11.2283
ENSOARG00000001011	MRPL19	15.64	13.3938	14.2296	13.0547	13.9759	12.4079	11.3822	12.6222	11.8434	15.0379	16.2458	13.8906	18.2928	16.2233	13.4191	16.0331	18.9745	17.7909
ENSOARG00000001012	-	0.266786	0	0.40643	0.80501	2.72258	2.0766	1.7963	1.91072	2.2962	0.870101	1.44112	0.575381	0.578137	1.02984	0.354221	0.412336	0.652792	0.691202
ENSOARG00000001013	RNF19A	43.9287	41.8672	41.9422	48.4494	48.8092	46.9956	45.2059	44.5467	49.3389	48.491	53.5736	53.2679	50.512	44.3014	44.8235	52.3671	49.6149	47.9163
ENSOARG00000001014	PDK1	27.0018	23.7064	24.8774	33.6496	29.6432	32.7033	24.6661	21.51	21.6379	25.8478	26.1277	25.1954	25.1589	27.9476	29.5224	26.7269	30.2962	21.9324
ENSOARG00000001015	HSPA2	8.51158	6.59193	7.74797	11.2932	10.0225	11.2925	23.7686	26.5851	30.6934	54.6348	65.6671	67.3864	88.6447	67.7618	70.8442	130.517	88.2423	124.321
ENSOARG00000001016	EPN1	12.7615	17.8181	10.38	16.8878	14.1607	15.2912	20.2428	18.3436	16.9022	14.918	22.6333	15.1897	16.6655	21.8907	20.4458	18.6488	18.3511	22.6745
ENSOARG00000001017	-	0	0	0	0	0	0	0	0	0	0	0	0.119096	0	0	0	0	0	0
ENSOARG00000001018	-	0.270704	0.484816	0.550208	1.08951	2.76372	2.21908	0.303792	1.19353	3.10779	1.47233	1.75563	2.57017	2.34776	2.0909	3.2361	6.27865	4.19668	6.17546
ENSOARG00000001019	BICDL2	0.733141	0.400945	0.579182	1.26984	1.5347	2.03566	6.85582	10.5914	8.97417	12.9747	13.0249	12.9306	15.1319	18.3799	16.871	21.7179	23.2527	20.0518
ENSOARG00000001020	BCOR	5.8506	7.31972	7.69571	13.5514	11.5237	11.3887	12.1228	11.5259	12.2346	9.90773	9.81546	9.40137	9.61674	10.3435	10.7646	10.4218	9.14809	9.81254
ENSOARG00000001021	-	0	0	0	0	0	0	0	0	0	0	0.0601853	0	0	0.0484046	0	0	0	0
ENSOARG00000001022	CSTF2	12.8753	12.2072	12.7546	12.6287	12.0087	13.3435	13.8047	14.2573	13.6418	14.2064	16.6189	16.4691	17.9974	17.9496	16.713	18.3976	16.869	20.2484
ENSOARG00000001023	-	0	0	0	0	0	0	0.291484	0.0408916	0	0	0	0	0	0	0	0	0	0
ENSOARG00000001024	-	0.590112	0.528267	0.999099	0.593522	0.772252	0.644788	2.86993	1.0838	1.58033	0.641631	0.850115	1.01825	1.34	1.59484	2.61182	1.6724	1.44407	1.01941
ENSOARG00000001025	-	1.41001	1.85958	2.63834	3.50793	3.43714	3.64832	2.58161	4.25216	1.95875	4.1956	3.63467	2.62495	3.26262	4.03934	3.34987	2.46602	5.56834	3.30741
ENSOARG00000001026	SLC13A5	0	0.152557	0.0989474	0.0979667	0.324986	0.0798142	0.0819767	0.10732	0.0558949	0.0794234	0	0.0420209	0.135708	0.00940518	0	0.0376284	0	0.100971
ENSOARG00000001027	-	1.28993	1.53923	1.74705	0.864868	0.506241	0.176063	0.241154	0.236918	0.246604	1.40233	1.39364	1.4837	1.59741	1.0789	1.42708	1.49521	1.57806	2.00539
ENSOARG00000001028	CLDN8	8.30444	3.46824	3.18673	13.4562	14.342	15.8767	37.2763	38.8388	37.5908	62.6003	53.4995	52.4588	38.6234	39.8584	49.6138	55.8332	56.6671	78.4214
ENSOARG00000001029	-	0	0	0	0	0	0	0	0	0	0	0	0	0	0	0	0	0	0
ENSOARG00000001030	ABCD4	15.4253	21.5833	19.0535	22.0096	16.8556	18.156	14.804	12.6057	15.021	13.5587	13.9062	15.8565	14.4017	12.758	14.7323	12.7436	13.113	16.8067
ENSOARG00000001031	-	16.1697	14.2714	15.292	15.7017	9.89207	13.066	17.5196	17.5713	17.7883	17.8229	24.4974	19.5297	19.1962	20.1466	19.839	24.7331	20.1	21.0358
ENSOARG00000001032	TMEM229B	0.246791	1.32514	0.250686	2.97842	1.64673	1.11211	66.7419	72.8766	57.0664	95.3858	77.3205	78.7746	106.892	97.553	108.122	145.324	107.883	138.507
ENSOARG00000001033	FCHSD1	3.46731	4.62134	3.55431	5.1615	4.1619	4.96083	8.09127	7.92154	7.13064	6.95164	7.7517	9.33062	6.82835	7.33917	7.3203	7.16176	7.11727	7.68203
ENSOARG00000001034	GCFC2	15.8554	14.2137	19.0312	16.542	15.3628	17.2481	15.7686	14.0596	17.454	16.6825	16.7906	13.6089	13.6182	12.3037	13.6523	14.458	13.8535	14.6479
ENSOARG00000001035	GNGT1	0.548784	0.245598	1.95093	1.10384	0.215374	0.89931	0	1.51161	0.314745	0.298399	0.592844	0.473472	0.67954	1.48289	0.728639	2.12035	0.671296	0.284423
ENSOARG00000001036	MYOG	0	0	5.54001	0	0	0	2.40014	14.4938	1.10451	0	0	0.0922229	0	0	0	0	0	0.110852
ENSOARG00000001037	TWSG1	41.9043	33.9108	44.6957	30.3131	28.8506	32.7654	28.2452	23.0616	28.0475	30.6873	31.8238	29.2279	31.6791	34.0249	29.4212	27.8377	27.2965	25.8041
ENSOARG00000001038	DRG2	13.2755	15.756	13.89	15.3	12.792	15.0322	13.0433	16.3859	16.2156	15.177	17.482	13.9598	17.0756	15.0883	15.4314	17.084	14.8701	17.539
ENSOARG00000001039	RAP1B	178.142	148.688	149.282	125.426	131.068	117.391	105.996	94.1341	118.165	119.644	121.438	115.463	119.515	126.016	123.905	123.164	117.938	113.525
ENSOARG00000001040	REXO2	66.8477	53.4584	58.1026	44.7883	47.1215	43.9932	41.4442	37.4733	50.546	65.369	73.7651	53.7191	105.292	101.528	96.1238	98.7253	94.4958	92.3128
ENSOARG00000001041	-	0	0	0	0.0633569	0.0164838	0.0171985	0.0706942	0.0231431	0.0240893	0	0.0605033	0.0362376	0.0390102	0.0162134	0.0557669	0.0162248	0	0.0435371
ENSOARG00000001042	TEPP	0	0	0	0.154825	0.1208	0.126103	0.0863172	0	0.088268	0.167286	0.110821	0.464705	0	0.386175	0	0.178416	0.125527	0.478502
ENSOARG00000001043	-	0	0	0.0874898	0.0866893	0.0676382	0	0	0	0	0	0	0.0743118	0.160071	0.299395	0	0	0.0702512	0.089323
ENSOARG00000001044	ODF4	1.1767	0.994541	1.52727	1.51215	1.43688	1.17835	0.366792	0.720338	0.225032	0.0710918	0.376676	0.169177	0.121433	0.176657	0.347188	0.25258	0.159933	0
ENSOARG00000001045	DNAJC1	16.9246	12.7347	15.2205	10.6251	13.2014	13.514	17.944	12.789	17.6081	18.7137	18.1945	17.6391	20.3145	17.1034	20.323	18.0499	16.0308	18.0259
ENSOARG00000001046	CHRNA5	0.435361	0.311702	0.70753	0.350281	0.239239	0.071344	0.244273	0.0959543	0.0999262	0.189334	0.0626983	0.18779	0.296535	0.252095	0.288991	0.0336351	0.177529	0.225591
ENSOARG00000001047	-	28.0619	36.8642	40.0109	45.0534	36.1759	35.6492	30.046	36.027	23.931	16.7944	16.874	16.8799	7.81129	16.1001	11.9632	10.7436	13.6482	13.8754
ENSOARG00000001048	CRIPT	5.36812	3.14117	3.77498	2.28414	2.26906	2.53757	2.31697	4.55003	5.21275	2.6938	2.528	4.98736	2.68475	2.07226	3.83768	4.46766	4.54652	4.494
ENSOARG00000001049	GOT1L1	0.0410912	0.0367792	0.0417399	0.0206688	0.0483797	0.0673375	0.0230463	0	0	0.0670078	0.0295886	0.0177177	0.0254474	0	0.0545582	0.0476362	0.033515	0
ENSOARG00000001050	-	0	0	0	0	0	0	0	0	0	0	0	0	0	0	0	0	0	0
ENSOARG00000001051	REPS1	49.295	41.5499	43.386	56.3238	44.2953	47.9901	46.8117	44.1791	45.4109	52.7822	53.3742	56.5525	70.7284	59.8988	61.275	73.1646	61.618	64.7378
ENSOARG00000001052	-	0	0	0.375269	0.288987	0.354467	0.235432	0.598844	0.542771	0.376887	0.535578	0.739148	1.06242	0.965894	0.633854	0.926488	0.85654	0.368286	0.510573
ENSOARG00000001053	SYNDIG1L	0	0.0147553	0.0167372	0.016584	0.0388185	0.0135005	0	0.0363337	0	0.0358376	0.0237411	0.0426619	0.0306222	0	0.0218762	0	0	0.0170879
ENSOARG00000001054	-	0	0.23235	0.131779	0.261147	0.407513	0.106295	0	0.429107	0	0	0	0.11193	0	0	0	0	0	0
ENSOARG00000001055	RARRES2	54.1318	50.9331	46.4244	40.81	47.1323	35.5965	63.9634	96.6987	71.6935	69.2458	88.6163	105.993	67.8986	75.7038	74.0593	95.8191	100.062	93.2092
ENSOARG00000001056	-	0.0281679	0.151317	0.171754	0.283435	0.0442391	0.230904	0.22137	0.372605	0.0970072	0.0306463	0.101491	0.145858	0	0.0979102	0.0748332	0.174221	0	0.146024
ENSOARG00000001057	TMEM43	25.8977	22.851	20.9181	32.5318	29.2295	34.0022	30.0539	24.5823	25.4827	29.7966	33.373	26.9632	34.1974	36.6568	32.5877	37.8168	36.9842	39.8856
ENSOARG00000001058	LCN12	0	0	0.115697	0	0	0	0	0.12558	0	0	0	0	0	0	0	0	0	0
ENSOARG00000001059	-	12.5933	11.1248	11.9666	15.0352	11.1615	16.3762	26.258	28.3792	21.2583	20.1403	27.6207	26.0744	32.8516	32.2106	21.2497	34.0306	29.2223	27.9574
ENSOARG00000001060	KDR	47.6728	60.9547	54.9893	39.1065	34.2125	29.3424	38.8219	53.4345	49.7876	32.5705	36.1218	31.4067	20.9319	21.6552	26.2052	22.563	17.8593	20.5682
ENSOARG00000001061	-	0	0	0	0	0	0	0	0	0	0	0	0	0	0	0	0	0	0
ENSOARG00000001062	-	0.503098	0	0	1.0122	1.57993	0.549712	0.376467	0	0.384971	0.364622	0.724763	0.434054	0.311558	0.12949	0.222574	0.129581	0	0.52157
ENSOARG00000001063	CLDN17	0	0	0	0	0	0	0.517729	2.13511	2.01186	1.9061	1.72792	1.67171	0.342806	0.106876	0.367478	0.57046	0.903054	0.86072
ENSOARG00000001064	ITIH3	0.272995	0.244308	0.0924349	0.274556	0.267883	0.372786	0.204225	0.150397	1.5925	0	1.34358	0.196257	0.732493	0.535692	0.513443	1.01966	0.538055	0.613038
ENSOARG00000001065	-	0.0978796	0.42337	0.248554	0.607047	0.806763	0.467808	0.457653	0.449381	0.374412	0.195094	0.32899	0.379979	0.25253	0.302267	0.476466	0.340383	0.212875	0.270519
ENSOARG00000001066	-	34.4102	32.6497	39.8208	40.2526	39.0782	34.7033	37.1609	37.0596	39.9842	38.0693	39.7105	42.9833	41.4379	46.4669	49.0089	45.8103	47.1848	45.1069
ENSOARG00000001067	-	0.0726502	0.0433575	0.0245906	0.0243656	0.038022	0.0396908	0	0	0	0.0263395	0.0348809	0	0	0	0	0	0	0
ENSOARG00000001068	ADAM21	0	0	0.0294472	0.0291778	0.0910623	0.0237526	0.0976347	0	0	0.220729	0.0417698	0	0	0.10077	0.0384887	0	0	0.0300642
ENSOARG00000001069	GOLIM4	94.1005	122.851	123.331	132.532	154.555	129.688	96.6031	76.2671	86.7695	79.4064	82.2403	82.5545	53.5376	72.9641	70.4565	69.7462	53.4538	65.9808
ENSOARG00000001070	NOX1	2.64558	1.99624	2.44139	2.79989	2.93196	2.53603	2.75537	2.59121	3.55196	2.91398	2.37874	2.29728	2.74098	3.86481	3.19099	4.22259	2.82051	2.25814
ENSOARG00000001071	-	0	0	0	0	0	0.0208439	0	0	0.0291952	0.027679	0.0183364	0	0	0	0	0.0196638	0	0
ENSOARG00000001072	TRPC3	2.74256	2.63131	3.8901	0.993983	0.620663	0.303667	0.609993	0.871212	1.04912	0.429816	0.409307	0.447637	0.887353	0.276603	0.196801	0.133664	0.100754	0.204866
ENSOARG00000001073	-	0	0	0	0	0	0	0	0	0	0	0	0	0	0	0	0	0	0
ENSOARG00000001074	-	1.02828	1.91408	1.16983	2.02699	1.00093	2.05573	2.4001	3.35379	2.45446	2.05708	2.42922	2.2355	2.21576	2.17526	3.60404	4.35463	1.845	3.4957
ENSOARG00000001075	AP5S1	10.0178	9.51421	12.1486	10.6921	9.30852	9.04566	9.52111	9.57411	6.21743	10.5583	8.31974	7.58417	9.43124	9.82578	6.78576	6.00372	5.33572	9.11169
ENSOARG00000001076	NPC2	134.094	172.967	158.801	143.105	127.422	132.996	109.611	122.103	112.391	132.217	126.372	158.884	150.441	150.423	148.502	142.626	193.909	184.009
ENSOARG00000001077	RALBP1	30.8454	24.325	25.39	29.534	30.8346	32.7611	36.1431	31.3735	32.9176	44.5704	40.7783	43.9593	39.596	42.7229	50.6827	52.8121	38.8564	52.4232
ENSOARG00000001078	-	4.23784	4.93304	4.395	6.587	5.97886	4.63782	7.98148	7.1187	7.10789	7.02409	5.0801	5.19003	6.82635	5.51414	5.66569	8.90886	5.12405	8.38544
ENSOARG00000001079	-	1.37196	1.96443	1.81163	2.62159	3.44632	2.02333	1.23162	1.96519	2.20414	1.49156	0.988105	1.30199	1.5291	1.48289	2.18572	2.54455	1.1189	1.56418
ENSOARG00000001080	-	0	0	0	0	0.0208162	0.0217187	0	0.0292256	0.0304205	0	0	0	0	0	0	0	0	0.0274898
ENSOARG00000001081	MCOLN1	7.83166	8.78888	7.98673	14.5655	12.1251	12.019	20.402	19.759	14.9079	19.3612	19.5637	19.4919	26.999	30.7845	24.9626	33.1193	31.1004	33.3708
ENSOARG00000001082	KRBA2	19.4469	14.2114	17.1042	12.2675	12.3755	12.0055	8.17823	6.55101	9.90401	6.13036	5.99501	4.83128	5.70022	5.58221	5.04148	4.74272	4.37967	4.77065
ENSOARG00000001083	-	0	0	0	0	0	0	0.168209	0.0550664	0	0.054341	0	0	0	0	0.0663101	0	0	0
ENSOARG00000001084	-	11.1135	11.5663	11.3522	8.7911	8.28308	8.64547	10.1592	9.21866	9.31449	9.4356	12.6364	11.4729	13.6471	11.6653	13.3455	13.8959	14.9708	15.8544
ENSOARG00000001085	-	2.65834	6.02701	5.22047	3.9214	3.61725	5.22757	5.76735	2.92921	2.44049	3.27572	5.87175	2.59919	3.84082	2.80497	4.47053	3.97177	3.46896	3.12263
ENSOARG00000001086	-	7.92773	7.86606	8.05269	6.41329	5.4116	4.23627	3.28783	3.22837	2.76884	3.56015	3.1032	2.52758	2.66792	3.32643	2.9744	3.59605	2.10834	2.32221
ENSOARG00000001087	SRRD	17.4296	17.4926	21.3087	8.57705	15.6372	22.9008	19.3496	17.0105	13.7871	22.4695	6.81493	9.45167	12.2188	8.62675	15.5371	9.90974	6.59997	10.323
ENSOARG00000001088	-	0	0	0	0	0	0	0	0	0	0	0	0	0	0	0	0	0	0
ENSOARG00000001089	OXSR1	26.1852	24.6712	26.9993	29.6324	25.6403	25.8884	31.6891	30.7678	28.3275	28.5983	33.3392	33.3231	29.469	32.2001	36.757	31.8339	30.1499	33.5258
ENSOARG00000001090	FBXO44	22.5911	19.3537	14.9714	24.7922	17.4312	23.52	16.5397	15.1768	9.6758	7.34762	12.7946	9.16181	11.159	8.69601	12.0485	10.2959	7.03403	9.40598
ENSOARG00000001091	U2AF2	24.7086	26.7783	22.2057	29.2124	24.3832	28.1422	25.5644	24.8123	21.719	26.2925	27.452	21.203	23.1124	20.7001	26.8133	23.5298	24.9041	28.6518
ENSOARG00000001092	-	0	0.339371	0.128318	0.889731	0.0992027	0.621342	0.850901	0	0.580178	0.274755	0.182015	0.218084	0.15654	0	0.167718	0.0976437	0	0
ENSOARG00000001093	NME6	17.4329	14.5153	17.4837	15.9795	14.9843	16.2727	16.839	19.4522	16.5871	14.0355	13.033	17.9904	17.2168	15.589	19.1895	16.7975	17.0977	18.6403
ENSOARG00000001094	ADRB3	0.0526369	0.0471349	0.106985	0	0	0.0431266	0.177271	0	0	0	0.0758396	0.136281	0.130417	0	0.209722	0.203468	0.214738	0.272874
ENSOARG00000001095	INTS3	18.9292	22.2395	19.3787	27.3726	20.0462	23.1241	24.7566	21.3363	21.736	18.9773	22.7807	18.7662	17.3906	15.5367	19.3036	21.4302	14.851	20.7923
ENSOARG00000001096	-	0	0	0	0	0	0	0	0	0	0	0	0	0	0	0	0	0	0
ENSOARG00000001097	-	49.7273	45.077	38.1279	33.5569	33.2438	36.0127	16.2009	20.8569	14.3585	19.882	19.4102	14.3923	29.0036	19.6916	14.056	17.8507	24.8572	24.6064
ENSOARG00000001098	ZNF319	1.28989	2.40497	1.23746	2.55856	2.25019	2.05506	1.76915	1.85559	1.35693	1.36347	1.67747	0.896433	0.998401	1.46616	1.23683	0.719921	1.1397	0.928412
ENSOARG00000001099	NELFB	4.46617	6.01046	5.66224	8.67968	6.95929	9.68499	8.06417	7.32627	6.24288	6.86384	6.1917	6.92385	5.94685	6.90929	8.11404	8.48586	6.05265	8.52716
ENSOARG00000001100	-	0.268504	0.480539	0.272742	1.08016	2.42387	1.64997	2.86231	4.28987	3.85154	2.91924	4.06114	3.24286	1.49628	2.1248	3.92113	4.04608	1.53288	5.84398
ENSOARG00000001101	GNG11	427.911	444.914	512.327	328.578	341.372	300.491	204.995	250.612	251.755	187.729	249.728	232.676	127.232	171.841	142.12	128.493	143.091	106.916
ENSOARG00000001102	KIF2C	7.71371	7.43927	7.56768	5.89077	5.16209	5.34868	4.3012	4.23659	4.57729	4.40168	4.05472	3.53401	5.19173	5.79362	6.40859	4.60967	4.97238	5.22652
ENSOARG00000001103	-	7.4937	7.30926	7.78296	8.9764	9.58414	6.347	7.55898	5.65948	3.18869	4.94342	5.76127	4.64892	6.30855	6.53319	8.16037	3.44865	2.74686	7.24335
ENSOARG00000001104	-	0	0	0	0	0	0	0	0	0	0	0	0	0	0	0	0	0	0
ENSOARG00000001105	-	0.159116	0.284968	0	0.160144	0	0.391236	0.357308	0.175428	0.1826	0.346066	0.114684	0.274686	0.0985342	0.0614807	0	0.369089	0	0.165009
ENSOARG00000001106	-	0	0.0438155	0	0	0	0	0	0	0	0	0	0	0.0606317	0	0	0.0378198	0	0
ENSOARG00000001107	USB1	6.04905	8.61892	7.51887	8.24511	6.24813	6.65195	6.34155	5.34986	6.48517	7.1825	8.02581	5.0126	6.11128	6.39086	8.665	6.76601	5.45285	5.93962
ENSOARG00000001108	CCDC106	3.43537	5.01623	3.48953	8.00128	6.056	6.46909	7.84551	7.10588	3.45823	6.74934	6.07735	6.75939	8.09835	8.86433	5.92125	6.05488	6.39015	8.37066
ENSOARG00000001109	HMGN5	1.5005	1.31114	1.48815	1.05757	1.00169	0.919656	1.00764	0.846212	1.03046	0.847815	1.16584	0.784855	0.863275	1.20864	1.25487	0.986094	1.07924	1.11436
ENSOARG00000001110	SBK1	1.27561	2.03499	0.507012	2.67741	1.43672	3.58995	1.61815	1.22222	1.59115	0.9648	1.27829	1.10046	0.789864	0.834979	0.883589	0.557173	0.678481	0.287388
ENSOARG00000001111	ID1	17.4459	19.2724	16.8903	15.764	11.3414	14.1827	21.7188	36.1939	28.9363	41.344	45.4518	30.9247	33.5896	24.3605	31.1238	32.7573	47.1323	39.6958
ENSOARG00000001112	LINC00493	15.447	12.6721	14.3829	12.4285	12.126	12.6565	10.9784	6.80836	9.15885	9.51684	7.23178	13.5483	18.0139	14.9074	12.3048	17.7071	10.9185	15.7434
ENSOARG00000001113	COL16A1	421.547	508.163	348.451	404.417	366.942	404.071	261.173	176.612	240.205	107.758	102.716	85.3592	64.7398	84.2797	90.763	49.8612	43.2816	52.6885
ENSOARG00000001114	-	0	0	0	0	0	0	0	0	0	0	0	0	0	0	0	0	0	0
ENSOARG00000001115	ACTR1A	67.9808	63.5118	53.7702	55.7427	48.2854	48.9476	49.0991	43.335	42.9109	57.6136	53.9435	57.9797	66.1727	61.3895	56.7668	73.2671	69.0683	75.3327
ENSOARG00000001116	-	0	0	0	0	0	0	0	0	0	0	0	0.0440979	0	0	0	0	0	0
ENSOARG00000001117	ZNF784	1.13989	0.480082	0.681125	1.079	0.894845	0.714215	1.27919	1.25605	0.846444	0.728994	0.724422	0.636344	0.498226	0.776523	0.890203	0.414546	1.03905	0.555969
ENSOARG00000001118	RNF133	0.220675	0.0987588	0.336238	0.110999	0.0866056	0	0.0618835	0.121593	0.44316	0.0599955	0.357627	0.142771	0.068331	0	0.0732101	0.127912	0	0.114371
ENSOARG00000001119	-	18.5799	15.9263	15.8468	16.7154	17.4779	19.3987	16.0114	12.8711	11.7856	10.9953	11.9706	11.0918	12.0388	13.0737	11.8653	12.5409	9.9744	9.99433
ENSOARG00000001120	-	0	0	0.0904809	0	0	0.0729835	0.200032	0.196419	0	0.193738	0.0642036	0	0.331086	0.0344187	0	0	0	0.184754
ENSOARG00000001121	-	4.21679	6.53039	5.01948	9.67477	7.5644	8.32721	9.24218	7.75006	6.59712	8.22014	7.04717	7.03417	7.59864	8.87666	10.2564	10.0053	6.838	9.01425
ENSOARG00000001122	HYAL4	0	0.0750117	0	0.126417	0.197375	0.0343164	0.0470033	0.184665	0.0961782	0	0	0	0.103774	0.080885	0.166879	0	0.0683544	0.0434351
ENSOARG00000001123	ALKBH3	23.5417	22.1739	27.0128	24.773	26.2949	26.5522	19.6505	19.5352	21.2628	28.2025	20.9334	24.823	31.6291	26.422	26.3352	29.0301	23.7633	21.915
ENSOARG00000001124	EIF4EBP1	50.1515	66.3212	55.1438	36.9195	33.2814	28.3831	41.1939	50.3235	37.7755	21.7357	24.9501	24.6811	29.8804	27.4766	20.8216	25.3051	25.4412	33.5817
ENSOARG00000001125	TAS2R16	0	0	0	0	0	0	0	0	0	0	0	0	0	0	0	0	0	0
ENSOARG00000001126	-	0	0	0	0	0	0.0556291	0	0	0	0	0	0	0.0420455	0	0	0.157494	0.166184	0.35198
ENSOARG00000001127	-	2.20338	2.324	2.59782	3.71977	2.50184	3.41728	4.72439	4.03197	3.43163	3.85008	3.20232	2.74947	3.14287	4.00983	3.97006	4.25689	2.56719	3.38479
ENSOARG00000001128	EIF1AD	31.5923	29.7258	28.7926	29.1362	27.2508	22.9182	24.9426	33.7101	32.529	37.8781	41.1918	37.1658	58.3772	54.181	46.7508	53.557	50.412	66.6531
ENSOARG00000001129	-	0.980147	2.41977	1.92254	1.49565	0.795953	0.74771	0.606827	0.558623	0.659381	0	0.0730245	0	0	0.0391473	0.0448516	0	0	0.105103
ENSOARG00000001130	CHRNA3	2.59694	4.41578	3.29736	0.835788	0.591201	0.361729	0.349715	0.343372	0.715259	0.254123	0.0187094	0.336057	0.144721	0.290726	0	0.0200638	0.0635349	0.0807578
ENSOARG00000001131	-	0.124227	0.0635266	0.126188	0.0357086	0.069667	0.101787	0.179252	0.156448	0.0407359	0.192951	0.102263	0.0918593	0.0659355	0.0890667	0.212068	0.0822846	0.04342	0.239138
ENSOARG00000001132	RELL2	0	0	0	0	0	0	0	0	0	0	0	0	0	0	0	0	0	0
ENSOARG00000001133	XKRX	1.09514	0.735063	0.584025	1.84489	2.32119	2.08624	9.30927	10.2873	8.64033	15.4193	13.4093	13.1798	17.3938	15.5575	16.357	23.0622	18.2209	22.7015
ENSOARG00000001134	-	0.125568	0.224885	0	0.252757	0.394421	0.617599	0.281972	0	0	3.82433	1.71913	1.73406	3.18922	6.15877	7.17164	2.62122	2.45892	2.34365
ENSOARG00000001135	-	0	0	0.990534	0	0	0	0.673403	1.73573	0.602571	0.244651	0	0.258877	0.325116	0	0	0.289831	0.18352	0.155512
ENSOARG00000001136	RPS8	3319.27	2723.03	3229.67	2586.9	3155.51	3022.42	2760.18	2665.85	2200.47	3250.38	3294.89	3519.69	3365.45	2963.14	2456.77	3061.84	4234.91	3038.14
ENSOARG00000001137	-	0	0	0	0	0	0	0	0	0	0	0	0	0	0	0	0	0	0
ENSOARG00000001138	-	0.418331	0.486689	0.31869	1.55669	0.443328	0.668368	10.0693	11.27	12.0015	1.79651	0.994291	1.28116	2.91408	2.59184	4.24868	2.58622	2.74648	2.51475
ENSOARG00000001139	GID4	3.91533	5.25599	4.14997	5.64993	4.14262	4.39359	5.15779	5.15827	5.37233	6.20029	5.70134	6.97588	6.42995	7.82002	5.19813	5.91994	7.01132	8.02793
ENSOARG00000001140	-	0.0266275	0.0119166	0.0270479	0.0669532	0.0313505	0.0436354	0.0298834	0	0	0.144744	0.115071	0.195257	0.164877	0.0668143	0.12373	0.144036	0.184588	0.110389
ENSOARG00000001141	-	0	0	0	0.103856	0	0	0	0	0	0	0	0	0.0639009	0	0	0	0.168405	0
ENSOARG00000001142	ITPKB	18.0841	19.3305	16.168	21.966	18.6574	17.7769	21.4826	23.1371	17.1331	22.7249	22.5816	22.2491	17.9673	19.744	19.981	20.8048	17.7343	23.5105
ENSOARG00000001143	-	1.19165	1.06647	0.756461	0.149849	1.28621	1.09838	1.33719	1.14889	0.854643	1.45758	0.643659	1.02799	1.10677	1.03499	0.395547	0.920885	1.2148	1.08065
ENSOARG00000001144	-	0	0.224885	0	0.505375	0	0.205866	0	0.830504	0.1441	0.136616	0	0	0	0.0485179	0.500301	0.291269	0	0.130218
ENSOARG00000001145	-	0	0.014336	0	0	0	0	0	0	0	0	0.0115389	0	0	0.00618584	0	0	0	0
ENSOARG00000001146	ABRACL	56.2023	46.6561	48.8226	44.7595	54.8998	46.2581	64.2107	77.6204	54.8664	101.197	78.2125	98.289	147.235	144.312	111.756	118.703	166.136	147.87
ENSOARG00000001147	-	3.11598	6.00623	4.13909	5.54453	7.71463	5.89183	8.87632	3.43343	6.05159	7.03632	8.28669	9.71891	10.9831	7.49483	6.36444	8.15036	9.18805	10.4341
ENSOARG00000001148	HFE	12.5989	14.0524	11.2215	9.73749	8.91589	10.0179	10.238	11.147	11.3245	6.27546	8.44859	7.44247	9.68443	9.03232	11.5357	10.4078	7.59271	10.2923
ENSOARG00000001149	-	0	0.221329	0	0	0.38825	0.135074	0.0924583	0.0908342	0.0945479	0.537651	0	0.284458	0.102091	0.254544	0.21888	0.19111	0.201654	0.256318
ENSOARG00000001150	-	0.126584	0.453302	0.77185	1.01893	1.39175	0.830132	1.98965	0.97679	0.726619	0.275311	0.638477	0.218526	0.392102	0.684409	0.504352	0.391469	0	0.393817
ENSOARG00000001151	TMEM150C	5.79257	7.47977	5.46366	10.8195	12.0178	11.3231	21.9154	20.9719	17.6634	20.2433	21.3375	18.5615	15.1159	13.8	19.8854	14.6445	15.9278	14.6665
ENSOARG00000001152	-	1.35855	2.85711	2.89786	3.14258	1.81295	2.89408	1.14339	1.8712	1.16929	1.62472	1.27202	1.58222	2.01891	1.1013	1.89384	1.41734	0.775596	2.18252
ENSOARG00000001153	-	0	0.0590678	0	0	0.103598	0	0.0740252	0	0	0	0	0.170783	0	0	0.0875741	0	0.107651	0
ENSOARG00000001154	EML1	12.1996	13.6474	15.0114	17.7311	14.2095	15.6641	14.0519	13.7157	13.2034	10.0557	10.8585	10.2038	8.72098	10.3569	9.84309	8.91038	7.523	9.43192
ENSOARG00000001155	HECA	9.42814	13.3422	8.25587	14.9474	11.9586	15.6403	16.3131	16.7345	11.5658	13.1794	17.6289	13.5028	20.1597	16.9248	19.6082	18.9508	17.0834	20.1214
ENSOARG00000001156	-	0	0	0	0	0	0	0	0	0	0	0	0	0	0	0	0	0	0
ENSOARG00000001157	-	0	0	0	0	0	0	0	0	0	0	0	0	0	0	0	0	0	0
ENSOARG00000001158	LAT	0	0.2882	0.245322	2.59126	1.01131	2.04505	1.53601	1.9518	1.47835	1.92583	3.18949	1.87544	1.79482	2.1446	1.8172	3.29775	1.64169	2.1697
ENSOARG00000001159	MMP15	13.8274	19.3834	15.9721	28.029	22.55	31.5575	17.2334	17.5284	14.8501	6.61883	5.88302	3.77404	3.2392	2.84605	5.32052	2.29317	2.22056	2.06096
ENSOARG00000001160	ARAP3	3.92583	5.60378	4.47371	5.0239	4.5399	3.53947	5.21079	6.79104	5.84552	4.3754	5.80722	4.37014	2.84042	3.21567	4.09122	3.79504	2.81166	3.12101
ENSOARG00000001161	MMP25	0	0.177723	0.151282	0.249693	0.0389725	0.122028	0	0.27353	0.0569539	0.10794	0.0357706	0.171352	0.153729	0.153332	0.131849	0.230201	0.0404781	0.257281
ENSOARG00000001162	-	0.119794	0	0	0	0	0	0.134437	0.132075	0.137475	0.260544	0.1726	0.206804	0.148443	0.0925282	0.318256	0	0	0.248462
ENSOARG00000001163	-	0	0	0.224159	0	0	0	0	0	0	0	0	0.0951506	0	0	0	0	0	0
ENSOARG00000001164	BEST4	0.361888	0.404812	0.459501	0.773422	0.568174	1.55669	0.659898	0.498455	1.29777	1.18036	0.619035	0.50731	1.59657	1.90338	3.06284	0.489389	1.06988	0.984585
ENSOARG00000001165	-	0	0.314535	0.238011	1.00154	0.0919576	0.383975	1.1832	1.29088	1.7478	0.0637031	0.379728	2.12245	0.108812	1.10801	1.32207	2.53502	0.286666	0.364253
ENSOARG00000001166	NRIP1	40.7875	34.5345	33.9245	26.4293	22.9776	24.7065	26.4149	25.7384	25.5237	33.9991	32.7656	33.353	41.0926	38.4203	35.678	40.0725	38.4547	38.7814
ENSOARG00000001167	COX4I2	1.92622	3.2978	1.27604	1.51617	2.564	1.57827	1.97357	2.76844	3.07545	3.55114	3.55887	2.09528	2.85216	2.78034	3.00204	1.22971	3.55179	2.51727
ENSOARG00000001168	PPP4R1	18.3796	18.177	15.7379	21.2786	19.6067	18.5087	18.5067	17.4546	16.1616	17.9068	16.9265	17.4849	19.1472	20.7994	21.2901	20.9617	16.2997	20.1518
ENSOARG00000001169	-	0	1.03174	0.15614	0	0.362017	0	0.345018	0.338704	0	0	0.276794	0.331516	0.237959	0	0.10199	0.534527	0	0
ENSOARG00000001170	LTBP2	2.75281	5.58353	7.36304	8.50894	6.67487	7.37621	22.3993	23.9851	27.8952	24.7988	25.0558	21.9791	14.446	20.4984	29.1815	18.7273	14.3811	19.069
ENSOARG00000001171	-	5.5609	6.39046	4.55739	8.70701	5.6055	7.35228	6.73668	6.40595	5.72894	4.53453	4.64246	6.81454	4.53898	5.24473	7.04729	6.29962	5.92692	5.50167
ENSOARG00000001172	NXPE4	0.0996836	0.142731	0.202504	0.541375	0.367782	0.310365	0.503375	0.724926	0.331741	0.801996	0.380519	0.816965	0.234548	0.734968	0.489657	1.20942	0.707297	0.46492
ENSOARG00000001173	-	0	0	0	0.128311	0	0	0.071535	0	0	0.346696	0.0459439	0.440118	0.236924	0.640057	0.169347	0.0492698	0.468109	0.396557
ENSOARG00000001174	-	34.2105	33.6571	35.4187	16.8938	20.521	16.7383	28.9536	41.9312	24.3941	47.8386	39.2165	40.9456	63.0902	57.8012	69.1298	69.9261	66.6278	79.6098
ENSOARG00000001175	-	1.53883	1.87334	2.586	3.12945	2.82458	2.38263	2.43789	1.90756	2.02564	2.23897	1.79291	1.50327	2.06685	1.62049	2.41856	2.30844	1.42115	2.01712
ENSOARG00000001176	-	0	0	0	0	0	0	0	0	0	0	0	0	0	0	0	0	0	0
ENSOARG00000001177	-	21.8615	21.0843	25.4941	19.9591	21.5769	24.6947	22.0912	19.7622	21.13	24.1148	25.3768	20.5081	39.3292	26.6491	26.77	27.351	30.207	32.3931
ENSOARG00000001178	-	0.238329	1.38637	1.08935	0.719142	0.280602	0.781115	0.401139	1.70691	1.77776	0.647826	0.514927	0.411244	0.590304	0.551997	0.949142	0.552482	0.680308	0.617474
ENSOARG00000001179	-	0	0	0	0	0	0	0	0	0	0	0	0	0	0	0	0	0	0
ENSOARG00000001180	-	0	0	0	0	0	0	0	0	0	0	0	0	0	0	0	0	0	0
ENSOARG00000001181	-	0	0	0	0	0	0	0	0	0	0	0	0	0.102361	0	0	0	0.0673743	0
ENSOARG00000001182	SMKR1	0.947755	2.82755	5.13495	1.90682	2.97633	2.58892	0.709203	5.57048	2.17567	2.061	0.682668	1.63537	1.76078	2.56141	2.09737	1.46491	1.80385	2.94731
ENSOARG00000001183	-	0	0	0	0	0	0	0	0	0	0	0	0	0.0212302	0	0	0	0	0
ENSOARG00000001184	CHRNB4	0.0837502	0.0374808	0.0425151	0.25271	0.0328684	0.0686221	0.0469718	0.13844	0.0961138	0	0.0904741	0	0.0259196	0	0	0.0323518	0	0.086812
ENSOARG00000001185	ARFGEF1	17.6579	15.351	17.448	18.9199	18.6552	17.1471	17.556	15.3708	19.0984	20.0675	19.3847	18.2514	23.978	20.5191	21.5523	25.3783	22.2591	22.9489
ENSOARG00000001186	-	0	0	0.0254247	0.0251796	0	0.0102489	0	0	0	0.0272062	0.0180231	0	0.0155006	0	0.0664651	0.0193373	0.0102025	0.0259446
ENSOARG00000001187	ITGA6	22.3517	22.2199	28.1027	41.4763	36.1098	41.7842	45.6848	41.673	45.5055	68.8322	70.4581	63.3238	86.0929	77.7172	65.7156	74.1401	60.9645	67.9288
ENSOARG00000001188	SBK3	0.118488	0.0530268	0	0	0	0.194169	0.0664544	0	0	0	0	0	0	0	0	0	0	0.0614096
ENSOARG00000001189	-	0.147956	0.29132	0.270534	0.327386	0.348476	0.193986	0.13285	0.652157	0.475444	0	0.149199	0.255302	0.384805	0.148515	0.432199	0.205821	0.144825	0.552098
ENSOARG00000001190	RBP3	0.0648137	0.24651	0.164592	0.0488837	0.0254366	0.0663758	0.0363694	0.0714076	0.0185863	0	0	0	0	0	0	0	0	0.0167958
ENSOARG00000001191	TMEM140	6.53978	7.50918	9.27502	9.18353	8.81466	8.18932	9.83128	10.0614	10.3372	6.57367	7.37655	6.91943	6.87648	5.76365	8.84626	6.86567	8.15156	6.65032
ENSOARG00000001192	ARL13A	1.47733	1.27129	1.84696	2.22873	3.30081	2.14159	2.42302	2.567	1.23891	2.22403	1.71888	2.50004	1.16109	1.0748	2.1877	2.72248	0.324398	1.00117
ENSOARG00000001193	-	1.76913	2.05489	2.63822	3.93718	4.99377	4.287	3.2525	3.19367	3.11017	1.59609	2.16892	3.02005	3.23981	3.19676	3.54815	2.64711	3.03927	3.47222
ENSOARG00000001194	FBXO2	1.94629	1.11975	0.635455	1.32827	1.63701	1.42388	1.56009	1.37864	0.957215	0.906912	2.05269	3.11832	1.63558	1.58317	0.922843	3.59908	1.41732	1.72906
ENSOARG00000001195	-	1.45268	1.22715	1.5997	2.92203	2.77098	2.22478	2.33098	1.82507	1.49569	1.12182	1.48633	1.18296	0.99198	0.974809	1.15358	0.79737	0.797238	1.02721
ENSOARG00000001196	-	0.549402	0.684082	0.922031	1.51351	0.918828	1.01774	0.723758	0.86857	0.219311	0.493445	0.240861	0.226693	0.591642	0.368841	0.539125	0.184589	0.662375	0.618941
ENSOARG00000001197	-	0	0	0	0	0	0	0	0	0	0	0	0	0	0	0	0	0	0
ENSOARG00000001198	-	2501.12	1236.45	1435.02	883.023	1120.91	1639.23	864.723	854.117	1022.81	794.782	992.124	1013.5	1123.57	924.871	729.88	874.423	1196.83	948.487
ENSOARG00000001199	KIAA1841	9.58436	8.81164	8.47044	9.7483	10.4498	10.0862	7.38292	6.05606	6.55584	4.83739	5.36914	3.68269	3.21324	3.15289	3.10326	2.42706	2.67186	2.83422
ENSOARG00000001200	LUZP6	32.2731	32.8816	22.1907	40.9477	58.4647	90.7201	49.5882	45.9556	31.3386	23.7525	52.2113	25.2722	71.9416	36.9917	28.345	28.7773	19.4372	26.7596
ENSOARG00000001201	-	8.88355	7.95018	8.51525	6.54359	8.83986	8.40644	7.58195	6.34196	7.89732	9.11443	9.37226	7.448	7.59257	4.97494	8.47181	7.05856	8.57189	6.48417
ENSOARG00000001202	PLK3	3.74509	5.10362	4.95694	5.42162	3.67493	3.74271	21.7138	22.8841	20.5449	39.33	33.9834	38.967	52.9855	50.0854	55.1455	76.5205	57.7335	79.956
ENSOARG00000001203	-	0.341866	0.611834	1.73631	1.54724	2.68362	2.24076	1.72641	1.50677	2.15774	1.48674	2.09285	1.91697	2.54014	1.51765	2.72319	1.32087	3.34574	2.12599
ENSOARG00000001204	-	0.678172	0.30343	0.516658	1.19363	0.532374	0.694589	0.190274	0.280257	0.778287	0.0921882	0.305298	0.292552	0.209939	0.392681	0.337601	0.524081	1.38277	0.615001
ENSOARG00000001205	-	0	0	0	0	0	0	0	0	0	0	0	0	0	0	0	0	0	0
ENSOARG00000001206	-	41.7067	35.0303	41.4964	33.1787	32.6061	32.9122	28.0048	25.6147	31.3849	28.9911	33.1173	23.8889	30.6938	30.7485	22.4663	21.9274	25.372	18.0705
ENSOARG00000001207	SLC22A14	0.0332444	0.505994	0.236476	0.033459	0.23498	0.545008	0.0746529	0.256531	0.152678	0.39776	0.598863	0.573852	0.638424	0.513554	0.971424	0.41124	0.78663	1.10311
ENSOARG00000001208	ASH2L	24.7571	24.1866	23.9952	25.6375	21.7133	21.6518	17.2607	16.9853	17.1538	16.5056	19.009	18.1631	19.2139	17.4267	18.6048	20.3956	17.3614	20.9221
ENSOARG00000001209	-	0	0	0	0	0	0	0	0	0	0	0	0	0	0	0	0	0	0
ENSOARG00000001210	CHRM2	2.01372	4.24513	4.50009	0.405071	0.175663	0.183317	0.20089	0.246529	0.205428	0.0972846	0.161166	0.0772187	0.0276995	0.0863815	0	0.0345734	0.109482	0.0927733
ENSOARG00000001211	CFAP20	46.8695	40.4958	61.3873	38.2809	27.8134	41.1399	25.2188	33.3514	34.5026	21.792	19.3215	32.8369	33.0336	24.7363	30.6425	30.8225	30.6303	18.6759
ENSOARG00000001212	ATPAF2	10.8724	10.9789	10.9258	12.8645	8.07857	10.8139	11.1569	9.60971	10.7423	11.1888	10.4691	9.42992	12.2406	11.6486	11.2699	12.8953	16.976	15.1256
ENSOARG00000001213	MED31	43.7604	32.3765	41.4015	31.1418	42.5375	34.8199	36.1654	30.4632	35.3527	40.3641	41.8732	43.4769	44.5092	39.7013	38.3825	38.7013	34.5307	41.0988
ENSOARG00000001214	-	0.0692499	0.124023	0.351842	0.62712	0.326336	0.567671	0.777453	0.38167	0.159019	0.3013	0.299376	0.358587	0.3432	0.401174	0.36795	0.214159	0.395528	0.789884
ENSOARG00000001215	PRKAR1B	4.09426	5.37402	3.82611	5.70994	5.14244	5.81473	4.71698	6.01515	5.70088	4.80754	4.443	2.35474	2.53518	2.02305	2.7541	3.71242	2.00351	1.8106
ENSOARG00000001216	TAS2R3	0	0	0.334084	0.992397	0.413136	0.431215	0.147657	0.0724954	0.528437	0	0.379052	0.113514	0	0	0.349379	0	0.214623	0.13638
ENSOARG00000001217	-	0	0	0	0	0	0	0	0	0	0.16508	0	0	0	0	0	0	0	0
ENSOARG00000001218	GDF2	1.51751	1.40189	1.29281	0.344614	0.653279	0.401101	0.109877	0.970871	0.393227	0.0532354	0	0	0	0.018906	0	0	0	0.101484
ENSOARG00000001219	TXLNB	0.0264363	0.118288	4.57837	0.199402	0.051886	0.184113	2.61057	8.62218	4.3534	0.172453	0.161839	0.205253	0.351938	0.112254	0.368525	0.234942	0.172486	0.205491
ENSOARG00000001220	BTBD19	0.900164	1.34264	0.533347	0.528078	0.412215	0.921923	2.35695	0.578578	0.860791	1.54956	0.864457	0.453004	2.22952	1.38992	1.79255	2.0869	0.978869	3.03216
ENSOARG00000001221	-	0	0	0.098021	0	0	0	0	0	0	0	0	0	0	0	0	0	0	0
ENSOARG00000001222	-	0.0908304	0.514892	0.49212	0.822265	0.118866	0.818743	1.76697	2.56916	1.52901	0.329212	1.02507	0.23512	0.506245	0.420811	0.160822	0.0233948	0.370439	0.219686
ENSOARG00000001223	TAS2R4	0	0.0630588	0	0.28342	0.110598	0.346356	0	0	0	0.153157	0	0.0607549	0	0	0.0934913	0	0	0.146055
ENSOARG00000001224	-	0	0	0	0	0.0772097	0	0	0	0	0	0	0	0.0608867	0.0759429	0	0	0	0
ENSOARG00000001225	ADORA1	0.13618	0.20314	0.138328	0.0456723	0.0356352	0.148797	0.458537	1.15057	0.156281	0.34551	0.326978	0.822508	1.15256	0.578343	0.843845	0.947291	0.444318	0.894038
ENSOARG00000001226	GDF10	37.3532	52.7926	40.0207	22.6807	22.6243	14.732	8.15868	10.6495	8.2435	1.41999	1.94411	0.713615	0.377406	1.22683	1.56056	0.639245	0.0710182	0.180511
ENSOARG00000001227	CHCHD4	7.54266	5.16201	6.45984	4.46243	7.31427	5.69544	3.81721	6.35566	3.56414	4.01988	6.60446	4.97607	7.1431	8.62096	6.87245	6.51474	8.20228	5.82499
ENSOARG00000001228	SH3BGRL	101.139	85.6608	115.443	77.1808	87.0891	66.1241	59.439	54.9173	63.1781	51.24	61.2805	42.0976	37.5756	45.8852	32.9459	38.999	39.2877	31.9883
ENSOARG00000001229	-	0.290084	0.259601	0.39286	0.72937	0.796995	1.18838	0.813803	0.799082	0.554818	0.420516	0.71384	0.417085	0.329305	0.102651	0.320927	0.056048	0.0591405	0.0501148
ENSOARG00000001230	-	25.1845	20.5288	23.6263	40.4941	43.6956	44.5558	17.2809	10.6052	18.0404	8.54577	12.1313	10.3791	7.05227	5.51115	13.4169	4.95861	4.31732	3.99015
ENSOARG00000001231	-	0	0	0	0	0	0	0	0	0	0	0	0	0	0	0	0	0	0
ENSOARG00000001232	-	0	0.515927	0.40385	0	0	0	0.356923	0.438087	0.0228033	0	0	0.0686061	0.0492327	0.00767776	0	0.0153586	0.0162067	0
ENSOARG00000001233	-	0	0	0	0	0	0	0	0	0.151396	0	0	0.227746	0	0	0	0	0	0
ENSOARG00000001234	-	0.0636141	0.227804	0.193912	0.256029	0.399687	0.469298	0.357091	0.140271	0.21908	0	0.183356	0.164702	0.43349	0.19654	0.253459	0.19673	0.155702	0.26388
ENSOARG00000001235	TRMT2B	2.29846	1.683	2.37717	3.32037	3.83829	2.43111	2.67306	2.48657	2.34995	0.99958	2.55845	2.23527	1.94076	1.38738	2.88511	2.93887	1.46558	1.51598
ENSOARG00000001236	TFIP11	14.251	14.8943	14.3746	15.0344	14.1405	18.1683	15.9083	13.0126	12.1228	14.9254	11.5385	10.9189	12.6349	12.7435	15.0171	12.8615	12.4763	14.7965
ENSOARG00000001237	-	7.8771	7.04955	7.53746	13.7779	11.8295	14.8726	15.245	18.3656	17.4242	33.2641	29.5187	24.7204	33.6481	34.0217	34.1019	44.0232	42.364	41.4131
ENSOARG00000001238	DMXL1	21.4582	20.4009	22.7968	25.0942	23.3301	23.0061	25.5949	23.0507	27.6669	26.0369	26.8473	26.8467	30.7578	30.5426	31.6048	38.9802	33.0675	34.0124
ENSOARG00000001239	-	0.111023	0.397429	0.126865	0.125619	0.337714	0.181925	0.093433	0	0.0637063	0.015092	0.0299841	0	0	0.0107142	0	0	0	0
ENSOARG00000001240	PEF1	26.9356	28.9009	24.639	33.9356	30.5803	34.054	39.5708	37.8976	35.0656	43.5345	46.5194	39.9162	51.6503	38.5731	40.2789	47.2269	42.5782	43.3775
ENSOARG00000001241	-	0.212761	0	0	0.285348	0.556806	0.290564	0.0795645	0.625258	0.569778	0	0	0.0611682	0	0.629772	0.0941272	0.1096	0	0
ENSOARG00000001242	-	0.440988	0.451074	0.511976	0.887112	0.692371	1.39377	1.55539	1.52724	1.5906	1.02745	0.998282	1.79363	1.56043	1.55651	2.34203	1.89876	1.43872	1.76305
ENSOARG00000001243	RAB31	43.409	42.2762	40.8514	32.4226	31.1534	30.337	22.3267	23.6813	23.1985	20.4747	22.1464	25.4252	21.8723	25.3001	19.6343	19.322	20.4786	16.7617
ENSOARG00000001244	SERPINI1	0.551842	0.516319	0.407667	0.327974	0.63012	0.554937	0.591121	0.248765	0.57573	0.463644	0.831086	0.800693	1.24259	1.55901	1.26552	0.872325	1.39117	1.14394
ENSOARG00000001245	SBK2	0	0.221329	0	0.0829202	0.129395	0.0675025	0	0	0.0945479	0	0.178087	0.0710809	0	0.0318339	0.109381	0.4459	0	0
ENSOARG00000001246	AREL1	8.80138	12.0369	12.6128	14.6077	12.456	11.9683	12.7053	10.5859	11.4755	12.4445	10.5059	11.1757	13.1386	11.2137	12.3159	12.9327	11.0539	14.0047
ENSOARG00000001247	TRBV15	0	0	0	0	0	0	0	0.207036	0	0	0.135348	0	0.116288	0.145044	0	0	0.15316	0
ENSOARG00000001248	FBXL15	2.31362	1.57362	1.50402	2.04772	2.03417	1.51651	1.45397	1.22364	2.86748	3.21981	1.93299	0.958076	2.06298	1.71478	1.35158	1.64494	1.736	2.39794
ENSOARG00000001249	SCD5	10.8277	14.8582	11.3243	15.9718	17.5664	18.4007	17.7309	12.5495	17.8563	11.6851	10.6293	5.88149	5.71132	6.44002	6.92144	5.7643	4.64439	5.07087
ENSOARG00000001250	FAM166A	2.20232	3.20277	1.39815	1.52283	1.89096	1.297	1.77632	1.8959	1.50059	3.36719	1.04095	3.20621	2.51435	2.81618	3.56349	5.37176	2.69426	6.1346
ENSOARG00000001251	TOP1MT	0	0	0	0.0429894	0.0670838	0.0349962	0.287702	0.0941846	0.0980833	0.0928988	0	0	0	0.0659832	0.0567078	0.0330148	0	0.0442954
ENSOARG00000001252	-	0	0	0	0.0365061	0.142446	0.118934	0.0407053	0.0399902	0.208208	0.0788885	0	0.125234	0.471855	0	0.0481556	0.0280358	0.0887793	0.188036
ENSOARG00000001253	OR6V1	0	0	0	0	0.052463	0	0.150024	0	0	0	0.0481527	0	0.0827856	0.025814	0.443675	0	0.0544897	0.0692826
ENSOARG00000001254	-	36.1988	89.9648	56.8449	63.324	34.0659	35.0093	35.0577	35.7488	30.3814	14.4853	13.7115	11.9385	6.13104	14.1804	27.7053	7.07132	4.37203	6.17171
ENSOARG00000001255	-	0	0	0	0	0	0	0	0	0	0	0	0	0	0	0	0	0	0
ENSOARG00000001256	TXNDC2	0.29738	0.0665434	0.113259	0.0747908	0.0583546	0.0913581	0.208568	0.0819289	0	0.16166	0.0267801	0.192397	0.20715	0.358739	0.34546	0.0287187	0.242522	0.077063
ENSOARG00000001257	-	0	0	0	0	0	0	0	0	0	0	0	0	0	0	0	0	0	0
ENSOARG00000001258	-	0	0	0	0	0	0	0	0	0	0	0	0	0	0	0	0	0	0
ENSOARG00000001259	UBE2Q2	45.0801	36.5739	41.807	36.8165	44.8531	40.9834	37.873	35.4806	47.1212	42.8006	49.035	45.6165	39.5473	33.6269	37.4786	41.835	37.0825	41.0527
ENSOARG00000001260	CSNK2A2	35.4615	32.3161	41.684	37.7515	31.3492	41.0603	44.8139	47.1464	46.7214	59.6301	50.2421	58.6692	102.645	86.4398	73.9339	89.0769	70.4804	78.5485
ENSOARG00000001261	SPAG1	7.98298	9.25277	8.80591	9.22508	8.74471	7.21561	7.77758	8.74589	7.7437	8.05768	8.81413	9.15636	16.2883	15.0817	12.2384	18.1541	18.6183	15.505
ENSOARG00000001262	-	18.6949	17.8992	14.5871	17.6993	17.6273	16.5586	26.0187	25.548	23.8512	39.9704	40.132	38.6538	46.3042	39.9948	41.7366	53.3905	46.3381	50.877
ENSOARG00000001263	-	3.48352	4.74036	4.94412	4.36737	6.40569	5.2393	6.21178	4.04872	3.61428	4.66943	5.29298	3.12876	3.75261	3.35265	5.19503	4.09338	3.11353	4.40185
ENSOARG00000001264	PTCH2	3.89239	6.80928	6.88779	21.1679	17.5592	17.5625	18.1636	15.5062	13.3804	13.232	9.20973	9.93727	9.84802	14.108	16.5787	10.3443	12.1237	14.8594
ENSOARG00000001265	SLC27A3	10.7176	10.3863	9.30026	10.5327	8.07689	12.4447	16.7348	11.5058	11.3857	12.8511	16.9606	10.8841	13.1591	12.9793	14.6356	16.3756	13.1866	13.1713
ENSOARG00000001266	TAS2R39	0	0.055387	0	0.124503	0.0485711	0.101406	0	0.340898	0	0	0	0	0.0766442	0.143323	0	0	0.100943	0
ENSOARG00000001267	-	0	0	0	0	0.116088	0.121122	0	0	0	0	0	0	0.091546	0	0	0	0	0.153306
ENSOARG00000001268	SSC5D	1.07719	1.53255	1.51502	4.50018	3.85945	4.86564	2.85155	2.70865	2.12369	0.91591	0.746011	0.559964	0.333507	0.453146	0.348366	0.330839	0	0.286277
ENSOARG00000001269	STAR	5.44585	4.36226	5.07076	5.4264	4.75007	4.29683	3.31967	3.83376	3.43341	2.81428	4.03136	3.33514	4.32963	2.82249	3.39191	4.68912	3.15295	3.8152
ENSOARG00000001270	-	0	0	0.121046	0	0	0	0	0	0	0	0	0	0	0	0	0	0	0
ENSOARG00000001271	ENTPD8	1.45489	0.628581	0.407692	0.252296	0.196934	0.657673	0.337768	0.386956	0.172699	0.0545588	0.758799	0.432805	0.0931927	0.503525	0.59947	0.504002	0.572834	0.208015
ENSOARG00000001272	TAS2R60	0	0	0	0	0	0	0	0	0	0.142562	0	0	0.121815	0.177213	0	0	0	0.0679754
ENSOARG00000001273	TXNDC17	55.7785	49.008	56.4859	46.8909	42.9882	40.5626	43.3779	53.2414	48.6405	75.0222	69.6036	66.2573	94.1674	77.228	71.8028	82.28	100.525	86.9821
ENSOARG00000001274	CDC25B	18.3872	23.888	18.5667	18.1645	15.4876	15.8383	16.6454	16.7439	13.3182	13.8401	13.3741	17.1769	21.8728	19.4601	18.0078	18.3014	14.7301	19.208
ENSOARG00000001275	-	14.2994	16.1741	15.7353	32.1587	22.2946	23.27	28.3043	35.2329	30.9965	34.9806	36.3335	35.6381	34.4335	29.9768	34.2776	44.509	33.6914	33.1411
ENSOARG00000001276	ZSCAN10	0	0	0.0355841	0	0	0	0.0393142	0	0	0.0381148	0	0.0302243	0.0216941	0	0.13958	0	0	0.0363297
ENSOARG00000001277	MYBPH	0.296681	0.606896	31.2998	0.937843	1.09798	1.25022	24.3049	182.936	31.4217	1.70503	2.83908	1.1701	2.09961	1.39075	2.4197	2.94794	1.17531	4.70052
ENSOARG00000001278	BANF1	266.923	281.596	221.943	227.441	185.164	209.212	178.109	175.143	155.818	173.319	169.389	171.509	164.42	149.015	149.503	151.305	164.029	187.319
ENSOARG00000001279	-	0.383754	0	1.16955	1.28676	0.803461	0	0.717833	0.563814	0	0.556388	0.184248	0.44152	2.21813	0.790179	0.339733	1.97736	1.14779	1.85632
ENSOARG00000001280	TAS2R41	0	0.060602	0	0.068113	0	0	0.0759479	0	0	0	0.146286	0	0.0838607	0	0	0	0	0.140365
ENSOARG00000001281	ACCSL	0.0398419	0.0118888	0.0134857	0.0133623	0.0521393	0	0.0894259	0.0146376	0.030487	0.11553	0.0382674	0.114588	0.0986932	0.0256393	0.176339	0.0615824	0.0866591	0.151436
ENSOARG00000001282	-	0	0	0.121393	0	0	0	0	0	0	0	0	0	0	0	0	0	0	0
ENSOARG00000001283	-	4.60688	4.24236	3.93353	3.89471	4.19298	3.71998	3.82111	4.70838	5.28682	4.50065	3.89521	4.66559	5.25045	4.20113	3.1025	6.24318	3.59393	3.87525
ENSOARG00000001284	FCF1	36.3623	36.8561	38.8518	34.0417	30.8482	29.9654	22.6956	21.1305	27.4185	27.002	28.0016	33.3591	41.463	44.0931	34.3638	35.5509	38.8869	36.4935
ENSOARG00000001285	-	0	0.0273686	0.0310448	0	0.0240007	0.0250413	0.240197	0.134753	0.17544	0	0.0220288	0.184656	0	0.0708207	0.0405768	0.0236235	0	0.126781
ENSOARG00000001286	-	1.33362	1.62759	1.35467	3.41422	2.85525	2.18543	3.53736	2.4046	2.36534	3.16365	4.54083	2.82407	2.25216	2.62096	3.70224	3.18557	3.85643	1.75919
ENSOARG00000001287	PTPN20	0.0411129	0	0.41781	0.165468	0.226027	0.0674039	0.0923223	0.589169	0.377631	0	0.296237	0	0.0764045	0.0317552	0	0.0953663	0.134192	0.0426355
ENSOARG00000001288	-	0.0121117	0.0216914	0.0123025	0.0365563	0.00951101	0	0	0	0.0138993	0	0	0	0	0.0374199	0	0.0280945	0	0.0125602
ENSOARG00000001289	NMBR	0	0	0	0	0	0	0	0.0282438	0	0	0	0	0	0	0	0.0198008	0	0
ENSOARG00000001290	PEX13	27.0061	21.3972	25.4187	22.9001	29.6996	23.6299	25.4957	20.9941	30.736	32.3791	33.8881	31.0148	32.2175	32.9876	29.7033	39.0215	29.8055	30.2249
ENSOARG00000001291	TMEM35A	45.9243	42.3576	40.5794	13.6678	12.8754	11.3269	4.60139	6.97076	6.04998	3.4391	3.96592	3.53741	3.33695	3.03006	3.57745	1.90124	1.91102	2.79284
ENSOARG00000001292	-	0	0	0	0.335051	0	0.0545627	0	0	0	0	0	0	0	0	0	0	0.217366	0
ENSOARG00000001293	-	0	0	0	0	0	0	0	0	0	0.443081	0	0	0.0420455	0.104885	0	0	0.387798	0
ENSOARG00000001294	-	0	0	0	0	0	0	0	0	0	0	0	0.186124	0	0	0	0	0	0
ENSOARG00000001295	DRC3	0.771439	0.46027	0.373159	0.812834	0.692089	1.02338	0.824475	0.566687	0.46373	0.599095	1.13773	1.17259	0.97811	0.865034	0.926658	0.880036	1.25835	0.494987
ENSOARG00000001296	ZNF696	7.46825	8.4756	10.9393	8.27311	8.02928	9.22306	6.61955	10.4951	8.50836	5.58968	7.71776	5.69593	5.09354	3.15455	3.59246	4.76771	3.57512	5.60908
ENSOARG00000001297	NOXA1	1.82792	1.96973	1.59149	5.55279	3.83628	7.27467	9.754	10.2352	8.1768	9.61251	8.27561	8.07799	8.08479	5.7747	8.07296	11.9928	11.5007	10.4782
ENSOARG00000001298	-	0	0	0	0	0	0.0299507	0	0	0.0419498	0	0.0263212	0	0.0226373	0	0	0	0	0
ENSOARG00000001299	PDCD10	106.391	91.4116	106.401	75.736	94.204	83.454	82.6626	71.1677	90.1847	101.607	121.827	113.856	137.734	138.938	104.078	126.461	146.14	110.27
ENSOARG00000001300	XYLB	2.79597	3.47534	2.40616	3.59315	3.38376	3.37273	2.61468	3.97941	2.94123	6.9242	7.27211	8.1409	6.87709	8.64966	11.3424	12.5742	7.12612	12.3162
ENSOARG00000001301	RRM1	102.555	93.9486	99.4387	76.504	78.1922	71.5166	52.9482	47.0003	60.3414	50.4121	52.8535	49.0193	64.6607	61.534	51.4913	48.7733	59.6557	49.6679
ENSOARG00000001302	TUBGCP2	19.4127	21.5471	21.1822	22.1764	21.8332	19.9874	21.1817	21.8748	20.2041	20.6814	16.884	17.9904	18.7338	17.137	18.9651	18.6817	15.8924	17.9693
ENSOARG00000001303	-	0	0	0	0	0	0	0	0	0	0	0	0	0	0	0	0	0	0
ENSOARG00000001304	-	0.0850785	0.0761854	0.0864185	0	0	0	0.0954774	0	0	0.0925645	0	0.0734019	0	0	0	0	0.069391	0
ENSOARG00000001305	HTR1F	2.55693	3.25447	3.69392	0.342915	1.6058	0.325884	1.21148	0.81392	1.43457	0.370643	0.122769	0.343148	0.246273	0.372897	0.30178	0.219545	0.370721	0.117799
ENSOARG00000001306	GPIHBP1	0.125248	0.168157	0	0.125999	0	0.205248	0.351372	0.552029	0.215571	0.068103	0.225536	0.216119	0.193892	0.290088	0	0	0.255364	0
ENSOARG00000001307	VAPA	55.4529	42.6384	46.4791	49.3734	39.674	46.3703	48.0004	50.1776	51.4032	51.1325	52.0424	49.2024	65.2782	62.4752	60.8077	67.976	54.3506	69.5701
ENSOARG00000001308	PCDH1	4.94541	5.71077	4.40015	7.29408	5.96299	7.11874	15.5197	15.888	13.0828	19.8396	20.7619	22.5498	24.1256	23.25	22.4505	28.9811	25.8718	28.7575
ENSOARG00000001309	LY6H	0.425494	0.484639	0.235742	0.220454	0.222675	0.221857	0.144691	0.127869	0.0739798	0.0700965	0.0650057	0	0.0159702	0.0447982	0	0.0199232	0	0.0534613
ENSOARG00000001310	-	0	0	0.805437	0	0	0	1.06776	3.66946	1.72882	0	0.0571241	0	0	0	0.105222	0	0	0.0821908
ENSOARG00000001311	NDEL1	36.6443	34.1661	33.8727	35.5935	31.8288	33.4115	48.5744	49.8452	50.9002	57.4136	62.0191	60.1016	69.5956	60.2766	58.1462	70.5629	68.9398	75.0463
ENSOARG00000001312	-	0	0	0	0	0	0	0	0	0	0	0	0	0	0	0	0	0	0
ENSOARG00000001313	CCDC113	0	0	0	0	0	0	0	0	0	0	0	0	0	0	0	0	0	0
ENSOARG00000001314	-	0.633193	1.05778	0.557426	2.03787	0.695892	1.66019	1.18428	1.6745	0.678197	0.963835	1.00333	1.16537	0.862593	1.15699	0.784628	1.50061	1.17055	0.918813
ENSOARG00000001315	-	0	0	0	0	0	0	0	0	0	0	0.0267325	0	0	0	0	0	0	0
ENSOARG00000001316	PUS10	11.512	10.4066	11.2211	15.9442	13.0231	12.7671	17.2682	15.6318	16.6806	18.3319	19.7099	19.5286	22.897	19.2273	25.0098	23.9034	17.1025	22.136
ENSOARG00000001317	LSM1	29.5683	28.6901	23.8695	24.2598	20.1573	22.3143	17.1144	14.5755	23.9311	21.319	19.8395	20.5413	25.6324	24.8109	29.1321	23.2109	27.7961	24.8396
ENSOARG00000001318	-	0	0	0	0	0	0.0556291	0	0	0.0779174	0	0	0	0	0	0	0	0	0
ENSOARG00000001319	ZNF205	10.2478	10.6893	10.1984	15.2858	13.7248	14.4955	22.8444	23.1178	20.6996	18.7077	23.5644	21.236	20.4729	24.7782	26.3834	19.5578	23.6903	29.4961
ENSOARG00000001320	NXPE2	0.105662	0.157617	0.143128	0.14171	0.110598	0.115452	0.158133	0.0776387	0.161705	1.22556	0.989483	0.39505	3.44626	3.31791	6.68759	1.33388	0.660776	0.876215
ENSOARG00000001321	-	0	0	0	0	0	0	0	0	0	0	0	0	0	0	0	0	0	0
ENSOARG00000001322	FBXO22	17.7716	16.9158	17.9475	16.4272	20.2409	15.9921	18.0985	16.809	16.3863	18.8752	19.903	16.794	16.3793	19.0742	17.1161	17.9412	13.3213	17.621
ENSOARG00000001323	-	0	0	0	0	0	0	0	0	0	0	0	0	0	0	0	0	0	0
ENSOARG00000001324	-	0.245339	0.109797	0.0622721	0.123405	0.144428	0.0502298	0.0687999	0.0675913	0	0.0667009	0.530116	0.21167	0.949464	2.36766	2.36143	0.331802	1.85085	0.826433
ENSOARG00000001325	BAG4	12.3505	12.2433	10.76	16.1001	14.5057	14.2062	14.3925	13.8181	11.8293	15.5454	15.2592	14.5071	15.8834	15.1832	17.4061	17.1799	17.6663	13.6378
ENSOARG00000001326	ATP6AP2	23.326	21.9608	20.9084	17.6612	22.4233	20.9126	27.4581	23.262	24.933	36.0633	32.7404	35.4703	49.8399	48.497	41.5636	49.0931	49.5033	49.6283
ENSOARG00000001327	-	0	0	0	0	0	0	0	0	0	0	0	0	0	0	0	0	0	0
ENSOARG00000001328	CYP26C1	0	0	0	0	0	0	0	0	0	0	0	0.00974185	0.0209843	0.00872151	0	0	0	0
ENSOARG00000001329	-	0	0	0	0	0	0	0	0	0	0	0	0	0	0	0	0	0	0
ENSOARG00000001330	NRG4	4.21749	3.27121	5.1409	4.10039	2.2072	1.84296	2.99738	1.85884	1.77468	5.80824	6.07538	2.91083	12.1872	23.2275	12.8786	16.0792	22.3584	11.8025
ENSOARG00000001331	-	0	0	0	0	0	0	0	0	0	0	0	0	0	0	0	0	0	0
ENSOARG00000001332	VTA1	49.7637	47.9892	50.2733	47.8022	44.3801	48.4297	45.7387	40.7336	44.4434	42.9159	45.937	47.0788	55.7169	54.5991	46.922	45.3637	51.9617	46.3853
ENSOARG00000001333	MDM1	5.44432	5.97484	6.33751	5.03593	4.34405	4.42828	3.1328	2.68203	3.18093	2.58159	2.74777	2.61414	1.9132	1.59927	1.99169	1.49714	1.45039	1.21506
ENSOARG00000001334	-	0	0.0280965	0.0318861	0.0789295	0.0862486	0.0514407	0.0352288	0.051889	0.0900527	0.119446	0.0565254	0.0812354	0.0680247	0.0605867	0.145863	0.0363904	0.0640012	0.130135
ENSOARG00000001335	HIST1H1C	152.354	151.11	134.997	113.943	124.975	96.2699	110.545	96.7987	109.833	119.369	90.1183	81.561	68.0801	88.7306	83.4704	76.6681	93.6056	72.9866
ENSOARG00000001336	OR6B1	0	0	0	0	0	0	0	0	0	0	0	0	0	0	0	0	0	0
ENSOARG00000001337	CAV1	401.34	436.744	455.359	269.252	260.367	257.822	244.34	262.385	234.765	148.702	190.809	184.929	110.947	111.801	128.685	103.894	98.5304	88.749
ENSOARG00000001338	CGGBP1	182.343	154.41	152.184	147.81	139.536	131.097	121.603	94.7839	131.621	102.431	118.37	101.089	109.68	92.767	99.7016	112.711	94.8582	96.2325
ENSOARG00000001339	-	1.14568	1.72683	1.62313	1.6071	1.15972	1.06223	1.89465	2.65769	2.04134	2.75348	2.4104	2.60102	2.35227	1.90873	2.16147	2.02704	1.27865	1.90616
ENSOARG00000001340	APCDD1	153.907	145.587	117.408	102.376	77.6796	92.8267	80.9854	67.5703	53.0827	64.8918	70.7473	64.8659	65.0812	70.1182	55.0816	80.0423	48.2329	71.6308
ENSOARG00000001341	-	0	0.0276935	0	0	0.0242855	0	0	0	0	0	0	0	0	0.0238871	0.0410585	0	0	0
ENSOARG00000001342	OR2A5	0	0	0	0	0	0	0	0	0	0	0	0	0	0	0	0	0	0
ENSOARG00000001343	DLX2	0	0.137696	0	0.154705	0.120751	0.210063	1.03579	1.01703	0.765021	2.39736	2.65923	2.34466	1.93688	2.43481	2.79127	2.45693	1.84018	4.46447
ENSOARG00000001344	-	0.157685	0.564448	0.200198	0.277515	0.278511	0.193802	0.132702	0.477781	0.0904814	0.0856987	0.0567722	0.272058	0.366135	0.289136	0.471039	0.426481	0.192917	0.326855
ENSOARG00000001345	TPH1	0	0.0734377	0	0.0412698	0.0644005	0.0672271	0.230177	0.0452086	0.37664	0	0.088635	0.0353773	0	0.0633439	0	0.0951162	0	0.0850473
ENSOARG00000001346	CST6	5.83894	5.72311	4.37761	6.85123	4.91109	6.15105	657.418	878.675	560.785	2073.78	2145.92	2934.24	3859.48	2830.82	2060.93	5657.56	5362.74	4334.41
ENSOARG00000001347	-	0	0	0.0179886	0	0.0139069	0.0145099	0.0198742	0.0390502	0.0406667	0.0192679	0	0.0305726	0.0109668	0	0	0.0273767	0.0289021	0.0183655
ENSOARG00000001348	LY6L	0.154402	0.138262	0	0.155399	0	0	0	0	0	0	0	0	0	0	0	0	0	0
ENSOARG00000001349	ISOC2	6.50576	5.51039	4.36624	9.0552	6.83988	8.09099	5.67103	4.86438	5.26615	5.93658	4.72765	4.25958	4.31618	4.97801	4.54998	5.11743	5.77977	5.65931
ENSOARG00000001350	-	0	0	0	0	0	0	0	0	0	0	0	0	0	0	0	0	0	0
ENSOARG00000001351	-	0	0	0.330821	0.327794	0	0	0	0.359079	0.747885	0	0	0	0	0	0	0	0	0
ENSOARG00000001352	SMG7	15.8177	17.2575	17.8725	21.5391	18.3327	18.4649	20.6622	20.8368	19.4984	20.6565	19.0861	19.4266	22.9125	19.7317	24.1857	22.5935	18.3364	24.0575
ENSOARG00000001353	KLRG1	0.678172	0.303503	0	1.19354	0.133077	0.833507	0.380548	0	0.194477	0	0	0.292552	0	0	0	0	0	0.527224
ENSOARG00000001354	COMMD3	91.7122	67.8895	83.7562	72.5497	73.1645	78.6319	81.1879	61.7825	77.776	58.6479	74.4089	73.0631	83.9318	67.0288	67.2369	81.07	74.1048	67.8185
ENSOARG00000001355	-	18.8064	18.6625	15.9841	28.3072	31.2338	33.0196	44.7925	38.6255	26.8675	33.6611	45.9806	29.6897	38.8962	46.0778	47.3885	53.4871	39.1281	55.8244
ENSOARG00000001356	GIMAP6	2.15302	1.81672	1.99951	1.6704	0.627747	1.31045	1.03546	1.08452	0.35295	1.0701	1.72795	0.955224	0.49519	0.664893	0.48997	0.285205	0.351192	0.765107
ENSOARG00000001357	-	0	0.155545	0.35305	0.699102	0.545615	0.711881	0.780123	0	0.199339	0.377788	0.375468	0.749594	0.322809	0.335448	0.692083	0.537183	0.850443	1.80116
ENSOARG00000001358	-	0	0	0.378081	0	0	0	0	0	0	0	0	0	0	0	0	0	0	0
ENSOARG00000001359	DDHD2	24.5593	27.9016	28.8903	27.9542	28.2379	27.0634	20.9918	18.7324	23.5935	21.5853	21.0784	22.2533	18.6677	18.5525	21.2817	21.775	16.288	18.992
ENSOARG00000001360	SHISA7	0.251251	0.712027	0.425361	1.38979	0.52596	1.26946	1.0338	0.876651	0.288341	0.0910334	0.693685	0.830868	0.103705	0.177818	0.389163	0.0970898	0.341511	0.130218
ENSOARG00000001361	-	0.0409513	0	2.53853	0.0412157	0	0	2.06888	6.50063	2.96199	0	0.0590029	0	0	0	0	0	0	0
ENSOARG00000001362	-	0	0.060602	0.068742	0	0	0	0	0	0	0	0	0	0.0838607	0	0	0	0	0
ENSOARG00000001363	-	3.07896	4.38377	4.40699	4.78587	4.72422	5.619	3.14112	3.08425	1.76674	2.13026	2.11683	3.26	1.90658	2.97149	3.71615	2.05502	1.71214	3.48134
ENSOARG00000001364	-	0	0	0	0	0	0	0	0	0.362434	0	0	0	0	0	0.419294	0	0	0.327518
ENSOARG00000001365	-	0	0	0	0	0.0514731	0	0	0	0	0	0	0	0	0	0.0870233	0	0	0
ENSOARG00000001366	CENPI	6.99806	9.05158	9.01296	7.99438	7.17273	7.35671	5.92686	5.1213	4.81854	6.71851	5.00234	5.08044	6.01752	7.08498	6.83671	7.04067	5.5352	5.99417
ENSOARG00000001367	WDR49	0	0	0	0	0	0	0	0	0	0	0	0.0303832	0	0	0.0467576	0	0	0.0365035
ENSOARG00000001368	-	0.565314	0.168663	0.095659	0.0947838	0.739613	0	0.528645	0	0.648768	0.614574	0.271445	0.731562	0.116698	0.0363884	0.875616	1.52901	1.1526	0.195327
ENSOARG00000001369	UBE2S	88.6502	104.443	70.1958	70.9134	65.0401	79.2253	63.0679	46.7802	55.2669	59.7824	60.0789	43.7256	61.494	54.2565	57.2337	56.4398	72.1491	63.8719
ENSOARG00000001370	CHI3L1	1.76502	2.35841	2.12901	3.46401	4.07008	2.71158	3.71374	4.68652	4.12136	9.3551	7.93656	6.00621	22.4579	11.1051	10.2357	7.86192	11.2163	11.7639
ENSOARG00000001371	DHCR7	4.777	6.12493	5.55216	4.15768	3.6418	3.34954	12.7315	12.9061	9.22453	24.6202	20.7762	20.8435	33.4191	33.4768	33.479	41.2113	40.5337	41.3231
ENSOARG00000001372	-	0.431782	0.386422	0.552301	0.193003	0.175748	0.157241	0.251249	0.740083	0.532211	0.278194	0.472244	0.234538	0.148532	0.512385	0.233555	0.296604	0.299984	0.182327
ENSOARG00000001373	-	0	0	0	0	0	0	0	0	0	0	0	0	0	0	0	0	0	0
ENSOARG00000001374	HCRTR1	1.01077	1.55072	0.69671	1.67012	1.1902	1.4789	0.769668	0.59666	0.994263	0.549466	0.858015	1.1523	0.983523	0.794318	0.958522	0.669541	0.353301	1.08506
ENSOARG00000001375	PSMG4	22.1844	18.5301	18.6283	18.2956	17.415	19.9946	16.4306	22.652	10.0137	16.723	18.6415	17.9904	18.8652	16.8994	14.3337	16.0011	23.5212	15.4821
ENSOARG00000001376	-	0	0	0.047472	0	0	0	0.0524483	0.309111	0	0	0	0	0.0289417	0	0	0.180657	0	0
ENSOARG00000001377	-	53.176	40.3909	18.9127	32.6581	34.0265	39.1765	15.7122	25.1116	19.1449	12.1459	17.4873	16.4483	10.0534	26.1051	10.6787	3.9137	32.1931	6.02099
ENSOARG00000001378	NAPG	11.0082	14.0738	14.776	19.6221	13.6954	12.8047	15.1657	15.8661	14.3812	17.2048	12.9904	11.6592	20.084	18.1553	18.8559	19.7106	13.7077	21.2911
ENSOARG00000001379	CAV2	94.16	93.9993	88.1076	63.4339	65.5809	62.4751	68.3373	74.0086	75.3168	54.6646	56.3009	52.8675	44.3622	40.4971	42.8026	49.9279	53.7359	45.2164
ENSOARG00000001380	-	0.0854272	0.152995	0.0867727	0	0.201251	0.210049	0.191834	0	0	0.185798	0.246229	0	0	0	0	0.0660296	0	0
ENSOARG00000001381	PSEN2	2.99916	4.27768	5.33126	5.65565	4.34084	4.72272	3.94405	5.67995	4.35599	5.75733	6.44665	5.05348	4.14943	5.06519	4.35506	3.76628	3.24865	5.0513
ENSOARG00000001382	-	930.621	758.586	1000.72	635.82	679.233	729.223	584.424	622.189	446.507	541.087	690.207	690.999	736.084	720.248	501.212	552.097	679.161	544.822
ENSOARG00000001383	M6PR	57.7936	59.5866	58.4781	57.5261	52.5598	56.4459	64.019	64.7484	68.2891	66.1553	73.543	73.1182	85.0385	74.1753	73.6638	82.0732	76.1093	84.525
ENSOARG00000001384	PMS2	13.2998	12.926	15.0369	15.6765	14.0482	14.3678	12.0967	13.0447	11.4471	10.3615	11.0131	10.67	12.235	12.9498	12.7932	12.4547	12.4362	12.6434
ENSOARG00000001385	-	0	0	0	0.0779882	0	0	0	0	0	0	0	0	0	0.0598509	0	0.059893	0	0.160715
ENSOARG00000001386	SPNS1	17.2283	17.2578	17.9935	15.7486	17.0155	18.7398	18.1171	20.6307	17.9269	20.1534	23.2833	18.4418	19.5077	21.0339	20.7395	22.9023	20.6957	26.4168
ENSOARG00000001387	-	7.85495	5.41447	5.93893	5.49679	4.58975	6.16523	3.87961	3.66938	4.25916	2.59801	2.41683	1.77638	2.81758	2.34534	1.75498	1.25726	1.7208	1.15928
ENSOARG00000001388	-	0	0	0	0	0	0	0	0	0	0	0	0	0	0	0	0	0	0
ENSOARG00000001389	-	0	0.0524801	0.119117	0.324317	0.0920438	0.0960837	0.131605	0.290731	0.0336279	0.159376	0.316723	0.202322	0.054457	0.282923	0.583804	0.226541	0.095645	0.212686
ENSOARG00000001390	SRD5A3	10.5523	9.44364	10.4635	15.6034	4.83215	10.1386	11.7711	8.7205	11.9655	6.28276	8.50513	8.39911	9.60663	5.89204	11.7581	10.339	11.9361	11.1324
ENSOARG00000001391	-	16.3526	18.4611	21.6394	24.9715	22.4353	24.0929	22.4752	20.6636	21.6068	17.7792	16.9107	17.3433	17.0929	16.853	17.5277	21.7383	14.377	17.2599
ENSOARG00000001392	-	0	0	0	0	0	0	0.301983	0.29653	0.308804	0.146312	0.193758	0.580331	0	0	0	0.207887	0	0
ENSOARG00000001393	-	0	0	0	0.0537918	0	0	0	0.883771	0	0	0	0	0	0	0	0.785124	0	0.498776
ENSOARG00000001394	GCSH	2.60662	2.01471	1.44429	4.17074	2.97636	2.91244	3.0581	3.13339	1.76766	1.41702	1.96281	1.94217	2.05429	1.92101	2.83142	2.38065	1.35289	2.82458
ENSOARG00000001395	TINAGL1	1.84913	2.33703	1.1614	3.08066	2.42671	2.13964	4.60949	4.68164	2.41362	2.01045	4.51405	4.5179	4.99081	4.05408	4.64761	4.62516	3.67246	4.50611
ENSOARG00000001396	EIF2B3	15.8243	17.4209	20.6978	21.7579	23.4151	22.024	27.6339	28.185	34.1802	34.8337	38.1894	33.9985	34.013	33.4051	37.701	38.1609	35.0761	39.5877
ENSOARG00000001397	ADGRG6	7.0178	12.4864	14.0368	13.5797	9.87966	7.29343	12.2898	11.5165	14.0411	16.5287	18.9097	19.5148	19.8179	21.3445	22.5514	19.7996	20.0938	21.0781
ENSOARG00000001398	PRSS54	0	0	0	0	0.0710642	0	0.0507785	0	0	0	0	0	0	0	0	0	0	0
ENSOARG00000001399	SLC24A3	0.198503	0.296063	0.873723	1.29764	1.66213	1.70772	1.93049	1.93205	1.55658	1.76248	2.02539	2.76849	2.21242	2.26048	2.89886	2.88899	2.2665	2.94889
ENSOARG00000001400	GPR37	0.723835	0.586098	1.12039	1.76797	0.892906	0.451856	2.90099	4.55759	3.12487	3.78502	5.38725	3.30071	2.85998	5.45539	3.38637	2.69032	3.99187	2.92945
ENSOARG00000001401	EXD3	3.12073	5.3909	2.48191	7.54252	4.32991	4.87614	5.04944	5.97106	5.5247	4.81331	3.55455	3.36016	3.9996	3.63278	5.78126	4.48687	5.01154	4.11211
ENSOARG00000001402	-	1.8675	3.34253	2.21299	3.75637	3.17621	3.82529	2.44499	1.71467	3.21462	6.42952	2.01766	2.14804	3.08368	7.68963	6.61168	6.49436	3.55385	9.0326
ENSOARG00000001403	-	0	0	0	1.69147	0	0.55119	1.50992	5.18854	6.5619	0.365779	0.242317	0	1.45778	0	0.89317	0.519717	0	0.697296
ENSOARG00000001404	-	0	0.0446541	0.0506687	0	0.013053	0	0	0.0549786	0	0	0	0.0286953	0	0.00642262	0	0	0	0.120646
ENSOARG00000001405	FRMPD2	0	0	0.0816534	0.0161749	0	0	0	0	0	0	0	0	0	0	0	0	0.0131078	0
ENSOARG00000001406	-	50.4599	52.8458	59.1841	46.9231	48.3098	47.9488	47.2939	45.7253	49.1975	55.5229	51.9381	56.6275	71.6223	57.8618	66.1854	75.2167	58.0926	73.053
ENSOARG00000001407	-	0.506114	0.271826	0.61698	0.407244	1.1125	0.663569	0.113553	1.5616	0.464706	0.440249	0.437438	0.523955	0.313428	0.195407	0.268818	0.15642	0.412797	0.524553
ENSOARG00000001408	ACVR2B	2.48226	3.3	3.76383	5.06537	5.22451	6.11629	5.34903	5.64867	3.24081	3.03127	3.58867	3.11909	1.98255	1.80536	2.69853	3.43343	2.09784	3.05748
ENSOARG00000001409	GINS3	20.7573	18.3185	16.2039	14.7875	13.8053	11.2597	8.51932	7.09459	6.61691	5.2241	6.85233	7.95887	6.30752	8.94036	6.25157	4.97569	6.11334	6.17531
ENSOARG00000001410	LRRC61	3.97673	4.68731	4.13788	5.2677	4.18774	5.56301	9.03399	6.30559	4.89756	6.43267	10.6186	8.20027	7.74754	15.6508	11.0743	9.89408	12.6569	12.2645
ENSOARG00000001411	PRKAB1	30.8277	34.7508	32.8689	38.8433	31.1925	36.3203	35.6875	31.208	32.1033	26.7077	32.8296	26.4753	29.3441	27.2394	28.9176	28.7172	22.3616	24.1622
ENSOARG00000001412	-	0.0683417	0	0	0	0	0.0559939	0	0	0	0	0	0	0.0846856	0	0	0	0	0
ENSOARG00000001413	-	0	0	0	0	0	0	0	0	0	0	0	0	0	0.100224	0	0.468102	0	0.0896937
ENSOARG00000001414	SUFU	7.19079	10.2107	10.0311	8.34102	10.9511	10.6839	9.41428	9.03268	7.86701	5.78541	7.83788	6.98937	6.3227	5.88485	7.00102	7.3723	5.04366	6.21086
ENSOARG00000001415	DCHS2	2.83084	4.72199	4.32075	3.23465	1.52997	0.941141	0.914757	0.873715	1.06304	0.056398	0.197486	0.108684	0.0642422	0.151617	0.137742	0.0629974	0.0060415	0.0768084
ENSOARG00000001416	-	0	0	0	0.499496	0	0	0	0	0	0.26998	0	0	0.307489	0.0958806	1.64793	0	0.607363	0
ENSOARG00000001417	-	0.370129	0.662572	1.50412	1.61335	0.774936	1.61759	0.138414	0.815762	1.84088	0.670825	1.24421	1.06451	1.83371	0.619251	2.1296	1.71639	1.71081	0.895209
ENSOARG00000001418	-	0	0	0	0	0	0.125617	0	0.0563261	0	0	0.0368227	0	0.0316372	0.0197401	0.067827	0	0	0
ENSOARG00000001419	-	70.8415	66.2895	68.6531	47.5313	46.5176	46.145	39.5986	31.2289	40.105	34.669	30.9257	31.6159	38.8881	40.547	38.3688	35.1522	31.7507	34.6356
ENSOARG00000001420	-	0	0	0	0	0	0	0	0	0	0	0	0	0	0	0	0	0	0
ENSOARG00000001421	STX19	11.9264	6.00781	5.22299	13.2877	18.1081	16.7353	12.502	9.83646	8.52336	15.7621	21.2437	30.6823	31.1759	28.4784	26.3583	23.4556	23.7059	24.0564
ENSOARG00000001422	SERPINI2	0	0	0	0.108981	0	0	0.243155	0.119382	0.124324	0	0.195074	0.140175	0.100616	0	0	0	0	0
ENSOARG00000001423	HIST1H2BB	139.885	87.7272	87.5119	61.8475	89.7369	54.2521	33.1374	37.7375	38.7788	73.4789	48.5674	28.1019	47.2204	56.409	27.8878	30.7015	68.2789	53.7976
ENSOARG00000001424	-	0	0	0	0	0	0	0	0	0	0	0	0	0.0903116	0	0	0	0	0
ENSOARG00000001425	-	0	0.10666	0	0	0	0.0975893	0	0	0.136689	0	0	0.102763	0.147595	0	0.158134	0	0	0.123521
ENSOARG00000001426	YLPM1	12.5523	14.537	14.465	18.1579	16.2809	13.9471	12.5448	13.754	12.5478	12.3539	12.4744	10.2781	8.95322	11.6124	12.7628	12.7422	8.69645	11.7316
ENSOARG00000001427	-	0.27435	0.245598	0.185816	0.184025	0.0717915	0.29977	0	0.302382	0.104915	0.298302	0	0	0	0.247165	0.121375	0	0	0
ENSOARG00000001428	RPL28	1050.37	902.155	751.048	690.439	644.485	768.76	635.224	697.663	444.979	739.98	964.745	898.477	948.419	924.995	760.756	683.617	886.37	842.778
ENSOARG00000001429	-	0	0	0	0	0	0	0	0	2.12732	0	0	0	0	0	0	0	0	0
ENSOARG00000001430	PLPP5	13.4058	20.5787	22.0333	25.7481	20.9742	20.4425	20.2671	18.1566	20.5124	15.4862	16.2267	16.866	21.6747	19.8735	19.5284	18.7053	19.2096	18.8155
ENSOARG00000001431	-	7.74556	6.79852	7.86767	9.58768	5.02792	6.95662	6.35176	6.7292	4.27338	6.47794	10.7284	6.03961	9.96115	11.5	5.14168	8.51812	8.50386	9.72613
ENSOARG00000001432	NDRG4	8.70936	12.2404	11.401	10.3632	10.8332	10.4026	9.01637	5.40658	5.34931	5.46811	5.61029	7.19618	4.40548	3.55147	4.64146	4.83462	4.95222	3.75064
ENSOARG00000001433	-	0.171375	0.30678	0.290149	0.0574762	0.0896902	0.140416	0.192327	0.251785	0	0.186337	0.0822807	0.492884	0.0707647	0.066175	0.227534	0.0441403	0.0931993	0
ENSOARG00000001434	KCNH2	0.885408	1.31239	1.65822	0.361772	0.390975	0.181373	0.527856	1.67684	0.666799	0.270757	0.298932	0.119351	0.239864	0.149535	0.183671	0.106908	0.203103	0
ENSOARG00000001435	-	0	0	0	0.332924	0	0	0	0	0	0	0	0	0	0	0	0	0	0
ENSOARG00000001436	TMEM190	0.231709	0.622081	0.235367	0.932135	0.272808	0.379709	0.910079	1.2766	0.797744	0.62983	0.333776	0.399821	0.502123	0.536663	0.461389	0.626737	2.17322	0.480359
ENSOARG00000001437	-	0	0	0.0680789	0	0	0	0	0	0.0769152	0	0.0965674	0	0.0415048	0	0	0	0	0
ENSOARG00000001438	SPEF1	4.04749	5.59084	4.29005	7.07951	4.83505	7.49782	5.33189	3.97505	3.83705	5.2616	4.68968	4.78228	3.9228	3.39664	3.50447	2.10788	4.44924	4.55989
ENSOARG00000001439	TMEM266	1.52186	0.809798	1.12807	0.744628	0.839505	0.741409	0.507703	0.589169	0.235996	0.447174	0.266633	0.0354703	0.178269	0.254042	0.218448	0.158921	0.201288	0.554216
ENSOARG00000001440	WNT7A	0.463418	0.34559	0.706061	0.621424	0.6063	1.07581	0.346721	0	0	0.0839937	0.222518	0.133274	0.334749	0	0.102494	0.0596712	0.377975	0.640394
ENSOARG00000001441	AVPR2	0.12231	0.383109	0.12424	0.492036	0.336058	0.200433	0.754855	0.943371	0.491245	0.864375	0.572619	0.738623	0.302942	0.519352	1.54262	1.27602	0.398988	1.1409
ENSOARG00000001442	EVL	34.0393	55.463	45.7377	61.8877	52.9825	45.6569	48.7205	44.9872	40.8005	33.9823	36.7579	34.2955	21.1379	25.2624	33.8454	22.0784	18.2424	25.1063
ENSOARG00000001443	FSTL5	0.168268	0.100396	0.113955	0.26327	0.0440275	0.0459521	0.0629402	0.0206046	0.0643622	0.0203332	0	0	0	0	0	0	0	0
ENSOARG00000001444	-	1.7147	3.06907	2.0584	2.8742	2.36579	2.89503	2.79882	2.40466	2.98143	2.25975	1.34727	2.91375	3.02438	3.02879	4.13907	2.40929	2.41553	2.15421
ENSOARG00000001445	-	0	0	0	0.0757358	0	0.030827	0.0422237	0.165887	0.129576	0.0409355	0.0542102	0	0.0466229	0	0.249867	0.116357	0.0920912	0.117055
ENSOARG00000001446	HECTD3	8.67456	11.4284	12.0215	16.9298	12.8852	14.3604	15.5425	14.5152	16.468	12.3764	12.0313	11.601	12.7695	13.0834	17.8958	15.9367	11.993	16.5278
ENSOARG00000001447	WHSC1L1	29.4095	31.5226	32.4537	43.8146	39.1296	41.9909	38.6333	35.2189	32.9524	32.0714	32.0785	32.579	31.1154	24.6038	36.2096	36.0105	23.4087	34.8046
ENSOARG00000001448	PNPLA6	3.35171	4.14565	4.2236	6.93271	5.82077	6.54177	6.79505	6.79408	6.36832	6.29126	7.09423	7.50168	6.12834	6.98198	7.26253	7.67281	5.09327	7.06256
ENSOARG00000001449	-	0.0962336	0.114837	0	0.193615	0.0755467	0.0525751	0.252022	0.0707109	0.110439	0.0697456	0.0231133	0.0276669	0.278119	0.260082	0.340733	0.0743857	0.052335	0
ENSOARG00000001450	-	0	0	0	0	0	0	0	0	0	0	0	0	0.0508856	0	0	0.254121	0	0
ENSOARG00000001451	-	0	0	0	0	0.0242018	0	0.276796	0.577574	0.212312	0.871585	0.599608	0.505404	0.782767	0.488002	1.10524	0.905441	0.502949	0.67111
ENSOARG00000001452	COX6B2	1.64635	0.491195	1.11489	0	0.215374	0.674367	0	0.302382	0	0	0	0	0	0.529655	0.728639	0	0.223695	0
ENSOARG00000001453	-	0.641655	1.72269	1.30357	0.322751	0.503645	1.31438	0.179938	0.883713	0.36819	0	0.924304	0.276799	0.595955	0.247691	0.425973	0.247865	0	0.166278
ENSOARG00000001454	-	0.762944	1.02419	1.78243	1.76478	1.31758	1.31274	1.88354	2.52198	1.57595	2.32258	3.57177	1.05312	3.35413	2.94513	3.74767	6.13168	4.91565	6.08876
ENSOARG00000001455	EXOG	11.7128	12.6198	12.0375	17.9241	15.9014	15.8444	18.2468	14.2726	18.0801	17.0793	11.5129	15.2165	15.3017	15.444	17.8677	21.8658	11.2011	20.1855
ENSOARG00000001456	GFPT2	8.84608	13.5749	13.8966	8.78998	5.77646	6.791	6.23037	10.9474	7.5299	6.12304	7.9595	6.92116	4.9183	3.75327	7.40637	4.33164	4.07317	4.84587
ENSOARG00000001457	REL	4.97226	4.49033	4.86701	8.25131	6.51138	6.98144	8.21748	6.5995	7.65138	10.124	9.92994	9.20318	12.4554	9.09991	9.54198	13.0122	10.6175	12.6496
ENSOARG00000001458	DLX1	0.148602	0.0665039	0	0.0373732	0	0	0.458561	0.777741	0.341078	0.888582	0.990012	1.05765	0.759123	0.932157	1.13442	0.545484	1.39375	1.11663
ENSOARG00000001459	-	0	0	0	0	0	0	0	0	0	0	0	0	0	0	0	0	0	0
ENSOARG00000001460	FAM45A	26.1202	24.7016	30.3941	29.498	28.2569	22.3727	22.8841	21.8172	24.7621	25.3926	23.472	27.6033	23.2977	24.6838	21.2395	24.8026	22.5516	23.0296
ENSOARG00000001461	KIAA0141	19.4732	22.965	19.2951	16.7937	17.4119	16.8875	15.4448	16.9201	15.4812	11.0065	11.3877	10.6176	9.7619	10.7139	9.87627	8.47373	7.69984	9.69081
ENSOARG00000001462	-	5.67607	8.55826	4.82556	7.81839	10.3645	11.1718	9.90049	8.63369	9.98309	11.6046	12.2202	12.2952	13.9441	8.83598	10.8122	14.828	13.7369	14.4518
ENSOARG00000001463	-	23.5412	20.7774	27.0458	32.0583	34.4962	30.374	30.3649	27.2515	28.8788	34.8914	40.6935	33.802	32.2367	38.5232	34.9904	36.0922	31.7349	32.3084
ENSOARG00000001464	CXorf38	6.18326	7.24997	5.27317	7.94802	7.00834	6.71894	8.38584	7.61477	10.4351	8.16069	9.02613	7.44529	10.7286	13.2621	13.9161	13.2364	14.5895	11.4123
ENSOARG00000001465	-	0	0	0	0.326318	0.127326	0.132892	0	0	0.0620241	0.411506	0.233653	0.0466295	0.502209	0.208728	0.502514	0.668577	0.440983	1.289
ENSOARG00000001466	ZFP2	21.6174	19.3462	20.8627	18.1254	21.9444	21.9103	16.8953	16.4906	17.5357	14.6101	12.4301	14.6172	8.12601	7.28666	9.54678	11.4961	7.66078	8.897
ENSOARG00000001467	-	0	0	0	0	0	0	0	0	0	0	0	0	0	0	0	0	0	0
ENSOARG00000001468	MAPK8	23.0435	21.6305	24.0743	22.751	24.7578	22.3417	17.959	15.1002	21.5433	15.9201	17.6789	17.2076	20.3714	19.8745	19.5026	17.7353	19.4064	19.895
ENSOARG00000001469	KMT5C	4.80855	3.68858	4.08692	7.69834	5.62363	6.3521	6.55234	6.3257	4.78622	4.85458	5.08904	4.82568	5.19542	3.82613	4.23429	3.82975	4.12186	4.42447
ENSOARG00000001470	LY6E	1.55625	1.39267	0.474168	3.59981	2.80976	2.4227	2.79412	5.65867	6.78643	1.01512	0.33624	0.402741	0.481837	0.600743	0.206518	0.481059	0.761591	0
ENSOARG00000001471	-	0.261723	0.156196	1.06358	0.351013	0.410992	0.0714566	0	0.096155	0.500627	2.56134	0.942659	0.526925	0.864463	0.370517	0.92668	1.21368	0.782801	0.452125
ENSOARG00000001472	UROD	22.7234	24.9509	26.4202	22.6828	21.7527	20.94	18.1232	18.9818	15.087	14.3552	16.5299	16.426	21.018	19.3594	17.6045	13.5754	17.6085	13.1562
ENSOARG00000001473	PROX2	0.634068	0.598968	0.679842	0.318857	0.884865	0.490656	0.316227	0.116458	0.202111	0	0.152217	0.121567	0.218107	0.095192	0.0467456	0	0.258567	0.109541
ENSOARG00000001474	HIST3H2BB	50.2451	27.3324	40.8633	25.7622	30.4201	23.5442	20.8216	18.9974	13.3788	16.7814	12.7726	5.80796	11.7942	14.2619	8.06584	7.2329	18.6147	12.764
ENSOARG00000001475	-	0	0	0	0	0	0	0	0	0.53183	0	0	0.399821	0	0	0	0	0	0
ENSOARG00000001476	-	41.5663	42.0377	47.7848	39.1215	49.1104	39.0626	32.0683	34.5055	40.1268	52.521	59.5226	38.5855	57.2153	55.51	73.7354	67.9883	64.5375	62.5124
ENSOARG00000001477	-	4.76645	6.1319	5.59814	3.44553	6.31414	5.12594	5.18166	3.77497	4.27338	2.59118	4.82776	2.95552	1.66016	2.47251	3.36183	2.18713	4.61635	1.85265
ENSOARG00000001478	DRP2	3.18985	5.14627	4.51858	4.86679	3.49207	4.69384	3.1169	2.94098	2.1665	1.6043	2.76638	1.49765	1.23617	1.31515	1.4981	1.81109	0.867199	2.02417
ENSOARG00000001479	-	54.5532	55.8919	49.7023	46.4557	42.1824	47.1186	50.2767	53.3668	46.3103	68.8689	77.9693	64.9619	89.749	93.0012	88.2542	76.9191	97.025	100.286
ENSOARG00000001480	POLR2K	61.4816	47.9434	60.2596	35.0757	59.2711	50.6697	41.1538	59.8218	56.1144	51.2088	56.1946	62.0359	46.0845	46.7735	45.8248	37.51	65.3916	40.9915
ENSOARG00000001481	-	0	0	0	0	0	0	0	0	0	0	0	0	0	0	0	0	0	0
ENSOARG00000001482	ZNF200	14.8722	14.1054	14.7783	13.7382	18.4006	11.6558	9.61447	12.0233	14.5627	11.6878	11.3521	12.412	17.8674	23.058	14.594	15.803	22.2814	12.985
ENSOARG00000001483	LETM2	5.3031	8.15711	5.97592	15.0839	9.23666	8.11318	4.92821	4.51949	6.37106	4.63961	4.68495	4.32486	4.20727	3.35862	3.46529	3.10566	2.50045	2.96296
ENSOARG00000001484	-	0	0	0	0	0	0	0	0	0	0	0	0	0	0	0	0	0	0
ENSOARG00000001485	METAP1D	1.053	0.848139	1.17657	1.2944	1.05624	1.16955	0.997845	1.32788	1.18156	0.99222	0.960679	1.20116	0.963557	0.889762	1.14948	1.33818	1.00195	1.11565
ENSOARG00000001486	GATAD2B	8.89279	10.9398	9.50619	15.1903	11.4133	13.3005	12.7672	10.7787	11.2906	12.1855	12.6271	11.0816	13.2942	12.0914	13.212	13.9409	11.7657	12.6405
ENSOARG00000001487	ISL2	0.405464	0.0518484	0.0588126	0	0	0.0474393	0	0	0.0664462	0.0629953	0	0	0	0	0	0	0	0
ENSOARG00000001488	HIST3H3	0	0.128727	0.292179	0.289363	0.112886	0.235681	0	0.792294	0	0.469054	0	0	0	0.166578	0	0.222224	0	0.149077
ENSOARG00000001489	TPST2	3.12248	3.43739	2.61035	5.058	6.05202	5.47909	5.11643	6.05909	4.02728	4.56655	5.09502	4.67242	4.20913	5.55751	5.5029	4.67658	4.37212	4.21009
ENSOARG00000001490	C1orf145	0	0	0	0	0	0	0	0	0	0	0	0	0	0	0	0	0	0
ENSOARG00000001491	ZBBX	0.0234293	0	0.0476201	0	0	0	0	0	0.0268872	0	0	0	0	0	0	0	0	0
ENSOARG00000001492	-	0	0.174988	0	0	0.0511514	0	0	0	0	0	0	0	0.080716	0	0	0.201444	0.265738	0.135101
ENSOARG00000001493	-	0	0	0	0	0	0	0	0	0	0	0	0	0	0	0.0878521	0	0	0
ENSOARG00000001494	-	0.0210974	0.0755504	0.128642	0.0636775	0.066269	0.0345889	0.071052	0	0.048446	0.0229537	0.0608095	0	0.0784151	0	0	0.048938	0	0
ENSOARG00000001495	-	0	0	0	0	0	0	0	0	0	0	0	0	0.305016	0.0634171	0	0.12686	0	0
ENSOARG00000001496	ZSWIM5	0.713464	1.22227	1.44941	1.72213	1.48819	0.985435	1.18949	1.05567	1.26322	0.775701	0.910292	0.633098	0.454407	0.779032	1.02841	0.850662	0.216136	0.549318
ENSOARG00000001497	TES	124.692	143.663	120.833	39.9437	41.3207	36.6163	28.012	21.16	22.2562	22.5346	31.7077	26.4826	24.6071	26.1618	18.1974	21.81	21.2903	21.4082
ENSOARG00000001498	CATSPER1	0	0.0266649	0	0.0299697	0.0233835	0.0243973	0	0	0	0.0323976	0	0	0.0368987	0.0115057	0	0.0920885	0	0
ENSOARG00000001499	ADCK3	2.85553	2.29997	3.60154	3.5181	3.7921	3.0611	5.63444	7.47284	4.42392	4.24301	4.54191	5.13229	3.59528	5.28197	2.52741	3.27333	3.76511	3.84755
ENSOARG00000001500	DLST	51.4474	46.1651	46.4522	52.9845	45.305	51.7086	45.5195	43.7386	44.9757	44.5993	47.8589	43.6346	51.5087	45.9699	50.5751	52.4102	46.8457	54.7453
ENSOARG00000001501	-	0	0	0	0	0	0	0	0	0	0	0	0	0	0	0	0	0	0
ENSOARG00000001502	-	0	0	0	0	0	0	0	0	0	0	0	0	0	0.0189505	0	0	0	0
ENSOARG00000001503	-	0	0	0	0	0	0	0	0	0	0	0	0	0	0	0	0	0	0
ENSOARG00000001504	SREBF1	7.2918	10.5889	7.52658	10.4569	8.19278	6.94081	11.1823	11.8896	11.2325	13.2275	13.2077	9.54627	19.1437	25.6751	20.536	29.9372	26.3691	23.4675
ENSOARG00000001505	HIVEP2	4.71943	5.28303	6.12459	14.9063	10.2966	8.67141	6.69534	6.37422	8.34131	4.41896	5.38868	4.3098	5.43902	4.52719	4.95598	5.36094	4.33827	5.41502
ENSOARG00000001506	LY6K	0.518107	0.927363	0.526286	1.17244	0.711774	0.424519	0.290729	0.142739	0.297296	0.281581	0.279852	0.335201	1.52387	1.89999	2.57938	1.50147	0.21129	1.34248
ENSOARG00000001507	SETD6	13.5063	14.0953	11.5743	14.9112	11.6732	14.527	8.44219	11.6828	10.2994	12.9626	9.34772	12.3731	12.8309	12.5845	13.9013	14.9254	12.2355	15.1843
ENSOARG00000001508	COL1A2	2496.54	3793.68	3551.24	6476.51	6797.74	7091.2	10113	6920.93	12729.9	8303.52	6754.05	6243.33	1089.55	2679.72	5179.3	719.63	751.477	737.479
ENSOARG00000001509	ARHGAP4	0.272065	0.645209	0.38689	0.889272	0.437816	0.55728	0.503744	0.854363	0.499535	0.769056	0.480082	0.539831	0.690695	0.703654	0.848822	1.05123	0.976299	0.958734
ENSOARG00000001510	KIAA0753	12.3562	14.1566	13.738	16.7581	15.7133	14.8759	13.793	11.8506	12.6154	11.4343	11.2375	11.1452	11.2957	9.73188	11.5493	12.2746	8.48913	11.7526
ENSOARG00000001511	STAT3	33.9904	31.2666	33.875	41.9871	37.2913	34.8941	40.7479	38.934	37.7804	47.531	52.9118	54.3533	73.8163	58.209	49.1208	61.4326	52.1314	61.8499
ENSOARG00000001512	SCN5A	0.625712	0.839959	0.964325	0.3906	0.245595	0.583394	0.581097	0.41605	0.668534	0.457441	0.567224	0.241985	0.240485	0.341492	0.458322	0.516892	0.263959	0.31308
ENSOARG00000001513	SLC26A11	4.71765	3.42657	3.68084	3.74765	2.60312	2.689	4.18153	5.42429	5.10006	4.23716	4.30894	3.98148	2.68835	3.87985	2.63241	4.30622	4.07068	5.52743
ENSOARG00000001514	-	0.102681	0	0	0	0.0806328	0.168344	0	0.113207	0.117836	0	0.221951	0	0.0635861	0	0	0	0.167575	0
ENSOARG00000001515	TMEM150B	0.0865303	0.193588	0.0439264	0.217575	0.203791	0.0709	0.048531	0.143036	0.297913	0.0470504	0.124647	0.261276	0.0803674	0.0835141	0	0.0334258	0	0.224187
ENSOARG00000001516	SERINC2	4.53919	6.99841	5.93466	6.0569	4.93925	6.99656	31.4202	38.5772	30.8938	35.0838	35.1216	35.2829	38.0977	39.695	37.3519	46.4705	44.2786	53.5219
ENSOARG00000001517	-	0.0502271	0.404749	0.204173	0.151598	0.19725	0.123499	0.394733	0.553706	0.115337	0.327773	0.434311	0.130042	0.373369	0.271565	0.466995	0.194152	0.368847	0.364555
ENSOARG00000001518	ACCS	7.98901	6.74637	5.45163	6.71631	7.07549	7.41861	4.9193	5.91377	3.76128	4.85524	6.60987	4.55946	6.2153	6.08892	6.20072	6.64877	5.74718	5.90237
ENSOARG00000001519	TRIM38	17.829	17.6314	17.7591	21.0599	18.3599	15.8355	20.9771	21.0102	21.2537	11.8686	14.0447	12.6728	13.2158	10.9298	10.669	9.72709	7.89306	8.74697
ENSOARG00000001520	-	0.104312	0.0233415	0.105959	0.209818	0.0818764	0.106827	0.0585336	0.0574766	0.179567	0.0283597	0.187818	0.0674873	0.113025	0.161066	0.207711	0.141075	0.212679	0.108126
ENSOARG00000001521	-	6.58047	7.87026	7.26951	10.4916	8.78418	8.74606	10.4132	11.9957	9.81372	10.7483	9.0861	9.44432	9.83934	7.94857	10.669	10.2879	9.89296	10.6864
ENSOARG00000001522	TAF7L	0.0812486	0.290855	0.0412452	0.245162	0.382671	0.466006	0.273504	1.02954	0.326327	0.176671	0	0.17523	0.100607	0.250908	0.377538	0.376726	0.0993867	0
ENSOARG00000001523	PHC1	6.06678	7.14028	5.52838	6.55286	6.04883	6.36142	3.23982	3.24571	2.79831	2.14213	2.81005	2.05316	2.85068	1.96544	2.71938	2.4271	2.14783	1.79945
ENSOARG00000001524	-	0	0	0	0	0	0	0	0	0	0	0	0	0	0	0	0	0	0
ENSOARG00000001525	RPS6KL1	1.3083	1.59661	2.01351	2.35248	1.27599	1.49422	1.37915	1.39791	1.0464	0.948271	1.11364	1.19707	1.54656	1.25495	1.36851	0.98041	0.80836	1.52036
ENSOARG00000001526	-	0	0	0.0603206	0.0597687	0.139901	0.0486557	0.0666437	0	0.136367	0	0	0	0.0367749	0.0229458	0.157768	0	0.0484353	0
ENSOARG00000001527	POT1	25.1827	19.6726	22.3018	24.3695	25.9984	25.3586	17.4247	19.0916	20.4603	19.3268	19.7574	21.7939	19.0986	16.1852	17.2436	18.6638	18.3596	17.9033
ENSOARG00000001528	MUTYH	7.30353	7.39554	7.30047	9.51104	7.74344	8.36832	8.45709	8.23998	7.54664	5.6945	6.97893	6.45144	5.47733	3.89771	7.22406	6.18378	5.00738	5.97143
ENSOARG00000001529	TRIM8	7.57415	8.8756	7.90613	9.09066	7.68685	9.39462	8.92221	10.1441	8.16378	7.87095	7.56513	5.7762	8.55079	8.17388	8.77798	6.82342	6.17736	7.19974
ENSOARG00000001530	AIG1	6.62553	7.58281	6.47113	6.47133	7.50157	5.84622	8.65037	8.14289	8.77314	6.09527	7.98401	5.38612	6.27221	4.35291	8.03503	8.71411	7.37805	6.00868
ENSOARG00000001531	SCAPER	14.3208	13.4358	16.3449	15.2134	16.6047	14.7743	12.9889	10.8283	11.8635	12.7078	13.2162	12.8344	15.0651	11.1529	13.7851	15.8376	10.6155	13.267
ENSOARG00000001532	TMEM165	13.1498	10.6601	11.4092	10.977	12.1292	11.5196	8.95222	7.98129	11.2299	8.07777	9.51854	9.00938	11.8066	10.8293	11.115	10.6109	10.403	10.0289
ENSOARG00000001533	ITIH1	0.0595882	0.138663	0.0726412	0.0839049	0.205833	0.273432	0.0401216	0.0919288	0.683871	0.129577	0.171689	0.154232	0.236159	0.225444	0.316464	0.322364	0.204131	0.172936
ENSOARG00000001534	PIEZO2	25.898	34.9618	30.6199	37.9626	34.059	39.1698	21.6266	14.2112	19.2783	4.42953	4.0521	3.83779	1.04326	0.960374	1.83787	0.559642	0.349555	0.566766
ENSOARG00000001535	-	0	0.0388054	0	0.348824	0	0	1.55686	2.19749	2.68664	0.235695	0.46839	0.261819	0.51007	0.150631	1.03603	1.44065	0.813263	1.70753
ENSOARG00000001536	ADAT2	12.4903	11.664	14.7834	16.3853	16.0291	12.1918	11.213	7.30033	8.84955	9.32877	7.27515	8.2456	11.702	8.05004	9.6612	8.72913	7.52942	12.0451
ENSOARG00000001537	-	0	0	0.0345392	0	0	0.0557484	0	0.074979	0	0	0.0245084	0.0293368	0.0842497	0.0787924	0	0.236599	0.0277337	0.0705259
ENSOARG00000001538	EDF1	14.6953	13.4019	19.4762	15.2019	17.5786	17.4303	20.5743	19.8936	16.0612	20.6945	20.8663	18.7148	21.4921	23.7179	21.9256	23.0373	29.3353	20.8885
ENSOARG00000001539	CADM1	12.5023	10.2384	11.866	27.6728	24.7068	28.2003	25.8388	19.361	20.3303	24.8768	34.8026	26.6941	27.5887	26.0508	34.0304	40.8479	22.5981	28.2179
ENSOARG00000001540	-	35.6354	39.6872	26.0086	31.8578	28.3887	29.4145	27.8445	36.0667	16.661	23.8204	31.3702	36.664	44.1315	28.226	28.3868	28.7628	47.7936	36.9347
ENSOARG00000001541	PEX3	17.5244	17.365	15.6775	19.6211	18.3315	17.0748	20.7791	17.3091	20.9831	20.9356	27.2362	25.8836	39.7836	38.5277	31.199	43.9895	41.0354	40.0032
ENSOARG00000001542	GIMAP2	0	0	0	0	0	0	0	0.193299	0	0	0	0.0504209	0	0	0	0	0	0.0606061
ENSOARG00000001543	-	0.613253	0	0.415353	0	0	0	0	0	0	0	0	0	0	0	0	0	0	0.63577
ENSOARG00000001544	RIPK1	11.9088	13.276	13.0654	15.0104	12.9909	14.1189	13.9568	14.1588	14.7018	13.186	11.5572	11.1856	13.6548	12.075	12.782	14.3624	12.6664	14.1731
ENSOARG00000001545	PGF	2.18237	1.51907	3.9409	0.853521	0.666254	0.496661	2.17682	2.53821	2.78269	2.63637	4.54083	3.24249	3.67857	3.13576	4.18509	3.27924	2.57092	3.89554
ENSOARG00000001546	NAA10	3.80491	3.44909	3.52829	3.5922	3.28559	3.30865	3.78771	4.07083	3.21147	4.72401	5.08319	4.58496	6.9085	6.38696	5.31227	5.80494	7.48777	6.62787
ENSOARG00000001547	-	0.0438566	0.0784898	0.0222634	0.176429	0.0860765	0.125762	0.0492191	0.0966368	0.150993	0.0238468	0.0157977	0.094586	0.0543061	0.0592573	0.0873291	0.152508	0.071541	0.0681898
ENSOARG00000001548	CRYBB1	0.408861	0.0731977	0.332282	0	0.12838	0.402045	0.45885	0.360398	0.187705	0.0889345	0.353381	0.141113	0.860841	0.284132	0.325686	0	0.200073	0.0847693
ENSOARG00000001549	-	0	0	0	0	0	0	0	0	0	0.0710918	0	0	0	0	0	0	0	0
ENSOARG00000001550	-	0	0	0.0501323	0	0.116272	0.0404376	0.332436	0.217604	0.169973	0	0	0	0	0.0190702	0.262241	0	0	0.0511827
ENSOARG00000001551	BCHE	14.255	14.4843	13.0887	10.1109	10.3596	8.61967	9.29064	12.8951	13.3585	7.10632	7.84612	6.25636	5.85883	9.3116	11.1982	5.60428	10.9915	8.09708
ENSOARG00000001552	RABL6	8.6574	9.96153	8.1309	11.2294	9.11548	9.71133	10.6019	10.2965	8.51582	10.1223	10.4915	8.65438	9.93438	9.44254	11.2202	13.1684	9.16228	11.9641
ENSOARG00000001553	-	0.022112	0.0396013	0.112346	0.0667398	0.034728	0.0181168	0.124123	0.146249	0.0253755	0.0240576	0.0159374	0.0572497	0.123279	0.0170791	0	0.0512914	0	0.0687926
ENSOARG00000001554	-	9.6858	14.0696	13.6565	18.3196	14.526	14.2139	18.0477	16.0089	17.0877	19.1754	18.0393	11.9104	8.75012	17.6766	21.8319	10.8646	6.92686	10.6383
ENSOARG00000001555	NFATC2IP	19.955	26.5294	16.4895	22.3927	18.4353	24.4466	18.577	16.4027	18.703	17.859	12.9401	13.3406	17.5611	15.3074	16.9522	15.8674	14.0771	15.0299
ENSOARG00000001556	CYP26A1	0	0	0	0	0	0	0	0	0	0	0.089095	0.0266685	0	0.0955012	0	0	0.0504465	0.0641113
ENSOARG00000001557	MEFV	0.07316	0.0654927	0.173416	0.196239	0.13403	0.0999131	0.13685	0.29561	0.167946	0.0265243	0.228378	0.273532	0.347355	0.395436	0.194269	0.395814	0.318276	0.227512
ENSOARG00000001558	RENBP	2.07798	3.32488	2.04681	3.26153	3.36136	3.79219	5.01707	2.53255	5.88944	2.43041	2.29037	1.7927	1.38419	1.83526	2.38263	1.84916	1.69477	2.02321
ENSOARG00000001559	CYLC1	0	0	0	0	0.025247	0	0.144393	0.177197	0	0	0	0	0	0	0	0	0	0
ENSOARG00000001560	ARHGAP22	0.887377	0.667808	0.778465	0.52738	0.522445	0.545301	0.588419	0.866681	0.717473	0.482389	0.537453	0.661163	0.574446	0.435982	0.240986	0.374054	0.213837	0.501663
ENSOARG00000001561	TOE1	12.0181	12.4744	11.1764	11.2868	10.1882	10.9038	10.6229	10.068	8.18695	9.27785	9.62448	9.7527	11.6383	11.4289	10.1636	9.07547	8.45908	10.9775
ENSOARG00000001562	-	0	0	0	0	0	0	0	0	0	0	0	0	0	0	0	0	0	0
ENSOARG00000001563	PAPOLG	23.989	23.0201	27.7337	23.6139	23.8948	23.4362	20.5976	17.4441	23.9311	20.9264	21.0974	21.5533	23.4889	20.9714	22.1012	25.887	21.1452	22.8556
ENSOARG00000001564	BRSK1	2.61417	3.60342	2.80803	3.98911	3.42028	3.4468	2.42778	1.39059	1.34482	0.849397	0.346281	0.440688	0.241887	0.336387	0.757972	0.301869	0.0980338	0.404881
ENSOARG00000001565	SEC31A	60.5415	62.9494	64.84	66.6515	63.8715	62.1112	44.694	41.1481	57.0212	41.7999	40.0377	33.5964	40.6799	40.5738	41.9306	40.1744	28.8864	36.9509
ENSOARG00000001566	EIF2B2	22.7918	29.1766	26.1347	28.0035	18.9525	28.3007	34.937	32.4927	34.9866	34.8711	40.3628	40.035	48.7768	51.0213	48.2746	41.7183	51.55	50.7161
ENSOARG00000001567	CNOT1	53.741	51.8543	56.1579	63.7675	56.3219	58.0127	57.1769	49.6183	54.6284	56.7041	54.8337	55.0952	80.8523	71.0221	66.6808	81.2221	64.2504	77.6518
ENSOARG00000001568	-	1.43545	2.08144	1.40271	5.37272	1.22669	1.56323	7.52399	25.9478	8.028	4.62275	6.70063	7.64972	3.71288	4.50315	7.35768	3.8615	4.56436	7.55193
ENSOARG00000001569	-	0	0	0	0	0	0	0	0	0	0	0	0	0	0	0	0	0	0
ENSOARG00000001570	RCN2	80.0423	65.6295	77.8459	47.841	56.7303	57.2968	44.141	33.2069	46.7151	39.6724	39.7882	42.9665	37.9825	37.4709	35.9622	38.881	39.8734	32.7103
ENSOARG00000001571	NADSYN1	3.39199	5.43772	3.56532	5.13203	6.15906	5.34098	5.32897	6.92261	4.77268	5.54789	6.05464	7.43028	6.3741	6.63814	7.36198	9.91538	7.02438	6.51162
ENSOARG00000001572	AIMP2	15.3826	14.7457	20.0054	10.6807	15.6628	15.5042	12.2784	14.5385	13.812	15.6049	14.4634	16.047	23.8723	23.1563	21.5334	20.5421	25.879	26.9505
ENSOARG00000001573	MYLK2	0.465635	1.01199	4.66212	0.836255	0.522172	0.490505	4.32942	13.7428	5.87782	0.289286	0.335362	0.459098	0.22654	0.796021	0.794784	0.514051	0.298388	0.723914
ENSOARG00000001574	BTG2	4.73363	4.92324	11.9557	9.52158	9.54091	8.59554	12.4902	13.5331	13.0667	15.0223	18.8899	15.2311	28.2809	24.0019	27.3461	26.3976	24.4159	23.7353
ENSOARG00000001575	-	0.096481	0.0575797	0	0.129397	0.100988	0.0790518	0.0721965	0.283536	0.221482	0.0349794	0.185336	0.16648	0.0597487	0.248328	0.128098	0.124277	0.0524695	0.100023
ENSOARG00000001576	FGFR1	96.1527	136.149	105.938	144.472	131.625	131.991	108.197	93.0766	76.5552	75.1442	83.5698	71.4372	52.3049	58.5846	55.3013	49.4081	39.469	49.5006
ENSOARG00000001577	FBXO43	0.530181	1.21252	0.747972	1.45153	0.693648	1.2308	0.561903	0.454364	0.912624	0.51238	0.530349	0.279524	0.237104	0.216035	0.391035	0.0910479	0.0720601	0.0305313
ENSOARG00000001578	-	3.03287	3.60254	2.82866	3.27214	2.96524	3.29828	1.67077	2.27856	1.32893	0.659485	1.37025	1.18931	2.4926	1.3943	1.5374	1.06536	1.61907	1.28596
ENSOARG00000001579	-	0	0	0.147617	0	0	0	0	0.0800733	0	0	0.104643	0.0626601	0	0	0	0.0561366	0.296294	0.0753177
ENSOARG00000001580	-	1.32056	3.39762	2.26358	3.81836	2.65636	2.63732	2.31544	3.45581	1.32597	2.87149	1.8428	1.78004	1.99312	2.48511	2.19145	1.3394	2.49058	1.2831
ENSOARG00000001581	-	6.72574	8.50318	8.24153	12.455	9.63773	8.22243	9.10491	9.17546	4.4105	6.84824	6.76659	5.71023	6.27999	7.83024	5.386	6.2701	3.30864	7.74547
ENSOARG00000001582	-	0	0	0	0	0	0	0	0	0	0	0	0	0	0	0	0	0	0
ENSOARG00000001583	-	4.85623	3.96259	5.80342	4.88421	3.36372	3.51089	5.93051	5.82319	6.55648	6.67757	7.20119	7.39337	11.8513	12.0199	7.58522	10.5964	9.55226	10.2148
ENSOARG00000001584	DENND4B	2.52856	4.7469	3.94123	6.38692	5.72669	6.17964	5.41408	5.66842	4.30259	3.03354	2.92021	3.51033	3.15841	3.4444	4.39886	3.26799	2.69042	3.32866
ENSOARG00000001585	DEGS2	0.859951	0.89787	0.291175	1.65764	1.18134	1.46792	7.07668	5.36944	4.76978	9.50532	10.0647	9.76801	18.0155	18.9217	9.60915	15.5616	19.6961	16.4145
ENSOARG00000001586	-	0	0	0.0617275	0.0611627	0.0477214	0	0	0	0	0	0	0	0.0376326	0.0469385	0.0806805	0.093943	0.049565	0.0630209
ENSOARG00000001587	-	6.35678	14.708	7.7957	9.35601	8.39806	11.2427	14.0059	15.8026	9.87495	11.2941	12.5629	6.95543	7.39234	10.3543	16.9819	7.06921	5.1845	7.31168
ENSOARG00000001588	-	0.0760779	0.0907816	0.128798	0.943667	0.129392	0.228553	0.825258	1.1596	2.31356	1.58533	1.90867	2.41743	0.0706595	0.0342645	1.73387	2.84158	0.837624	3.03573
ENSOARG00000001589	-	0.423093	0.595026	0.4912	0	0	0.198109	0	0.266381	0.0693352	0.197139	0	0.104301	0.112281	0.116678	0	0.140147	0.492964	0.438523
ENSOARG00000001590	RAI1	5.47782	7.18516	5.45675	7.81465	7.46529	8.74542	6.78029	5.51781	5.01824	4.46039	4.26716	3.78265	3.62484	3.4351	4.55706	4.23323	2.63648	3.38704
ENSOARG00000001591	FUCA2	4.7391	5.80559	5.72136	6.66111	5.35168	5.33119	8.78363	8.0897	6.70902	8.19338	8.82718	8.02614	10.1745	9.30465	11.4233	10.4467	9.14011	11.233
ENSOARG00000001592	-	0.13306	0.0510449	0.193099	0.535319	0.462599	0.218064	0.25599	0.125673	0.39267	0.082672	0.12323	0.196797	0.0235452	0.0807233	0.176666	0.146897	0.139537	0.256142
ENSOARG00000001593	-	0.137196	0.122799	0	0.206952	0.107687	0.112414	0	0	0	0	0	0	0	0	0	0	0	0
ENSOARG00000001594	-	0.0696287	0.109048	0.141456	1.08543	2.32297	3.29461	1.1134	0.460332	0.059921	0.056772	0.0752189	0.0750845	0	0.0671949	0.184872	0	0.0425864	0
ENSOARG00000001595	TACC1	26.8029	28.3702	25.9131	28.8002	27.2442	28.7562	24.143	23.2097	21.5173	18.5235	19.8459	18.6385	21.9365	20.4035	22.0609	17.555	12.4494	17.5962
ENSOARG00000001596	-	0	0	0	0.708588	0.663697	0.346297	0.158054	0.155277	0	0	0.202922	0.12151	0.261737	0.0544187	0	0.10886	0	0.438166
ENSOARG00000001597	-	0	0	0	0	0	0	0	0	0	0.0706489	0.280723	0.112099	0	0.476489	0.431235	0.602448	0.158936	0.20202
ENSOARG00000001598	IL22	0	0	0	0	0	0	0	0	0	0	0	0	0.0396356	0	0	0	0	0
ENSOARG00000001599	SFXN4	17.2007	10.2822	16.1902	12.3567	12.4601	11.6448	11.7751	12.733	10.9747	9.60332	11.0974	8.82332	9.62276	7.74239	9.87513	9.70002	11.1579	8.74183
ENSOARG00000001600	TREML1	0.128727	0.115219	0.392278	0.194177	0.10104	0	0.0721974	0.0709292	0	0.209916	0.0463693	0	0.0398394	0.149073	0	0.149231	0	0.133433
ENSOARG00000001601	-	0	0	0	0	0	0	0	0	0	0.0481492	0	0	0	0	0	0	0	0
ENSOARG00000001602	CLOCK	18.5608	17.5483	19.9176	23.2024	21.507	18.9585	16.8162	15.1318	19.8104	14.8317	14.205	14.6373	15.1595	12.4047	16.297	14.9948	11.8317	14.7055
ENSOARG00000001603	FABP3	6.79506	7.62175	12.0099	2.05024	2.27595	1.44757	3.15177	7.73693	4.05495	1.82233	2.74075	1.64141	4.12341	3.32261	2.04485	0.840199	2.29066	3.00494
ENSOARG00000001604	TMEM233	0	0	0.274968	0	0	0	0.607888	5.96822	0.932277	0	0	0	0	0	0	0	0	0
ENSOARG00000001605	-	0	0	0	0	0	0	4.64259	5.79068	5.00437	5.16668	4.14755	2.84566	1.52319	1.51074	0.668042	5.44377	6.83955	3.47676
ENSOARG00000001606	PCDH12	4.48165	6.10205	5.46457	4.10399	3.42233	4.29361	4.65742	5.52431	5.60337	3.83932	3.81825	3.29469	1.74927	2.07337	2.10682	1.15896	1.3298	1.29231
ENSOARG00000001607	HSPBP1	1.33846	1.31301	1.03275	1.39792	1.27297	1.12831	1.24203	1.85771	1.50647	1.74906	1.84463	1.34346	1.86477	1.77859	1.79409	1.75045	1.459	1.86747
ENSOARG00000001608	-	9.36274	7.23652	6.70042	6.63427	7.85102	5.75348	6.44736	6.56509	4.88391	5.55252	9.19573	6.79227	13.5714	8.87146	6.49781	11.3466	9.02445	10.5863
ENSOARG00000001609	-	0	0	0	0	0	0	0	0	0	0	0	0	0	0.0318339	0	0	0	0
ENSOARG00000001610	-	2.85045	3.6788	2.77349	5.61295	4.54596	4.49897	4.30985	5.75275	3.75323	4.17568	4.10612	3.93459	2.86121	4.60995	4.78028	4.52157	3.74413	5.16241
ENSOARG00000001611	SLC25A12	19.8963	20.5107	21.438	16.515	16.2713	14.5688	14.329	14.3473	16.9078	17.0318	15.7635	15.3831	18.7607	15.8667	17.3203	14.8697	16.4531	16.6018
ENSOARG00000001612	-	0	0	0	0	0	0	0	0	0	0.0761017	0	0	0	0	0	0	0	0
ENSOARG00000001613	GNAL	0.233003	0.26064	0.769186	0	0.3201	0.0954575	2.94151	3.5301	2.47336	5.19318	5.83167	4.22119	12.9847	12.3449	9.20277	10.4435	11.0692	11.471
ENSOARG00000001614	-	0.0824261	0.258182	0.0837272	0.207255	0.129395	0.135074	0.0925047	0.0908342	0.047274	0.358463	0	0.142229	0.204157	0.15909	0	0.127395	0.268883	0.0854394
ENSOARG00000001615	TMEM185A	4.57522	4.13273	4.92904	5.20215	4.16928	3.99341	5.19406	4.11299	4.00211	4.29024	4.19405	4.38872	3.97547	3.91111	4.1203	5.21702	3.80976	4.53203
ENSOARG00000001616	LY6D	5.81952	2.89345	7.71759	9.26721	12.4362	13.6425	7.98175	5.34373	3.52465	9.31505	7.33518	4.60226	67.2655	97.786	22.9641	14.8661	41.5303	29.9912
ENSOARG00000001617	MYH10	222.584	232.777	195.004	141.974	141.899	130.186	61.3988	46.0354	61.194	38.8591	38.7298	39.3309	18.0131	26.4578	30.0998	20.5927	13.286	17.6431
ENSOARG00000001618	-	31.1204	24.6373	29.2606	24.7182	24.931	21.772	20.5955	22.9486	22.2522	18.566	22.4146	23.8878	19.8135	23.226	24.0484	19.9797	20.6305	20.9245
ENSOARG00000001619	MLH3	3.53537	3.01067	3.75266	4.87211	3.55316	4.09951	3.83004	3.58552	3.52368	3.20537	4.95175	3.95761	3.25718	2.50284	3.78419	5.34132	2.45437	3.56284
ENSOARG00000001620	BTK	0.727997	0.939893	0.812214	1.57238	0.927494	1.15386	0.790156	1.18352	1.19153	0.739603	1.4183	1.07078	1.52231	1.35447	1.12496	1.36498	1.08042	1.138
ENSOARG00000001621	MED14	18.9497	17.531	20.0456	21.9961	20.3629	20.444	19.781	17.2134	19.7953	18.8648	18.2749	16.8997	20.9301	19.2303	20.7595	22.1684	17.778	21.1317
ENSOARG00000001622	-	12.4575	11.0673	12.346	13.9007	11.54	11.9207	10.6122	11.4889	11.5481	11.6988	10.5662	10.4595	8.95247	7.37139	8.61156	7.98739	8.33078	9.14186
ENSOARG00000001623	-	0.0408898	0.0365989	0	0.0616798	0.0481425	0.0670074	1.53713	1.239	0.961929	3.35644	3.43097	2.39873	6.38033	6.61365	6.62286	10.3012	5.11898	7.09862
ENSOARG00000001624	SCN10A	0	0.0189209	0.0536769	0.010633	0.00829623	0	0.023724	0.0116478	0.012124	0.0689436	0.00761462	0	0.00654231	0.155042	0.0561344	0.00816585	0.0861999	0.010956
ENSOARG00000001625	-	0	0	0	0	0	0	0	0	0	0	0	0.026063	0	0	0	0	0	0
ENSOARG00000001626	PPM1K	27.0587	29.0027	30.9477	27.1085	31.5327	26.8111	53.3147	64.889	59.9982	59.4086	57.6364	56.3689	47.7971	50.0816	55.766	57.7477	60.7315	57.4493
ENSOARG00000001627	HDAC11	4.00337	3.79665	2.79191	6.97098	4.26842	4.25936	5.96764	5.2013	4.31993	4.80738	6.11116	6.59818	5.43881	4.98225	3.96646	6.83402	6.18903	5.14022
ENSOARG00000001628	-	0	0.212107	0	0.238396	0	0.582408	0.531902	0	0	0.257708	0	0.817816	0.293513	1.28067	1.25856	0.732522	1.1597	2.21048
ENSOARG00000001629	-	0	0	0	0	0	0	0	0	0	0	0	0	0	0	0	0	0	0
ENSOARG00000001630	SLC39A1	51.8745	62.1033	44.9938	54.4841	44.5749	48.2557	48.4524	54.6952	46.8403	46.3358	50.0707	42.6088	53.3173	57.917	45.4464	42.1047	53.9617	49.9026
ENSOARG00000001631	TIGD7	4.0031	5.29047	5.86292	5.10283	7.23501	6.06411	3.4475	3.48774	3.04478	2.07493	2.64856	2.81101	2.56522	2.69531	3.58431	2.33817	2.35373	1.92981
ENSOARG00000001632	STIM1	2.12248	3.53781	4.0963	5.49677	3.49896	4.32593	6.78814	10.9043	9.71247	10.4132	11.1215	9.45297	9.34765	12.0648	11.342	11.7277	10.3214	12.4843
ENSOARG00000001633	-	0.184535	0.0707917	0.21424	0.530292	0.310442	0.324013	0.0887476	0.116184	0.151264	0.0859834	0.113922	0.15921	0.179571	0.0508897	0.140017	0.203725	0.172003	0.163937
ENSOARG00000001634	PHACTR2	11.7478	15.7704	17.4652	10.152	8.95359	8.50422	8.73547	10.7454	8.86781	6.60334	8.23552	7.97023	6.95655	7.20981	6.24631	5.97163	7.55809	7.00428
ENSOARG00000001635	-	0.0790915	0.176945	0.24102	0.0795657	0.0931202	0.161996	0	0.130739	0.136129	0	0.0284898	0.0341026	0.0489806	0.137396	0.314981	0.336172	0.193527	0.0409915
ENSOARG00000001636	SI	0	0	0	0	0	0	0	0	0	0	0	0.00910863	0	0	0	0	0	0
ENSOARG00000001637	FMOD	16.0281	18.2494	30.9849	14.5588	7.24632	13.7516	9.60531	24.9659	15.7454	6.0217	16.7121	8.68751	3.63735	3.83875	8.13306	3.4695	5.50954	10.1763
ENSOARG00000001638	RPL36A	958.618	747.497	1004.94	832.358	726.784	647.715	549.303	537.788	670.436	742.483	993.136	803.114	916.103	1123.81	561.112	853.252	737.951	1009.08
ENSOARG00000001639	GPR15	0	0	0	0.0584368	0.0455946	0	0	0.0640141	0	0	0	0.0500932	0	0	0	0.17956	0.23687	0.481634
ENSOARG00000001640	-	0.138105	0.061806	0.210392	0.208322	0.1084	0.0565501	0.464896	0.0760962	0	0	0.248687	0	0.213795	0.0799797	0.183366	0.4269	0.168935	0.0715767
ENSOARG00000001641	C20orf27	28.4574	35.3659	33.9383	36.5	25.7762	30.963	21.8498	19.0424	23.6667	18.6641	19.4178	13.7164	21.2594	23.2161	19.8848	17.8961	20.9542	19.1061
ENSOARG00000001642	TESK2	5.66708	6.26503	6.35842	11.213	8.25776	9.25634	9.39373	7.14235	7.56611	7.81255	8.45693	7.25368	8.25671	9.2368	9.44169	8.24374	6.34388	7.98519
ENSOARG00000001643	-	0.252264	0.338633	0.640615	1.01482	0.495064	0.361692	1.13229	0.347427	0.651349	0.617119	0.590513	0.598497	0.976263	0.486892	0.669788	0.0974469	0.565795	0.784389
ENSOARG00000001644	EXT2	48.6861	65.1164	54.7925	56.3544	52.1493	50.194	47.4049	50.1591	42.6414	38.7707	45.1406	33.5675	29.6569	32.4837	35.6013	32.7548	26.9403	31.6298
ENSOARG00000001645	-	0	0	0	0.0676736	0.0528015	0	0.0754579	0.0741324	0	0	0.0484634	0	0	0	0.267903	0	0	0
ENSOARG00000001646	CPA6	0.0228577	0.0511377	0.034822	0.0574741	0.026912	0.0280884	0.0384724	0.037784	0.0918056	0.0497029	0.0329264	0.0394416	0.0353852	0.0485313	0.0606977	0.0441577	0.0279605	0.0592207
ENSOARG00000001647	GLA	21.3273	23.0312	22.5783	23.118	19.3837	18.7561	15.5299	14.6745	18.1115	14.0158	13.0057	13.779	15.1723	14.8011	14.6609	14.9067	11.9054	15.4243
ENSOARG00000001648	-	0.0813256	0.334815	0.148702	0.179951	0.268152	0.146605	0.200784	0.161316	0.317346	0.495194	0.140592	0.322755	0.261877	0.295126	0.453517	0.326828	0.212267	0.236022
ENSOARG00000001649	-	1.04269	1.7107	3.35389	12.5838	9.68563	4.55636	25.9363	18.1909	18.9454	17.9491	36.0474	27.2855	44.8712	36.1581	56.0637	51.972	36.85	42.6872
ENSOARG00000001650	PSTPIP1	2.05035	2.81953	2.79379	3.47037	2.98354	2.29456	2.91811	2.92047	3.73026	1.73988	3.38574	2.80428	3.06559	2.83778	2.12455	2.70522	2.40636	2.22873
ENSOARG00000001651	ZC2HC1C	3.84208	3.9594	2.72005	3.0445	2.58958	3.46602	3.35338	2.99339	2.04871	3.038	3.13065	3.24766	4.06121	2.9813	3.09147	4.19879	2.69041	3.74083
ENSOARG00000001652	-	12.5559	8.36865	12.5756	11.7008	12.0622	11.0791	11.9223	13.3997	14.9128	12.4102	16.1264	12.8395	19.2737	18.1677	14.5131	15.0636	13.7493	12.5132
ENSOARG00000001653	MAPK9	15.0276	13.1959	16.7959	16.0141	15.0882	17.022	17.6038	15.4167	19.8945	19.719	19.8152	16.866	16.5686	19.8947	20.5141	19.2219	15.6373	17.0891
ENSOARG00000001654	PPP6R1	7.19416	10.0273	8.86295	14.4709	10.5891	13.8005	14.2371	13.926	13.4159	13.7674	14.6696	11.8678	14.4476	16.6911	15.908	16.3219	13.0432	16.7771
ENSOARG00000001655	-	0	0.0768124	0	0	0.13472	0	0	0.0945722	0	0	0	0	0.106293	0	0	0.0663013	0	0
ENSOARG00000001656	TMEM52	0.226672	1.11567	0.345318	1.59584	0.711761	0.928635	2.41637	7.36794	2.73122	0.123252	0.48974	0.977731	0.842111	0.218771	0.752318	0.087561	0.647032	0.117479
ENSOARG00000001657	-	0	0	0.0283561	0.0561933	0.0876881	0.0915369	0.094017	0.0923346	0.128209	1.18424	0.80462	1.08423	0.536105	0.215624	0.222455	0.733819	0.911124	0.694714
ENSOARG00000001658	FAM101A	4.47534	5.36869	3.86894	8.7148	6.72744	7.09983	4.70158	5.03622	3.71531	2.27758	4.25219	2.21799	1.23817	0.882187	1.39067	1.10382	1.47554	1.28305
ENSOARG00000001659	WDFY4	0.487736	0.68675	1.36738	1.94252	0.883172	1.02305	0.941401	1.10352	1.20153	1.13834	1.04451	0.987415	1.12348	0.846007	0.604366	0.678455	1.02895	1.37501
ENSOARG00000001660	PRELP	7.58799	6.74193	6.2105	14.6043	12.0848	11.6294	14.0285	11.91	14.1582	15.2535	24.4169	19.5916	12.9464	12.7915	19.2061	11.517	9.6169	11.0332
ENSOARG00000001661	-	3.201	3.7191	3.42263	4.51843	3.65901	3.81912	3.59208	3.71279	2.19116	2.62547	3.72124	3.48824	3.68599	3.88049	2.83321	3.60208	3.89313	2.73567
ENSOARG00000001662	DTWD2	7.58105	8.20047	7.83451	9.48095	8.27993	7.02179	10.6526	7.55441	10.2129	11.4677	8.73643	9.04259	8.69454	7.78707	10.4149	10.2398	7.84968	6.76422
ENSOARG00000001663	BCL11A	6.88356	5.96445	6.69561	10.5192	9.08885	10.3435	8.87099	6.00356	6.95043	6.1089	7.81353	6.14836	7.28968	6.61968	5.13457	7.16168	5.15785	5.69756
ENSOARG00000001664	-	4.25276	5.7163	5.35394	3.69918	5.06572	4.48012	3.243	3.51001	2.71344	1.32108	2.48357	1.43073	0.488037	0.709923	1.35159	0.59639	0.187487	0.323356
ENSOARG00000001665	CCDC183	3.01773	3.01232	3.14393	3.42417	3.24973	5.0403	4.47186	4.85989	4.04033	6.05722	4.8208	5.77429	5.53397	4.82405	5.8556	7.89323	5.36419	7.45854
ENSOARG00000001666	SPAG6	0	0	0	0	0	0.0666156	0.0455984	0	0	0.220993	0	0	0.578925	0.172619	0.215893	0.439782	0.232074	0.379186
ENSOARG00000001667	EIF2AK1	16.3101	17.0536	17.2313	21.9264	18.859	18.0504	17.4959	15.6668	18.1546	20.2916	20.4343	19.3721	19.5915	19.5951	23.6067	18.9949	16.8744	20.0553
ENSOARG00000001668	TFEC	6.66252	6.21522	3.6132	6.5872	3.67883	3.51598	2.28097	3.98173	4.2117	1.10496	2.27735	2.53293	1.67818	1.91806	1.57421	1.65807	0.782833	0.936317
ENSOARG00000001669	-	2.24766	3.31529	1.5855	2.09312	2.38527	2.14858	2.45221	1.88044	1.05087	1.56128	2.74313	2.26227	2.22942	2.03259	1.4368	1.99431	1.23908	1.2511
ENSOARG00000001670	CRYBA4	0	0	0	0.137566	0	0.0559939	0	0.0753477	0.156933	0	0	0	0	0	0	0.0528237	0.167274	0
ENSOARG00000001671	-	16.4196	14.0405	16.728	17.4939	14.9167	15.1701	18.8085	13.5827	17.2773	15.9979	15.0548	15.3843	24.2262	27.0466	21.2171	18.9393	27.4189	18.9878
ENSOARG00000001672	-	1.71704	2.40518	3.03325	6.0817	3.57485	4.70995	2.97402	1.48068	2.65585	2.31325	1.88193	1.73893	2.68114	0.792514	3.02295	3.0577	1.97882	2.51472
ENSOARG00000001673	-	3.50484	2.03878	3.91601	3.87747	6.60309	3.30243	4.71948	5.02031	1.20667	4.95363	4.54372	3.02357	5.53398	3.31472	6.04904	4.60435	5.14513	6.35693
ENSOARG00000001674	-	0	0	0	0	0.171697	0	0	0	0	0	0	0	0	0	0	0	0	0
ENSOARG00000001675	-	31.0949	33.2391	34.3114	30.0014	29.3742	30.8868	23.332	22.434	31.0467	30.1183	27.5287	31.3501	48.4413	48.2764	42.2249	43.006	42.0915	47.6717
ENSOARG00000001676	-	0	0	0	0.171426	0	0	0.0637383	0	0.130421	0	0	0	0	0	0.0754044	0	0	0
ENSOARG00000001677	TRMT10C	31.7952	26.6544	30.8513	21.6639	25.0752	24.1621	21.1988	22.2751	28.3231	28.114	31.9478	30.1392	37.5832	37.1627	33.6789	37.2359	43.7797	38.0402
ENSOARG00000001678	-	1.22449	0.89661	1.05534	2.38839	1.57292	1.79377	0.791124	0.53151	0.553574	0.685842	0.908666	0.640222	1.28667	0.444044	0.985242	0.745541	0.45393	0.80764
ENSOARG00000001679	-	0	0	0	0	0.0238491	0.0248831	0	0.167386	0.0348528	0.0330427	0	0.0262022	0	0	0	0	0	0
ENSOARG00000001680	SFRP2	84.1085	165.267	115.278	217.56	145.512	283.747	65.2114	66.9934	65.6243	9.77437	9.913	9.87473	1.09039	2.32556	3.93756	0.787849	1.13385	1.00865
ENSOARG00000001681	-	0	0.467935	0	0.17531	0	0	0.195476	0	0	0	0.125546	0.300701	0	0	0	0.134634	0	0
ENSOARG00000001682	A2ML1	2.25313	1.95261	0.79668	4.07318	3.9069	2.78086	0.432077	0.172838	0.24548	0.108528	0.205424	0.209144	0.0882967	0.379839	0.0757372	0.0991806	0.302392	0.339954
ENSOARG00000001683	KCNC1	0	0.169516	0	0.0544433	0	0	0.0303529	0	0.0621081	0.088252	0.0389695	0.0466919	0.0670135	0.0104506	0.0359084	0	0	0.0560973
ENSOARG00000001684	PEMT	2.70694	4.57593	2.85146	4.83993	4.48606	3.86085	3.60023	3.86646	2.76131	2.61609	2.74399	3.02721	1.92448	2.01253	0.798557	2.24685	1.3083	2.18218
ENSOARG00000001685	MMACHC	9.49904	8.23542	8.9704	9.32967	7.04904	8.39112	5.91276	6.45998	9.02736	8.22987	7.80382	7.17056	9.19045	5.50038	8.27618	5.50558	6.05257	8.99927
ENSOARG00000001686	-	0	0	0	0	0	0	0	0	0	0	0	0	0	0	0	0	0	0
ENSOARG00000001687	ARMCX3	76.9518	87.0565	78.5234	72.549	72.4897	66.9495	67.6328	68.6101	85.8148	55.4999	60.0366	60.5086	57.1791	58.1416	58.335	50.6612	47.6215	48.707
ENSOARG00000001688	TMEM141	5.27064	6.76779	7.21584	9.44946	7.19565	8.2616	18.001	10.8577	10.7821	12.2082	12.7091	9.88475	25.8252	23.0885	16.4288	12.5735	17.5684	19.2385
ENSOARG00000001689	ARL3	83.0715	76.6896	81.8351	64.8675	73.3525	66.1978	56.6489	48.8438	58.5854	50.0531	50.394	50.5304	57.8596	51.4234	52.7996	53.1014	50.6512	51.9674
ENSOARG00000001690	-	0	0	0	0.736099	0	0	0	0	0	0	0	0	0	0	0	0.282653	0	0
ENSOARG00000001691	TMEM176B	0.876517	0.392221	0.667765	0.495875	0.128998	0.269321	0.245923	1.50909	0.314317	0.655154	0.591844	0.661656	0.814089	0.951625	0.43634	0.635035	0.580842	0.56779
ENSOARG00000001692	RGS22	7.0997	9.26001	8.16567	16.3302	23.9679	12.9908	18.5423	11.6644	14.8336	19.4188	13.0477	17.4136	6.72243	8.47404	9.29904	7.83624	5.66057	7.11108
ENSOARG00000001693	TSPAN3	70.9692	70.9147	79.4802	62.5474	65.142	55.5558	50.8639	55.7986	54.8524	47.3461	50.8663	47.3942	37.8365	38.0355	31.6525	32.3854	40.6978	35.7967
ENSOARG00000001694	-	0.0341586	0.106994	0.0867359	0.0171817	0.0134058	0.209906	0.0383353	0.037643	0	0	0.0245966	0.0147285	0.0105716	0.019782	0.0453534	0.0395993	0.0139237	0.0354073
ENSOARG00000001695	NCF2	0.972799	1.64623	1.31154	1.77888	1.22186	1.18836	1.66726	1.50067	1.35995	1.30766	0.993667	1.03762	1.58806	1.44068	1.52636	1.5719	1.50025	2.08988
ENSOARG00000001696	YY1	37.2253	38.2875	33.0782	45.9123	42.6843	48.1256	40.2984	41.7421	36.9595	47.1641	42.1757	39.3314	38.1828	43.3871	43.4721	45.9911	36.6956	41.3076
ENSOARG00000001697	TMEM86B	2.40247	3.35412	0.683274	4.2526	3.31925	3.62194	3.99011	2.64727	2.86736	2.29857	1.79959	2.9846	3.39179	2.48549	2.29645	3.41615	4.23232	4.28286
ENSOARG00000001698	-	0.116123	0.311827	0.0393054	0.389373	0.151966	0.222029	0.17379	0.255935	0	0.126262	0.167288	0.0668018	0.0958757	0.119554	0.0513739	0.0299094	0.126303	0.120387
ENSOARG00000001699	RPS6KA6	7.44942	6.08704	9.64207	8.54458	9.13364	8.20634	7.77246	9.63589	9.23505	7.09703	8.63141	10.3171	6.78798	7.46335	7.64087	10.3585	7.96536	7.79851
ENSOARG00000001700	PLCG1	27.2204	34.6234	26.2575	46.8142	44.3029	35.2245	36.9124	35.7477	27.9528	24.5965	23.7167	24.9052	16.8444	24.351	25.5667	24.0658	16.6964	27.7993
ENSOARG00000001701	-	0.115854	0.155545	0.117683	0.291308	0.181872	0.379709	0.130021	0.6383	0.465318	2.20428	2.41986	1.6991	3.44337	3.26473	3.53762	2.82017	2.74014	5.82372
ENSOARG00000001702	PRDX1	630.492	545.436	469.931	346.962	344.581	367.461	299.208	283.489	248.864	308.272	327.9	262.675	402.734	366.989	341.799	288.153	422.462	354.892
ENSOARG00000001703	SLC38A7	3.43738	5.28388	3.4505	5.65336	4.3174	4.24121	4.08422	5.39171	3.34137	5.05626	4.60203	3.76786	5.68419	6.07264	4.34885	6.40657	4.45254	5.61651
ENSOARG00000001704	PLEKHA2	10.451	13.5292	10.122	12.5643	11.4858	12.7849	15.0553	16.7647	10.2641	11.5741	12.3939	12.6646	12.3106	13.154	11.4228	11.6076	11.2988	13.2504
ENSOARG00000001705	-	0	0	0	0	0	0	0	0	0	0	0	0	0	0	0	0	0	0
ENSOARG00000001706	-	0.0723758	0.0648105	0	0.218449	0.284232	0.415276	0.162526	0.239386	0.166197	0.3149	0.0521654	0.187387	0.134504	0.279512	0.384559	0.33571	0.295265	0.225169
ENSOARG00000001707	CCDC60	0.111567	0	0.0755636	0	0.0291946	0.121904	0	0	0.085371	0.0808584	0	0	0.0230226	0	0.0987691	0	0.0606737	0
ENSOARG00000001708	-	0	0	0	0	0	0	0	0	0	0	0	0	0	0	0	0	0	0
ENSOARG00000001709	-	1.40677	1.33303	0.840595	1.33162	0.909424	0.813662	1.02145	1.09416	1.23456	0.269892	0.655618	0.642536	0.563652	1.14999	1.75787	0.831337	0.5399	1.88694
ENSOARG00000001710	CD19	0.711858	0.712027	0.680557	1.22133	0.410904	0.343093	0.328944	0.484472	0.312358	0.227628	0.256353	0.325122	0.388927	0.210139	0.25018	0.744281	0.136601	0.282116
ENSOARG00000001711	ZNF800	25.2008	18.2443	22.9362	23.3533	21.1703	20.0492	30.5367	28.3055	33.9908	31.3749	32.6366	35.0695	43.1342	30.6787	39.6069	49.6648	34.2473	34.963
ENSOARG00000001712	SNRNP40	44.1262	37.789	42.657	34.0667	30.8862	30.9159	26.3749	26.9133	24.1294	29.1236	28.1308	27.7311	30.4979	29.3982	33.9571	28.4467	30.6796	32.0623
ENSOARG00000001713	PTPRH	0.284499	0.381917	0.491269	0.429181	0.335007	0.60606	0.351167	0.689653	0.261199	0.278391	0.225396	0.417241	0.898422	0.406347	0.377698	0.461693	0.580078	0.766646
ENSOARG00000001714	LYPD2	37.0187	26.33	23.9737	52.1888	44.4151	40.0005	36.6438	27.9653	24.6731	2.2849	7.21883	2.51024	23.4228	9.11086	1.2876	3.12312	1.97759	2.01063
ENSOARG00000001715	-	1.78088	3.39317	3.32611	4.10215	2.75089	4.23627	3.41671	3.54479	3.36223	2.12359	3.43426	2.72584	2.09875	2.3507	3.88972	3.28523	0.796492	2.73892
ENSOARG00000001716	LCN8	0	0	0	0	0	0	0	0.774515	0.268903	0	0	0	0	0	0	0	0	0
ENSOARG00000001717	GOT2	48.818	53.4857	43.9984	48.8911	38.1841	46.7985	39.0314	42.0541	48.3912	53.3008	49.9339	44.7814	76.7284	67.5998	65.2425	60.7395	64.1267	69.965
ENSOARG00000001718	MPPE1	12.064	11.1131	12.3741	11.8171	8.69921	11.5268	13.053	14.8086	13.2583	15.1672	12.9913	11.9333	14.77	11.5138	16.121	16.0951	15.1915	13.7258
ENSOARG00000001719	SCN11A	0.0817285	0.250783	0.201624	0.0352259	0.183316	0.13394	0.0524159	0.360235	0.0937932	0.0253833	0.0672786	0.0705124	0.0578406	0.018029	0.0154946	0.0180417	0.1238	0.084709
ENSOARG00000001720	-	0.418564	0.547487	0.19624	0.874318	0.6319	0.39572	0.469706	0.461207	0.517287	0.315071	0.185527	0.194444	0.398742	0.310735	0.641193	0.323464	0.315116	0.467186
ENSOARG00000001721	-	2.53277	4.23118	3.51608	5.60418	3.844	3.3896	3.8844	4.0002	5.23189	5.32393	7.47943	6.55522	7.26661	6.94194	11.5451	9.91715	8.95138	5.95036
ENSOARG00000001722	-	12.2835	14.5721	14.9436	17.7409	14.464	12.5222	15.4672	14.1645	13.7686	15.5292	15.5855	14.5402	17.3789	18.4434	15.9288	18.3781	18.8132	20.1333
ENSOARG00000001723	-	0	0	0	0	0	0.0130334	0	0	0	0	0	0	0	0	0	0	0	0
ENSOARG00000001724	ZNF174	3.41824	3.5152	4.0277	3.97543	3.92259	3.98217	4.00327	3.87607	3.58039	3.6759	3.43785	3.1527	3.44815	3.65154	2.85494	3.24677	4.25783	2.93736
ENSOARG00000001725	IMPA2	4.78451	10.5835	8.3445	9.8964	6.59054	6.21319	22.3882	27.852	21.9628	36.3154	40.0526	36.9932	36.6136	34.8138	34.6372	35.6491	29.4505	34.3387
ENSOARG00000001726	ALX4	0.0683417	0.0611981	0.0694181	3.7133	2.62996	3.86542	3.2225	1.73278	1.17696	0.743334	0.787931	0.176942	0.635034	0.765418	1.18001	0.158527	0.334601	0.141745
ENSOARG00000001727	DISP3	0.0752776	0.0808481	0.0305892	0.105997	0.0236368	0.0863534	0	0.0165928	0	0	0	0.0129844	0.0186492	0	0.0399831	0.0930858	0	0
ENSOARG00000001728	OPTC	0	0.0558845	0	0.251174	0.490123	0.562716	0	0.0688055	0.143307	0.203631	0	0.107736	0.0386466	0.072317	0	0.0964744	0	0.129438
ENSOARG00000001729	-	0	0	0	0	0	0	0	0	0	0	0	0	0	0	0	0	0	0
ENSOARG00000001730	ADH6	0	0.10977	0	0.0925197	0.0722138	0.0753705	0	0.101387	0.422301	0	0.0220936	0	0.0189823	0	0	0.094797	0.0500261	0.0317885
ENSOARG00000001731	CIDEA	0.473907	0.593818	1.63682	1.04863	0.148804	0	13.2961	15.8757	10.4427	18.138	25.8749	19.4623	74.1886	74.6092	52.6029	80.943	87.7441	88.518
ENSOARG00000001732	ZNF597	0	0	0.0524073	0	0.0810319	0.0422726	0.0579009	0	0	0	0.0371872	0.089069	0.0319504	0.0398512	0.0684985	0	0	0.0535054
ENSOARG00000001733	-	0	0	0	0	0	0	0	0	0.180621	0	0	0	0	0	0	0	0	0
ENSOARG00000001734	ZC2HC1B	9.62463	12.4875	16.6177	7.60245	7.25358	6.28359	5.63454	7.2154	7.56515	4.14509	4.51066	4.50234	5.09564	4.89025	4.40521	5.15386	5.02703	5.38634
ENSOARG00000001735	HSPA12B	42.0949	45.738	34.6183	58.4289	44.6042	50.6	35.0084	24.5668	25.1722	16.6125	19.0742	11.9139	8.55115	11.7539	14.8737	6.36471	7.44085	7.38659
ENSOARG00000001736	-	0	0	0	0	0	0.083308	0	0	0	0	0.0732861	0	0	0.0392876	0.134992	0.0785913	0	0
ENSOARG00000001737	-	0	0	0	0	0	0	0	0.0421671	0	0	0	0	0	0	0	0	0	0
ENSOARG00000001738	NEK9	58.5484	62.0923	58.1613	59.2933	53.4943	57.0799	49.7573	53.0634	49.6468	50.3984	51.4744	40.3869	55.1958	49.8965	49.1539	49.2474	51.9454	53.2833
ENSOARG00000001739	TUBB6	26.2205	25.8173	30.7227	16.2499	14.1757	13.1468	13.1122	13.8607	17.7719	15.7431	18.0398	14.0837	25.929	26.8047	21.8962	20.5222	23.1177	24.8587
ENSOARG00000001740	GPR157	0.475929	0.378628	0.590877	1.06372	1.03785	1.0399	2.55178	2.5639	1.88132	2.35732	2.32343	2.23549	3.60197	3.81746	3.22961	3.26937	3.53668	4.98777
ENSOARG00000001741	-	1.0715	1.54909	1.59078	1.40928	1.48817	2.56634	0.462477	0.544916	0.378377	0	0.296851	0.0710809	0.102091	0	0.328261	0.0636807	0.0671968	0
ENSOARG00000001742	-	0	0	0	0	0	0	0	0.0787022	0	0	0	0	0	0	0	0	0	0
ENSOARG00000001743	CREB3L4	2.15894	2.81033	2.5917	6.51398	4.66066	5.46764	7.10296	6.86632	6.30654	8.00209	7.9516	7.66179	11.0896	9.45168	7.88228	8.94875	9.80441	7.42493
ENSOARG00000001744	TREM2	2.12967	1.98538	2.16328	0.44626	0.417988	0.218093	0	0.0977917	0.203679	0	0.0639304	0.306246	0.0549276	0	0.117759	0	0.2171	0.183967
ENSOARG00000001745	CDH8	0.361059	0.646256	0.513466	0.48418	0.566875	0.631123	0.108059	0.238715	0.19336	0.471065	0.277398	0.124588	0.0447138	0.0557519	0.0319431	0	0.157047	0
ENSOARG00000001746	CCDC54	0.0633563	0	0	0.0637654	0	0.0519092	0.0711002	0	0.0727071	0	0	0.054661	0	0	0.0841137	0.146963	0.0516741	0.0657027
ENSOARG00000001747	SGSH	8.11436	11.1721	7.86767	8.56043	5.90216	7.83412	6.20849	6.15872	5.56763	4.28774	4.57744	5.28697	4.70826	3.6362	4.25645	3.44233	5.27585	4.76385
ENSOARG00000001748	RASD1	9.33284	9.37612	5.7492	3.45179	3.92314	4.73616	3.0406	2.05675	2.55667	1.70206	4.25004	4.98674	2.98269	2.27787	3.51732	4.14131	2.25898	2.55872
ENSOARG00000001749	PLAGL1	20.1086	28.7015	26.3104	16.1872	12.9295	12.3935	11.5379	13.4861	12.321	7.76055	8.08901	8.29014	10.4925	9.63256	10.0803	10.0695	9.83693	11.1689
ENSOARG00000001750	PEAK1	10.3095	13.7098	12.0928	14.0494	13.8564	11.7383	10.6176	10.3394	11.2549	8.3339	9.94886	8.90376	7.86914	7.92082	9.61372	7.06178	5.25973	8.361
ENSOARG00000001751	-	0	0	0	0	0	0	0	0	0	0	0	0	0	0	0	0	0	0
ENSOARG00000001752	HTRA4	0.262312	0.117393	0.35527	0.351749	0.652062	0.322376	0.490594	0.0481783	0.451529	0.190128	0.692728	0.942885	0.460198	1.13071	1.393	0.979758	0.606135	0.996876
ENSOARG00000001753	NQO2	16.0411	20.5766	13.9404	13.3547	10.7735	14.2386	11.3006	10.1142	10.0224	7.84821	10.5908	9.37962	8.38765	7.32761	7.45384	8.4709	9.59405	7.20461
ENSOARG00000001754	MDFIC	15.3196	15.2941	21.5749	21.6074	23.9563	20.8537	26.3692	25.2197	31.9392	33.9093	35.6517	35.9106	24.9433	22.383	24.8766	24.8569	23.3959	24.4182
ENSOARG00000001755	-	0.825866	1.00308	1.0786	1.89855	0.764085	0.773356	5.85859	16.0553	4.67114	4.55375	5.82093	6.53965	4.40159	3.80298	6.93121	3.37351	4.18576	4.98306
ENSOARG00000001756	TMEM176A	0.330903	0.148072	0.0420159	0.145592	0.0649327	0.0508283	0.232079	0.29624	0.33226	0.0899417	0.148951	0.0535213	0.179283	0.135722	0.411847	0.223744	0.202404	0.192915
ENSOARG00000001757	FOXS1	1.26005	1.80424	1.40787	1.5207	0.939679	1.96158	3.8177	4.72057	3.39807	1.23293	1.99656	1.25007	1.71646	2.35906	2.17473	1.21717	1.23317	1.24067
ENSOARG00000001758	AATK	0.74201	0.816464	0.74136	2.17765	2.30131	1.76412	2.51167	2.66727	2.49874	3.54438	3.19786	2.82292	1.67214	2.47934	4.13429	3.23372	2.2818	2.86194
ENSOARG00000001759	FANCL	11.2886	11.3468	13.2177	13.5346	17.8107	13.669	13.2295	10.4779	13.0823	8.22261	12.3762	11.4179	12.6371	11.2486	14.0275	11.0873	10.7488	11.7579
ENSOARG00000001760	ANKRD61	1.76639	2.19559	2.34252	3.40505	3.23553	2.73382	3.19358	3.40612	4.0542	2.56064	0.742136	2.87847	2.76482	3.40943	4.6903	4.70189	1.84085	3.55988
ENSOARG00000001761	SLURP1	0	0	0	0.0291642	0	0.0237416	0.357839	0.127759	0.0997942	0.252153	0.229679	0.60024	0.197461	0.179054	0.769749	0.313635	0.401937	0.480741
ENSOARG00000001762	JTB	41.8496	33.1068	47.5875	45.1065	29.9371	49.1524	41.1925	40.4474	45.0757	38.3571	43.6189	37.9524	46.3437	49.2927	51.7685	51.4367	54.7507	47.3726
ENSOARG00000001763	HAT1	53.9615	45.547	46.0784	35.6199	42.6888	35.0358	37.2924	33.7499	40.7504	43.307	41.1424	41.3806	49.0409	55.7282	44.9842	50.2497	53.5628	41.7662
ENSOARG00000001764	-	0	0	0	0	0	0	0	0	0	0	0	0	0	0	0	0	0	0
ENSOARG00000001765	HMG20A	35.3445	30.8746	35.4725	30.6747	28.1287	28.3203	24.7026	22.321	22.426	23.7567	25.012	22.8059	24.7648	26.6981	23.0091	23.9469	22.6739	24.2986
ENSOARG00000001766	SLC17A2	0	0.0367671	0	0	0	0	0.0460774	0	0	0	0	0	0	0	0	0.0634716	0	0
ENSOARG00000001767	SYT5	1.67476	1.78889	1.31702	2.06473	0.805786	1.46073	1.45497	1.30963	1.7359	1.87961	1.20625	1.9575	1.73951	1.64754	0.717236	1.67	2.11492	1.62384
ENSOARG00000001768	-	16.0333	17.4853	16.4543	13.5164	14.7309	12.9787	11.6748	10.7642	10.324	9.54108	10.1567	9.23725	11.2095	10.2268	10.9913	10.3858	9.36284	11.1548
ENSOARG00000001769	-	0	0	0	0	0	0	0	0	0	0	0	0	0	0	0	0	0	0
ENSOARG00000001770	AFG3L2	46.0479	45.604	45.0417	39.1653	40.0632	38.8306	44.9466	43.0231	40.0037	48.548	50.3821	49.0668	64.5949	62.1857	55.3029	58.3507	63.2044	63.5288
ENSOARG00000001771	CAMSAP3	0.848456	0.793066	0.938459	3.07201	1.59853	2.31731	9.60592	8.74655	8.02752	15.8872	14.1506	12.4599	11.9436	17.3884	16.6465	24.2167	17.6689	22.4345
ENSOARG00000001772	FOXP2	4.87916	5.89185	5.60105	7.46158	4.30241	6.68119	6.41282	5.59719	6.09782	4.21478	5.31947	4.52643	3.14537	2.70914	2.88393	2.94416	3.2707	2.4246
ENSOARG00000001773	-	0	0	0	0	0.0606239	0.0632523	0	0	0	0.419887	0	0	0.0478073	0.0596293	0.307592	0.179077	0.188957	0
ENSOARG00000001774	-	10.9077	11.2051	13.7957	14.5986	14.9597	14.6405	16.6222	16.2747	17.4856	15.2278	17.5774	16.4404	12.4045	13.4677	14.9323	15.1204	11.3884	13.5489
ENSOARG00000001775	-	2.42075	2.76676	2.69591	3.43196	4.07536	3.32168	1.50553	2.12104	3.17964	0.951291	1.19738	1.33356	0.505671	0.743084	1.04547	0.991722	0.142732	0.483655
ENSOARG00000001776	-	0	0.126976	0	0.142713	0	0	0	0	0.162725	0	0	0	0	0	0	0	0	0
ENSOARG00000001777	RAB13	32.9173	30.5386	27.747	24.7864	17.1142	29.3715	28.5262	27.3456	20.4699	21.2673	26.6258	30.9256	22.4103	24.8819	22.8808	23.9067	21.9272	21.703
ENSOARG00000001778	-	3.05114	2.56634	2.49341	3.04559	2.88143	2.68795	2.88331	2.85643	2.52738	2.81849	2.92463	2.3156	2.89787	2.41766	2.71071	2.42882	2.65685	3.51906
ENSOARG00000001779	NDFIP1	74.3427	76.8258	83.589	88.6887	84.5668	81.0642	77.1296	85.214	82.7393	84.3867	100.76	84.2241	77.4755	84.8683	71.0145	84.2623	69.4798	74.8242
ENSOARG00000001780	-	0	0	0	0	0	0	0	0	0.703548	0	0	0	0	0	0	0	0	0
ENSOARG00000001781	-	0	0	0	0.115226	0	0	0.171456	0	0	0	0	0.0329367	0	0.0442379	0	0	0	0.0395901
ENSOARG00000001782	-	0.729132	1.69661	1.8763	2.54219	2.74742	2.27023	1.41824	1.71399	1.11567	0.792742	0.945302	0.880665	1.23406	1.31353	1.54886	1.42746	0.95147	0.654982
ENSOARG00000001783	FOS	5.57192	7.55387	4.76318	11.3743	9.57088	9.53762	117.811	24.4368	12.5353	18.294	29.6818	43.8813	212.818	96.5578	162.452	263.771	164.767	120.534
ENSOARG00000001784	PRDX3	42.8383	38.9164	45.4843	39.7513	34.5168	35.6958	36.281	35.3575	44.0592	33.9209	42.6141	39.5371	45.3442	46.9273	49.0403	46.0973	48.3861	42.1384
ENSOARG00000001785	TM2D2	31.9105	31.5092	29.1625	25.4603	30.3799	32.3448	26.3399	30.2454	31.6113	24.0435	25.9876	26.6928	32.7319	34.6713	28.3296	24.7352	30.2183	29.1534
ENSOARG00000001786	STX11	0.432951	0.96867	2.78523	1.88689	2.71892	1.83276	4.29158	3.49838	4.30592	6.27613	7.48388	5.47805	6.47864	6.93584	5.74792	6.69149	7.94473	8.89975
ENSOARG00000001787	-	0	0	0	0	0	0	0	0	0	0.0219185	0.0145203	0	0	0	0	0	0	0
ENSOARG00000001788	-	0	0	0	0	0	0	1.88609	2.26347	1.21444	3.65469	3.27297	1.98699	5.3192	4.30135	5.28926	5.38781	8.12306	4.51627
ENSOARG00000001789	-	0	0	0	0	0	0	0	0	0	0	0	0	0	0	0	0	0	0
ENSOARG00000001790	TREML2	0	0	0	0.057163	0.133802	0.0465344	0.127541	0.0626187	0.1956	0.0617937	0.163705	0.14705	0.211101	0.219345	0.30178	0.175646	0.417089	0.353336
ENSOARG00000001791	NAA60	22.4706	23.8423	21.8739	23.9692	22.3168	20.4338	28.7501	26.6357	22.5636	33.3148	29.3038	28.1238	40.8459	35.0587	37.63	32.6911	35.1955	43.6685
ENSOARG00000001792	CD82	17.7218	14.0765	22.1943	24.051	16.8171	26.2418	28.7524	36.7804	24.7478	53.0058	51.6207	30.8232	54.3827	57.4217	42.9932	35.8608	54.796	52.0794
ENSOARG00000001793	AKR1A1	41.9554	35.2361	34.4551	47.4491	39.063	40.631	40.3188	34.7831	36.6211	42.121	43.447	34.6109	49.5772	59.777	43.7384	36.6365	56.687	41.4031
ENSOARG00000001794	PGAP2	8.87447	10.604	10.0545	13.3391	8.68905	11.2666	13.406	13.6471	10.8557	10.4969	12.3272	12.4517	16.7572	18.2585	14.5657	15.2235	13.2031	15.9702
ENSOARG00000001795	-	0	0	0	0	0	0	0	0	0	0	0	0	0	0	0	0	0	0
ENSOARG00000001796	JDP2	19.5274	19.013	19.0089	33.2781	32.3617	33.185	24.5509	23.7084	25.6256	17.9873	20.5111	19.2643	13.7709	17.7985	18.8439	10.9687	6.04608	14.3363
ENSOARG00000001797	-	0.15154	0	0.0615785	0.54873	0.142772	0.0993424	0	0	0.104339	0	0	0.0784409	0	0.0585084	0	0.0234175	0	0
ENSOARG00000001798	PRELID3A	1.77726	3.81732	4.8142	5.24326	3.81348	3.98032	6.24925	8.87789	6.11873	4.37991	4.69363	4.59978	5.9427	7.0438	5.03372	7.87456	6.95771	8.35079
ENSOARG00000001799	-	0.0869512	0.155616	0.971518	0	0.170658	0.249339	0.683033	1.24548	0.249444	0.0472793	0.156574	0.262547	0.215365	0.671296	2.48191	0.503968	0.283644	0.766009
ENSOARG00000001800	NKAIN1	0.998295	1.63793	2.9013	1.81284	1.91565	2.81743	1.99159	1.49723	2.54587	2.23109	2.21701	1.91388	1.49387	1.34881	1.06767	1.9287	2.35212	2.98914
ENSOARG00000001801	LCN15	0	0	0	0	0	0	0	0	0	0	0	0	0	0	0	0	0	0
ENSOARG00000001802	CATHL3	0	0	0	0	0	0	0	0	0	0	0	0	0	0	0	0	0.0478446	0
ENSOARG00000001803	USP42	5.97957	7.22028	7.02004	9.27771	7.51281	7.81687	5.98518	5.34716	6.43104	5.63547	4.80457	4.47168	5.04224	5.99692	6.36293	6.38576	4.58275	6.05744
ENSOARG00000001804	-	0.229583	0.342419	0.349792	0.384848	0.54067	0.53297	0.686995	0.80105	0.614733	0.665623	1.26772	0.957292	1.3031	0.768084	1.11758	0.620956	1.56033	1.3087
ENSOARG00000001805	-	0	0	0	0	0	0	0	0	0	0.159281	0	0	0	0	0	0.0377312	0	0
ENSOARG00000001806	THEM6	0.0209982	0.0939985	0.0853579	0.211291	0.197889	0.223762	0.518638	0.578702	0.506256	0.43396	0.892704	0.362463	0.546339	0.470355	0.725153	0.71432	1.19933	0.587879
ENSOARG00000001807	-	0.0300783	0.0538685	0.030552	0.0907841	0.0944788	0.0246438	0.0337546	0.0663234	0.0345175	0	0	0.0519248	0.0372714	0.0116219	0.0399328	0	0	0
ENSOARG00000001808	-	0.0158031	0	0	0.0636029	0.148929	0.0906744	0.0887087	0.0870983	0.108866	0.0171935	0.102489	0.0136342	0.0293685	0.0244123	0.0839675	0	0.141842	0
ENSOARG00000001809	LARP7	14.217	11.8706	16.4545	13.992	12.4472	12.7419	11.2206	10.8776	12.1016	11.1613	12.7747	11.6843	14.4755	12.7175	13.0051	12.6756	12.248	12.7075
ENSOARG00000001810	ZBED2	0	0.0852302	0	1.72386	0.0747418	0.312089	0.213732	0	1.20203	0.517669	0	0	0.0589405	0	0	0	0	0
ENSOARG00000001811	TNNI3	1.68215	2.2223	1.38323	0.966747	2.89257	1.96897	1.34835	3.17748	2.20622	3.39654	5.0194	1.72762	6.64643	3.4942	2.44604	4.6427	3.85448	6.39281
ENSOARG00000001812	BATF	0.834076	0.59715	0.16938	0.503307	0.785818	0.410015	0.187136	0.735213	0.382917	0	0.360449	0.143868	0.309897	0	0.221387	0.773475	0.952432	0.518788
ENSOARG00000001813	NUP210L	3.71316	2.84833	3.5023	3.25655	2.48978	2.88847	3.05071	2.26491	2.71396	2.59527	2.96892	3.16524	3.79098	3.13128	3.46255	4.20178	3.47003	3.14985
ENSOARG00000001814	GCC1	6.36887	8.17686	7.20632	7.86489	7.29905	7.70647	6.42327	6.33668	5.98278	6.89525	9.19377	6.30591	6.43964	7.20975	6.95712	6.50014	6.31213	7.40881
ENSOARG00000001815	-	0.0580797	0.173276	0.236022	0.116852	0.167195	0.285559	2.86811	2.94425	2.62198	0.189471	0.251023	0.100218	0.239788	0.156967	0.874013	0.209478	0.189499	0.381301
ENSOARG00000001816	ADAM9	37.4701	47.6552	37.9579	35.8736	35.4885	35.3575	35.5004	24.7949	28.1525	26.6996	29.8202	29.7433	24.7098	26.9803	30.9191	26.3884	24.208	27.1881
ENSOARG00000001817	-	0.170235	0	0.0864185	0	0.06681	0	0	0	0.0976352	0	0.061321	0	0.0526856	0	0.338979	0.13152	0	0.264688
ENSOARG00000001818	-	6.59816	6.12361	7.77788	6.88178	4.79596	8.3429	4.57058	5.6547	4.95451	4.42824	6.04311	3.51372	5.54835	4.87404	6.92149	6.67278	3.78685	5.57229
ENSOARG00000001819	KIAA0100	20.3542	26.468	23.3636	32.871	27.6163	28.5003	27.999	24.6177	27.6602	26.0827	22.6246	24.3854	29.1087	33.2255	32.5126	36.3068	28.8762	32.1863
ENSOARG00000001820	-	97.8689	97.5528	100.174	87.0691	85.5912	85.7606	55.9046	49.6429	51.8865	49.6235	44.5964	42.6782	52.2802	58.789	60.9157	43.0087	46.722	48.4991
ENSOARG00000001821	THAP9	9.93982	9.31662	9.97708	8.61663	10.3269	10.0879	8.44819	7.75531	8.70699	8.86725	8.58539	8.64283	8.81341	6.71298	7.62639	7.0754	7.85092	6.8072
ENSOARG00000001822	SFXN2	7.54813	8.87329	7.08237	8.55651	6.47774	9.27694	6.38867	9.51538	8.36854	9.38896	8.10879	5.5737	8.00106	7.90187	7.21865	5.23998	4.90405	8.75158
ENSOARG00000001823	TNNT1	7.61189	3.05128	35.2769	1.99366	3.67239	3.18339	4.98276	7.51369	5.91452	2.15515	8.05242	3.48864	3.53499	2.69355	1.57901	1.65446	4.8501	4.51997
ENSOARG00000001824	-	1.56976	1.7354	1.82902	3.06472	2.86326	2.68589	1.76155	2.4928	2.38427	1.95771	0.498809	0.916101	0.943441	1.28326	1.5324	1.03471	0.677808	0.765638
ENSOARG00000001825	RABEP2	5.44585	6.94954	5.36101	8.38471	7.81121	8.34577	8.6387	8.14906	7.67698	7.6022	6.51312	6.26425	9.15884	10.6411	9.10462	8.00137	8.96535	8.78021
ENSOARG00000001826	-	0	0	0	0	0	0	0	0	0	0	0	0	0	0	0	0	0	0
ENSOARG00000001827	SLC25A29	3.61458	3.73251	2.76783	4.75391	3.44864	3.50839	4.61783	5.2696	5.67966	5.13912	4.566	3.0224	4.85512	5.68869	7.30903	4.77015	5.71459	4.03453
ENSOARG00000001828	MED9	16.2827	14.3165	14.6535	11.6358	9.75482	13.6925	6.89215	7.71174	7.86768	7.29874	6.58398	6.28433	6.27942	9.2079	6.44734	8.05771	7.45539	5.18133
ENSOARG00000001829	CDH11	516.771	526.173	525.868	220.086	229.205	198.033	97.0534	75.0288	98.7281	77.6402	74.8382	80.5451	63.8958	62.0332	69.6656	44.6916	45.397	55.3983
ENSOARG00000001830	C17orf78	0.145323	0.910384	0.221389	0.657711	0.570387	0.357217	0.0815051	0.480361	0.416899	0.15796	0.15699	0.313419	0.494914	0.252452	0.868222	0.729955	0.177765	0.376509
ENSOARG00000001831	LCN1	0.476658	0.10666	0	0	0	0	0	0	0	0	0	0	0.147595	0	0	0	0.194387	0
ENSOARG00000001832	HDX	7.78614	6.63735	7.33328	4.41104	4.1973	3.47244	1.7696	2.14485	2.20555	1.60734	2.05863	2.31701	2.09022	1.87379	3.07498	2.13263	1.72824	2.1452
ENSOARG00000001833	PANX1	5.85444	5.32596	8.35495	8.51572	7.02663	8.16654	11.1848	10.0762	10.161	13.7824	11.7788	11.6875	14.7401	15.4464	14.967	14.7693	12.9037	15.6963
ENSOARG00000001834	-	0.67135	0.225301	0.895035	0.379805	0.230575	0.20628	1.60087	0.924654	1.25195	2.37216	1.6017	1.55653	2.8839	2.07324	2.50678	2.43189	2.22435	2.73976
ENSOARG00000001835	TSPAN18	8.2612	13.0391	11.5955	21.9801	19.5145	11.8148	17.5298	15.6404	15.1688	14.0445	16.4441	11.7272	7.20809	9.42231	9.6717	6.09401	7.53399	8.17328
ENSOARG00000001836	PTRF	82.4257	101.85	107.051	112.225	121.375	110.243	124.387	134.603	121.716	113.119	129.551	97.6014	66.5088	90.4134	92.6236	78.894	68.1039	71.1228
ENSOARG00000001837	SPIRE1	6.77569	7.91831	6.48163	10.3542	10.1991	9.18995	16.3513	20.0785	15.1362	19.311	21.6767	21.282	26.5176	21.2043	23.9739	27.1978	26.048	28.7728
ENSOARG00000001838	C16orf90	0.207501	1.02131	1.47533	2.71299	1.79174	1.44512	0.698501	1.37178	2.38121	0.4512	0.597809	0.716013	0.89939	1.64205	2.75476	0.320706	0.423066	1.50538
ENSOARG00000001839	RASGEF1C	10.7614	11.0212	7.35153	5.52592	4.69984	6.67514	2.16861	2.75569	1.43501	0.49438	0.545849	0.653795	0.539652	0.526587	0.402441	0.497805	0.278144	0.19635
ENSOARG00000001840	PSCA	0	0.460875	0.261389	0.776708	0.404159	1.05464	1.73332	1.13459	0.295316	0.839665	0.556248	0.666264	0.159358	1.19259	1.02531	0	0	0
ENSOARG00000001841	PIP4K2A	9.78529	8.73458	9.45099	9.93058	8.69518	8.49476	8.11135	6.58371	7.14737	6.8403	8.4976	7.50267	6.81163	6.63126	6.95785	8.15876	4.7905	6.04851
ENSOARG00000001842	OTOL1	0.0437292	0.0391582	0.133298	0	0	0	0	0	0	0	0	0	0	0.033776	0	0	0	0
ENSOARG00000001843	GAP43	10.9697	7.97048	9.15685	1.09241	1.44946	0.889942	1.46261	0.598347	0.747885	1.06282	0.156419	0	0.0672291	0.461216	0	0	0.0885458	0.337753
ENSOARG00000001844	VRK2	20.6433	20.6956	23.89	22.9013	24.5861	21.2395	16.4457	15.0196	18.3552	15.1626	19.7489	16.5176	17.7589	21.4887	23.0134	16.6532	18.3785	17.5986
ENSOARG00000001845	TPM3	76.4137	69.8864	157.756	66.2191	67.5411	60.2203	58.503	50.0532	60.6645	76.7379	81.3481	72.5278	106.235	94.2079	90.5111	86.8312	82.8975	88.6465
ENSOARG00000001846	CCDC92	1.31508	1.79341	2.54444	4.03086	3.04788	2.9247	3.86509	2.8981	2.37157	4.42557	4.51045	3.67373	4.03274	4.37554	6.06922	4.11355	3.67735	6.29592
ENSOARG00000001847	LRRC18	0.158584	0.0709712	0.0805039	0.558196	0.373487	0.194874	0.266918	0.0873804	0.090953	0.517208	0.114192	0.0683782	0.147289	0.0612164	0	0.0612594	0.323332	0.164382
ENSOARG00000001848	LINGO1	2.96443	4.69612	3.49577	1.7135	2.32713	1.95433	2.02658	2.9661	1.525	2.11166	2.40512	1.11706	0.717368	1.32851	1.22142	1.42194	0.472429	0.988863
ENSOARG00000001849	CDH5	9.08278	14.7615	9.98141	9.5467	9.43245	7.67481	11.2146	17.9907	11.7562	7.94009	10.0506	8.46297	5.04982	6.07059	7.14423	4.66219	3.8027	4.51212
ENSOARG00000001850	GNB1	84.455	78.8544	66.1353	77.2058	69.8123	70.7421	64.0363	60.8268	62.2564	60.5967	68.1075	59.9935	66.2233	64.6312	66.0516	66.1568	54.2402	64.4507
ENSOARG00000001851	FGF1	0.400973	0.957086	1.08631	1.07554	1.25922	1.09531	0.750043	3.3878	2.30111	1.88944	2.02184	0.691889	1.40714	1.85768	1.24233	0.103277	2.39848	0.831244
ENSOARG00000001852	-	0	0	0	0.100377	0	0.245224	5.37445	7.47612	13.1678	7.26829	26.6618	9.12429	16.9902	46.9136	18.678	35.3921	37.5145	30.5074
ENSOARG00000001853	-	0	0	0	0	0	0.0798044	0	0	0	0	0	0	0	0	0	0	0	0
ENSOARG00000001854	ARF5	49.3487	53.7851	45.9168	34.7814	35.0788	38.2054	39.3896	43.1014	36.1195	44.0777	53.362	55.7591	64.4025	59.4502	49.3528	55.8532	61.0586	60.5452
ENSOARG00000001855	ODF3L1	0	0	0.076991	0.152573	0.0595216	0	0.0850617	0	0	0	0	0	0.1878	0.0292872	0	0.35158	0	0
ENSOARG00000001856	-	0.115374	0.160623	0.078134	0.335232	0.322033	0.262601	0.201411	0.240143	0.279516	0.20907	0.129265	0.132717	0.381029	0.311773	0.52762	0.505252	0.428672	0.558052
ENSOARG00000001857	-	0.0651342	0.0291495	0	0.131013	0	0.106737	0.0730985	0.107668	0.0747496	0	0	0.112391	0	0.075429	0.0432172	0.150991	0.0265499	0.135031
ENSOARG00000001858	-	175.578	171.818	195.017	183.335	161.748	171.043	171.295	136.389	176.768	148.63	164.058	158.156	170.522	139.074	154.392	179.155	131.888	160.846
ENSOARG00000001859	AOC3	0.556844	0.672757	0.848423	1.03606	0.786823	0.570312	1.43719	1.34984	0.894604	0.69622	1.08287	0.792646	0.655106	0.78458	0.702313	0.602448	0.386017	0.66372
ENSOARG00000001860	BEAN1	0.0807916	0.144693	0	0	0.253774	1.05958	0.181424	0.0890738	0	0.175716	0.407503	0.0697033	0	0	0	0.374746	0	0.167567
ENSOARG00000001861	CEP76	8.61814	8.02233	8.69014	6.23182	7.72829	7.1644	7.76512	8.59507	7.39949	8.78861	8.74452	8.98165	13.0684	13.1739	9.64617	12.2506	13.5702	12.5184
ENSOARG00000001862	PITPNM3	1.55913	1.39533	1.26698	3.07736	2.55496	3.25757	3.9804	3.52184	2.4602	3.75051	3.07413	2.40433	2.65492	3.17487	3.77769	2.42483	2.35246	3.47434
ENSOARG00000001863	SEMA6A	15.7662	19.1322	22.5971	39.8549	40.236	41.9467	38.1034	33.5437	33.6842	26.1623	27.2187	32.2713	22.5626	28.4128	27.5785	34.1027	21.5189	29.3553
ENSOARG00000001864	IL26	0	0.13285	0.0753471	0	0	0	0	0	0	0	0	0	0	0	0	0	0.181561	0.0769259
ENSOARG00000001865	RIN2	9.74994	12.494	12.1187	18.427	16.744	16.1211	28.8859	25.9054	24.0174	29.894	33.3069	32.3698	35.2613	33.2451	35.1063	39.6685	30.0496	43.4612
ENSOARG00000001866	NT5M	10.6424	13.3855	11.9789	14.175	9.59632	8.01292	5.32579	6.18033	8.41718	3.75274	3.8326	4.96283	4.71981	4.05276	4.39163	2.22283	4.45716	2.08676
ENSOARG00000001867	-	0.0505751	0.0452678	0.0513735	0.0254391	0.0396971	0.0207091	0.0567592	0.0278671	0.0870477	0.0274999	0.0182178	0	0.0156524	0.0292893	0	0.0195366	0	0
ENSOARG00000001868	-	0.290645	0	0.0737719	0.950019	0.285222	0.714435	0	0.160147	0.0833471	0.552976	0	0.250759	0.134972	0.0841598	0.19295	0.224606	0	0.527144
ENSOARG00000001869	TREM1	0.179003	0	0	0	0.281003	0	0	0	0.102664	0.583802	1.09583	0.926551	1.71799	1.00194	1.42588	0.899129	0.510961	1.3914
ENSOARG00000001870	VSTM4	79.5677	63.9093	85.3182	44.9137	34.2758	38.4646	28.5726	19.7267	19.0041	8.75905	10.4947	6.43534	4.9269	7.65968	6.93247	3.15134	2.71746	3.2472
ENSOARG00000001871	-	6.39882	7.97627	7.08006	16.8934	9.05965	12.1711	11.348	9.69481	11.2771	14.2868	10.3698	7.5412	10.0824	14.8209	15.1703	15.4531	11.2297	11.0733
ENSOARG00000001872	HSPB8	11.6214	8.84523	17.8725	16.276	9.29345	16.7304	103.112	118.719	107.316	191.772	148.789	191.054	184.744	197.939	184.283	176.345	176.897	225.706
ENSOARG00000001873	WDR48	35.8936	34.9853	36.7721	39.1621	36.7724	34.2482	33.8593	31.7895	32.1552	30.9658	37.1284	34.8664	32.0529	31.6777	30.3808	34.56	31.3814	29.679
ENSOARG00000001874	UTRN	46.2705	45.3209	49.8783	69.8495	67.7569	68.5033	71.4282	67.8443	75.7921	87.2818	82.0982	86.3789	99.0412	85.9787	101.394	106.825	77.0041	99.7142
ENSOARG00000001875	CARD14	1.34727	1.79984	0.793351	1.80667	1.36418	1.32787	1.5776	1.11878	2.26314	4.41563	2.98144	4.80082	13.2511	5.38176	4.53653	6.68455	6.33806	8.43906
ENSOARG00000001876	-	8.86942	5.75626	7.49627	6.46894	5.58074	6.76796	4.33071	3.95402	4.81732	4.0487	5.70554	4.73123	6.24666	5.75002	6.472	5.38923	6.84725	7.22797
ENSOARG00000001877	-	27.9845	31.4793	30.5448	32.2743	25.5047	29.9298	23.3846	20.2473	22.1568	15.0078	17.4227	14.2251	13.4393	15.4119	15.2326	13.0341	12.525	13.8239
ENSOARG00000001878	-	1.0907	2.01247	1.42248	4.29302	1.30017	1.79836	7.87259	24.2143	8.06631	3.96745	6.49799	7.34176	3.70201	4.14804	6.73968	2.9761	3.92062	6.90839
ENSOARG00000001879	-	0.759654	0.279943	0.181568	0.449447	1.57856	0.695662	0.451332	0.443158	0.102567	0.485822	0.708067	1.00234	0.664064	0.379498	0.771221	0.103609	0.838242	0.741028
ENSOARG00000001880	-	5.92175	5.60581	5.82801	6.98807	5.76432	5.90869	6.91108	6.26407	6.31248	6.18083	6.6347	8.80978	6.68172	7.3253	8.42103	9.19326	6.63278	9.46567
ENSOARG00000001881	-	16.1019	16.0639	17.8307	16.9908	15.8521	16.2212	13.626	11.3435	13.9345	22.3855	19.9629	12.8665	31.9546	31.6906	23.3051	28.0488	25.6191	31.5998
ENSOARG00000001882	CLUAP1	13.4713	9.83026	14.6461	10.6602	14.0149	13.5122	15.8149	11.9402	12.8433	12.6185	11.7926	14.0739	12.0631	12.8122	9.35525	14.1629	11.0352	12.6123
ENSOARG00000001883	NMD3	68.8485	60.9254	74.4262	58.7164	61.9135	52.2895	55.4982	59.7247	68.6738	63.3861	65.3679	59.6764	69.8133	67.8614	61.7274	69.8854	68.7917	61.5613
ENSOARG00000001884	RIMKLB	27.6559	31.7891	31.7994	35.4146	29.2564	26.6193	25.3241	20.901	19.1724	13.7489	12.6625	15.0339	8.62608	9.54494	13.0353	7.82595	6.28879	8.31159
ENSOARG00000001885	DYNC1I2	143.154	129.053	136.885	170.488	181.873	156.866	126.462	108.964	136.362	113.826	124.409	104.463	112.782	117.358	104.083	106.954	121.594	106.03
ENSOARG00000001886	-	0	0	0.0716095	0.0709543	0	0.173344	0	0	0	0	0	0	0	0	0	0	0	0
ENSOARG00000001887	GAL3ST3	0.24039	0.161372	0.366277	0.664835	0.377418	0.295451	0.134892	0.331074	0.275877	0.522716	0.562717	0.362925	0.595408	1.02074	0.55851	0.464399	0.833218	0.809762
ENSOARG00000001888	ADAM32	0.683183	1.54307	1.18965	2.0613	2.42616	1.86591	0.511121	1.32634	1.19468	0.601315	2.062	1.01039	0.966937	0.665603	0.820644	1.10621	1.0348	1.01157
ENSOARG00000001889	PDCL2	0	0	0	0	0	0	0	0	0.0992557	0	0	0	0	0	0	0	0	0
ENSOARG00000001890	SLC25A47	0.269952	0.0604059	0	0.135785	0	0	0.15148	0.297416	0.154902	0.0733925	0.243053	0	0.208952	0.130271	0.179212	0.0521399	0	0
ENSOARG00000001891	-	0	0	0	0.110999	0.173211	0	0	0	0	0	0	0	0	0	0	0	0	0.228743
ENSOARG00000001892	PPP1R3A	0	0.0334206	11.7384	0	0	0	14.7698	50.1523	25.1951	0	0	0	0	0.028827	0	0.0721335	0	0.019352
ENSOARG00000001893	-	0	0	0	0.0720922	0	0	0	0	0	0	0	0	0.0887598	0	0	0	0	0
ENSOARG00000001894	PSMG2	17.0337	16.7962	16.4529	12.4592	10.6244	13.2461	9.03609	8.15603	9.77384	10.7077	10.4618	10.8477	15.1691	13.964	13.322	11.0813	13.9429	14.0917
ENSOARG00000001895	-	0	0	0	0	0	0	0	0	0.201112	0	0	0	0.108526	0	0	0	0	0
ENSOARG00000001896	ATP6V0A1	13.0082	13.9035	15.8042	21.5483	16.4915	15.3511	20.8165	22.3051	20.2501	22.5633	23.6151	23.6049	35.2631	33.3966	31.2157	40.6945	33.4543	31.8678
ENSOARG00000001897	-	0.323986	0.105429	0.119678	0.385106	0.0693579	0.0965361	0.165264	0.259641	0.0676055	0.160126	0.212136	0	0.127658	0.0795956	0.0782155	0.0910479	0.216203	0.183156
ENSOARG00000001898	IZUMO1R	0.0797469	0.285479	0.0810057	0.240631	0.250409	0.294022	0.134224	0.131822	0.228776	0.0866819	0.0861494	0.240794	0.296268	0.123135	0.423473	0.400568	0.0975497	0.330605
ENSOARG00000001899	PUM1	50.7496	56.8367	60.2764	69.3781	61.255	60.1029	61.3236	53.6608	54.1366	52.8924	52.3453	51.4422	52.8919	49.7327	51.3371	55.7053	44.8731	54.7953
ENSOARG00000001900	-	0	0	0	0	0	0	0	0	0	0	0	0	0	0	0	0	0	0.158942
ENSOARG00000001901	-	0.604752	0.781787	0.750813	0.743387	0.685735	1.04611	0.678695	0.666402	1.15673	0.73056	0.435606	0.347802	0.540933	0.415035	0.446057	0.467353	0.548032	0.626818
ENSOARG00000001902	FAM170B	0.145831	0.195791	0.0740298	0.0733525	0.171697	0.238978	0	0.401688	0	0	0	0	0	0	0	0	0	0.075581
ENSOARG00000001903	PITPNB	39.4915	36.0261	40.0367	40.7169	44.1334	39.3674	31.6302	28.6172	31.6451	32.2233	33.2304	32.2246	34.1024	32.7014	33.3649	34.0606	29.7167	33.6477
ENSOARG00000001904	-	0	0	0	0	0	0	0	0	0	0	0	0	0.0258677	0	0	0	0	0
ENSOARG00000001905	-	0	0.259242	0.098021	0.0971242	0	0.158212	0.108296	0	0	0	0.0695539	0	0	0	0	0	0	0
ENSOARG00000001906	BUD13	13.6637	15.7219	13.5156	15.4108	13.5609	13.8077	13.1791	11.1843	10.1548	13.3347	11.8564	12.7982	14.363	11.9809	13.0006	12.6207	13.1073	13.791
ENSOARG00000001907	-	0	0	0	0	0	0	0	0	0	0	0	0.173835	0	0	0	0	0	0
ENSOARG00000001908	CSPG4	4.61811	8.89303	10.9425	22.2381	17.7807	22.129	27.3333	24.4926	21.7452	27.5568	22.9081	23.5247	24.8182	30.0775	27.471	31.1892	21.9392	31.2891
ENSOARG00000001909	-	74.1453	85.0179	102.381	57.0936	69.5733	68.82	59.8029	84.8909	97.7188	76.2047	99.7144	105.944	122.67	104.65	92.286	95.7969	150.234	102.065
ENSOARG00000001910	C10orf128	0.584597	1.04649	2.17759	1.56808	0.611905	0.47899	0.437452	0.644329	0.670891	0	0.140408	1.00874	0.965451	1.57993	1.03508	0.301144	0	1.00989
ENSOARG00000001911	CCDC17	9.35859	8.89123	6.68188	14.4936	7.93218	11.2798	10.0454	8.967	5.68119	6.9308	7.49766	7.22541	10.0571	6.79345	9.67875	11.8703	9.45793	9.24295
ENSOARG00000001912	-	0	0	0	0	0	0	0	0.0547168	0	0	0	0	0	0	0	0	0	0
ENSOARG00000001913	PPP1R12C	8.31833	11.0122	6.81413	8.98295	9.56929	9.48542	10.3671	7.34956	6.90658	8.66893	9.55297	9.8881	10.2066	9.47062	12.3161	12.0273	6.75304	12.118
ENSOARG00000001914	ABCG2	20.9643	22.7415	22.2782	13.6	14.2962	11.0301	10.5577	12.7334	11.4217	11.9722	11.657	13.9887	9.89049	8.63004	9.19734	8.97722	10.8066	11.5384
ENSOARG00000001915	-	0.0372057	0.183126	0.0944732	0.0374288	0.102226	0	0.125244	0.409949	0.128095	0.0606716	0.0267908	0.0962843	0.0460705	0.0359088	0.0740856	0.057504	0.0303459	0.0192829
ENSOARG00000001916	LIN54	19.2429	18.99	20.2992	19.1877	15.9248	17.6111	16.5421	13.3996	16.3181	15.639	15.2438	14.8012	19.7003	19.4875	19.4614	19.5378	19.2987	21.9646
ENSOARG00000001917	-	0.263667	0.235975	0.303541	0.141431	0.193179	0.34566	0.197258	0.193696	0.242061	0.17201	0.240552	0.151646	0.304767	0.183214	0.233369	0.230929	0.14336	0.364381
ENSOARG00000001918	TK2	12.7136	14.5693	13.544	21.4408	18.6218	18.4837	10.7872	13.4109	10.4977	12.3056	11.5579	9.29616	10.0804	12.0302	9.0571	13.1798	9.04126	10.2042
ENSOARG00000001919	-	0	0	0	0	0	0	0	0	0	0	0	0	0	0	0	0	0	0
ENSOARG00000001920	-	0	0.0334506	0	0	0	0	0	0	0.343116	0	0	0	0	0	0	0	0	0
ENSOARG00000001921	-	0	0	0	0	0	0	0	0	0	0	0	0	0	0	0.100024	0	0.0614486	0
ENSOARG00000001922	CYTH3	15.2925	14.7917	16.632	14.0856	15.7638	15.0191	14.1563	10.7798	11.8178	12.8198	15.5018	13.8148	11.988	11.3893	12.4415	10.1467	8.39884	13.6087
ENSOARG00000001923	COPS3	45.3954	48.7249	50.9073	47.5356	42.0064	46.5844	40.5106	38.152	35.05	41.8159	43.9256	46.8854	58.6243	42.7373	47.993	47.5859	48.8569	56.3792
ENSOARG00000001924	DUSP15	6.29414	6.08804	5.10184	6.26637	6.03897	4.16737	5.27953	3.29253	2.48065	2.97233	4.89974	2.74242	4.36981	3.6814	3.29189	2.30919	2.22965	1.91098
ENSOARG00000001925	C1orf189	19.6267	15.0033	9.96806	18.5057	11.7158	16.5837	9.6359	15.0934	7.74247	9.55809	12.9582	10.2299	12.4062	13.8903	14.1144	10.5855	17.5079	11.6544
ENSOARG00000001926	SLC17A3	0	0	0	0	0	0	0	0	0	0	0	0	0	0	0	0	0	0
ENSOARG00000001927	-	3.87765	2.08221	2.88846	3.37993	4.19398	5.43656	7.44581	7.21616	6.22998	10.2121	8.56494	10.4077	12.3257	9.54693	8.69475	13.9844	9.97967	13.4863
ENSOARG00000001928	-	0	0	0	0	0	0	0	0	0	0	0	0	0	0	0	0.0189321	0	0
ENSOARG00000001929	-	0.242486	0.976575	0.246314	0	0	0	0	0.267222	0	0	0	0	0	0	0	0	0	0
ENSOARG00000001930	PTPN2	47.2542	37.8909	46.5542	44.7068	43.5597	45.6067	44.6575	38.6238	45.3223	43.1732	46.1771	53.6365	57.2923	51.8786	51.689	55.9428	50.4252	52.6415
ENSOARG00000001931	-	0	0	0	0	0	0	0	0	0	0	0	0	0	0	0	0	0	0
ENSOARG00000001932	COMMD10	19.9394	14.7961	18.4817	17.3801	17.805	14.4996	15.8494	14.7389	16.3036	15.8979	20.0462	15.1951	17.2339	18.0885	20.5161	17.5278	16.2623	15.8443
ENSOARG00000001933	CCDC42	0.145141	0.233834	0.294891	0.583936	0.410207	0.404364	0.228048	0.543804	0.499731	0.347186	0.18819	0.175316	0.323558	0.459469	0.77082	0.314072	0.402496	0.330981
ENSOARG00000001934	-	0.251238	0.474684	0.340289	0.926528	1.07381	0.777693	1.25308	1.19966	1.40961	2.1853	1.12597	0.770671	1.3483	1.93977	2.37202	1.94161	1.66206	2.83552
ENSOARG00000001935	HEPHL1	0	0.112815	0.146342	0.0181164	0.0424053	0.014748	63.737	94.888	73.7565	115.242	92.0509	113.613	174.409	142.892	185.887	197.587	161.837	233.626
ENSOARG00000001936	RNF175	1.47125	0.858728	1.68938	0.836366	0.50215	0.838567	0	0.634377	0.954321	0.556388	0	0.275924	0.356476	0.592635	0.509509	0.346051	0.678243	0.795617
ENSOARG00000001937	-	4.20931	4.88629	4.21372	3.00639	2.17895	2.64918	1.95104	1.78133	0.840106	0.663271	0.768933	1.28941	0.79327	0.77714	0.404953	0.447877	0.248765	0.189675
ENSOARG00000001938	EPS8L1	1.2082	0.934658	1.16485	1.37989	1.12528	2.047	3.99851	3.11387	5.75755	9.01707	6.85843	8.14427	12.8196	7.79443	7.694	13.404	8.25052	11.0792
ENSOARG00000001939	-	3.38453	3.41358	2.5375	2.99872	3.26841	3.14729	2.98418	1.77589	2.00368	1.8983	1.896	1.39042	2.42838	2.23977	1.74743	2.24189	2.30031	2.03237
ENSOARG00000001940	-	0	0	0	0.0829749	0	0.0337735	0.0462596	0.181743	0.189313	0.17935	0.0297106	0.0355639	0.076606	0	0.109512	0.0956178	0.0336205	0.0427479
ENSOARG00000001941	-	0.115197	0.0687492	0.156044	0.038635	0.301475	0.12587	0.172403	0.338537	0.176297	0.250508	0.331932	0.364462	0.214017	0.281682	0.152947	0.0890437	0.187943	0.437855
ENSOARG00000001942	C9orf116	20.6405	28.1842	22.9114	24.8252	21.3814	25.8038	23.8787	27.4329	17.3379	20.359	23.7557	29.1885	18.183	18.6465	18.6454	17.102	21.5199	20.9521
ENSOARG00000001943	-	0	0	0	0	0	0	0	0	0	0	0	0	0	0.0594092	0	0	0	0
ENSOARG00000001944	-	0	0	0	0	0	0.302423	0.207008	0	0	0	0	0	0.228576	0.071274	0	0	0	0
ENSOARG00000001945	-	0.389791	0.174443	0.593818	1.17617	1.22396	0.159609	1.53097	2.14755	1.11822	1.27127	0.84217	1.84956	0.603422	1.3542	1.55234	0.301144	0.794731	0.606061
ENSOARG00000001946	ORC5	24.6116	23.5964	26.0247	22.1055	26.1738	21.8551	17.4771	15.469	16.5134	16.7898	20.5073	15.8962	17.4401	15.3436	15.7261	15.0191	14.348	13.0046
ENSOARG00000001947	C10orf71	0	0	0.302168	0.0149635	0.0583871	0	0.500742	1.95033	1.28019	0.064687	0.032137	0	0.128943	0.0114835	0.256707	0.0459786	0.133445	0.0616724
ENSOARG00000001948	-	0	0.0671418	0.0761602	0	0	0.0614321	0	0	0.0860454	0	0.10803	0.129438	0	0.0289711	0	0	0	0
ENSOARG00000001949	ARHGAP26	6.56421	7.48649	7.46053	6.71258	5.4986	5.35382	5.89522	6.0973	5.94832	4.06888	4.14412	3.27177	3.81057	3.20997	4.45044	3.92831	2.94615	3.90996
ENSOARG00000001950	-	0	0	0	0	0.0108712	0.0226968	0	0	0.0158871	0.0602332	0.0199463	0.0119439	0.0771826	0.112278	0.128716	0.278278	0.0225931	0.0861241
ENSOARG00000001951	PAX4	0	0	0	0	0	0	0	0	0	0	0	0	0	0	0	0	0	0
ENSOARG00000001952	-	0	0.301055	0.341661	0.169184	0.528015	0.137727	0.377479	0.370662	0.192908	0.548491	0	0.145028	1.35379	0.519352	0.446585	1.81942	0.274337	1.22008
ENSOARG00000001953	-	0.076916	0	0	0	0	0	0	0	0.088268	0.0836837	0.221697	0.265564	0.0476309	0.0297194	0.204341	0.773052	0.18826	0.558267
ENSOARG00000001954	-	0.276778	1.07352	0.468604	0.185653	0.362207	0.756057	0.103504	0.101686	0.423581	0.300942	0.26584	0.238794	0.399921	0.249353	0.367478	0.356518	0.97835	0.478133
ENSOARG00000001955	NEK4	17.5058	23.4263	18.423	24.119	20.2257	25.0225	18.4746	17.7172	19.7746	17.1834	17.7667	19.6001	17.449	14.9985	14.0614	16.8787	14.9488	16.6653
ENSOARG00000001956	SNX33	9.45548	13.5459	11.0192	14.965	11.2778	14.624	14.5589	15.9917	16.9494	20.9193	20.6686	18.8757	16.2031	20.019	22.8687	24.527	17.0973	24.2347
ENSOARG00000001957	-	0	0	0.0506972	0	0	0.040894	0.027992	0	0.0572772	0	0	0	0.370838	0.0674356	0.0662663	0.269974	0.529156	0.775927
ENSOARG00000001958	IFNG	0	0.102287	0.0725539	0.158048	0.123363	0.0702361	0.0801599	0.0944488	0.180345	0.0310582	0.0205749	0.0369724	0.0619197	0.0386072	0.132772	0.0883242	0.0349522	0.0740292
ENSOARG00000001959	-	0	0	0	0	0	0	0	0	0	0	0	0	0	0	0.0640094	0	0	0
ENSOARG00000001960	EPM2A	0.692242	0.23235	0.791023	1.5665	0.611338	0.709	0.776789	1.71615	1.0923	1.03484	1.24647	0.447862	0.428644	1.20248	0.459556	0.936134	0.211695	1.25552
ENSOARG00000001961	-	0.383812	0.343535	0.389871	0.193057	0.15063	0.314483	0.215263	0.422964	0.440472	0	0.138254	0	0	0.148159	1.27386	0.148263	0	0.198922
ENSOARG00000001962	CKLF	1.25956	4.2585	1.27944	4.36348	2.30718	2.17881	1.09942	2.00475	0.642479	0.760869	0.20156	0.120694	0.953291	0.27016	0.557382	0.324501	0.684921	0.435225
ENSOARG00000001963	-	0.0527257	0.330455	0.696547	0.583552	0.331275	0.561857	0.2368	0.52312	0.242148	0.516174	0.341947	0.500598	0.359293	0.549796	0.910378	0.733736	0.258145	0.382691
ENSOARG00000001964	NUP210	0.912119	0.816294	1.19288	1.84618	1.70056	1.66285	3.09627	4.04532	3.71593	5.44192	4.81222	4.32793	4.35597	4.05803	5.73695	6.92546	4.01712	5.88497
ENSOARG00000001965	CARS	8.34851	7.79206	11.2826	8.86492	8.10067	7.8092	16.1235	18.2797	17.681	23.9192	24.2328	23.6781	27.001	34.1227	34.3456	33.8644	32.1159	50.5434
ENSOARG00000001966	CCDC85A	0.416412	0.306907	0.472748	0.492711	0.326895	0.341192	0.384841	0.728737	0.505981	0.585893	0.564571	0.993201	0.530858	0.53898	0.52034	0.624675	0.559377	0.456984
ENSOARG00000001967	PPP1R26	1.33627	1.5159	1.37646	2.80145	2.98445	2.89913	2.89347	3.81582	2.69981	1.92349	3.2127	3.71824	2.38906	2.72451	3.32328	4.1161	2.77833	3.58928
ENSOARG00000001968	MFAP5	51.5805	75.3851	64.1564	72.9449	58.1016	57.3945	48.0434	43.2054	40.4653	29.148	31.5642	32.1647	30.188	32.6514	37.3338	15.4194	16.2475	18.3716
ENSOARG00000001969	BAC5	0	0	0	0	0	0	0.371843	0.170386	0.126748	0.120095	0.175017	0.114338	0	0	0	0	0	0.045797
ENSOARG00000001970	FBXO30	12.2678	12.2954	13.0251	12.0311	16.4065	12.3713	14.9502	13.5482	12.6769	14.7864	16.8322	15.3725	11.8241	15.2036	12.8971	16.0224	15.9136	15.8219
ENSOARG00000001971	-	0	0	0	0	0	0	0	0	0	0	0.045116	0	0.0387627	0	0.166296	0.193579	0	0
ENSOARG00000001972	GORASP1	16.099	19.0416	13.2449	18.7006	16.2962	16.1992	14.1041	14.3158	11.8305	11.4131	10.4426	9.86831	9.648	9.54011	9.99934	9.60373	8.29268	11.9534
ENSOARG00000001973	TP53I11	5.74928	12.6451	6.73075	9.11448	6.11966	6.62695	13.8876	15.0323	14.6493	11.6541	14.3881	10.4244	6.03392	12.7522	17.2065	8.35891	10.2523	13.0288
ENSOARG00000001974	RNF130	93.7874	78.8443	89.1686	67.368	68.7876	70.7615	52.7118	44.9694	51.6089	48.8376	43.6937	50.9728	36.9443	39.8436	40.2702	38.4164	32.8557	30.5103
ENSOARG00000001975	-	0.118523	0.221788	0.164176	0.0650275	0.118416	0.141254	0.193461	0.106859	0.049464	0.0820035	0.395797	0.130143	0.0733932	0.070713	0.0286134	0.0832654	0.0263616	0.0446769
ENSOARG00000001976	-	2.38058	2.72505	2.81179	3.06242	1.52114	2.99389	6.52332	14.8238	5.59096	3.00963	4.18691	5.34937	2.94818	3.97515	5.2186	2.31034	2.66403	3.90196
ENSOARG00000001977	-	11.0887	5.6284	4.37093	8.32273	6.8858	8.81432	6.50037	7.84166	9.4964	10.0766	7.39071	7.99575	12.0927	12.5861	11.426	10.6157	9.04382	8.06227
ENSOARG00000001978	KPNA4	57.3769	48.2384	50.8945	49.5231	50.5298	45.4154	44.6607	44.207	51.8046	53.4706	57.5177	49.049	51.2398	57.4747	52.0908	58.9964	55.2176	57.4075
ENSOARG00000001979	NOS3	0.658032	1.54235	0.875291	1.5915	1.3406	0.96279	1.72301	2.24427	1.49232	1.03909	1.44442	1.51385	0.814915	0.913264	1.35205	0.980729	0.766692	0.860646
ENSOARG00000001980	NLRC3	0.155047	0.260172	0.354343	0.584761	0.319489	0.301712	0.456709	0.726062	0.400333	0.737493	0.851492	0.451431	0.828035	0.965108	0.82336	0.494244	0.648055	0.80349
ENSOARG00000001981	-	0	0	0.152396	0	0	0.0614321	0	0	0	0	0	0	0	0	0	0.115908	0.122366	0
ENSOARG00000001982	AICDA	0	0.0134284	0.0304791	0.0150927	0	0	0	0.0165331	0.0172091	0.0326148	0.0108084	0.0258877	0.00928632	0	0.0199089	0	0	0
ENSOARG00000001983	WDR5B	7.56012	5.24355	5.43952	6.46303	6.03368	7.02038	6.64566	6.10895	6.65153	8.49367	7.48716	8.47887	9.98678	11.1387	8.53153	7.93593	12.9484	9.14175
ENSOARG00000001984	-	0	0	0	0	0	0	0.165788	0.0813969	0.169532	0.401545	0.851189	0.446051	0.365891	0.1996	0.392278	0.684956	0.783142	1.3014
ENSOARG00000001985	OLFM1	3.46814	3.26297	4.01964	4.47187	3.69987	4.7725	2.44489	2.49867	3.11256	1.74034	2.01756	1.87959	2.34024	1.93957	2.00706	1.7524	1.4868	1.52077
ENSOARG00000001986	-	0	0	0	0	0	0	0	0	0	0	0	0	0	0	0	0.157953	0	0.211923
ENSOARG00000001987	-	0	0	0	0	0	0	0	0	0	0	0	0	0	0	0	0	0	0
ENSOARG00000001988	RDH13	4.30307	3.73252	3.76573	5.65941	3.68976	4.61061	4.23447	3.86615	3.79856	5.47019	5.91252	3.94074	4.59113	5.87779	6.24024	7.77631	6.91103	5.9009
ENSOARG00000001989	-	6.89886	7.99822	9.35681	14.4682	13.8469	8.2541	7.16991	12.8711	9.62639	5.62554	6.07	7.744	9.9757	7.06647	12.3857	6.99746	8.8555	7.88169
ENSOARG00000001990	DRGX	0.142455	0.0424917	0.0723518	0.0835705	0.0652347	0.0972688	0.0799234	0.0392466	0.10899	0.038717	0	0.0307215	0.0220515	0	0.0315236	0.00917147	0.0580948	0.0492209
ENSOARG00000001991	SNUPN	14.8476	21.8475	13.2177	18.4004	21.172	16.6762	14.2903	20.4044	15.7626	16.9288	21.1878	17.9904	16.6314	15.4346	18.1618	15.1269	14.105	16.2535
ENSOARG00000001992	TTLL5	7.25818	7.63713	8.00502	10.4458	8.80888	8.70904	7.25892	7.39532	7.44071	6.96686	8.30095	6.54991	8.89464	8.48184	8.85003	7.74476	6.37787	7.7589
ENSOARG00000001993	-	0	0	0	0	0	0	0	0	0	0	0	0	0	0	0	0	0	0
ENSOARG00000001994	GPR83	3.92167	3.36892	4.44277	2.08577	1.85176	1.99721	0.375003	0.49819	0.259423	0.149603	0.0566345	0.0423965	0.127805	0.04553	0.130488	0.0303827	0.0400799	0.0713073
ENSOARG00000001995	-	78.2	80.582	89.4949	107.562	89.3926	91.778	102.13	85.2644	105.895	119.598	100.203	93.0361	94.5385	120.377	116.379	127.369	97.9155	119.493
ENSOARG00000001996	TADA2A	42.3643	43.4197	44.9884	39.6787	41.0359	39.1754	32.8882	28.9294	35.8966	30.0769	28.1451	31.6048	32.4559	29.8794	33.7342	30.1618	32.215	31.447
ENSOARG00000001997	-	0	0	0	0	0	0	0	0	0	0	0	0	0	0	0	0	0	0
ENSOARG00000001998	-	0.188013	0.0981518	1.12993	0.0472677	0.159885	0.102701	0.0703342	0.155377	0.0719229	0	0.0338513	0.0135112	0.0291037	0.0907237	0.0207914	0.0121046	0.025558	0.0324811
ENSOARG00000001999	-	0.152148	0.136244	0.463785	0	0.119478	0.498887	0	0.167745	0	0	0	0	0	0.293823	0.201996	0	0	0
[truncated: 25,055 more rows]
