# Supplementary material for: Genome-wide identification and characterization of long non-coding RNAs expressed during sheep fetal and postnatal hair follicle development
Source: Sci Rep. 2019 Jun 11;9:8501. doi: 10.1038/s41598-019-44600-w (PMC6559957; doi:10.1038/s41598-019-44600-w)
Supplement: Supplementary file 4 — Dataset 3 [file 41598_2019_44600_MOESM4_ESM.xlsx]

## Sheet: List
Title of the manuscript:
Genome-wide identification and characterization of long non-coding RNAs expressed during sheep fetal and postnatal hair follicle development
Author list:
Ablat Sulayman1,2, Kechuan Tian2,*, Xixia Huang1,*, Yuezhen Tian2, Xinming Xu2, Xuefeng Fu2, Bingru Zhao1, Weiwei Wu2, Dan Wang1, Aynur Yasin2 and Hanikezi Tulafu2
Supplementary Dataset 3. List of differentially expressed lncRNAs from six hair follicle developmental stages
Dataset 3a.Group2-VS-Group1 differntial lncRNAs
Dataset 3b.Group3-VS-Group2 differntial lncRNAs
Dataset 3c.Group4-VS-Group3 differntial lncRNAs
Dataset 3d.Group5-VS-Group4 differntial lncRNAs
Dataset 3e.Group6-VS-Group1 differntial lncRNAs
Dataset 3f.Group6-VS-Group5 differntial lncRNAs

## Sheet: Group2-VS-Group1 differntial ln
lncRNA_id	locus	length	Group2_FPKM	Group1_FPKM	Fold_change-Group2/Group1	p-value	qvalue	UP/DOWN regulate
ENSOART00000027282	X:56341562-56344597	1799	416.76	1308.65	0.318466	2.49585e-109	2.44044e-105	DOWN
ENSOART00000029117	8:89747350-89823411	921	32.5567	5.80104	5.61222	1.42916e-05	0.00291132	UP
TCONS_00005281	1:268904012-268950871	278	2.80986	23.207	0.121078	2.6319e-05	0.00467904	DOWN
TCONS_00008348	1:52001433-52045071	223	64.0941	288.442	0.222208	3.11929e-35	6.10009e-32	DOWN
TCONS_00014099	1:185637350-185655053	222	23.36	59.5352	0.392373	7.09859e-05	0.0115683	DOWN
TCONS_00047285	1:195297038-195297617	527	210.207	56.7597	3.70346	5.71816e-22	5.59122e-19	UP
TCONS_00061997	10:17757696-17775655	289	1e-05	26.0133	3.84419e-07	1.05115e-07	3.31553e-05	DOWN
TCONS_00087675	11:42359540-42402255	268	26.4375	61.6404	0.428899	0.000180964	0.0272226	DOWN
TCONS_00107891	12:26197056-26766294	592	520.103	250.644	2.07507	1.53004e-22	1.66231e-19	UP
TCONS_00133440	13:24732517-24757305	983	1.05906	18.0675	0.0586169	0.000116951	0.0184444	DOWN
TCONS_00134143	13:75818267-75851934	588	18.1746	52.6928	0.344916	4.85197e-05	0.00817975	DOWN
TCONS_00145230	14:3909431-4062645	3445	18.2311	1.45297	12.5475	0.000221207	0.032283	UP
TCONS_00175038	15:16723408-16723918	426	1e-05	19.0628	5.24582e-07	1.05018e-05	0.00238806	DOWN
TCONS_00183218	15:15137251-15232009	375	26.3296	4.83595	5.44456	0.000113034	0.0181188	UP
TCONS_00217510	18:64328205-64336027	1259	59.8678	120.872	0.495299	4.75424e-06	0.00122334	DOWN
TCONS_00249556	2:55161530-55217872	1153	94.5091	20.1832	4.68256	1.96446e-12	9.60425e-10	UP
TCONS_00251980	2:55161530-55217872	1217	179.223	77.8255	2.30288	1.86331e-10	7.59145e-08	UP
TCONS_00256778	2:55161530-55217872	707	37.2928	7.17121	5.20035	9.24157e-06	0.002204	UP
TCONS_00260423	2:55161530-55217872	1091	269.857	102.118	2.6426	2.15587e-18	1.50572e-15	UP
TCONS_00267646	2:55161530-55217872	974	8.6704	37.2442	0.232799	1.45302e-05	0.00284152	DOWN
TCONS_00267647	2:55161530-55217872	587	84.8854	30.4456	2.7881	5.43261e-07	0.000156236	UP
TCONS_00268319	2:55161530-55217872	249	1151.71	339.621	3.39116	1.60634e-103	7.85341e-100	UP
TCONS_00280360	2:55161530-55217872	307	74.8264	158.707	0.471475	2.80404e-08	1.05454e-05	DOWN
TCONS_00297444	2:43145399-43191146	206	28.4276	3.6621	7.76265	1.09236e-05	0.00242753	UP
TCONS_00298436	2:55161530-55217872	323	18.6895	162.878	0.114745	4.01774e-30	6.54758e-27	DOWN
TCONS_00352973	24:2389779-2393448	282	1.41939	20.2999	0.069921	3.44792e-05	0.00602032	DOWN
TCONS_00354276	24:2394711-2396371	269	5.23273	26.5864	0.19682	0.000188478	0.0279233	DOWN
TCONS_00361940	24:9615767-9906837	792	0.702434	36.0805	0.0194685	1.33309e-10	5.66739e-08	DOWN
TCONS_00376759	25:3588725-3591069	2117	60.7721	136.478	0.445289	4.54027e-08	1.58553e-05	DOWN
TCONS_00382309	26:34705124-34708320	3012	6.18867	33.6965	0.183659	1.44183e-05	0.00287719	DOWN
TCONS_00394634	3:105840828-105932962	246	3.67566	21.4011	0.171751	0.000300923	0.0432709	DOWN
TCONS_00453233	4:85859388-85862669	244	57.0578	12.7051	4.49094	6.25997e-08	2.11069e-05	UP
TCONS_00455035	4:63794514-63796009	1292	35.738	83.1585	0.429758	9.32315e-06	0.00217052	DOWN
TCONS_00571105	9:4152881-4213433	242	61.8457	138.468	0.446643	3.82243e-08	1.38429e-05	DOWN
TCONS_00583038	JH923147.1:3101-4199	324	4.02937	30.1557	0.133619	7.07724e-06	0.00177439	DOWN

## Sheet: Group3-VS-Group2 differntial ln
lncRNA_id	locus	length	Group3_FPKM	Group2_FPKM	Fold_change-Group3/Group2	p-value	qvalue	UP/DOWN regulate
ENSOART00000027479	1:101329721-101357657	736	41.0667	3.41681	12.019	1.54e-06	0.000230413	UP
ENSOART00000027499	1:123281551-123378720	540	49.8937	0.1507	331.08	1.04e-10	2.47e-08	UP
ENSOART00000027500	1:123281551-123378720	585	224.678	0.130061	1727.48	2.56e-50	2.85e-47	UP
ENSOART00000027860	24:35123736-35319320	1062	10.2024	26.1149	0.390674	0.000212732	0.0210984	DOWN
ENSOART00000027984	3:100723192-100724856	1622	422.676	62.5674	6.75553	1.2e-41	9.25e-39	UP
ENSOART00000028001	3:131586301-131591585	273	109.844	0.819796	133.989	3.14e-24	1.57e-21	UP
ENSOART00000028002	3:131632146-131632909	288	23.0742	1e-05	2307420	4.71e-05	0.00582357	UP
ENSOART00000028325	10:76524317-76534759	186	410.893	32.7175	12.5588	1.06e-57	1.32e-54	UP
ENSOART00000028379	11:41006476-41010916	2434	54.5495	0.0490673	1111.73	1.19e-11	3.22e-09	UP
ENSOART00000029117	8:89747350-89823411	921	13.2259	32.5567	0.406242	7.42e-05	0.00864665	DOWN
TCONS_00008348	1:52001433-52045071	223	11.0147	64.0941	0.171852	8.31e-15	2.87e-12	DOWN
TCONS_00009946	1:262834451-262834950	313	205.508	62.7339	3.27587	1.72e-09	3.67e-07	UP
TCONS_00030477	1:101427256-101691296	228	160.049	1e-05	16004900	1.31e-35	8.77e-33	UP
TCONS_00031053	1:101427256-101691296	311	288.607	0.615549	468.861	7.87e-65	1.13e-61	UP
TCONS_00032688	1:123459027-123483481	399	1042.21	0.288578	3611.54	4.75e-238	1.59e-234	UP
TCONS_00039243	1:262588933-262829604	1157	52.6772	1.17173	44.9568	2.84e-10	6.47e-08	UP
TCONS_00039510	1:143163494-143509360	4495	13.0643	29.9379	0.43638	0.000329829	0.0320767	DOWN
TCONS_00041508	1:2317982-2353446	950	20.359	60.6519	0.33567	1.24e-09	2.71e-07	DOWN
TCONS_00041597	1:68165228-68340062	360	24.3805	51.0268	0.477798	3.74e-06	0.000519784	DOWN
TCONS_00043783	1:123459027-123483481	294	2988.79	1e-05	298879000	0	0	UP
TCONS_00058325	1:60345203-60388714	244	44.447	4.90072	9.06948	1.93e-06	0.000279653	UP
TCONS_00091064	11:40814529-41000908	684	18.8663	3.48e-07	5.42806e+07	0.000456969	0.0435948	UP
TCONS_00091066	11:41013416-41015511	1901	51.4038	0.0755617	680.289	3.34e-11	8.35e-09	UP
TCONS_00094178	11:40814529-41000908	790	30.7635	0.0791371	388.737	1.65e-06	0.000242964	UP
TCONS_00094180	11:40814529-41000908	344	31.9046	1e-05	3190460	9.29e-07	0.000150117	UP
TCONS_00096634	11:41117816-41140584	368	21.4744	1e-05	2147440	0.000145296	0.0153203	UP
TCONS_00127951	13:16447734-16476342	4109	19.0311	53.9826	0.352541	3.59e-08	6.54e-06	DOWN
TCONS_00136748	13:41845174-41848813	206	32.5781	1.75183	18.5966	5.85e-06	0.000791593	UP
TCONS_00175038	15:16723408-16723918	426	124.144	1e-05	12414400	1.55e-27	8.64e-25	UP
TCONS_00175219	15:17504159-17562923	317	26480.7	7014.64	3.77506	0	0	UP
TCONS_00202353	17:3727440-3728301	787	106.472	329.561	0.323072	1.15e-48	1.15e-45	DOWN
TCONS_00236664	19:12418167-12451171	250	10.0917	28.4086	0.355234	7.16e-05	0.0085395	DOWN
TCONS_00238258	19:53478985-53532306	207	17.617	64.2147	0.274345	5.15e-12	1.43e-09	DOWN
TCONS_00262803	2:89118564-89140392	339	13.8963	59.3772	0.234034	2.21e-12	6.7e-10	DOWN
TCONS_00268319	2:55161530-55217872	249	489.398	1151.71	0.424932	5.03e-127	1.01e-123	DOWN
TCONS_00280360	2:55161530-55217872	307	7.23672	74.8264	0.0967135	5.64e-21	2.46e-18	DOWN
TCONS_00298436	2:55161530-55217872	323	2.80207	18.6895	0.149927	2.45e-05	0.00315129	DOWN
TCONS_00321154	21:44785056-44796404	237	37.0975	2.20104	16.8545	3.12e-06	0.000439603	UP
TCONS_00324288	21:49121960-49209273	1117	54.0559	0.0440033	1228.45	1.19e-11	3.22e-09	UP
TCONS_00398382	3:1382754-2945924	202	55.2371	121.601	0.454249	1.83e-13	5.72e-11	DOWN
TCONS_00416274	3:133925442-133925940	386	392.6	9.15e-07	4.28899e+08	1.77e-88	2.95e-85	UP
TCONS_00418376	3:133925442-133925940	407	787.09	0.406432	1936.58	2.77e-179	6.95e-176	UP
TCONS_00425245	3:1382754-2945924	255	16.7	49.8625	0.334921	2.99e-08	5.54e-06	DOWN
TCONS_00453233	4:85859388-85862669	244	27.0984	57.0578	0.474929	8.63e-07	0.000141796	DOWN
TCONS_00463036	4:94279204-94429804	3014	5.01059	27.7843	0.180339	1.35e-06	0.000207519	DOWN
TCONS_00465723	4:94279204-94429804	268	5.5277	24.1239	0.229138	9.45e-06	0.00126281	DOWN
TCONS_00479936	5:79680507-79700089	321	0.51215	17.9443	0.0285411	1.25e-06	0.000195375	DOWN
TCONS_00489976	5:10816847-10818590	373	184.907	19.5001	9.48236	2.94e-23	1.4e-20	UP
TCONS_00497279	6:5958975-6177325	4010	19.4579	39.3224	0.49483	0.000101031	0.0115003	DOWN
TCONS_00512805	6:36424982-36458278	311	2.48e-05	11.288	2.19e-06	0.000182642	0.01848	DOWN
TCONS_00570568	9:80053698-80079948	377	33.1826	0.220168	150.715	3.03e-07	5.15e-05	UP
TCONS_00572108	9:51023720-51024203	372	53.1768	9.72617	5.46739	1.81e-05	0.00235693	UP
TCONS_00572141	9:94429916-94434090	266	165.538	45.8685	3.60897	4.12e-09	8.6e-07	UP
TCONS_00576150	9:14486226-14493868	870	22.559	0.0386288	583.994	8.24e-05	0.00948461	UP
TCONS_00583513	JH923633.1:3-1216	346	102.024	2.61905	38.9546	4.61e-20	1.85e-17	UP

## Sheet: Group4-VS-Group3 differntial ln
lncRNA_id	locus	length	Group4_FPKM	Group3_FPKM	Fold_change-Group4/Group3	p-value	qvalue	UP/DOWN regulate
ENSOART00000027282	X:56341562-56344597	1799	899.904	439.113	2.04937	4.16422e-23	2.61149e-20	UP
ENSOART00000027499	1:123281551-123378720	540	161.062	49.8937	3.2281	1.62946e-11	6.28847e-09	UP
ENSOART00000027500	1:123281551-123378720	585	541.009	224.678	2.40793	2.31169e-21	1.36444e-18	UP
ENSOART00000028001	3:131586301-131591585	273	2213.32	109.844	20.1497	0	0	UP
ENSOART00000028002	3:131632146-131632909	288	665.92	23.0742	28.8599	7.55785e-144	3.79177e-140	UP
ENSOART00000028118	21:48606991-48608548	534	136.884	655.194	0.208921	6.71892e-101	1.12363e-97	DOWN
TCONS_00014099	1:185637350-185655053	222	2.90656	36.0377	0.0806533	6.26021e-10	2.16603e-07	DOWN
TCONS_00031053	1:101427256-101691296	311	598.184	288.607	2.07266	2.13744e-16	1.07235e-13	UP
TCONS_00042972	1:29051385-29085788	2229	108.634	47.6098	2.28176	7.94291e-05	0.0107702	UP
TCONS_00047285	1:195297038-195297617	527	875.893	399.115	2.19459	4.25911e-27	3.28737e-24	UP
TCONS_00094180	11:40814529-41000908	344	87.9766	31.9046	2.75749	1.38796e-05	0.00214258	UP
TCONS_00096634	11:41117816-41140584	368	3.09602	21.4744	0.144173	8.64596e-05	0.0115671	DOWN
TCONS_00096637	11:41206814-41224898	903	79.0851	18.017	4.38947	2.5908e-08	6.66566e-06	UP
TCONS_00136748	13:41845174-41848813	206	6.80436	32.5781	0.208863	3.40929e-06	0.000645449	DOWN
TCONS_00145464	14:33713247-33713584	274	8.03719	27.6615	0.290555	0.000381152	0.0455295	DOWN
TCONS_00158153	14:44502130-44547898	268	38.4711	2.25978	17.0243	5.68953e-08	1.39241e-05	UP
TCONS_00175038	15:16723408-16723918	426	1e-05	124.144	8.05516e-08	6.49472e-41	7.24089e-38	DOWN
TCONS_00175215	15:12190387-12191647	700	1.10465	21.361	0.0517134	3.84604e-06	0.000701657	DOWN
TCONS_00188904	16:70945775-70946466	270	3.90543	30.8035	0.126785	2.00257e-07	4.56676e-05	DOWN
TCONS_00202353	17:3727440-3728301	787	17.2747	106.472	0.162246	5.49091e-20	3.06088e-17	DOWN
TCONS_00213821	17:61924466-62006129	334	24.0751	54.3679	0.442818	6.63754e-05	0.00951444	DOWN
TCONS_00217510	18:64328205-64336027	1259	11.2991	71.0084	0.159123	9.54662e-14	3.99128e-11	DOWN
TCONS_00229291	18:64561104-64562086	879	13.4625	38.4964	0.349708	7.79248e-05	0.0107109	DOWN
TCONS_00267645	2:55161530-55217872	979	2.39489	23.1323	0.10353	5.7113e-06	0.000939461	DOWN
TCONS_00280360	2:55161530-55217872	307	60.7668	7.23672	8.39701	1.26449e-09	3.84481e-07	UP
TCONS_00283066	2:55161530-55217872	598	24.0407	0.0111486	2156.39	3.27609e-06	0.000632159	UP
TCONS_00297131	2:55217971-55218464	389	37.8012	78.2033	0.483371	4.03509e-06	0.000723003	DOWN
TCONS_00309858	20:49666403-49667650	1031	11.9603	31.8594	0.375409	0.000418557	0.0494094	DOWN
TCONS_00313453	20:24896772-24919502	291	39.0699	7.50968	5.20261	2.98872e-05	0.00441013	UP
TCONS_00316173	21:48683168-48683754	518	226.873	903.274	0.251167	5.12221e-121	1.28491e-117	DOWN
TCONS_00321154	21:44785056-44796404	237	10.646	37.0975	0.286974	9.58986e-06	0.00152737	DOWN
TCONS_00336142	22:5928054-5930119	272	22.3202	62.1795	0.358964	3.8636e-07	8.61497e-05	DOWN
TCONS_00346829	23:26074250-26118372	3241	276.856	131.949	2.0982	1.26764e-08	3.43769e-06	UP
TCONS_00351448	24:40565956-40620365	597	30.5994	62.7146	0.487915	6.72012e-05	0.00949714	DOWN
TCONS_00359385	24:9615767-9906837	734	803.765	360.196	2.23147	5.4322e-26	3.89334e-23	UP
TCONS_00364467	24:9615767-9906837	649	728.248	293.698	2.47958	4.10562e-30	3.74507e-27	UP
TCONS_00407433	3:37810365-37810753	220	5.40034	41.7528	0.129341	4.09565e-09	1.17416e-06	DOWN
TCONS_00416274	3:133925442-133925940	386	59.6572	392.6	0.151954	4.21978e-73	6.04876e-70	DOWN
TCONS_00418825	3:125011517-125041649	270	1e-05	13.4449	7.43776e-07	0.000262002	0.0324559	DOWN
TCONS_00550698	8:82874885-82959397	257	1.99271	14.2602	0.139739	0.00042693	0.0498118	DOWN
TCONS_00571105	9:4152881-4213433	242	2.92449	40.867	0.0715612	3.81457e-11	1.41761e-08	DOWN
TCONS_00578456	AMGL01122812.1:2326-3449	203	9.61249	30.8109	0.311983	0.000213087	0.0267264	DOWN
TCONS_00579632	JH921608.1:88-5008	282	9.14996	54.5408	0.167764	2.68411e-10	9.61871e-08	DOWN
TCONS_00584486	JH924498.1:2-1184	428	4.8379	23.9487	0.202011	9.78185e-05	0.0127469	DOWN
TCONS_00600218	X:29250948-29334907	570	10.6617	38.8746	0.274259	5.71764e-06	0.000925335	DOWN
TCONS_00603715	X:28942840-28976965	363	27.1807	62.5881	0.434279	1.16765e-05	0.00183065	DOWN

## Sheet: Group5-VS-Group4 differntial ln
lncRNA_id	locus	length	Group5_FPKM	Group4_FPKM	Fold_change-Group5/Group4	p-value	qvalue	UP/DOWN regulate
ENSOART00000027495	1:118772625-118931927	4477	77.3931	28.1909	2.74532	2.34102e-06	0.000462144	UP
ENSOART00000027499	1:123281551-123378720	540	330.125	161.062	2.04968	2.03152e-14	6.59786e-12	UP
ENSOART00000027500	1:123281551-123378720	585	1479.05	541.009	2.73387	9.36186e-101	1.04728e-97	UP
ENSOART00000028001	3:131586301-131591585	273	5739.08	2213.32	2.59297	0	0	UP
ENSOART00000028118	21:48606991-48608548	534	36.7847	136.884	0.268729	6.28166e-15	2.10812e-12	DOWN
TCONS_00009946	1:262834451-262834950	313	738.057	365.245	2.02072	9.98936e-30	5.29331e-27	UP
TCONS_00043783	1:123459027-123483481	294	6232.83	3051.28	2.04269	8.34086e-253	2.09939e-249	UP
TCONS_00058325	1:60345203-60388714	244	91.7541	34.4885	2.66043	4.33361e-07	9.28315e-05	UP
TCONS_00106552	12:26197056-26766294	3025	0.515022	16.5482	0.0311225	7.54458e-05	0.011686	DOWN
TCONS_00133528	13:75818267-75851934	291	352.275	159.567	2.20769	8.83501e-18	3.42119e-15	UP
TCONS_00158153	14:44502130-44547898	268	153.317	38.4711	3.98525	2.24814e-17	8.38307e-15	UP
TCONS_00224196	18:66456631-66460989	2637	135.178	58.4258	2.31367	3.48727e-08	8.16508e-06	UP
TCONS_00228435	18:29598708-29673026	4461	48.9847	18.5207	2.64486	0.000357334	0.0492827	UP
TCONS_00249552	2:55161530-55217872	414	4.40784	35.9826	0.122499	4.34758e-07	9.11904e-05	DOWN
TCONS_00249553	2:55161530-55217872	581	26.1612	96.686	0.270579	1.1326e-10	3.25802e-08	DOWN
TCONS_00249783	2:88871467-88895260	218	6.16425	40.3011	0.152955	3.5509e-07	7.77183e-05	DOWN
TCONS_00251980	2:55161530-55217872	1217	97.2853	203.953	0.476999	7.23583e-10	1.86796e-07	DOWN
TCONS_00260422	2:55161530-55217872	204	104.261	356.776	0.292231	1.85548e-33	1.09888e-30	DOWN
TCONS_00260423	2:55161530-55217872	1091	36.7153	148.673	0.246953	2.27482e-17	8.17959e-15	DOWN
TCONS_00263547	2:55161530-55217872	698	8.8702	94.0875	0.0942761	1.52329e-19	6.39018e-17	DOWN
TCONS_00267647	2:55161530-55217872	587	0.731157	48.7361	0.0150024	4.44151e-14	1.39741e-11	DOWN
TCONS_00268319	2:55161530-55217872	249	50.6736	421.213	0.120304	3.25046e-74	2.51736e-71	DOWN
TCONS_00280360	2:55161530-55217872	307	1034.64	60.7668	17.0264	3.7763e-230	6.33663e-227	UP
TCONS_00280536	2:234423450-234427947	248	1.93297e-05	20.2176	9.56083e-07	5.64027e-06	0.00101404	DOWN
TCONS_00293411	2:246234942-246237948	296	67.2778	23.5567	2.85599	4.91698e-06	0.000900075	UP
TCONS_00294693	2:87406662-87687612	335	997.284	3937.59	0.253273	0	0	DOWN
TCONS_00297130	2:55161530-55217872	1645	93.9952	258.169	0.364084	3.47317e-19	1.39872e-16	DOWN
TCONS_00298436	2:55161530-55217872	323	105.068	9.78456	10.7381	2.12601e-21	1.01927e-18	UP
TCONS_00311085	20:24996932-25013919	203	22.7241	1e-05	2272410	2.97757e-06	0.000576503	UP
TCONS_00316173	21:48683168-48683754	518	69.759	226.873	0.30748	9.74869e-21	4.46135e-18	DOWN
TCONS_00317080	21:42943570-42946680	2564	73.7907	33.7377	2.18719	0.000148633	0.0226733	UP
TCONS_00359385	24:9615767-9906837	734	231.66	803.765	0.288219	5.89999e-75	4.95009e-72	DOWN
TCONS_00359887	24:9615767-9906837	846	3117.59	6340.79	0.491672	5.45509e-257	1.83073e-253	DOWN
TCONS_00361940	24:9615767-9906837	792	392.717	4.77776	82.1969	1.90443e-109	2.39673e-106	UP
TCONS_00362242	24:27519185-27533843	230	15.1997	1e-05	1519970	0.000274546	0.0389314	UP
TCONS_00364468	24:9615767-9906837	611	558.36	1575.16	0.354478	5.78055e-113	8.31409e-110	DOWN
TCONS_00398382	3:1382754-2945924	202	11.0955	40.4288	0.274445	5.13741e-05	0.00821007	DOWN
TCONS_00416274	3:133925442-133925940	386	302.363	59.6572	5.06834	3.18446e-40	2.13741e-37	UP
TCONS_00418376	3:133925442-133925940	407	1712.54	693.115	2.47079	1.98894e-99	2.00246e-96	UP
TCONS_00429256	3:38310066-38330561	205	20.2342	1e-05	2023420	1.09592e-05	0.00193574	UP
TCONS_00480098	5:29236249-29252778	1906	64.0635	155.048	0.413185	5.52737e-10	1.46446e-07	DOWN
TCONS_00487122	5:29236249-29252778	2400	72.5766	171.871	0.422274	1.47473e-10	4.01286e-08	DOWN
TCONS_00572108	9:51023720-51024203	372	19.7846	50.7909	0.38953	0.000205132	0.0299315	DOWN

## Sheet: Group6-VS-Group1 differntial ln
lncRNA_id	locus	length	Group6_FPKM	Group1_FPKM	Fold_change-Group6/Group1	p-value	qvalue	UP/DOWN regulate
ENSOART00000027164	4:101364817-101365737	715	7.36769	32.7007	0.225307	3.47052e-09	2.48204e-07	DOWN
ENSOART00000027393	12:77920131-77921048	743	275.244	46.6548	5.89959	1.42105e-16	1.6101e-14	UP
ENSOART00000027468	1:80922454-80924360	1290	17.5041	38.117	0.45922	4.2022e-07	2.29054e-05	DOWN
ENSOART00000027479	1:101329721-101357657	736	47.7331	1e-05	4773310	2.64233e-08	1.69715e-06	UP
ENSOART00000027499	1:123281551-123378720	540	349.027	0.0920995	3789.67	2.24654e-64	8.09077e-62	UP
ENSOART00000027500	1:123281551-123378720	585	1088.47	0.405617	2683.49	2.69252e-203	2.71514e-200	UP
ENSOART00000027541	1:206843279-206845185	1324	20.506	58.7568	0.348998	3.0621e-12	2.6168e-10	DOWN
ENSOART00000027681	2:389961-746557	742	10.6407	59.8163	0.17789	1.31833e-17	1.58263e-15	DOWN
ENSOART00000027725	2:49497395-49506319	1080	22.4898	1e-05	2248980	0.000827004	0.0267292	UP
ENSOART00000027860	24:35123736-35319320	1062	1.86994	21.7667	0.0859083	1.22924e-08	8.20903e-07	DOWN
ENSOART00000027904	3:1382754-2945924	1469	1.05155	9.86718	0.10657	0.000876749	0.0282464	DOWN
ENSOART00000027984	3:100723192-100724856	1622	829.857	49.9189	16.6241	1.84544e-97	9.79442e-95	UP
ENSOART00000028001	3:131586301-131591585	273	1292.14	2.78929	463.251	2.13848e-237	2.69555e-234	UP
ENSOART00000028002	3:131632146-131632909	288	116.293	0.625789	185.834	6.42592e-21	8.87658e-19	UP
ENSOART00000028006	3:133710119-133871384	1396	28.0869	0.0463889	605.466	6.22444e-05	0.00263728	UP
ENSOART00000028008	3:136887716-136930083	1137	199.986	440.584	0.453911	2.23019e-67	8.32936e-65	DOWN
ENSOART00000028105	21:43204484-43275556	3954	38.8354	0.841515	46.1494	1.00111e-06	5.31327e-05	UP
ENSOART00000028118	21:48606991-48608548	534	13.6397	448.811	0.0303907	1.87067e-181	1.71489e-178	DOWN
ENSOART00000028311	10:47007676-47034922	560	33.243	1.77877	18.6888	6.40176e-05	0.00270106	UP
ENSOART00000028325	10:76524317-76534759	186	904.933	64.5563	14.0177	3.29628e-98	1.84665e-95	UP
ENSOART00000028377	11:40151340-40312440	1072	27.0913	77.1054	0.351354	1.18377e-15	1.26991e-13	DOWN
ENSOART00000028379	11:41006476-41010916	2434	121.016	0.0892073	1356.57	7.65777e-22	1.10316e-19	UP
ENSOART00000028492	18:68373350-68376670	3204	4.23024	13.5483	0.312234	0.000971203	0.0308947	DOWN
ENSOART00000028551	9:43909376-43912958	397	50.668	129.759	0.390478	1.1354e-23	1.73476e-21	DOWN
ENSOART00000028655	6:116388119-116454187	3210	0.742734	7.48729	0.0991993	0.00143565	0.0445448	DOWN
ENSOART00000028716	7:9450813-9529923	558	0.123272	7.37165	0.0167224	0.00143565	0.0445448	DOWN
ENSOART00000028721	7:15546149-15578788	1524	0.746581	9.57913	0.0779383	0.000214288	0.00818515	DOWN
ENSOART00000028811	22:49878157-50592685	2262	57.6292	244.609	0.235597	5.92149e-60	1.9262e-57	DOWN
ENSOART00000028936	14:894046-895437	1142	7.58468	17.2907	0.438657	0.000611276	0.0202102	DOWN
TCONS_00001791	1:122085981-122094754	665	15.2954	36.7169	0.416577	3.37152e-07	1.85783e-05	DOWN
TCONS_00002292	1:187686891-187691769	4495	9.50775	30.4094	0.312658	1.65284e-07	9.52413e-06	DOWN
TCONS_00003113	1:23391-178759	432	0.450718	10.0561	0.0448204	8.17959e-05	0.00338045	DOWN
TCONS_00005281	1:268904012-268950871	278	0.698941	23.207	0.0301177	2.06373e-10	1.61323e-08	DOWN
TCONS_00008348	1:52001433-52045071	223	2.7171	288.442	0.00941992	3.82513e-126	2.57151e-123	DOWN
TCONS_00009946	1:262834451-262834950	313	652.357	80.9692	8.05685	9.6805e-51	2.63833e-48	UP
TCONS_00014099	1:185637350-185655053	222	1e-05	59.5352	1.67968e-07	2.16321e-26	3.89532e-24	DOWN
TCONS_00022645	1:112790131-112800145	302	1e-05	7.01285	1.42595e-06	0.00143565	0.0445448	DOWN
TCONS_00027319	1:23015340-23049895	297	1e-05	8.74713	1.14323e-06	0.00055717	0.0193076	DOWN
TCONS_00030477	1:101427256-101691296	228	495.17	1e-05	49517000	1.08047e-91	4.9525e-89	UP
TCONS_00031030	1:99666876-99667288	305	5.0139	28.6129	0.175232	9.01095e-09	6.22373e-07	DOWN
TCONS_00031053	1:101427256-101691296	311	959.766	0.425203	2257.19	4.13253e-179	3.20557e-176	UP
TCONS_00032583	1:95557271-95683845	3408	6.33326	31.6474	0.200119	2.41786e-09	1.75408e-07	DOWN
TCONS_00032688	1:123459027-123483481	399	977.93	1.18779	823.319	3.74314e-180	3.14549e-177	UP
TCONS_00033327	1:215353475-215380346	371	43.8419	5.51527	7.94918	0.000306208	0.0111473	UP
TCONS_00035503	1:37184382-37215370	1636	5.70574	37.3664	0.152697	3.10262e-12	2.62915e-10	DOWN
TCONS_00035789	1:263975399-263975765	285	179.326	526.11	0.340853	2.08036e-101	1.31115e-98	DOWN
TCONS_00037563	1:101836438-101850435	929	32.3516	1e-05	3235160	1.3595e-05	0.000620326	UP
TCONS_00039243	1:262588933-262829604	1157	67.3439	0.159498	422.224	5.93995e-12	4.8698e-10	UP
TCONS_00039510	1:143163494-143509360	4495	3.42298	29.0504	0.117829	2.062e-10	1.62447e-08	DOWN
TCONS_00041508	1:2317982-2353446	950	4.3993	83.2366	0.052853	3.28281e-32	6.75588e-30	DOWN
TCONS_00041597	1:68165228-68340062	360	9.24566	20.4702	0.451664	0.00024692	0.00929084	DOWN
TCONS_00042972	1:29051385-29085788	2229	168.492	26.2916	6.40859	2.97709e-11	2.36386e-09	UP
TCONS_00043716	1:101836438-101850435	3097	26.9585	0.022186	1215.11	0.00018772	0.00722506	UP
TCONS_00043783	1:123459027-123483481	294	2556.71	1.74707	1463.43	0	0	UP
TCONS_00046297	1:29051385-29085788	1916	157.435	27.2429	5.77894	1.13758e-09	8.5607e-08	UP
TCONS_00047064	1:93204112-93205015	768	4.35102	21.2791	0.204474	1.05757e-06	5.5835e-05	DOWN
TCONS_00047285	1:195297038-195297617	527	871.621	56.7597	15.3563	6.93671e-99	4.1147e-96	UP
TCONS_00057861	1:2372815-2380002	982	1.25136	9.70424	0.12895	0.000876749	0.0282464	DOWN
TCONS_00058130	1:183429419-183429925	423	100.543	835.686	0.120312	4.9662e-263	7.15416e-260	DOWN
TCONS_00058175	1:224099391-224101050	265	24.7021	1e-05	2470210	0.000286131	0.0104922	UP
TCONS_00061404	10:25619000-25624231	3545	0.830585	9.32881	0.0890344	0.000214288	0.00818515	DOWN
TCONS_00061997	10:17757696-17775655	289	1e-05	26.0133	3.84419e-07	9.99157e-12	8.12541e-10	DOWN
TCONS_00063482	10:74417220-74417790	506	11.1269	22.8793	0.48633	0.000273559	0.0101792	DOWN
TCONS_00074758	10:25614771-25616505	1143	0.815476	8.46512	0.0963337	0.00055717	0.0193076	DOWN
TCONS_00076082	11:43731818-43737913	1042	0.448274	9.38878	0.0477457	0.000214288	0.00818515	DOWN
TCONS_00087158	11:10467383-10468460	355	0.649401	8.26111	0.0786094	0.00055717	0.0193076	DOWN
TCONS_00090297	11:51626878-51643834	5177	3.02197	17.6987	0.170745	9.65834e-06	0.000448824	DOWN
TCONS_00091064	11:40814529-41000908	684	55.1943	1e-05	5519430	1.2404e-09	9.19719e-08	UP
TCONS_00091066	11:41013416-41015511	1901	88.1699	0.0579731	1520.88	7.58733e-16	8.22695e-14	UP
TCONS_00094178	11:40814529-41000908	790	94.4306	1e-05	9443060	1.01982e-16	1.18205e-14	UP
TCONS_00094180	11:40814529-41000908	344	95.3083	1e-05	9530830	5.57554e-17	6.53764e-15	UP
TCONS_00096637	11:41206814-41224898	903	85.3282	20.2856	4.20634	0.000536446	0.0186535	UP
TCONS_00102371	12:37770117-37770577	380	2.11282	25.214	0.0837955	1.62884e-09	1.19024e-07	DOWN
TCONS_00106552	12:26197056-26766294	3025	0.536923	7.34474	0.0731031	0.00143565	0.0445448	DOWN
TCONS_00107891	12:26197056-26766294	592	891.939	250.644	3.55859	3.03524e-22	4.43584e-20	UP
TCONS_00109078	12:26197056-26766294	2990	8.32098e-29	13.3081	6.25257e-30	4.39329e-06	0.000219316	DOWN
TCONS_00112990	12:26197056-26766294	2742	34.0671	1.10964e-07	3.0701e+08	4.7481e-06	0.00022909	UP
TCONS_00119869	13:65407913-65453804	1540	1.18033	10.7669	0.109626	0.000361044	0.0130027	DOWN
TCONS_00122574	13:24732517-24757305	990	3.95642	13.9862	0.28288	0.00027396	0.0101567	DOWN
TCONS_00127856	13:64116807-64123903	1700	54.4516	2.38536	22.8274	1.05406e-07	6.21588e-06	UP
TCONS_00127951	13:16447734-16476342	4109	33.6408	85.8972	0.39164	6.63801e-16	7.35579e-14	DOWN
TCONS_00133440	13:24732517-24757305	983	1.11366	18.0675	0.0616389	2.1736e-07	1.21097e-05	DOWN
TCONS_00133449	13:32852084-33050412	1732	3.13884	36.8122	0.0852663	2.92842e-13	2.8124e-11	DOWN
TCONS_00134143	13:75818267-75851934	588	13.2531	52.6928	0.251516	2.19287e-13	2.18939e-11	DOWN
TCONS_00136748	13:41845174-41848813	206	1e-05	8.67208	1.15313e-06	0.00055717	0.0193076	DOWN
TCONS_00141303	13:24732517-24757305	1964	2.60288	17.8688	0.145666	2.62616e-06	0.000134427	DOWN
TCONS_00144101	14:50905185-50913330	408	30.4114	148.074	0.20538	2.00666e-39	4.49671e-37	DOWN
TCONS_00145464	14:33713247-33713584	274	8.64652	42.4222	0.203821	2.43088e-12	2.11319e-10	DOWN
TCONS_00151065	14:23102468-23341508	3549	8.11738	33.109	0.245171	4.72983e-09	3.28935e-07	DOWN
TCONS_00153719	14:24945032-24949421	245	11.0216	28.2087	0.390716	4.15784e-06	0.000208595	DOWN
TCONS_00159155	14:10529770-10532157	2078	32.0019	3.81299	8.39286	0.0015172	0.0453989	UP
TCONS_00175038	15:16723408-16723918	426	1e-05	19.0628	5.24582e-07	1.14364e-08	7.68829e-07	DOWN
TCONS_00175219	15:17504159-17562923	317	39040	5488.77	7.1127	0	0	UP
TCONS_00176402	15:38041410-38044447	2318	7.33288	62.1597	0.117968	8.40399e-21	1.14521e-18	DOWN
TCONS_00179085	15:24529438-24585961	276	3.09827	12.3538	0.250795	0.000613198	0.0202075	DOWN
TCONS_00184567	16:68395440-68492250	3421	0.0447415	13.1437	0.00340403	4.39329e-06	0.000219316	DOWN
TCONS_00185395	16:24001009-24069626	656	19.096	165.624	0.115297	2.22656e-53	6.41505e-51	DOWN
TCONS_00191032	16:4025613-4046401	4577	7.71816	22.5601	0.342116	1.21246e-05	0.000555746	DOWN
TCONS_00198595	17:66889428-66890985	1018	1.91179	9.7666	0.195748	0.000876749	0.0282464	DOWN
TCONS_00202353	17:3727440-3728301	787	1.60386	214.084	0.00749173	1.67156e-94	8.42803e-92	DOWN
TCONS_00202522	17:71609937-71864074	321	0.921779	7.13528	0.129186	0.00143565	0.0445448	DOWN
TCONS_00207788	17:51793681-51799259	420	6.25121	23.3205	0.268056	3.34587e-06	0.000168699	DOWN
TCONS_00209101	17:67596885-67670055	1545	1.25327	10.0535	0.12466	0.000361044	0.0130027	DOWN
TCONS_00209673	17:64011489-64013797	1099	10.408	26.4846	0.392983	8.56304e-06	0.000405398	DOWN
TCONS_00212298	17:62007312-62022437	698	2.07374	14.676	0.141301	3.77896e-05	0.00165683	DOWN
TCONS_00212334	17:69546553-69561800	1509	42.5199	6.84972	6.20754	0.00155101	0.0462734	UP
TCONS_00213821	17:61924466-62006129	334	13.6452	38.2622	0.356624	1.63652e-08	1.06469e-06	DOWN
TCONS_00214456	17:67596885-67670055	465	1.31662	12.4427	0.105815	5.9211e-05	0.00254078	DOWN
TCONS_00217510	18:64328205-64336027	1259	0.122857	120.872	0.00101642	7.91022e-54	2.34608e-51	DOWN
TCONS_00219144	18:689009-691270	242	1e-05	25.3634	3.94269e-07	2.74514e-11	2.21456e-09	DOWN
TCONS_00226557	18:64600298-64602733	432	0.489715	12.0058	0.0407899	1.17023e-05	0.000538841	DOWN
TCONS_00228435	18:29598708-29673026	4461	63.7699	1e-05	6376990	2.89393e-11	2.31607e-09	UP
TCONS_00229291	18:64561104-64562086	879	1.9873	66.2352	0.0300037	3.57546e-28	6.80282e-26	DOWN
TCONS_00229596	18:64600298-64602733	1389	0.441999	7.6534	0.057752	0.00143565	0.0445448	DOWN
TCONS_00244274	19:3759416-4565587	289	0.474612	10.1847	0.0466005	8.17959e-05	0.00338045	DOWN
TCONS_00248393	19:39828354-39830610	866	7.16428	19.0986	0.375121	0.000105013	0.00415275	DOWN
TCONS_00249552	2:55161530-55217872	414	2.08209	21.4092	0.0972521	6.80887e-08	4.11141e-06	DOWN
TCONS_00249554	2:55161530-55217872	579	369.348	114.824	3.21664	6.40573e-08	3.89129e-06	UP
TCONS_00249783	2:88871467-88895260	218	13.3251	133.388	0.0998973	4.46619e-45	1.09846e-42	DOWN
TCONS_00250438	2:164351104-164353463	2040	1.49617	12.0957	0.123694	5.9211e-05	0.00254078	DOWN
TCONS_00260421	2:55161530-55217872	559	346.338	95.0674	3.64308	9.17949e-10	6.95985e-08	UP
TCONS_00260422	2:55161530-55217872	204	905.071	156.141	5.7965	2.00482e-50	5.32017e-48	UP
TCONS_00260423	2:55161530-55217872	1091	37.9207	102.118	0.371342	5.54439e-20	7.07717e-18	DOWN
TCONS_00260497	2:119210952-119211962	840	60.8789	632.365	0.0962718	4.55034e-212	5.0984e-209	DOWN
TCONS_00260691	2:239532421-239534836	1096	31.2382	93.5699	0.333849	2.97443e-19	3.70298e-17	DOWN
TCONS_00262803	2:89118564-89140392	339	6.18925	73.0102	0.0847724	4.1537e-26	6.98099e-24	DOWN
TCONS_00263547	2:55161530-55217872	698	20.5145	82.2002	0.249568	1.2737e-20	1.68999e-18	DOWN
TCONS_00267647	2:55161530-55217872	587	1.38956	30.4456	0.0456407	1.88739e-12	1.66951e-10	DOWN
TCONS_00271998	2:34458434-34849405	4943	22.3671	45.1523	0.49537	1.61875e-07	9.38132e-06	DOWN
TCONS_00272078	2:75670199-76114415	617	0.618803	8.28999	0.0746446	0.00055717	0.0193076	DOWN
TCONS_00274970	2:228855780-228961567	3098	30.3054	0.0445842	679.734	2.26389e-05	0.00102372	UP
TCONS_00274976	2:231753020-231758341	1614	21.5756	89.2955	0.24162	1.25066e-22	1.85466e-20	DOWN
TCONS_00275218	2:132834325-132836265	1122	0.425043	7.74737	0.0548629	0.00143565	0.0445448	DOWN
TCONS_00276410	2:55161530-55217872	499	635.849	144.267	4.40745	2.30413e-24	3.68808e-22	UP
TCONS_00278904	2:177827318-177881913	620	3.56654	13.7847	0.258732	0.00027396	0.0101567	DOWN
TCONS_00279978	2:104087353-104104563	2831	27.9515	1.67347	16.7027	0.000438801	0.0155805	UP
TCONS_00280360	2:55161530-55217872	307	675.497	158.707	4.25625	1.75243e-24	2.85025e-22	UP
TCONS_00280536	2:234423450-234427947	248	0.00225994	8.83156	0.000255894	0.00055717	0.0193076	DOWN
TCONS_00283066	2:55161530-55217872	598	6.76488e-12	16.3536	4.13663e-13	2.27153e-07	1.25858e-05	DOWN
TCONS_00285073	2:2854380-2855127	654	57.0679	10.2549	5.56494	0.000569719	0.0191502	UP
TCONS_00293277	2:132857808-132860135	2075	2.74169	15.86	0.172868	1.56673e-05	0.000711662	DOWN
TCONS_00294693	2:87406662-87687612	335	1187.62	2918.74	0.406895	0	0	DOWN
TCONS_00295234	2:239081804-239089111	916	69.531	4.93127	14.1	1.43911e-08	9.42336e-07	UP
TCONS_00297130	2:55161530-55217872	1645	101.994	338.181	0.301596	1.1661e-71	4.52268e-69	DOWN
TCONS_00297131	2:55217971-55218464	389	21.2774	62.6201	0.339785	3.82143e-13	3.63541e-11	DOWN
TCONS_00298436	2:55161530-55217872	323	19.9723	162.878	0.122621	3.66425e-52	1.0264e-49	DOWN
TCONS_00298651	2:228855780-228961567	2313	24.8263	1.77682e-05	1.39723e+06	0.000286131	0.0104922	UP
TCONS_00298800	2:55161530-55217872	342	1606.56	405.267	3.9642	2.62519e-49	6.61811e-47	UP
TCONS_00308893	20:43706461-43733000	291	87.2124	21.3367	4.08744	0.000637412	0.020937	UP
TCONS_00310263	20:10680724-10683251	916	62.832	3.74812	16.7636	2.45673e-08	1.58805e-06	UP
TCONS_00312317	20:3256609-3261915	906	6.24661	27.9297	0.223655	7.06688e-08	4.24181e-06	DOWN
TCONS_00312320	20:3256609-3261915	575	4.20466	16.5955	0.253361	6.68051e-05	0.00280693	DOWN
TCONS_00312334	20:10680724-10683251	2275	42.4571	2.92053	14.5375	8.26264e-06	0.000393021	UP
TCONS_00313487	20:35263198-35325880	217	52.9711	121.62	0.435546	1.54945e-20	2.02918e-18	DOWN
TCONS_00316173	21:48683168-48683754	518	42.7914	917.137	0.0466576	0	0	DOWN
TCONS_00316244	21:28564271-28659817	263	4.0167	23.4165	0.171533	1.90025e-07	1.07652e-05	DOWN
TCONS_00316362	21:49344594-49680911	515	58.7569	3.65248	16.0869	1.73153e-07	9.86483e-06	UP
TCONS_00317080	21:42943570-42946680	2564	79.4319	1.51322	52.492	4.78323e-13	4.46612e-11	UP
TCONS_00321154	21:44785056-44796404	237	42.4733	1e-05	4247330	2.13272e-07	1.1948e-05	UP
TCONS_00321616	21:45643040-45644028	668	0.361439	10.8353	0.0333575	8.17959e-05	0.00338045	DOWN
TCONS_00324288	21:49121960-49209273	1117	80.7886	0.0502074	1609.1	3.22266e-14	3.31606e-12	UP
TCONS_00346527	23:42170177-42220945	2818	11.9905	31.3454	0.382528	5.51522e-07	2.95827e-05	DOWN
TCONS_00346829	23:26074250-26118372	3241	408.44	33.5657	12.1684	5.8093e-42	1.39479e-39	UP
TCONS_00347157	23:26023320-26063151	1188	21.4892	0.0573132	374.943	0.000810965	0.0262951	UP
TCONS_00349322	23:42170177-42220945	3042	9.13101	23.8303	0.383168	3.51672e-05	0.00154859	DOWN
TCONS_00351448	24:40565956-40620365	597	28.5274	94.4344	0.302087	5.0105e-21	7.01748e-19	DOWN
TCONS_00352973	24:2389779-2393448	282	0.000172051	20.2999	8.47546e-06	4.20339e-09	2.96413e-07	DOWN
TCONS_00353629	24:40723206-40746683	316	22.3532	64.5236	0.346434	1.81268e-13	1.82791e-11	DOWN
TCONS_00354275	24:2389779-2393448	257	1.33646	21.6893	0.0616184	1.22924e-08	8.20903e-07	DOWN
TCONS_00354276	24:2394711-2396371	269	3.50429	26.5864	0.131808	3.25417e-09	2.34393e-07	DOWN
TCONS_00357708	24:29254063-29489513	698	9.80674	19.8377	0.494349	0.00076351	0.0248363	DOWN
TCONS_00359887	24:9615767-9906837	846	7099.92	2745.14	2.58636	1.20393e-55	3.67891e-53	UP
TCONS_00360975	24:33895963-33930101	214	2.78269	13.5087	0.205992	9.0272e-05	0.0036267	DOWN
TCONS_00361939	24:9615767-9906837	570	912.418	391.662	2.32961	9.5804e-05	0.00381853	UP
TCONS_00361940	24:9615767-9906837	792	416.917	36.0805	11.5552	3.48075e-41	8.16276e-39	UP
TCONS_00362306	24:40565956-40620365	1422	25.9639	89.4221	0.290352	1.10732e-20	1.48883e-18	DOWN
TCONS_00364467	24:9615767-9906837	649	1143.11	330.858	3.45499	2.71713e-26	4.72406e-24	UP
TCONS_00364468	24:9615767-9906837	611	1898.83	758.974	2.50184	4.0504e-13	3.81722e-11	UP
TCONS_00369468	25:42880832-42952961	1001	0.501976	7.64444	0.0656655	0.00143565	0.0445448	DOWN
TCONS_00376759	25:3588725-3591069	2117	23.8562	136.478	0.174799	4.42754e-39	9.70594e-37	DOWN
TCONS_00377343	26:31748631-31754088	700	29.0832	197.846	0.146999	6.64505e-59	2.09402e-56	DOWN
TCONS_00380804	26:32071475-32284341	326	18.1477	42.7597	0.424411	5.78018e-08	3.53257e-06	DOWN
TCONS_00387589	3:172783289-172829301	365	2.13449	10.2903	0.207427	0.00114605	0.036115	DOWN
TCONS_00389674	3:132180518-132308558	1479	0.14299	15.0818	0.00948096	6.11813e-07	3.2643e-05	DOWN
TCONS_00389675	3:132180518-132308558	1666	0.276226	34.8862	0.00791792	2.96094e-15	3.14296e-13	DOWN
TCONS_00393045	3:5368215-5382662	945	3.12152	13.9753	0.22336	0.00027396	0.0101567	DOWN
TCONS_00394634	3:105840828-105932962	246	4.0882	21.4011	0.191028	1.05757e-06	5.5835e-05	DOWN
TCONS_00398382	3:1382754-2945924	202	21.3021	119.093	0.178869	8.35827e-34	1.75593e-31	DOWN
TCONS_00398389	3:1382754-2945924	779	20.9223	78.2735	0.267297	4.9538e-19	6.09197e-17	DOWN
TCONS_00398640	3:122984509-123007645	312	1e-05	10.1818	9.82145e-07	8.17959e-05	0.00338045	DOWN
TCONS_00398666	3:132180518-132308558	1034	0.242474	21.5504	0.0112515	1.54188e-09	1.13492e-07	DOWN
TCONS_00400637	3:1382754-2945924	676	1.59225	20.7791	0.0766275	3.21492e-08	2.00119e-06	DOWN
TCONS_00402390	3:171245149-171268310	6389	11.0402	36.7742	0.300216	1.01115e-08	6.88949e-07	DOWN
TCONS_00407433	3:37810365-37810753	220	1e-05	13.0582	7.65802e-07	4.39329e-06	0.000219316	DOWN
TCONS_00407451	3:43706080-43714047	3639	77.9114	15.2174	5.11989	0.000133565	0.00526123	UP
TCONS_00410815	3:127424028-127458485	12823	6.99754	26.1687	0.267401	1.61782e-07	9.43012e-06	DOWN
TCONS_00411367	3:83938172-84045876	4362	2.99253	11.799	0.253626	0.00049791	0.0174945	DOWN
TCONS_00414656	3:56620053-56620638	366	4.67962	13.5963	0.344183	0.000971203	0.0308947	DOWN
TCONS_00416274	3:133925442-133925940	386	159.428	0.200448	795.358	9.84458e-29	1.94652e-26	UP
TCONS_00418376	3:133925442-133925940	407	2487.23	6.18033e-05	4.02443e+07	0	0	UP
TCONS_00419970	3:57532029-57533578	1058	2.99414	10.9791	0.272713	0.00114605	0.036115	DOWN
TCONS_00421610	3:38973295-39280118	4453	20.0857	101.032	0.198805	1.37841e-27	2.52725e-25	DOWN
TCONS_00424030	3:38043615-38096492	2575	26.9033	65.6716	0.409664	3.0358e-12	2.6165e-10	DOWN
TCONS_00426008	3:97656159-97699595	944	0.48789	13.8612	0.0351983	4.39329e-06	0.000219316	DOWN
TCONS_00428781	3:132418981-132429375	7903	23.488	0.0134786	1742.61	0.000481242	0.0170275	UP
TCONS_00436892	3:213499014-213500874	1486	1.8256	11.7917	0.154821	0.000146951	0.00574361	DOWN
TCONS_00439422	3:27933797-27935299	1130	61.8161	10.3709	5.96053	0.000191332	0.00733608	UP
TCONS_00442981	4:51783792-51820791	1594	18.9238	89.3741	0.211737	3.03041e-24	4.7748e-22	DOWN
TCONS_00446722	4:100753448-100763229	7164	0.46183	7.50429	0.0615421	0.00143565	0.0445448	DOWN
TCONS_00448356	4:46083651-46127823	2406	1.1365	14.819	0.0766921	9.37252e-06	0.000437558	DOWN
TCONS_00450065	4:27863009-27868276	4040	1.43436	31.1947	0.0459809	7.03569e-13	6.44981e-11	DOWN
TCONS_00453223	4:72069332-72309690	8299	1.51815	16.468	0.0921879	1.44318e-06	7.46309e-05	DOWN
TCONS_00455035	4:63794514-63796009	1292	11.4725	83.1585	0.137959	2.50951e-26	4.43964e-24	DOWN
TCONS_00455233	4:39952748-40159344	2073	2.62011	10.292	0.254577	0.00114605	0.036115	DOWN
TCONS_00458402	4:27728117-27730824	2592	0.533703	7.36487	0.072466	0.00143565	0.0445448	DOWN
TCONS_00466617	4:39952748-40159344	1643	13.0663	50.3754	0.259379	1.71766e-12	1.53282e-10	DOWN
TCONS_00467746	4:8527718-8561659	3513	6.12903	28.2064	0.217292	3.06667e-08	1.94493e-06	DOWN
TCONS_00467780	4:35372125-35417055	550	9.7131	46.3435	0.209589	2.82228e-13	2.73653e-11	DOWN
TCONS_00473430	5:41340313-41342653	963	8.90487	18.3907	0.484205	0.000515291	0.0180423	DOWN
TCONS_00479936	5:79680507-79700089	321	0.373141	37.1861	0.0100344	1.38774e-16	1.59023e-14	DOWN
TCONS_00480098	5:29236249-29252778	1906	25.9208	116.013	0.22343	2.35859e-30	4.75681e-28	DOWN
TCONS_00481845	5:93854835-93910933	2821	0.964898	13.7741	0.0700516	4.39329e-06	0.000219316	DOWN
TCONS_00483598	5:30570472-30586246	1049	1.97543	22.1219	0.0892975	4.68379e-09	3.27996e-07	DOWN
TCONS_00485455	5:29236249-29252778	2890	2.94563	19.4322	0.151585	4.27879e-07	2.31975e-05	DOWN
TCONS_00487122	5:29236249-29252778	2400	28.7928	147.61	0.19506	3.25562e-40	7.4613e-38	DOWN
TCONS_00488573	5:10816847-10818590	609	34.4788	1.16996	29.4701	3.8307e-05	0.00167224	UP
TCONS_00489976	5:10816847-10818590	373	555.134	11.8595	46.8092	2.38222e-86	9.60893e-84	UP
TCONS_00496229	6:5958975-6177325	301	0.412775	10.0028	0.0412659	8.17959e-05	0.00338045	DOWN
TCONS_00497279	6:5958975-6177325	4010	6.11379	38.8847	0.157229	5.42693e-12	4.48567e-10	DOWN
TCONS_00504752	6:8753315-8763112	306	0.463926	23.9891	0.019339	2.06373e-10	1.61323e-08	DOWN
TCONS_00506425	6:69735802-69776075	3344	11.8204	36.8531	0.320744	1.01115e-08	6.88949e-07	DOWN
TCONS_00511286	6:69735802-69776075	2436	21.4181	70.4468	0.304032	7.45832e-16	8.17497e-14	DOWN
TCONS_00515895	6:99005265-99097254	3341	43.2539	2.13098	20.2977	8.59413e-06	0.000404968	UP
TCONS_00518037	7:18308125-18416561	379	1.25619	13.1104	0.0958163	2.36489e-05	0.00106462	DOWN
TCONS_00524043	7:59670269-59675344	4348	1.08098	9.80998	0.110192	0.000876749	0.0282464	DOWN
TCONS_00534102	7:49563271-49690149	281	46.923	4.52745	10.3641	3.35338e-05	0.00148313	UP
TCONS_00549005	8:23640371-23643027	2353	72.3191	353.935	0.204329	6.73296e-92	3.2331e-89	DOWN
TCONS_00553793	8:73072325-73190802	3071	8.70156	26.1822	0.332346	1.41599e-06	7.36024e-05	DOWN
TCONS_00555177	8:16819354-16826756	6288	138.021	35.4768	3.89046	3.33319e-05	0.0014807	UP
TCONS_00555234	8:57077575-57175128	513	0.568272	10.9676	0.0518137	8.17959e-05	0.00338045	DOWN
TCONS_00561968	9:53429324-53473459	1064	1e-05	8.0168	1.24738e-06	0.00055717	0.0193076	DOWN
TCONS_00566045	9:53429324-53473459	1422	0.0643274	8.00935	0.00803154	0.00055717	0.0193076	DOWN
TCONS_00567736	9:13776294-14065063	476	93.0054	23.2091	4.00728	0.000665366	0.0217138	UP
TCONS_00568840	9:79457547-79462077	1126	6.63006	25.3815	0.261216	3.67784e-07	2.01562e-05	DOWN
TCONS_00568880	9:3960964-4049751	914	0.186864	18.5686	0.0100634	3.10481e-08	1.95681e-06	DOWN
TCONS_00569823	9:32634892-32636121	1143	0.130857	18.6608	0.0070124	3.10481e-08	1.95681e-06	DOWN
TCONS_00569858	9:53429324-53473459	742	0.18168	11.9097	0.0152548	3.10235e-05	0.00139041	DOWN
TCONS_00570568	9:80053698-80079948	377	127.032	0.901157	140.965	5.31678e-23	8.00215e-21	UP
TCONS_00571046	9:53429324-53473459	570	1e-05	8.31401	1.20279e-06	0.00055717	0.0193076	DOWN
TCONS_00571105	9:4152881-4213433	242	1e-05	138.468	7.22189e-08	5.89283e-62	2.04908e-59	DOWN
TCONS_00576150	9:14486226-14493868	870	36.4082	1e-05	3640820	2.99783e-06	0.00015191	UP
TCONS_00578456	AMGL01122812.1:2326-3449	203	42.3366	3.24239	13.0572	4.31942e-05	0.0018694	UP
TCONS_00579502	AMGL01130550.1:5-1098	366	4.69807	15.4582	0.303921	0.000261229	0.00975644	DOWN
TCONS_00579632	JH921608.1:88-5008	282	7.87662	32.3177	0.243725	3.47052e-09	2.48204e-07	DOWN
TCONS_00583038	JH923147.1:3101-4199	324	9.124	30.1557	0.302563	1.65284e-07	9.52413e-06	DOWN
TCONS_00583512	JH923633.1:3-1216	360	84.1594	0.0214431	3924.78	3.84286e-15	4.0366e-13	UP
TCONS_00583513	JH923633.1:3-1216	346	120.15	0.800575	150.08	1.35436e-21	1.92357e-19	UP
TCONS_00583907	JH923957.1:5-1156	296	0.42238	11.0765	0.038133	3.10235e-05	0.00139041	DOWN
TCONS_00584486	JH924498.1:2-1184	428	2.68381	31.8827	0.0841776	5.41558e-12	4.51328e-10	DOWN
TCONS_00584654	JH924652.1:3871-14690	3464	1.84417	11.8726	0.15533	0.000146951	0.00574361	DOWN
TCONS_00584657	JH924652.1:3871-14690	2118	2.20124	22.8214	0.0964551	2.6954e-08	1.72028e-06	DOWN
TCONS_00586097	X:110161742-110210202	729	0.319213	7.27892	0.0438544	0.00143565	0.0445448	DOWN
TCONS_00598659	X:46700503-46740551	543	11.9338	49.1521	0.242793	2.61623e-13	2.56136e-11	DOWN
TCONS_00599256	X:54934448-54958677	310	7.74287	18.2817	0.423531	0.00033621	0.0121518	DOWN
TCONS_00600218	X:29250948-29334907	570	4.49669	26.149	0.171964	1.37925e-08	9.09043e-07	DOWN
TCONS_00600739	X:110161742-110210202	675	1.1578	12.5669	0.0921309	5.9211e-05	0.00254078	DOWN
TCONS_00603715	X:28942840-28976965	363	11.1746	46.3373	0.241158	3.15874e-12	2.65439e-10	DOWN

## Sheet: Group6-VS-Group5 differntial ln
lncRNA_id	locus	length	Group6_FPKM	Group5_FPKM	Fold_change-Group6/Group5	p-value	qvalue	UP/DOWN regulate
ENSOART00000028001	3:131586301-131591585	273	1292.14	5739.08	0.225148	0	0	DOWN
ENSOART00000028002	3:131632146-131632909	288	116.293	485.716	0.239426	5.16349e-62	7.41256e-59	DOWN
TCONS_00043783	1:123459027-123483481	294	2556.71	6232.83	0.410201	0	0	DOWN
TCONS_00058325	1:60345203-60388714	244	25.3537	91.7541	0.276322	2.74369e-11	1.02116e-08	DOWN
TCONS_00112990	12:26197056-26766294	2742	34.0671	4.7654	7.14884	3.67622e-06	0.000879579	UP
TCONS_00136748	13:41845174-41848813	206	1e-05	17.8815	5.59237e-07	2.19381e-05	0.00489903	DOWN
TCONS_00158153	14:44502130-44547898	268	7.74055	153.317	0.0504872	2.40522e-39	3.02126e-36	DOWN
TCONS_00249553	2:55161530-55217872	581	65.3041	26.1612	2.49622	0.000254989	0.0483468	UP
TCONS_00249554	2:55161530-55217872	579	369.348	134.488	2.74633	3.47258e-22	2.181e-19	UP
TCONS_00260421	2:55161530-55217872	559	346.338	119.126	2.90733	1.58953e-22	1.06488e-19	UP
TCONS_00260422	2:55161530-55217872	204	905.071	104.261	8.68082	2.53235e-145	4.24127e-142	UP
TCONS_00267646	2:55161530-55217872	974	49.7118	8.52392	5.83204	2.65705e-07	7.62876e-05	UP
TCONS_00268319	2:55161530-55217872	249	276.346	50.6736	5.45345	1.26422e-34	1.41157e-31	UP
TCONS_00283066	2:55161530-55217872	598	6.76488e-12	20.4801	3.30315e-13	2.82757e-06	0.000747742	DOWN
TCONS_00293411	2:246234942-246237948	296	30.8238	67.2778	0.458157	3.06512e-05	0.00669595	DOWN
TCONS_00298436	2:55161530-55217872	323	19.9723	105.068	0.190089	3.20794e-17	1.69667e-14	DOWN
TCONS_00313487	20:35263198-35325880	217	52.9711	122.896	0.431024	3.64615e-09	1.26345e-06	DOWN
TCONS_00359887	24:9615767-9906837	846	7099.92	3117.59	2.27737	2.65361e-288	8.88869e-285	UP
TCONS_00364468	24:9615767-9906837	611	1898.83	558.36	3.40073	1.85624e-146	3.73068e-143	UP
TCONS_00414655	3:43706080-43714047	3633	3.66242	32.0624	0.114228	1.65102e-07	5.0276e-05	DOWN
TCONS_00419868	3:1382754-2945924	256	69.2358	28.0683	2.46669	0.000251755	0.0486517	UP
TCONS_00429256	3:38310066-38330561	205	1e-05	20.2342	4.94213e-07	2.82757e-06	0.000747742	DOWN
TCONS_00480098	5:29236249-29252778	1906	25.9208	64.0635	0.404611	7.2176e-06	0.00168674	DOWN
TCONS_00487122	5:29236249-29252778	2400	28.7928	72.5766	0.396723	1.34491e-06	0.000375417	DOWN
TCONS_00583512	JH923633.1:3-1216	360	84.1594	25.3523	3.3196	1.67995e-07	4.96525e-05	UP
