# Supplementary material for: Genome-wide identification and characterization of long non-coding RNAs expressed during sheep fetal and postnatal hair follicle development
Source: Sci Rep. 2019 Jun 11;9:8501. doi: 10.1038/s41598-019-44600-w (PMC6559957; doi:10.1038/s41598-019-44600-w)
Supplement: Supplementary file 5 — Dataset 4 [file 41598_2019_44600_MOESM5_ESM.xlsx]

## Sheet: List
Title of the manuscript:
Genome-wide identification and characterization of long non-coding RNAs expressed during sheep fetal and postnatal hair follicle development
Author list:
Ablat Sulayman1,2, Kechuan Tian2,*, Xixia Huang1,*, Yuezhen Tian2, Xinming Xu2, Xuefeng Fu2, Bingru Zhao1, Weiwei Wu2, Dan Wang1, Aynur Yasin2 and Hanikezi Tulafu2
Supplementary Dataset 4. List of differentially expressed mRNAs from six hair follicle developmental stages
Dataset 4a.Group2-VS-Group1 differntial mRNAs
Dataset 4b.Group3-VS-Group2 differntial mRNAs
Dataset 4c.Group4-VS-Group3 differntial mRNAs
Dataset 4d.Group5-VS-Group4 differntial mRNAs
Dataset 4e.Group6-VS-Group1 differntial mRNAs
Dataset 4f.Group6-VS-Group5 differntial mRNAs

## Sheet: Group2-VS-Group1 differntial mR
gene id	gene name	locus	Group2	Group1	log2FC	Pvalue	Qvalue	updown
ENSOARG00000007475	ADAMTS18	14:3911735-4062645	40.2296	2.25736	4.15555	3.50764e-100	7.69856e-96	UP
ENSOARG00000020561	-	3:57392202-57396283	31.9926	0.129757	7.94578	4.47896e-99	4.91522e-95	UP
ENSOARG00000021086	-	1:101051127-101056514	9.26228	0.0581874	7.31452	2.62927e-91	1.92357e-87	UP
ENSOARG00000010474	HR	2:43221081-43236470	14.7717	0.861635	4.09962	1.24107e-57	6.80973e-54	UP
ENSOARG00000017105	KRT14	11:41277222-41284786	12.1407	0.710088	4.09572	7.29921e-56	3.20406e-52	UP
ENSOARG00000014882	SERPINA1	18:57912144-57916083	37.8567	1.22775	4.94646	6.02768e-52	2.20492e-48	UP
ENSOARG00000000714	SNCG	25:41170873-41175200	2.2017	97.502	-5.46874	1.78222e-49	5.58801e-46	DOWN
ENSOARG00000007270	LAMC3	3:5567189-5634490	9.52919	0.966846	3.301	3.04255e-47	8.34723e-44	UP
ENSOARG00000005829	-	14:47706543-47708761	77.4463	3.92518	4.30237	7.74542e-46	1.88885e-42	UP
ENSOARG00000019332	CCDC80	1:175729335-175762809	529.777	72.0422	2.87847	1.11731e-44	2.45227e-41	UP
ENSOARG00000008786	-	11:26350126-26358870	11.2512	0.705331	3.99564	1.00523e-42	2.00571e-39	UP
ENSOARG00000005941	TNC	2:8640017-8711203	45.5939	230.347	-2.33689	1.58756e-41	2.90364e-38	DOWN
ENSOARG00000020543	DGKG	1:199136381-199306850	4.65473	30.2577	-2.70053	9.56583e-41	1.61501e-37	DOWN
ENSOARG00000007971	CD55	12:4582491-4601032	66.4722	11.992	2.47068	1.29994e-39	2.03794e-36	UP
ENSOARG00000012630	CDH6	16:42084521-42144160	30.9332	169.091	-2.45057	3.08928e-37	4.52023e-34	DOWN
ENSOARG00000005888	PAPPA	2:7284741-7509631	9.87922	1.37281	2.84727	3.29622e-36	4.5216e-33	UP
ENSOARG00000011319	ATP6V1B1	3:92922848-92949860	3.17217	0.0251817	6.97695	3.47272e-35	4.48349e-32	UP
ENSOARG00000004576	CASZ1	12:41072910-41099199	13.8395	3.04535	2.18412	1.58918e-34	1.93774e-31	UP
ENSOARG00000008959	SLIT1	22:17510433-17669680	5.40572	0.350684	3.94624	9.71414e-34	1.12214e-30	UP
ENSOARG00000010810	TRPS1	9:61479981-61752577	95.048	22.2516	2.09475	3.34604e-33	3.67195e-30	UP
ENSOARG00000005037	THBS2	8:89747351-89768504	124.486	22.2071	2.48689	4.91757e-33	5.13956e-30	UP
ENSOARG00000006509	IGF2BP1	11:37058898-37099743	0.649622	6.1292	-3.23803	7.76518e-33	7.74682e-30	DOWN
ENSOARG00000009651	FAM180A	4:99305783-99319893	16.2418	0.237378	6.09638	8.04894e-32	7.68079e-29	UP
ENSOARG00000012134	B4GALNT3	3:211403619-211431027	11.7375	2.47044	2.24829	2.12177e-31	1.94036e-28	UP
ENSOARG00000009764	ITGB4	11:54848050-54874496	14.0685	3.40643	2.04614	2.25065e-31	1.97589e-28	UP
ENSOARG00000013742	LHX2	3:11688347-11707288	9.30177	0.255836	5.18422	3.39392e-31	2.86499e-28	UP
ENSOARG00000015035	PDE7B	8:61071786-61228713	14.1744	48.2766	-1.76804	7.44279e-31	6.05016e-28	DOWN
ENSOARG00000007947	TMEM178A	3:84387602-84403405	18.7635	112.061	-2.57829	1.16509e-30	9.13261e-28	DOWN
ENSOARG00000020058	THBS1	7:32243494-32406527	165.092	36.9622	2.15915	1.63599e-30	1.23816e-27	UP
ENSOARG00000006732	DSC1	23:26264806-26297753	75.9959	10.1627	2.90263	2.84982e-29	2.08493e-26	UP
ENSOARG00000012044	TSPEAR	1:262550748-262575133	10.7858	0.835147	3.69096	6.26075e-29	4.43261e-26	UP
ENSOARG00000016399	CDC42EP3	3:86336269-86337033	59.6233	231.227	-1.95536	8.98734e-29	6.16419e-26	DOWN
ENSOARG00000001497	TES	4:52096960-52160943	39.2936	129.729	-1.72314	8.08978e-28	5.38044e-25	DOWN
ENSOARG00000009335	GALNT8	3:209363795-209403986	1.84331	0.145542	3.66279	3.719e-27	2.40072e-24	UP
ENSOARG00000009442	AQP3	2:37506644-37509016	10.9945	0.262421	5.38875	7.89792e-27	4.95268e-24	UP
ENSOARG00000014461	COL24A1	1:62221312-62585909	6.53193	31.7701	-2.28209	1.05383e-26	6.42484e-24	DOWN
ENSOARG00000014512	FIBIN	15:55848442-55849742	22.414	87.1057	-1.95837	1.43831e-26	8.53192e-24	DOWN
ENSOARG00000014180	SHISA3	6:61175009-61182556	3.6515	0.357862	3.35101	1.60233e-26	9.2547e-24	UP
ENSOARG00000009019	TNFAIP6	2:156952865-156971348	12.2904	36.3131	-1.56297	1.85386e-26	1.0433e-23	DOWN
ENSOARG00000007009	EPB41L4B	2:13993990-14101668	14.6159	3.06944	2.2515	3.55346e-26	1.94978e-23	UP
ENSOARG00000011583	TGFB2	12:19934865-20025740	75.4258	16.5188	2.19095	5.37734e-26	2.87858e-23	UP
ENSOARG00000015397	SEMA3E	4:36963456-37234841	21.8466	3.71759	2.55497	5.5417e-26	2.89593e-23	UP
ENSOARG00000005769	AK8	3:3952498-4089014	5.77764	0.768837	2.90973	2.79965e-25	1.42899e-22	UP
ENSOARG00000008578	PTCH1	2:30619565-30685050	93.5956	24.8299	1.91436	3.48854e-25	1.70148e-22	UP
ENSOARG00000018105	TFAP2C	13:58655371-58662719	18.2553	2.72162	2.74578	3.41624e-25	1.70148e-22	UP
ENSOARG00000000412	PAPLN	7:81614733-81646466	17.4019	3.5442	2.29571	1.06381e-24	5.07578e-22	UP
ENSOARG00000011449	PRLR	16:38969273-39028126	3.92647	0.145058	4.75853	1.56449e-24	7.30582e-22	UP
ENSOARG00000003329	SULF1	9:46122263-46263252	8.94052	41.2623	-2.20639	5.83066e-24	2.66607e-21	DOWN
ENSOARG00000014690	-	3:18078092-18081444	48.7809	13.7904	1.82265	9.98937e-24	4.47442e-21	UP
ENSOARG00000015100	ANGPT1	9:69482154-69934561	47.2396	11.2231	2.07352	1.39726e-23	6.01315e-21	UP
ENSOARG00000019747	GRIK3	1:11406517-11651721	3.38498	0.127445	4.7312	1.38867e-23	6.01315e-21	UP
ENSOARG00000013779	SOX9	11:57796760-57800093	11.8902	0.676621	4.13528	1.52451e-23	6.4346e-21	UP
ENSOARG00000000300	-	JH924156.1:21-1448	36.5342	6.15335	2.5698	2.15625e-23	8.92934e-21	UP
ENSOARG00000009371	ATP1B1	12:34912304-34939647	29.5569	7.17438	2.04257	2.7313e-23	1.11012e-20	UP
ENSOARG00000012297	ARHGEF19	2:248747852-248758476	10.8026	2.7579	1.96973	5.42609e-23	2.16531e-20	UP
ENSOARG00000002754	PTX3	1:228227639-228233020	5.81306	26.4009	-2.18321	6.0411e-23	2.33955e-20	DOWN
ENSOARG00000019329	FN1	2:216309354-216378137	308.784	1059.02	-1.77806	6.07591e-23	2.33955e-20	DOWN
ENSOARG00000011304	EGFL6	X:10849552-10899349	16.4522	3.62384	2.18269	6.80461e-23	2.57496e-20	UP
ENSOARG00000011417	FRMPD1	2:50698208-50857152	0.205298	2.17573	-3.40571	1.78969e-22	6.65765e-20	DOWN
ENSOARG00000010944	-	24:154448-155145	95.0067	296.821	-1.64349	2.182e-22	7.98177e-20	DOWN
ENSOARG00000012823	-	1:52366316-52367671	4.25203	38.1567	-3.16571	2.72431e-22	9.80216e-20	DOWN
ENSOARG00000014745	PAPPA2	12:55756320-56070715	17.6851	5.19556	1.76718	2.79154e-22	9.88206e-20	UP
ENSOARG00000005822	-	14:47687488-47689265	16.1117	1.01629	3.98673	3.2813e-22	1.14314e-19	UP
ENSOARG00000009728	PTN	4:100677303-100682081	121.14	566.869	-2.22634	3.85029e-22	1.32041e-19	DOWN
ENSOARG00000013357	RAPGEFL1	11:40037290-40048615	19.2079	4.37359	2.13481	9.14542e-22	3.08806e-19	UP
ENSOARG00000003121	WIF1	3:154565931-154650524	22.4261	3.06245	2.87242	1.12716e-21	3.7483e-19	UP
ENSOARG00000018100	LIX1	5:93858274-93910933	12.6055	49.7518	-1.98069	2.28751e-21	7.49346e-19	DOWN
ENSOARG00000005504	COCH	18:40457701-40470054	19.1414	1.60821	3.57318	2.51563e-21	8.11958e-19	UP
ENSOARG00000016509	CTHRC1	9:73745035-73762607	26.5337	5.78041	2.19858	2.9479e-21	9.37688e-19	UP
ENSOARG00000006674	GLI1	3:161886257-161893297	25.7732	6.86253	1.90906	3.06839e-21	9.62072e-19	UP
ENSOARG00000020472	CLDN1	1:195280159-195295348	112.802	25.3515	2.15365	5.68687e-21	1.75796e-18	UP
ENSOARG00000007872	HMCN2	3:6103769-6255797	5.29711	0.10986	5.59147	7.01666e-21	2.13891e-18	UP
ENSOARG00000014319	DDAH1	1:61725161-61873396	6.53099	40.2491	-2.62358	1.11787e-20	3.36096e-18	DOWN
ENSOARG00000011536	NCKAP5	2:176588852-177287886	6.92573	18.4121	-1.41062	1.16338e-20	3.45051e-18	DOWN
ENSOARG00000007826	PLPP3	1:30787535-30873991	106.919	267.742	-1.32432	1.27981e-20	3.74524e-18	DOWN
ENSOARG00000011328	VIM	13:30747528-30755046	2043.9	5519.6	-1.43324	1.55623e-20	4.49424e-18	DOWN
ENSOARG00000018248	MFAP4	11:33626558-33628606	180.818	40.2818	2.16634	1.60122e-20	4.56411e-18	UP
ENSOARG00000012921	ACSM1	24:18189038-18245264	1.80815	0.0358398	5.65681	2.20756e-20	6.21175e-18	UP
ENSOARG00000003130	PLAT	26:35536329-35547219	21.8491	76.5079	-1.80803	2.95201e-20	8.20137e-18	DOWN
ENSOARG00000014016	TIAM1	1:122520761-122678829	25.2794	8.70788	1.53757	4.75705e-20	1.3051e-17	UP
ENSOARG00000005103	CDH7	23:10936635-11073479	1.20465	3.87151	-1.68428	6.29378e-20	1.70538e-17	DOWN
ENSOARG00000011416	ADAM22	4:72069333-72301436	15.4278	40.6291	-1.39699	7.57921e-20	2.02864e-17	DOWN
ENSOARG00000017697	KIAA1549L	15:62192311-62498566	1.57017	0.171661	3.19329	8.8324e-20	2.33559e-17	UP
ENSOARG00000012828	TFAP2B	20:23153576-23178184	20.4353	6.01243	1.76504	9.87251e-20	2.57955e-17	UP
ENSOARG00000010041	POSTN	10:24474862-24508794	1815.77	6098.55	-1.74789	1.05911e-19	2.73475e-17	DOWN
ENSOARG00000014495	-	9:46273151-46273672	14.5279	57.3296	-1.98045	1.15785e-19	2.95494e-17	DOWN
ENSOARG00000014100	PROM2	3:104347513-104362161	2.64578	0.126087	4.39121	1.23038e-19	3.10394e-17	UP
ENSOARG00000012389	GPRC5B	24:17416805-17426893	21.2406	56.5554	-1.41284	1.54757e-19	3.85978e-17	DOWN
ENSOARG00000000465	RELN	4:44668137-45205142	4.37898	15.4825	-1.82197	1.67734e-19	4.13642e-17	DOWN
ENSOARG00000002053	EFEMP1	3:68110961-68179006	36.6301	106.998	-1.54648	1.72894e-19	4.2163e-17	DOWN
ENSOARG00000013347	CHGA	18:56508336-56521129	16.8523	2.93656	2.52075	2.06895e-19	4.99003e-17	UP
ENSOARG00000012089	-	1:262588934-262627485	0.705424	0.0305877	4.52747	2.21649e-19	5.28778e-17	UP
ENSOARG00000003977	IGSF10	1:234695160-234720751	19.0292	70.8835	-1.89724	2.73537e-19	6.45546e-17	DOWN
ENSOARG00000018329	PLCH2	12:48417494-48443236	12.5433	3.93167	1.6737	3.1736e-19	7.41002e-17	UP
ENSOARG00000017098	KRT85	3:133841890-133846309	9.8919	0.34877	4.8259	4.91439e-19	1.13538e-16	UP
ENSOARG00000014908	LGR4	15:56235819-56327097	69.5716	25.0014	1.47649	7.01877e-19	1.60467e-16	UP
ENSOARG00000020764	FOXI3	3:58986758-58990671	21.9068	3.17278	2.78756	8.49977e-19	1.92323e-16	UP
ENSOARG00000016363	HOXC13	3:132422835-132429375	3.37065	0.0237627	7.14819	1.12835e-18	2.52704e-16	UP
ENSOARG00000015534	ATP6AP1L	5:79535728-79560118	14.245	51.0645	-1.84186	1.40779e-18	3.12103e-16	DOWN
ENSOARG00000012813	-	1:52111535-52113666	2.05356	13.9792	-2.76708	1.46077e-18	3.20609e-16	DOWN
ENSOARG00000004779	HSD17B11	6:101704087-101893341	9.84811	30.2971	-1.62126	1.48836e-18	3.23431e-16	DOWN
ENSOARG00000014185	BNC1	18:22758417-22784473	7.09611	2.10657	1.75213	1.61922e-18	3.48419e-16	UP
ENSOARG00000021095	CRNN	1:101329722-101333508	3.45872	0.0113716	8.24865	1.71488e-18	3.65419e-16	UP
ENSOARG00000000342	SPRR3	1:101868308-101930299	43.5775	2.92178	3.89866	2.75544e-18	5.81503e-16	UP
ENSOARG00000000573	-	10:69300471-69417471	2.89815	14.9026	-2.36236	2.78397e-18	5.8193e-16	DOWN
ENSOARG00000004039	RGS17	8:76516767-76613997	4.42743	24.7638	-2.48369	2.86153e-18	5.92498e-16	DOWN
ENSOARG00000013143	LAMB3	12:71807820-71847698	11.5852	3.81102	1.60403	2.98694e-18	6.12686e-16	UP
ENSOARG00000020357	FOXO6	1:15666587-15686970	3.04765	0.0952194	5.0003	3.39977e-18	6.9091e-16	UP
ENSOARG00000014590	CRYM	24:19033293-19055405	10.8254	1.42164	2.92879	4.3609e-18	8.78101e-16	UP
ENSOARG00000001829	CDH11	14:32064794-32216270	215.775	522.938	-1.27711	4.59947e-18	9.17719e-16	DOWN
ENSOARG00000014123	PI16	20:10946568-10957116	8.4232	0.645294	3.70634	7.45233e-18	1.47355e-15	UP
ENSOARG00000001291	TMEM35A	X:125359523-125372716	12.6234	42.9538	-1.76669	7.623e-18	1.49384e-15	DOWN
ENSOARG00000010036	HHIP	17:13202931-13312617	8.76571	1.92416	2.18764	8.46981e-18	1.64509e-15	UP
ENSOARG00000007787	FCER1A	1:108571005-108576852	3.56654	0.0833764	5.41874	9.6386e-18	1.85568e-15	UP
ENSOARG00000000890	-	X:36005526-36134669	13.388	47.8238	-1.83679	1.03739e-17	1.97987e-15	DOWN
ENSOARG00000001726	ALX4	15:72556058-72606253	3.40289	0.0663193	5.68119	1.36386e-17	2.58052e-15	UP
ENSOARG00000013106	PGM5	2:67717013-67921695	22.5573	56.7367	-1.33069	1.40657e-17	2.63858e-15	DOWN
ENSOARG00000003820	NOTCH1	3:2878995-2901864	15.2428	5.03067	1.5993	1.90569e-17	3.54458e-15	UP
ENSOARG00000003815	AADAC	1:234266541-234289075	10.3233	1.21028	3.09249	1.99819e-17	3.6854e-15	UP
ENSOARG00000011187	ADD2	3:92655421-92704282	4.41224	15.1873	-1.78328	2.32418e-17	4.25092e-15	DOWN
ENSOARG00000019174	-	15:47609516-47611599	141.722	450.849	-1.66958	3.42303e-17	6.20899e-15	DOWN
ENSOARG00000002590	SPP1	6:36651734-36658288	590.535	1726.3	-1.54759	3.58372e-17	6.44717e-15	DOWN
ENSOARG00000014898	ADAMTS1	1:127748642-127756508	20.1529	53.9296	-1.42009	5.35328e-17	9.55234e-15	DOWN
ENSOARG00000004980	MATN4	13:73137854-73150151	18.8629	1.52321	3.63037	5.95348e-17	1.05377e-14	UP
ENSOARG00000019042	BMP3	6:95424631-95455637	16.9125	3.9305	2.1053	6.33223e-17	1.11184e-14	UP
ENSOARG00000006012	FOXO1	10:22237525-22238862	20.6553	4.34521	2.24901	6.88132e-17	1.19866e-14	UP
ENSOARG00000000233	CHN1	2:134039752-134175352	13.1391	36.8516	-1.48786	8.05988e-17	1.3929e-14	DOWN
ENSOARG00000014307	TENM2	5:77140556-77627771	11.5055	4.09198	1.49145	9.95089e-17	1.70627e-14	UP
ENSOARG00000014300	SH3GL3	18:22986067-23039888	12.9658	36.183	-1.4806	1.3619e-16	2.31713e-14	DOWN
ENSOARG00000020784	CA12	7:43682976-43746261	9.17217	1.76258	2.37958	1.72193e-16	2.90715e-14	UP
ENSOARG00000014358	PCDH18	17:19959248-19972315	55.7527	129.913	-1.22043	1.84976e-16	3.09912e-14	DOWN
ENSOARG00000006200	NES	1:105204577-105213119	39.1407	126.454	-1.69187	2.17394e-16	3.58749e-14	DOWN
ENSOARG00000015081	TGFBI	5:44831112-44859061	143.548	333.07	-1.21429	2.16122e-16	3.58749e-14	DOWN
ENSOARG00000002599	-	X:134630071-134677540	3.53357	10.1888	-1.52778	2.69873e-16	4.42027e-14	DOWN
ENSOARG00000007100	TGM3	13:52130353-52173973	7.88755	1.66632	2.24291	2.72447e-16	4.42938e-14	UP
ENSOARG00000015715	KERA	3:127342096-127348559	20.6924	91.1279	-2.13879	3.10564e-16	5.01195e-14	DOWN
ENSOARG00000016706	MEGF6	12:47564637-47663737	27.6782	8.31419	1.7351	3.34368e-16	5.35673e-14	UP
ENSOARG00000018030	-	1:163225584-163294479	8.98338	1.04036	3.11018	3.60814e-16	5.73851e-14	UP
ENSOARG00000009827	VASH2	12:68727654-68764976	17.5225	43.1753	-1.301	4.19669e-16	6.62655e-14	DOWN
ENSOARG00000001594	-	10:71818635-71942709	2.23433	0.106711	4.38807	4.82741e-16	7.56801e-14	UP
ENSOARG00000018254	FRAS1	6:92393951-92908337	9.54342	3.02728	1.65649	5.31644e-16	8.27555e-14	UP
ENSOARG00000013755	PTPRD	2:75670200-76114415	35.7599	86.9973	-1.28263	6.13091e-16	9.47613e-14	DOWN
ENSOARG00000019663	PTHLH	3:186632460-186639002	25.2796	3.3412	2.91954	6.55963e-16	1.00679e-13	UP
ENSOARG00000017189	FBN2	5:23029256-23264974	103.6	233.465	-1.17218	7.72466e-16	1.17737e-13	DOWN
ENSOARG00000010290	PLXDC1	11:39167905-39232402	20.6715	6.04283	1.77435	8.01808e-16	1.21366e-13	UP
ENSOARG00000016824	KRT79	3:133433601-133443905	1.50658	0.0252781	5.89725	1.10555e-15	1.66196e-13	UP
ENSOARG00000006982	AQP4	23:30335667-30347436	0.389602	3.40394	-3.12713	1.11894e-15	1.67064e-13	DOWN
ENSOARG00000013548	BARX2	21:31844391-32046759	7.02088	1.4813	2.24479	1.27775e-15	1.89488e-13	UP
ENSOARG00000015941	HSPA4L	17:29574871-29626707	16.766	5.5769	1.58801	1.31929e-15	1.94334e-13	UP
ENSOARG00000014153	DPEP1	14:14059000-14074166	8.32223	3.04457	1.45073	1.36475e-15	1.9969e-13	UP
ENSOARG00000012988	APBA1	2:66506906-66744194	3.98882	10.7995	-1.43693	1.39872e-15	2.03305e-13	DOWN
ENSOARG00000010528	SLCO3A1	18:14026499-14115373	12.9523	3.12827	2.04977	1.64655e-15	2.37754e-13	UP
ENSOARG00000012969	SLC24A4	18:55947587-56141122	2.70033	9.23807	-1.77446	1.69792e-15	2.43569e-13	DOWN
ENSOARG00000005586	PHYH	13:27001214-27017738	24.6675	53.4267	-1.11495	1.71002e-15	2.43711e-13	DOWN
ENSOARG00000011582	CYP26B1	3:94005022-94024647	7.35647	2.33807	1.6537	1.90185e-15	2.69302e-13	UP
ENSOARG00000018367	KIF1A	1:824632-886474	6.25021	1.72902	1.85395	2.21858e-15	3.12137e-13	UP
ENSOARG00000001843	GAP43	1:178704472-178705047	1.14394	9.36568	-3.03338	2.2994e-15	3.21447e-13	DOWN
ENSOARG00000000744	LAMC2	12:62324183-62392567	26.5966	9.71678	1.45269	2.5841e-15	3.58961e-13	UP
ENSOARG00000005674	ALAS2	X:47828609-47849887	3.02079	11.5501	-1.93491	3.30383e-15	4.56053e-13	DOWN
ENSOARG00000000454	PTPRF	1:17985090-18054141	35.7408	13.6596	1.38766	3.60118e-15	4.93991e-13	UP
ENSOARG00000001210	CHRM2	4:100515799-100517196	0.254684	3.58631	-3.81572	4.6953e-15	6.40077e-13	DOWN
ENSOARG00000010943	MMP19	3:163350279-163357461	4.25958	10.8558	-1.34969	5.04068e-15	6.82918e-13	DOWN
ENSOARG00000015096	SERPINA12	18:58046610-58076899	5.25167	0.677226	2.95507	6.99858e-15	9.42361e-13	UP
ENSOARG00000014336	CYR61	1:62004819-62007353	22.1973	53.3284	-1.26452	7.04884e-15	9.43341e-13	DOWN
ENSOARG00000014078	FAM177B	12:24339739-24344330	7.24008	0.0449523	7.33147	7.30345e-15	9.71492e-13	UP
ENSOARG00000017654	PLPPR5	1:75448382-75665059	1.52059	6.89175	-2.18024	7.45385e-15	9.85525e-13	DOWN
ENSOARG00000001264	PTCH2	1:19270475-19284541	18.7632	5.86315	1.67816	9.47104e-15	1.24473e-12	UP
ENSOARG00000013535	ITIH5	13:11718823-11807823	59.2551	18.4047	1.68686	1.04076e-14	1.35968e-12	UP
ENSOARG00000020992	HDC	7:56989200-57011291	1.80294	0.0935473	4.26851	1.06091e-14	1.3778e-12	UP
ENSOARG00000007364	ZMYND15	11:26230756-26236605	1.39088	0.0910554	3.93311	1.34009e-14	1.73014e-12	UP
ENSOARG00000005263	PLEKHA7	15:35167366-35252525	6.61665	1.44419	2.19584	1.58141e-14	2.02975e-12	UP
ENSOARG00000000330	-	1:101772589-101777128	61.5711	15.1857	2.01954	1.73226e-14	2.21044e-12	UP
ENSOARG00000013801	MYH14	14:55454935-55527143	9.88607	2.95332	1.74306	1.90828e-14	2.42098e-12	UP
ENSOARG00000007229	CD74	5:59256119-59263326	8.44119	1.58188	2.4158	2.03322e-14	2.56467e-12	UP
ENSOARG00000019961	PRSS35	8:10600314-10601552	4.25298	31.8702	-2.90566	2.10307e-14	2.63762e-12	DOWN
ENSOARG00000008837	GHR	16:31832933-32000445	25.5303	62.7315	-1.29698	2.25097e-14	2.80706e-12	DOWN
ENSOARG00000008418	SOSTDC1	4:25043328-25046465	67.0323	18.237	1.87799	2.51742e-14	3.1216e-12	UP
ENSOARG00000022521	NEAT1_3	21:42926795-42926953	201.126	59.5673	1.75551	3.95585e-14	4.8777e-12	UP
ENSOARG00000019135	CELSR2	1:85714073-85736913	4.02667	1.2426	1.69622	6.038e-14	7.40346e-12	UP
ENSOARG00000014421	KLK11	14:56044055-56046589	3.90147	0.0996634	5.29081	6.51952e-14	7.94947e-12	UP
ENSOARG00000013111	IL1RL1	3:99279861-99299352	2.44561	0.172556	3.82506	6.80854e-14	8.25601e-12	UP
ENSOARG00000020705	B3GNT7	2:232257852-232261230	4.27649	0.54667	2.96769	7.05091e-14	8.50293e-12	UP
ENSOARG00000013144	IL1R1	3:99472045-99509159	11.0341	25.5732	-1.21266	7.18924e-14	8.62238e-12	DOWN
ENSOARG00000006184	COL21A1	20:4215443-4381408	93.2896	208.177	-1.15802	7.25981e-14	8.65969e-12	DOWN
ENSOARG00000018398	MMRN1	6:34666849-34751766	9.23294	19.9966	-1.11489	7.66612e-14	9.09492e-12	DOWN
ENSOARG00000014221	TENM1	X:102678669-103575372	5.32958	1.99579	1.41706	7.84814e-14	9.2608e-12	UP
ENSOARG00000009228	CNTFR	2:36778009-36795204	35.6638	85.8441	-1.26726	9.05149e-14	1.06236e-11	DOWN
ENSOARG00000013772	ADRB1	22:33474854-33476247	2.18986	0.0779388	4.81235	9.70624e-14	1.13315e-11	UP
ENSOARG00000005292	CPA5	4:94126074-94146456	0.8025	4.17828	-2.38034	1.02452e-13	1.18975e-11	DOWN
ENSOARG00000005780	EMP2	24:9258704-9268208	51.7848	16.9724	1.60934	1.23736e-13	1.42935e-11	UP
ENSOARG00000016657	PCSK6	18:28057305-28177461	20.3864	7.47137	1.44816	1.37205e-13	1.57663e-11	UP
ENSOARG00000006897	CRISPLD1	9:51134584-51183564	23.0026	51.9791	-1.17614	1.64763e-13	1.88345e-11	DOWN
ENSOARG00000007513	SYNPO	5:59501325-59534052	14.6537	3.83331	1.9346	1.72506e-13	1.96174e-11	UP
ENSOARG00000018405	PAM	5:99119457-99319778	92.6104	214.512	-1.21181	1.78946e-13	2.02449e-11	DOWN
ENSOARG00000020478	TP63	1:195682402-195845074	47.4776	18.0635	1.39417	1.80938e-13	2.03652e-11	UP
ENSOARG00000010462	CXCR4	2:173602065-173605247	84.9106	28.931	1.55333	2.06027e-13	2.30708e-11	UP
ENSOARG00000015589	GABRA4	6:65476687-65553985	0.363061	5.89322	-4.02077	2.1239e-13	2.36626e-11	DOWN
ENSOARG00000009978	FBXO32	9:29178569-29210013	18.5218	4.9705	1.89776	2.32787e-13	2.58041e-11	UP
ENSOARG00000000308	-	JH924156.1:1798-2912	12.7499	2.07205	2.62135	2.75839e-13	3.04227e-11	UP
ENSOARG00000018324	WNT16	4:85862728-85872426	26.6291	7.69053	1.79185	2.99247e-13	3.28394e-11	UP
ENSOARG00000005685	PLOD2	1:240406829-240525164	37.0474	101.751	-1.4576	3.14795e-13	3.43737e-11	DOWN
ENSOARG00000003814	MATN2	9:78779530-78931679	59.3818	161.907	-1.44707	3.19427e-13	3.45359e-11	DOWN
ENSOARG00000012256	SERTAD4	12:71226361-71230852	34.5917	13.2764	1.38156	3.19182e-13	3.45359e-11	UP
ENSOARG00000003300	DPEP2	14:34798013-34804055	7.0512	1.72221	2.03361	3.35439e-13	3.59854e-11	UP
ENSOARG00000014301	KCTD16	5:52715254-52716144	0.678853	5.15258	-2.92412	3.36113e-13	3.59854e-11	DOWN
ENSOARG00000016883	KRT77	3:133543311-133555872	2.38541	0.0930854	4.67954	3.51115e-13	3.7409e-11	UP
ENSOARG00000007651	ANO9	21:49626481-49642497	10.6149	3.20195	1.72907	3.73717e-13	3.96249e-11	UP
ENSOARG00000015132	ADAMTS15	21:35728588-35750447	13.4993	3.46249	1.963	4.0144e-13	4.23596e-11	UP
ENSOARG00000000269	RASGEF1B	6:95833905-96508928	34.9126	12.6545	1.4641	4.63358e-13	4.86592e-11	UP
ENSOARG00000009973	EMILIN2	23:37418880-37475839	64.5823	129.216	-1.00058	5.74796e-13	6.00744e-11	DOWN
ENSOARG00000009322	ARAP2	6:55460143-55656566	12.8606	4.1971	1.61549	6.60311e-13	6.86848e-11	UP
ENSOARG00000001603	FABP3	2:235135457-235145925	1.92458	8.80891	-2.19442	7.90316e-13	8.182e-11	DOWN
ENSOARG00000012484	PRUNE2	2:59415552-59648297	2.61854	5.69125	-1.11998	1.0028e-12	1.03331e-10	DOWN
ENSOARG00000001130	CHRNA3	18:30023865-30041736	0.596239	3.43669	-2.52706	1.1647e-12	1.19452e-10	DOWN
ENSOARG00000020509	ADIPOQ	1:198618705-198631249	3.31831	0.0941766	5.13894	1.27034e-12	1.29681e-10	UP
ENSOARG00000000517	ADGRG1	14:25059450-25071450	18.6995	6.09455	1.61741	1.33021e-12	1.35164e-10	UP
ENSOARG00000011955	SLC5A1	17:70018319-70071441	1.53303	0.0874819	4.13126	1.41143e-12	1.42756e-10	UP
ENSOARG00000006333	-	25:26909624-26913979	12.8828	36.7894	-1.51385	1.60178e-12	1.61266e-10	DOWN
ENSOARG00000005106	COL28A1	4:15317632-15496782	4.17707	0.315841	3.72522	1.69031e-12	1.69401e-10	UP
ENSOARG00000002586	APOA1	15:26993181-26994743	27.5161	58.6423	-1.09167	1.91206e-12	1.90754e-10	DOWN
ENSOARG00000000794	CRABP1	18:29798106-29805167	84.941	192.503	-1.18035	2.0534e-12	2.03927e-10	DOWN
ENSOARG00000016626	RARG	3:133126743-133131069	42.6376	16.5737	1.36323	2.16572e-12	2.14114e-10	UP
ENSOARG00000003275	WFIKKN2	11:35444765-35453108	0.247256	1.94069	-2.97249	2.26644e-12	2.23067e-10	DOWN
ENSOARG00000004231	LRRC3B	26:37783948-37784727	14.5659	38.35	-1.39663	2.37566e-12	2.32772e-10	DOWN
ENSOARG00000008504	LRRC72	4:25104849-25164440	3.77349	0.374471	3.33297	2.56324e-12	2.48929e-10	UP
ENSOARG00000010733	MAGI1	19:35638398-36053488	20.4445	8.93206	1.19465	2.55942e-12	2.48929e-10	UP
ENSOARG00000020803	TLN2	7:44271374-44489174	38.2597	14.4711	1.40265	2.57523e-12	2.48992e-10	UP
ENSOARG00000010774	ZIC3	X:92550897-92554322	5.27817	16.6259	-1.65532	2.77941e-12	2.67555e-10	DOWN
ENSOARG00000009670	CPXM2	22:42380163-42518141	3.14127	12.5536	-1.99869	3.69546e-12	3.54183e-10	DOWN
ENSOARG00000007959	SPTBN2	21:44008864-44040998	17.6141	6.56543	1.42377	4.16873e-12	3.97806e-10	UP
ENSOARG00000005849	SOST	11:43074403-43077589	2.65701	0.0592553	5.48672	4.37563e-12	4.15741e-10	UP
ENSOARG00000011584	F2RL1	7:7839773-7840879	16.5931	5.0576	1.71406	5.43517e-12	5.14186e-10	UP
ENSOARG00000008871	PTPN14	12:67166953-67352804	20.9244	9.06272	1.20717	5.82626e-12	5.48819e-10	UP
ENSOARG00000002778	-	20:50407984-50409492	5.66503	0.488113	3.5368	6.15689e-12	5.75027e-10	UP
ENSOARG00000015313	SPOCK1	5:45736487-46078675	1.40327	5.65252	-2.0101	6.15233e-12	5.75027e-10	DOWN
ENSOARG00000010277	CDC42BPG	21:42368615-42383929	11.7231	4.68664	1.32272	7.53331e-12	7.00598e-10	UP
ENSOARG00000026539	-	9:61523810-61651960	6.36618	1.15603	2.46125	8.76065e-12	8.11302e-10	UP
ENSOARG00000005274	CPA3	1:237343563-237375474	4.05798	0.150089	4.75687	9.6034e-12	8.85611e-10	UP
ENSOARG00000018663	KIAA1755	13:66672968-66711328	3.03714	0.760679	1.99735	1.05083e-11	9.65009e-10	UP
ENSOARG00000016415	CDO1	7:4438709-4446906	95.2917	41.0384	1.21538	1.11207e-11	1.01699e-09	UP
ENSOARG00000016302	TRIM36	7:3740230-3789354	7.11193	15.3233	-1.10741	1.11728e-11	1.01751e-09	DOWN
ENSOARG00000013521	LAMA5	13:54200422-54247219	19.1202	7.65761	1.32013	1.15523e-11	1.03958e-09	UP
ENSOARG00000019636	LBH	3:36951047-36974263	205.216	90.5483	1.18039	1.15572e-11	1.03958e-09	UP
ENSOARG00000025968	-	3:36956866-36960147	6.8119	1.46144	2.22067	1.15098e-11	1.03958e-09	UP
ENSOARG00000005412	ITGA3	11:36104482-36130659	14.95	6.3362	1.23845	1.25515e-11	1.12441e-09	UP
ENSOARG00000018303	-	1:77232070-77255046	23.6364	49.2999	-1.06058	1.34581e-11	1.20072e-09	DOWN
ENSOARG00000009508	KIF5C	2:159379526-159550634	9.54383	21.4299	-1.16699	1.39501e-11	1.23459e-09	DOWN
ENSOARG00000019388	CSMD2	1:8191664-8624214	0.831651	0.128904	2.68968	1.39332e-11	1.23459e-09	UP
ENSOARG00000009653	RGS2	12:10529408-10532858	20.3907	6.81595	1.58093	1.8207e-11	1.60485e-09	UP
ENSOARG00000009217	PDGFRL	26:18347862-18430024	31.0496	11.2195	1.46857	1.89375e-11	1.66256e-09	UP
ENSOARG00000005436	-	20:31727938-31943621	5.9821	1.17155	2.35223	1.9659e-11	1.71902e-09	UP
ENSOARG00000014330	ADAMTSL3	18:23057731-23410948	2.5088	8.71191	-1.79599	2.19133e-11	1.90855e-09	DOWN
ENSOARG00000019502	CELSR1	3:220841891-220986168	8.60889	3.6864	1.22361	2.51397e-11	2.1809e-09	UP
ENSOARG00000015723	PLCL1	2:199173723-199367922	4.8798	11.9842	-1.29624	2.61332e-11	2.25816e-09	DOWN
ENSOARG00000020747	CD8B	3:58540607-58552174	1.26587	7.55928	-2.57812	2.89625e-11	2.49282e-09	DOWN
ENSOARG00000010785	-	JH923649.1:113-3679	14.8673	4.90229	1.60062	2.95864e-11	2.53657e-09	UP
ENSOARG00000025448	-	12:40094869-40098008	6.11767	0.692289	3.14354	3.40973e-11	2.90065e-09	UP
ENSOARG00000001268	SSC5D	14:59267340-59289535	4.40842	1.37492	1.68091	3.54813e-11	3.00673e-09	UP
ENSOARG00000013757	TMEM244	8:55189551-55203655	0.673242	0.00726027	6.53496	3.86913e-11	3.25363e-09	UP
ENSOARG00000002986	HSD11B2	14:34383881-34389053	4.77128	0.729887	2.70863	3.92222e-11	3.28568e-09	UP
ENSOARG00000014652	TNS4	11:40276427-40294223	1.92607	0.233257	3.04567	3.97249e-11	3.31514e-09	UP
ENSOARG00000013052	GLI2	2:185179098-185242117	11.7543	4.57168	1.36239	4.56728e-11	3.79707e-09	UP
ENSOARG00000003285	EML5	7:97190353-97312451	9.79696	4.26752	1.19894	4.74719e-11	3.93175e-09	UP
ENSOARG00000015725	CAMK2B	4:77068210-77158466	1.48446	0.140742	3.39881	4.84329e-11	3.99626e-09	UP
ENSOARG00000002507	EMILIN3	13:69576187-69580452	14.1616	29.8191	-1.07425	5.00149e-11	4.11134e-09	DOWN
ENSOARG00000014819	-	1:63120086-63144563	4.95091	0.998928	2.30924	5.2451e-11	4.29551e-09	UP
ENSOARG00000016485	PMP22	11:32318382-32341045	121.211	54.1724	1.16189	5.51967e-11	4.50356e-09	UP
ENSOARG00000018638	FOXN1	11:19607474-19627347	2.57377	0.35922	2.84094	5.61184e-11	4.5618e-09	UP
ENSOARG00000010902	RCC2	2:248028352-248051576	66.4954	29.7843	1.15871	5.69636e-11	4.61342e-09	UP
ENSOARG00000009535	NFIX	5:10568677-10630099	46.2293	17.7509	1.38091	5.72302e-11	4.61798e-09	UP
ENSOARG00000011272	PRDM1	8:30932908-31034103	18.6169	8.01118	1.21653	6.11581e-11	4.91684e-09	UP
ENSOARG00000014568	VWA2	22:33666291-33716512	3.87564	0.887339	2.12688	6.68867e-11	5.35777e-09	UP
ENSOARG00000017104	APCDD1L	13:57207844-57215347	4.35044	0.591249	2.87932	6.75366e-11	5.39015e-09	UP
ENSOARG00000011147	DDR1	20:27240066-27250548	23.2074	10.4893	1.14566	7.13587e-11	5.67457e-09	UP
ENSOARG00000006033	FAM198B	17:40532415-40599100	18.5696	38.2439	-1.04229	7.35131e-11	5.82478e-09	DOWN
ENSOARG00000015882	PPFIBP2	15:44557277-44676789	18.7257	7.64831	1.29181	7.41194e-11	5.8517e-09	UP
ENSOARG00000002328	TNMD	X:126758758-126779499	4.90999	14.9708	-1.60836	7.61625e-11	5.99145e-09	DOWN
ENSOARG00000000109	-	10:53317825-53368551	13.169	35.7785	-1.44195	8.72465e-11	6.83888e-09	DOWN
ENSOARG00000010439	LGI3	2:43199881-43205105	4.72685	0.668102	2.82274	9.68269e-11	7.56283e-09	UP
ENSOARG00000026621	-	6:115325076-115339099	0.639364	0.126245	2.34042	1.07722e-10	8.384e-09	UP
ENSOARG00000003304	PLCH1	1:230168327-230277153	1.01409	0.144124	2.81481	1.29979e-10	1.00097e-08	UP
ENSOARG00000002359	SFRP1	26:34708544-34747853	2.12929	8.80318	-2.04765	1.38283e-10	1.05751e-08	DOWN
ENSOARG00000024963	uc_338	17:13200953-13201131	21.558	3.23586	2.73601	1.48118e-10	1.12878e-08	UP
ENSOARG00000005200	CPA4	4:94073222-94097907	2.81697	11.5108	-2.03077	1.56768e-10	1.19057e-08	DOWN
ENSOARG00000018325	GRHL2	9:75349296-75520982	22.2677	9.21614	1.27272	1.60977e-10	1.21832e-08	UP
ENSOARG00000018081	BPIFC	3:176109798-176148459	1.5994	0.121669	3.71649	1.72303e-10	1.29956e-08	UP
ENSOARG00000013193	CPZ	6:114199532-114221428	14.7882	4.94227	1.5812	1.89019e-10	1.42075e-08	UP
ENSOARG00000017047	ALDH1L2	3:173626773-173689562	23.008	9.60074	1.26092	1.99031e-10	1.48841e-08	UP
ENSOARG00000014874	SCARA5	2:101069669-101198536	53.5113	15.6486	1.77381	2.09643e-10	1.55974e-08	UP
ENSOARG00000017257	COL7A1	19:51229813-51258211	50.6733	21.1596	1.25991	2.17806e-10	1.615e-08	UP
ENSOARG00000019972	SCG5	7:27008263-27061858	21.8788	47.8838	-1.13	2.44926e-10	1.79787e-08	DOWN
ENSOARG00000005727	COL17A1	22:23669923-23710888	177.457	65.2174	1.44414	2.57658e-10	1.88502e-08	UP
ENSOARG00000008842	ROS1	8:20417056-20540268	0.401089	0.0233133	4.1047	2.73361e-10	1.99326e-08	UP
ENSOARG00000011803	MEDAG	10:30250695-30265933	8.01799	21.6344	-1.43201	3.00131e-10	2.18122e-08	DOWN
ENSOARG00000010088	VIT	3:87151080-87244039	7.34407	1.57517	2.22108	3.13952e-10	2.27413e-08	UP
ENSOARG00000020597	MDGA2	7:36954401-37310523	0.949403	4.47732	-2.23754	3.63883e-10	2.61853e-08	DOWN
ENSOARG00000006661	-	25:27415341-27820109	3.11428	0.843836	1.88387	3.71037e-10	2.66128e-08	UP
ENSOARG00000016224	PPP1R3C	22:12927039-12931053	9.43818	19.464	-1.04423	3.84957e-10	2.75213e-08	DOWN
ENSOARG00000010080	SULF2	13:75726734-75771128	23.6052	51.5618	-1.1272	3.86999e-10	2.75774e-08	DOWN
ENSOARG00000005637	ETV4	11:42866010-42881048	7.66695	1.93108	1.98925	3.92056e-10	2.78474e-08	UP
ENSOARG00000013941	GATA3	13:12077522-12092946	14.5804	4.91441	1.56894	4.32576e-10	3.06264e-08	UP
ENSOARG00000005522	SIPA1L3	14:47107216-47209152	8.52161	3.43189	1.31212	4.5871e-10	3.23723e-08	UP
ENSOARG00000010826	-	18:18023205-18082285	1.90228	0.0832412	4.51429	4.66475e-10	3.28147e-08	UP
ENSOARG00000020877	IL1A	3:60078287-60088697	6.90036	20.9681	-1.60345	4.7266e-10	3.31436e-08	DOWN
ENSOARG00000012354	PSAT1	2:58082457-58109069	18.3469	6.80596	1.43066	5.14308e-10	3.59492e-08	UP
ENSOARG00000004522	AFF1	6:101566123-101663140	10.387	4.53203	1.19655	5.25571e-10	3.66198e-08	UP
ENSOARG00000016900	KRT1	3:133566405-133604565	233.376	95.4414	1.28997	5.93994e-10	4.12563e-08	UP
ENSOARG00000005670	IL17RE	19:16743392-16753272	5.52098	1.48458	1.89487	6.04479e-10	4.18521e-08	UP
ENSOARG00000018445	F13A1	20:47734507-47872375	22.5347	52.8045	-1.22852	8.24007e-10	5.61655e-08	DOWN
ENSOARG00000001539	CADM1	15:25196640-25337564	26.86	11.5356	1.21937	8.46318e-10	5.75077e-08	UP
ENSOARG00000001072	TRPC3	17:35449323-35500955	0.639438	3.08799	-2.27179	9.30569e-10	6.30374e-08	DOWN
ENSOARG00000001226	GDF10	25:41849466-41861362	20.0123	43.3888	-1.11643	9.41094e-10	6.35542e-08	DOWN
ENSOARG00000003713	ACTN2	25:9356575-9438266	4.24784	32.4961	-2.93546	9.72258e-10	6.54574e-08	DOWN
ENSOARG00000016372	ART3	6:90517575-90662421	0.184626	1.87283	-3.34254	1.01301e-09	6.79924e-08	DOWN
ENSOARG00000000630	-	JH924682.1:7272-17833	18.1343	8.17023	1.15027	1.03655e-09	6.93603e-08	UP
ENSOARG00000018609	CACNA1E	12:60614009-61028124	0.158377	0.685471	-2.11374	1.13089e-09	7.54433e-08	DOWN
ENSOARG00000006942	-	4:116893522-116902118	4.11279	0.539479	2.93048	1.19582e-09	7.92929e-08	UP
ENSOARG00000009812	FREM2	10:23560959-23715430	13.0945	3.58178	1.87021	1.19398e-09	7.92929e-08	UP
ENSOARG00000014558	LGR5	3:107399223-107529398	29.7083	11.6924	1.3453	1.22245e-09	8.08139e-08	UP
ENSOARG00000010574	WFDC1	14:10035665-10060907	14.3117	3.91904	1.86863	1.23871e-09	8.14705e-08	UP
ENSOARG00000015646	-	20:25398827-25402957	6.64987	0.84129	2.98265	1.24351e-09	8.14705e-08	UP
ENSOARG00000014744	DHRS3	12:39248189-39297932	40.7518	16.7886	1.27938	1.27653e-09	8.33848e-08	UP
ENSOARG00000003604	CORO1A	24:26143482-26147184	6.37083	14.6056	-1.19697	1.40408e-09	9.14445e-08	DOWN
ENSOARG00000025754	-	2:30627370-30678908	6.10869	1.40982	2.11536	1.51843e-09	9.85988e-08	UP
ENSOARG00000008099	SAMD11	12:49600138-49618736	2.26977	0.403269	2.49273	1.58555e-09	1.02654e-07	UP
ENSOARG00000025765	-	2:49498792-49506319	0.685551	0	Inf	1.59203e-09	1.0277e-07	UP
ENSOARG00000004988	MLLT4	8:88919324-88997857	26.0673	11.7104	1.15445	1.72582e-09	1.10755e-07	UP
ENSOARG00000020756	PLD1	1:213745436-214029215	9.10272	18.3092	-1.0082	1.82996e-09	1.17096e-07	DOWN
ENSOARG00000010669	-	X:91428174-91643394	5.0195	14.945	-1.57405	1.88843e-09	1.20137e-07	DOWN
ENSOARG00000019294	ABCA12	2:215939585-216150250	1.29499	0.201827	2.68175	1.89928e-09	1.20478e-07	UP
ENSOARG00000003456	TH	21:48646572-48652420	0.981099	0.0148579	6.0451	1.92196e-09	1.21565e-07	UP
ENSOARG00000014718	COL6A6	1:269642394-269765307	11.5458	44.7985	-1.95608	1.98769e-09	1.25362e-07	DOWN
ENSOARG00000018677	EHF	15:63412083-63431385	11.0043	3.26282	1.75388	2.06465e-09	1.29471e-07	UP
ENSOARG00000018126	IRS4	X:119449472-119453506	1.48428	0.414433	1.84055	2.16473e-09	1.35334e-07	UP
ENSOARG00000002380	GRIP1	3:153189105-153355268	10.1107	4.51364	1.16352	2.19944e-09	1.36751e-07	UP
ENSOARG00000014805	-	21:40097835-40099723	3.91795	135.651	-5.11366	2.25822e-09	1.4001e-07	DOWN
ENSOARG00000008245	LRRC2	19:52813994-52841820	1.40924	0.211295	2.73758	2.46974e-09	1.51837e-07	UP
ENSOARG00000017016	-	3:133739439-133744414	4.73586	18.5768	-1.9718	2.46623e-09	1.51837e-07	DOWN
ENSOARG00000014121	SHANK1	14:55789369-55846090	0.908362	0.197845	2.19889	2.48604e-09	1.52412e-07	UP
ENSOARG00000009955	CUBN	13:30352365-30626677	0.968581	2.32373	-1.2625	3.14555e-09	1.91243e-07	DOWN
ENSOARG00000016740	EPHB6	4:105620201-105627172	8.99048	3.16692	1.50532	3.13981e-09	1.91243e-07	UP
ENSOARG00000000258	BAIAP2	11:50728317-50769136	23.5543	10.6517	1.14491	3.33037e-09	2.0192e-07	UP
ENSOARG00000010272	DUSP4	26:24368527-24381810	4.2987	0.805216	2.41645	3.35092e-09	2.02606e-07	UP
ENSOARG00000016907	UNC5C	6:29146028-29348864	2.16767	0.319947	2.76024	3.36792e-09	2.03075e-07	UP
ENSOARG00000014240	CTGF	8:57077576-57079077	24.6646	9.54597	1.36948	3.44137e-09	2.06935e-07	UP
ENSOARG00000014113	-	19:41134087-41134308	77.7553	156.695	-1.01095	3.61914e-09	2.1703e-07	DOWN
ENSOARG00000023239	RMST_5	3:166723238-166723366	0	7.97659	#NAME?	3.73553e-09	2.23399e-07	DOWN
ENSOARG00000010249	NXPH2	2:170777730-170779063	0.499975	4.7812	-3.25745	3.76794e-09	2.24725e-07	DOWN
ENSOARG00000016179	GFRA1	22:35426236-35492671	13.3793	4.39058	1.60752	3.80659e-09	2.26415e-07	UP
ENSOARG00000010199	EGR3	2:42687817-42689728	2.38135	0.239027	3.31653	4.11467e-09	2.4342e-07	UP
ENSOARG00000018274	SORL1	15:31617914-31783893	10.039	4.58159	1.1317	4.14564e-09	2.44593e-07	UP
ENSOARG00000013067	-	5:11113459-11229292	0.738468	2.87606	-1.96149	4.61673e-09	2.7093e-07	DOWN
ENSOARG00000007786	GADD45G	2:24276167-24277452	8.26127	1.95701	2.07771	5.05733e-09	2.94425e-07	UP
ENSOARG00000004702	LRP4	15:75019658-75056195	51.1962	24.7305	1.04974	5.32988e-09	3.09471e-07	UP
ENSOARG00000013491	GRIA3	X:101583450-101886914	13.6626	6.17171	1.14649	5.41726e-09	3.13715e-07	UP
ENSOARG00000004339	RHPN2	14:42698345-42753774	3.39071	0.881134	1.94415	5.51049e-09	3.18274e-07	UP
ENSOARG00000010002	ADAMDEC1	2:41100092-41122563	0.0800219	0.815508	-3.34923	5.8559e-09	3.37337e-07	DOWN
ENSOARG00000019019	RAB17	1:3383258-3398719	1.2617	0	Inf	6.56259e-09	3.77057e-07	UP
ENSOARG00000019619	ZBTB20	1:177344052-177386893	5.07195	1.11662	2.18341	7.18869e-09	4.10381e-07	UP
ENSOARG00000020515	-	3:150434369-150439510	5.38847	0.444195	3.60061	7.19869e-09	4.10381e-07	UP
ENSOARG00000016246	MFSD6	2:117678117-117769907	10.0819	4.63757	1.12033	7.33182e-09	4.16888e-07	UP
ENSOARG00000008688	MEIOC	11:43831330-43845263	0.871099	2.69651	-1.63018	7.37031e-09	4.17993e-07	DOWN
ENSOARG00000004655	KIF26B	12:29798435-30115631	5.492	2.04087	1.42814	8.29878e-09	4.69437e-07	UP
ENSOARG00000016705	ZNF804A	2:123537400-123605921	0.40944	1.83552	-2.16446	8.49426e-09	4.7926e-07	DOWN
ENSOARG00000008873	SH3GLB2	3:7372330-7385942	9.74273	4.30622	1.1779	9.81347e-09	5.48056e-07	UP
ENSOARG00000015342	NDNF	6:4513713-4554774	67.7606	29.5154	1.19898	9.80154e-09	5.48056e-07	UP
ENSOARG00000015656	ICAM-1	5:12500037-12509283	30.4726	14.3078	1.09071	9.85844e-09	5.4917e-07	UP
ENSOARG00000001863	SEMA6A	5:34861808-34924548	40.6792	19.1652	1.0858	1.15229e-08	6.38648e-07	UP
ENSOARG00000019048	-	1:3411941-3456307	0.946586	0.128353	2.88262	1.17545e-08	6.48213e-07	UP
ENSOARG00000014639	-	24:938134-942423	3.43758	0.866701	1.98779	1.19296e-08	6.56215e-07	UP
ENSOARG00000007076	CTNNAL1	2:14236718-14281776	57.4713	28.0127	1.03676	1.31943e-08	7.22168e-07	UP
ENSOARG00000009532	SPINK4	2:37684046-37691399	6.4072	0.457988	3.80631	1.394e-08	7.61083e-07	UP
ENSOARG00000017673	PTGER2	7:11588936-11600675	3.81824	0.875341	2.12499	1.4525e-08	7.91053e-07	UP
ENSOARG00000009766	ADAMTS17	18:5441007-5827788	37.8602	18.8265	1.00792	1.65198e-08	8.97468e-07	UP
ENSOARG00000021048	SHF	7:62211776-62231319	15.0857	5.88121	1.359	1.72031e-08	9.3228e-07	UP
ENSOARG00000014989	TUBB3	14:14235090-14243283	12.9599	4.86375	1.41391	1.73148e-08	9.36021e-07	UP
ENSOARG00000005817	CHST2	1:243944921-243947834	36.3042	16.7581	1.11528	1.73947e-08	9.38032e-07	UP
ENSOARG00000016610	HLA-DRA	20:25774090-25783626	4.69811	0.966045	2.28192	1.81454e-08	9.76116e-07	UP
ENSOARG00000013490	THEMIS	8:52929118-53134097	0.215501	1.8729	-3.11951	1.82417e-08	9.78898e-07	DOWN
ENSOARG00000015227	LTBP3	21:43027943-43042714	16.7373	7.38855	1.17971	1.88283e-08	1.00791e-06	UP
ENSOARG00000015209	-	10:46568964-46995144	4.30841	1.08891	1.98427	2.05606e-08	1.0953e-06	UP
ENSOARG00000007672	DZIP1L	1:249111080-249146906	12.7376	5.0911	1.32304	2.0734e-08	1.10083e-06	UP
ENSOARG00000014195	TMEFF2	2:193228532-193510876	0.738083	3.68989	-2.32172	2.07647e-08	1.10083e-06	DOWN
ENSOARG00000007791	VAT1L	14:4404638-4572477	3.5024	0.757505	2.20902	2.11302e-08	1.11751e-06	UP
ENSOARG00000016894	SEMA3C	4:39952749-40157229	50.8859	102.879	-1.01561	2.183e-08	1.15174e-06	DOWN
ENSOARG00000010394	LEPR	1:40760256-40858312	4.88592	1.63271	1.58136	2.20678e-08	1.1615e-06	UP
ENSOARG00000004472	CASP14	5:7890876-7895099	1.10416	0	Inf	2.32894e-08	1.21745e-06	UP
ENSOARG00000008899	SFRP4	4:49723506-49732978	39.2333	122.755	-1.64563	2.32972e-08	1.21745e-06	DOWN
ENSOARG00000011046	NCF1	24:32675507-32685763	0.492341	2.51104	-2.35056	2.43047e-08	1.26708e-06	DOWN
ENSOARG00000015833	TP73	12:47455866-47502821	2.95556	0.785244	1.91222	2.54088e-08	1.31837e-06	UP
ENSOARG00000008208	CR2	12:4724266-4770968	0.364467	0.0320596	3.50696	2.68264e-08	1.38538e-06	UP
ENSOARG00000003966	NOTCH3	5:7691090-7726339	25.814	12.4388	1.05331	2.88535e-08	1.47617e-06	UP
ENSOARG00000012299	TLE1	2:54714923-54804797	19.4711	9.10179	1.09711	2.97331e-08	1.51411e-06	UP
ENSOARG00000016727	HGF	4:38938624-39022690	5.1992	1.61048	1.6908	3.15095e-08	1.59716e-06	UP
ENSOARG00000009096	MTUS1	26:18216835-18343380	10.1705	4.14149	1.29617	3.2017e-08	1.61914e-06	UP
ENSOARG00000000951	-	1:216645393-216662850	1.97085	0.167224	3.55897	3.2563e-08	1.6397e-06	UP
ENSOARG00000002245	C3orf70	1:200317271-200317807	14.1932	32.5261	-1.1964	3.25729e-08	1.6397e-06	DOWN
ENSOARG00000014828	SLITRK3	1:220226044-220228986	0.0166855	0.61182	-5.19644	3.44949e-08	1.73007e-06	DOWN
ENSOARG00000020086	-	1:184627807-184668684	2.18016	5.6832	-1.38227	3.45256e-08	1.73007e-06	DOWN
ENSOARG00000005607	MMP27	15:5512486-5526330	12.243	3.28497	1.89801	3.48408e-08	1.74188e-06	UP
ENSOARG00000008505	HCN1	16:29433657-29563244	0.671526	3.1457	-2.22787	3.75764e-08	1.87013e-06	DOWN
ENSOARG00000020165	ZHX2	9:29643865-29646402	10.2018	4.45509	1.1953	3.83812e-08	1.90586e-06	UP
ENSOARG00000020480	PLA2G4F	7:34559465-34572784	0.614511	2.48989	-2.01857	3.89458e-08	1.92953e-06	DOWN
ENSOARG00000005541	ARHGEF37	5:58459873-58495649	7.35035	3.00896	1.28855	4.02448e-08	1.9894e-06	UP
ENSOARG00000004837	SBSN	14:45291664-45296230	8.72863	2.51153	1.79719	4.35202e-08	2.14166e-06	UP
ENSOARG00000002965	TPPP3	14:34345474-34346277	120.029	49.6319	1.27404	4.55751e-08	2.2278e-06	UP
ENSOARG00000015846	PLEC	9:13812106-13844427	36.0602	15.6676	1.20262	4.79697e-08	2.33964e-06	UP
ENSOARG00000021199	SIPA1L1	7:80048754-80190447	23.3413	11.4974	1.02157	4.84543e-08	2.35804e-06	UP
ENSOARG00000010833	-	18:18191676-18321484	1.78343	0.259677	2.77986	5.09431e-08	2.46593e-06	UP
ENSOARG00000005741	FAM117A	11:36435040-36455430	7.4461	3.40732	1.12785	5.25093e-08	2.53291e-06	UP
ENSOARG00000002159	LRRC15	1:191436041-191437795	1.98088	0.237473	3.0603	5.34955e-08	2.57482e-06	UP
ENSOARG00000008060	ZNF185	X:78227716-78291337	6.11159	2.22865	1.45538	5.49161e-08	2.62592e-06	UP
ENSOARG00000016231	-	2:201944630-202012588	1.09164	0.10508	3.37694	5.63727e-08	2.68971e-06	UP
ENSOARG00000010729	SLC1A3	16:37483723-37563198	2.69712	6.65879	-1.30384	5.91783e-08	2.81136e-06	DOWN
ENSOARG00000007765	IL20RB	1:250255941-250274418	10.3564	2.91667	1.82812	5.98239e-08	2.83588e-06	UP
ENSOARG00000000223	DRAXIN	12:40098700-40111111	1.3209	0.156645	3.07595	5.996e-08	2.83621e-06	UP
ENSOARG00000019656	KCND3	1:88330629-88542522	1.88749	0.234415	3.00933	6.03561e-08	2.84881e-06	UP
ENSOARG00000020185	-	2:220325615-220332415	4.35987	57.6266	-3.72438	6.08956e-08	2.86196e-06	DOWN
ENSOARG00000000747	TNFRSF12A	24:2415241-2416697	15.2318	36.4354	-1.25826	6.21136e-08	2.90057e-06	DOWN
ENSOARG00000002570	CDHR2	5:35505179-35552249	1.22339	0.254125	2.26728	6.3181e-08	2.94416e-06	UP
ENSOARG00000008845	FAT2	5:60231747-60296132	17.9382	8.70927	1.04242	6.37473e-08	2.96425e-06	UP
ENSOARG00000025981	-	3:58846331-58851967	0.173586	0	Inf	6.54685e-08	3.03144e-06	UP
ENSOARG00000009585	FGF20	26:18940396-18949274	0.163526	1.64052	-3.32656	6.70381e-08	3.09759e-06	DOWN
ENSOARG00000008976	FABP5	9:57354087-57359292	180.733	395.22	-1.1288	6.88678e-08	3.17544e-06	DOWN
ENSOARG00000009913	PPP1R13L	14:52075263-52084364	17.6697	8.26477	1.09623	7.0081e-08	3.22461e-06	UP
ENSOARG00000011560	KLRG2	4:102742335-102754750	3.40723	0.725449	2.23166	7.31736e-08	3.35986e-06	UP
ENSOARG00000007473	LUZP2	21:19466354-19742240	40.6573	11.1837	1.86212	7.36997e-08	3.36992e-06	UP
ENSOARG00000004823	DMKN	14:45269740-45281711	10.8697	3.24232	1.74521	7.76373e-08	3.53524e-06	UP
ENSOARG00000013673	-	20:10695318-10732279	0.520293	0.0503865	3.36822	8.19284e-08	3.71521e-06	UP
ENSOARG00000020121	CSTA	1:185039018-185050404	7.80491	0.776764	3.32883	8.44551e-08	3.8219e-06	UP
ENSOARG00000019642	FAR2	3:185005628-185058440	2.47008	6.5444	-1.4057	8.56843e-08	3.86955e-06	DOWN
ENSOARG00000008521	SHC2	5:40501170-40514618	6.2978	14.401	-1.19325	8.64639e-08	3.89673e-06	DOWN
ENSOARG00000002854	LARGE2	15:74176461-74180987	6.72563	2.27946	1.56098	9.28081e-08	4.16554e-06	UP
ENSOARG00000000184	CAMK4	5:107540852-107812560	1.14345	0.0579433	4.30261	9.40226e-08	4.21145e-06	UP
ENSOARG00000016849	LRRTM2	5:47580182-47582084	10.932	4.05951	1.42918	9.82794e-08	4.39315e-06	UP
ENSOARG00000012268	OTOR	13:10102544-10106497	5.08399	14.764	-1.53805	1.02085e-07	4.55399e-06	DOWN
ENSOARG00000018738	BMP2	13:48462232-48472599	3.84717	0.974465	1.98111	1.02733e-07	4.57361e-06	UP
ENSOARG00000005384	-	5:15434573-15465862	1.45495	3.22897	-1.15011	1.09389e-07	4.85023e-06	DOWN
ENSOARG00000008117	TDGF1	19:52785779-52793669	0.566722	0.0783322	2.85496	1.11907e-07	4.932e-06	UP
ENSOARG00000016023	-	9:13887497-13895813	14.4036	6.75154	1.09314	1.12424e-07	4.94486e-06	UP
ENSOARG00000007469	ANKRD55	16:23036892-23152286	7.37416	2.39536	1.62223	1.15522e-07	5.06802e-06	UP
ENSOARG00000016256	KCNN2	7:3013244-3184262	0.805463	2.77841	-1.78637	1.15686e-07	5.06802e-06	DOWN
ENSOARG00000022864	SOX2OT_exon3	1:203546110-203546385	2.45443	0	Inf	1.16882e-07	5.11022e-06	UP
ENSOARG00000006096	WFDC2	13:73883246-73886590	2.26602	21.6614	-3.2569	1.27807e-07	5.56568e-06	DOWN
ENSOARG00000006328	MPP2	11:43190342-43211534	2.64876	6.57794	-1.31232	1.34798e-07	5.84691e-06	DOWN
ENSOARG00000022929	PART1_2	16:18803231-18803477	27.4198	64.7516	-1.2397	1.36985e-07	5.93009e-06	DOWN
ENSOARG00000011165	HEMGN	2:49440412-49451181	0.0634123	0.744966	-3.55434	1.3889e-07	6.0007e-06	DOWN
ENSOARG00000004524	SPINK9	5:57255590-57257104	12.7261	1.22619	3.37553	1.42671e-07	6.15196e-06	UP
ENSOARG00000002555	LGALS12	21:41180601-41189192	1.39409	0.142347	3.29184	1.46839e-07	6.31924e-06	UP
ENSOARG00000014571	BBOX1	15:55912012-55977913	10.4855	2.88782	1.86034	1.50941e-07	6.47041e-06	UP
ENSOARG00000012485	VWCE	21:39191066-39215308	1.32843	3.85133	-1.53563	1.51263e-07	6.47158e-06	DOWN
ENSOARG00000004414	-	14:43017755-43019889	41.8911	16.1014	1.37945	1.52317e-07	6.49135e-06	UP
ENSOARG00000004373	RARB	26:38699979-38882521	0.994475	3.53387	-1.82924	1.59669e-07	6.79149e-06	DOWN
ENSOARG00000017232	ACVR1B	3:134169941-134184003	19.1061	8.7763	1.12235	1.62033e-07	6.87873e-06	UP
ENSOARG00000014774	SOX10	3:213746459-213756298	3.23278	0.873078	1.88859	1.63572e-07	6.91729e-06	UP
ENSOARG00000006596	WDR17	26:6391832-6441527	1.7428	3.76813	-1.11244	1.64141e-07	6.92802e-06	DOWN
ENSOARG00000017559	FGF19	21:46224390-46229122	0.774795	0.0815037	3.24888	1.64766e-07	6.94104e-06	UP
ENSOARG00000024981	U6	12:19968594-19968693	20.3867	2.10822	3.27353	1.65591e-07	6.96245e-06	UP
ENSOARG00000013899	MYH3	11:29149877-29169247	0.0528245	90.0396	-10.7351	1.7099e-07	7.17568e-06	DOWN
ENSOARG00000019641	LSAMP	1:178824354-179140911	4.23325	9.60821	-1.1825	1.75291e-07	7.34214e-06	DOWN
ENSOARG00000014957	PCDH9	10:40800056-40821770	23.9651	11.2586	1.08991	1.77443e-07	7.41812e-06	UP
ENSOARG00000003579	-	1:103864996-103873039	6.5765	1.43173	2.19956	1.82098e-07	7.56948e-06	UP
ENSOARG00000012125	-	1:262614944-262690265	1.04712	0	Inf	1.85088e-07	7.67101e-06	UP
ENSOARG00000018120	NCALD	9:75323696-75343346	6.19281	20.8497	-1.75136	1.8915e-07	7.8182e-06	DOWN
ENSOARG00000007268	MYH8	11:28953967-28981097	0.06156	97.7345	-10.6327	1.90919e-07	7.86172e-06	DOWN
ENSOARG00000002257	IQCJ	1:226281373-226306800	2.00644	0	Inf	1.94472e-07	7.99301e-06	UP
ENSOARG00000004871	COL1A1	11:35993829-36010034	4400.86	1760.33	1.32194	2.01689e-07	8.25873e-06	UP
ENSOARG00000002844	GRIA4	15:1432779-1632649	0.0674689	0.957548	-3.82705	2.1012e-07	8.54023e-06	DOWN
ENSOARG00000004234	SLC45A3	12:2724330-2738876	3.47368	0.70549	2.29977	2.11653e-07	8.5866e-06	UP
ENSOARG00000020956	ST6GAL2	3:61031926-61056257	2.49646	6.0991	-1.28871	2.12483e-07	8.60439e-06	DOWN
ENSOARG00000017358	PMEPA1	13:57823084-57830916	9.25072	2.58133	1.84145	2.22991e-07	9.01327e-06	UP
ENSOARG00000008067	SNX18	16:24648771-24650573	28.68	14.1819	1.01599	2.2928e-07	9.23346e-06	UP
ENSOARG00000004371	PIRT	11:29319066-29319479	0.819	4.52701	-2.46662	2.32684e-07	9.35338e-06	DOWN
ENSOARG00000002475	PEG10	4:11937474-11945244	78.206	162.237	-1.05276	2.39598e-07	9.61369e-06	DOWN
ENSOARG00000013878	DOPEY2	1:266507332-266631255	5.75247	2.8621	1.00711	2.43201e-07	9.74047e-06	UP
ENSOARG00000003455	CDH1	14:35389858-35459641	87.1863	37.6512	1.21141	2.52116e-07	1.00426e-05	UP
ENSOARG00000013473	NHS	X:15102106-15203664	8.03329	3.88547	1.0479	2.54514e-07	1.01014e-05	UP
ENSOARG00000015505	KLF5	10:48241169-48264092	39.1064	17.1829	1.18643	2.54111e-07	1.01014e-05	UP
ENSOARG00000007362	CCDC129	4:64778935-64887825	0.220044	0	Inf	2.55179e-07	1.01095e-05	UP
ENSOARG00000006841	-	22:16542821-16631508	1.53276	0.361722	2.08318	2.57921e-07	1.01997e-05	UP
ENSOARG00000016534	TFPI	2:120744902-120829863	2.6922	6.88339	-1.35433	2.74459e-07	1.07954e-05	DOWN
ENSOARG00000011422	SCUBE3	20:9300958-9334024	6.20873	1.97181	1.65478	2.85785e-07	1.12007e-05	UP
ENSOARG00000015400	WNT5A	19:45575915-45594001	28.8446	14.339	1.00835	2.93081e-07	1.14255e-05	UP
ENSOARG00000015459	MFAP3L	2:110060902-110077010	1.51324	0.212296	2.83349	2.92912e-07	1.14255e-05	UP
ENSOARG00000015216	-	9:36308546-36324915	0.558579	0	Inf	2.98596e-07	1.16198e-05	UP
ENSOARG00000019190	MYL1	2:210934024-210957923	0	111.119	#NAME?	3.10654e-07	1.2012e-05	DOWN
ENSOARG00000009785	CKM	14:52023707-52032525	0.0882794	37.3405	-8.72445	3.25075e-07	1.24952e-05	DOWN
ENSOARG00000007656	BGN	X:77881463-77894344	18.6175	43.0737	-1.21015	3.29176e-07	1.26086e-05	DOWN
ENSOARG00000010827	-	6:20853430-20873703	1.26031	0.0249872	5.65645	3.28744e-07	1.26086e-05	UP
ENSOARG00000014051	ALDH3B2	21:44780244-44784539	0.691379	0.0364239	4.24652	3.33164e-07	1.27392e-05	UP
ENSOARG00000004683	PRND	13:46251485-46252021	6.52067	16.8439	-1.36913	3.48471e-07	1.32552e-05	DOWN
ENSOARG00000001508	COL1A2	4:11656770-11692712	6788.48	3280.49	1.04918	3.51764e-07	1.33342e-05	UP
ENSOARG00000011739	SIM1	8:36569062-36642789	0.919807	3.612	-1.97339	3.64437e-07	1.37908e-05	DOWN
ENSOARG00000010950	PTK6	13:53455206-53461499	2.04102	0.343973	2.56893	3.66686e-07	1.38282e-05	UP
ENSOARG00000000803	MTCL1	23:41476618-41586342	3.10316	0.993199	1.64358	3.69305e-07	1.39031e-05	UP
ENSOARG00000010264	-	2:42792211-42804149	8.66666	2.919	1.57	3.72091e-07	1.3984e-05	UP
ENSOARG00000000249	MAP7	8:61395891-61454357	7.85433	3.12974	1.32744	3.874e-07	1.45096e-05	UP
ENSOARG00000006650	FAM83B	20:5570794-5651744	20.2263	8.93335	1.17896	3.88649e-07	1.45316e-05	UP
ENSOARG00000020173	SEMA5B	1:185521338-185559506	3.13076	6.58865	-1.07347	3.90218e-07	1.45542e-05	DOWN
ENSOARG00000001908	CSPG4	18:32077781-32112613	20.716	8.1512	1.34566	4.07229e-07	1.51233e-05	UP
ENSOARG00000014454	-	17:22713161-22977742	21.7268	10.5898	1.0368	4.06712e-07	1.51233e-05	UP
ENSOARG00000003044	ACTA1	25:773585-776063	0.0131685	75.3067	-12.4815	4.32265e-07	1.60259e-05	DOWN
ENSOARG00000008823	FAM124A	10:20907162-21023696	0.917902	2.55725	-1.47818	4.41623e-07	1.62903e-05	DOWN
ENSOARG00000019913	-	3:146417351-146452436	1.42224	0.315058	2.17448	4.41043e-07	1.62903e-05	UP
ENSOARG00000000602	NPTX2	24:37374225-37384919	4.1838	0.924232	2.17849	4.4358e-07	1.63351e-05	UP
ENSOARG00000007152	TM4SF5	11:26196051-26202135	2.34449	0.193709	3.59732	4.56494e-07	1.66985e-05	UP
ENSOARG00000008767	-	14:50832528-50836394	1.33392	0	Inf	4.56104e-07	1.66985e-05	UP
ENSOARG00000001744	TREM2	20:15167236-15171615	0.36078	2.09278	-2.53623	4.67296e-07	1.70652e-05	DOWN
ENSOARG00000011082	GABBR2	2:48929785-49175240	12.1355	4.15741	1.54548	4.77416e-07	1.74059e-05	UP
ENSOARG00000015818	LMO7	10:51139303-51358374	7.69311	16.2037	-1.07469	4.90389e-07	1.78196e-05	DOWN
ENSOARG00000009400	PLIN4	5:17192314-17200448	0.314207	0.0184608	4.08918	5.27638e-07	1.90157e-05	UP
ENSOARG00000004214	-	15:50010450-50014708	1.22457	0.0544964	4.48997	5.32342e-07	1.91538e-05	UP
ENSOARG00000016819	POU2F3	15:30339224-30425509	12.2099	5.0872	1.2631	5.40133e-07	1.94024e-05	UP
ENSOARG00000008621	-	2:31141125-31163045	65.0633	30.7734	1.08016	5.6527e-07	2.02061e-05	UP
ENSOARG00000021060	RORC	1:100648111-100672007	8.4115	3.20201	1.39338	5.67733e-07	2.02612e-05	UP
ENSOARG00000000606	-	19:48034454-48034918	26.8151	55.9915	-1.06216	6.09382e-07	2.1677e-05	DOWN
ENSOARG00000008572	LYPD3	14:50711955-50716754	32.0216	13.5558	1.24013	6.17551e-07	2.19321e-05	UP
ENSOARG00000008111	-	1:109271465-109285050	13.5499	5.8835	1.20354	6.56008e-07	2.31109e-05	UP
ENSOARG00000011329	TMEM59L	5:4348025-4353722	3.32622	7.03622	-1.08092	6.88976e-07	2.42334e-05	DOWN
ENSOARG00000003932	RET	25:13412338-13441356	2.18252	0.294511	2.8896	7.2649e-07	2.5512e-05	UP
ENSOARG00000018585	NOX5	7:15626115-15681874	1.04115	3.31484	-1.67077	7.3312e-07	2.57037e-05	DOWN
ENSOARG00000001505	HIVEP2	8:67132812-67172996	11.2914	5.37569	1.07071	7.36415e-07	2.5778e-05	UP
ENSOARG00000016545	TEKT3	11:32373885-32411924	2.35375	0.843113	1.48116	7.46034e-07	2.60732e-05	UP
ENSOARG00000007904	TMPRSS4	15:28255937-28300796	6.29982	2.89645	1.12103	7.54499e-07	2.63271e-05	UP
ENSOARG00000010360	XYLT1	24:15688354-15847551	10.0177	4.44782	1.17138	7.56519e-07	2.63557e-05	UP
ENSOARG00000020487	BCL6	1:197827521-197840094	11.9782	5.47439	1.12965	7.63921e-07	2.65714e-05	UP
ENSOARG00000005566	DLX3	11:36195487-36198981	2.89181	0.533895	2.43735	7.66197e-07	2.66084e-05	UP
ENSOARG00000016910	TRPV6	4:105627309-105643585	2.45391	0.672873	1.86668	7.87337e-07	2.72133e-05	UP
ENSOARG00000000016	COX1	MT:5332-6876	1661.95	3487.9	-1.06949	8.21955e-07	2.83652e-05	DOWN
ENSOARG00000004415	SEMA3G	19:48414589-48423359	16.075	7.31465	1.13596	8.33767e-07	2.87277e-05	UP
ENSOARG00000018429	ARHGEF5	4:106991691-107015692	4.25574	1.77143	1.2645	8.78753e-07	3.01829e-05	UP
ENSOARG00000012448	ZNF469	14:13204057-13214020	5.77343	2.05314	1.4916	8.8216e-07	3.02526e-05	UP
ENSOARG00000001758	AATK	JH922317.1:7964-22462	2.08102	0.766611	1.44073	8.99713e-07	3.08064e-05	UP
ENSOARG00000012756	CDH10	16:48749395-48862748	1.08569	0.20186	2.42719	9.04282e-07	3.09146e-05	UP
ENSOARG00000006566	TNNC2	13:74136455-74137506	0.196621	103.379	-9.03831	9.0683e-07	3.09535e-05	DOWN
ENSOARG00000007954	FGFBP1	6:110587924-110588628	3.3769	15.6752	-2.21471	9.30678e-07	3.162e-05	DOWN
ENSOARG00000008097	-	1:109267606-109271242	11.0705	4.89962	1.17598	9.47532e-07	3.20933e-05	UP
ENSOARG00000013740	TMEM100	11:5734840-5735250	19.5367	39.5386	-1.01708	9.46453e-07	3.20933e-05	DOWN
ENSOARG00000005579	SEMA4A	1:104748776-104766729	10.0016	4.40433	1.18324	9.58311e-07	3.24083e-05	UP
ENSOARG00000000432	S100A12	1:102311556-102312291	12.7797	2.61263	2.29028	9.68748e-07	3.27109e-05	UP
ENSOARG00000006664	LITAF	24:10233248-10241054	21.8286	7.72658	1.49831	9.8039e-07	3.29519e-05	UP
ENSOARG00000019713	TMEM37	2:183721888-183722502	3.75075	11.4144	-1.60561	9.79668e-07	3.29519e-05	DOWN
ENSOARG00000015843	PHACTR3	13:56014947-56205471	1.93449	0.435002	2.15286	9.979e-07	3.34892e-05	UP
ENSOARG00000006551	DSG1	23:26078308-26118372	121.991	54.6199	1.15928	1.00008e-06	3.3511e-05	UP
ENSOARG00000025761	-	2:43205223-43210162	4.06262	0.759476	2.41933	1.0284e-06	3.44076e-05	UP
ENSOARG00000003729	JAKMIP2	5:56281739-56342728	0.2615	1.16426	-2.15453	1.03502e-06	3.45238e-05	DOWN
ENSOARG00000011947	AFAP1	6:113542748-113634410	17.015	8.30197	1.03528	1.04146e-06	3.46805e-05	UP
ENSOARG00000014901	MYB	8:60237289-60271515	6.27717	2.20931	1.50652	1.04288e-06	3.46805e-05	UP
ENSOARG00000007141	PLTP	13:74194790-74204450	22.2272	11.0525	1.00795	1.09613e-06	3.62863e-05	UP
ENSOARG00000016104	PDE1B	3:131856628-131881410	4.93437	10.1567	-1.0415	1.09524e-06	3.62863e-05	DOWN
ENSOARG00000021831	-	15:17506433-17506501	407.284	183.008	1.15413	1.14277e-06	3.77735e-05	UP
ENSOARG00000010213	MYOM1	23:37599839-37713875	0.288944	8.89796	-4.94461	1.15273e-06	3.80452e-05	DOWN
ENSOARG00000003926	LRRC16A	20:31188499-31494237	8.54327	4.13915	1.04545	1.17954e-06	3.88718e-05	UP
ENSOARG00000008161	FGD3	2:28349591-28390839	2.29515	0.690643	1.73257	1.18366e-06	3.89489e-05	UP
ENSOARG00000013116	CA3	9:89665649-89675609	0.19778	21.6435	-6.77389	1.20158e-06	3.94793e-05	DOWN
ENSOARG00000000357	NCOR2	17:50846719-51047632	20.3915	10.1518	1.00623	1.22865e-06	4.01287e-05	UP
ENSOARG00000000708	CALCR	4:10665217-10708323	0.0550025	0.635416	-3.53013	1.22812e-06	4.01287e-05	DOWN
ENSOARG00000008000	KCNJ3	2:153608434-153620948	0.961178	0.0463016	4.37567	1.2559e-06	4.09578e-05	UP
ENSOARG00000015870	PAH	3:171673799-171759140	0.0120711	0.901656	-6.22294	1.26347e-06	4.11433e-05	DOWN
ENSOARG00000002044	FAM64A	11:25038511-25041489	9.31566	19.4126	-1.05927	1.27844e-06	4.1569e-05	DOWN
ENSOARG00000004689	HPN	14:44883919-44902790	6.13923	1.94512	1.6582	1.2834e-06	4.15907e-05	UP
ENSOARG00000009054	FGL1	26:18093348-18111077	1.97341	7.68329	-1.96104	1.28479e-06	4.15907e-05	DOWN
ENSOARG00000018197	RNF112	11:33608940-33613467	2.79617	0.78099	1.84007	1.2837e-06	4.15907e-05	UP
ENSOARG00000010223	NFE2L3	4:69731701-69740892	15.0764	6.17431	1.28794	1.31444e-06	4.24255e-05	UP
ENSOARG00000005556	-	14:47305899-47306552	16.0842	53.2723	-1.72775	1.33677e-06	4.30828e-05	DOWN
ENSOARG00000003388	KLHL41	2:138842626-138856360	0.992102	88.7948	-6.48384	1.41083e-06	4.54023e-05	DOWN
ENSOARG00000016068	SMPX	X:19010527-19029590	0	46.3491	#NAME?	1.41287e-06	4.54023e-05	DOWN
ENSOARG00000003415	SLC35F3	25:7103195-7212330	0.0433007	0.930477	-4.42551	1.42349e-06	4.56766e-05	DOWN
ENSOARG00000008075	WNT4	2:243590542-243601107	4.34308	0.968281	2.16522	1.43456e-06	4.59646e-05	UP
ENSOARG00000020934	-	2:234227605-234242941	2.98491	0.850377	1.81151	1.4586e-06	4.6531e-05	UP
ENSOARG00000015112	MYBPC1	3:170486337-170544238	0.0593953	63.5479	-10.0633	1.4726e-06	4.69093e-05	DOWN
ENSOARG00000007374	SPHK1	11:54357681-54359873	3.24245	0.921593	1.81488	1.48921e-06	4.73699e-05	UP
ENSOARG00000012035	GRIN2C	11:55560785-55571036	0.655072	0.104454	2.64878	1.49959e-06	4.76311e-05	UP
ENSOARG00000006037	BMPER	4:62662041-62917582	12.837	5.41883	1.24426	1.52498e-06	4.83675e-05	UP
ENSOARG00000013141	MS4A13	15:80306619-80329675	3.43285	0.4126	3.05659	1.60072e-06	5.06965e-05	UP
ENSOARG00000016612	SCNN1G	24:20885773-20913720	3.17779	1.02967	1.62584	1.68139e-06	5.31746e-05	UP
ENSOARG00000018071	HES5	12:48395297-48396107	4.57196	0.707694	2.69161	1.72252e-06	5.43969e-05	UP
ENSOARG00000018534	-	24:1981475-1987163	17.5149	7.99119	1.1321	1.73711e-06	5.4779e-05	UP
ENSOARG00000007924	PDLIM3	26:14450228-14478567	5.99783	24.183	-2.01148	1.74572e-06	5.49714e-05	DOWN
ENSOARG00000014694	RTN4RL1	11:22596156-22598463	2.09266	0.453764	2.20533	1.75918e-06	5.52368e-05	UP
ENSOARG00000020531	PIK3C2G	3:196152823-196601166	7.32333	3.28581	1.15625	1.76208e-06	5.52489e-05	UP
ENSOARG00000013019	TRH	19:55745063-55751548	0.0770975	0.713386	-3.20993	1.79771e-06	5.62053e-05	DOWN
ENSOARG00000014467	EOMES	19:2017142-2022076	0.229288	4.30933	-4.23223	1.8131e-06	5.66057e-05	DOWN
ENSOARG00000004125	TSHZ3	14:41129101-41132481	5.33099	2.05602	1.37455	1.82029e-06	5.67497e-05	UP
ENSOARG00000001434	KCNH2	JH923883.1:21-6271	0.311374	1.28534	-2.04543	1.82534e-06	5.68264e-05	DOWN
ENSOARG00000006156	ADAMTS14	25:26641819-26738748	7.0829	3.35056	1.07994	1.84227e-06	5.72722e-05	UP
ENSOARG00000007058	LMNTD2	21:49509197-49513504	0.532553	0.0305462	4.12386	1.84815e-06	5.73738e-05	UP
ENSOARG00000003975	-	11:18295060-18295764	16.1477	32.5489	-1.01128	1.85753e-06	5.75834e-05	DOWN
ENSOARG00000017606	GPR137C	7:11327414-11350302	6.8748	15.3799	-1.16165	1.93033e-06	5.96716e-05	DOWN
ENSOARG00000006489	RFX2	5:15962097-16002215	7.10933	2.63178	1.43368	1.94516e-06	6.00455e-05	UP
ENSOARG00000011750	MYL4	11:45705716-45718546	0.62099	107.581	-7.43664	1.98002e-06	6.10357e-05	DOWN
ENSOARG00000026923	-	14:46956959-47106327	4.72731	1.5972	1.56548	2.01302e-06	6.17928e-05	UP
ENSOARG00000015177	IFIT1	22:10811884-10820333	22.3321	5.46837	2.02993	2.03577e-06	6.24037e-05	UP
ENSOARG00000013599	RUNX1	1:265021070-265120963	6.68957	1.68772	1.98684	2.05456e-06	6.28769e-05	UP
ENSOARG00000017624	SLC4A9	5:48946614-48963445	0.495563	0.108681	2.18897	2.05693e-06	6.28769e-05	UP
ENSOARG00000014689	TRYPTASE-1	24:953067-954303	7.48662	0.439288	4.09108	2.13665e-06	6.5042e-05	UP
ENSOARG00000009174	-	6:54716486-54718756	3.36211	1.03732	1.69651	2.19166e-06	6.644e-05	UP
ENSOARG00000014007	JADE2	5:43444803-43481155	7.14378	3.20633	1.15576	2.19025e-06	6.644e-05	UP
ENSOARG00000016748	-	11:49709056-49711469	1.8619	0.237174	2.97275	2.19513e-06	6.64535e-05	UP
ENSOARG00000006383	TTLL10	12:49375017-49390342	0.678773	0.0493223	3.78262	2.20663e-06	6.66796e-05	UP
ENSOARG00000013238	SLC39A8	6:22554766-22635293	4.91537	1.60339	1.61618	2.20868e-06	6.66796e-05	UP
ENSOARG00000019095	CSF2RB	3:180166727-180179868	3.60074	1.11108	1.69633	2.29274e-06	6.91224e-05	UP
ENSOARG00000005036	KHDRBS3	9:19358549-19456609	2.54256	7.10101	-1.48174	2.3066e-06	6.94448e-05	DOWN
ENSOARG00000008134	SORCS3	22:24298347-24944741	0.199105	0.904006	-2.18281	2.32827e-06	7.00012e-05	DOWN
ENSOARG00000014289	MLLT3	2:88155890-88421802	16.3522	7.76342	1.07472	2.39205e-06	7.16243e-05	UP
ENSOARG00000023689	RMST_6	3:166758675-166758877	0.0806328	3.32797	-5.36713	2.46559e-06	7.36256e-05	DOWN
ENSOARG00000014900	CCDC154	24:1031102-1039442	2.09927	0.699627	1.58523	2.48818e-06	7.41992e-05	UP
ENSOARG00000007414	-	4:98109027-98125539	32.8085	78.3621	-1.25608	2.49663e-06	7.42897e-05	DOWN
ENSOARG00000010426	SFTPC	2:43191964-43194442	1.77755	0.144217	3.62357	2.58589e-06	7.68e-05	UP
ENSOARG00000004394	FAM169A	16:6714430-6779035	8.79397	3.75742	1.22677	2.64073e-06	7.8217e-05	UP
ENSOARG00000001297	NOXA1	3:697152-705716	5.55458	1.79638	1.62858	2.72912e-06	8.0726e-05	UP
ENSOARG00000000006	ND1	MT:2745-3699	63.8766	290.029	-2.18284	2.77242e-06	8.18965e-05	DOWN
ENSOARG00000018337	CPAMD8	5:5823777-5910965	2.30211	8.01109	-1.79904	2.83118e-06	8.3489e-05	DOWN
ENSOARG00000026693	-	7:15566220-15575434	1.85551	4.73	-1.35003	2.84785e-06	8.37863e-05	DOWN
ENSOARG00000017992	TMEM119	17:64011490-64012534	36.736	18.3311	1.0029	2.87242e-06	8.43959e-05	UP
ENSOARG00000003215	FFAR4	22:14575062-14594882	1.10873	0.0837	3.72753	2.92086e-06	8.53773e-05	UP
ENSOARG00000008024	EPHA8	2:243108078-243144212	0.0363794	0.220099	-2.59696	2.91469e-06	8.53773e-05	DOWN
ENSOARG00000008705	-	15:39966160-40150650	1.37016	0.459714	1.57554	2.9883e-06	8.71012e-05	UP
ENSOARG00000004789	HTR4	5:57379065-57583676	1.64133	0.33215	2.30496	3.02068e-06	8.79282e-05	UP
ENSOARG00000024133	NEAT1_2	21:42926466-42926581	75.876	25.8825	1.55167	3.04104e-06	8.82866e-05	UP
ENSOARG00000001158	LAT	24:25866851-25870792	1.88254	0.177841	3.40402	3.06738e-06	8.88165e-05	UP
ENSOARG00000005795	DTNA	23:22441477-22575046	2.91364	6.74311	-1.21059	3.09687e-06	8.94343e-05	DOWN
ENSOARG00000001892	PPP1R3A	4:54534231-54573286	0	3.92394	#NAME?	3.10354e-06	8.95092e-05	DOWN
ENSOARG00000008133	HTR2A	10:17135049-17197175	0.958523	6.5439	-2.77127	3.1183e-06	8.98169e-05	DOWN
ENSOARG00000003059	GPAT3	6:97898982-97960123	3.16203	7.4798	-1.24215	3.12387e-06	8.98593e-05	DOWN
ENSOARG00000007245	PIK3CB	1:248432255-248557797	9.33332	4.64296	1.00734	3.14117e-06	9.02388e-05	UP
ENSOARG00000017468	EPHX1	12:27015919-27036298	13.1687	6.09065	1.11244	3.26016e-06	9.34973e-05	UP
ENSOARG00000020573	LMO3	3:198089572-198147729	3.16157	0.569386	2.47316	3.26312e-06	9.34973e-05	UP
ENSOARG00000005539	MEST	4:94279205-94293030	39.862	81.732	-1.03589	3.27576e-06	9.37267e-05	DOWN
ENSOARG00000010871	-	18:18363838-18443308	0.532855	0.0151705	5.1344	3.27966e-06	9.37267e-05	UP
ENSOARG00000007718	CNFN	14:49964531-49965411	3.73831	0.348243	3.42422	3.32938e-06	9.50237e-05	UP
ENSOARG00000012814	ARHGAP36	X:98480825-98489542	0	7.8944	#NAME?	3.35964e-06	9.56386e-05	DOWN
ENSOARG00000019457	SLC38A4	3:139520648-139569216	6.12959	2.70533	1.17999	3.46268e-06	9.81897e-05	UP
ENSOARG00000017976	ATP2A3	11:24162827-24185408	3.39102	1.1879	1.51331	3.57928e-06	0.000101104	UP
ENSOARG00000016423	PNLIPRP3	22:35829080-35869672	0.575483	0	Inf	3.58535e-06	0.000101145	UP
ENSOARG00000011327	GSE1	14:11106363-11132334	5.24582	2.24108	1.22697	3.6719e-06	0.000103322	UP
ENSOARG00000014039	COL5A3	5:12222994-12268229	10.7115	23.1516	-1.11196	3.71554e-06	0.000104416	DOWN
ENSOARG00000011991	DUSP27	1:117282582-117349091	0.405066	2.45483	-2.5994	3.82406e-06	0.000107054	DOWN
ENSOARG00000016935	BCAR3	1:69930328-70051474	11.2263	5.37743	1.06189	3.91487e-06	0.000109318	UP
ENSOARG00000006121	N4BP3	5:36693756-36702454	5.59104	2.21785	1.33396	3.94491e-06	0.000110016	UP
ENSOARG00000010325	LLGL2	11:54989798-55014722	2.83678	1.2149	1.22342	3.96942e-06	0.000110559	UP
ENSOARG00000014345	KLK8	14:56019694-56025014	0.626076	0	Inf	4.08541e-06	0.000113502	UP
ENSOARG00000019357	-	1:175992050-176037204	14.3203	5.25505	1.44629	4.1475e-06	0.000115081	UP
ENSOARG00000006254	DNPH1	20:16901274-16903616	10.4936	21.5342	-1.03711	4.15547e-06	0.000115157	DOWN
ENSOARG00000004212	-	4:113335388-113359688	1.1769	0.266802	2.14116	4.30216e-06	0.000118922	UP
ENSOARG00000020616	ANKRD35	1:98228230-98243909	2.21027	0.744082	1.57069	4.33435e-06	0.000119661	UP
ENSOARG00000013484	KIAA1211L	3:102274812-102343301	2.32257	0.703437	1.72323	4.34641e-06	0.000119843	UP
ENSOARG00000012656	MYH2	11:29058035-29083938	0.0258796	6.12205	-7.88606	4.42265e-06	0.000121792	DOWN
ENSOARG00000002151	-	AMGL01119858.1:21-2827	0.368496	0.0100894	5.19073	4.44591e-06	0.000122126	UP
ENSOARG00000005419	TTC7A	3:77196159-77310078	6.91836	3.14311	1.13824	4.51625e-06	0.000123577	UP
ENSOARG00000006407	EPHA5	6:80712077-81089105	1.36881	3.58809	-1.39029	4.59899e-06	0.000125079	DOWN
ENSOARG00000002504	-	JH924077.1:1104-1918	47.2659	20.3705	1.21432	4.63501e-06	0.000125747	UP
ENSOARG00000025538	-	1:75582200-75603803	0	0.346798	#NAME?	4.74646e-06	0.000128295	DOWN
ENSOARG00000020481	TPRG1	1:196244863-196384031	4.38618	1.59353	1.46074	4.85406e-06	0.000131042	UP
ENSOARG00000013869	MAP2K6	11:60025727-60059883	22.906	10.5044	1.12473	5.04765e-06	0.000135934	UP
ENSOARG00000013031	TMEM255A	X:98982513-99028598	3.08269	9.50659	-1.62474	5.06363e-06	0.000136197	DOWN
ENSOARG00000006071	MYLPF	24:26577862-26579570	0.159569	246.389	-10.5925	5.11061e-06	0.000137292	DOWN
ENSOARG00000025830	-	2:184979039-185169369	0.805093	0.210575	1.93482	5.21841e-06	0.000139846	UP
ENSOARG00000000114	-	AMGL01121377.1:1-17144	1.68892	4.03294	-1.25573	5.28345e-06	0.000141416	DOWN
ENSOARG00000013006	MAPK13	20:10175181-10182291	18.9939	8.55603	1.15052	5.32009e-06	0.000142223	UP
ENSOARG00000020932	C2orf40	3:60799072-60810361	18.5694	8.63119	1.1053	5.34377e-06	0.000142683	UP
ENSOARG00000014716	TRHDE	3:108235641-108685027	0.413683	1.20544	-1.54296	5.52344e-06	0.000146944	DOWN
ENSOARG00000018150	SLC6A2	14:23374003-23411612	2.5942	0.611167	2.08565	5.64255e-06	0.000149749	UP
ENSOARG00000020391	AP1S3	2:224936282-225012098	1.3324	0.458072	1.54038	5.85495e-06	0.000154082	UP
ENSOARG00000009828	AGTR2	X:110300940-110302028	6.54234	17.0984	-1.38598	5.91528e-06	0.000155442	DOWN
ENSOARG00000007940	SEL1L3	6:45090612-45199473	15.1803	4.10644	1.88623	5.99542e-06	0.000157213	UP
ENSOARG00000026754	-	22:35491989-35651802	1.4546	0.367765	1.98377	6.11036e-06	0.000159465	UP
ENSOARG00000018916	MYH15	1:171579552-171717066	0.0863426	0.356802	-2.04698	6.14337e-06	0.000160136	DOWN
ENSOARG00000015206	FAM167A	2:104090167-104104563	5.35106	1.39777	1.9367	6.15186e-06	0.000160167	UP
ENSOARG00000001692	RGS22	9:76870092-77006581	17.7629	8.17512	1.11956	6.18863e-06	0.000160934	UP
ENSOARG00000003578	FGF18	16:3266357-3300896	0.972927	3.07085	-1.65823	6.28193e-06	0.000162974	DOWN
ENSOARG00000012876	RBBP8NL	13:54149207-54164080	2.36343	0.769962	1.61802	6.30113e-06	0.000163162	UP
ENSOARG00000016601	CTXN3	5:23812015-23812260	0.218357	5.48381	-4.65042	6.47507e-06	0.000166801	DOWN
ENSOARG00000019307	-	1:86199012-86202220	4.29318	0.724654	2.56668	6.46958e-06	0.000166801	UP
ENSOARG00000013672	GLDC	2:73957791-74044753	1.97204	0.57817	1.77012	6.54191e-06	0.000168	UP
ENSOARG00000011738	-	1:262316078-262324191	15.8672	6.34805	1.32166	6.55806e-06	0.00016815	UP
ENSOARG00000014402	SLC5A8	3:170088421-170156026	0.283779	0	Inf	6.64456e-06	0.000170169	UP
ENSOARG00000015305	-	21:23993303-23993524	25.4512	55.2897	-1.11928	6.67579e-06	0.000170571	DOWN
ENSOARG00000004925	MYPN	25:24413625-24498304	0	2.44105	#NAME?	6.78674e-06	0.000172602	DOWN
ENSOARG00000009867	CLEC10A	11:26457911-26460684	1.35913	0.114887	3.5644	6.8943e-06	0.000174932	UP
ENSOARG00000015844	-	1:137831616-137895592	20.5673	10.166	1.0166	6.89282e-06	0.000174932	UP
ENSOARG00000006609	INSIG1	4:116464078-116539285	6.49867	14.6539	-1.17307	7.17061e-06	0.000181523	DOWN
ENSOARG00000003149	UNC5A	5:35756308-35820750	0.480153	0.0523987	3.19589	7.3292e-06	0.000185324	UP
ENSOARG00000009885	IGSF5	1:257937293-257990571	0.882464	0.0635477	3.79563	7.74768e-06	0.000195231	UP
ENSOARG00000004917	SH3TC2	5:57917894-57973762	2.64079	1.03313	1.35395	8.06823e-06	0.000202379	UP
ENSOARG00000000033	ND6	MT:13558-14085	6.79095	38.617	-2.50755	8.31946e-06	0.000208205	DOWN
ENSOARG00000011728	BCL9L	15:28981914-28992197	8.00431	3.80682	1.07219	8.34569e-06	0.000208623	UP
ENSOARG00000021330	oar-mir-323b	18:64650704-64650813	9.45165	36.6737	-1.95611	8.57224e-06	0.000213315	DOWN
ENSOARG00000008084	WNK2	2:28059615-28213657	2.18506	0.657621	1.73234	9.14454e-06	0.000225764	UP
ENSOARG00000021129	SIX1	7:69737971-69741086	0.0196431	2.05625	-6.70985	9.13022e-06	0.000225764	DOWN
ENSOARG00000006201	-	10:720959-724770	10.1949	4.22611	1.27045	9.38893e-06	0.000231018	UP
ENSOARG00000007732	-	1:250255498-250255904	30.8374	8.60572	1.84131	9.48118e-06	0.000232766	UP
ENSOARG00000019993	ACTC1	7:27279050-27284876	0.994979	156.214	-7.29464	9.66328e-06	0.000236707	DOWN
ENSOARG00000022958	RMST_10	3:166795651-166795800	0.690205	6.70102	-3.27928	9.73144e-06	0.000238111	DOWN
ENSOARG00000016666	KRT32	11:41156442-41163908	0.910419	0.100294	3.18229	1.0017e-05	0.000244057	UP
ENSOARG00000005724	SPN	24:26526804-26528279	1.65443	0.274162	2.59323	1.01757e-05	0.000247599	UP
ENSOARG00000006716	-	22:16478673-16525677	15.1661	4.87676	1.63686	1.01869e-05	0.000247599	UP
ENSOARG00000009256	CD3G	15:28521796-28529013	2.42899	0.37478	2.69624	1.03044e-05	0.000250178	UP
ENSOARG00000007307	CD1E	1:107325854-107330909	0.211964	0.0127724	4.05272	1.13592e-05	0.000273369	UP
ENSOARG00000004285	CERS6	2:139486616-139831507	2.00717	4.86038	-1.2759	1.1467e-05	0.000275661	DOWN
ENSOARG00000010586	-	6:112285626-112326154	0.292894	0.0410805	2.83385	1.15227e-05	0.000276229	UP
ENSOARG00000012018	SYBU	9:67362234-67490064	4.06513	8.13668	-1.00114	1.15211e-05	0.000276229	DOWN
ENSOARG00000015996	STAB2	3:172350642-172520400	0.228651	0.647583	-1.50192	1.17682e-05	0.000281359	DOWN
ENSOARG00000015375	ERC2	19:44591299-45551630	0.96274	2.37062	-1.30005	1.18661e-05	0.000283392	DOWN
ENSOARG00000008389	ITGA8	13:29099245-29291937	7.37342	3.00502	1.29496	1.19413e-05	0.000284568	UP
ENSOARG00000020110	SOX5	3:190935216-191399186	2.96106	1.42394	1.05623	1.19838e-05	0.000284653	UP
ENSOARG00000020818	PSD4	3:59644188-59671486	2.60604	1.04239	1.32197	1.19793e-05	0.000284653	UP
ENSOARG00000011267	CSMD3	9:63608850-65007715	0.0652384	0.329702	-2.33737	1.20256e-05	0.000285031	DOWN
ENSOARG00000015682	CYB5R2	15:44541659-44549244	3.16684	0.672884	2.23461	1.20171e-05	0.000285031	UP
ENSOARG00000005905	CCER2	14:47808119-47810257	78.3538	174.33	-1.15374	1.20966e-05	0.00028583	DOWN
ENSOARG00000011324	LMX1A	1:115245308-115415362	5.83716	2.2768	1.35826	1.21679e-05	0.000286855	UP
ENSOARG00000019685	-	1:10941368-10955243	3.45209	1.06502	1.69659	1.22119e-05	0.000287583	UP
ENSOARG00000010042	STC1	2:41704775-41716665	3.01102	6.68914	-1.15157	1.23018e-05	0.000289388	DOWN
ENSOARG00000016001	CA8	9:38775707-38843863	0.309778	2.02276	-2.70702	1.23239e-05	0.000289598	DOWN
ENSOARG00000002055	FOXP4	20:15472349-15510472	6.41438	2.90362	1.14346	1.31099e-05	0.000306428	UP
ENSOARG00000011081	-	8:30119534-30121905	160.217	78.0302	1.03792	1.3564e-05	0.000316704	UP
ENSOARG00000013785	C11orf53	15:20958217-20998001	0.766753	0.0490347	3.96689	1.38836e-05	0.000323823	UP
ENSOARG00000017296	NUAK1	3:174550166-174621290	10.7499	4.96207	1.11531	1.39542e-05	0.00032478	UP
ENSOARG00000012446	-	16:41636677-41637701	12.2835	4.40112	1.48077	1.41264e-05	0.00032844	UP
ENSOARG00000000945	NSMF	3:525717-534234	10.8635	4.67902	1.21522	1.42272e-05	0.000329401	UP
ENSOARG00000011034	PADI3	2:248147873-248164988	1.79832	0.318724	2.49627	1.42218e-05	0.000329401	UP
ENSOARG00000019729	CSF3R	1:11063173-11073812	0.702111	0.106908	2.71532	1.42278e-05	0.000329401	UP
ENSOARG00000024189	-	1:61843510-61843585	1.58719	11.4268	-2.84788	1.43948e-05	0.000332916	DOWN
ENSOARG00000005833	ASTN2	2:6362848-7254006	5.49918	2.49481	1.14029	1.44783e-05	0.000333791	UP
ENSOARG00000018865	KIAA1671	17:64862406-64986780	3.95222	1.69522	1.22119	1.5602e-05	0.000357072	UP
ENSOARG00000009683	P4HA3	15:51819063-51859671	10.7251	3.45328	1.63495	1.59353e-05	0.000363941	UP
ENSOARG00000015904	FGFR3	6:116114542-116120254	11.2245	5.17309	1.11756	1.6379e-05	0.000373299	UP
ENSOARG00000020249	CD2	1:93287546-93303601	7.37133	3.61185	1.02919	1.68409e-05	0.000382633	UP
ENSOARG00000010375	GUCY1A2	15:15867151-16259168	5.55344	2.32533	1.25595	1.74412e-05	0.000395455	UP
ENSOARG00000014948	SH3BP2	6:115325107-115341560	1.01582	0.178412	2.50935	1.75036e-05	0.00039605	UP
ENSOARG00000016462	MYCN	3:24170392-24175120	10.6118	4.48315	1.24308	1.76908e-05	0.000399053	UP
ENSOARG00000021604	NEAT1_1	21:42926157-42926277	161.379	71.1985	1.18054	1.7688e-05	0.000399053	UP
ENSOARG00000013482	MYRF	21:39618825-39637481	1.97111	0.633761	1.637	1.79887e-05	0.000404525	UP
ENSOARG00000011743	MPEG1	15:79433635-79463046	6.27429	2.42122	1.37372	1.82916e-05	0.000410495	UP
ENSOARG00000026771	-	22:49957766-49966847	0.784803	0.209441	1.90579	1.83569e-05	0.00041154	UP
ENSOARG00000004284	PLPP4	22:39449027-39594831	3.02314	0.804374	1.91011	1.88554e-05	0.000422284	UP
ENSOARG00000010712	KLHL25	18:15748957-15785582	4.23145	2.11288	1.00194	1.91844e-05	0.000428776	UP
ENSOARG00000010420	-	25:38772440-38780325	19.5875	45.7308	-1.22323	2.06423e-05	0.000457633	DOWN
ENSOARG00000005400	-	11:52916250-52921607	0.860263	0	Inf	2.08863e-05	0.000462577	UP
ENSOARG00000020706	SV2A	1:98921016-98929462	0.359714	1.15459	-1.68245	2.105e-05	0.000465262	DOWN
ENSOARG00000001232	-	10:71193732-71223980	0	0.306592	#NAME?	2.13549e-05	0.000471052	DOWN
ENSOARG00000006627	FCMR	12:3958538-3977651	1.13576	0.115298	3.30022	2.14611e-05	0.00047292	UP
ENSOARG00000018192	-	20:29930396-29930853	46.4541	93.073	-1.00256	2.15059e-05	0.000473433	DOWN
ENSOARG00000017441	NOD2	14:18597153-18623922	1.14089	0.330409	1.78784	2.19587e-05	0.000482432	UP
ENSOARG00000005117	THBD	13:40956482-40958250	6.17284	2.60673	1.24369	2.2084e-05	0.000484699	UP
ENSOARG00000000834	EDAR	3:62004930-62056439	8.76316	4.22758	1.05162	2.2135e-05	0.000485334	UP
ENSOARG00000006966	UNC45B	11:14507566-14538339	0.0205736	6.43958	-8.29003	2.22927e-05	0.000487816	DOWN
ENSOARG00000017890	-	3:175894980-175970988	5.04995	1.992	1.34205	2.23727e-05	0.00048854	UP
ENSOARG00000020119	-	1:184975127-185003948	0.277121	0.00634858	5.44793	2.24148e-05	0.00048854	UP
ENSOARG00000020143	-	7:32876680-32910333	7.30637	2.97446	1.29652	2.2351e-05	0.00048854	UP
ENSOARG00000003697	SLC35G1	22:14887338-14890450	3.85604	1.01923	1.91965	2.24972e-05	0.00048985	UP
ENSOARG00000010391	FAM53B	22:43168972-43248718	11.5477	4.88874	1.24007	2.25913e-05	0.000490924	UP
ENSOARG00000025547	-	1:93355440-93378362	38.1647	18.9439	1.0105	2.27168e-05	0.000492677	UP
ENSOARG00000012532	DNASE1L3	19:43113597-43133705	1.64175	0.297713	2.46324	2.29883e-05	0.000497582	UP
ENSOARG00000004619	TAC1	4:14889516-14897252	3.80715	15.2592	-2.0029	2.30645e-05	0.000498249	DOWN
ENSOARG00000000593	-	1:102492586-102495128	2.91055	0	Inf	2.32257e-05	0.000501237	UP
ENSOARG00000009779	CFD	5:40807088-40809220	11.0157	3.98073	1.46846	2.34784e-05	0.000505199	UP
ENSOARG00000004610	SLC1A6	5:7967407-7993513	0.306995	0.0109143	4.81393	2.43404e-05	0.000519812	UP
ENSOARG00000008112	CLVS2	8:15327566-15402967	0.273193	1.32291	-2.27572	2.43614e-05	0.000519812	DOWN
ENSOARG00000008347	GABRA3	X:78644258-78889764	0.979967	3.18377	-1.69993	2.47437e-05	0.000527258	DOWN
ENSOARG00000003798	PLCE1	22:14970716-15337763	2.79967	6.23479	-1.15508	2.49317e-05	0.000530747	DOWN
ENSOARG00000003279	KCNIP1	16:2701277-2714629	8.68333	2.42543	1.84001	2.53609e-05	0.000538838	UP
ENSOARG00000020498	MASP1	1:198236799-198300463	8.8837	4.43898	1.00093	2.53593e-05	0.000538838	UP
ENSOARG00000019233	TAGLN3	1:175145164-175159052	1.33963	7.14695	-2.4155	2.64155e-05	0.000556932	DOWN
ENSOARG00000021167	PLEK2	7:76159360-76178968	5.3101	1.64331	1.69213	2.6403e-05	0.000556932	UP
ENSOARG00000004312	TNNC1	19:48403558-48406316	0.210562	46.4952	-7.7867	2.65428e-05	0.000558544	DOWN
ENSOARG00000003714	ENPEP	6:15012375-15092327	10.1714	20.7788	-1.03059	2.76485e-05	0.000580395	DOWN
ENSOARG00000013970	RAB11FIP4	11:18127984-18139391	2.85118	0.894134	1.673	2.81375e-05	0.000588715	UP
ENSOARG00000005322	SRGN	25:25281233-25295563	21.8904	7.51535	1.54239	2.86037e-05	0.00059733	UP
ENSOARG00000018621	CNN1	5:13552884-13560118	2.80668	8.31639	-1.56709	2.87736e-05	0.000600308	DOWN
ENSOARG00000005392	SCN2A	2:143024729-143165286	0.142547	0.469012	-1.71818	2.91573e-05	0.000607734	DOWN
ENSOARG00000004424	SYTL3	8:81713928-81795338	1.6079	0.504539	1.67214	2.92873e-05	0.000609866	UP
ENSOARG00000014655	ZMIZ2	4:76800114-76809012	8.99658	4.38274	1.03754	2.94033e-05	0.000611701	UP
ENSOARG00000006176	DYRK3	12:3693804-3701798	2.94014	6.4908	-1.14251	3.00791e-05	0.000624576	DOWN
ENSOARG00000026914	-	14:39504568-39509671	1.62037	0.322876	2.32727	3.02886e-05	0.000628331	UP
ENSOARG00000010812	ARHGEF10L	2:247799245-247905031	4.71388	2.23689	1.07542	3.15725e-05	0.00065373	UP
ENSOARG00000000751	-	AMGL01122290.1:3337-13324	3.38998	6.83241	-1.01112	3.22589e-05	0.000667311	DOWN
ENSOARG00000020169	MFSD2A	1:14344915-14357002	2.65692	0.779358	1.76939	3.25614e-05	0.000672936	UP
ENSOARG00000009699	PTK2B	2:38138568-38209445	1.44701	0.559452	1.37099	3.31897e-05	0.000683989	UP
ENSOARG00000002495	-	20:49694600-49757377	0.285253	0.010435	4.77275	3.42857e-05	0.000705251	UP
ENSOARG00000010381	PPIP5K1	18:54241912-54275319	3.5632	1.68463	1.08074	3.43471e-05	0.000705853	UP
ENSOARG00000020313	SGPP2	2:223481216-223740075	1.44186	0.246021	2.55108	3.48566e-05	0.000714985	UP
ENSOARG00000016668	CXCL11	6:90569808-90571258	0.318834	3.24292	-3.34641	3.53111e-05	0.00072363	DOWN
ENSOARG00000017192	-	10:68807805-68808203	1.53085	6.10159	-1.99485	3.54544e-05	0.000725889	DOWN
ENSOARG00000016107	-	1:140948140-140982756	0.646699	0	Inf	3.56585e-05	0.000729387	UP
ENSOARG00000023016	Metazoa_SRP	23:15607202-15607500	15.8522	3.88289	2.02949	3.67562e-05	0.000748354	UP
ENSOARG00000019257	C3orf52	1:175243659-175281153	2.2144	0.56984	1.95828	3.7426e-05	0.000760579	UP
ENSOARG00000013027	NR1D1	11:39970553-39977351	2.62318	0.885443	1.56684	3.758e-05	0.000763002	UP
ENSOARG00000009930	PSPH	24:27677078-27699903	6.14169	2.45266	1.32429	3.76832e-05	0.000763686	UP
ENSOARG00000010776	-	6:112394277-112437576	1.91761	0.667012	1.52353	3.7657e-05	0.000763686	UP
ENSOARG00000008517	-	1:253699876-253733748	1.05085	0.231901	2.17997	3.79259e-05	0.000767187	UP
ENSOARG00000015514	MYOT	5:46724176-46739388	0.00998138	9.63165	-9.91433	3.90686e-05	0.000788123	DOWN
ENSOARG00000011787	TRAJ23	7:21902395-21902451	7.10995	0	Inf	3.91407e-05	0.000788851	UP
ENSOARG00000016395	TFAP2A	20:44602287-44618637	12.1886	5.78539	1.07504	3.93255e-05	0.00079185	UP
ENSOARG00000010148	BEX5	X:126243407-126243745	21.1748	8.09237	1.38772	4.0147e-05	0.000806173	UP
ENSOARG00000018423	UBASH3B	15:32853387-33003019	7.59314	2.93875	1.36949	4.08159e-05	0.000818107	UP
ENSOARG00000018511	NTN3	24:1959236-1961902	11.2391	3.90309	1.52583	4.2691e-05	0.000851802	UP
ENSOARG00000007723	-	19:19812706-19820065	1.44163	0.453686	1.66793	4.28789e-05	0.000854773	UP
ENSOARG00000001771	CAMSAP3	5:14128089-14137026	2.32928	0.859994	1.43749	4.36398e-05	0.000866009	UP
ENSOARG00000003524	ANKRD65	12:49194054-49196241	0.592687	0.0353676	4.06677	4.37796e-05	0.000868	UP
ENSOARG00000014735	GADL1	19:5151011-5299616	0.295862	1.3249	-2.16289	4.44903e-05	0.000881294	DOWN
ENSOARG00000003594	FOXD2	1:21705590-21707439	0.963118	0.132539	2.86129	4.46707e-05	0.000884069	UP
ENSOARG00000024537	-	1:177322238-177322331	17.1578	3.23916	2.40517	4.50706e-05	0.000891179	UP
ENSOARG00000022519	-	12:49396070-49396153	23.8606	5.28443	2.17481	4.56039e-05	0.000900914	UP
ENSOARG00000002635	SAMD5	8:71689824-71690150	1.29911	4.75472	-1.87184	4.56856e-05	0.000901628	DOWN
ENSOARG00000010012	-	4:69575228-69607470	1.40734	3.10436	-1.14133	4.5938e-05	0.000904763	DOWN
ENSOARG00000016955	-	15:16723826-16723918	0.183636	66.0251	-8.49002	4.59637e-05	0.000904763	DOWN
ENSOARG00000017334	-	14:18523671-18537246	8.99011	3.76318	1.25639	4.60597e-05	0.00090584	UP
ENSOARG00000020163	CASQ2	1:92171986-92243108	0.108804	12.2731	-6.81761	4.64218e-05	0.000912145	DOWN
ENSOARG00000003074	-	24:3422948-3435092	0.52546	10.4202	-4.30966	4.66019e-05	0.000914865	DOWN
ENSOARG00000017475	INHBA	4:79355679-79366930	14.1238	6.9898	1.01481	4.67089e-05	0.000915327	UP
ENSOARG00000012051	MTUS2	10:31237426-31609528	1.40223	0.563074	1.31632	4.67833e-05	0.000915967	UP
ENSOARG00000007683	CXCL16	11:26236849-26244808	3.72621	1.80044	1.04936	4.75798e-05	0.000930731	UP
ENSOARG00000009791	RGS1	12:10791602-10795163	1.43374	0.131393	3.44782	4.76706e-05	0.000931679	UP
ENSOARG00000019445	TRAC	7:21865716-21878952	0.555356	0.144279	1.94455	4.81045e-05	0.000938486	UP
ENSOARG00000013809	LURAP1L	2:80687759-80736171	14.3402	5.63677	1.34712	4.81714e-05	0.000938958	UP
ENSOARG00000013421	IFI44L	1:54450661-54466479	5.59116	2.56914	1.12186	4.86098e-05	0.000946661	UP
ENSOARG00000026878	-	20:35382426-35386180	9.14894	3.8024	1.2667	4.89709e-05	0.000952849	UP
ENSOARG00000013230	PNPLA1	20:10297039-10349170	3.07036	0.813886	1.91551	4.96018e-05	0.000963416	UP
ENSOARG00000012715	PTGIS	13:77175674-77209875	2.36251	5.27042	-1.1576	4.9732e-05	0.000965091	DOWN
ENSOARG00000004852	SCN1A	2:142355031-142449348	0.302314	1.08698	-1.8462	5.01492e-05	0.000972327	DOWN
ENSOARG00000005808	CAPN12	14:47662818-47674295	0.396618	0.0390332	3.34497	5.03065e-05	0.000974516	UP
ENSOARG00000009964	TRPC4	10:24289442-24435384	0.0501076	0.344819	-2.78274	5.09148e-05	0.000985397	DOWN
ENSOARG00000012668	ANKRD6	8:47702479-47885396	5.66611	2.68139	1.07938	5.13088e-05	0.000991307	UP
ENSOARG00000014093	LRRN1	19:22352726-22354876	5.94948	15.7762	-1.40692	5.13866e-05	0.000991938	DOWN
ENSOARG00000010708	IGSF21	2:247103043-247148035	1.12117	0.153783	2.86604	5.20064e-05	0.00100302	UP
ENSOARG00000008173	KCNK2	12:66477254-66608750	2.338	5.0812	-1.11989	5.2451e-05	0.00101071	DOWN
ENSOARG00000016670	-	3:133174198-133183260	12.7384	6.33424	1.00794	5.3939e-05	0.00103574	UP
ENSOARG00000011921	KCNV1	9:67132005-67137894	0.46458	1.92471	-2.05064	5.40937e-05	0.0010378	DOWN
ENSOARG00000000037	-	MT:15371-15436	133.417	776.94	-2.54186	5.68777e-05	0.00108082	DOWN
ENSOARG00000020267	GCHFR	7:33330468-33333625	10.6721	23.1443	-1.11681	5.75621e-05	0.00109288	DOWN
ENSOARG00000004741	LRRTM3	25:23228198-23423120	0.56218	1.55158	-1.46464	5.7894e-05	0.00109634	DOWN
ENSOARG00000007166	-	18:67275657-67278660	0.92264	0.209626	2.13795	5.83639e-05	0.00110366	UP
ENSOARG00000004332	DOC2A	24:26264260-26268138	2.01287	0.376985	2.41668	5.9982e-05	0.001131	UP
ENSOARG00000005894	CDH20	23:60261625-60309873	0.637229	0.113029	2.49511	6.1452e-05	0.00115278	UP
ENSOARG00000007524	PLEKHN1	12:49570624-49581060	1.11638	0.401545	1.4752	6.23592e-05	0.0011688	UP
ENSOARG00000010921	HBM	24:147873-150952	0.0235277	0.262596	-3.48041	6.29938e-05	0.00117968	DOWN
ENSOARG00000019423	ENDOU	3:138657152-138673409	2.55407	0.580356	2.13779	6.31823e-05	0.0011822	UP
ENSOARG00000002529	-	19:58687598-58694608	7.09512	3.15943	1.16716	6.55734e-05	0.0012259	UP
ENSOARG00000008296	GABRQ	X:78427774-78442826	0.00780536	0.270942	-5.11737	6.58888e-05	0.0012297	DOWN
ENSOARG00000005589	MARVELD2	16:10300925-10319662	2.98918	1.38996	1.1047	6.8154e-05	0.0012709	UP
ENSOARG00000020200	-	3:149162799-149164202	1.18979	0.208157	2.51496	6.87198e-05	0.00127927	UP
ENSOARG00000006114	KIF12	2:9574239-9581545	1.94116	0.622772	1.64014	6.98118e-05	0.0012974	UP
ENSOARG00000011051	CRISPLD2	14:10472790-10513097	7.11332	2.60908	1.44698	7.00806e-05	0.00130129	UP
ENSOARG00000010773	FAM83A	9:29448173-29466388	2.59808	0.606648	2.09851	7.05709e-05	0.00130691	UP
ENSOARG00000014175	SLC9A7	X:54753584-54830712	3.52536	1.41612	1.31583	7.0601e-05	0.00130691	UP
ENSOARG00000017470	-	3:135168989-135193662	1.9438	0.417497	2.21904	7.10344e-05	0.00131345	UP
ENSOARG00000000496	GLRA4	X:122280345-122303447	0	0.354843	#NAME?	7.11144e-05	0.00131382	DOWN
ENSOARG00000014417	-	13:15570432-15612172	3.21712	1.24671	1.36765	7.15908e-05	0.00132151	UP
ENSOARG00000014456	KLK12	14:56045952-56054035	0.406532	0.0896527	2.18095	7.22687e-05	0.0013311	UP
ENSOARG00000016146	PDZD7	22:20989622-21007888	0.544468	1.63709	-1.58821	7.22921e-05	0.0013311	DOWN
ENSOARG00000007267	-	1:107177197-107184760	2.55339	1.21257	1.07435	7.27665e-05	0.00133871	UP
ENSOARG00000016604	GLT1D1	17:47776225-47893421	0.485208	1.81334	-1.90198	7.531e-05	0.00137742	DOWN
ENSOARG00000004145	TSPAN33	4:93137766-93144083	2.84887	0.744778	1.93551	7.88156e-05	0.00143436	UP
ENSOARG00000025640	-	1:262701571-262705739	1.46331	0.462721	1.66102	8.11258e-05	0.00147173	UP
ENSOARG00000018480	FAM83G	11:33771716-33801519	3.46476	1.42892	1.27783	8.21991e-05	0.00148977	UP
ENSOARG00000011236	CD207	3:92838251-92842334	0.551032	0	Inf	8.22889e-05	0.00149016	UP
ENSOARG00000001649	-	9:14515827-14516593	8.94194	2.03576	2.13502	8.37226e-05	0.00151363	UP
ENSOARG00000020386	APOD	1:190322087-190334583	20.355	8.6887	1.22817	8.52809e-05	0.00153674	UP
ENSOARG00000011764	CROCC	2:248440836-248489150	6.3909	3.09309	1.04697	8.55216e-05	0.00153981	UP
ENSOARG00000002953	LRRC36	14:34284754-34340963	0.598083	0.116713	2.35738	8.56971e-05	0.0015417	UP
ENSOARG00000011881	SULT2B1	14:54257465-54293471	6.49633	2.45003	1.40682	8.63609e-05	0.00154984	UP
ENSOARG00000002236	STXBP2	5:14155102-14167200	1.90184	0.849071	1.16344	8.68605e-05	0.00155626	UP
ENSOARG00000008351	SLCO2A1	1:253435492-253482409	9.26046	4.38306	1.07914	8.71183e-05	0.00155833	UP
ENSOARG00000012705	ALDH1A1	2:63232708-63288217	5.2533	10.9107	-1.05445	8.74158e-05	0.00156238	DOWN
ENSOARG00000004151	-	19:52222265-52225695	2.90961	0.545343	2.41559	8.99648e-05	0.00160272	UP
ENSOARG00000025513	-	1:24180551-24278603	3.11622	1.4159	1.13808	9.0988e-05	0.00161832	UP
ENSOARG00000003615	-	3:206851943-206916585	0.139748	0	Inf	9.11769e-05	0.00162036	UP
ENSOARG00000016595	-	17:47421839-47696778	0.0255633	0.296873	-3.5377	9.18677e-05	0.00163132	DOWN
ENSOARG00000008513	CD177	14:50588251-50600331	0.42867	0.0796369	2.42836	9.22704e-05	0.00163715	UP
ENSOARG00000011071	-	3:8161462-8195293	9.55006	4.70903	1.02008	9.27169e-05	0.00164345	UP
ENSOARG00000014041	OPCML	21:33479940-33718674	1.91404	0.792312	1.27248	9.28742e-05	0.00164345	UP
ENSOARG00000015761	HTR7	22:12118617-12215128	1.62812	0.452616	1.84685	9.28879e-05	0.00164345	UP
ENSOARG00000011075	SELE	12:35526269-35536270	0.309833	0.0122961	4.65522	9.46679e-05	0.00166755	UP
ENSOARG00000006533	COL23A1	5:36801354-36826322	19.5818	9.65534	1.02011	9.52102e-05	0.00167442	UP
ENSOARG00000007680	SLC34A2	6:44986712-45050282	0.394344	0.0598576	2.71985	9.51959e-05	0.00167442	UP
ENSOARG00000016481	-	22:49937528-49939328	6.08836	2.10027	1.53548	9.53515e-05	0.00167556	UP
ENSOARG00000014364	-	20:11149857-11153603	7.47539	3.18882	1.22913	9.59455e-05	0.00168465	UP
ENSOARG00000009108	KANK4	1:37279376-37318481	4.16443	1.76503	1.23843	9.63859e-05	0.00169103	UP
ENSOARG00000012742	MS4A2	15:80114658-80121774	1.74128	0.222831	2.96613	9.78204e-05	0.00171353	UP
ENSOARG00000014513	PRR32	X:105194297-105196501	0.0363083	3.20738	-6.46495	9.78248e-05	0.00171353	DOWN
ENSOARG00000005861	-	2:7282716-7282927	9.83607	2.37867	2.04793	9.90376e-05	0.00173063	UP
ENSOARG00000006106	CIITA	24:9540624-9594737	0.22903	0.0235104	3.28417	0.000101395	0.0017662	UP
ENSOARG00000015588	ATP6V1C2	3:19737455-19795960	2.92377	0.976476	1.58218	0.000101438	0.0017662	UP
ENSOARG00000014606	TRPV4	17:63068250-63091201	6.41887	3.15475	1.02479	0.000102488	0.00178172	UP
ENSOARG00000004281	NEFH	17:68219467-68226165	1.11674	0.143759	2.95757	0.000102791	0.00178345	UP
ENSOARG00000017379	-	11:41331945-41334745	0.56	0	Inf	0.00010305	0.00178512	UP
ENSOARG00000018227	WSCD2	17:64287170-64403969	1.84798	0.653611	1.49945	0.000103768	0.00179614	UP
ENSOARG00000002202	-	5:52921027-53026136	0.132457	1.48067	-3.48266	0.000104579	0.00180875	DOWN
ENSOARG00000017779	MYL2	17:54295568-54303068	0.192922	120.559	-9.28751	0.000105807	0.00182854	DOWN
ENSOARG00000012896	KLF9	2:65733123-65757216	5.41278	1.86278	1.53891	0.000105977	0.00183003	UP
ENSOARG00000006967	ITGB6	2:148402142-148486111	13.8448	4.11973	1.74873	0.000106095	0.00183063	UP
ENSOARG00000012806	CDH12	16:51055562-51428550	0.197836	0.628642	-1.66793	0.000107731	0.00185596	DOWN
ENSOARG00000015182	ASTN1	12:56094061-56330641	0.668029	1.43687	-1.10494	0.000108671	0.00186775	DOWN
ENSOARG00000016717	MYOZ2	6:6265305-6302669	0.900356	43.6135	-5.59813	0.000110071	0.00188885	DOWN
ENSOARG00000010450	REEP4	2:43211023-43214089	16.8057	7.98659	1.0733	0.000112599	0.00192771	UP
ENSOARG00000012744	NRAP	22:33013203-33088685	0.154342	2.3716	-3.94166	0.000114433	0.00195454	DOWN
ENSOARG00000026808	-	15:5512486-5584419	0.934388	0.28192	1.72873	0.000116135	0.00198206	UP
ENSOARG00000004271	CLSTN3	3:207213179-207243164	1.57622	0.500498	1.65504	0.000116355	0.00198428	UP
ENSOARG00000020276	RIMS3	1:14931866-14957022	3.14803	1.21666	1.37152	0.000118957	0.0020255	UP
ENSOARG00000008932	ANO2	3:208302342-208641090	0.591921	1.51039	-1.35145	0.000119464	0.00203256	DOWN
ENSOARG00000014396	KLK10	14:56037355-56041348	16.8599	6.64915	1.34235	0.000119687	0.00203319	UP
ENSOARG00000000692	VILL	19:11380840-11398961	0.437714	0.0606355	2.85175	0.000120435	0.00204432	UP
ENSOARG00000000122	GGT6	11:24650866-24653300	16.5558	7.86784	1.0733	0.000121916	0.00206422	UP
ENSOARG00000009838	SLC16A11	11:26450939-26453354	4.49565	1.77692	1.33915	0.000122154	0.00206552	UP
ENSOARG00000007946	ZNF169	2:27249303-27276322	2.33468	0.961546	1.27979	0.000122541	0.00206888	UP
ENSOARG00000013305	CAMK1G	12:71847530-71871488	1.2764	0.457412	1.48052	0.000122537	0.00206888	UP
ENSOARG00000010382	THSD7B	2:171843771-172610259	0.44068	1.14874	-1.38225	0.000122837	0.00207228	DOWN
ENSOARG00000002313	-	1:200904235-200905122	1.38157	0.268091	2.36551	0.000123991	0.00208861	UP
ENSOARG00000013639	IGIP	5:48704500-48704640	21.7907	7.07381	1.62315	0.000125094	0.00210549	UP
ENSOARG00000007861	TLL2	22:16929788-16989004	0.246867	0.919335	-1.89686	0.000128138	0.00215014	DOWN
ENSOARG00000004602	HCAR1	17:52373620-52374627	1.48332	0.307279	2.27121	0.000133156	0.00222608	UP
ENSOARG00000002144	LDLRAD4	23:43646788-43801055	6.30596	2.51384	1.32682	0.00013422	0.00223849	UP
ENSOARG00000004617	-	17:52390362-52391453	3.23517	1.02995	1.65126	0.000135612	0.00225828	UP
ENSOARG00000000010	ND2	MT:3910-4951	77.018	173.334	-1.17029	0.000137317	0.00228147	DOWN
ENSOARG00000003363	-	7:97934898-98128215	12.6597	5.78423	1.13004	0.00013753	0.00228329	UP
ENSOARG00000000697	TNNT3	JH922959.1:17616-26464	0.391182	3.93103	-3.329	0.000140163	0.00231999	DOWN
ENSOARG00000015449	-	1:130915409-130917705	11.1693	4.95617	1.17224	0.000140112	0.00231999	UP
ENSOARG00000026279	-	10:10283950-10359028	10.3966	4.82669	1.107	0.000140442	0.00232286	UP
ENSOARG00000007035	KLHL31	20:6965816-6969382	0.0376363	2.73576	-6.18368	0.000141466	0.00233626	DOWN
ENSOARG00000011967	DBP	14:54318156-54323546	4.60823	1.67113	1.46339	0.000146003	0.00240215	UP
ENSOARG00000015655	OCA2	2:112126827-112463751	2.78992	1.04843	1.412	0.00014593	0.00240215	UP
ENSOARG00000020293	SPINT1	7:33394086-33404951	7.47317	3.2686	1.19305	0.000146452	0.00240724	UP
ENSOARG00000015063	MDGA1	20:11595706-11655560	3.70428	1.19033	1.63783	0.000147779	0.0024241	UP
ENSOARG00000026484	-	18:68526846-68528688	2.94957	1.16328	1.34231	0.000149012	0.00243887	UP
ENSOARG00000017073	GJB6	10:36253000-36253785	11.6717	4.36751	1.41813	0.000149529	0.0024455	UP
ENSOARG00000001028	CLDN8	1:123915092-123915769	14.5583	4.98647	1.54575	0.000152838	0.00249405	UP
ENSOARG00000016109	IL2RG	X:60409411-60413702	1.19052	0.341815	1.80031	0.000153381	0.00250104	UP
ENSOARG00000013754	-	3:11823953-12164309	10.9013	5.21316	1.06428	0.000154144	0.0025079	UP
ENSOARG00000023960	U6	3:154639012-154639118	3.94329	0	Inf	0.000157401	0.00255559	UP
ENSOARG00000019083	KIAA1324	1:85594227-85671102	0.167077	0.0198768	3.07135	0.000157743	0.00255886	UP
ENSOARG00000013378	GLIS3	2:71592646-72063318	4.21325	1.64914	1.35322	0.000159384	0.00258216	UP
ENSOARG00000025366	-	X:56341563-56344597	337.453	972.106	-1.52643	0.000159414	0.00258216	DOWN
ENSOARG00000018508	-	3:176074073-176074351	2.79983	0.2242	3.64248	0.000161693	0.00261329	UP
ENSOARG00000008524	PTGES	3:6737038-6748483	24.6507	10.9854	1.16604	0.000162526	0.0026217	UP
ENSOARG00000021657	-	26:18349360-18349435	14.4328	2.4378	2.5657	0.000162572	0.0026217	UP
ENSOARG00000021090	-	3:205321986-205374550	0.0570526	0.343989	-2.592	0.00016615	0.00266764	DOWN
ENSOARG00000020750	SMYD1	3:58632941-58675138	0	1.72565	#NAME?	0.000166725	0.00267491	DOWN
ENSOARG00000001305	HTR1F	1:154583704-154584804	0.758201	3.16844	-2.06312	0.000166867	0.00267524	DOWN
ENSOARG00000012377	GSDMA	11:39871746-39884850	0.937924	0.355908	1.39797	0.000171514	0.00273376	UP
ENSOARG00000019372	VDR	3:138499404-138532443	4.79934	1.86301	1.3652	0.00017241	0.00274605	UP
ENSOARG00000006894	-	5:9761627-9762240	5.87373	1.9458	1.59391	0.000173097	0.00275498	UP
ENSOARG00000015658	KCNH8	1:274437433-274900449	1.07527	0.373998	1.5236	0.000174602	0.00277492	UP
ENSOARG00000017220	IL13RA2	X:113422380-113511918	0.462458	1.42524	-1.62381	0.000176442	0.00280011	DOWN
ENSOARG00000015918	-	18:26350011-26352310	1.56369	0.558331	1.48576	0.000177335	0.00281021	UP
ENSOARG00000001823	TNNT1	14:59548305-59556856	2.94981	15.3133	-2.3761	0.000177911	0.00281731	DOWN
ENSOARG00000020659	HFE2	1:98355947-98358213	0.0354972	3.36482	-6.56668	0.000178128	0.00281871	DOWN
ENSOARG00000003376	-	JH924774.1:996-1814	0.195147	1.27059	-2.70286	0.000178372	0.00282053	DOWN
ENSOARG00000011253	HAPLN3	18:19563424-19571940	5.24252	1.7823	1.55652	0.000180596	0.0028516	UP
ENSOARG00000007934	HS3ST1	6:106082058-106082996	6.84309	2.64773	1.36989	0.000180768	0.00285226	UP
ENSOARG00000011700	-	22:31780165-31798493	0.039364	0.439567	-3.48113	0.000183734	0.00289283	DOWN
ENSOARG00000000002	-	MT:69-1026	356.325	774.638	-1.12033	0.000186477	0.00293181	DOWN
ENSOARG00000009594	PLA2G3	17:69448211-69454142	0.169639	0.00704342	4.59005	0.000189169	0.00297076	UP
ENSOARG00000009173	-	12:8145483-8309326	7.01194	3.07168	1.19079	0.000190733	0.00299015	UP
ENSOARG00000018782	ALOXE3	11:27299950-27321627	0.667991	0.218681	1.611	0.000190715	0.00299015	UP
ENSOARG00000002881	-	JH922747.1:21-10196	1.40356	0.103865	3.75631	0.000191297	0.00299669	UP
ENSOARG00000008777	-	14:50860639-50864455	0.846618	0.0590878	3.84078	0.000191423	0.00299669	UP
ENSOARG00000016038	TRIM10	20:27868069-27876486	0.116826	0.482606	-2.04648	0.000191834	0.00300097	DOWN
ENSOARG00000014596	TMEM74	9:68282658-68283575	1.22807	0.241034	2.34908	0.000195805	0.00304768	UP
ENSOARG00000006151	ANKFN1	11:6483813-6868353	0.962617	0.102421	3.23245	0.000198043	0.00307567	UP
ENSOARG00000010334	TMPRSS2	1:259770141-259808471	0.248321	0.0209422	3.56773	0.00019815	0.00307567	UP
ENSOARG00000016629	FZD1	4:8610340-8612052	5.25811	2.25369	1.22225	0.000197927	0.00307567	UP
ENSOARG00000026265	-	10:5943475-5971919	26.9861	13.4579	1.00376	0.000205551	0.00317707	UP
ENSOARG00000007998	DGKB	4:22451961-23258521	0.254112	0.817151	-1.68514	0.000207	0.00319497	DOWN
ENSOARG00000006346	ACSBG2	5:15840259-15880396	0.420792	0.0535024	2.97543	0.000211402	0.00325376	UP
ENSOARG00000010910	-	JH923649.1:3893-5226	5.82121	1.86633	1.64111	0.000215682	0.00331035	UP
ENSOARG00000025648	-	1:270928864-271050083	11.2332	5.26793	1.09246	0.000219867	0.00337222	UP
ENSOARG00000018728	-	12:78545091-78548204	3.7684	1.83187	1.04064	0.000221086	0.00338381	UP
ENSOARG00000001728	OPTC	12:662004-667966	0.434671	0.0186282	4.54437	0.000225942	0.00345092	UP
ENSOARG00000016401	-	16:71642229-71656385	1.84932	0.612556	1.59408	0.000229777	0.00350462	UP
ENSOARG00000009798	SAMD12	9:58465232-58905850	2.57587	0.734931	1.80938	0.000233695	0.00355962	UP
ENSOARG00000025623	-	1:240235977-240237423	15.629	7.3674	1.085	0.000233707	0.00355962	UP
ENSOARG00000024045	-	4:94281493-94281572	2.76996	12.7422	-2.20168	0.000238419	0.00362384	DOWN
ENSOARG00000026050	-	3:196673376-196806003	0.125089	0.768253	-2.61863	0.000238818	0.00362739	DOWN
ENSOARG00000008224	DAB1	1:31372087-31665196	0.565735	1.80459	-1.67348	0.000240581	0.00364659	DOWN
ENSOARG00000009793	AHSP	24:27538896-27539425	0.253741	1.98157	-2.96521	0.000245492	0.00370972	DOWN
ENSOARG00000026670	-	19:59014409-59020528	0.871183	0.285065	1.61169	0.000245591	0.00370972	UP
ENSOARG00000000759	KLF17	1:18523404-18541834	2.37735	1.1599	1.03536	0.000247215	0.00373169	UP
ENSOARG00000000748	-	8:63203132-63206648	0.259558	1.56166	-2.58895	0.000253334	0.00381618	DOWN
ENSOARG00000010445	EBI3	5:17388020-17393704	2.02607	5.13869	-1.34272	0.000259554	0.00389917	DOWN
ENSOARG00000008709	SORCS1	22:26358959-26623714	3.5613	1.18863	1.5831	0.000259805	0.00390027	UP
ENSOARG00000007649	SLC17A6	21:21772782-21811526	0	0.200705	#NAME?	0.000260254	0.00390434	DOWN
ENSOARG00000001218	GDF2	25:41835784-41839844	0.466331	1.40407	-1.59019	0.000260913	0.00391156	DOWN
ENSOARG00000019205	-	1:7030143-7053778	3.60056	1.79556	1.00379	0.000263935	0.0039434	UP
ENSOARG00000015145	MYF6	3:116604900-116606136	0	1.56215	#NAME?	0.000269536	0.00401614	DOWN
ENSOARG00000006264	ACER1	5:15726237-15748767	2.11496	0.463292	2.19063	0.000271569	0.00404094	UP
ENSOARG00000017195	-	2:130198635-130472876	0.160037	21.0324	-7.03807	0.000273262	0.00406339	DOWN
ENSOARG00000024771	SNORD15	21:19685676-19685819	2.12236	0	Inf	0.000276679	0.00410308	UP
ENSOARG00000016114	GPR75	3:70122461-70124083	0.513191	1.60197	-1.64227	0.000278307	0.00412443	DOWN
ENSOARG00000007496	ME1	8:10276893-10461247	3.53509	7.28169	-1.04252	0.000279552	0.00414009	DOWN
ENSOARG00000009243	KCNA1	3:209224155-209225921	0.128518	0.599955	-2.22288	0.000284721	0.00420529	DOWN
ENSOARG00000006366	FCGBP	14:48546493-48587603	0.123377	0.372065	-1.59249	0.000292314	0.00429827	DOWN
ENSOARG00000017856	MEGF10	5:24052309-24205017	0.668463	2.28724	-1.77469	0.000292388	0.00429827	DOWN
ENSOARG00000024236	U1	1:51772582-51772724	2.89537	11.8482	-2.03285	0.000292064	0.00429827	DOWN
ENSOARG00000015127	SLC22A5	5:19584507-19611045	2.11088	0.94044	1.16643	0.000295804	0.00434559	UP
ENSOARG00000001415	DCHS2	17:2992009-3183347	1.90192	3.95786	-1.05726	0.000297231	0.00436338	DOWN
ENSOARG00000014993	LMO1	15:43837328-43873581	16.8933	7.49643	1.17218	0.000297413	0.00436338	UP
ENSOARG00000020667	-	1:98816248-98827299	2.60438	1.16351	1.16246	0.000312318	0.00456679	UP
ENSOARG00000003857	-	1:234351940-234380044	0.14835	0	Inf	0.000313623	0.00457977	UP
ENSOARG00000013088	ATP1B4	X:99081104-99099072	0.203085	6.79329	-5.06395	0.000314328	0.00458397	DOWN
ENSOARG00000008913	CSRP3	21:25087067-25097260	0.364307	13.714	-5.23435	0.00031598	0.00459584	DOWN
ENSOARG00000007029	SPOCK2	25:28010498-28032497	4.4271	1.93448	1.19441	0.000319186	0.0046288	UP
ENSOARG00000011941	TJP3	5:17784194-17798765	4.52491	2.18067	1.05312	0.0003193	0.0046288	UP
ENSOARG00000003282	DPEP3	14:34789200-34796537	2.32814	1.03695	1.16684	0.00032022	0.00463644	UP
ENSOARG00000014106	SH3GL2	2:85475187-85651232	0.400051	0.120118	1.73574	0.000320267	0.00463644	UP
ENSOARG00000013171	C21orf58	1:264125234-264136477	0.970126	0.0804534	3.59195	0.000322327	0.0046573	UP
ENSOARG00000020858	AQP9	7:49083729-49133768	0.368091	0	Inf	0.000324015	0.0046786	UP
ENSOARG00000021400	U1	1:39462971-39463129	17.3073	3.93826	2.13575	0.000329958	0.00474258	UP
ENSOARG00000018834	NLRC5	14:24477048-24533394	0.416025	0.0712341	2.54603	0.000330891	0.00475287	UP
ENSOARG00000007698	SHC3	2:23666899-23794698	0.717064	0.0950145	2.91588	0.000331626	0.00475949	UP
ENSOARG00000010690	-	10:27633393-27635026	6.13742	2.63451	1.2201	0.000331785	0.00475949	UP
ENSOARG00000000585	NPTX1	11:51200860-51206393	0.480128	1.53538	-1.6771	0.000337923	0.00484121	DOWN
ENSOARG00000000820	APOBEC2	20:15063505-15073864	1.51829	14.778	-3.28293	0.000340529	0.00486979	DOWN
ENSOARG00000024987	SOX2OT_exon4	1:203530328-203530436	2.9249	0	Inf	0.000341896	0.00488219	UP
ENSOARG00000010399	PANX3	21:27314063-27325494	0.0300212	0.263615	-3.13438	0.000342256	0.00488416	DOWN
ENSOARG00000014288	FGD2	20:11002744-11028156	1.19193	0.386116	1.62619	0.000343282	0.00489462	UP
ENSOARG00000019213	SYPL2	1:85887683-85900246	0.0149075	1.40569	-6.5591	0.00034724	0.00494243	DOWN
ENSOARG00000013284	NT5E	8:51074264-51143134	13.1565	5.82843	1.1746	0.000351112	0.00498783	UP
ENSOARG00000025868	-	2:247878395-247914967	0.841467	0.182696	2.20346	0.000351483	0.00498987	UP
ENSOARG00000001012	-	JH923614.1:1014-1902	1.86806	0.224405	3.05736	0.000355251	0.00504011	UP
ENSOARG00000018240	LCTL	7:13180064-13195612	2.35876	4.85109	-1.04028	0.000357234	0.00506497	DOWN
ENSOARG00000001748	RASD1	11:34362624-34363966	4.03703	8.15272	-1.01399	0.000357647	0.00506755	DOWN
ENSOARG00000014588	-	9:13662588-13664914	1.6331	0.406504	2.00627	0.000364437	0.00515046	UP
ENSOARG00000019099	-	15:47072080-47086837	1.65167	0.530321	1.63898	0.00036571	0.00516512	UP
ENSOARG00000001967	PPP1R26	3:991569-995016	2.89501	1.40954	1.03834	0.00037251	0.00524961	UP
ENSOARG00000007347	-	18:67490430-67509003	0.665878	0.205236	1.69797	0.000373782	0.0052622	UP
ENSOARG00000009432	COX6A2	24:27474854-27475391	0.0580889	7.56392	-7.02473	0.000375984	0.00528981	DOWN
ENSOARG00000015583	ATP6V1G3	12:75509479-75531616	0	0.317994	#NAME?	0.00037655	0.00529437	DOWN
ENSOARG00000025485	-	1:91112-96882	2.06316	0.867092	1.2506	0.000383842	0.00539	UP
ENSOARG00000003852	TNNI2	21:48802868-48805457	0.547685	16.396	-4.90385	0.00038498	0.00539851	DOWN
ENSOARG00000002243	SYT13	15:73499266-73512399	1.25117	3.80022	-1.60281	0.000390647	0.00546806	DOWN
ENSOARG00000013294	-	3:168090905-169093427	1.07275	0.399505	1.42504	0.000394639	0.00551339	UP
ENSOARG00000005648	ZG16	24:26473726-26475164	1.2637	0	Inf	0.000397353	0.00554777	UP
ENSOARG00000020232	MYRFL	3:149547644-149672851	0.214296	0.0519093	2.04554	0.000398376	0.00555853	UP
ENSOARG00000026362	-	11:27948348-28114948	1.5974	0.64931	1.29875	0.000401677	0.00559747	UP
ENSOARG00000006766	ASB5	26:6462919-6501142	0.0712332	1.973	-4.7917	0.000404535	0.00563371	DOWN
ENSOARG00000007652	-	6:83395525-83459951	0.41839	0.0287381	3.86381	0.000406849	0.0056516	UP
ENSOARG00000018972	-	6:94516269-94523433	2.9706	0.994414	1.57883	0.000407378	0.00565536	UP
ENSOARG00000010390	LIMD1	19:53540352-53608708	6.04876	2.90872	1.05625	0.000415239	0.00574994	UP
ENSOARG00000014841	-	6:88733090-88746948	0.584601	3.21402	-2.45886	0.000416462	0.00576325	DOWN
ENSOARG00000021996	-	X:46023637-46023744	3.94567	0.196042	4.33103	0.000418368	0.00578233	UP
ENSOARG00000019015	TCF15	13:59744603-59750158	0.0888126	0.947591	-3.41543	0.000423253	0.00584249	DOWN
ENSOARG00000007293	ABCB9	17:52168248-52191479	2.15863	0.873296	1.30557	0.000425292	0.00585108	UP
ENSOARG00000026118	-	21:43215825-43274345	0.850246	0.357832	1.2486	0.000425219	0.00585108	UP
ENSOARG00000010775	SSH3	21:44509908-44517712	8.23833	4.01993	1.03518	0.00043146	0.00591855	UP
ENSOARG00000001545	PGF	7:83107384-83119573	0.672145	2.54745	-1.92221	0.000433497	0.00593537	DOWN
ENSOARG00000001862	PITPNM3	11:24959231-25033463	2.9633	1.40715	1.07443	0.000436073	0.00594898	UP
ENSOARG00000012242	FAM83C	13:64118277-64123903	3.66827	1.61631	1.1824	0.000436118	0.00594898	UP
ENSOARG00000015262	SERPINE1	24:35490295-35496243	4.99039	1.63253	1.61204	0.000435219	0.00594898	UP
ENSOARG00000014816	-	11:40438505-40446576	0.284119	1.31796	-2.21374	0.000440545	0.00600191	DOWN
ENSOARG00000016200	CACNA1D	19:47153174-47501739	0.642778	0.246951	1.3801	0.00044423	0.00604461	UP
ENSOARG00000026331	-	10:81079684-81214260	4.17187	1.64458	1.34297	0.000446828	0.00607619	UP
ENSOARG00000020676	RERG	3:199510067-199644563	12.1438	5.84724	1.05439	0.000447435	0.00608068	UP
ENSOARG00000015256	TNIP3	6:4354751-4460529	0.842409	0.0994971	3.08179	0.000449421	0.00610012	UP
ENSOARG00000018656	-	13:47557030-47557943	3.56907	1.30459	1.45195	0.000450837	0.00611556	UP
ENSOARG00000025936	-	3:1690528-1699560	1.67446	0.582999	1.52214	0.000456695	0.00619119	UP
ENSOARG00000006754	PALM3	5:9732555-9741119	0.307961	0.852483	-1.46892	0.000457551	0.00619897	DOWN
ENSOARG00000006623	C9orf84	2:11698407-11789433	0.94722	0.37032	1.35493	0.000470686	0.00634169	UP
ENSOARG00000004584	CCDC187	3:3064851-3093553	1.30245	0.485016	1.42512	0.000473278	0.00636879	UP
ENSOARG00000015032	ADAMTS8	21:35685217-35702536	0.899826	0.252069	1.83583	0.000474704	0.00638407	UP
ENSOARG00000015159	MYF5	3:116620277-116622399	0.0239484	3.14348	-7.03629	0.000476742	0.00640755	DOWN
ENSOARG00000005748	MYOM2	26:1180913-1244337	0.0985167	4.87542	-5.62902	0.000480825	0.00645848	DOWN
ENSOARG00000002559	-	X:133831275-134316535	0.374834	0.897287	-1.25932	0.000487365	0.00652815	DOWN
ENSOARG00000007096	PDE1C	4:64359063-64669363	14.6547	6.64854	1.14026	0.0004875	0.00652815	UP
ENSOARG00000007892	-	21:22606980-22676392	0.102059	0.741498	-2.86104	0.000492378	0.00658144	DOWN
ENSOARG00000010408	FAM19A4	19:32649497-32781193	0.918509	0.087975	3.38413	0.000491884	0.00658144	UP
ENSOARG00000025550	-	1:101330815-101357657	1.18828	0.028767	5.36831	0.000501818	0.00670354	UP
ENSOARG00000000611	LDB3	25:40917748-40978158	0.345641	4.24409	-3.61811	0.000506366	0.00675196	DOWN
ENSOARG00000015334	OPLAH	9:13716897-13726070	3.00801	1.46367	1.03921	0.000506705	0.00675237	UP
ENSOARG00000015390	-	6:25339921-25358698	1.02083	0	Inf	0.000516214	0.00687491	UP
ENSOARG00000018640	RASL11B	6:68467674-68505844	10.6256	5.15438	1.04367	0.000517197	0.00688383	UP
ENSOARG00000020088	HEYL	1:14030839-14043835	8.19728	3.51401	1.22203	0.000518373	0.00689531	UP
ENSOARG00000012185	RCSD1	1:117882122-117949952	2.77904	5.80527	-1.06278	0.000519473	0.00690576	DOWN
ENSOARG00000001808	-	10:71976441-72144169	0.101069	0.00526769	4.26203	0.000520606	0.00691662	UP
ENSOARG00000020467	TMEM207	1:195095499-195118314	4.25423	1.89765	1.16468	0.00053025	0.00703197	UP
ENSOARG00000008015	RASSF10	15:39302564-39303941	3.22396	1.06519	1.59772	0.000533195	0.00706598	UP
ENSOARG00000015836	CACNG1	11:61998329-62006804	0.0469325	1.25962	-4.74626	0.000533457	0.00706598	DOWN
ENSOARG00000017179	FAM83F	3:215348642-215383425	3.9554	1.58736	1.31719	0.000549801	0.00725619	UP
ENSOARG00000000169	CEP295NL	11:52476013-52477674	6.05846	2.64306	1.19674	0.000550209	0.00725721	UP
ENSOARG00000001133	XKRX	X:125199097-125212665	2.08411	0.804743	1.37283	0.000555174	0.0073139	UP
ENSOARG00000001743	CREB3L4	1:102919506-102923967	5.54743	2.52032	1.13821	0.000562705	0.00739309	UP
ENSOARG00000015681	KRT40	11:40751314-40762811	0.514981	0.179713	1.51883	0.000563206	0.00739309	UP
ENSOARG00000002637	-	5:14258040-14264659	0.378078	0.0968033	1.96556	0.000564154	0.0074011	UP
ENSOARG00000000616	ADGRG3	14:25076171-25104433	0.416792	0.116619	1.83752	0.000564963	0.00740729	UP
ENSOARG00000017316	TRIM55	9:43303392-43348329	0.130319	4.03087	-4.95097	0.000568201	0.00744085	DOWN
ENSOARG00000013689	FAM178B	3:103470927-103568463	0.359938	0.0432527	3.05689	0.000583123	0.00760903	UP
ENSOARG00000025553	-	1:101761096-101772449	0.96657	0.415541	1.21788	0.000585685	0.00763338	UP
ENSOARG00000003583	WNK4	11:42299728-42314069	3.11275	1.49696	1.05615	0.000587448	0.00765181	UP
ENSOARG00000009731	RGS13	12:10698559-10716437	0.768798	0.0379436	4.34068	0.000591938	0.00770573	UP
ENSOARG00000011768	CYFIP2	5:66266758-66376783	1.38395	0.602025	1.20089	0.000593448	0.00771624	UP
ENSOARG00000005422	DBNDD2	13:73241058-73243065	8.6254	3.75325	1.20045	0.000594021	0.00771911	UP
ENSOARG00000006537	-	12:49464641-49472565	4.01071	1.37116	1.54846	0.000597664	0.00776185	UP
ENSOARG00000016184	SAMSN1	1:141025785-141084949	1.48371	0.418677	1.8253	0.00059952	0.00778135	UP
ENSOARG00000018305	-	X:64036233-64038788	0.280157	0.0125355	4.48214	0.000600031	0.00778338	UP
ENSOARG00000026101	-	21:31837176-31842900	0.127365	0.0139625	3.18933	0.000603389	0.0078128	UP
ENSOARG00000008948	KIF17	2:244806621-244857308	0.260847	0.708225	-1.441	0.000604945	0.00782401	DOWN
ENSOARG00000025774	-	2:72456763-72567306	0.721498	0.248628	1.53701	0.000614167	0.00791529	UP
ENSOARG00000004801	CBLN2	23:5309609-5314827	0.151622	0.778048	-2.35938	0.000623833	0.00802573	DOWN
ENSOARG00000010070	-	1:111039478-111049403	1.08288	0.208538	2.37649	0.00062639	0.00805389	UP
ENSOARG00000007400	ESYT3	1:248690307-248744938	3.06192	1.39035	1.13899	0.000634102	0.00813875	UP
ENSOARG00000012158	-	1:262643770-262648261	1.40758	0.277174	2.34435	0.000636455	0.00815994	UP
ENSOARG00000001372	-	10:71443540-71566793	0.175331	0.456835	-1.38159	0.000640095	0.00820129	DOWN
ENSOARG00000026640	-	19:1425213-1433661	5.98565	2.97201	1.01007	0.000645854	0.00826061	UP
ENSOARG00000015114	CYP24A1	13:81169296-81193410	1.04422	0.456084	1.19506	0.000652379	0.0083295	UP
ENSOARG00000007604	DAPL1	2:149687026-149714670	0.888917	0.333609	1.41389	0.000665819	0.00847644	UP
ENSOARG00000001589	-	4:112726600-112731983	0.0660363	0.503106	-2.92953	0.000666292	0.00847648	DOWN
ENSOARG00000011885	DPP10	2:179420057-180186557	0.528149	1.23366	-1.22393	0.00068454	0.00867908	DOWN
ENSOARG00000021015	CLEC7A	3:204477420-204492854	0.339817	0.0299084	3.50614	0.000685222	0.00867908	UP
ENSOARG00000003521	MTCP1	X:75590467-75590986	7.25065	2.09715	1.78968	0.000698697	0.00884371	UP
ENSOARG00000015677	HAPLN1	5:80821300-80855594	0.736141	0.113256	2.7004	0.000700736	0.00886441	UP
ENSOARG00000014194	MSLNL	24:601482-610091	0.226305	1.03882	-2.19861	0.000723023	0.00913056	DOWN
ENSOARG00000011771	TESPA1	3:164960462-164984444	0.346798	0.0437901	2.98542	0.000729423	0.00919023	UP
ENSOARG00000001399	SLC24A3	13:38009845-38436495	1.55583	0.456096	1.77027	0.000732418	0.00921738	UP
ENSOARG00000027040	-	8:67232575-67348942	2.60067	0.994227	1.38723	0.000732148	0.00921738	UP
ENSOARG00000021786	5S_rRNA	2:243763323-243763400	6.42841	0.2393	4.74757	0.000734061	0.00922748	UP
ENSOARG00000025647	-	1:269392468-269440315	0.91962	0.376393	1.2888	0.000734898	0.00922993	UP
ENSOARG00000009958	NEFM	2:40553747-40558659	0.0480281	0.332408	-2.79101	0.000738479	0.00926388	DOWN
ENSOARG00000006131	KIF5A	3:161798009-161823515	0.576994	0.181591	1.66786	0.000739725	0.00927212	UP
ENSOARG00000003570	LGI1	22:14761187-14798318	1.70456	0.607934	1.48741	0.000741893	0.00928868	UP
ENSOARG00000006583	HCRTR2	20:5239832-5373603	0.200953	0	Inf	0.00074674	0.00933872	UP
ENSOARG00000000906	-	10:69698192-69699844	1.717	0.190282	3.17368	0.00074879	0.0093537	UP
ENSOARG00000020891	ANXA9	1:99844154-99853301	1.27417	0.318213	2.00149	0.000753511	0.00940197	UP
ENSOARG00000000893	FOXB1	7:47254589-47255503	0.313756	0	Inf	0.000755192	0.00941759	UP
ENSOARG00000013781	PARD6B	13:78236076-78250828	9.13035	4.12973	1.14462	0.000759531	0.00946095	UP
ENSOARG00000005218	EPCAM	3:76934724-76942496	66.0194	28.9108	1.19128	0.000764232	0.00950333	UP
ENSOARG00000025890	-	24:32922765-32941636	2.13333	0.647389	1.7204	0.000764017	0.00950333	UP
ENSOARG00000005536	DPF1	14:47216100-47223755	0.801678	2.13826	-1.41534	0.000768664	0.00954762	DOWN
ENSOARG00000000530	HERC5	6:36197433-36244296	8.53431	4.1457	1.04166	0.000769668	0.00955387	UP
ENSOARG00000014681	C22orf23	3:213725668-213732589	2.96026	0.932758	1.66615	0.000792424	0.00979838	UP
ENSOARG00000015030	RIC3	15:43919776-43975700	4.1637	1.58146	1.39661	0.0007976	0.00985128	UP
ENSOARG00000006153	PDGFA	24:41672053-41684100	10.4175	4.55646	1.19302	0.000800981	0.00987763	UP
ENSOARG00000014511	-	3:170124664-170126025	0.340871	0.0294872	3.53106	0.000801084	0.00987763	UP
ENSOARG00000007561	SNAP91	8:10618226-10724797	0.374492	1.68932	-2.17343	0.000801534	0.00987763	DOWN
ENSOARG00000013595	-	18:21952841-22032424	2.70505	1.25718	1.10547	0.00080484	0.00991281	UP
ENSOARG00000006428	GLIS1	1:27768357-27866079	1.80576	0.740581	1.28588	0.000806009	0.00992164	UP
ENSOARG00000009954	-	26:23428235-23466000	0.356478	0.859773	-1.27014	0.000824692	0.0101176	DOWN
ENSOARG00000002479	PIK3R5	11:27923288-27948643	2.10952	0.837162	1.33334	0.000827603	0.0101476	UP
ENSOARG00000006132	TECRL	6:79660810-79793106	0	0.644819	#NAME?	0.000828975	0.0101588	DOWN
ENSOARG00000010874	WNT3	11:44846960-44855421	8.52169	3.55159	1.26267	0.000833357	0.0101967	UP
ENSOARG00000006016	MPP3	11:43114080-43140558	2.07656	0.820427	1.33975	0.000838671	0.0102433	UP
ENSOARG00000012660	-	1:118962925-119020882	0.412827	0.0223104	4.20975	0.000838207	0.0102433	UP
ENSOARG00000006039	TTC24	1:105117449-105126426	0.282861	0.0408991	2.78995	0.000844803	0.0103067	UP
ENSOARG00000004678	-	17:57761050-57761178	2.41817	0	Inf	0.00085643	0.0104427	UP
ENSOARG00000012834	ATP6V0D2	9:89135765-89192947	0.195404	0.513932	-1.39512	0.000857041	0.0104444	DOWN
ENSOARG00000016170	IRX4	16:71302123-71305743	8.17652	3.94085	1.05298	0.000858519	0.0104513	UP
ENSOARG00000016969	CCDC141	2:129907617-130149171	1.63031	3.62009	-1.15088	0.000865117	0.0105078	DOWN
ENSOARG00000000200	SSTR2	11:57048171-57049277	1.6415	0.412959	1.99095	0.000873828	0.010596	UP
ENSOARG00000019994	-	3:43016611-43018465	1.60298	7.05224	-2.13732	0.000873475	0.010596	DOWN
ENSOARG00000007330	B3GNT8	14:49606098-49607258	3.35751	1.30907	1.35884	0.000897645	0.0108788	UP
ENSOARG00000003685	SLC4A11	13:51295540-51304552	2.28268	1.0184	1.16442	0.000901665	0.0109094	UP
ENSOARG00000014472	ZP2	24:18981738-18993661	0.692846	0.165699	2.06397	0.000901592	0.0109094	UP
ENSOARG00000000586	UNC5D	26:29727217-30003578	0.449555	0.110298	2.02709	0.00091135	0.0110084	UP
ENSOARG00000008659	NEB	2:156650358-156853665	2.0991	17.5216	-3.06129	0.000934227	0.011223	DOWN
ENSOARG00000000138	-	5:13682820-13693702	0.384527	0.0350422	3.45592	0.000939418	0.0112792	UP
ENSOARG00000008788	KCNT2	12:5239065-5546540	1.29413	0.536325	1.27081	0.000982215	0.0117225	UP
ENSOARG00000020295	VTCN1	1:93712256-93733310	5.81698	1.9334	1.58913	0.000985956	0.0117607	UP
ENSOARG00000010763	MRVI1	15:41580519-41653240	2.49705	1.18847	1.07112	0.00101666	0.0120876	UP
ENSOARG00000016776	KCNS3	3:25900402-25902561	0.640837	1.46462	-1.1925	0.00103148	0.0122438	DOWN
ENSOARG00000019120	MYO18B	17:65228017-65452813	0.410289	1.9945	-2.28131	0.00103457	0.0122739	DOWN
ENSOARG00000004074	RIN1	21:43686537-43691355	1.46081	0.558456	1.38725	0.00103801	0.012302	UP
ENSOARG00000013008	FAM189A2	2:66785858-66856201	2.35291	0.856663	1.45764	0.00104767	0.0124027	UP
ENSOARG00000019989	GJD2	7:27240429-27244491	0	0.38348	#NAME?	0.00105448	0.0124562	DOWN
ENSOARG00000016106	OTOA	24:20199111-20270389	0.112706	0.433033	-1.94191	0.00105681	0.0124771	DOWN
ENSOARG00000015581	PARP10	9:13782987-13790833	4.71971	2.30012	1.03699	0.00106234	0.0125289	UP
ENSOARG00000000377	-	1:102197573-102217016	1.77768	0	Inf	0.00107919	0.0126664	UP
ENSOARG00000014598	SOX2	1:203532281-203533162	1.48481	0.455245	1.70556	0.00108106	0.0126816	UP
ENSOARG00000009573	SLC26A7	9:85659346-85807915	1.91743	0.881312	1.12145	0.00108718	0.0127464	UP
ENSOARG00000000402	GJB5	1:9558414-9559214	2.40668	0.721089	1.7388	0.00111742	0.0130522	UP
ENSOARG00000010194	WDR60	4:118929538-118981720	3.30821	1.59438	1.05306	0.00114547	0.0133418	UP
ENSOARG00000004299	-	19:59143424-59147498	0.451156	0.0202221	4.47962	0.00114884	0.0133624	UP
ENSOARG00000021354	SNORA70	2:234932066-234932187	3.54901	0.30599	3.53586	0.00114856	0.0133624	UP
ENSOARG00000004195	SLC16A9	25:15249309-15294594	1.17713	2.38908	-1.02118	0.00115096	0.0133788	DOWN
ENSOARG00000024213	U6	5:4614909-4615015	3.66513	0.194806	4.23375	0.00115148	0.0133788	UP
ENSOARG00000016789	NIPAL1	6:66698151-66720997	2.60105	0.922942	1.49478	0.00116233	0.0134835	UP
ENSOARG00000010217	FHAD1	12:50146177-50261023	0.351625	0.140932	1.31904	0.00116361	0.0134911	UP
ENSOARG00000013578	PURA	5:48690511-48691110	12.4127	5.98872	1.0515	0.00116483	0.0134911	UP
ENSOARG00000017035	KRT75	3:133772163-133781755	0.530603	0.0894806	2.56799	0.00118748	0.0137101	UP
ENSOARG00000004076	EPN3	11:35711522-35721869	0.680305	0.281454	1.27328	0.00119524	0.0137707	UP
ENSOARG00000007555	ATP2B3	X:77817305-77857655	0.430878	0.140276	1.61901	0.00123589	0.0141498	UP
ENSOARG00000004001	-	23:49154028-49154375	1.36036	0.114477	3.57086	0.00124341	0.0142286	UP
ENSOARG00000001036	MYOG	12:196023-197959	0	1.84667	#NAME?	0.00124635	0.0142474	DOWN
ENSOARG00000004287	TOPAZ1	19:16097548-16160562	0.00426399	0.0843049	-4.30534	0.001247	0.0142474	DOWN
ENSOARG00000004603	-	3:3097684-3105904	1.51371	0.443758	1.77024	0.00125453	0.0143259	UP
ENSOARG00000011674	MATK	5:17757911-17764228	0.536104	1.30125	-1.27932	0.00125844	0.0143544	DOWN
ENSOARG00000012682	HRC	14:54692656-54696351	1.49824	6.43489	-2.10265	0.00127375	0.0145077	DOWN
ENSOARG00000013395	-	13:77752054-77755971	4.85029	1.64698	1.55825	0.00127951	0.0145658	UP
ENSOARG00000004314	G0S2	12:71772867-71773127	4.78036	1.3857	1.78651	0.00128567	0.0146131	UP
ENSOARG00000019296	ZFHX2	7:21026117-21038765	0.489155	0.194178	1.33292	0.00129009	0.0146411	UP
ENSOARG00000008972	AGR2	4:25372592-25383554	0.851937	0.255768	1.73591	0.00129414	0.0146714	UP
ENSOARG00000001361	-	AMGL01128377.1:21-2627	0.0137386	0.859826	-5.96774	0.00130506	0.0147475	DOWN
ENSOARG00000008944	LINGO2	2:95627231-95629051	0.0712927	0.328157	-2.20256	0.00130556	0.0147475	DOWN
ENSOARG00000015697	LRTM1	19:46080586-46087043	0	0.983387	#NAME?	0.00130647	0.0147502	DOWN
ENSOARG00000001229	-	24:2502240-2511477	0.904916	0.314182	1.52619	0.00131151	0.0147889	UP
ENSOARG00000014552	TRHR	9:67970476-68017207	0.0446071	0.344768	-2.95028	0.00131192	0.0147889	DOWN
ENSOARG00000026359	-	11:20316027-20329051	1.20926	0.500987	1.27128	0.00131843	0.0148318	UP
ENSOARG00000005716	-	24:26506332-26507999	0.795265	0.157172	2.33909	0.00132109	0.014839	UP
ENSOARG00000006889	-	23:62287023-62298724	0.970462	0.213726	2.18291	0.00132109	0.014839	UP
ENSOARG00000018351	VSTM2L	13:66383024-66421551	0.729512	0.0691631	3.39886	0.00132005	0.014839	UP
ENSOARG00000010485	-	18:54286410-54291360	1.63027	0.520728	1.64651	0.00132342	0.0148507	UP
ENSOARG00000000788	BAIAP2L1	24:37532154-37607164	7.54699	3.53628	1.09367	0.00135236	0.0151206	UP
ENSOARG00000003936	CALB2	14:38966407-38994430	0.303921	0	Inf	0.00137229	0.0152754	UP
ENSOARG00000019977	STXBP5L	1:183898068-184274141	0.735857	0.259677	1.50271	0.00137317	0.0152754	UP
ENSOARG00000018874	-	3:136774935-136776288	0.28649	2.1676	-2.91954	0.00138003	0.0153412	DOWN
ENSOARG00000010025	SULT1E1	6:84983639-85009405	0.0391993	0.189492	-2.27323	0.00138712	0.0154071	DOWN
ENSOARG00000002031	-	6:71246797-71266524	0.140442	0.0138829	3.3386	0.00140996	0.015602	UP
ENSOARG00000001019	BICDL2	24:2422235-2428354	1.6134	0.571089	1.49832	0.00141844	0.0156836	UP
ENSOARG00000005642	PPP2R2C	6:102355032-102516629	0	0.264622	#NAME?	0.00141993	0.0156843	DOWN
ENSOARG00000007256	CCDC88B	21:41940650-41955231	0.290108	0.0764494	1.92401	0.00141958	0.0156843	UP
ENSOARG00000011760	GDPD5	15:52799205-52842351	1.5212	0.727066	1.06505	0.00142368	0.0157178	UP
ENSOARG00000018123	SARM1	11:19483675-19504824	4.29832	2.09596	1.03616	0.00142448	0.0157187	UP
ENSOARG00000002447	-	JH921981.1:21-1738	0.78357	2.30523	-1.55678	0.00143078	0.0157724	DOWN
ENSOARG00000025499	-	1:4073272-4111564	0.634893	0	Inf	0.00144185	0.0158687	UP
ENSOARG00000020837	IL36RN	3:59796672-59801932	0.878492	0.245719	1.83802	0.00144479	0.015879	UP
ENSOARG00000002132	ATP2A1	24:25931953-25950361	0.775446	4.05575	-2.38687	0.00145819	0.0159942	DOWN
ENSOARG00000016361	PHEX	X:19265685-19471211	11.6351	2.25277	2.3687	0.0014652	0.016055	UP
ENSOARG00000008997	PYGM	21:42295599-42307126	0.618236	4.66069	-2.91431	0.00147546	0.0161594	DOWN
ENSOARG00000001596	-	JH924364.1:3015-5356	0.572861	0	Inf	0.00148485	0.0162379	UP
ENSOARG00000003013	PGLYRP2	5:7462843-7467992	0.140603	0	Inf	0.00148438	0.0162379	UP
ENSOARG00000011114	VGLL1	X:93529898-93551256	0.254844	0.665872	-1.38563	0.00149123	0.0162995	DOWN
ENSOARG00000016386	ATG4D	5:12736068-12744560	4.62414	2.23625	1.04811	0.00151454	0.0165296	UP
ENSOARG00000019316	MYH7	7:21105366-21157369	1.25521	27.5416	-4.45561	0.00152207	0.016587	DOWN
ENSOARG00000020448	SPTBN5	7:34264857-34313571	0.928872	0.435869	1.09158	0.00152924	0.0166569	UP
ENSOARG00000015704	PTX4	24:1153055-1156443	0.989156	0.260462	1.92513	0.00153596	0.0167218	UP
ENSOARG00000003527	CD164L2	2:238777057-238779866	2.45047	0.782384	1.64711	0.00154009	0.0167585	UP
ENSOARG00000006287	BSPRY	2:10282879-10310995	1.33765	0.31558	2.08362	0.00155406	0.0168854	UP
ENSOARG00000007623	GCSAML	5:38381991-38423934	2.7128	0.404114	2.74695	0.00156165	0.0169511	UP
ENSOARG00000021490	7SK	17:11446293-11446607	11.6138	3.41556	1.76564	0.00156256	0.0169526	UP
ENSOARG00000004369	GALR1	23:2104131-2115175	1.416	3.43261	-1.27749	0.00156384	0.0169581	DOWN
ENSOARG00000021607	DLEU1_2	10:19866186-19866516	4.77224	1.22669	1.95989	0.00157169	0.0170012	UP
ENSOARG00000024935	snoU2_19	2:28633834-28633909	20.8406	6.46845	1.6879	0.00157157	0.0170012	UP
ENSOARG00000018906	HHLA2	1:171539987-171574985	0.871669	2.10227	-1.2701	0.00158905	0.0171584	DOWN
ENSOARG00000006378	BMP5	20:4600125-4742115	0.622865	1.68637	-1.43693	0.00160396	0.0172632	DOWN
ENSOARG00000017181	CCDC158	6:90874665-90952433	1.26373	0.583489	1.11491	0.00160567	0.0172666	UP
ENSOARG00000008354	-	18:68195138-68206717	1.07168	0.420493	1.34972	0.00160657	0.0172678	UP
ENSOARG00000007608	QRICH2	11:54424151-54445520	0.562289	0.212433	1.4043	0.00161125	0.0173019	UP
ENSOARG00000009093	-	21:25228420-25243148	0.22015	0.0126374	4.12272	0.00161368	0.0173019	UP
ENSOARG00000003177	C6orf132	20:15928153-15968243	2.01408	0.964509	1.06225	0.00161887	0.0173491	UP
ENSOARG00000008404	-	4:62835061-62835429	3.34243	0.939018	1.83167	0.00163186	0.0174798	UP
ENSOARG00000006215	TNFRSF18	12:49367306-49370242	2.49106	0.800844	1.63717	0.00164925	0.0176403	UP
ENSOARG00000004202	-	11:13925246-13926029	38.3641	7.62057	2.33179	0.00165278	0.0176589	UP
ENSOARG00000008924	NCAN	5:3785638-3817629	0.0786924	0.259268	-1.72015	0.00165341	0.0176589	DOWN
ENSOARG00000003236	RBP4	22:14598701-14604325	17.6058	36.3147	-1.04451	0.00166255	0.0176963	DOWN
ENSOARG00000007523	-	21:19509163-19509903	1.01844	0.206593	2.3015	0.001662	0.0176963	UP
ENSOARG00000001100	-	JH924617.1:21-1798	1.718	0.340595	2.3346	0.00167663	0.0178203	UP
ENSOARG00000010231	MX2	1:259688071-259716801	1.99711	0.131917	3.92022	0.00167577	0.0178203	UP
ENSOARG00000017541	-	20:26267400-26278594	0.146396	0.00823353	4.15222	0.00167664	0.0178203	UP
ENSOARG00000003709	KLHL40	19:14732562-14738919	0.118408	1.67874	-3.82554	0.00168204	0.0178666	DOWN
ENSOARG00000023301	-	15:32366085-32366212	13.2543	27.8504	-1.07124	0.00168344	0.0178666	DOWN
ENSOARG00000015027	SYT1	3:114906496-115404501	1.26203	0.494298	1.3523	0.00169886	0.0179781	UP
ENSOARG00000003257	LGALS3BP	11:52411432-52417727	7.76178	3.80653	1.02791	0.00173085	0.0182287	UP
ENSOARG00000010989	SOBP	8:29529698-29677712	2.07396	0.91423	1.18176	0.00173422	0.0182555	UP
ENSOARG00000010749	NPRL3	24:87469-120180	5.21157	2.50237	1.05842	0.00174156	0.0182976	UP
ENSOARG00000015735	-	5:20049436-20104054	2.69261	1.20591	1.15888	0.00174076	0.0182976	UP
ENSOARG00000018715	ALOX12B	11:27280313-27291308	1.4968	0.490556	1.6094	0.00175104	0.0183709	UP
ENSOARG00000019585	FAM179A	3:35738859-35789202	0.0852402	0	Inf	0.00175436	0.0183847	UP
ENSOARG00000014436	-	6:25056613-25070887	0.0581181	1.2226	-4.39482	0.00176026	0.0184236	DOWN
ENSOARG00000015072	-	1:65625202-65634761	0.887033	0.218215	2.02324	0.00178794	0.0186598	UP
ENSOARG00000005869	BEND6	20:3277795-3341241	0.30418	0.69276	-1.18743	0.00179175	0.0186907	DOWN
ENSOARG00000012734	WNT5B	3:212137441-212152515	0.660592	0.244956	1.43124	0.00180742	0.0188055	UP
ENSOARG00000015895	PLXNC1	3:130271380-130424374	1.83553	0.847488	1.11493	0.00180791	0.0188055	UP
ENSOARG00000017884	NXPH4	3:162111744-162112634	1.25519	0.322136	1.96216	0.0018096	0.0188055	UP
ENSOARG00000001193	-	4:88215584-88223096	4.40598	2.15408	1.03239	0.00182503	0.0189568	UP
ENSOARG00000003892	KDF1	2:239137872-239140572	4.23971	1.90445	1.15459	0.00184673	0.0191009	UP
ENSOARG00000014244	CCR3	19:53052747-53053823	0.66403	0.0866381	2.93818	0.00184657	0.0191009	UP
ENSOARG00000001172	NXPE4	15:24567161-24585961	0.406507	0.148306	1.4547	0.00185291	0.0191467	UP
ENSOARG00000015742	IL16	18:26027666-26139840	0.911492	0.351798	1.37348	0.00186454	0.0192397	UP
ENSOARG00000025489	-	1:891736-948267	7.23035	2.97911	1.27919	0.00188048	0.019386	UP
ENSOARG00000002229	PTPRU	2:237110418-237179460	1.67075	0.672157	1.31363	0.00188311	0.0193949	UP
ENSOARG00000020207	ASIC4	2:220419068-220440898	3.03884	1.36284	1.15691	0.00189675	0.0195262	UP
ENSOARG00000026373	-	11:40159758-40312440	0.84665	0.258403	1.71214	0.00190062	0.0195569	UP
ENSOARG00000025472	-	12:77881996-77901353	4.14409	2.03523	1.02586	0.00192596	0.0197806	UP
ENSOARG00000023346	5S_rRNA	8:49570852-49570970	2.60086	0.156852	4.05151	0.00193609	0.0198567	UP
ENSOARG00000012784	HTRA3	6:114003867-114018781	32.2663	15.5473	1.05336	0.00193707	0.0198575	UP
ENSOARG00000008910	VGLL2	8:20559856-20566286	0	1.06906	#NAME?	0.00194283	0.0199072	DOWN
ENSOARG00000002466	-	JH923980.1:21-433	3.08658	0.726562	2.08685	0.0019524	0.0199959	UP
ENSOARG00000005291	CFI	6:15708801-15753015	0.682526	0.128257	2.41185	0.00195346	0.0199975	UP
ENSOARG00000007233	ISG15	12:49537787-49538733	5.33105	0.320527	4.0559	0.0019572	0.020017	UP
ENSOARG00000016009	STK32C	22:49813070-49828736	0.423699	0.157851	1.42448	0.00196855	0.0201144	UP
ENSOARG00000026200	-	23:58662012-58723449	0.876889	0.236965	1.88772	0.00197803	0.0201925	UP
ENSOARG00000008974	ADAM11	11:43908195-43925528	0.392216	0.0796096	2.30063	0.0019932	0.0203284	UP
ENSOARG00000020741	TNFSF10	1:213052924-213071058	2.25948	0.478743	2.23867	0.00200326	0.020412	UP
ENSOARG00000011170	-	11:45247141-45274417	0.87968	0.0940512	3.22546	0.0020122	0.0204936	UP
ENSOARG00000004581	-	4:14424660-14426196	4.36017	1.17184	1.89561	0.00202482	0.0205305	UP
ENSOARG00000002124	ADGRB1	9:14648230-14719519	1.04068	0.471667	1.14168	0.00203064	0.0205707	UP
ENSOARG00000007640	PLEKHA6	12:4384336-4428226	1.56844	0.698325	1.16736	0.00204642	0.0206981	UP
ENSOARG00000014087	SCN4A	11:47563592-47595132	0.0128584	0.378798	-4.88065	0.00204791	0.0207036	DOWN
ENSOARG00000002662	NYX	X:38597092-38598446	0.10496	0.515701	-2.2967	0.00208248	0.0210241	DOWN
ENSOARG00000015466	-	5:46711565-46718645	0.044067	0.950453	-4.43084	0.00210043	0.0211566	DOWN
ENSOARG00000006119	MMP7	15:5709290-5717067	1.22813	0.25796	2.25125	0.002107	0.0212033	UP
ENSOARG00000023461	U6	2:50983033-50983139	3.14598	0.194806	4.0134	0.00211367	0.0212607	UP
ENSOARG00000006094	TNFRSF11A	23:60962868-61000080	1.94468	0.716932	1.43962	0.00211494	0.0212637	UP
ENSOARG00000000733	IL1RAPL2	X:124361781-124413386	0.22032	0.542562	-1.30019	0.00211875	0.0212826	DOWN
ENSOARG00000013221	VSTM2A	4:436303-459184	0.772792	0.0911352	3.084	0.00211819	0.0212826	UP
ENSOARG00000016764	FRZB	2:125758277-125790085	0.779386	2.48626	-1.67356	0.00212114	0.0212968	DOWN
ENSOARG00000000119	LMOD1	12:78941607-78965717	7.77219	3.86533	1.00773	0.00212673	0.0213334	UP
ENSOARG00000015536	CEMIP	18:25762371-25828153	2.8102	1.33202	1.07705	0.00214583	0.0214955	UP
ENSOARG00000014136	-	14:55852657-55854076	3.29845	0.648536	2.34653	0.00215735	0.0215912	UP
ENSOARG00000007082	STAC3	3:162088319-162093196	2.14035	7.40895	-1.79142	0.00217498	0.0217181	DOWN
ENSOARG00000017838	AMPH	4:82360481-82567285	0.372979	1.12022	-1.58662	0.00218282	0.0217857	DOWN
ENSOARG00000026942	-	14:59279019-59284165	0.568301	0.0571974	3.31263	0.00218373	0.0217857	UP
ENSOARG00000017878	-	7:12049147-12088425	1.71099	0.668232	1.35641	0.00220092	0.0219357	UP
ENSOARG00000022628	-	X:103586889-103586968	3.98518	0.233318	4.09428	0.00220222	0.0219357	UP
ENSOARG00000007907	SEC14L6	17:68993164-69029382	0.172492	0.0157484	3.45325	0.00220985	0.0219963	UP
ENSOARG00000011323	NMRK2	5:17629206-17633291	0.298944	3.65674	-3.61261	0.00222999	0.0221566	DOWN
ENSOARG00000003399	-	14:60974760-60981088	0.459802	3.15144	-2.77693	0.00223606	0.0221968	DOWN
ENSOARG00000017732	CXCL13	6:91930564-91936242	0.685476	2.7313	-1.99441	0.00224574	0.0222727	DOWN
ENSOARG00000000017	-	MT:6874-6944	73.25	23.5951	1.63434	0.00229184	0.0226378	UP
ENSOARG00000009558	-	2:37854949-37855276	1.43425	0.130759	3.45531	0.00230178	0.0227156	UP
ENSOARG00000014202	TNR	12:54566610-54789365	0.0565546	0	Inf	0.0023198	0.0228705	UP
ENSOARG00000026165	-	23:16098902-16124257	7.24245	3.40509	1.08878	0.00232695	0.0229125	UP
ENSOARG00000018475	HMOX1	3:178680119-178684272	3.13918	6.57036	-1.06559	0.00235181	0.0231158	DOWN
ENSOARG00000007821	SLC4A1	11:43485612-43496497	0.229908	0.533969	-1.2157	0.0023651	0.0231945	DOWN
ENSOARG00000009165	PRSS57	5:40680096-40685332	4.61878	1.86253	1.31025	0.00240013	0.0234855	UP
ENSOARG00000016324	TEX12	15:21938320-21940343	0.0568532	0.830161	-3.86808	0.00242429	0.0236797	DOWN
ENSOARG00000023544	U6	X:119579691-119579798	5.70089	0.930936	2.61443	0.00242633	0.0236891	UP
ENSOARG00000019415	DLGAP3	1:9662989-9701647	0.0140509	0.163892	-3.54401	0.00242882	0.0236923	DOWN
ENSOARG00000013440	IFI44	1:54477133-54495155	3.65653	1.78587	1.03385	0.00244236	0.0237927	UP
ENSOARG00000009009	CD244	1:110290532-110332181	0.212179	0	Inf	0.00244741	0.0238276	UP
ENSOARG00000012364	-	17:52931436-52968276	0.599555	1.61046	-1.42551	0.00244945	0.0238276	DOWN
ENSOARG00000005860	-	21:16391567-16394886	1.72814	0.429687	2.00786	0.00245286	0.0238421	UP
ENSOARG00000010033	LMOD3	19:32405339-32420823	0.68122	4.9663	-2.86598	0.00245823	0.0238837	DOWN
ENSOARG00000014003	-	17:62866438-62869125	0.0113706	0.18062	-3.98957	0.00246393	0.0239284	DOWN
ENSOARG00000026388	-	11:53771448-53790098	2.97448	1.37235	1.11599	0.00246869	0.0239641	UP
ENSOARG00000002395	SLC14A1	23:45678576-45696614	2.81424	5.78724	-1.04013	0.00247277	0.0239767	DOWN
ENSOARG00000015530	CACNA2D3	19:45951095-46821564	0.407371	0.123523	1.72157	0.00247326	0.0239767	UP
ENSOARG00000014075	KCNIP3	3:104243058-104272276	3.19688	1.16147	1.46071	0.00247537	0.0239865	UP
ENSOARG00000008009	CDH17	9:82728388-82797987	0.135377	0.0081937	4.04633	0.00248068	0.0240073	UP
ENSOARG00000014299	LHX6	3:13539986-13562490	3.9441	1.35091	1.54576	0.00248073	0.0240073	UP
ENSOARG00000004796	CD22	14:45136825-45150045	0.603019	0.166389	1.85764	0.00249716	0.024137	UP
ENSOARG00000021173	RDH12	7:76472655-76480520	4.63526	1.90931	1.2796	0.00250109	0.024161	UP
ENSOARG00000001929	-	3:964369-966613	0	0.488458	#NAME?	0.0025443	0.0244815	DOWN
ENSOARG00000002946	HDHD3	2:10279261-10280016	2.96689	1.00135	1.56701	0.00257442	0.0247063	UP
ENSOARG00000002005	CMTM2	14:33666150-33687633	3.82643	1.3787	1.4727	0.00259417	0.0248742	UP
ENSOARG00000005956	KCNH7	2:146137052-146291069	0.156177	0.542476	-1.79638	0.00263108	0.0251511	DOWN
ENSOARG00000000253	CHRNA1	2:134219372-134240500	0.130451	1.18065	-3.178	0.00264195	0.025244	DOWN
ENSOARG00000003716	-	1:22406675-22422810	2.50439	0.951062	1.39685	0.00265736	0.0253692	UP
ENSOARG00000002927	SLC17A4	20:31005775-31032323	0.131906	0	Inf	0.00265981	0.0253705	UP
ENSOARG00000011799	TEX26	10:30217152-30243100	0.636965	1.63357	-1.35875	0.00265869	0.0253705	DOWN
ENSOARG00000001277	MYBPH	12:345250-352909	1.09535	10.7344	-3.29278	0.00266256	0.0253857	DOWN
ENSOARG00000015674	FAM227A	3:214231501-214272492	1.19667	0.450704	1.40877	0.00268853	0.0255556	UP
ENSOARG00000016141	C7orf57	4:7614253-7635088	4.6308	2.10212	1.13942	0.0026973	0.0256077	UP
ENSOARG00000020495	-	1:198138027-198223956	0.894491	0.332412	1.4281	0.00269752	0.0256077	UP
ENSOARG00000022806	U1	1:98397279-98397442	15.6186	4.99495	1.64472	0.00270845	0.0256893	UP
ENSOARG00000010710	CALN1	24:28550611-29016799	0.512222	0.108465	2.23954	0.00271526	0.0257428	UP
ENSOARG00000026662	-	19:52173405-52175515	0.221404	0	Inf	0.00273432	0.02589	UP
ENSOARG00000020141	-	JH922004.1:21-870	1.06396	0.198143	2.42483	0.0027883	0.0263442	UP
ENSOARG00000008192	FOXA1	18:46659257-46661206	0.332015	0.0319762	3.37618	0.00279686	0.0264023	UP
ENSOARG00000025268	-	4:113596978-113732486	0.397576	0.124456	1.67559	0.00282067	0.0266042	UP
ENSOARG00000010557	FGF17	2:43302111-43326578	0.525918	0.0782002	2.74959	0.00282589	0.0266306	UP
ENSOARG00000003278	CCDC170	8:75143193-75234117	1.58137	0.6516	1.27911	0.00285186	0.0267948	UP
ENSOARG00000003681	ZBTB7C	23:47876172-48184911	1.87666	0.851821	1.13954	0.00285644	0.0268263	UP
ENSOARG00000010603	VSIG2	21:27444759-27452478	0.563226	0.216121	1.38187	0.00286598	0.0268929	UP
ENSOARG00000007582	MURC	2:22436353-22447063	3.67293	7.86569	-1.09864	0.00288072	0.0269966	DOWN
ENSOARG00000005261	GBGT1	3:3700328-3707004	5.08226	2.47052	1.04065	0.00288819	0.027055	UP
ENSOARG00000024312	-	13:57076925-57077065	2.26017	0.132379	4.09369	0.00289221	0.0270696	UP
ENSOARG00000016052	AOX1	2:201796182-201865072	0.401383	1.1695	-1.54284	0.002894	0.0270748	DOWN
ENSOARG00000014270	CLEC5A	4:104924008-104936760	0.479334	0.159639	1.58622	0.00292477	0.0273161	UP
ENSOARG00000026280	-	10:10377389-10458439	9.34006	4.60463	1.02034	0.0029279	0.0273337	UP
ENSOARG00000006903	SLC26A3	4:48795383-48821011	0.460383	1.03905	-1.17436	0.00293819	0.0274065	DOWN
ENSOARG00000020015	TMEM200A	8:55741770-55743245	4.93382	11.2475	-1.18883	0.00297553	0.0276959	DOWN
ENSOARG00000001219	TXLNB	8:63935536-63987693	0.145134	1.57436	-3.43932	0.00298856	0.0277819	DOWN
ENSOARG00000006142	IFIH1	2:146343186-146404420	8.54339	3.94484	1.11484	0.00300929	0.0279273	UP
ENSOARG00000007520	-	9:54692932-54697673	4.95695	16.6712	-1.74983	0.00301583	0.0279525	DOWN
ENSOARG00000026068	-	3:220872828-220966136	0.520653	0.132853	1.97049	0.00301578	0.0279525	UP
ENSOARG00000019515	PLB1	3:35327956-35449712	0.17137	0.0392179	2.12753	0.00301999	0.0279674	UP
ENSOARG00000025529	-	1:61873239-61893271	2.02174	0.879844	1.20028	0.00302482	0.0280003	UP
ENSOARG00000011201	B3GAT2	9:3282364-3391772	0.240855	0.86738	-1.8485	0.00303703	0.0280778	DOWN
ENSOARG00000017061	KCNIP2	22:21731169-21748346	9.30682	4.32236	1.10647	0.00304453	0.0281235	UP
ENSOARG00000009776	-	12:43048095-43049619	6.30596	2.90618	1.11759	0.00304979	0.0281602	UP
ENSOARG00000015136	KLHL1	10:44398314-44721829	0	0.203123	#NAME?	0.00306171	0.0282347	DOWN
ENSOARG00000019715	MOV10L1	3:223725004-223785201	0.0906629	0.306212	-1.75595	0.00309364	0.0284693	DOWN
ENSOARG00000013180	SHROOM1	5:41809720-41817193	2.92034	1.38831	1.0728	0.00311767	0.0286543	UP
ENSOARG00000008062	DOCK3	19:49346113-49613312	0.494933	0.207143	1.25661	0.00315705	0.0289557	UP
ENSOARG00000020651	PTPRO	3:199172238-199436284	0.204748	0.472897	-1.20767	0.00316534	0.0290074	DOWN
ENSOARG00000004382	SPINK6	5:56965953-56979953	9.61821	2.5972	1.88881	0.00317696	0.0290806	UP
ENSOARG00000023609	-	15:32360606-32360678	10.0853	24.2784	-1.26742	0.00317788	0.0290806	DOWN
ENSOARG00000025128	5S_rRNA	4:88220727-88220839	16.2342	5.25424	1.62748	0.00322487	0.0293569	UP
ENSOARG00000009393	PLA2G2F	2:245388619-245398914	0.326013	0.0480727	2.76164	0.00327002	0.0296572	UP
ENSOARG00000009127	TUBAL3	13:42328372-42339823	0.674939	0.268494	1.32987	0.00327625	0.0296825	UP
ENSOARG00000000936	LMOD2	4:87961383-87970896	0.0274656	0.834556	-4.92531	0.00328225	0.0297067	DOWN
ENSOARG00000025447	-	12:38429229-38537201	0.338113	0.0399225	3.08223	0.00331606	0.0299756	UP
ENSOARG00000011443	-	14:52072690-52073274	1.60324	0.399467	2.00484	0.00335014	0.0301842	UP
ENSOARG00000025703	-	17:70641860-70698565	0.104677	0.0169666	2.62517	0.00338283	0.0304288	UP
ENSOARG00000021115	-	7:68194988-68219514	0.138725	0.00816153	4.08724	0.00339228	0.0304751	UP
ENSOARG00000009130	ITGAX	24:27400568-27419288	0.309779	0.846184	-1.44973	0.00342247	0.0306472	DOWN
ENSOARG00000016285	GDF-8	2:118144443-118149433	0.993348	7.53862	-2.92393	0.00342222	0.0306472	DOWN
ENSOARG00000011118	-	2:49286442-49309753	0.549908	0.129618	2.08492	0.00342455	0.0306533	UP
ENSOARG00000019751	WNT10A	2:219832766-219844940	2.39524	0.960892	1.31773	0.00342942	0.0306719	UP
ENSOARG00000021093	-	1:101181173-101280873	0.87394	0.134826	2.69644	0.00343344	0.0306954	UP
ENSOARG00000002366	RXRA	3:1694451-1718246	4.2685	1.88664	1.17791	0.00344823	0.0308025	UP
ENSOARG00000006220	FA2H	14:1535548-1589064	0.60564	0.0430549	3.81421	0.00346326	0.030899	UP
ENSOARG00000012923	TACR1	3:96753570-96922228	0.203777	0	Inf	0.00349568	0.031125	UP
ENSOARG00000003855	KLHDC8A	12:2410066-2415426	4.99451	2.30233	1.11725	0.00351332	0.0312188	UP
ENSOARG00000006900	C1orf116	12:4099334-4104652	5.29298	2.50009	1.0821	0.00351813	0.0312489	UP
ENSOARG00000005977	C17orf107	11:26106257-26107069	2.5151	0.767545	1.71229	0.00352824	0.0312653	UP
ENSOARG00000009942	NEFL	2:40522108-40525845	0.154984	0.684788	-2.14354	0.00352996	0.0312653	DOWN
ENSOARG00000017002	-	3:133722475-133727191	2.63011	6.22951	-1.24399	0.00352762	0.0312653	DOWN
ENSOARG00000020641	ANKRD34A	1:98309172-98310688	1.57756	0.580455	1.44244	0.00353936	0.0313206	UP
ENSOARG00000006305	-	15:50506697-50530208	4.94084	2.21188	1.15948	0.00354561	0.0313534	UP
ENSOARG00000002851	CYP4B1	1:21119180-21142616	0.0496487	0	Inf	0.00355464	0.0314206	UP
ENSOARG00000025751	-	2:27154702-27308031	1.36215	0.614495	1.14841	0.00355714	0.03143	UP
ENSOARG00000009722	TNFRSF11B	9:58138147-58148800	1.14965	2.41174	-1.06888	0.00356643	0.0314868	DOWN
ENSOARG00000002325	MCEMP1	5:14194159-14196643	2.46684	0.815182	1.59747	0.00357305	0.0315325	UP
ENSOARG00000003116	FAM196B	16:1814653-1836499	0.307055	0.038097	3.01075	0.0035801	0.031582	UP
ENSOARG00000006441	SERPINB12	23:62028783-62041541	0.219604	0.51968	-1.24272	0.00358664	0.0316264	DOWN
ENSOARG00000023920	-	12:42455936-42456042	3.11142	0.174443	4.15675	0.00358801	0.0316264	UP
ENSOARG00000004474	ZNF365	25:18338881-18361575	3.59611	1.67152	1.10528	0.00360986	0.0317298	UP
ENSOARG00000004484	RGS14	5:36327318-36340987	1.49559	0.527126	1.5045	0.00362727	0.0318445	UP
ENSOARG00000004473	-	13:21502456-21502626	5.44711	1.49954	1.86097	0.00363654	0.0318514	UP
ENSOARG00000020392	-	7:34060650-34061671	2.01626	0.539761	1.90129	0.0036336	0.0318514	UP
ENSOARG00000027053	-	8:89765587-89823411	0.395909	0.0405329	3.288	0.00365617	0.0319577	UP
ENSOARG00000025510	-	1:12896094-12897126	0.411407	0.0465397	3.14403	0.00369265	0.0322508	UP
ENSOARG00000011852	LMTK3	14:54207061-54222715	0.938522	0.39871	1.23505	0.00370003	0.0322895	UP
ENSOARG00000019523	ASPRV1	3:38286979-38287974	1.27601	0.358396	1.83201	0.00370661	0.0323213	UP
ENSOARG00000025899	-	24:38785016-38838983	0.601806	0.21905	1.45804	0.00376961	0.0327794	UP
ENSOARG00000014659	CLCA1	1:62955034-62996324	0.0218222	0.140792	-2.6897	0.00379538	0.0329644	DOWN
ENSOARG00000010502	-	20:8259061-8367469	0.162406	0.0250698	2.69559	0.00379873	0.0329771	UP
ENSOARG00000027056	-	8:90488039-90493525	0.569851	0.241591	1.23802	0.00379985	0.0329771	UP
ENSOARG00000009725	-	25:34712641-34719177	28.0759	13.3304	1.07461	0.00380896	0.033017	UP
ENSOARG00000004606	COL22A1	9:16986810-17191518	0.020324	0.0957766	-2.23649	0.00381122	0.0330235	DOWN
ENSOARG00000014073	EDN1	20:43135236-43140684	3.74018	1.42356	1.39361	0.00381796	0.0330689	UP
ENSOARG00000013743	GABRB2	5:70274898-70578003	0.546367	1.46676	-1.42469	0.00384174	0.0332224	DOWN
ENSOARG00000020854	TRIM62	2:233583363-233618318	3.67654	1.79755	1.03232	0.00386028	0.0332964	UP
ENSOARG00000021375	5S_rRNA	23:12639655-12639753	5.00404	0.587627	3.09012	0.00386835	0.0333195	UP
ENSOARG00000012681	ACSM5	24:18027363-18058341	0.112271	0	Inf	0.00389268	0.0334782	UP
ENSOARG00000019428	KCNC4	1:86673229-86693866	1.4991	0.602193	1.3158	0.00389585	0.0334924	UP
ENSOARG00000001934	-	JH921586.1:1336-5463	0.926011	0.355404	1.38157	0.00391748	0.0336652	UP
ENSOARG00000018292	ZNF385C	11:41658560-41695971	0.654239	0.186035	1.81424	0.00393345	0.0337891	UP
ENSOARG00000005462	AFMID	11:52941563-52962546	3.21609	1.43072	1.16856	0.00394853	0.0338922	UP
ENSOARG00000014931	-	19:6158220-6159602	0.432374	0	Inf	0.0039504	0.033895	UP
ENSOARG00000013455	TSKS	14:55148178-55163410	0.905727	0.26418	1.77755	0.00398479	0.0341634	UP
ENSOARG00000010840	RSPH1	1:260831368-260845475	0	0.214191	#NAME?	0.00400075	0.0342868	DOWN
ENSOARG00000021087	-	1:101125801-101127138	1.44949	0.422383	1.77892	0.00400769	0.0343328	UP
ENSOARG00000017020	-	4:40240542-40276695	3.6099	1.39062	1.37623	0.00401069	0.0343442	UP
ENSOARG00000025002	-	1:265247541-265247612	2.90614	0	Inf	0.00403955	0.0345115	UP
ENSOARG00000007888	PKP3	21:49653790-49658605	2.23933	0.940969	1.25085	0.00409568	0.0349095	UP
ENSOARG00000001672	-	10:71827841-71857235	4.78884	2.38516	1.00559	0.00410488	0.0349337	UP
ENSOARG00000010491	PSORS1C2	20:27083482-27084528	1.20905	0.144453	3.06521	0.00410651	0.034934	UP
ENSOARG00000019121	ABHD1	3:34082120-34089262	3.69653	1.53017	1.27248	0.00410997	0.0349363	UP
ENSOARG00000013138	SOWAHA	5:41799360-41801348	0.367717	0.0641867	2.51825	0.00411838	0.0349537	UP
ENSOARG00000026667	-	19:58685723-58686814	4.59767	2.16033	1.08965	0.00411832	0.0349537	UP
ENSOARG00000019112	LTB4R	7:20473930-20483145	0.978869	0.358562	1.44889	0.00414362	0.0351271	UP
ENSOARG00000013351	TMEM102	11:26744224-26745997	1.77602	0.877897	1.01652	0.00415739	0.0352167	UP
ENSOARG00000007780	CABS1	6:85421654-85422814	0	0.176984	#NAME?	0.00416046	0.0352291	DOWN
ENSOARG00000008973	EPDR1	4:49772197-49773693	3.62554	7.45093	-1.03923	0.00417437	0.035306	DOWN
ENSOARG00000007216	CYTL1	6:103748586-103752884	0	0.537647	#NAME?	0.00418805	0.035408	DOWN
ENSOARG00000005698	-	X:77347880-77360700	0.507451	0.0554175	3.19486	0.00419833	0.0354444	UP
ENSOARG00000010742	-	18:16183925-16783433	0.0322617	0.361635	-3.48664	0.00419882	0.0354444	DOWN
ENSOARG00000018639	MB	3:178866680-178877963	0.357807	3.24742	-3.18204	0.00420242	0.0354476	DOWN
ENSOARG00000004857	-	16:7986543-7989083	0	0.534505	#NAME?	0.0042291	0.0356453	DOWN
ENSOARG00000002321	-	JH923608.1:21-4174	1.71452	0.727764	1.23626	0.00424248	0.0357306	UP
ENSOARG00000005014	ABLIM3	5:58031525-58155196	2.22457	6.46049	-1.53812	0.00428798	0.0360023	DOWN
ENSOARG00000015120	RP1L1	2:103363567-103374479	0.0295414	0	Inf	0.00430369	0.0361075	UP
ENSOARG00000017812	CASKIN1	24:1687091-1702963	0.927205	0.413911	1.16357	0.00434803	0.0364378	UP
ENSOARG00000012024	PTGER3	1:46353142-46390447	5.87468	2.32167	1.33935	0.00436024	0.0364832	UP
ENSOARG00000013564	BSN	19:50477966-50509508	0.156089	0.0563253	1.47052	0.00436859	0.0365264	UP
ENSOARG00000017550	-	JH923405.1:21-1780	8.25419	2.8854	1.51636	0.00438271	0.0366026	UP
ENSOARG00000026269	-	10:7773614-7829553	5.75788	2.25065	1.3552	0.00440331	0.0367152	UP
ENSOARG00000011692	LOXL4	22:18555348-18575996	0.120532	0.370269	-1.61916	0.00440721	0.0367234	DOWN
ENSOARG00000022370	-	17:51554581-51554646	8.92611	1.23554	2.85289	0.00442929	0.0368611	UP
ENSOARG00000009692	-	26:22030962-22036133	0.220622	0.0676699	1.70499	0.00444067	0.0369181	UP
ENSOARG00000020505	CFAP57	1:17634305-17703193	1.0604	0.507623	1.06278	0.00444028	0.0369181	UP
ENSOARG00000010916	-	14:923972-924328	0.650827	0	Inf	0.00444568	0.0369458	UP
ENSOARG00000007044	-	9:22079075-22102894	0.10511	0.389178	-1.88853	0.00446474	0.0370481	DOWN
ENSOARG00000012120	STX1A	24:33475302-33484226	0.73342	1.89002	-1.36569	0.00448569	0.0371662	DOWN
ENSOARG00000005108	DLL1	8:90486343-90492981	0.212272	0.0202335	3.3911	0.00450666	0.0372972	UP
ENSOARG00000025579	-	1:145740519-145905104	0.084074	0.49409	-2.55504	0.00451569	0.0373578	DOWN
ENSOARG00000026015	-	3:111718397-111747215	0.290315	0.0775385	1.90463	0.00452166	0.0373931	UP
ENSOARG00000005140	TMEM114	24:7470804-7484932	0.449187	0	Inf	0.00452496	0.0374064	UP
ENSOARG00000015029	-	10:42906101-43141913	1.82139	0.813775	1.16234	0.00452937	0.0374249	UP
ENSOARG00000019696	RNASE13	7:23296986-23298093	2.23174	0.726349	1.61943	0.00454826	0.0375565	UP
ENSOARG00000001682	A2ML1	3:205801838-205853818	3.58698	1.66747	1.10511	0.00455274	0.0375794	UP
ENSOARG00000021157	RAB15	7:73985404-74005760	4.79791	2.10132	1.19111	0.00455627	0.0375943	UP
ENSOARG00000018652	ZDBF2	2:207313689-207325772	0.0573491	0.144536	-1.33359	0.0045619	0.0376267	DOWN
ENSOARG00000010633	STAC2	11:39278666-39283727	0.536265	0.0800195	2.74452	0.0045997	0.0378538	UP
ENSOARG00000014523	PCDH10	17:24852357-24866018	0.559841	1.13461	-1.0191	0.00464776	0.0381485	DOWN
ENSOARG00000001465	-	JH922562.1:1136-2685	0.195512	0	Inf	0.00465351	0.0381672	UP
ENSOARG00000010538	KCNG4	14:9980150-9994318	0.257605	0.0444521	2.53484	0.00468542	0.0383572	UP
ENSOARG00000018592	-	4:109772237-109786643	0.427425	1.24439	-1.5417	0.00469568	0.0384268	DOWN
ENSOARG00000016417	-	22:49907655-50174743	2.28501	0.226247	3.33623	0.00470362	0.0384775	UP
ENSOARG00000022042	-	23:45909171-45909252	3.31031	0.258202	3.6804	0.00474562	0.0387201	UP
ENSOARG00000000855	-	3:62200617-62280227	5.77978	2.83126	1.02957	0.00475254	0.0387477	UP
ENSOARG00000025559	-	1:109264963-109270297	0.27057	0.0181738	3.89606	0.00476804	0.0388596	UP
ENSOARG00000005476	ALPK2	23:57817552-57942973	0.0432666	0.270099	-2.64216	0.00480504	0.0390886	DOWN
ENSOARG00000005837	GRB14	2:143839555-143965488	0.964265	0.364329	1.40419	0.00482945	0.0392	UP
ENSOARG00000013912	-	11:47525167-47527984	0.311514	0.838414	-1.42836	0.00482789	0.0392	DOWN
ENSOARG00000001421	STX19	1:156839616-156840491	16.0437	7.71908	1.05551	0.00488905	0.0395959	UP
ENSOARG00000001200	LUZP6	4:99506310-99506435	63.3775	29.1151	1.1222	0.00489912	0.0396628	UP
ENSOARG00000014280	-	6:88228608-88256794	0.0319103	0.204521	-2.68016	0.00495061	0.0399765	DOWN
ENSOARG00000014842	COL6A5	1:269854422-270018664	0.0680781	0.172273	-1.33944	0.00498465	0.0401184	DOWN
ENSOARG00000001588	-	JH921863.1:986-10405	0.433871	0.0985525	2.1383	0.00501078	0.0402993	UP
ENSOARG00000002561	CFAP61	13:38723037-38973982	0.767744	0.378826	1.01909	0.00502723	0.0403872	UP
ENSOARG00000016755	-	12:26197057-26745107	0.0514899	0.01153	2.1589	0.00505874	0.0405957	UP
ENSOARG00000021734	Metazoa_SRP	1:18176540-18176820	7.28223	2.27144	1.68077	0.005063	0.0406151	UP
ENSOARG00000005060	WDR27	8:90017204-90086418	4.20199	1.86141	1.17468	0.00509552	0.0408162	UP
ENSOARG00000026735	-	7:99078968-99100391	1.62418	0.586781	1.46882	0.00515136	0.0411583	UP
ENSOARG00000011938	RXFP3	16:39748299-39750013	0.301712	0.0397983	2.92239	0.00516173	0.0412112	UP
ENSOARG00000004144	BCCIP	8:78015905-78016608	0.373884	0	Inf	0.00522507	0.0416473	UP
ENSOARG00000017338	-	18:18969625-18970521	0.268846	0	Inf	0.00522583	0.0416473	UP
ENSOARG00000012078	REEP6	5:41291694-41296911	0.958243	0.331801	1.53007	0.0052494	0.0418199	UP
ENSOARG00000005505	GBA3	6:42133056-42239928	0.590202	0.111814	2.40011	0.00526024	0.041891	UP
ENSOARG00000022439	7SK	1:91376062-91376364	8.11324	2.29561	1.8214	0.0052634	0.041901	UP
ENSOARG00000007996	-	19:60240296-60369242	0.89959	0	Inf	0.0052997	0.0420832	UP
ENSOARG00000002139	TTLL9	13:60717466-60772689	0.571857	1.27676	-1.15876	0.00530931	0.0421442	DOWN
ENSOARG00000005119	KIRREL2	14:45679174-45687144	0.00998991	0.131307	-3.71633	0.00532436	0.0422323	DOWN
ENSOARG00000026565	-	6:14246754-14250599	0.247106	0.065951	1.90566	0.00532618	0.0422323	UP
ENSOARG00000000309	PRSS21	24:2209586-2214013	0.824514	0.140302	2.55501	0.00533279	0.0422402	UP
ENSOARG00000008731	DUSP13	25:30747793-30759447	0.038907	0.717628	-4.20513	0.00536708	0.0424778	DOWN
ENSOARG00000026960	-	16:24544681-24583178	0.508768	0.0667571	2.93001	0.00537024	0.0424778	UP
ENSOARG00000004431	XIRP2	2:141116249-141165032	0.234394	2.76011	-3.55772	0.00541789	0.0427587	DOWN
ENSOARG00000025393	-	X:103591199-103593096	0.854475	0.258377	1.72556	0.00541669	0.0427587	UP
ENSOARG00000019118	TEX33	3:180222983-180245818	0.48647	0.209054	1.21847	0.00549861	0.0432402	UP
ENSOARG00000011222	CLEC4F	3:92818211-92830253	0.947211	0.245439	1.94832	0.00550956	0.0432999	UP
ENSOARG00000024081	-	1:242572502-242572614	2.33957	0.165181	3.82413	0.00551606	0.0432999	UP
ENSOARG00000009047	-	26:17996695-17998590	5.35394	2.67199	1.00269	0.0055453	0.0434006	UP
ENSOARG00000003918	RASL10A	17:68122960-68125602	1.00365	0.227117	2.14375	0.00559624	0.043726	UP
ENSOARG00000013009	ATP8A2	10:33607965-34005861	1.63208	0.775203	1.07407	0.00560636	0.0437895	UP
ENSOARG00000013832	-	4:32939153-32982289	0.987954	0.35047	1.49515	0.00561788	0.0438482	UP
ENSOARG00000009746	STOML3	10:23521617-23548937	0.108454	0	Inf	0.0056273	0.0439062	UP
ENSOARG00000011653	RXFP2	10:29454677-29502617	0.24611	0.614643	-1.32045	0.00575388	0.0447189	DOWN
ENSOARG00000026333	-	10:81369406-81392785	0.743036	0.344204	1.11017	0.0057643	0.0447365	UP
ENSOARG00000011575	TCAP	11:39610875-39611610	1.97558	7.82195	-1.98525	0.00580435	0.0449679	DOWN
ENSOARG00000012346	ARMC12	20:9853554-9863074	0.152785	0.83977	-2.45849	0.00581643	0.0450138	DOWN
ENSOARG00000002492	-	1:20751782-20776025	0.135109	0	Inf	0.00591341	0.0456516	UP
ENSOARG00000006996	MYL3	19:52560400-52569198	0.541032	2.7092	-2.32408	0.00599674	0.0461974	DOWN
ENSOARG00000013752	NOG	11:6946976-6947674	2.0818	0.738933	1.49432	0.00603268	0.0463698	UP
ENSOARG00000014784	-	11:29601784-29627562	0.679933	0.0906088	2.90767	0.0060414	0.0464112	UP
ENSOARG00000008446	SCNN1A	3:207943593-207967156	1.67065	0.667861	1.32279	0.00604793	0.0464451	UP
ENSOARG00000000338	ABCA2	JH921894.1:40046-55878	1.65111	0.746912	1.14442	0.00608108	0.0466669	UP
ENSOARG00000019588	OVCH1	3:184845901-184904567	1.15367	0.52707	1.13017	0.00608708	0.0466804	UP
ENSOARG00000010017	SLC22A16	8:26856958-26890048	1.10057	0.450584	1.28838	0.00611174	0.0468368	UP
ENSOARG00000004462	PRR15L	11:38063059-38063361	4.01046	0.828066	2.27595	0.00612703	0.0468758	UP
ENSOARG00000014346	HACD4	2:88809755-88831454	1.79959	3.76483	-1.06492	0.00615266	0.046951	DOWN
ENSOARG00000022321	CPEB3_ribozyme	22:13420770-13420847	2.53134	0	Inf	0.00615513	0.046951	UP
ENSOARG00000024455	-	11:28210192-28210307	5.07592	1.0087	2.33117	0.00614617	0.046951	UP
ENSOARG00000012401	-	7:23285953-23286423	0.712908	0.0892076	2.99848	0.00616584	0.0470051	UP
ENSOARG00000019898	-	14:57199182-57200168	0.903481	0.238993	1.91853	0.00621811	0.0473214	UP
ENSOARG00000008058	SDR9C7	3:162428460-162436986	0.313774	0.0221276	3.8258	0.0062369	0.0474315	UP
ENSOARG00000010262	DYDC2	25:35378050-35386268	0.134547	0.0218129	2.62486	0.00626185	0.0475408	UP
ENSOARG00000010520	-	5:65380348-65383142	0.499646	2.06104	-2.04439	0.00626209	0.0475408	DOWN
ENSOARG00000022746	-	2:31139011-31139107	41.8462	19.0916	1.13216	0.00638074	0.0482247	UP
ENSOARG00000025512	-	1:18435711-18438733	0.628612	0.215746	1.54283	0.00638411	0.0482335	UP
ENSOARG00000015928	TPPP	16:70835826-70837933	5.51891	2.16157	1.3523	0.00640211	0.0483363	UP
ENSOARG00000001573	MYLK2	13:60667341-60680717	0.616311	2.04658	-1.73149	0.00640706	0.048357	DOWN
ENSOARG00000002535	SLC34A3	3:1808994-1814527	1.11146	0.457279	1.28131	0.00641486	0.0483826	UP
ENSOARG00000000312	-	5:29117978-29146199	0.128289	0.538754	-2.07023	0.00642788	0.0484475	DOWN
ENSOARG00000010271	TIGAR	3:209705243-209715721	4.99637	2.36036	1.08188	0.00643442	0.0484801	UP
ENSOARG00000004494	SPINK7	5:57230723-57234300	1.67504	0.0731977	4.51625	0.00646014	0.0486072	UP
ENSOARG00000014213	KLK1	14:55932085-55937063	0.754638	0.177999	2.08392	0.00647387	0.0486842	UP
ENSOARG00000016465	LIPI	1:141376449-141456365	2.20402	1.07349	1.03782	0.00648016	0.048691	UP
ENSOARG00000011052	EEF1A2	13:53482080-53488365	0.129921	0.59198	-2.18791	0.00648597	0.0486989	DOWN
ENSOARG00000016267	OXER1	3:81302289-81303512	0.244397	0.0172978	3.82056	0.00648705	0.0486989	UP
ENSOARG00000026322	-	10:69698774-69701603	3.69127	1.4556	1.34251	0.00648786	0.0486989	UP
ENSOARG00000008529	PLEKHG6	3:207987247-208002715	1.67463	0.822879	1.02509	0.00652028	0.0488966	UP
ENSOARG00000019648	FAM212B	1:88284975-88296668	1.76039	0.661841	1.41134	0.00652089	0.0488966	UP
ENSOARG00000011815	-	16:39646080-39676492	19.6747	40.9733	-1.05834	0.00653715	0.0490018	DOWN
ENSOARG00000024622	7SK	22:29771539-29771829	3.58685	0.94864	1.91878	0.0065717	0.0492272	UP
ENSOARG00000019888	PTPN22	1:90260863-90317702	0.822908	0.290622	1.50159	0.00658764	0.0492961	UP
ENSOARG00000004293	WISP2	13:72677323-72689402	0.179194	0	Inf	0.00660771	0.0494126	UP
ENSOARG00000002915	SNCB	5:35574853-35582184	3.36418	0.994708	1.75791	0.00664033	0.0495889	UP
ENSOARG00000002945	-	JH922238.1:12464-21480	1.36066	0.174728	2.96112	0.00666781	0.0497773	UP
ENSOARG00000004205	MOK	18:65752451-65795160	1.8708	0.811324	1.20531	0.00668209	0.049833	UP

## Sheet: Group3-VS-Group2 differential m
gene id	gene name	locus	Group3	Group2	log2FC	Pvalue	Qvalue	updown
ENSOARG00000015108	KRT25	11:40517710-40527797	964.196	1.37275	9.45612	0	0	UP
ENSOARG00000015224	KRT27	11:40552263-40557934	1123.85	0.361482	11.6022	0	0	UP
ENSOARG00000016784	KRT35	11:41168178-41172256	353.943	0.195146	10.8247	0	0	UP
ENSOARG00000016956	KRT71	3:133668845-133676261	2109.07	0.666621	11.6275	0	0	UP
ENSOARG00000015235	KRT28	11:40565391-40573023	275.38	0.286996	9.90617	4.32745e-306	1.92251e-302	UP
ENSOARG00000016946	KRT74	3:133651634-133659310	66.3975	0.0129259	12.3266	8.40097e-276	3.11018e-272	UP
ENSOARG00000016930	KRT72	3:133628051-133639981	220.942	0.456177	8.91986	1.2632e-272	4.00849e-269	UP
ENSOARG00000001935	HEPHL1	21:158928-247768	77.4605	0.0250899	11.5921	3.83506e-260	1.06485e-256	UP
ENSOARG00000009210	FABP9	9:57521917-57524900	415.746	0.299595	10.4385	9.15443e-255	2.25941e-251	UP
ENSOARG00000015140	KRT26	11:40538814-40544787	87.3459	0.175794	8.95671	3.75838e-251	8.34849e-248	UP
ENSOARG00000021087	-	1:101125801-101127138	300.973	1.44949	7.69794	1.10897e-238	2.23941e-235	UP
ENSOARG00000021083	-	1:101005530-101012642	1214.76	5.26159	7.85096	1.56678e-238	2.90024e-235	UP
ENSOARG00000000657	S100A3	1:102578859-102579609	469.013	0	Inf	9.56398e-230	1.63419e-226	UP
ENSOARG00000000664	ACSBG1	18:29603455-29673026	22.4108	0.0548207	8.67526	2.08591e-229	3.3096e-226	UP
ENSOARG00000006578	PRR9	1:102172948-102173295	1634.88	0.576488	11.4696	1.49967e-212	2.22082e-209	UP
ENSOARG00000016914	KRT73	3:133608720-133618332	83.3344	0.0832346	9.96751	3.29499e-211	4.57448e-208	UP
ENSOARG00000017035	KRT75	3:133772163-133781755	61.9918	0.530603	6.8683	3.82931e-209	5.00356e-206	UP
ENSOARG00000017081	KRT84	3:133820569-133827920	31.4478	0.00918544	11.7413	2.20428e-201	2.72021e-198	UP
ENSOARG00000001346	CST6	21:43406693-43408007	698.959	5.97112	6.87106	3.41365e-189	3.99092e-186	UP
ENSOARG00000019523	ASPRV1	3:38286979-38287974	152.302	1.27601	6.89916	6.2054e-186	6.89203e-183	UP
ENSOARG00000014318	KLK7	14:56008883-56014069	47.9433	0.243904	7.61887	5.81154e-183	6.14723e-180	UP
ENSOARG00000017063	KRT82	3:133799936-133812021	91.4103	0.0458213	10.9621	1.04509e-182	1.05521e-179	UP
ENSOARG00000009715	TGM7	18:53988800-54001653	29.2885	0.159636	7.5194	8.63154e-180	8.33619e-177	UP
ENSOARG00000010516	CDSN	20:27100977-27104737	39.5205	0.0206843	10.8998	3.84767e-179	3.56118e-176	UP
ENSOARG00000016666	KRT32	11:41156442-41163908	147.241	0.910419	7.33743	4.31243e-179	3.83168e-176	UP
ENSOARG00000012656	MYH2	11:29058035-29083938	37.2769	0.0258796	10.4923	1.66556e-170	1.42297e-167	UP
ENSOARG00000000990	KRTAP24-1	1:123832085-123832843	157.878	0.0646974	11.2528	2.24411e-164	1.84624e-161	UP
ENSOARG00000016824	KRT79	3:133433601-133443905	73.2159	1.50658	5.6028	1.99252e-157	1.58071e-154	UP
ENSOARG00000017607	ELOVL3	22:22041183-22043799	110.288	0.703482	7.29255	2.23615e-157	1.71282e-154	UP
ENSOARG00000005880	LY6G6D	20:26727242-26733320	26.8784	0.0796407	8.39873	9.23652e-153	6.83903e-150	UP
ENSOARG00000015961	KRTAP16-1	11:41006477-41009391	49.3236	0.0211153	11.1898	3.45239e-148	2.4738e-145	UP
ENSOARG00000002655	CES4A	14:34022615-34039786	9.17874	0.0404856	7.82474	1.5325e-145	1.06379e-142	UP
ENSOARG00000017113	-	3:133886248-133892660	1040.43	0.741518	10.4544	1.86859e-145	1.25779e-142	UP
ENSOARG00000025854	-	2:228855781-228961567	18.2669	0.0908013	7.65231	2.41015e-144	1.57461e-141	UP
ENSOARG00000012124	-	15:53277597-53286701	33.5903	0.215811	7.28213	2.48199e-135	1.57521e-132	UP
ENSOARG00000007958	VSIG8	1:109195589-109203006	189.265	1.76714	6.74285	3.77146e-135	2.3271e-132	UP
ENSOARG00000003044	ACTA1	25:773585-776063	467.958	0.0131685	15.117	4.92406e-134	2.95617e-131	UP
ENSOARG00000006441	SERPINB12	23:62028783-62041541	10.0145	0.219604	5.51105	6.00441e-132	3.50989e-129	UP
ENSOARG00000011034	PADI3	2:248147873-248164988	54.3652	1.79832	4.91796	3.44634e-130	1.96291e-127	UP
ENSOARG00000006534	DSG4	23:26023321-26063151	78.849	0.897805	6.45655	1.31885e-128	7.32388e-126	UP
ENSOARG00000002159	LRRC15	1:191436041-191437795	116.764	1.98088	5.88132	2.42887e-128	1.31591e-125	UP
ENSOARG00000013899	MYH3	11:29149877-29169247	130.366	0.0528245	11.2691	8.15049e-128	4.31064e-125	UP
ENSOARG00000018030	-	1:163225584-163294479	130.16	8.98338	3.85688	2.519e-127	1.30127e-124	UP
ENSOARG00000013431	LYG2	3:102017416-102024159	79.6702	0.125587	9.30921	1.1557e-125	5.83447e-123	UP
ENSOARG00000016473	-	11:41105175-41108801	1048.92	0.383945	11.4157	9.41646e-124	4.64817e-121	UP
ENSOARG00000015112	MYBPC1	3:170486337-170544238	236.412	0.0593953	11.9587	3.09366e-122	1.4939e-119	UP
ENSOARG00000015893	-	11:40948459-40972105	43.3673	0.0233098	10.8615	4.73263e-119	2.23672e-116	UP
ENSOARG00000012377	GSDMA	11:39871746-39884850	19.7172	0.937924	4.39384	1.08016e-118	4.99868e-116	UP
ENSOARG00000015608	KRT39	11:40738458-40745355	41.5968	0.0252517	10.6859	5.63787e-116	2.5558e-113	UP
ENSOARG00000015216	-	9:36308546-36324915	27.8743	0.558579	5.64103	3.061e-114	1.35988e-111	UP
ENSOARG00000017098	KRT85	3:133841890-133846309	436.464	9.8919	5.46347	3.25263e-113	1.41668e-110	UP
ENSOARG00000017148	-	3:133912776-133918028	490.178	0.326352	10.5527	4.43993e-112	1.89662e-109	UP
ENSOARG00000016036	-	11:41042320-41047434	693.284	0.489329	10.4684	5.01035e-110	2.0999e-107	UP
ENSOARG00000004566	-	14:44303105-44305265	77.1263	0.156395	8.94589	2.68259e-109	1.10349e-106	UP
ENSOARG00000009393	PLA2G2F	2:245388619-245398914	32.2155	0.326013	6.62668	1.13906e-108	4.60037e-106	UP
ENSOARG00000020831	GPRC5D	3:201807778-201813703	240.434	0.111084	11.0798	3.20739e-107	1.27224e-104	UP
ENSOARG00000021082	TCHHL1	1:100983293-100986597	33.5842	0.855579	5.29474	1.23989e-106	4.83189e-104	UP
ENSOARG00000008705	-	15:39966160-40150650	13.8457	1.37016	3.33702	6.09435e-106	2.33403e-103	UP
ENSOARG00000016218	-	11:41065181-41071332	713.53	0.227631	11.6141	3.37514e-105	1.27071e-102	UP
ENSOARG00000016942	TRPV3	11:23853979-23882032	13.3038	0.346806	5.26156	6.42508e-105	2.37867e-102	UP
ENSOARG00000005532	ACTBL2	16:21861501-21862631	35.6622	0.143732	7.95487	1.49157e-104	5.4315e-102	UP
ENSOARG00000014573	LIPM	22:10205783-10240383	40.0003	1.67137	4.58091	3.60543e-104	1.29173e-101	UP
ENSOARG00000016363	HOXC13	3:132422835-132429375	64.0377	3.37065	4.24782	5.66583e-103	1.9977e-100	UP
ENSOARG00000011486	MYH1	11:29027985-29055065	9.13602	0.106825	6.41825	6.19683e-103	2.15078e-100	UP
ENSOARG00000007268	MYH8	11:28953967-28981097	751.402	0.06156	13.5753	1.52025e-100	5.19527e-98	UP
ENSOARG00000016979	SLC6A14	X:112620307-112648242	22.9211	0.288658	6.31117	1.35775e-97	4.56964e-95	UP
ENSOARG00000010491	PSORS1C2	20:27083482-27084528	530.962	1.20905	8.77859	2.50408e-96	8.30195e-94	UP
ENSOARG00000019190	MYL1	2:210934024-210957923	471.176	0	Inf	6.25517e-95	2.04333e-92	UP
ENSOARG00000007109	ELOVL4	8:6787811-6798574	45.2537	2.15905	4.38957	1.08418e-94	3.49029e-92	UP
ENSOARG00000010953	XDH	3:92173045-92241272	4.61748	0.00730521	9.30397	1.27237e-93	4.0376e-91	UP
ENSOARG00000019642	FAR2	3:185005628-185058440	48.2186	2.47008	4.28696	1.49014e-93	4.66205e-91	UP
ENSOARG00000009785	CKM	14:52023707-52032525	363.597	0.0882794	12.008	4.8671e-93	1.50157e-90	UP
ENSOARG00000014290	KLK6	14:55991557-56000950	8.88032	0.0321298	8.11056	3.82623e-91	1.16428e-88	UP
ENSOARG00000001032	TMEM229B	7:76234651-76235157	65.5617	1.91242	5.09938	1.01489e-90	3.04646e-88	UP
ENSOARG00000015757	-	1:259940222-259940575	83.6235	0	Inf	1.43262e-90	4.24305e-88	UP
ENSOARG00000012744	NRAP	22:33013203-33088685	11.883	0.154342	6.26663	2.71598e-90	7.93816e-88	UP
ENSOARG00000002492	-	1:20751782-20776025	15.88	0.135109	6.87694	4.9023e-90	1.41422e-87	UP
ENSOARG00000019294	ABCA12	2:215939585-216150250	14.581	1.29499	3.49308	8.59946e-90	2.44897e-87	UP
ENSOARG00000006071	MYLPF	24:26577862-26579570	1256.55	0.159569	12.943	1.02566e-88	2.88393e-86	UP
ENSOARG00000014664	CTSH	18:24204978-24226654	115.942	7.67834	3.91647	2.82533e-87	7.84489e-85	UP
ENSOARG00000017130	-	3:133897662-133903960	747.867	0.328729	11.1517	2.25923e-83	6.19558e-81	UP
ENSOARG00000015180	BAMBI	13:35117182-35118653	60.4277	4.4569	3.7611	7.79208e-83	2.1108e-80	UP
ENSOARG00000009400	PLIN4	5:17192314-17200448	9.13081	0.314207	4.86096	2.48666e-82	6.65497e-80	UP
ENSOARG00000002313	-	1:200904235-200905122	50.8568	1.38157	5.20206	3.54585e-82	9.37666e-80	UP
ENSOARG00000015588	ATP6V1C2	3:19737455-19795960	40.0662	2.92377	3.77648	9.31338e-82	2.43386e-79	UP
ENSOARG00000015514	MYOT	5:46724176-46739388	30.5063	0.00998138	11.5776	3.55242e-81	9.17558e-79	UP
ENSOARG00000015784	-	11:40867642-40935321	25.6483	0.0333081	9.58878	5.01151e-81	1.27955e-78	UP
ENSOARG00000004558	-	14:44262953-44265731	43.8622	0	Inf	9.90069e-81	2.49914e-78	UP
ENSOARG00000005194	-	21:49121961-49187027	7.1098	0.0103518	9.42379	1.98502e-80	4.95431e-78	UP
ENSOARG00000002327	ATG9B	4:112988244-112999581	9.96422	0.360515	4.78862	7.14599e-80	1.76371e-77	UP
ENSOARG00000003388	KLHL41	2:138842626-138856360	168.543	0.992102	7.40841	9.5619e-80	2.33405e-77	UP
ENSOARG00000013238	SLC39A8	6:22554766-22635293	43.4343	4.91537	3.14346	7.3857e-79	1.78324e-76	UP
ENSOARG00000004486	-	11:40766480-40766776	695.412	0.295924	11.1984	9.72865e-77	2.32368e-74	UP
ENSOARG00000010369	-	1:259937484-259938165	54.7518	0	Inf	1.32861e-76	3.13963e-74	UP
ENSOARG00000007911	KRTAP11-1	1:122929776-122930252	1578.2	0.672218	11.1971	2.55851e-76	5.98233e-74	UP
ENSOARG00000001892	PPP1R3A	4:54534231-54573286	30.0391	0	Inf	4.72194e-76	1.09259e-73	UP
ENSOARG00000008444	TMPRSS11E	6:83893826-83946666	13.1111	0.0225928	9.18072	1.50933e-75	3.45636e-73	UP
ENSOARG00000014800	IFIT3	22:10793261-10794709	60.6242	7.70706	2.97564	1.65826e-75	3.75867e-73	UP
ENSOARG00000015168	-	24:35432755-35438155	6.4333	0.0980725	6.03557	2.86797e-75	6.43498e-73	UP
ENSOARG00000015100	ANGPT1	9:69482154-69934561	5.41053	47.2396	-3.12615	7.26027e-75	1.61272e-72	DOWN
ENSOARG00000000091	-	11:40786373-40786669	1535.66	0.821975	10.8675	5.52111e-74	1.21426e-71	UP
ENSOARG00000011393	AMBN	6:85609383-85620397	17.9899	0.21979	6.35491	6.91766e-74	1.50649e-71	UP
ENSOARG00000008194	TMPRSS11F	6:83691691-83787544	10.256	0.110979	6.53004	1.83444e-73	3.95615e-71	UP
ENSOARG00000019354	SLC7A8	7:21302166-21353769	11.0199	0.294195	5.2272	6.86633e-73	1.46656e-70	UP
ENSOARG00000011945	-	24:33207713-33230245	181.752	31.9339	2.50881	1.5933e-72	3.37067e-70	UP
ENSOARG00000007100	TGM3	13:52130353-52173973	73.7974	7.88755	3.22592	1.70312e-72	3.56901e-70	UP
ENSOARG00000004837	SBSN	14:45291664-45296230	86.4747	8.72863	3.30845	4.30687e-72	8.94099e-70	UP
ENSOARG00000006566	TNNC2	13:74136455-74137506	533.072	0.196621	11.4047	5.36297e-72	1.10303e-69	UP
ENSOARG00000005566	DLX3	11:36195487-36198981	57.6634	2.89181	4.31761	5.83197e-72	1.18849e-69	UP
ENSOARG00000008385	-	2:29185911-29189702	306.593	47.9288	2.67736	2.35113e-71	4.74779e-69	UP
ENSOARG00000015117	-	24:35409415-35412574	27.2558	0.256216	6.73306	1.69603e-70	3.39404e-68	UP
ENSOARG00000005748	MYOM2	26:1180913-1244337	21.4131	0.0985167	7.76391	2.61045e-70	5.17731e-68	UP
ENSOARG00000000746	-	25:41191066-41193792	109.239	1.11801	6.6104	1.64179e-68	3.22734e-66	UP
ENSOARG00000019146	TGM1	7:20524488-20538003	20.5942	1.61778	3.67015	1.95418e-68	3.80774e-66	UP
ENSOARG00000006513	SERPINB13	23:62045722-62057218	10.7983	0.0950539	6.82784	5.61685e-67	1.08493e-64	UP
ENSOARG00000015647	-	6:25401717-25417167	8.06825	0.0514322	7.29344	8.38434e-67	1.60553e-64	UP
ENSOARG00000016883	KRT77	3:133543311-133555872	67.6893	2.38541	4.82662	7.28952e-66	1.38395e-63	UP
ENSOARG00000003857	-	1:234351940-234380044	8.40576	0.14835	5.8243	1.47383e-64	2.77442e-62	UP
ENSOARG00000012814	ARHGAP36	X:98480825-98489542	7.56826	0	Inf	6.12937e-64	1.14413e-61	UP
ENSOARG00000015711	-	11:40811713-40812242	305.107	0.171756	10.7947	6.32791e-64	1.17135e-61	UP
ENSOARG00000016328	-	11:41084470-41088829	247.792	0.253761	9.93144	4.31323e-63	7.91817e-61	UP
ENSOARG00000003299	SLC15A1	10:74974925-75003706	7.75974	0.251109	4.94963	5.36427e-62	9.76693e-60	UP
ENSOARG00000004496	-	11:40773345-40773641	282.602	0.46849	9.23654	7.49071e-62	1.35277e-59	UP
ENSOARG00000019515	PLB1	3:35327956-35449712	5.88963	0.17137	5.10299	1.57068e-60	2.81367e-58	UP
ENSOARG00000021093	-	1:101181173-101280873	152.042	0.87394	7.44272	1.76103e-60	3.12942e-58	UP
ENSOARG00000020466	PLA2G4E	7:34414085-34447617	6.50484	0.22325	4.86478	2.06927e-60	3.648e-58	UP
ENSOARG00000000670	-	AMGL01120222.1:12766-21094	16.0262	1.31883	3.6031	3.7404e-60	6.54217e-58	UP
ENSOARG00000011750	MYL4	11:45705716-45718546	95.0592	0.62099	7.25811	2.31786e-59	4.02239e-57	UP
ENSOARG00000020891	ANXA9	1:99844154-99853301	21.3102	1.27417	4.06392	5.44309e-59	9.37266e-57	UP
ENSOARG00000018232	-	14:23434607-23461402	12.8537	0.463648	4.79301	2.21758e-58	3.78916e-56	UP
ENSOARG00000011052	EEF1A2	13:53482080-53488365	23.4586	0.129921	7.49634	2.74167e-58	4.64891e-56	UP
ENSOARG00000018377	MT4	14:23560430-23562844	74.0082	0	Inf	3.85546e-58	6.48798e-56	UP
ENSOARG00000000815	-	1:123653763-123654257	406.773	0.201308	10.9806	6.70915e-58	1.12053e-55	UP
ENSOARG00000020568	PDZK1	1:98037939-98096152	26.7078	2.79538	3.25614	2.24352e-57	3.71905e-55	UP
ENSOARG00000015681	KRT40	11:40751314-40762811	7.20883	0.514981	3.80718	2.74935e-57	4.52379e-55	UP
ENSOARG00000020616	ANKRD35	1:98228230-98243909	15.0494	2.21027	2.76741	3.02986e-57	4.9487e-55	UP
ENSOARG00000011055	PADI1	2:248168842-248189290	10.9127	0.141213	6.27198	5.39807e-57	8.75236e-55	UP
ENSOARG00000020993	SELENBP1	1:100169975-100178510	112.617	6.14315	4.19631	1.07561e-56	1.73134e-54	UP
ENSOARG00000004823	DMKN	14:45269740-45281711	95.477	10.8697	3.13485	1.95606e-56	3.1259e-54	UP
ENSOARG00000020163	CASQ2	1:92171986-92243108	19.5687	0.108804	7.49066	4.2257e-56	6.70468e-54	UP
ENSOARG00000019993	ACTC1	7:27279050-27284876	107.669	0.994979	6.75772	8.99016e-56	1.4163e-53	UP
ENSOARG00000000098	-	11:40819575-40820042	182.569	0.0349753	12.3498	2.74287e-55	4.29066e-53	UP
ENSOARG00000002793	CYP4F22	5:7390664-7414174	15.0296	0.812352	4.20956	4.09403e-55	6.35949e-53	UP
ENSOARG00000022521	NEAT1_3	21:42926795-42926953	1003.82	201.126	2.31932	1.2097e-54	1.86605e-52	UP
ENSOARG00000018613	ALOX15B	11:27256343-27268302	7.30803	0.944502	2.95186	1.37971e-54	2.11362e-52	UP
ENSOARG00000001872	HSPB8	17:55714371-55726502	109.716	14.0999	2.96001	1.88427e-54	2.8668e-52	UP
ENSOARG00000010854	JUNB	5:10817372-10818283	42.2977	5.66408	2.90067	4.24469e-54	6.4141e-52	UP
ENSOARG00000003852	TNNI2	21:48802868-48805457	78.0078	0.547685	7.15413	1.39904e-53	2.09979e-51	UP
ENSOARG00000008659	NEB	2:156650358-156853665	46.0982	2.0991	4.45687	1.85627e-53	2.76733e-51	UP
ENSOARG00000016865	KRT36	11:41180429-41184184	10.7006	0.0151691	9.46235	2.69038e-53	3.98409e-51	UP
ENSOARG00000025568	-	1:123331825-123342291	727.108	0.508733	10.481	5.58455e-53	8.21521e-51	UP
ENSOARG00000019423	ENDOU	3:138657152-138673409	28.0325	2.55407	3.45624	8.64851e-53	1.26388e-50	UP
ENSOARG00000005438	OBSCN	5:2379625-2595327	4.49926	0.103219	5.4459	3.03257e-52	4.40278e-50	UP
ENSOARG00000004881	TM4SF1	1:236838709-236846095	113.744	26.1843	2.11901	3.93227e-52	5.67192e-50	UP
ENSOARG00000026118	-	21:43215825-43274345	6.53092	0.850246	2.94133	5.41667e-52	7.76261e-50	UP
ENSOARG00000015193	AWAT1	X:59698913-59705026	10.5716	0.249342	5.40593	3.4536e-51	4.91762e-49	UP
ENSOARG00000011768	CYFIP2	5:66266758-66376783	11.5488	1.38395	3.06089	3.999e-51	5.65795e-49	UP
ENSOARG00000010213	MYOM1	23:37599839-37713875	16.5519	0.288944	5.84006	5.62824e-51	7.91266e-49	UP
ENSOARG00000018480	FAM83G	11:33771716-33801519	21.9119	3.46476	2.66088	6.3609e-51	8.88645e-49	UP
ENSOARG00000006969	TGM6	13:52030761-52067109	5.2837	0.234283	4.49522	7.87268e-51	1.09297e-48	UP
ENSOARG00000017105	KRT14	11:41277222-41284786	86.806	12.1407	2.83794	8.88825e-51	1.2263e-48	UP
ENSOARG00000003713	ACTN2	25:9356575-9438266	57.8602	4.24784	3.76777	1.15909e-50	1.58932e-48	UP
ENSOARG00000010426	SFTPC	2:43191964-43194442	32.9702	1.77755	4.2132	1.42996e-50	1.9487e-48	UP
ENSOARG00000006621	RNF180	16:15082900-15388087	6.87494	0.781504	3.13702	3.23379e-50	4.38001e-48	UP
ENSOARG00000014100	PROM2	3:104347513-104362161	15.3399	2.64578	2.53552	5.52629e-50	7.43973e-48	UP
ENSOARG00000006220	FA2H	14:1535548-1589064	23.0824	0.60564	5.25219	6.55581e-50	8.77254e-48	UP
ENSOARG00000020185	-	2:220325615-220332415	147.979	4.35987	5.08496	8.12806e-50	1.08113e-47	UP
ENSOARG00000020724	MGP	3:199861166-199864509	184.344	31.1579	2.56473	9.32779e-50	1.23332e-47	UP
ENSOARG00000006382	UNC5B	25:27264279-27284918	23.3874	4.4596	2.39075	1.16447e-49	1.53055e-47	UP
ENSOARG00000016678	SOAT1	12:58700517-58751930	43.5921	8.20871	2.40884	2.19688e-49	2.87055e-47	UP
ENSOARG00000003074	-	24:3422948-3435092	23.9083	0.52546	5.50779	5.41692e-49	7.03661e-47	UP
ENSOARG00000012189	DGAT2	15:53337912-53356145	23.1738	2.84555	3.02572	8.70435e-49	1.12413e-46	UP
ENSOARG00000004925	MYPN	25:24413625-24498304	8.6734	0	Inf	2.02705e-48	2.60271e-46	UP
ENSOARG00000007114	ELOVL7	16:18549747-18578013	25.6148	6.11719	2.06604	4.77946e-48	6.10151e-46	UP
ENSOARG00000000611	LDB3	25:40917748-40978158	10.569	0.345641	4.93442	5.60853e-48	7.11899e-46	UP
ENSOARG00000014009	DUSP2	3:104100669-104102202	15.2819	0.21186	6.17257	1.29218e-47	1.63086e-45	UP
ENSOARG00000011792	ACSL5	22:31836040-31897597	21.7041	3.61112	2.58745	1.53151e-47	1.92201e-45	UP
ENSOARG00000014051	ALDH3B2	21:44780244-44784539	10.8656	0.691379	3.97414	1.64697e-47	2.05529e-45	UP
ENSOARG00000005808	CAPN12	14:47662818-47674295	9.37842	0.396618	4.56352	1.84182e-47	2.28561e-45	UP
ENSOARG00000002132	ATP2A1	24:25931953-25950361	45.5691	0.775446	5.87689	1.91421e-47	2.36224e-45	UP
ENSOARG00000017779	MYL2	17:54295568-54303068	15.0581	0.192922	6.28638	2.57612e-47	3.16151e-45	UP
ENSOARG00000015540	KRT23	11:40690641-40707235	109.468	11.9919	3.19038	2.88932e-47	3.5264e-45	UP
ENSOARG00000018638	FOXN1	11:19607474-19627347	26.3564	2.57377	3.35619	2.952e-47	3.58321e-45	UP
ENSOARG00000000593	-	1:102492586-102495128	293.733	2.91055	6.65707	4.08852e-47	4.93578e-45	UP
ENSOARG00000006966	UNC45B	11:14507566-14538339	21.813	0.0205736	10.0502	8.93249e-47	1.07253e-44	UP
ENSOARG00000011939	PROCR	13:64012722-64016764	38.2123	2.70665	3.81946	1.00863e-46	1.20455e-44	UP
ENSOARG00000008997	PYGM	21:42295599-42307126	36.6594	0.618236	5.88988	1.06732e-46	1.26783e-44	UP
ENSOARG00000015169	IFIT2	22:10770400-10776591	50.2993	6.30981	2.99487	1.46751e-46	1.73392e-44	UP
ENSOARG00000025552	-	1:101515087-101517609	3.82934	0	Inf	4.13417e-46	4.85885e-44	UP
ENSOARG00000005941	TNC	2:8640017-8711203	10.5618	45.5939	-2.10998	4.28964e-46	5.01504e-44	DOWN
ENSOARG00000014644	CAPN8	12:25081358-25156543	8.83562	0.930954	3.24655	4.56068e-46	5.304e-44	UP
ENSOARG00000011802	OTOP2	11:55492456-55501215	6.28151	0	Inf	4.9711e-46	5.7512e-44	UP
ENSOARG00000001202	PLK3	1:19251263-19255855	21.7143	4.27975	2.34304	6.34719e-46	7.30519e-44	UP
ENSOARG00000000659	KRTAP8-1	1:123013704-123013892	1677.61	1.15568	10.5035	8.39546e-46	9.6128e-44	UP
ENSOARG00000000772	PLCD1	19:11399763-11417782	48.6186	13.028	1.89989	1.73863e-45	1.98052e-43	UP
ENSOARG00000003875	FAM46B	2:239081805-239088254	30.548	4.83413	2.65975	1.7579e-45	1.99225e-43	UP
ENSOARG00000017506	-	1:71439658-71503934	8.25578	0.34911	4.56365	2.94914e-45	3.32535e-43	UP
ENSOARG00000011271	TMOD1	2:49732938-49799978	11.8715	0.608976	4.28498	3.00415e-45	3.37026e-43	UP
ENSOARG00000000104	-	11:40855369-40855767	143.403	0.126672	10.1448	3.43434e-45	3.83351e-43	UP
ENSOARG00000001516	SERINC2	2:235085858-235104700	33.6304	5.99757	2.48731	4.88867e-45	5.4296e-43	UP
ENSOARG00000017089	GJB2	10:36271774-36272454	35.2276	4.60941	2.93405	6.55584e-45	7.24502e-43	UP
ENSOARG00000013050	SLC9A2	3:99015266-99074742	5.05715	0.104886	5.59143	9.79899e-45	1.07755e-42	UP
ENSOARG00000010780	SRMS	13:53446523-53452415	8.20538	0.183127	5.48565	1.37113e-44	1.50035e-42	UP
ENSOARG00000008975	MYH11	24:14094951-14204211	34.5829	6.43964	2.42501	2.96508e-44	3.2286e-42	UP
ENSOARG00000015194	CRYAB	15:21674873-21677754	60.1957	6.16117	3.28838	5.54424e-44	6.00752e-42	UP
ENSOARG00000010787	ACSS2	13:63747999-63791523	30.7695	5.6194	2.45301	6.38683e-44	6.88692e-42	UP
ENSOARG00000016955	-	15:16723826-16723918	521.211	0.183636	11.4708	6.47984e-44	6.92541e-42	UP
ENSOARG00000018621	CNN1	5:13552884-13560118	27.174	2.80668	3.27529	6.48487e-44	6.92541e-42	UP
ENSOARG00000006867	MYOM3	2:241691327-241739483	32.399	1.16489	4.79769	9.4571e-42	1.00512e-39	UP
ENSOARG00000000947	KRTAP27-1	1:123767671-123768300	60.6581	0	Inf	1.2222e-41	1.2928e-39	UP
ENSOARG00000016068	SMPX	X:19010527-19029590	79.9883	0	Inf	1.37974e-41	1.45252e-39	UP
ENSOARG00000000342	SPRR3	1:101868308-101930299	535.462	43.5775	3.61913	1.43578e-41	1.50438e-39	UP
ENSOARG00000013088	ATP1B4	X:99081104-99099072	14.702	0.203085	6.17778	1.54387e-41	1.61005e-39	UP
ENSOARG00000006950	YOD1	12:4136253-4138978	49.5937	12.1305	2.03152	1.74343e-41	1.80966e-39	UP
ENSOARG00000014748	-	21:40081840-40084698	36.6106	0	Inf	4.3127e-41	4.45572e-39	UP
ENSOARG00000020835	IL1F10	3:59778179-59795239	8.95031	0.179788	5.63757	5.30442e-41	5.45496e-39	UP
ENSOARG00000014652	TNS4	11:40276427-40294223	13.1549	1.92607	2.77188	1.26555e-40	1.29547e-38	UP
ENSOARG00000004472	CASP14	5:7890876-7895099	20.7807	1.10416	4.23423	2.69349e-40	2.74452e-38	UP
ENSOARG00000003414	CYP4X1	1:21417876-21467954	6.40475	0	Inf	3.37263e-40	3.42083e-38	UP
ENSOARG00000008349	TACSTD2	1:32857419-33055103	54.0687	14.3781	1.91092	6.83467e-40	6.90084e-38	UP
ENSOARG00000020121	CSTA	1:185039018-185050404	64.5829	7.80491	3.0487	7.83217e-40	7.87222e-38	UP
ENSOARG00000008058	SDR9C7	3:162428460-162436986	11.7343	0.313774	5.22487	8.41833e-40	8.42326e-38	UP
ENSOARG00000015818	LMO7	10:51139303-51358374	32.286	7.69311	2.06927	2.7938e-39	2.7829e-37	UP
ENSOARG00000008140	AHNAK2	18:68080130-68102383	20.4653	4.62873	2.14449	3.0302e-39	3.0049e-37	UP
ENSOARG00000016176	CHD7	9:39170132-39303273	6.97446	1.54515	2.17433	7.95493e-39	7.85346e-37	UP
ENSOARG00000008822	CRAT	3:7302944-7314087	47.1493	13.2871	1.82721	8.93009e-39	8.77717e-37	UP
ENSOARG00000017197	KRT80	3:134021407-134042991	40.2824	7.67473	2.39196	9.37394e-39	9.17283e-37	UP
ENSOARG00000016951	KRT13	11:41198168-41202367	24.9467	322.839	-3.6939	9.90195e-39	9.64702e-37	DOWN
ENSOARG00000003297	GABRP	16:2759563-2779410	65.3933	13.8516	2.23909	1.22938e-38	1.1925e-36	UP
ENSOARG00000001605	-	19:51536698-51547252	5.14588	0	Inf	2.02538e-38	1.95608e-36	UP
ENSOARG00000011018	PADI4	2:248079972-248113395	3.04272	0.0629403	5.59523	3.06687e-38	2.94911e-36	UP
ENSOARG00000018214	CWH43	6:67594632-67647488	5.09772	0.218632	4.54327	4.02214e-38	3.85103e-36	UP
ENSOARG00000007941	KAP7	1:122988317-122988574	1174.81	0.940722	10.2864	6.22306e-38	5.93274e-36	UP
ENSOARG00000007388	MSX1	6:103876946-103880880	16.6406	0.941385	4.14378	7.32178e-38	6.95037e-36	UP
ENSOARG00000004609	CALML5	13:42268085-42268534	226.246	51.7241	2.12898	8.00525e-38	7.56684e-36	UP
ENSOARG00000007947	TMEM178A	3:84387602-84403405	0.412983	18.7635	-5.5057	8.72998e-38	8.21691e-36	DOWN
ENSOARG00000017175	-	3:133950798-133959380	37.3229	0.501734	6.21699	1.07367e-37	1.00631e-35	UP
ENSOARG00000012939	CCDC155	14:54891541-54912955	17.9514	4.13447	2.11832	1.17678e-37	1.09831e-35	UP
ENSOARG00000014436	-	6:25056613-25070887	9.63447	0.0581181	7.37307	1.65042e-37	1.53392e-35	UP
ENSOARG00000003927	DUSP14	11:13388985-13389581	38.9469	4.10758	3.24515	2.00408e-37	1.85486e-35	UP
ENSOARG00000011889	TPM2	2:52537459-52544952	402.485	35.5813	3.49974	2.18363e-37	2.01265e-35	UP
ENSOARG00000004222	ABHD5	19:15488893-15526261	32.4436	6.55616	2.30701	3.43206e-37	3.15026e-35	UP
ENSOARG00000000287	KPRP	1:101607353-101612644	6.38559	0.454466	3.81258	6.24847e-37	5.71183e-35	UP
ENSOARG00000016491	-	17:2468980-2473980	13.0169	0.290751	5.48447	1.57224e-36	1.43132e-34	UP
ENSOARG00000011340	MMP16	9:86978756-87360859	18.5289	4.87942	1.925	1.84042e-36	1.66862e-34	UP
ENSOARG00000011554	SLC30A1	12:70015802-70019084	73.5725	22.3109	1.72142	3.88596e-36	3.50889e-34	UP
ENSOARG00000015865	-	11:40879190-40885944	4.73678	0.179075	4.72527	4.76443e-36	4.28471e-34	UP
ENSOARG00000011082	GABBR2	2:48929785-49175240	1.64556	12.1355	-2.88258	9.24078e-36	8.27683e-34	DOWN
ENSOARG00000000155	CPM	3:150801360-150873795	16.0143	2.26618	2.82102	1.94075e-35	1.73132e-33	UP
ENSOARG00000011748	ADGRF2	20:20765718-20790284	3.07345	0.0789128	5.28345	2.4337e-35	2.16239e-33	UP
ENSOARG00000016285	GDF-8	2:118144443-118149433	32.7768	0.993348	5.04423	3.12624e-35	2.76666e-33	UP
ENSOARG00000001138	-	6:36252541-36306670	11.1136	0.889461	3.64325	3.88371e-35	3.42337e-33	UP
ENSOARG00000021173	RDH12	7:76472655-76480520	23.5692	4.63526	2.34618	7.02075e-35	6.1641e-33	UP
ENSOARG00000000697	TNNT3	JH922959.1:17616-26464	21.3222	0.391182	5.76837	7.16528e-35	6.26623e-33	UP
ENSOARG00000007035	KLHL31	20:6965816-6969382	8.7839	0.0376363	7.86659	9.48072e-35	8.25863e-33	UP
ENSOARG00000004970	-	1:236943080-236988212	2.41003	0.200884	3.58461	9.92925e-35	8.61557e-33	UP
ENSOARG00000026023	-	3:131586302-131591585	79.9645	0.646125	6.9514	1.20557e-34	1.04199e-32	UP
ENSOARG00000010998	COL15A1	2:48487007-48588324	94.717	28.4558	1.7349	1.67109e-34	1.43876e-32	UP
ENSOARG00000021154	SPTB	7:73801139-73870135	15.5467	1.34386	3.53216	1.98547e-34	1.70282e-32	UP
ENSOARG00000013487	PLXNA2	12:73261010-73466213	17.3119	4.83457	1.8403	2.72914e-34	2.33163e-32	UP
ENSOARG00000014087	SCN4A	11:47563592-47595132	2.12135	0.0128584	7.36613	4.13114e-34	3.5159e-32	UP
ENSOARG00000020659	HFE2	1:98355947-98358213	10.7801	0.0354972	8.24645	8.38765e-34	7.11126e-32	UP
ENSOARG00000004327	GNMT	20:16668004-16671330	19.2025	2.17601	3.14153	1.0906e-33	9.21123e-32	UP
ENSOARG00000001170	LTBP2	7:82705072-82812634	24.7599	7.52001	1.7192	1.129e-33	9.4994e-32	UP
ENSOARG00000009265	-	8:21215915-21221243	11.6466	0.230385	5.65973	2.33248e-33	1.9478e-31	UP
ENSOARG00000014890	SPTSSB	1:224110906-224111133	106.275	7.4871	3.82726	2.33238e-33	1.9478e-31	UP
ENSOARG00000026376	-	11:41007224-41010916	2.7312	0.00672492	8.6658	2.73439e-33	2.27487e-31	UP
ENSOARG00000009340	TMEM86A	21:25400717-25403895	6.5443	0.892918	2.87364	3.76797e-33	3.12306e-31	UP
ENSOARG00000017986	DNASE1L2	24:1743305-1745028	11.0349	0.113913	6.598	4.35725e-33	3.59805e-31	UP
ENSOARG00000010474	HR	2:43221081-43236470	54.5494	14.7717	1.88473	4.66478e-33	3.83773e-31	UP
ENSOARG00000020312	-	7:33499185-33500057	62.0225	1.10472	5.81104	5.90997e-33	4.84421e-31	UP
ENSOARG00000002376	POF1B	X:73102187-73209014	35.7865	9.50259	1.91302	6.45723e-33	5.27333e-31	UP
ENSOARG00000016568	K38	11:41117817-41140584	30.6713	0.012539	11.2562	8.48569e-33	6.90449e-31	UP
ENSOARG00000001815	-	13:60693072-60704821	2.81145	0.189869	3.88824	1.10873e-32	8.98841e-31	UP
ENSOARG00000018645	ELF5	15:63218889-63243784	41.3962	9.81143	2.07696	1.45607e-32	1.17613e-30	UP
ENSOARG00000000820	APOBEC2	20:15063505-15073864	46.7536	1.51829	4.94456	1.87262e-32	1.50712e-30	UP
ENSOARG00000009106	ACPP	1:255352734-255409246	17.9876	1.3492	3.73683	3.24001e-32	2.59821e-30	UP
ENSOARG00000020293	SPINT1	7:33394086-33404951	24.8498	7.47317	1.73344	3.76482e-32	3.0082e-30	UP
ENSOARG00000007959	SPTBN2	21:44008864-44040998	52.5149	17.6141	1.576	8.16243e-32	6.49864e-30	UP
ENSOARG00000014396	KLK10	14:56037355-56041348	102.65	16.8599	2.60606	1.08243e-31	8.58714e-30	UP
ENSOARG00000018302	SFN	2:239211367-239212113	108.009	24.7265	2.12702	1.19635e-31	9.45715e-30	UP
ENSOARG00000018326	CSDC2	3:216653170-216655740	38.6259	3.35013	3.52728	1.22391e-31	9.6407e-30	UP
ENSOARG00000001682	A2ML1	3:205801838-205853818	0.283465	3.58698	-3.66153	2.10391e-31	1.65139e-29	DOWN
ENSOARG00000014611	ADTRP	20:43584432-43652236	26.0951	2.71205	3.26632	2.61025e-31	2.0416e-29	UP
ENSOARG00000004980	MATN4	13:73137854-73150151	92.508	18.8629	2.29403	3.26342e-31	2.54352e-29	UP
ENSOARG00000007876	MYOZ1	25:29494918-29500989	37.3631	0.720112	5.69725	4.53597e-31	3.52299e-29	UP
ENSOARG00000019120	MYO18B	17:65228017-65452813	5.34815	0.410289	3.70433	4.8798e-31	3.77683e-29	UP
ENSOARG00000004018	SPINK5	5:56804753-56891975	129.271	38.5282	1.74641	6.15343e-31	4.74605e-29	UP
ENSOARG00000005506	ENO3	11:26055427-26059849	138.109	3.96247	5.12326	9.02323e-31	6.9354e-29	UP
ENSOARG00000017972	-	19:57341756-57343232	14.7712	0.0468454	8.30066	9.81639e-31	7.51902e-29	UP
ENSOARG00000016717	MYOZ2	6:6265305-6302669	25.4821	0.900356	4.82284	1.04613e-30	7.98544e-29	UP
ENSOARG00000021156	GPX2	7:73975782-73978551	24.2321	1.24388	4.284	1.4761e-30	1.1229e-28	UP
ENSOARG00000020837	IL36RN	3:59796672-59801932	6.44182	0.878492	2.87437	1.67292e-30	1.26828e-28	UP
ENSOARG00000011876	FADS6	11:55522590-55537259	10.8767	1.62653	2.74137	1.81103e-30	1.36831e-28	UP
ENSOARG00000010033	LMOD3	19:32405339-32420823	18.5315	0.68122	4.76571	1.9408e-30	1.46139e-28	UP
ENSOARG00000025186	-	11:40814602-40815081	13.3565	0	Inf	2.26113e-30	1.69684e-28	UP
ENSOARG00000005704	RYR1	14:47426122-47552121	19.7476	1.39495	3.82339	2.37466e-30	1.77604e-28	UP
ENSOARG00000003421	LAP3	6:37092323-37118578	34.3003	9.42427	1.86377	2.61655e-30	1.95038e-28	UP
ENSOARG00000008951	LYPD5	14:51072917-51077252	4.43082	0.134107	5.04611	3.29932e-30	2.4511e-28	UP
ENSOARG00000006264	ACER1	5:15726237-15748767	19.5305	2.11496	3.20703	3.64291e-30	2.69733e-28	UP
ENSOARG00000009338	FAM26E	8:21258746-21263198	20.7406	2.47922	3.0645	4.17845e-30	3.08358e-28	UP
ENSOARG00000018081	BPIFC	3:176109798-176148459	10.8536	1.5994	2.76257	5.94518e-30	4.37286e-28	UP
ENSOARG00000010469	ATP6V0A4	4:102172027-102220863	3.15572	0.0296172	6.73539	8.39657e-30	6.15555e-28	UP
ENSOARG00000011463	IER3	20:27350693-27351260	76.9995	12.2269	2.65479	8.92029e-30	6.51798e-28	UP
ENSOARG00000015155	DGAT2L6	X:59642085-59662946	7.08046	0.185664	5.25308	1.05503e-29	7.68372e-28	UP
ENSOARG00000015263	CTSB	2:104431014-104438581	271.273	90.5718	1.58261	1.15331e-29	8.37205e-28	UP
ENSOARG00000013116	CA3	9:89665649-89675609	30.0603	0.19778	7.24782	1.61121e-29	1.16579e-27	UP
ENSOARG00000019673	UPK1B	1:182305674-182321364	1.01347	16.8631	-4.05649	2.03817e-29	1.46993e-27	DOWN
ENSOARG00000004312	TNNC1	19:48403558-48406316	32.1459	0.210562	7.25425	2.38954e-29	1.71776e-27	UP
ENSOARG00000020816	RORA	7:46356376-46741209	25.5771	8.29685	1.62422	3.29826e-29	2.36337e-27	UP
ENSOARG00000018782	ALOXE3	11:27299950-27321627	4.39591	0.667991	2.71826	4.47926e-29	3.19928e-27	UP
ENSOARG00000001731	CIDEA	23:43145365-43155613	13.2048	0.399143	5.04801	4.75496e-29	3.38532e-27	UP
ENSOARG00000018796	-	7:18308126-18416561	12.1723	42.9706	-1.81974	4.88874e-29	3.46944e-27	DOWN
ENSOARG00000011575	TCAP	11:39610875-39611610	53.1466	1.97558	4.74963	6.84665e-29	4.84346e-27	UP
ENSOARG00000020562	LIPH	1:199837740-199888197	6.37631	0.923779	2.7871	7.83277e-29	5.52347e-27	UP
ENSOARG00000013193	CPZ	6:114199532-114221428	61.7471	14.7882	2.06192	8.23441e-29	5.78832e-27	UP
ENSOARG00000004551	-	14:44257056-44258466	13.9642	0	Inf	9.68136e-29	6.78398e-27	UP
ENSOARG00000013964	MYBPC2	14:55623623-55647351	6.37073	0.313152	4.34652	1.57583e-28	1.10075e-26	UP
ENSOARG00000026375	-	11:40814530-41000908	13.7122	0.516202	4.73139	1.60813e-28	1.11979e-26	UP
ENSOARG00000005992	NCCRP1	14:48086970-48092858	4.03759	0.164313	4.61897	1.77607e-28	1.23287e-26	UP
ENSOARG00000006055	SORBS1	22:16075857-16306240	16.8674	5.36018	1.65388	2.2792e-28	1.57719e-26	UP
ENSOARG00000001133	XKRX	X:125199097-125212665	9.41229	2.08411	2.17512	2.40046e-28	1.65595e-26	UP
ENSOARG00000009654	TGM5	18:53953811-53979745	4.51303	0.343523	3.71562	2.54827e-28	1.75247e-26	UP
ENSOARG00000001219	TXLNB	8:63935536-63987693	5.19538	0.145134	5.16178	3.0189e-28	2.06971e-26	UP
ENSOARG00000003437	PITX2	6:14934427-14955991	4.44157	16.1337	-1.86094	3.40647e-28	2.32561e-26	DOWN
ENSOARG00000006391	SERPINB5	23:61974470-61989454	178.21	53.8435	1.72673	3.41309e-28	2.32561e-26	UP
ENSOARG00000016878	SYNPO2	6:6405602-6608518	13.5874	4.8538	1.48509	5.67267e-28	3.85342e-26	UP
ENSOARG00000012921	ACSM1	24:18189038-18245264	8.32235	1.80815	2.20248	7.52287e-28	5.09468e-26	UP
ENSOARG00000004896	SYTL2	21:9240779-9306227	14.9959	3.45676	2.11708	1.00825e-27	6.80738e-26	UP
ENSOARG00000014456	KLK12	14:56045952-56054035	3.27718	0.406532	3.01101	1.02866e-27	6.92411e-26	UP
ENSOARG00000019965	FMN1	7:26459349-26748628	4.54175	0.866192	2.39049	1.40568e-27	9.43332e-26	UP
ENSOARG00000013636	CDKN1A	20:10678753-10680684	101.016	16.9899	2.57184	1.61055e-27	1.07756e-25	UP
ENSOARG00000014761	ATP12A	10:36838524-36858872	8.64192	1.37367	2.65332	2.29893e-27	1.53352e-25	UP
ENSOARG00000007452	HSPA6	1:111014975-111016714	18.6409	0.958795	4.28111	2.31604e-27	1.54031e-25	UP
ENSOARG00000003184	NUPR1	24:26091081-26091741	235.614	56.929	2.04919	2.54379e-27	1.68672e-25	UP
ENSOARG00000014970	FAM20A	11:60554447-60595977	18.939	5.35289	1.82297	2.70404e-27	1.78765e-25	UP
ENSOARG00000014704	ABCA9	11:60387154-60435471	7.71574	1.57556	2.29194	2.78079e-27	1.83293e-25	UP
ENSOARG00000011997	UBA7	19:50365134-50389072	6.37811	1.70248	1.90549	3.16793e-27	2.07579e-25	UP
ENSOARG00000012242	FAM83C	13:64118277-64123903	15.6381	3.66827	2.09189	3.16225e-27	2.07579e-25	UP
ENSOARG00000015298	GRHL1	3:19044119-19089445	76.7097	26.3056	1.54404	3.45852e-27	2.25953e-25	UP
ENSOARG00000000707	S100A1	1:102635347-102639148	12.902	0.516865	4.64166	3.53765e-27	2.30445e-25	UP
ENSOARG00000000463	-	1:102339513-102342572	10.6156	0	Inf	4.35272e-27	2.82431e-25	UP
ENSOARG00000013044	-	2:66897804-66998532	24.7317	9.6348	1.36003	4.36113e-27	2.82431e-25	UP
ENSOARG00000017199	ADCY7	14:18158119-18219448	8.90129	2.90238	1.61678	4.40111e-27	2.84191e-25	UP
ENSOARG00000020858	AQP9	7:49083729-49133768	7.32812	0.368091	4.31531	4.82381e-27	3.10583e-25	UP
ENSOARG00000017316	TRIM55	9:43303392-43348329	7.54139	0.130319	5.85471	5.00351e-27	3.21223e-25	UP
ENSOARG00000014168	ASB2	18:57433067-57466054	2.55587	0.0636186	5.32822	5.55715e-27	3.55737e-25	UP
ENSOARG00000006766	ASB5	26:6462919-6501142	4.17231	0.0712332	5.87215	5.72106e-27	3.65178e-25	UP
ENSOARG00000004431	XIRP2	2:141116249-141165032	7.95776	0.234394	5.08536	5.96473e-27	3.79641e-25	UP
ENSOARG00000016134	KCNK7	21:43085494-43088116	15.8401	2.04934	2.95035	6.48205e-27	4.11388e-25	UP
ENSOARG00000020850	IL36G	3:59878840-59882435	9.70177	0	Inf	8.39868e-27	5.31509e-25	UP
ENSOARG00000015534	ATP6AP1L	5:79535728-79560118	1.38875	14.245	-3.3586	8.43798e-27	5.3248e-25	DOWN
ENSOARG00000016989	-	3:133710120-133871384	147.744	47.4075	1.63991	9.50113e-27	5.97872e-25	UP
ENSOARG00000011051	CRISPLD2	14:10472790-10513097	31.6745	7.11332	2.15473	1.37655e-26	8.63763e-25	UP
ENSOARG00000016724	HMGCR	7:6538008-6553818	63.5235	22.4822	1.49851	1.72612e-26	1.08007e-24	UP
ENSOARG00000019246	PNPLA3	3:218652470-218672240	4.67647	0.180717	4.69362	1.74321e-26	1.0877e-24	UP
ENSOARG00000005973	-	20:26735300-26736624	36.1629	6.34157	2.5116	3.08059e-26	1.91678e-24	UP
ENSOARG00000010822	-	11:9024347-9047592	19.1593	7.02643	1.44718	3.94454e-26	2.44749e-24	UP
ENSOARG00000000321	IDE	22:13608417-13669967	50.4891	18.6291	1.43842	4.3205e-26	2.67329e-24	UP
ENSOARG00000004210	NOS1	17:57393202-57480359	2.299	0.258713	3.15158	4.33918e-26	2.67739e-24	UP
ENSOARG00000014636	-	3:16573128-16590905	20.7174	2.39721	3.11141	4.77574e-26	2.9386e-24	UP
ENSOARG00000009471	NECTIN4	1:110634945-110649461	50.7509	19.709	1.36458	7.09347e-26	4.35269e-24	UP
ENSOARG00000013159	IL1R2	3:99664096-99683489	4.89016	0.361971	3.75593	7.96408e-26	4.87345e-24	UP
ENSOARG00000003514	GNG4	25:8344572-8377151	80.2726	12.7952	2.64931	8.14979e-26	4.97339e-24	UP
ENSOARG00000012108	ACTG2	3:95660587-95675679	39.3205	6.29052	2.64403	1.52392e-25	9.27421e-24	UP
ENSOARG00000006670	ACTN3	21:43889040-43900655	28.8657	1.14676	4.65372	1.89044e-25	1.14733e-23	UP
ENSOARG00000002901	-	AMGL01120784.1:21-5578	3.98664	0.0546591	6.18857	2.12081e-25	1.28364e-23	UP
ENSOARG00000007257	COL25A1	6:16489529-16618749	4.07832	32.9408	-3.01383	2.40597e-25	1.45228e-23	DOWN
ENSOARG00000014124	PTPRE	22:46388779-46432003	10.4885	2.79442	1.90819	4.83492e-25	2.91052e-23	UP
ENSOARG00000015286	SEMA3A	4:36080396-36625533	18.6943	56.4878	-1.59534	6.13028e-25	3.68032e-23	DOWN
ENSOARG00000005476	ALPK2	23:57817552-57942973	1.23299	0.0432666	4.83277	7.37462e-25	4.41543e-23	UP
ENSOARG00000009537	-	22:29958471-30018452	11.7332	0.72737	4.01176	1.12402e-24	6.7118e-23	UP
ENSOARG00000005779	PAQR7	2:240110484-240111459	3.76946	0.0833668	5.49874	1.18519e-24	7.05805e-23	UP
ENSOARG00000007888	PKP3	21:49653790-49658605	10.3085	2.23933	2.2027	1.333e-24	7.91708e-23	UP
ENSOARG00000019362	-	1:8036460-8054433	57.7025	5.41527	3.41353	1.34523e-24	7.96841e-23	UP
ENSOARG00000019245	TRIM54	3:34240617-34261762	4.81965	0.0331811	7.18242	1.74337e-24	1.02994e-22	UP
ENSOARG00000015145	MYF6	3:116604900-116606136	8.49155	0	Inf	2.05221e-24	1.20917e-22	UP
ENSOARG00000012190	-	1:262656552-262668911	6.31805	0.0433028	7.18888	2.08923e-24	1.22773e-22	UP
ENSOARG00000009059	PCDH7	6:49839231-49848437	29.7841	11.7024	1.34773	2.19273e-24	1.28515e-22	UP
ENSOARG00000006557	AKAP6	18:41629326-42119054	4.32914	0.633353	2.773	2.38267e-24	1.3928e-22	UP
ENSOARG00000004347	MSX2	16:6490865-6495867	12.6874	1.77283	2.83927	2.50812e-24	1.46228e-22	UP
ENSOARG00000017480	ELL2	5:92549948-92598757	24.9138	8.87153	1.48969	2.91036e-24	1.69235e-22	UP
ENSOARG00000014801	CHMP4C	9:93319599-93351066	10.5987	1.31533	3.01039	3.05011e-24	1.76898e-22	UP
ENSOARG00000019083	KIAA1324	1:85594227-85671102	1.57237	0.167077	3.23436	3.5955e-24	2.07986e-22	UP
ENSOARG00000011363	GOLGA7B	22:18221208-18224707	8.53481	0.231599	5.20366	4.49986e-24	2.59624e-22	UP
ENSOARG00000020919	YBX3	3:203756536-203779296	140.032	59.3756	1.23781	4.73594e-24	2.72537e-22	UP
ENSOARG00000008913	CSRP3	21:25087067-25097260	19.0289	0.364307	5.7069	4.96423e-24	2.84937e-22	UP
ENSOARG00000007614	ACSL1	26:13921746-13964184	69.1518	26.8362	1.36558	6.03385e-24	3.45438e-22	UP
ENSOARG00000001852	-	7:83794654-83803737	8.67278	0.115201	6.23428	6.33116e-24	3.61527e-22	UP
ENSOARG00000001361	-	AMGL01128377.1:21-2627	3.84383	0.0137386	8.12817	6.74889e-24	3.84393e-22	UP
ENSOARG00000008786	-	11:26350126-26358870	33.5145	11.2512	1.5747	7.38155e-24	4.19351e-22	UP
ENSOARG00000007469	ANKRD55	16:23036892-23152286	1.10437	7.37416	-2.73925	8.01464e-24	4.54156e-22	DOWN
ENSOARG00000017449	CACNA1S	12:77707815-77756699	6.46807	0.205119	4.9788	8.11528e-24	4.58689e-22	UP
ENSOARG00000005572	DLX4	11:36215920-36220371	17.252	1.50444	3.51946	8.61478e-24	4.85686e-22	UP
ENSOARG00000021095	CRNN	1:101329722-101333508	46.0118	3.45872	3.73369	9.28485e-24	5.22138e-22	UP
ENSOARG00000003081	ENGASE	11:52327847-52336369	10.5068	2.72924	1.94475	1.00163e-23	5.61851e-22	UP
ENSOARG00000011881	SULT2B1	14:54257465-54293471	26.6424	6.49633	2.03603	1.01504e-23	5.67936e-22	UP
ENSOARG00000004859	HOPX	6:71991647-71999219	30.8523	2.17567	3.82585	1.14755e-23	6.40465e-22	UP
ENSOARG00000012682	HRC	14:54692656-54696351	17.4223	1.49824	3.5396	1.24028e-23	6.88758e-22	UP
ENSOARG00000017002	-	3:133722475-133727191	34.2079	2.63011	3.70113	1.23992e-23	6.88758e-22	UP
ENSOARG00000014162	-	1:123281552-123378489	29.9211	0.0321622	9.86158	1.77165e-23	9.81386e-22	UP
ENSOARG00000008072	-	8:14793285-15176867	7.63712	0.592976	3.68698	2.66727e-23	1.47383e-21	UP
ENSOARG00000021088	LGALS3	7:64533068-64544034	175.369	50.1484	1.80612	3.03813e-23	1.67459e-21	UP
ENSOARG00000014745	PAPPA2	12:55756320-56070715	5.85445	17.6851	-1.59493	3.29246e-23	1.81028e-21	DOWN
ENSOARG00000020020	TUBA4A	2:220175495-220179114	70.2474	19.3574	1.85956	3.39653e-23	1.86289e-21	UP
ENSOARG00000010384	PHYHIP	2:43127721-43138657	2.30902	0.132407	4.12423	3.52608e-23	1.92918e-21	UP
ENSOARG00000019742	MXD1	3:38310067-38330561	40.9631	13.1838	1.63556	4.14761e-23	2.26365e-21	UP
ENSOARG00000014762	AFAP1L2	22:33720775-33761815	29.7036	11.2955	1.39488	4.89047e-23	2.66255e-21	UP
ENSOARG00000004239	CPEB4	16:5642018-5715828	13.7718	5.71158	1.26976	5.67055e-23	3.07971e-21	UP
ENSOARG00000018055	2018-03-03	5:24468617-24606093	21.9127	4.72133	2.2145	6.53557e-23	3.53728e-21	UP
ENSOARG00000019213	SYPL2	1:85887683-85900246	5.52833	0.0149075	8.53466	6.54491e-23	3.53728e-21	UP
ENSOARG00000008397	THEG	5:40460589-40471174	1.49944	0	Inf	9.76506e-23	5.26484e-21	UP
ENSOARG00000000086	KRTAP3-1	11:40776752-40777066	10.9173	0	Inf	1.01441e-22	5.45594e-21	UP
ENSOARG00000008660	ARSH	X:1347503-1362876	6.96696	1.60046	2.12204	1.04783e-22	5.62208e-21	UP
ENSOARG00000025569	-	1:123359524-123378720	9.82142	0	Inf	1.96988e-22	1.05438e-20	UP
ENSOARG00000008958	TRIM72	24:27290363-27297934	3.75257	0.0232012	7.33754	2.02586e-22	1.08174e-20	UP
ENSOARG00000014750	STK17B	2:197340549-197367335	24.6386	7.75131	1.66841	2.57944e-22	1.37403e-20	UP
ENSOARG00000000936	LMOD2	4:87961383-87970896	2.41958	0.0274656	6.46098	2.58615e-22	1.37431e-20	UP
ENSOARG00000003224	SMPDL3B	2:238279485-238310785	3.52785	0.0659888	5.74042	2.65674e-22	1.40845e-20	UP
ENSOARG00000021032	SEMA6D	7:59620962-59633546	9.45745	26.8336	-1.50452	3.36662e-22	1.78054e-20	DOWN
ENSOARG00000015697	LRTM1	19:46080586-46087043	6.51605	0	Inf	3.83469e-22	2.02328e-20	UP
ENSOARG00000009163	KCNMA1	25:32480589-32906604	3.91777	11.5467	-1.55937	3.90766e-22	2.05689e-20	DOWN
ENSOARG00000003932	RET	25:13412338-13441356	6.85859	2.18252	1.65192	4.02219e-22	2.11217e-20	UP
ENSOARG00000014327	OTUB2	18:57536998-57555415	22.0045	3.34489	2.71776	4.08172e-22	2.13838e-20	UP
ENSOARG00000001771	CAMSAP3	5:14128089-14137026	8.79333	2.32928	1.91652	4.23879e-22	2.21544e-20	UP
ENSOARG00000004143	ALDOA	24:26218820-26227471	113.645	36.5014	1.63851	5.8218e-22	3.03567e-20	UP
ENSOARG00000014657	ANKRD22	22:10242923-10272413	12.0419	2.27446	2.40447	6.04938e-22	3.14695e-20	UP
ENSOARG00000012630	CDH6	16:42084521-42144160	6.64537	30.9332	-2.21873	6.17219e-22	3.20334e-20	DOWN
ENSOARG00000016231	-	2:201944630-202012588	10.0504	1.09164	3.20269	6.58567e-22	3.40996e-20	UP
ENSOARG00000020495	-	1:198138027-198223956	5.77446	0.894491	2.69055	7.07418e-22	3.65439e-20	UP
ENSOARG00000015038	SDR16C5	9:36264636-36276508	76.4492	30.497	1.32583	7.60885e-22	3.92147e-20	UP
ENSOARG00000013801	MYH14	14:55454935-55527143	27.9163	9.88607	1.49764	8.75931e-22	4.50395e-20	UP
ENSOARG00000017123	-	4:40402001-40458528	34.503	12.0634	1.51609	8.98759e-22	4.61065e-20	UP
ENSOARG00000011723	AADACL3	12:52797580-52808130	3.70581	0.673309	2.46045	1.07598e-21	5.50706e-20	UP
ENSOARG00000004527	PPL	24:3973623-3997801	61.9528	24.7798	1.322	1.16281e-21	5.93784e-20	UP
ENSOARG00000004077	BEND5	1:23015341-23049895	13.781	45.9423	-1.73715	1.35328e-21	6.87883e-20	DOWN
ENSOARG00000016390	SLC40A1	2:118635488-118658474	97.4545	35.901	1.4407	1.35328e-21	6.87883e-20	UP
ENSOARG00000016350	RNF39	20:27959244-27963376	11.912	1.32218	3.17143	1.44759e-21	7.34141e-20	UP
ENSOARG00000017041	ITGB1BP2	X:60576151-60579475	18.4761	1.9951	3.21113	1.46607e-21	7.41817e-20	UP
ENSOARG00000002636	CES3	14:34002894-34015220	1.58274	0	Inf	1.47374e-21	7.44003e-20	UP
ENSOARG00000011323	NMRK2	5:17629206-17633291	13.2909	0.298944	5.47442	1.51413e-21	7.62662e-20	UP
ENSOARG00000000872	-	1:123706982-123707473	9.32731	0	Inf	1.53998e-21	7.73927e-20	UP
ENSOARG00000020150	PARP9	1:185222510-185246839	22.1559	6.35593	1.80152	1.59153e-21	7.9623e-20	UP
ENSOARG00000020797	-	7:44019267-44048143	345.745	137.68	1.32839	1.5908e-21	7.9623e-20	UP
ENSOARG00000009432	COX6A2	24:27474854-27475391	21.9461	0.0580889	8.56148	1.66269e-21	8.29963e-20	UP
ENSOARG00000012490	DBI	2:183674973-183679298	301.825	115.707	1.38324	1.97128e-21	9.81797e-20	UP
ENSOARG00000013619	DKK1	22:6660975-6667735	1.13941	4.65931	-2.03183	2.30352e-21	1.1447e-19	DOWN
ENSOARG00000020433	ATP13A4	1:192150191-192276258	6.99856	1.59899	2.1299	2.38732e-21	1.1837e-19	UP
ENSOARG00000009766	ADAMTS17	18:5441007-5827788	13.4355	37.8602	-1.49463	2.70895e-21	1.34018e-19	DOWN
ENSOARG00000012284	NIPAL4	5:66410158-66424715	10.6997	1.94391	2.46053	2.75204e-21	1.35847e-19	UP
ENSOARG00000014513	PRR32	X:105194297-105196501	2.62268	0.0363083	6.1746	2.77858e-21	1.36853e-19	UP
ENSOARG00000010223	NFE2L3	4:69731701-69740892	41.5235	15.0764	1.46164	3.3669e-21	1.65462e-19	UP
ENSOARG00000017709	CAST	5:93354399-93484087	107.369	48.172	1.15631	3.43212e-21	1.68295e-19	UP
ENSOARG00000018715	ALOX12B	11:27280313-27291308	9.71194	1.4968	2.69787	4.90708e-21	2.4009e-19	UP
ENSOARG00000020251	-	3:149687268-149723457	35.5283	12.2829	1.53232	5.07827e-21	2.4792e-19	UP
ENSOARG00000019087	EMILIN1	3:34040679-34047684	28.4589	69.891	-1.29623	5.87497e-21	2.86186e-19	DOWN
ENSOARG00000001623	-	JH922897.1:21-13396	1.24602	0.0589432	4.40186	6.19156e-21	3.00291e-19	UP
ENSOARG00000015052	AREG	6:89053717-89061196	16.5383	1.81475	3.18797	6.19104e-21	3.00291e-19	UP
ENSOARG00000015138	BTC	6:89371412-89414148	10.0971	1.01106	3.32	6.31879e-21	3.05793e-19	UP
ENSOARG00000004576	CASZ1	12:41072910-41099199	33.7444	13.8395	1.28585	7.19443e-21	3.47413e-19	UP
ENSOARG00000003451	SLC20A2	26:35744609-35849974	19.0621	4.52883	2.0735	7.26913e-21	3.50258e-19	UP
ENSOARG00000009984	PLAC9	25:35043612-35045484	58.069	188.108	-1.69573	1.04115e-20	5.00297e-19	DOWN
ENSOARG00000017034	STK17A	4:77528575-77557839	34.2999	14.4739	1.24475	1.0428e-20	5.00297e-19	UP
ENSOARG00000008689	GAN	14:7379034-7396948	21.6629	8.70008	1.31613	1.10137e-20	5.27258e-19	UP
ENSOARG00000003866	SIDT2	15:27360718-27374940	28.587	11.8993	1.26449	1.14626e-20	5.47568e-19	UP
ENSOARG00000009466	HSD17B2	14:8023136-8121295	7.01096	0.618241	3.50337	1.22322e-20	5.83079e-19	UP
ENSOARG00000001277	MYBPH	12:345250-352909	79.5542	1.09535	6.18247	1.34726e-20	6.4083e-19	UP
ENSOARG00000005379	RAB25	1:104664519-104671086	71.291	29.2813	1.28374	1.35719e-20	6.44171e-19	UP
ENSOARG00000007905	NPC1	23:33343432-33388189	21.3016	9.3254	1.19173	1.53328e-20	7.26201e-19	UP
ENSOARG00000011319	ATP6V1B1	3:92922848-92949860	13.9542	3.17217	2.13716	1.83293e-20	8.66276e-19	UP
ENSOARG00000021182	GALNT16	7:78044292-78076221	40.6404	110.314	-1.44062	1.87083e-20	8.82308e-19	DOWN
ENSOARG00000007082	STAC3	3:162088319-162093196	26.3604	2.14035	3.62245	1.88735e-20	8.88216e-19	UP
ENSOARG00000013067	-	5:11113459-11229292	0.0147029	0.738468	-5.65036	2.29226e-20	1.07649e-18	DOWN
ENSOARG00000014364	-	20:11149857-11153603	25.5669	7.47539	1.77406	2.5481e-20	1.19411e-18	UP
ENSOARG00000006730	PI15	9:50990373-51023516	160.43	39.2382	2.03161	3.03365e-20	1.41866e-18	UP
ENSOARG00000016338	HS3ST2	24:20615913-20617593	7.26516	0.630308	3.52687	4.56105e-20	2.12846e-18	UP
ENSOARG00000008800	-	20:26649266-26651197	178.041	20.0918	3.14752	4.73255e-20	2.20386e-18	UP
ENSOARG00000005745	FAM132A	12:49329900-49333888	6.22841	0.426855	3.86704	5.32123e-20	2.47282e-18	UP
ENSOARG00000006985	CTSA	13:74188507-74194310	47.2012	18.1867	1.37594	8.06798e-20	3.74142e-18	UP
ENSOARG00000020741	TNFSF10	1:213052924-213071058	28.1335	2.25948	3.63823	8.30641e-20	3.84397e-18	UP
ENSOARG00000013748	HSPB1	24:34256246-34257717	122.379	47.8902	1.35356	8.49762e-20	3.92427e-18	UP
ENSOARG00000009740	EIF2AK2	3:86846562-86871162	109.619	31.381	1.80453	9.19436e-20	4.23723e-18	UP
ENSOARG00000011519	RHCG	18:20048798-20073060	3.86701	0.130084	4.8937	9.23348e-20	4.24645e-18	UP
ENSOARG00000011248	AMPD3	15:41738286-41798434	3.74229	0.721771	2.37431	1.09322e-19	5.01731e-18	UP
ENSOARG00000008189	-	8:15590257-15710072	10.127	1.05771	3.25919	1.24337e-19	5.69463e-18	UP
ENSOARG00000011991	DUSP27	1:117282582-117349091	4.90705	0.405066	3.59863	1.3713e-19	6.26765e-18	UP
ENSOARG00000011753	ADGRF4	20:20802466-20828101	5.08227	1.55949	1.7044	1.47487e-19	6.72718e-18	UP
ENSOARG00000001015	HSPA2	7:73598296-73600206	27.0157	10.8694	1.31352	1.49607e-19	6.80988e-18	UP
ENSOARG00000003767	EPHX3	5:7669684-7673094	12.3846	3.05309	2.0202	1.50708e-19	6.84598e-18	UP
ENSOARG00000001019	BICDL2	24:2422235-2428354	8.80712	1.6134	2.44857	1.51168e-19	6.85283e-18	UP
ENSOARG00000020482	PDE4DIP	1:96775290-96979085	37.7664	7.55079	2.3224	1.61041e-19	7.28557e-18	UP
ENSOARG00000012500	ZNFX1	13:76932129-76958353	25.1796	10.3574	1.28159	1.6207e-19	7.31722e-18	UP
ENSOARG00000018264	C2orf54	1:746557-756026	22.2575	8.81223	1.33671	1.81094e-19	8.1595e-18	UP
ENSOARG00000000158	EDNRB	10:53507513-53535126	22.0718	5.98334	1.88318	2.14654e-19	9.65203e-18	UP
ENSOARG00000016420	-	2:202024293-202104732	1.56666	0.158131	3.3085	2.30823e-19	1.03581e-17	UP
ENSOARG00000009187	CEACAM19	14:51510292-51530222	2.58366	0.537485	2.26512	2.60633e-19	1.16722e-17	UP
ENSOARG00000021086	-	1:101051127-101056514	35.5257	9.26228	1.93942	3.24406e-19	1.44991e-17	UP
ENSOARG00000002722	-	JH922753.1:21-3142	10.9266	0.708075	3.9478	3.27197e-19	1.45652e-17	UP
ENSOARG00000007496	ME1	8:10276893-10461247	15.7037	3.53509	2.15128	3.26984e-19	1.45652e-17	UP
ENSOARG00000007579	MYOZ3	5:59545166-59557329	15.1842	0.700307	4.43844	3.46086e-19	1.53752e-17	UP
ENSOARG00000006732	DSC1	23:26264806-26297753	203.143	75.9959	1.4185	3.81952e-19	1.69347e-17	UP
ENSOARG00000014248	LAYN	15:21286330-21311457	20.294	4.91813	2.04487	4.30349e-19	1.90425e-17	UP
ENSOARG00000019201	IRF9	7:20606992-20610859	48.9656	14.8599	1.72034	5.09708e-19	2.25092e-17	UP
ENSOARG00000018341	-	14:23505870-23518073	18.4853	0.773337	4.57914	6.06335e-19	2.67233e-17	UP
ENSOARG00000016371	ARPP21	19:9569024-9683317	6.52756	0.703006	3.21494	6.25647e-19	2.75198e-17	UP
ENSOARG00000021604	NEAT1_1	21:42926157-42926277	702.337	161.379	2.12171	6.29258e-19	2.76239e-17	UP
ENSOARG00000014421	KLK11	14:56044055-56046589	19.2386	3.90147	2.30192	6.40688e-19	2.80702e-17	UP
ENSOARG00000007840	BHLHE40	19:21292661-21297010	14.533	4.3703	1.73353	6.56758e-19	2.87177e-17	UP
ENSOARG00000020750	SMYD1	3:58632941-58675138	2.61573	0	Inf	6.80611e-19	2.97022e-17	UP
ENSOARG00000001994	GPR83	15:928171-945834	0.377539	1.97825	-2.38953	6.95681e-19	3.03003e-17	DOWN
ENSOARG00000003211	CDS1	6:99005266-99097254	27.0009	11.1072	1.28151	7.08316e-19	3.07903e-17	UP
ENSOARG00000008817	HSPA1B	20:26660385-26662316	49.965	12.5232	1.99632	7.58143e-19	3.28919e-17	UP
ENSOARG00000017049	-	3:133783764-133795772	2.56934	0.0102559	7.9688	8.0614e-19	3.4906e-17	UP
ENSOARG00000026028	-	3:133771334-133828106	1.74974	0.0117253	7.22138	9.61632e-19	4.15579e-17	UP
ENSOARG00000019372	VDR	3:138499404-138532443	17.2889	4.79934	1.84894	1.06094e-18	4.57606e-17	UP
ENSOARG00000008811	PRSS8	24:27222406-27226048	18.8381	5.46027	1.78661	1.1383e-18	4.90021e-17	UP
ENSOARG00000011583	TGFB2	12:19934865-20025740	28.3257	75.4258	-1.41295	1.15237e-18	4.95117e-17	DOWN
ENSOARG00000000377	-	1:102197573-102217016	52.3684	1.77768	4.88063	1.26672e-18	5.43197e-17	UP
ENSOARG00000015177	IFIT1	22:10811884-10820333	201.722	22.3321	3.17518	1.32949e-18	5.69015e-17	UP
ENSOARG00000005390	TMEM184A	24:41256377-41266308	15.7708	4.21698	1.90297	1.70976e-18	7.30364e-17	UP
ENSOARG00000007725	HIP1R	17:52258980-52270932	22.5329	8.22668	1.45365	1.71706e-18	7.32072e-17	UP
ENSOARG00000015384	TMEM40	19:56260482-56275105	5.19048	0.372258	3.80149	1.74838e-18	7.43998e-17	UP
ENSOARG00000004720	AIM1L	2:239655006-239672946	16.096	6.62824	1.28	1.75635e-18	7.45961e-17	UP
ENSOARG00000009643	NKPD1	14:51880405-51887087	2.79029	0.482432	2.53202	1.78373e-18	7.56145e-17	UP
ENSOARG00000000915	ADGRB2	2:234812335-234842088	2.26075	6.85814	-1.60102	1.87408e-18	7.9293e-17	DOWN
ENSOARG00000013734	DDIT4L	6:24611875-24614695	12.1448	1.15916	3.38918	1.91291e-18	8.07821e-17	UP
ENSOARG00000003013	PGLYRP2	5:7462843-7467992	1.85144	0.140603	3.71896	1.99881e-18	8.42495e-17	UP
ENSOARG00000004490	STRIP2	4:93391886-93436000	7.33751	2.2303	1.71805	2.10129e-18	8.84015e-17	UP
ENSOARG00000015159	MYF5	3:116620277-116622399	5.1551	0.0239484	7.74993	2.12418e-18	8.91956e-17	UP
ENSOARG00000017825	-	9:43751120-43861432	20.7984	8.61897	1.27088	2.30332e-18	9.65351e-17	UP
ENSOARG00000016880	OSR1	3:27162282-27163816	5.03793	16.2377	-1.68845	2.65278e-18	1.10914e-16	DOWN
ENSOARG00000018268	-	14:23469513-23498927	4.02806	0.277464	3.85971	2.65639e-18	1.10914e-16	UP
ENSOARG00000010485	-	18:54286410-54291360	7.33832	1.63027	2.17033	2.67629e-18	1.11536e-16	UP
ENSOARG00000001573	MYLK2	13:60667341-60680717	7.98334	0.616311	3.69526	2.80676e-18	1.16754e-16	UP
ENSOARG00000005578	MGLL	19:59534392-59622085	10.5351	2.39636	2.13629	3.19719e-18	1.32746e-16	UP
ENSOARG00000008731	DUSP13	25:30747793-30759447	3.21408	0.038907	6.36823	3.53637e-18	1.46555e-16	UP
ENSOARG00000012538	KDM7A	4:103303379-103337500	24.5057	11.5206	1.0889	3.62063e-18	1.49767e-16	UP
ENSOARG00000015072	-	1:65625202-65634761	7.29091	0.887033	3.03904	4.00766e-18	1.65469e-16	UP
ENSOARG00000011995	CTH	1:45794201-45816569	10.0124	2.16764	2.20759	4.2606e-18	1.75586e-16	UP
ENSOARG00000009090	CYP1B1	3:85950947-85956168	4.3976	0.671103	2.71211	4.61115e-18	1.8968e-16	UP
ENSOARG00000025184	CLDN4	24:33401505-33402010	13.0626	2.23484	2.54719	4.63498e-18	1.90308e-16	UP
ENSOARG00000014564	EYA4	8:58476105-58761249	3.17509	0.242166	3.71273	4.72917e-18	1.93818e-16	UP
ENSOARG00000006366	FCGBP	14:48546493-48587603	6.7227	0.123377	5.7679	4.84659e-18	1.98264e-16	UP
ENSOARG00000021129	SIX1	7:69737971-69741086	4.11856	0.0196431	7.71198	6.05718e-18	2.47331e-16	UP
ENSOARG00000013739	TUBA8	3:213377306-213386555	1.10045	0.0369946	4.89463	6.33016e-18	2.58003e-16	UP
ENSOARG00000007656	BGN	X:77881463-77894344	67.4687	18.6175	1.85756	8.56809e-18	3.48577e-16	UP
ENSOARG00000011427	ITGA7	3:163469104-163492706	23.8096	9.12663	1.38339	9.37007e-18	3.80507e-16	UP
ENSOARG00000011500	DYSF	3:93297986-93502033	9.6774	3.13608	1.62566	9.76744e-18	3.95265e-16	UP
ENSOARG00000020386	APOD	1:190322087-190334583	70.3323	20.355	1.7888	9.76908e-18	3.95265e-16	UP
ENSOARG00000006585	-	23:62068918-62077944	2.42425	0.312007	2.95789	1.27165e-17	5.13585e-16	UP
ENSOARG00000020585	TMEM62	7:35409367-35451163	23.0123	9.84641	1.22473	1.29916e-17	5.23743e-16	UP
ENSOARG00000000085	ARHGAP28	23:40133087-40272234	34.9037	84.1201	-1.26907	1.33254e-17	5.36227e-16	DOWN
ENSOARG00000008716	-	6:109724678-109795027	15.8844	5.84541	1.44223	1.36613e-17	5.48749e-16	UP
ENSOARG00000018283	CYP3A24	24:36495420-36645659	4.44892	0.290264	3.93802	1.375e-17	5.51314e-16	UP
ENSOARG00000014624	PPP2R1B	15:21488188-21524083	47.3967	21.4193	1.14588	1.51225e-17	6.05254e-16	UP
ENSOARG00000016471	FAM49A	3:24714690-24770989	11.2791	2.05287	2.45794	1.53575e-17	6.13553e-16	UP
ENSOARG00000007515	CAV3	19:17671704-17683870	23.1118	1.53428	3.91299	1.55961e-17	6.21969e-16	UP
ENSOARG00000007493	DHCR24	1:29054529-29085788	76.5838	36.1927	1.08134	1.6488e-17	6.56357e-16	UP
ENSOARG00000002137	-	22:22557939-22564240	1.68205	0.0518182	5.02062	1.67273e-17	6.63647e-16	UP
ENSOARG00000009116	PMP2	9:57506528-57510357	6.71548	0.155342	5.43397	1.67308e-17	6.63647e-16	UP
ENSOARG00000004322	-	3:73961507-74426034	2.66856	9.85724	-1.88512	1.76782e-17	6.99975e-16	DOWN
ENSOARG00000009442	AQP3	2:37506644-37509016	39.1396	10.9945	1.83185	1.85987e-17	7.35112e-16	UP
ENSOARG00000001613	GNAL	23:43042712-43087998	2.98166	0.138519	4.42796	1.98198e-17	7.81983e-16	UP
ENSOARG00000020160	PARP14	1:185275238-185325662	24.2135	4.97919	2.28183	1.9949e-17	7.85687e-16	UP
ENSOARG00000015271	THRSP	21:17381192-17381644	15.4951	0.654302	4.56571	2.47515e-17	9.73106e-16	UP
ENSOARG00000015942	USP2	15:29405834-29421267	8.21656	1.53844	2.41706	2.74493e-17	1.07726e-15	UP
ENSOARG00000013230	PNPLA1	20:10297039-10349170	10.2753	3.07036	1.74271	2.98245e-17	1.16636e-15	UP
ENSOARG00000001028	CLDN8	1:123915092-123915769	37.902	14.5583	1.38043	3.22438e-17	1.25876e-15	UP
ENSOARG00000006593	NIPAL3	2:241347247-241395288	16.836	7.46873	1.17261	3.36441e-17	1.31112e-15	UP
ENSOARG00000013125	IL1RL2	3:99384260-99410421	5.42191	1.06558	2.34717	3.47453e-17	1.35166e-15	UP
ENSOARG00000007281	SRGAP3	19:17235554-17477984	10.1812	26.4497	-1.37734	3.72525e-17	1.44666e-15	DOWN
ENSOARG00000020432	-	7:34254112-34262949	23.615	8.14198	1.53625	3.75563e-17	1.45591e-15	UP
ENSOARG00000003709	KLHL40	19:14732562-14738919	3.10546	0.118408	4.71297	4.11505e-17	1.59247e-15	UP
ENSOARG00000006727	-	23:62117011-62125799	4.55269	0.594314	2.93742	4.42511e-17	1.70948e-15	UP
ENSOARG00000015847	-	13:65216632-65221569	28.2925	10.6933	1.40371	4.69182e-17	1.80937e-15	UP
ENSOARG00000009233	CEACAM16	14:51543809-51551699	2.38016	0.147117	4.01603	4.78919e-17	1.84371e-15	UP
ENSOARG00000006681	EGLN3	18:43294794-43322556	19.8143	6.87137	1.52787	5.47645e-17	2.10464e-15	UP
ENSOARG00000015867	-	11:40906765-40907283	5.68729	0	Inf	5.50175e-17	2.11071e-15	UP
ENSOARG00000013671	GADD45B	5:18678066-18681037	6.71274	2.11778	1.66435	5.54528e-17	2.12375e-15	UP
ENSOARG00000011188	MYH7B	13:63837807-63862044	3.09194	0.911211	1.76266	5.5972e-17	2.13994e-15	UP
ENSOARG00000003430	PDZK1IP1	1:21490161-21497239	1.80524	0.174325	3.37234	5.8721e-17	2.24119e-15	UP
ENSOARG00000003501	PDK4	4:12768760-12781448	15.5101	6.03969	1.36067	6.14932e-17	2.34297e-15	UP
ENSOARG00000015297	GBP5	1:65759197-65768357	22.5082	6.82325	1.72192	6.24808e-17	2.37652e-15	UP
ENSOARG00000010184	AK4	1:40353308-40441416	15.144	5.01325	1.59493	7.05518e-17	2.67892e-15	UP
ENSOARG00000015836	CACNG1	11:61998329-62006804	10.9942	0.0469325	7.87194	7.88571e-17	2.98917e-15	UP
ENSOARG00000005032	PTPN6	3:207454996-207463860	16.4669	6.64088	1.31012	8.15933e-17	3.08762e-15	UP
ENSOARG00000013750	CDC42EP1	3:213415137-213421643	18.0301	6.39439	1.49553	8.68001e-17	3.27907e-15	UP
ENSOARG00000008599	SLC36A2	5:60093410-60120062	3.16761	0.157183	4.33288	9.05248e-17	3.41397e-15	UP
ENSOARG00000001947	C10orf71	25:43127841-43132260	1.24375	0.0244502	5.66871	9.8004e-17	3.68397e-15	UP
ENSOARG00000006463	-	1:101503632-101503892	8.40382	0	Inf	9.80158e-17	3.68397e-15	UP
ENSOARG00000001004	RAB11FIP1	26:31763034-31777595	12.7502	5.21079	1.29095	9.93041e-17	3.72608e-15	UP
ENSOARG00000016789	NIPAL1	6:66698151-66720997	11.5047	2.60105	2.14506	1.0647e-16	3.98824e-15	UP
ENSOARG00000018670	FGL2	4:44004725-44008211	28.0953	9.49128	1.56565	1.09889e-16	4.10937e-15	UP
ENSOARG00000002472	MSMB	25:43644026-43650173	6.42054	0	Inf	1.11812e-16	4.17426e-15	UP
ENSOARG00000001308	PCDH1	5:50316409-50330876	14.8302	6.79194	1.12664	1.13354e-16	4.22472e-15	UP
ENSOARG00000004111	ZNF536	14:40097105-40345708	2.55809	8.19284	-1.6793	1.16873e-16	4.34858e-15	DOWN
ENSOARG00000008060	ZNF185	X:78227716-78291337	13.8584	6.11159	1.18114	1.27299e-16	4.72858e-15	UP
ENSOARG00000000942	RNF213	11:51264706-51387904	48.2045	10.2708	2.23061	1.30491e-16	4.83904e-15	UP
ENSOARG00000007907	SEC14L6	17:68993164-69029382	1.72903	0.172492	3.32536	1.30927e-16	4.84713e-15	UP
ENSOARG00000021017	TUFT1	1:100400499-100422117	46.4851	20.395	1.18855	1.38759e-16	5.12853e-15	UP
ENSOARG00000014674	SCD	22:20409240-20421839	43.0101	12.9507	1.73164	1.48735e-16	5.48814e-15	UP
ENSOARG00000006989	RBP1	1:247591841-247618993	69.584	161.38	-1.21364	1.51613e-16	5.58505e-15	DOWN
ENSOARG00000003422	SMPD3	14:35060804-35070157	5.40145	0.570794	3.2423	1.52599e-16	5.61205e-15	UP
ENSOARG00000017150	LHFPL2	7:9366569-9387314	34.7567	87.6605	-1.33463	1.59336e-16	5.85013e-15	DOWN
ENSOARG00000001617	MYH10	11:27625138-27747562	56.2094	138.02	-1.29599	1.62666e-16	5.96253e-15	DOWN
ENSOARG00000016952	ENDOD1	15:14822007-14823242	29.7461	12.1996	1.28586	1.70054e-16	6.22307e-15	UP
ENSOARG00000008405	CASQ1	1:109545108-109556887	15.2779	2.34946	2.70105	1.70639e-16	6.23421e-15	UP
ENSOARG00000000249	MAP7	8:61395891-61454357	17.4052	7.85433	1.14796	1.8421e-16	6.71899e-15	UP
ENSOARG00000010650	-	17:61935603-61959962	125.208	62.5391	1.00149	2.00062e-16	7.28522e-15	UP
ENSOARG00000003341	IFI6	2:238537980-238539929	589.913	71.9825	3.03478	2.1222e-16	7.71528e-15	UP
ENSOARG00000012969	SLC24A4	18:55947587-56141122	0.346296	2.70033	-2.96306	3.00586e-16	1.091e-14	DOWN
ENSOARG00000014629	CUX1	24:34631867-34950962	15.9811	7.74186	1.04562	3.10269e-16	1.12431e-14	UP
ENSOARG00000016023	-	9:13887497-13895813	33.5803	14.4036	1.22119	3.12189e-16	1.12942e-14	UP
ENSOARG00000012400	-	2:248796884-248820549	17.1285	7.31156	1.22815	3.13891e-16	1.13373e-14	UP
ENSOARG00000001680	SFRP2	17:3719522-3727430	65.943	215.606	-1.70911	3.36665e-16	1.21402e-14	DOWN
ENSOARG00000007318	ID3	2:242185986-242190773	20.4457	8.66382	1.23872	3.38959e-16	1.22031e-14	UP
ENSOARG00000020545	ELOVL1	1:17819401-17823651	84.4976	39.1976	1.10815	3.40817e-16	1.22501e-14	UP
ENSOARG00000020153	DTX3L	1:185253157-185259246	16.0188	4.96673	1.6894	3.51462e-16	1.26123e-14	UP
ENSOARG00000005443	-	5:9362333-9365926	59.0815	24.1868	1.28849	3.5743e-16	1.28058e-14	UP
ENSOARG00000010219	-	21:26626990-26628805	2.30205	0	Inf	3.69728e-16	1.32251e-14	UP
ENSOARG00000020013	AMPD1	1:91193360-91219083	11.3037	1.74192	2.69805	3.79526e-16	1.35537e-14	UP
ENSOARG00000007924	PDLIM3	26:14450228-14478567	52.561	5.99783	3.13148	3.8099e-16	1.35842e-14	UP
ENSOARG00000008468	EMB	16:28708496-28750521	3.6419	0.300112	3.60112	4.132e-16	1.46855e-14	UP
ENSOARG00000018036	ECI1	24:1743961-1770871	11.1917	3.76199	1.57286	4.12893e-16	1.46855e-14	UP
ENSOARG00000016799	RPL3L	24:1494721-1500879	2.45135	0.067245	5.18801	4.17937e-16	1.48301e-14	UP
ENSOARG00000009260	QPCT	3:86615354-86644936	20.8651	5.92181	1.81698	4.43714e-16	1.57196e-14	UP
ENSOARG00000002355	-	JH922800.1:21-11172	2.91486	0.0868264	5.06915	4.75899e-16	1.6833e-14	UP
ENSOARG00000012344	PPP1R15A	14:54510282-54512989	33.1913	12.2605	1.43678	4.95979e-16	1.75154e-14	UP
ENSOARG00000014226	MALL	3:104587408-104619322	35.6783	12.1439	1.55482	5.3109e-16	1.87256e-14	UP
ENSOARG00000009609	MYH4	11:29001693-29023664	4.49655	0.00717592	9.29144	5.47201e-16	1.92631e-14	UP
ENSOARG00000011558	-	17:44432033-44493727	6.29446	0.121861	5.69077	5.89902e-16	2.07334e-14	UP
ENSOARG00000026135	-	21:48872155-49009414	52.449	24.523	1.09678	6.13086e-16	2.15142e-14	UP
ENSOARG00000000337	MAP3K5	8:61577863-61807090	14.4491	7.20062	1.00479	6.32735e-16	2.21687e-14	UP
ENSOARG00000004844	MSC	9:48249988-48251474	4.58389	0.174636	4.71415	6.45654e-16	2.25857e-14	UP
ENSOARG00000000878	KIFC3	14:25150173-25179758	13.9531	5.9316	1.23409	6.84406e-16	2.39036e-14	UP
ENSOARG00000020874	TMEM54	2:233860684-233864512	26.7644	5.89717	2.18222	6.89597e-16	2.40471e-14	UP
ENSOARG00000000498	ITGA9	19:10846322-11213039	16.2466	38.2905	-1.23685	7.22219e-16	2.51059e-14	DOWN
ENSOARG00000002802	DIO2	7:88484098-88493094	2.34392	0	Inf	7.21112e-16	2.51059e-14	UP
ENSOARG00000010124	MYO1D	11:17068676-17331282	5.19929	2.24267	1.2131	7.32149e-16	2.54113e-14	UP
ENSOARG00000015844	-	1:137831616-137895592	43.364	20.5673	1.07615	8.04704e-16	2.7886e-14	UP
ENSOARG00000000803	MTCL1	23:41476618-41586342	7.19726	3.10316	1.21371	8.22776e-16	2.84678e-14	UP
ENSOARG00000017370	TCP11L2	3:174747749-174776923	27.9098	10.9786	1.34607	8.38553e-16	2.89685e-14	UP
ENSOARG00000005557	-	1:240047714-240066568	23.5166	8.39637	1.48584	8.96489e-16	3.09219e-14	UP
ENSOARG00000014385	ABCA6	11:60315569-60375391	8.00876	2.78915	1.52175	9.20438e-16	3.16987e-14	UP
ENSOARG00000003697	SLC35G1	22:14887338-14890450	15.1338	3.85604	1.97259	1.01014e-15	3.46804e-14	UP
ENSOARG00000005822	-	14:47687488-47689265	39.8986	16.1117	1.30823	1.08836e-15	3.73082e-14	UP
ENSOARG00000007315	PERM1	12:49567643-49571104	2.44792	0.411942	2.57104	1.11112e-15	3.80298e-14	UP
ENSOARG00000016123	2018-09-06	X:109165586-109232328	19.9206	47.3501	-1.2491	1.2101e-15	4.13539e-14	DOWN
ENSOARG00000018103	EPHA1	4:106223124-106237111	34.9908	16.0199	1.12711	1.23266e-15	4.20599e-14	UP
ENSOARG00000013265	SMARCA2	2:69777473-69940804	55.6501	123.679	-1.15214	1.32269e-15	4.50629e-14	DOWN
ENSOARG00000021045	GATM	7:62077980-62092965	53.4888	24.6129	1.11982	1.32473e-15	4.5063e-14	UP
ENSOARG00000004586	-	14:44415789-44417138	7.76481	0	Inf	1.38673e-15	4.70999e-14	UP
ENSOARG00000005711	COL13A1	25:25969197-26052207	4.64731	14.5832	-1.64984	1.54718e-15	5.24695e-14	DOWN
ENSOARG00000017278	JMY	7:10057045-10129288	28.0806	13.7374	1.03147	1.56034e-15	5.28352e-14	UP
ENSOARG00000004798	SLC26A9	12:2935972-2955212	0.94321	0.00694167	7.08615	1.69884e-15	5.74374e-14	UP
ENSOARG00000020086	-	1:184627807-184668684	6.51864	2.18016	1.58014	1.75351e-15	5.91956e-14	UP
ENSOARG00000006083	PODN	1:27330288-27350476	8.30891	2.33	1.83433	1.82591e-15	6.15461e-14	UP
ENSOARG00000018874	-	3:136774935-136776288	4.82562	0.28649	4.07416	2.00619e-15	6.75204e-14	UP
ENSOARG00000003177	C6orf132	20:15928153-15968243	5.5433	2.01408	1.46063	2.09304e-15	7.03368e-14	UP
ENSOARG00000002297	CHST1	15:73911280-73912654	8.21364	2.09036	1.97427	2.14166e-15	7.18622e-14	UP
ENSOARG00000020049	-	1:13912129-13940208	4.25753	0.416975	3.35198	2.26893e-15	7.60176e-14	UP
ENSOARG00000010448	ERBB3	3:163152226-163168733	56.6586	27.3005	1.05337	2.29949e-15	7.69254e-14	UP
ENSOARG00000003975	-	11:18295060-18295764	3.72818	16.1477	-2.11479	2.36395e-15	7.8963e-14	DOWN
ENSOARG00000014233	-	1:123545863-123578504	67.3771	0	Inf	2.38569e-15	7.95697e-14	UP
ENSOARG00000014789	MBOAT2	3:18219936-18275414	82.17	38.6283	1.08895	2.42909e-15	8.08955e-14	UP
ENSOARG00000004817	-	5:2363866-2371887	1.79288	0.134939	3.7319	2.45827e-15	8.17447e-14	UP
ENSOARG00000019135	CELSR2	1:85714073-85736913	8.79417	4.02667	1.12696	2.83233e-15	9.40425e-14	UP
ENSOARG00000000245	-	1:101428172-101432992	8.90766	0	Inf	3.00891e-15	9.97566e-14	UP
ENSOARG00000001829	CDH11	14:32064794-32216270	90.2701	215.775	-1.2572	3.04799e-15	1.00902e-13	DOWN
ENSOARG00000014422	-	2:89698868-89721654	6.10319	0.370612	4.04158	3.09349e-15	1.02255e-13	UP
ENSOARG00000019208	C1QTNF6	3:180427757-180430856	62.8567	30.3251	1.05155	3.7959e-15	1.25287e-13	UP
ENSOARG00000000888	XAF1	11:24759325-24772292	7.71875	0.885138	3.12439	4.03037e-15	1.32829e-13	UP
ENSOARG00000019257	C3orf52	1:175243659-175281153	8.85664	2.2144	1.99985	4.1832e-15	1.37662e-13	UP
ENSOARG00000016787	-	5:5467620-5477662	50.4241	5.90776	3.09343	4.56407e-15	1.49973e-13	UP
ENSOARG00000001371	DHCR7	21:47576076-47584581	11.6207	3.71634	1.64474	4.7212e-15	1.54907e-13	UP
ENSOARG00000008988	PLCG2	14:7791499-7885593	6.01674	2.29141	1.39275	4.75768e-15	1.55874e-13	UP
ENSOARG00000019685	-	1:10941368-10955243	11.0056	3.45209	1.67269	5.44776e-15	1.78219e-13	UP
ENSOARG00000001788	-	JH922313.1:3522-16150	1.788	0	Inf	5.58227e-15	1.82351e-13	UP
ENSOARG00000012129	SLC7A5	14:12801358-12826768	14.5518	4.83578	1.58938	5.65765e-15	1.84543e-13	UP
ENSOARG00000011407	USP38	17:14364342-14396974	30.6717	13.4911	1.1849	5.70091e-15	1.85681e-13	UP
ENSOARG00000001725	IMPA2	23:43125780-43137181	24.0676	7.56671	1.66936	6.30391e-15	2.0502e-13	UP
ENSOARG00000008601	-	21:49823577-49824875	20.0444	1.54169	3.70062	6.63228e-15	2.15384e-13	UP
ENSOARG00000009525	MAL2	9:57835855-57848917	31.0939	12.0429	1.36845	6.76199e-15	2.19276e-13	UP
ENSOARG00000015322	SLC6A15	3:120977219-121011197	0.639074	0.100315	2.67144	7.13492e-15	2.31032e-13	UP
ENSOARG00000006142	IFIH1	2:146343186-146404420	41.3693	8.54339	2.27568	7.28307e-15	2.35486e-13	UP
ENSOARG00000005421	NDRG1	9:21078135-21120382	28.4216	12.1716	1.22347	7.30963e-15	2.36001e-13	UP
ENSOARG00000005014	ABLIM3	5:58031525-58155196	8.92024	2.22457	2.00356	7.54558e-15	2.43266e-13	UP
ENSOARG00000025765	-	2:49498792-49506319	3.96604	0.685551	2.53236	7.77849e-15	2.50411e-13	UP
ENSOARG00000002406	S100A14	AMGL01123244.1:11354-12328	192.343	78.3855	1.29502	7.96132e-15	2.55926e-13	UP
ENSOARG00000016618	RAP1GAP2	11:23434455-23493240	2.46029	0.440664	2.48108	8.02514e-15	2.57605e-13	UP
ENSOARG00000016814	TXNRD1	3:172982661-173042110	46.3108	22.6661	1.03081	8.37719e-15	2.68517e-13	UP
ENSOARG00000000343	DOK4	14:24899696-24905785	23.5051	9.51089	1.30532	8.40026e-15	2.68869e-13	UP
ENSOARG00000000517	ADGRG1	14:25059450-25071450	41.3478	18.6995	1.14481	8.55639e-15	2.73472e-13	UP
ENSOARG00000013606	ATP10B	5:69526277-69854140	1.6844	0.356418	2.24059	9.05538e-15	2.89005e-13	UP
ENSOARG00000005829	-	14:47706543-47708761	223.002	77.4463	1.52579	9.70442e-15	3.09274e-13	UP
ENSOARG00000014349	LIPK	22:10148952-10163469	5.34297	1.17646	2.18319	9.71922e-15	3.09302e-13	UP
ENSOARG00000020809	CHRND	2:233224523-233231131	2.1477	0.0271641	6.30495	9.81249e-15	3.11824e-13	UP
ENSOARG00000019192	PLCXD2	1:174810970-174862432	9.23893	2.30836	2.00086	1.01708e-14	3.22749e-13	UP
ENSOARG00000006673	MYO6	8:2543505-2642538	22.4786	11.1477	1.0118	1.04374e-14	3.30736e-13	UP
ENSOARG00000013814	CDH15	14:13789871-13803013	3.60072	0.378552	3.24972	1.15745e-14	3.66245e-13	UP
ENSOARG00000008976	FABP5	9:57354087-57359292	459.74	180.733	1.34696	1.20423e-14	3.80506e-13	UP
ENSOARG00000003306	DHRS7C	11:28509162-28523732	2.95526	0.440514	2.74603	1.25289e-14	3.95319e-13	UP
ENSOARG00000017116	MRGPRF	21:45637716-45642961	13.5484	35.0319	-1.37055	1.26805e-14	3.99535e-13	DOWN
ENSOARG00000003495	SLCO5A1	9:46287574-46445625	3.09253	0.418986	2.88381	1.29117e-14	4.06243e-13	UP
ENSOARG00000010074	EFHD2	12:50122695-50139182	24.3752	9.42422	1.37097	1.34035e-14	4.21119e-13	UP
ENSOARG00000008011	GALNT13	2:153919534-154286087	0.683161	3.23318	-2.24266	1.34996e-14	4.23541e-13	DOWN
ENSOARG00000017151	SLITRK1	10:59239348-59241438	0.590458	4.62013	-2.96803	1.38392e-14	4.33583e-13	DOWN
ENSOARG00000006068	ZFP36	14:48266102-48269670	7.39809	2.20397	1.74705	1.38614e-14	4.33666e-13	UP
ENSOARG00000008517	-	1:253699876-253733748	3.8391	1.05085	1.86922	1.469e-14	4.58943e-13	UP
ENSOARG00000013856	-	20:27544969-27577813	69.3281	28.0286	1.30654	1.53554e-14	4.7906e-13	UP
ENSOARG00000025182	-	5:5486295-5488372	55.8256	2.57577	4.43785	1.57814e-14	4.90969e-13	UP
ENSOARG00000015530	CACNA2D3	19:45951095-46821564	1.74745	0.407371	2.10084	1.58211e-14	4.91516e-13	UP
ENSOARG00000016559	ROBO2	1:143163495-143505441	31.2288	84.7913	-1.44104	1.6497e-14	5.11798e-13	DOWN
ENSOARG00000009344	FABP4	9:57536525-57541042	104.395	4.50836	4.53331	1.70185e-14	5.2724e-13	UP
ENSOARG00000003257	LGALS3BP	11:52411432-52417727	25.3957	7.76178	1.71013	1.77692e-14	5.49732e-13	UP
ENSOARG00000008504	LRRC72	4:25104849-25164440	0.37835	3.77349	-3.3181	2.08201e-14	6.43223e-13	DOWN
ENSOARG00000003085	CNTNAP1	11:42230196-42243540	6.37601	16.3161	-1.35557	2.17626e-14	6.70474e-13	DOWN
ENSOARG00000008099	SAMD11	12:49600138-49618736	7.30021	2.26977	1.68539	2.21692e-14	6.81512e-13	UP
ENSOARG00000009330	LYPD6	2:158772166-158810428	13.0121	5.86633	1.14932	2.21822e-14	6.81512e-13	UP
ENSOARG00000000464	IL20RA	8:62006022-62039859	6.09683	1.73541	1.81279	2.22478e-14	6.82583e-13	UP
ENSOARG00000007622	PSMB8	20:7273093-7280060	3.78147	1.16816	1.6947	2.39794e-14	7.34696e-13	UP
ENSOARG00000000437	GJB4	1:9562466-9563266	3.88072	0.321108	3.5952	2.41956e-14	7.40297e-13	UP
ENSOARG00000016470	-	5:47225278-47227722	13.5972	2.29041	2.56963	2.55288e-14	7.80015e-13	UP
ENSOARG00000010392	TMEM51	12:50339985-50395125	8.68461	2.24772	1.95	2.67031e-14	8.14774e-13	UP
ENSOARG00000019227	PNPLA5	3:218607386-218619550	3.09346	0.137897	4.48755	2.6853e-14	8.18224e-13	UP
ENSOARG00000012807	ADIPOR2	3:212209523-212225822	18.3743	7.03304	1.38547	2.73478e-14	8.32159e-13	UP
ENSOARG00000006729	TACC2	22:40850131-41052894	7.94902	3.85688	1.04334	3.01073e-14	9.14875e-13	UP
ENSOARG00000007524	PLEKHN1	12:49570624-49581060	3.1191	1.11638	1.4823	3.01724e-14	9.15599e-13	UP
ENSOARG00000010110	SLC6A4	11:20913390-20933441	8.32592	3.00199	1.47169	3.13189e-14	9.47803e-13	UP
ENSOARG00000003129	ADAMTSL2	3:2371399-2402064	3.17119	0.911218	1.79916	3.17558e-14	9.59715e-13	UP
ENSOARG00000013430	SGCG	10:34870130-34899555	4.03475	0.160585	4.65107	3.27127e-14	9.87292e-13	UP
ENSOARG00000008181	FABP7	8:15540710-15544202	28.9053	7.48357	1.94953	3.37687e-14	1.01778e-12	UP
ENSOARG00000012366	MFSD12	5:17927021-17935828	14.8477	5.95978	1.31691	3.40406e-14	1.02459e-12	UP
ENSOARG00000014848	ST14	21:35545553-35561823	15.8638	7.11381	1.15704	3.4658e-14	1.04176e-12	UP
ENSOARG00000007095	NDUFA4L2	3:162100195-162101751	46.265	11.4809	2.01068	3.78912e-14	1.13587e-12	UP
ENSOARG00000015432	-	1:66005437-66040377	4.93113	0.867339	2.50725	4.38246e-14	1.3102e-12	UP
ENSOARG00000020201	MYLK	1:186264574-186452260	41.738	19.9806	1.06276	4.40102e-14	1.31398e-12	UP
ENSOARG00000018144	SNED1	1:600256-649127	1.97766	0.379151	2.38295	4.43376e-14	1.32197e-12	UP
ENSOARG00000006900	C1orf116	12:4099334-4104652	14.1073	5.29298	1.41429	4.52218e-14	1.34653e-12	UP
ENSOARG00000020933	FAM214A	7:54715221-54799590	41.5114	20.1694	1.04134	4.60291e-14	1.36873e-12	UP
ENSOARG00000007676	CADM3	1:108452661-108466624	2.61026	12.9224	-2.30761	4.76124e-14	1.41392e-12	DOWN
ENSOARG00000017394	NRG2	5:48415665-48475512	4.69689	0.748779	2.64909	4.84357e-14	1.43645e-12	UP
ENSOARG00000012296	PLEKHA4	14:54479239-54506721	20.4659	9.56535	1.09733	5.04749e-14	1.49493e-12	UP
ENSOARG00000014711	COL26A1	24:35124398-35319320	8.29521	27.0487	-1.70521	5.16853e-14	1.52874e-12	DOWN
ENSOARG00000013633	PGAM2	19:294570-296796	62.1454	12.4399	2.32068	5.26866e-14	1.55629e-12	UP
ENSOARG00000004106	-	8:77519685-77777969	12.5635	28.968	-1.20522	5.65793e-14	1.66905e-12	DOWN
ENSOARG00000011940	RBM24	20:38980462-38990419	3.32948	0.333697	3.31869	6.4866e-14	1.91097e-12	UP
ENSOARG00000001626	PPM1K	6:36404281-36418026	59.4006	28.4841	1.06032	6.82424e-14	2.00777e-12	UP
ENSOARG00000004034	MC4R	23:59385576-59386574	2.90639	0.0629763	5.52828	7.06015e-14	2.07443e-12	UP
ENSOARG00000009897	UFM1	10:23949296-23961373	4.91753	10.9731	-1.15797	7.12566e-14	2.09091e-12	DOWN
ENSOARG00000007148	CDKN2AIP	26:13003514-13006116	26.1879	11.1784	1.22819	7.36471e-14	2.15537e-12	UP
ENSOARG00000003333	ZBTB7B	1:103799046-103807280	8.95337	3.90345	1.19768	7.3828e-14	2.15782e-12	UP
ENSOARG00000003270	KCNMB1	16:2313080-2320229	6.83458	1.1382	2.5861	7.99394e-14	2.3326e-12	UP
ENSOARG00000007696	ECHDC1	8:11087179-11120244	88.4399	42.9061	1.04351	8.00182e-14	2.3326e-12	UP
ENSOARG00000012089	-	1:262588934-262627485	2.88033	0.705424	2.02967	8.27598e-14	2.40936e-12	UP
ENSOARG00000017073	GJB6	10:36253000-36253785	30.695	11.6717	1.39499	8.57233e-14	2.49237e-12	UP
ENSOARG00000007954	FGFBP1	6:110587924-110588628	23.866	3.3769	2.82119	9.11534e-14	2.64679e-12	UP
ENSOARG00000020529	CAPN3	7:34747153-34805210	21.2695	7.47222	1.50918	9.4133e-14	2.72974e-12	UP
ENSOARG00000010176	MAT1A	25:35298046-35314076	4.30616	0.95024	2.18004	9.86753e-14	2.85772e-12	UP
ENSOARG00000002204	LPIN3	13:69561378-69574008	17.8832	7.85864	1.18626	1.00107e-13	2.89541e-12	UP
ENSOARG00000000880	-	AMGL01125143.1:608-4997	1.43248	0.056483	4.66456	1.13759e-13	3.28599e-12	UP
ENSOARG00000015331	CSNK1E	3:214035662-214057701	40.6071	17.3987	1.22275	1.23545e-13	3.56404e-12	UP
ENSOARG00000008735	-	1:34675227-34712820	17.06	6.57955	1.37456	1.30222e-13	3.75178e-12	UP
ENSOARG00000017195	-	2:130198635-130472876	52.0688	0.160037	8.34587	1.36734e-13	3.9343e-12	UP
ENSOARG00000017856	MEGF10	5:24052309-24205017	4.68714	0.668463	2.80979	1.46753e-13	4.21712e-12	UP
ENSOARG00000009490	-	19:28743089-28823970	31.5982	70.5037	-1.15786	1.47631e-13	4.23687e-12	DOWN
ENSOARG00000013903	STAT4	2:192154022-192352057	38.4721	18.277	1.07378	1.61325e-13	4.62389e-12	UP
ENSOARG00000013790	PFKP	13:44269126-44319040	10.5828	3.69409	1.51843	1.72976e-13	4.95144e-12	UP
ENSOARG00000014731	DDX58	2:100413345-100459302	88.215	8.00984	3.46118	1.8135e-13	5.18446e-12	UP
ENSOARG00000015949	ATRNL1	22:34507410-35311829	28.0978	69.6392	-1.30944	1.9305e-13	5.51185e-12	DOWN
ENSOARG00000003804	SEMA7A	18:33138943-33149288	7.98115	2.98229	1.42018	2.08419e-13	5.94302e-12	UP
ENSOARG00000020301	-	1:188864140-188884659	22.5517	9.93392	1.1828	2.14269e-13	6.102e-12	UP
ENSOARG00000005037	THBS2	8:89747351-89768504	45.9841	124.486	-1.43678	2.15681e-13	6.13434e-12	DOWN
ENSOARG00000011193	FOXE1	2:49497396-49499491	2.42991	0.231057	3.39459	2.24847e-13	6.37872e-12	UP
ENSOARG00000009234	-	4:25879996-25928285	48.0064	110.745	-1.20594	2.26723e-13	6.42372e-12	DOWN
ENSOARG00000014702	ADCY2	16:65280195-65721184	7.59484	16.4767	-1.11734	2.34368e-13	6.63186e-12	DOWN
ENSOARG00000007199	FAM46A	8:8683987-8686126	56.0413	25.8571	1.11593	2.39091e-13	6.75691e-12	UP
ENSOARG00000009784	LIMK2	17:69507906-69546320	41.1168	18.4365	1.15716	2.47137e-13	6.97014e-12	UP
ENSOARG00000005836	TEKT5	24:9359214-9407395	1.1356	0.0232475	5.61024	2.6446e-13	7.436e-12	UP
ENSOARG00000003178	C1orf198	25:3591204-3617266	18.6357	45.4449	-1.28605	2.7385e-13	7.69031e-12	DOWN
ENSOARG00000013900	ZDHHC21	2:82688515-82742907	18.4122	8.55996	1.10498	2.79179e-13	7.83006e-12	UP
ENSOARG00000002688	ANK1	26:35067544-35163115	1.86489	0.362974	2.36115	2.84199e-13	7.9608e-12	UP
ENSOARG00000005783	MAPRE2	23:22186621-22303217	19.2925	44.9643	-1.22074	2.86333e-13	8.01048e-12	DOWN
ENSOARG00000018414	SLC5A10	11:33756975-33813203	4.13392	0.772718	2.4195	2.97953e-13	8.32506e-12	UP
ENSOARG00000010035	SERPING1	15:78057065-78071172	19.4132	6.29791	1.6241	3.05718e-13	8.5313e-12	UP
ENSOARG00000007582	MURC	2:22436353-22447063	16.9216	3.67293	2.20386	3.10814e-13	8.66262e-12	UP
ENSOARG00000009228	CNTFR	2:36778009-36795204	13.0864	35.6638	-1.4464	3.13068e-13	8.7145e-12	DOWN
ENSOARG00000001965	CARS	21:47814507-47833642	17.3614	8.25826	1.07197	3.43124e-13	9.5392e-12	UP
ENSOARG00000013440	IFI44	1:54477133-54495155	10.4975	3.65653	1.5215	3.48437e-13	9.67479e-12	UP
ENSOARG00000010950	PTK6	13:53455206-53461499	7.78421	2.04102	1.93126	3.57335e-13	9.89712e-12	UP
ENSOARG00000003550	MAP3K6	2:238790273-238803401	7.59738	3.426	1.14898	3.62622e-13	1.0031e-11	UP
ENSOARG00000011053	-	9:30945030-30961014	19.5016	40.933	-1.06967	3.7346e-13	1.0318e-11	DOWN
ENSOARG00000016992	KRT15	11:41206815-41224898	40.7224	94.7293	-1.21799	3.76816e-13	1.03978e-11	DOWN
ENSOARG00000006416	-	26:5755828-5756715	11.7635	0.36615	5.00574	4.1047e-13	1.13124e-11	UP
ENSOARG00000004145	TSPAN33	4:93137766-93144083	11.7039	2.84887	2.03852	4.15299e-13	1.14313e-11	UP
ENSOARG00000015153	-	1:65666870-65687317	6.63756	0.609311	3.4454	4.36756e-13	1.2007e-11	UP
ENSOARG00000019093	SPNS2	11:24612444-24633665	8.23816	2.66529	1.62803	4.47958e-13	1.22997e-11	UP
ENSOARG00000019235	MID1IP1	X:36232983-36233531	27.1071	8.59063	1.65784	4.84548e-13	1.3288e-11	UP
ENSOARG00000015026	AWAT2	X:59512247-59522727	1.41933	0	Inf	4.93692e-13	1.3522e-11	UP
ENSOARG00000011321	AK1	3:8260726-8268916	28.6584	7.11715	2.00959	5.31668e-13	1.45264e-11	UP
ENSOARG00000012896	KLF9	2:65733123-65757216	16.2693	5.41278	1.58771	5.40842e-13	1.47589e-11	UP
ENSOARG00000009352	CLUL1	23:35841446-35870572	0.477843	0.0574102	3.05716	5.78836e-13	1.57763e-11	UP
ENSOARG00000008403	CYP2U1	6:17382997-17400470	21.5674	8.71651	1.30703	5.89095e-13	1.60362e-11	UP
ENSOARG00000005263	PLEKHA7	15:35167366-35252525	14.2102	6.61665	1.10276	6.10328e-13	1.65939e-11	UP
ENSOARG00000016372	ART3	6:90517575-90662421	4.7487	0.184626	4.68485	6.27401e-13	1.70372e-11	UP
ENSOARG00000008127	DEDD2	14:50100942-50114373	10.1869	3.01885	1.75464	6.37734e-13	1.72967e-11	UP
ENSOARG00000019707	ARHGAP31	1:182392792-182510763	24.3622	49.1068	-1.01128	6.5211e-13	1.7665e-11	DOWN
ENSOARG00000000333	ADAMTS7	18:29375835-29423578	8.84645	21.5134	-1.28206	6.9904e-13	1.89133e-11	DOWN
ENSOARG00000003130	PLAT	26:35536329-35547219	9.24517	21.8491	-1.2408	7.1474e-13	1.93145e-11	DOWN
ENSOARG00000025192	-	1:123359533-123359748	13.444	0	Inf	7.27742e-13	1.9642e-11	UP
ENSOARG00000002507	EMILIN3	13:69576187-69580452	5.14783	14.1616	-1.45995	7.89495e-13	2.12828e-11	DOWN
ENSOARG00000015727	LUM	3:127384837-127388852	1012.94	2059.85	-1.02399	8.09491e-13	2.17954e-11	DOWN
ENSOARG00000006609	INSIG1	4:116464078-116539285	20.934	6.49867	1.68763	8.99744e-13	2.41961e-11	UP
ENSOARG00000013904	-	18:65194763-65195158	3.85984	0	Inf	9.10813e-13	2.44642e-11	UP
ENSOARG00000017418	ZBP1	13:57854973-57864452	23.864	0.896944	4.73367	9.54891e-13	2.55862e-11	UP
ENSOARG00000005159	-	23:12629779-12642081	41.1781	18.6557	1.14226	1.06193e-12	2.842e-11	UP
ENSOARG00000009241	CCL8	11:15401076-15402616	12.0027	1.06182	3.49875	1.07824e-12	2.88218e-11	UP
ENSOARG00000004382	SPINK6	5:56965953-56979953	0.0957544	9.61821	-6.65029	1.15077e-12	3.06867e-11	DOWN
ENSOARG00000008959	SLIT1	22:17510433-17669680	1.71095	5.40572	-1.65968	1.17287e-12	3.12386e-11	DOWN
ENSOARG00000002555	LGALS12	21:41180601-41189192	6.10237	1.39409	2.13004	1.19823e-12	3.18757e-11	UP
ENSOARG00000002851	CYP4B1	1:21119180-21142616	0.668585	0.0496487	3.75128	1.21893e-12	3.23876e-11	UP
ENSOARG00000009536	PLCB4	13:1577279-1971719	5.96383	2.66629	1.16141	1.27096e-12	3.37298e-11	UP
ENSOARG00000007668	GRM7	19:18544027-19149524	0.784725	4.27199	-2.44465	1.27865e-12	3.38935e-11	DOWN
ENSOARG00000001535	-	JH922272.1:4990-25468	2.147	0.116275	4.20671	1.35828e-12	3.59613e-11	UP
ENSOARG00000012044	TSPEAR	1:262550748-262575133	3.75376	10.7858	-1.52272	1.49919e-12	3.95974e-11	DOWN
ENSOARG00000015096	SERPINA12	18:58046610-58076899	14.7864	5.25167	1.49343	1.50222e-12	3.96304e-11	UP
ENSOARG00000016436	FAM83H	9:13967503-13978556	12.9895	6.44817	1.01039	1.51755e-12	3.99875e-11	UP
ENSOARG00000015778	STARD5	18:26142227-26150244	32.581	13.8353	1.23567	1.59065e-12	4.18639e-11	UP
ENSOARG00000004219	PPM1H	3:156511682-156807677	5.16083	2.44173	1.0797	1.6007e-12	4.20786e-11	UP
ENSOARG00000024133	NEAT1_2	21:42926466-42926581	296.367	75.876	1.96567	1.60383e-12	4.2111e-11	UP
ENSOARG00000014251	KLK5	14:55975645-55989770	1.40084	0.248366	2.49575	1.67484e-12	4.38718e-11	UP
ENSOARG00000020760	DAPK2	7:43086845-43139567	7.09245	1.69476	2.0652	1.72964e-12	4.52538e-11	UP
ENSOARG00000011827	SLC6A13	3:211159487-211199991	0.802279	0.0100042	6.32543	2.06974e-12	5.39614e-11	UP
ENSOARG00000013509	CD274	2:73044621-73061206	2.2284	0.331857	2.74737	2.19139e-12	5.69991e-11	UP
ENSOARG00000017104	APCDD1L	13:57207844-57215347	14.438	4.35044	1.73063	2.18987e-12	5.69991e-11	UP
ENSOARG00000003757	HHATL	19:14739709-14748970	2.16496	0.153265	3.82025	2.33719e-12	6.07204e-11	UP
ENSOARG00000014232	SERPINF1	11:22471286-22478665	248.956	122.196	1.02669	2.36059e-12	6.1208e-11	UP
ENSOARG00000020556	IGF2BP2	1:199613063-199775220	10.1386	22.9006	-1.17552	2.36147e-12	6.1208e-11	DOWN
ENSOARG00000015078	IRF1	5:19485039-19491419	18.5617	5.80231	1.67763	2.53957e-12	6.5671e-11	UP
ENSOARG00000019786	POPDC2	1:182716019-182728009	1.56259	0.0364532	5.42175	2.63703e-12	6.8033e-11	UP
ENSOARG00000013631	FAM65C	13:78130947-78159454	7.5596	18.5108	-1.29199	2.73709e-12	7.05325e-11	DOWN
ENSOARG00000014041	OPCML	21:33479940-33718674	0.444456	1.91404	-2.10651	2.76684e-12	7.12166e-11	DOWN
ENSOARG00000019658	B3GALT1	2:140432670-140433650	0.310538	3.1239	-3.33051	2.86679e-12	7.37036e-11	DOWN
ENSOARG00000017050	SLC27A6	5:22582095-22657624	2.20413	0.74813	1.55885	3.01399e-12	7.73987e-11	UP
ENSOARG00000000253	CHRNA1	2:134219372-134240500	2.27553	0.130451	4.12463	3.02982e-12	7.77154e-11	UP
ENSOARG00000009653	RGS2	12:10529408-10532858	41.6276	20.3907	1.02963	3.14025e-12	8.04549e-11	UP
ENSOARG00000016888	IQGAP2	7:7424541-7731473	12.834	28.4903	-1.1505	3.22892e-12	8.26313e-11	DOWN
ENSOARG00000004979	-	21:49002966-49006440	23.8578	10.9153	1.1281	3.43774e-12	8.78739e-11	UP
ENSOARG00000010774	ZIC3	X:92550897-92554322	0.696434	5.27817	-2.92198	3.57763e-12	9.13447e-11	DOWN
ENSOARG00000013344	-	3:101246288-101248635	3.49152	12.0458	-1.7866	3.75619e-12	9.57936e-11	DOWN
ENSOARG00000025893	-	24:35123737-35257272	9.84894	29.926	-1.60336	3.77572e-12	9.61813e-11	DOWN
ENSOARG00000008178	-	21:49751580-49752838	317.129	114.93	1.46432	3.93995e-12	1.0025e-10	UP
ENSOARG00000003587	CERS4	5:14583656-14615467	8.92067	4.45619	1.00134	4.3649e-12	1.10935e-10	UP
ENSOARG00000015632	VCAN	5:80650991-80757022	119.982	301.771	-1.33063	4.42686e-12	1.12381e-10	DOWN
ENSOARG00000014617	PPP4R4	18:57719228-57820644	5.44678	12.8966	-1.24352	4.44907e-12	1.12816e-10	DOWN
ENSOARG00000014814	ACTA2	22:10372581-10386337	248.181	106.816	1.21626	4.80784e-12	1.21775e-10	UP
ENSOARG00000004039	RGS17	8:76516767-76613997	0.429237	4.42743	-3.36662	4.9509e-12	1.25113e-10	DOWN
ENSOARG00000015604	SATB1	1:273521292-273600112	22.5956	49.4537	-1.13004	5.13395e-12	1.29591e-10	DOWN
ENSOARG00000016415	CDO1	7:4438709-4446906	43.0576	95.2917	-1.14608	5.19665e-12	1.31025e-10	DOWN
ENSOARG00000006447	JPH1	9:50348468-50428242	7.42097	1.85934	1.99682	5.23516e-12	1.31846e-10	UP
ENSOARG00000013875	HUNK	1:121775150-121905495	10.2118	23.4784	-1.2011	5.85504e-12	1.47291e-10	DOWN
ENSOARG00000016768	SCNN1B	24:21046020-21070545	2.94174	0.440335	2.73999	6.08555e-12	1.52744e-10	UP
ENSOARG00000016190	ZNF750	11:49240308-49242692	13.349	6.35392	1.07101	6.15751e-12	1.54376e-10	UP
ENSOARG00000013491	GRIA3	X:101583450-101886914	6.08498	13.6626	-1.16691	6.18268e-12	1.54832e-10	DOWN
ENSOARG00000005921	KCTD4	10:15704414-15705193	8.52787	1.75963	2.27691	6.71152e-12	1.67886e-10	UP
ENSOARG00000008094	EPHB1	1:252149526-252603039	3.3702	1.04734	1.6861	6.73524e-12	1.6829e-10	UP
ENSOARG00000019346	MREG	2:216943995-217012710	18.5486	4.749	1.96561	6.81049e-12	1.69979e-10	UP
ENSOARG00000009392	SLITRK2	X:84683044-84685578	8.8929	24.078	-1.43699	6.89116e-12	1.71799e-10	DOWN
ENSOARG00000003646	SYTL1	2:238803873-238810603	13.5958	5.04294	1.43082	6.91304e-12	1.72152e-10	UP
ENSOARG00000020295	VTCN1	1:93712256-93733310	15.6245	5.81698	1.42547	7.48393e-12	1.8616e-10	UP
ENSOARG00000012125	-	1:262614944-262690265	9.37672	1.04712	3.16265	7.61176e-12	1.89128e-10	UP
ENSOARG00000008564	MAPKAPK3	19:49660056-49686933	21.9241	10.3629	1.08109	7.65936e-12	1.90098e-10	UP
ENSOARG00000014945	EPGN	6:88912478-88918744	4.84713	0.499974	3.27721	7.73028e-12	1.91644e-10	UP
ENSOARG00000014198	GCAT	3:213606952-213613697	8.71916	2.88034	1.59795	7.82511e-12	1.93778e-10	UP
ENSOARG00000011417	FRMPD1	2:50698208-50857152	1.01501	0.205298	2.30571	7.93884e-12	1.96376e-10	UP
ENSOARG00000013956	LGALS1	3:213501954-213503025	176.086	369.151	-1.06793	8.18657e-12	2.02054e-10	DOWN
ENSOARG00000010020	ERI1	26:23741952-23758096	30.1882	13.6969	1.14014	8.65697e-12	2.13427e-10	UP
ENSOARG00000018343	-	14:23525089-23525821	25.0347	2.89488	3.11236	8.97969e-12	2.21137e-10	UP
ENSOARG00000000916	TNFAIP8L3	7:56364017-56364613	28.0526	10.2599	1.45112	9.0821e-12	2.23304e-10	UP
ENSOARG00000020262	H2AFJ	3:199977235-199977624	75.736	36.2576	1.0627	9.08779e-12	2.23304e-10	UP
ENSOARG00000005926	PCOLCE2	1:244192902-244276222	4.10549	0.137723	4.89771	9.10152e-12	2.23394e-10	UP
ENSOARG00000018454	ABTB2	15:62945041-63129406	4.78085	2.02435	1.23981	9.11502e-12	2.23479e-10	UP
ENSOARG00000002682	NTN1	11:28031344-28218243	23.8793	54.2191	-1.18304	9.9353e-12	2.42786e-10	DOWN
ENSOARG00000006452	SLC46A2	2:10756900-10768359	2.27621	0.434326	2.38978	1.00678e-11	2.45754e-10	UP
ENSOARG00000012408	PARP12	4:103243956-103287653	19.9326	5.22814	1.93076	1.03636e-11	2.52419e-10	UP
ENSOARG00000014842	COL6A5	1:269854422-270018664	0.39112	0.0680781	2.52235	1.07194e-11	2.608e-10	UP
ENSOARG00000006835	-	13:28248959-28266487	35.0425	13.2312	1.40516	1.09435e-11	2.6596e-10	UP
ENSOARG00000019272	-	3:180814967-180833876	29.7105	8.77779	1.75905	1.19143e-11	2.89238e-10	UP
ENSOARG00000004962	UNC93A	8:88617048-88645344	2.03136	0.0828189	4.61635	1.19723e-11	2.90327e-10	UP
ENSOARG00000005978	ACP7	14:47997870-48011505	3.3454	0.413182	3.01733	1.22911e-11	2.97735e-10	UP
ENSOARG00000016840	PRRG4	15:61710816-61724591	26.9715	12.1804	1.14687	1.23085e-11	2.97831e-10	UP
ENSOARG00000000944	TRIM21	15:49090555-49100148	19.3962	7.94707	1.28728	1.26885e-11	3.06692e-10	UP
ENSOARG00000000266	BCL11B	18:62847216-62930960	9.13671	23.5402	-1.36538	1.27593e-11	3.08067e-10	DOWN
ENSOARG00000001310	-	JH923991.1:3-2375	2.15535	0	Inf	1.3948e-11	3.36404e-10	UP
ENSOARG00000003782	B2M	7:99939442-99944153	1009.88	390.407	1.37114	1.41498e-11	3.40531e-10	UP
ENSOARG00000014178	ABCA10	11:60258964-60303112	8.16031	2.08429	1.96907	1.50125e-11	3.60902e-10	UP
ENSOARG00000004358	LINC00675	11:29307224-29307463	5.25212	0	Inf	1.51683e-11	3.64252e-10	UP
ENSOARG00000015720	CLMN	18:58759226-58793850	4.73708	10.8983	-1.20203	1.52877e-11	3.66724e-10	DOWN
ENSOARG00000000794	CRABP1	18:29798106-29805167	29.2119	84.941	-1.53991	1.54723e-11	3.7075e-10	DOWN
ENSOARG00000007887	-	25:29508765-29515508	2.3765	0.118883	4.32122	1.62173e-11	3.88185e-10	UP
ENSOARG00000007080	CNTNAP4	14:2787215-3071357	0.597098	2.20173	-1.8826	1.65911e-11	3.96278e-10	DOWN
ENSOARG00000003042	PON3	4:12446334-12497280	4.3858	1.93882	1.17766	1.72639e-11	4.11116e-10	UP
ENSOARG00000008643	MPZL3	15:28412150-28433752	11.7588	4.05557	1.53577	1.72679e-11	4.11116e-10	UP
ENSOARG00000011360	SERTAD1	14:48910893-48911612	26.6116	11.46	1.21545	1.75474e-11	4.17324e-10	UP
ENSOARG00000009752	ADRA1A	2:38638174-38749450	1.38272	0.363392	1.92792	1.84301e-11	4.3738e-10	UP
ENSOARG00000017040	STBD1	6:90870170-90871181	36.1988	13.5439	1.4183	1.85854e-11	4.40594e-10	UP
ENSOARG00000002247	-	19:12424641-12429797	1.32139	0.182625	2.8551	2.01615e-11	4.76942e-10	UP
ENSOARG00000015414	-	1:65961214-65975788	4.71959	1.35834	1.79681	2.10445e-11	4.96771e-10	UP
ENSOARG00000003424	KIAA1211	6:71625658-71749418	0.837273	2.33706	-1.48092	2.1277e-11	5.01193e-10	DOWN
ENSOARG00000008284	-	10:85938162-85988983	1.99759	0.710499	1.49135	2.12675e-11	5.01193e-10	UP
ENSOARG00000009597	-	X:97092692-97093591	7.46315	0.931037	3.00287	2.14569e-11	5.04896e-10	UP
ENSOARG00000010751	SPDEF	20:8698682-8705943	1.23324	0.0340139	5.18019	2.17564e-11	5.10862e-10	UP
ENSOARG00000016017	PDE5A	6:5958976-6103828	26.7698	54.4773	-1.02505	2.20275e-11	5.16681e-10	DOWN
ENSOARG00000013806	-	22:8375176-8448595	5.62017	1.47062	1.93419	2.29665e-11	5.38138e-10	UP
ENSOARG00000005812	H2AFY2	25:26120179-26151563	8.77905	21.001	-1.25832	2.45637e-11	5.74957e-10	DOWN
ENSOARG00000010356	IP6K3	20:7958153-7976693	3.07707	0.194646	3.98263	2.47999e-11	5.79875e-10	UP
ENSOARG00000014240	CTGF	8:57077576-57079077	51.1535	24.6646	1.05239	2.49252e-11	5.82191e-10	UP
ENSOARG00000013482	MYRF	21:39618825-39637481	0.492021	1.97111	-2.00222	2.5114e-11	5.85985e-10	DOWN
ENSOARG00000017000	TEC	6:66799938-66924657	6.75157	2.6562	1.34586	2.5784e-11	6.00987e-10	UP
ENSOARG00000008574	RASGRP2	21:42275866-42292333	2.289	0.6336	1.85308	2.75826e-11	6.42236e-10	UP
ENSOARG00000001755	-	20:26488703-26495689	8.86167	1.14533	2.95181	2.90381e-11	6.75418e-10	UP
ENSOARG00000016178	-	7:1958310-1963660	437.646	894.716	-1.03167	3.06512e-11	7.11447e-10	DOWN
ENSOARG00000020054	-	1:13917808-13919653	1.48647	0.196287	2.92085	3.47327e-11	8.04503e-10	UP
ENSOARG00000003976	SH2D4A	26:36739622-36795389	3.71392	0.851554	2.12477	3.4991e-11	8.0964e-10	UP
ENSOARG00000003672	JPH2	13:72153422-72222834	2.91572	0.302898	3.26695	3.52306e-11	8.14337e-10	UP
ENSOARG00000013198	UCHL1	6:60099985-60111824	14.9825	39.5383	-1.39997	3.70542e-11	8.52939e-10	DOWN
ENSOARG00000009754	TWIST1	4:27866988-27868276	58.2751	134.693	-1.20872	3.81688e-11	8.77684e-10	DOWN
ENSOARG00000019316	MYH7	7:21105366-21157369	3.85591	1.25521	1.61914	4.01647e-11	9.22624e-10	UP
ENSOARG00000019967	-	7:26861449-26867419	17.1748	1.89441	3.18048	4.13678e-11	9.48299e-10	UP
ENSOARG00000011479	CRTAC1	22:18239819-18367698	4.09402	0.752027	2.44466	4.20682e-11	9.63361e-10	UP
ENSOARG00000016910	TRPV6	4:105627309-105643585	5.93567	2.45391	1.27433	4.26974e-11	9.76764e-10	UP
ENSOARG00000018775	CBLB	1:168715510-168933955	13.5685	27.796	-1.03461	4.30731e-11	9.84344e-10	DOWN
ENSOARG00000009670	CPXM2	22:42380163-42518141	8.68638	3.14127	1.46741	4.4973e-11	1.02671e-09	UP
ENSOARG00000009923	KLHL38	9:29078217-29089617	3.36678	0.334053	3.33322	4.53535e-11	1.03433e-09	UP
ENSOARG00000016747	ABCC11	14:16109316-16189218	0.76707	0.0854197	3.16672	5.02594e-11	1.14386e-09	UP
ENSOARG00000004234	SLC45A3	12:2724330-2738876	8.25781	3.47368	1.24929	5.06437e-11	1.15143e-09	UP
ENSOARG00000005218	EPCAM	3:76934724-76942496	137.093	66.0194	1.0542	5.12232e-11	1.16342e-09	UP
ENSOARG00000005461	KBTBD12	19:59365915-59409101	1.25785	0.190407	2.72381	5.13332e-11	1.16472e-09	UP
ENSOARG00000017168	FASN	11:49940273-49955854	68.8046	33.5649	1.03555	5.22811e-11	1.18502e-09	UP
ENSOARG00000005345	-	21:49170143-49186522	6.91094	0	Inf	5.25595e-11	1.19012e-09	UP
ENSOARG00000013006	MAPK13	20:10175181-10182291	39.4069	18.9939	1.05292	5.40108e-11	1.22049e-09	UP
ENSOARG00000002579	-	13:23302396-23385761	0.728659	0	Inf	5.65733e-11	1.2771e-09	UP
ENSOARG00000013022	TMEM182	3:98927197-98974919	14.4977	2.177	2.73542	6.25933e-11	1.4087e-09	UP
ENSOARG00000021191	SLC8A3	7:78697982-78837399	2.65341	0.20929	3.66428	6.28094e-11	1.41213e-09	UP
ENSOARG00000010420	-	25:38772440-38780325	2.39653	19.5875	-3.03091	6.55758e-11	1.47265e-09	DOWN
ENSOARG00000016836	KRT4	3:133453262-133459729	25.9681	179.05	-2.78555	6.56338e-11	1.47265e-09	DOWN
ENSOARG00000015478	CCDC3	13:16536911-16541417	11.8962	35.5445	-1.57912	6.68557e-11	1.49704e-09	DOWN
ENSOARG00000007230	ERICH4	14:49523024-49525322	2.35115	0	Inf	6.91598e-11	1.54708e-09	UP
ENSOARG00000016976	VGLL3	1:153695792-153719543	14.3283	33.9572	-1.24485	7.81015e-11	1.74009e-09	DOWN
ENSOARG00000006166	MLKL	14:1512435-1525063	11.0497	4.31926	1.35515	7.95919e-11	1.77152e-09	UP
ENSOARG00000007096	PDE1C	4:64359063-64669363	4.50274	14.6547	-1.70249	8.01259e-11	1.78162e-09	DOWN
ENSOARG00000000829	ACACA	11:13029441-13257871	23.2248	10.9995	1.07823	8.28776e-11	1.84096e-09	UP
ENSOARG00000015172	FCHO1	5:5098456-5121098	2.60153	0.479107	2.44094	8.67555e-11	1.92517e-09	UP
ENSOARG00000004381	TMEM26	25:17145763-17208131	25.7108	59.9035	-1.22027	8.81813e-11	1.95486e-09	DOWN
ENSOARG00000004334	-	11:27553456-27553671	8.44221	0.237277	5.15297	9.4755e-11	2.09641e-09	UP
ENSOARG00000014648	RSAD2	3:16603323-16619665	44.7552	1.4592	4.9388	9.67039e-11	2.1374e-09	UP
ENSOARG00000011222	CLEC4F	3:92818211-92830253	8.73369	0.947211	3.20483	9.86845e-11	2.179e-09	UP
ENSOARG00000001585	DEGS2	18:63752824-63755427	5.73863	1.43563	1.99902	9.98791e-11	2.20319e-09	UP
ENSOARG00000004015	CD248	21:43672201-43674610	32.2936	65.2863	-1.01553	1.08895e-10	2.39968e-09	DOWN
ENSOARG00000007374	SPHK1	11:54357681-54359873	8.1882	3.24245	1.33646	1.17798e-10	2.58818e-09	UP
ENSOARG00000013163	ACSM3	24:18472559-18526247	13.9061	5.78668	1.26491	1.24948e-10	2.73716e-09	UP
ENSOARG00000020908	RAB27A	7:52065910-52090916	11.3538	5.2337	1.11727	1.28079e-10	2.80021e-09	UP
ENSOARG00000015132	ADAMTS15	21:35728588-35750447	6.47958	13.4993	-1.05891	1.31252e-10	2.86676e-09	DOWN
ENSOARG00000007444	MRAS	1:248787167-248823654	13.1519	30.8118	-1.22821	1.3228e-10	2.88638e-09	DOWN
ENSOARG00000003935	FAM198A	19:14906719-14955808	5.68085	1.71697	1.72624	1.36023e-10	2.96514e-09	UP
ENSOARG00000005685	PLOD2	1:240406829-240525164	15.4455	37.0474	-1.26219	1.37933e-10	3.00088e-09	DOWN
ENSOARG00000008318	PAGE4	2:52570300-52570623	7.32725	0.376386	4.28299	1.43096e-10	3.11016e-09	UP
ENSOARG00000015812	HFM1	1:67763667-67885750	6.39396	13.8348	-1.11352	1.46451e-10	3.17998e-09	DOWN
ENSOARG00000012952	PDE4C	5:4719992-4737321	2.29013	0.500085	2.19519	1.47871e-10	3.20767e-09	UP
ENSOARG00000011815	-	16:39646080-39676492	44.5848	19.6747	1.18021	1.50509e-10	3.26171e-09	UP
ENSOARG00000011187	ADD2	3:92655421-92704282	1.28694	4.41224	-1.77757	1.53459e-10	3.32241e-09	DOWN
ENSOARG00000009686	ADAMTS4	1:110732480-110743111	3.85006	8.31569	-1.11096	1.56057e-10	3.37537e-09	DOWN
ENSOARG00000018723	TMEM38A	5:6097925-6123274	11.8535	2.385	2.31325	1.60477e-10	3.4642e-09	UP
ENSOARG00000000859	SLC22A23	20:49289193-49383202	11.01	4.4539	1.30567	1.65359e-10	3.56614e-09	UP
ENSOARG00000008154	CLNK	6:105007690-105314820	1.15493	4.58197	-1.98816	1.66761e-10	3.5894e-09	DOWN
ENSOARG00000000298	GPR155	2:134451917-134490199	11.411	5.59442	1.02837	1.69798e-10	3.65124e-09	UP
ENSOARG00000011584	F2RL1	7:7839773-7840879	34.0618	16.5931	1.03757	1.71269e-10	3.6793e-09	UP
ENSOARG00000004060	-	23:449752-476484	7.20095	2.09855	1.7788	1.73242e-10	3.71808e-09	UP
ENSOARG00000011303	MAPT	11:45315251-45433964	1.83119	0.480194	1.93109	1.73993e-10	3.73061e-09	UP
ENSOARG00000006669	-	23:62100351-62105829	1.56374	0.0714191	4.45255	1.76089e-10	3.77189e-09	UP
ENSOARG00000008084	WNK2	2:28059615-28213657	4.89948	2.18506	1.16496	1.77572e-10	3.80001e-09	UP
ENSOARG00000005121	AFAP1L1	5:58184028-58253640	8.31689	3.38835	1.29546	1.85804e-10	3.97235e-09	UP
ENSOARG00000020129	-	1:14165902-14180154	6.09587	0.698802	3.12488	1.87246e-10	3.99932e-09	UP
ENSOARG00000001036	MYOG	12:196023-197959	5.99947	0	Inf	1.95981e-10	4.18186e-09	UP
ENSOARG00000007821	SLC4A1	11:43485612-43496497	1.08812	0.229908	2.24271	2.013e-10	4.29124e-09	UP
ENSOARG00000003714	ENPEP	6:15012375-15092327	4.71252	10.1714	-1.10995	2.04791e-10	4.36148e-09	DOWN
ENSOARG00000005803	TMEM79	1:104863537-104868250	25.4902	10.9359	1.22087	2.09637e-10	4.46041e-09	UP
ENSOARG00000018615	SAMD9	4:10336118-10340984	42.1083	13.939	1.59497	2.17907e-10	4.63194e-09	UP
ENSOARG00000010284	SLC38A3	19:50084713-50090932	7.33334	2.77497	1.402	2.20902e-10	4.6911e-09	UP
ENSOARG00000010490	-	10:25828569-25925624	46.2923	97.1163	-1.06894	2.23105e-10	4.73336e-09	DOWN
ENSOARG00000006360	-	26:5692666-5693552	11.966	0.610341	4.29318	2.27131e-10	4.81417e-09	UP
ENSOARG00000015526	ACHE	24:35649479-35653376	3.83686	0.511741	2.90644	2.36187e-10	5.00135e-09	UP
ENSOARG00000009263	-	X:2853804-2892167	0.659908	0	Inf	2.40323e-10	5.08409e-09	UP
ENSOARG00000005040	DSEL	23:9566949-9574356	19.7882	39.9762	-1.0145	2.60211e-10	5.49435e-09	DOWN
ENSOARG00000007400	ESYT3	1:248690307-248744938	6.64462	3.06192	1.11775	2.78853e-10	5.88239e-09	UP
ENSOARG00000007738	TAP1	20:7281659-7289687	15.6829	6.1203	1.35752	2.80821e-10	5.91829e-09	UP
ENSOARG00000000118	ARL4D	11:42763484-42764086	11.9466	3.49538	1.77308	2.8156e-10	5.92823e-09	UP
ENSOARG00000019512	DENND2D	1:87657990-87674113	4.79461	1.72035	1.47871	3.12142e-10	6.56592e-09	UP
ENSOARG00000015208	ABRA	9:70486510-70496619	2.83969	0.373772	2.9255	3.17665e-10	6.67578e-09	UP
ENSOARG00000017695	NOTUM	11:50102110-50108011	6.25101	1.88511	1.72944	3.31084e-10	6.9512e-09	UP
ENSOARG00000010797	-	3:210770654-210903905	0.442748	0.0113674	5.28351	3.32868e-10	6.98205e-09	UP
ENSOARG00000025531	-	1:63677968-63681370	4.26507	1.52384	1.48486	3.37662e-10	7.07594e-09	UP
ENSOARG00000014330	ADAMTSL3	18:23057731-23410948	5.5717	2.5088	1.15112	3.42012e-10	7.16033e-09	UP
ENSOARG00000011449	PRLR	16:38969273-39028126	9.2623	3.92647	1.23814	3.45441e-10	7.22531e-09	UP
ENSOARG00000019015	TCF15	13:59744603-59750158	2.48408	0.0888126	4.8058	3.47879e-10	7.26946e-09	UP
ENSOARG00000016543	CXCL9	6:90526788-90531488	6.72729	0.655794	3.35871	3.54636e-10	7.4037e-09	UP
ENSOARG00000000265	TWIST2	1:2370640-2371125	58.3695	141.674	-1.27928	3.55745e-10	7.41988e-09	DOWN
ENSOARG00000009775	SH3BGR	1:257647233-257715915	15.1666	2.99066	2.34237	3.61146e-10	7.51839e-09	UP
ENSOARG00000000530	HERC5	6:36197433-36244296	22.4276	8.53431	1.39393	3.65287e-10	7.5975e-09	UP
ENSOARG00000010860	GSS	13:63793355-63814415	14.8507	7.3526	1.01421	3.70852e-10	7.70602e-09	UP
ENSOARG00000019518	TFAP2E	1:10316907-10332320	4.39038	1.21968	1.84784	3.73876e-10	7.75436e-09	UP
ENSOARG00000009962	-	15:78013263-78020638	2.22667	0	Inf	3.96155e-10	8.2011e-09	UP
ENSOARG00000008650	FBP1	2:31653188-31684127	20.34	4.27378	2.25074	4.16397e-10	8.60412e-09	UP
ENSOARG00000010784	SLC1A5	14:52938799-52948858	12.2771	5.36489	1.19435	4.33275e-10	8.94455e-09	UP
ENSOARG00000016052	AOX1	2:201796182-201865072	2.81788	0.401383	2.81156	4.52066e-10	9.3238e-09	UP
ENSOARG00000009955	CUBN	13:30352365-30626677	0.286649	0.968581	-1.75659	4.7201e-10	9.72611e-09	DOWN
ENSOARG00000011658	SFXN5	3:94897976-95024187	12.8272	4.66851	1.45817	4.84604e-10	9.97637e-09	UP
ENSOARG00000006212	CRABP2	1:105239608-105244702	73.4947	189.323	-1.36514	5.00381e-10	1.02916e-08	DOWN
ENSOARG00000014484	MAP3K7CL	1:125169912-125214767	13.5088	33.1088	-1.29331	5.19076e-10	1.06564e-08	DOWN
ENSOARG00000016024	LIMS2	2:116729873-116746455	11.4565	3.07161	1.8991	5.24225e-10	1.07522e-08	UP
ENSOARG00000021121	RTN1	7:68766907-68890740	0.89504	0.140869	2.6676	5.27041e-10	1.08e-08	UP
ENSOARG00000020474	PLA2G4D	7:34506184-34534551	0.66212	0.173365	1.93328	5.30946e-10	1.08699e-08	UP
ENSOARG00000013608	GFOD1	20:42077412-42173083	6.88747	2.93575	1.23024	5.34439e-10	1.09314e-08	UP
ENSOARG00000006533	COL23A1	5:36801354-36826322	7.22632	19.5818	-1.43818	5.37603e-10	1.09856e-08	DOWN
ENSOARG00000019344	NEU2	1:7707172-7710112	0.945572	0	Inf	5.62425e-10	1.14616e-08	UP
ENSOARG00000003773	-	11:35682867-35690105	8.61668	21.8787	-1.34432	5.8648e-10	1.19409e-08	DOWN
ENSOARG00000019175	NECTIN3	1:174313613-174390767	25.2484	51.3614	-1.02449	5.95146e-10	1.21062e-08	DOWN
ENSOARG00000010574	WFDC1	14:10035665-10060907	29.7335	14.3117	1.05489	6.24711e-10	1.26728e-08	UP
ENSOARG00000010719	LPL	2:45652122-45675906	63.361	3.75661	4.07609	6.38496e-10	1.29406e-08	UP
ENSOARG00000020630	-	2:231256455-231302849	15.1989	5.97764	1.34632	6.64172e-10	1.34487e-08	UP
ENSOARG00000008148	KY	1:252763172-252806777	5.12185	0.713594	2.84349	6.67993e-10	1.35138e-08	UP
ENSOARG00000004789	HTR4	5:57379065-57583676	0.233745	1.64133	-2.81186	6.7269e-10	1.35841e-08	DOWN
ENSOARG00000009073	RASEF	2:36457589-36541804	1.40321	0.265171	2.40374	7.01306e-10	1.41491e-08	UP
ENSOARG00000026198	-	23:55645119-55681920	1.20759	0.0455087	4.72984	7.13929e-10	1.43907e-08	UP
ENSOARG00000001230	-	1:142917013-142917402	15.3089	42.9152	-1.48712	7.18718e-10	1.44741e-08	DOWN
ENSOARG00000000784	KRTAP15-1	1:123650073-123650480	68.8909	0.207637	8.3741	7.2707e-10	1.4629e-08	UP
ENSOARG00000006638	PTH1R	19:52520610-52546346	12.7725	27.7866	-1.12135	7.60774e-10	1.52795e-08	DOWN
ENSOARG00000014123	PI16	20:10946568-10957116	25.7398	8.4232	1.61156	8.08892e-10	1.62312e-08	UP
ENSOARG00000012023	GRB7	11:39676932-39680761	6.15664	1.77372	1.79537	8.27787e-10	1.65953e-08	UP
ENSOARG00000010208	RBM20	22:30253100-30325727	0.58479	0.0747863	2.96707	8.3133e-10	1.66513e-08	UP
ENSOARG00000007427	EPSTI1	10:13383355-13469069	36.8605	10.5872	1.79975	8.42319e-10	1.68562e-08	UP
ENSOARG00000014957	PCDH9	10:40800056-40821770	11.2177	23.9651	-1.09516	8.47162e-10	1.69379e-08	DOWN
ENSOARG00000025550	-	1:101330815-101357657	13.177	1.18828	3.47107	8.60202e-10	1.71832e-08	UP
ENSOARG00000024221	-	20:24357915-24357998	17.7049	0	Inf	8.87969e-10	1.77219e-08	UP
ENSOARG00000014458	FBLN7	3:106141259-106197636	7.30802	2.50306	1.54579	9.08487e-10	1.80988e-08	UP
ENSOARG00000014996	NAV3	3:113599365-113985981	6.97904	14.2295	-1.02779	9.40135e-10	1.87126e-08	DOWN
ENSOARG00000003915	SRGAP1	3:155478249-155772717	8.43841	18.1139	-1.10205	9.51964e-10	1.8931e-08	DOWN
ENSOARG00000015229	CCDC89	21:9313836-9314960	1.35539	0.0704727	4.26549	9.5903e-10	1.90545e-08	UP
ENSOARG00000000773	ASB15	4:87905164-87944629	1.09372	0	Inf	9.61164e-10	1.90628e-08	UP
ENSOARG00000001964	NUP210	19:58335711-58411302	3.61917	1.73653	1.05945	9.61028e-10	1.90628e-08	UP
ENSOARG00000017037	SHISA2	10:33566715-33567275	30.2242	5.57866	2.43771	9.88461e-10	1.95692e-08	UP
ENSOARG00000005795	DTNA	23:22441477-22575046	7.2826	2.91364	1.32163	1.01443e-09	2.00656e-08	UP
ENSOARG00000014221	TENM1	X:102678669-103575372	2.43472	5.32958	-1.13026	1.05155e-09	2.07627e-08	DOWN
ENSOARG00000012395	ATAT1	20:27419172-27432217	8.58745	19.5425	-1.18632	1.08937e-09	2.14713e-08	DOWN
ENSOARG00000008456	TF	1:253633735-253672933	7.97294	1.38873	2.52135	1.11776e-09	2.20114e-08	UP
ENSOARG00000014804	C19orf66	5:12332399-12336477	13.3522	4.3182	1.62858	1.11894e-09	2.20151e-08	UP
ENSOARG00000007666	SLC25A4	26:14223802-14227499	50.846	15.7757	1.68843	1.15136e-09	2.26328e-08	UP
ENSOARG00000018528	TGM2	13:66592413-66621019	2.43458	0.514504	2.24242	1.15689e-09	2.27215e-08	UP
ENSOARG00000021037	-	7:61798658-61834331	9.76131	3.51829	1.4722	1.16052e-09	2.27727e-08	UP
ENSOARG00000018701	PRSS27	24:2109485-2117255	4.13164	0.964583	2.09874	1.22521e-09	2.39997e-08	UP
ENSOARG00000004506	-	13:23442415-23443185	14.9505	5.85191	1.35321	1.2286e-09	2.40449e-08	UP
ENSOARG00000005821	PMAIP1	23:58979326-58981891	25.4172	6.24218	2.02568	1.40944e-09	2.75356e-08	UP
ENSOARG00000007716	BPGM	4:98301817-98320855	16.1159	7.92475	1.02405	1.52771e-09	2.97936e-08	UP
ENSOARG00000006132	TECRL	6:79660810-79793106	0.694966	0	Inf	1.65342e-09	3.21888e-08	UP
ENSOARG00000020604	ECE2	1:201104265-201134410	3.23024	8.99858	-1.47805	1.66186e-09	3.23248e-08	DOWN
ENSOARG00000018041	LRRC39	1:76683012-76700306	13.6236	3.97076	1.77862	1.73041e-09	3.36286e-08	UP
ENSOARG00000016800	KRT78	3:133420696-133428181	12.79	1.84927	2.78999	1.84619e-09	3.57848e-08	UP
ENSOARG00000019941	RYR3	7:25720183-26191936	1.37933	0.426796	1.69235	1.87973e-09	3.63716e-08	UP
ENSOARG00000013727	TTLL7	1:60221712-60329705	10.5807	5.07781	1.05916	1.95489e-09	3.77929e-08	UP
ENSOARG00000009333	PLIN5	5:17177408-17188390	1.84314	0.0573241	5.00688	2.03078e-09	3.92258e-08	UP
ENSOARG00000007362	CCDC129	4:64778935-64887825	1.17907	0.220044	2.42179	2.03865e-09	3.93436e-08	UP
ENSOARG00000017498	PCK1	13:57900057-57905307	1.69002	0.092588	4.19007	2.07772e-09	4.00629e-08	UP
ENSOARG00000003739	-	11:35636255-35657435	8.58741	21.8861	-1.34972	2.13898e-09	4.11725e-08	DOWN
ENSOARG00000000779	-	20:26356044-26498663	37.5701	17.5553	1.09767	2.15677e-09	4.14792e-08	UP
ENSOARG00000018937	NAV1	12:78762058-78878846	3.08956	6.27017	-1.0211	2.22967e-09	4.2844e-08	DOWN
ENSOARG00000009509	ZDHHC2	26:18737989-18768496	14.3795	5.67186	1.34212	2.3407e-09	4.48998e-08	UP
ENSOARG00000015756	AHRR	16:70550213-70637013	4.11884	10.5568	-1.35786	2.34616e-09	4.49656e-08	DOWN
ENSOARG00000014431	EDA2R	X:55211500-55347531	1.11284	0.0110648	6.65213	2.36236e-09	4.52371e-08	UP
ENSOARG00000000300	-	JH924156.1:21-1448	12.1912	36.5342	-1.5834	2.38147e-09	4.55638e-08	DOWN
ENSOARG00000018383	DHX58	11:41721531-41732475	11.7397	2.99191	1.97226	2.5193e-09	4.81179e-08	UP
ENSOARG00000020656	SP100	2:231394186-231533609	16.5156	6.46019	1.35418	2.5545e-09	4.87485e-08	UP
ENSOARG00000003872	DHRS9	2:139186849-139193920	0.985049	0	Inf	2.65397e-09	5.05598e-08	UP
ENSOARG00000007011	TRIM25	11:7267690-7282975	25.1976	12.3359	1.03043	2.68099e-09	5.10306e-08	UP
ENSOARG00000000330	-	1:101772589-101777128	135.669	61.5711	1.13976	2.74371e-09	5.21352e-08	UP
ENSOARG00000016969	CCDC141	2:129907617-130149171	4.53432	1.63031	1.47574	2.74308e-09	5.21352e-08	UP
ENSOARG00000007692	ASS1	3:6038777-6082502	7.89067	2.79821	1.49564	2.77831e-09	5.27024e-08	UP
ENSOARG00000011966	ASB9	X:12709059-12741895	0.789858	2.34131	-1.56765	2.81279e-09	5.3311e-08	DOWN
ENSOARG00000019298	CD200	1:175479877-175498685	10.1379	4.21394	1.26652	2.81752e-09	5.33551e-08	UP
ENSOARG00000015728	-	21:49777012-49777137	100.18	10.4639	3.2591	2.86051e-09	5.41231e-08	UP
ENSOARG00000006889	-	23:62287023-62298724	4.0518	0.970462	2.06182	2.88109e-09	5.44662e-08	UP
ENSOARG00000013306	ALPK3	18:21557453-21608975	11.9095	4.91474	1.27692	2.94274e-09	5.5537e-08	UP
ENSOARG00000012078	REEP6	5:41291694-41296911	3.27041	0.958243	1.77101	3.16849e-09	5.96961e-08	UP
ENSOARG00000011217	SLC37A2	21:27716138-27743616	6.14246	1.45918	2.07366	3.32989e-09	6.26838e-08	UP
ENSOARG00000007604	DAPL1	2:149687026-149714670	2.27282	0.888917	1.35436	3.40601e-09	6.39e-08	UP
ENSOARG00000020509	ADIPOQ	1:198618705-198631249	48.8203	3.31831	3.87896	3.40438e-09	6.39e-08	UP
ENSOARG00000006871	GPLD1	20:32157145-32209458	1.38308	0.250976	2.46227	3.47475e-09	6.50798e-08	UP
ENSOARG00000007500	TCEA3	2:242310454-242354458	22.1177	8.54011	1.37288	3.48389e-09	6.5196e-08	UP
ENSOARG00000016849	LRRTM2	5:47580182-47582084	4.33989	10.932	-1.33283	3.54168e-09	6.61659e-08	DOWN
ENSOARG00000009508	KIF5C	2:159379526-159550634	4.13765	9.54383	-1.20576	3.56091e-09	6.64693e-08	DOWN
ENSOARG00000000850	RAPGEF4	2:135745186-136041337	5.32687	2.43891	1.12705	3.63598e-09	6.78136e-08	UP
ENSOARG00000017121	KIF21B	12:77658466-77685788	2.28599	5.15274	-1.17252	3.71257e-09	6.9126e-08	DOWN
ENSOARG00000012375	MLXIPL	24:33537839-33556535	0.656449	0.0447623	3.87433	3.87881e-09	7.21608e-08	UP
ENSOARG00000007719	-	19:19439120-19440126	0.835024	5.58642	-2.74203	3.91723e-09	7.28146e-08	DOWN
ENSOARG00000004233	PML	18:33464259-33515248	15.1308	7.44257	1.02361	3.93904e-09	7.31587e-08	UP
ENSOARG00000016127	CTSZ	13:56692920-56701603	47.1427	23.1564	1.02562	3.97084e-09	7.36878e-08	UP
ENSOARG00000012241	ADAM12	22:44435268-44772536	19.7681	40.3903	-1.03083	3.99337e-09	7.40439e-08	DOWN
ENSOARG00000019337	KIAA0930	3:219638767-219648962	11.9671	4.99786	1.25969	4.11329e-09	7.6204e-08	UP
ENSOARG00000015581	PARP10	9:13782987-13790833	9.78009	4.71971	1.05115	4.36204e-09	8.0745e-08	UP
ENSOARG00000000544	ELF3	12:79008318-79012328	1.90788	0.375423	2.34538	4.4734e-09	8.27373e-08	UP
ENSOARG00000018568	GRIP2	19:57578304-57611388	3.3681	0.51397	2.71218	4.66293e-09	8.59565e-08	UP
ENSOARG00000005592	HSPB3	16:24709925-24710374	5.27258	0.215749	4.61108	4.78106e-09	8.79881e-08	UP
ENSOARG00000000719	-	1:123422302-123422481	26.8887	0	Inf	4.82407e-09	8.86328e-08	UP
ENSOARG00000003592	LRP2	2:138990254-139154704	0.389182	0.109168	1.83389	5.04717e-09	9.25787e-08	UP
ENSOARG00000001534	PIEZO2	23:42545078-42809294	18.3721	37.0638	-1.0125	5.13366e-09	9.40875e-08	DOWN
ENSOARG00000008115	-	21:49743059-49748737	107.468	32.8419	1.7103	5.26519e-09	9.64186e-08	UP
ENSOARG00000006810	RAPSN	15:75493445-75617600	2.47749	0.14233	4.12156	5.51044e-09	1.00827e-07	UP
ENSOARG00000010690	-	10:27633393-27635026	1.94517	6.13742	-1.65774	5.59015e-09	1.02033e-07	DOWN
ENSOARG00000015580	SDR42E2	24:19878198-19896794	1.94769	0.206529	3.23735	5.80394e-09	1.05761e-07	UP
ENSOARG00000002980	-	15:1916923-1917451	0.0364779	1.9451	-5.73668	5.94169e-09	1.08094e-07	DOWN
ENSOARG00000015578	LRRC8C	1:66242267-66324524	6.92083	15.615	-1.17392	6.17781e-09	1.12206e-07	DOWN
ENSOARG00000012562	-	7:23492113-23492559	1.83086	0.0382061	5.58257	6.24027e-09	1.13248e-07	UP
ENSOARG00000019232	ERBB4	2:212081308-212484401	0.751689	0.140503	2.41954	6.28485e-09	1.13964e-07	UP
ENSOARG00000009579	PLPPR3	5:40769110-40777532	3.0044	7.50935	-1.32161	6.30814e-09	1.14293e-07	DOWN
ENSOARG00000006058	-	10:25585978-25586379	82.6866	181.432	-1.1337	6.32533e-09	1.14511e-07	DOWN
ENSOARG00000011448	SLC2A4	11:26615572-26620086	3.89866	0.661034	2.56018	6.38508e-09	1.15404e-07	UP
ENSOARG00000014419	TMEM159	24:18945874-18957696	34.5808	16.0696	1.10564	6.69263e-09	1.20865e-07	UP
ENSOARG00000015109	SEMA3D	4:35464042-35606041	43.3935	88.3024	-1.02497	7.04075e-09	1.26842e-07	DOWN
ENSOARG00000001878	-	20:26502171-26515796	13.3844	2.46385	2.44157	7.09601e-09	1.2763e-07	UP
ENSOARG00000003221	TBC1D30	3:154824770-154914055	4.88192	1.48144	1.72045	7.39784e-09	1.32844e-07	UP
ENSOARG00000009749	PLCD3	11:44210008-44230229	5.85343	2.42786	1.26959	7.72182e-09	1.38326e-07	UP
ENSOARG00000004175	FZD4	21:8036384-8045013	12.6272	5.37935	1.23103	8.10954e-09	1.44921e-07	UP
ENSOARG00000008437	-	2:156429003-156570271	2.93299	0.497069	2.56085	8.26696e-09	1.47616e-07	UP
ENSOARG00000006971	SERPINB10	23:62308486-62330628	0.839096	0.346809	1.2747	8.93122e-09	1.59349e-07	UP
ENSOARG00000007979	-	22:41355527-41392391	0.350837	0.0147597	4.57107	9.29635e-09	1.65597e-07	UP
ENSOARG00000000327	LAMA1	23:40284978-40414151	3.02349	6.47666	-1.09904	9.4931e-09	1.68831e-07	DOWN
ENSOARG00000004007	LIPG	23:49374831-49399731	1.04832	0.18795	2.47965	1.10215e-08	1.95543e-07	UP
ENSOARG00000014736	SPIRE2	14:14185875-14205134	4.58064	1.86485	1.29649	1.21921e-08	2.14599e-07	UP
ENSOARG00000016038	TRIM10	20:27868069-27876486	0.873605	0.116826	2.90262	1.27321e-08	2.23748e-07	UP
ENSOARG00000003513	MDK	15:74606397-74607694	72.3997	150.63	-1.05695	1.30032e-08	2.28332e-07	DOWN
ENSOARG00000011375	-	8:31945384-32035672	3.17447	0.715992	2.1485	1.32027e-08	2.31469e-07	UP
ENSOARG00000013425	CHD5	12:45259989-45320837	2.59031	0.992007	1.3847	1.33778e-08	2.34353e-07	UP
ENSOARG00000014093	LRRN1	19:22352726-22354876	16.8908	5.94948	1.5054	1.4051e-08	2.45566e-07	UP
ENSOARG00000016667	AP1M2	5:12756700-12768626	6.19603	2.93203	1.07945	1.40737e-08	2.45769e-07	UP
ENSOARG00000000476	DUSP26	26:27928794-27932445	14.6291	4.54096	1.68777	1.4219e-08	2.48113e-07	UP
ENSOARG00000007679	-	3:83648848-83675139	5.22962	12.1181	-1.21239	1.44041e-08	2.5105e-07	DOWN
ENSOARG00000012187	FGF21	14:54418512-54419936	2.27935	0.0349246	6.02823	1.441e-08	2.5105e-07	UP
ENSOARG00000012028	-	10:31218648-31226834	16.2586	7.99973	1.02318	1.49779e-08	2.60536e-07	UP
ENSOARG00000018896	FZD5	2:208759883-208761859	1.11859	0.107456	3.37986	1.57646e-08	2.73792e-07	UP
ENSOARG00000004328	ELOVL6	6:15304708-15439182	17.1504	7.72058	1.15146	1.58832e-08	2.75636e-07	UP
ENSOARG00000010524	C6orf15	20:27108833-27109953	0.894109	0	Inf	1.60071e-08	2.77352e-07	UP
ENSOARG00000002895	LRRC8E	5:14335329-14337873	6.00067	2.66346	1.17182	1.75271e-08	3.02745e-07	UP
ENSOARG00000014703	MYL10	24:35085594-35097624	0.367065	0.0319097	3.52397	1.83479e-08	3.1643e-07	UP
ENSOARG00000003374	LRRN3	4:57220545-57222916	6.52003	13.1237	-1.00923	1.87974e-08	3.23931e-07	DOWN
ENSOARG00000017762	-	1:76392689-76472227	18.8256	9.15657	1.03982	2.0072e-08	3.4536e-07	UP
ENSOARG00000005504	COCH	18:40457701-40470054	43.6261	19.1414	1.18849	2.01027e-08	3.4562e-07	UP
ENSOARG00000014402	SLC5A8	3:170088421-170156026	2.2178	0.283779	2.96629	2.02927e-08	3.48617e-07	UP
ENSOARG00000010729	SLC1A3	16:37483723-37563198	6.29238	2.69712	1.22219	2.13541e-08	3.66002e-07	UP
ENSOARG00000002394	-	AMGL01124480.1:21-6937	1.0129	3.14159	-1.633	2.21175e-08	3.78795e-07	DOWN
ENSOARG00000006790	-	11:14412549-14425772	0.909618	0.152441	2.57701	2.29774e-08	3.9255e-07	UP
ENSOARG00000003963	DUSP1	16:4579276-4581446	38.5959	19.2803	1.00132	2.34715e-08	3.99213e-07	UP
ENSOARG00000009853	PPIF	25:34846975-34853028	10.3453	3.82716	1.43463	2.39277e-08	4.06662e-07	UP
ENSOARG00000011354	KLHL21	12:44908843-44918734	11.2206	5.51632	1.02437	2.43706e-08	4.13872e-07	UP
ENSOARG00000010541	CACNB1	11:39248095-39265315	13.5329	5.53809	1.28901	2.47272e-08	4.19607e-07	UP
ENSOARG00000013621	GYPC	2:191572516-191575538	59.8295	18.1877	1.7179	2.53639e-08	4.29428e-07	UP
ENSOARG00000020032	-	2:220190141-220196005	6.78381	2.56021	1.40583	2.53951e-08	4.29627e-07	UP
ENSOARG00000001063	CLDN17	1:123972603-123973280	1.5549	0	Inf	2.5768e-08	4.35278e-07	UP
ENSOARG00000005740	BPIFB6	13:61641482-61656002	0.772524	0	Inf	2.58587e-08	4.36142e-07	UP
ENSOARG00000018093	PPP1R27	11:50211686-50212510	9.34852	1.75162	2.41605	2.73777e-08	4.61413e-07	UP
ENSOARG00000006626	IRF7	21:49460664-49463554	4.54863	0.831292	2.45201	2.93445e-08	4.9381e-07	UP
ENSOARG00000015199	P2RY1	1:233042183-233043304	7.32125	2.51604	1.54093	2.95754e-08	4.96648e-07	UP
ENSOARG00000019333	COL2A1	3:138375066-138404671	2.50211	5.99063	-1.25956	2.95802e-08	4.96648e-07	DOWN
ENSOARG00000009054	FGL1	26:18093348-18111077	9.95278	1.97341	2.33441	2.97209e-08	4.98257e-07	UP
ENSOARG00000003579	-	1:103864996-103873039	17.8835	6.5765	1.44324	2.99507e-08	5.01732e-07	UP
ENSOARG00000009427	-	2:116429163-116429483	39.3135	17.6464	1.15565	3.10101e-08	5.18695e-07	UP
ENSOARG00000015761	HTR7	22:12118617-12215128	0.278136	1.62812	-2.54935	3.13095e-08	5.23309e-07	DOWN
ENSOARG00000003844	NOX4	21:5538407-5716781	3.32816	8.5713	-1.36479	3.31092e-08	5.52359e-07	DOWN
ENSOARG00000016602	NLGN3	X:60445663-60464890	3.17434	7.27437	-1.19636	3.67798e-08	6.11519e-07	DOWN
ENSOARG00000020438	ATP13A5	1:192319713-192419367	1.23816	0.418099	1.56629	3.74732e-08	6.22582e-07	UP
ENSOARG00000003814	MATN2	9:78779530-78931679	28.7032	59.3818	-1.04881	3.76816e-08	6.25576e-07	DOWN
ENSOARG00000020593	PID1	2:230096348-230367587	19.5643	39.8091	-1.02487	3.80304e-08	6.30896e-07	DOWN
ENSOARG00000011143	-	9:1611909-1739257	2.20301	6.83058	-1.63253	3.84518e-08	6.3741e-07	DOWN
ENSOARG00000009739	STMN4	2:38338214-38361732	0.763814	0.0147331	5.69609	3.84879e-08	6.37532e-07	UP
ENSOARG00000006979	RHBDF2	11:54270255-54278688	5.705	2.73584	1.06024	3.92752e-08	6.50089e-07	UP
ENSOARG00000004848	ITGBL1	10:77339045-77468115	10.7892	2.79037	1.95105	4.08361e-08	6.75423e-07	UP
ENSOARG00000000159	PRSS22	24:2153764-2159156	6.11718	2.10706	1.53763	4.25263e-08	7.02332e-07	UP
ENSOARG00000008620	LTF	19:52870333-52903163	0.546121	0.0846387	2.68983	4.3097e-08	7.10701e-07	UP
ENSOARG00000001523	PHC1	3:205758728-205778649	3.09461	6.32104	-1.0304	4.32596e-08	7.12853e-07	DOWN
ENSOARG00000004308	KLHL18	19:52237982-52284275	7.51721	3.59864	1.06275	4.36109e-08	7.17577e-07	UP
ENSOARG00000002951	-	20:26543679-26561667	7.608	3.65375	1.05814	4.38956e-08	7.21726e-07	UP
ENSOARG00000010283	MX1	1:259737321-259762804	170.103	9.65051	4.13966	4.56414e-08	7.49323e-07	UP
ENSOARG00000014464	KLK13	14:56063031-56067185	0.896511	0.0204774	5.45222	4.62146e-08	7.57612e-07	UP
ENSOARG00000010070	-	1:111039478-111049403	4.4118	1.08288	2.02649	4.63587e-08	7.59414e-07	UP
ENSOARG00000019949	CPT1B	3:224090383-224102291	1.42851	0.428761	1.73627	4.84473e-08	7.91876e-07	UP
ENSOARG00000005230	STOX1	25:24930291-24994269	2.74737	1.01008	1.44357	4.89142e-08	7.9892e-07	UP
ENSOARG00000006743	-	10:11285076-11288837	0.00737045	0.303063	-5.36172	4.93672e-08	8.05314e-07	DOWN
ENSOARG00000019911	AVEN	7:25707944-25718742	9.16664	3.55488	1.36659	4.93782e-08	8.05314e-07	UP
ENSOARG00000010231	MX2	1:259688071-259716801	71.6333	1.99711	5.16465	4.96671e-08	8.09431e-07	UP
ENSOARG00000020105	ILDR1	1:184743764-184775412	2.40607	0.573351	2.06919	5.26121e-08	8.54918e-07	UP
ENSOARG00000010199	EGR3	2:42687817-42689728	6.61238	2.38135	1.47339	5.33919e-08	8.66955e-07	UP
ENSOARG00000015974	SLC15A3	21:36463404-36477877	6.57595	2.15319	1.61073	5.34447e-08	8.67178e-07	UP
ENSOARG00000008762	-	X:79861075-79872410	1.26022	2.86224	-1.18347	5.35798e-08	8.68735e-07	DOWN
ENSOARG00000006377	ALDH1L1	19:59698219-59726176	0.481854	0.0616007	2.96758	5.39041e-08	8.73356e-07	UP
ENSOARG00000011401	RXRG	1:115469537-115521351	11.9482	24.0279	-1.00792	5.61826e-08	9.09609e-07	DOWN
ENSOARG00000026869	-	20:27152580-27156546	0.0471374	0.989992	-4.39247	5.83474e-08	9.43282e-07	DOWN
ENSOARG00000010587	PAX7	2:246755807-246864318	0.836289	0	Inf	5.88226e-08	9.49583e-07	UP
ENSOARG00000013043	TTYH2	11:56111196-56133041	6.56821	14.513	-1.14377	6.15342e-08	9.91196e-07	DOWN
ENSOARG00000004872	MPC1	8:87995562-87996759	63.5277	31.0178	1.03429	6.27336e-08	1.00905e-06	UP
ENSOARG00000021097	PELI2	7:65622491-65643511	11.6335	24.6325	-1.08228	6.88078e-08	1.10515e-06	DOWN
ENSOARG00000012218	-	1:262709378-262710074	3.3891	0.218511	3.95512	6.99607e-08	1.12286e-06	UP
ENSOARG00000012166	FUT1	14:54414883-54416588	5.16814	1.77617	1.54088	7.07433e-08	1.1346e-06	UP
ENSOARG00000010000	ASGR2	11:26480695-26491111	2.50903	0.127298	4.30085	7.11078e-08	1.13962e-06	UP
ENSOARG00000014082	ENPP3	8:56800675-56891139	1.80291	4.36443	-1.27546	7.14517e-08	1.14431e-06	DOWN
ENSOARG00000016096	PPP1R1A	3:131849883-131853136	7.80125	2.03994	1.93518	7.35655e-08	1.17647e-06	UP
ENSOARG00000008173	KCNK2	12:66477254-66608750	7.46361	2.338	1.6746	7.99908e-08	1.27738e-06	UP
ENSOARG00000013421	IFI44L	1:54450661-54466479	11.297	5.59116	1.01472	8.05395e-08	1.28522e-06	UP
ENSOARG00000009850	HOXA1	4:68936434-68937869	2.70129	7.96983	-1.5609	8.19583e-08	1.30505e-06	DOWN
ENSOARG00000026689	-	7:9450814-9529923	4.76935	16.0528	-1.75096	8.36838e-08	1.32966e-06	DOWN
ENSOARG00000015259	MAP7D2	X:17430237-17524060	0.545084	0.0551913	3.30397	8.40282e-08	1.33418e-06	UP
ENSOARG00000018784	-	7:17749633-18048634	7.10902	15.1194	-1.08868	8.58074e-08	1.35952e-06	DOWN
ENSOARG00000014138	-	24:34421870-34426790	4.66183	14.8461	-1.67111	9.01833e-08	1.42783e-06	DOWN
ENSOARG00000004658	C1S	3:207353408-207366557	37.9144	12.9964	1.54464	9.08163e-08	1.43683e-06	UP
ENSOARG00000001938	EPS8L1	14:59577304-59588887	4.28998	1.51739	1.49938	9.69706e-08	1.53092e-06	UP
ENSOARG00000013025	SLC43A2	11:22314634-22352250	7.00721	3.21919	1.12214	9.71079e-08	1.532e-06	UP
ENSOARG00000015496	MYOCD	11:30723521-30776139	1.55473	0.379032	2.03627	1.01995e-07	1.60568e-06	UP
ENSOARG00000011692	LOXL4	22:18555348-18575996	0.741046	0.120532	2.62014	1.02383e-07	1.61064e-06	UP
ENSOARG00000020313	SGPP2	2:223481216-223740075	4.70693	1.44186	1.70685	1.03888e-07	1.63211e-06	UP
ENSOARG00000010985	TUSC5	11:21229125-21240170	2.77549	0.0699387	5.31051	1.05329e-07	1.65232e-06	UP
ENSOARG00000018738	BMP2	13:48462232-48472599	9.20753	3.84717	1.25902	1.0872e-07	1.70311e-06	UP
ENSOARG00000026411	-	25:40921420-40993258	0.467692	0	Inf	1.09057e-07	1.70717e-06	UP
ENSOARG00000020918	UNC13C	7:52647577-53312875	1.15007	3.03453	-1.39975	1.0941e-07	1.7115e-06	DOWN
ENSOARG00000017789	-	9:94350406-94360185	33.3084	14.1549	1.23459	1.10778e-07	1.73131e-06	UP
ENSOARG00000021196	TTC9	7:79209905-79241790	11.6124	3.71977	1.64238	1.14906e-07	1.78866e-06	UP
ENSOARG00000009104	CEACAM20	14:51380571-51395600	0.611637	0.0562518	3.4427	1.17367e-07	1.82569e-06	UP
ENSOARG00000012401	-	7:23285953-23286423	4.11527	0.712908	2.5292	1.19702e-07	1.86071e-06	UP
ENSOARG00000014030	CLDN14	1:266776355-266777907	1.49709	0	Inf	1.21368e-07	1.88528e-06	UP
ENSOARG00000002180	PIK3R3	1:20395749-20495223	7.89625	17.3315	-1.13416	1.23267e-07	1.91211e-06	DOWN
ENSOARG00000021197	MAP3K9	7:79299111-79376270	3.51628	1.11351	1.65894	1.26107e-07	1.95479e-06	UP
ENSOARG00000013353	-	3:101676193-101721092	2.69614	7.10266	-1.39747	1.34734e-07	2.0856e-06	DOWN
ENSOARG00000020503	COL4A4	2:228280832-228412323	0.816781	0.267998	1.60773	1.35637e-07	2.09667e-06	UP
ENSOARG00000003578	FGF18	16:3266357-3300896	3.34532	0.972927	1.78174	1.36787e-07	2.11234e-06	UP
ENSOARG00000008842	ROS1	8:20417056-20540268	0.0633571	0.401089	-2.66234	1.38779e-07	2.13927e-06	DOWN
ENSOARG00000012258	HSD17B14	14:54460739-54478865	2.13147	0.225227	3.2424	1.4309e-07	2.20267e-06	UP
ENSOARG00000020963	LYSMD2	7:55635069-55647474	8.77721	20.3639	-1.21418	1.48804e-07	2.28747e-06	DOWN
ENSOARG00000012051	MTUS2	10:31237426-31609528	0.503429	1.40223	-1.47786	1.54178e-07	2.36844e-06	DOWN
ENSOARG00000013785	C11orf53	15:20958217-20998001	0	0.766753	#NAME?	1.59058e-07	2.44171e-06	DOWN
ENSOARG00000018143	SLC47A1	11:33527598-33548855	1.46081	0.239242	2.61023	1.60476e-07	2.46178e-06	UP
ENSOARG00000009674	-	14:51936511-51950420	1.16959	0.067792	4.10875	1.62526e-07	2.49151e-06	UP
ENSOARG00000008256	-	21:38239035-38247934	0	0.566621	#NAME?	1.63447e-07	2.50217e-06	DOWN
ENSOARG00000005306	IL17B	5:58284858-58288776	5.42216	0.852203	2.6696	1.64336e-07	2.51404e-06	UP
ENSOARG00000020303	CITED4	1:15154348-15154969	8.51283	2.00892	2.08322	1.66251e-07	2.53985e-06	UP
ENSOARG00000010466	CLIC5	20:19239137-19401884	4.00999	0.993085	2.01361	1.66579e-07	2.54135e-06	UP
ENSOARG00000011324	LMX1A	1:115245308-115415362	2.39593	5.83716	-1.28468	1.67087e-07	2.54737e-06	DOWN
ENSOARG00000020178	ST8SIA1	3:192627572-192801092	3.21812	0.680398	2.24177	1.72344e-07	2.61673e-06	UP
ENSOARG00000001458	DLX1	2:136599373-136602848	0.525794	0.0124577	5.39938	1.73106e-07	2.62651e-06	UP
ENSOARG00000001135	-	AMGL01124913.1:799-2380	1.0039	0	Inf	1.7374e-07	2.63433e-06	UP
ENSOARG00000001226	GDF10	25:41849466-41861362	9.01721	20.0123	-1.15014	1.78088e-07	2.69657e-06	DOWN
ENSOARG00000000834	EDAR	3:62004930-62056439	3.2717	8.76316	-1.42141	1.78239e-07	2.69702e-06	DOWN
ENSOARG00000002359	SFRP1	26:34708544-34747853	6.13153	2.12929	1.52587	1.80136e-07	2.72382e-06	UP
ENSOARG00000012834	ATP6V0D2	9:89135765-89192947	0.853563	0.195404	2.12704	1.80256e-07	2.72382e-06	UP
ENSOARG00000004062	RAB38	21:6934489-6998696	19.2603	7.92532	1.28109	1.84589e-07	2.78363e-06	UP
ENSOARG00000017448	-	5:48780105-48781798	22.9581	9.14884	1.32734	1.91346e-07	2.8816e-06	UP
ENSOARG00000004027	-	11:42359541-42402155	4.58796	1.7242	1.41193	1.98849e-07	2.98852e-06	UP
ENSOARG00000002902	-	9:77914915-77919459	11.3773	24.8052	-1.12448	1.99173e-07	2.99136e-06	DOWN
ENSOARG00000009388	THSD1	10:21906715-21935955	7.60734	3.6641	1.05393	2.05964e-07	3.09126e-06	UP
ENSOARG00000025174	MYOD1	15:34370528-34371122	1.2926	0	Inf	2.15997e-07	3.23529e-06	UP
ENSOARG00000016430	ACACB	17:63507291-63604351	1.03964	0.299894	1.79355	2.28347e-07	3.41797e-06	UP
ENSOARG00000017314	GALNT6	3:134693949-134722893	1.16574	0.304739	1.93561	2.33674e-07	3.49066e-06	UP
ENSOARG00000027054	-	8:89977909-90043891	0.0254937	0.68321	-4.74412	2.43492e-07	3.62999e-06	DOWN
ENSOARG00000022929	PART1_2	16:18803231-18803477	7.91285	27.4198	-1.79295	2.46225e-07	3.66335e-06	DOWN
ENSOARG00000004641	-	1:236245001-236250588	12.9257	25.9268	-1.0042	2.54639e-07	3.78095e-06	DOWN
ENSOARG00000010045	AKR1D1	4:101544228-101598085	1.06574	2.50139	-1.23088	2.57119e-07	3.81522e-06	DOWN
ENSOARG00000009627	CCL2	11:15505826-15507249	15.6639	6.04138	1.3745	2.65153e-07	3.92656e-06	UP
ENSOARG00000020277	C15orf62	7:33336655-33337278	4.46002	0.911976	2.28998	2.68939e-07	3.97733e-06	UP
ENSOARG00000016601	CTXN3	5:23812015-23812260	4.49127	0.218357	4.36236	2.90309e-07	4.27345e-06	UP
ENSOARG00000022277	-	2:36542125-36542200	9.20978	0	Inf	2.94038e-07	4.32547e-06	UP
ENSOARG00000017057	ARHGEF16	12:47670296-47693338	2.04874	0.666689	1.61965	2.94653e-07	4.33166e-06	UP
ENSOARG00000017521	HBEGF	5:48917000-48951593	1.46316	0.661345	1.14561	2.96624e-07	4.35486e-06	UP
ENSOARG00000021157	RAB15	7:73985404-74005760	11.4353	4.79791	1.25302	3.064e-07	4.48949e-06	UP
ENSOARG00000014371	-	14:56027470-56033186	2.04102	0.355774	2.52025	3.13102e-07	4.58165e-06	UP
ENSOARG00000017214	NR4A1	3:134111451-134116506	7.22365	3.02519	1.2557	3.19023e-07	4.65601e-06	UP
ENSOARG00000025566	-	1:123103169-123137359	0.671685	0	Inf	3.27726e-07	4.77675e-06	UP
ENSOARG00000001632	STIM1	15:49313828-49506183	9.13496	4.44055	1.04066	3.31844e-07	4.83361e-06	UP
ENSOARG00000002778	-	20:50407984-50409492	16.8337	5.66503	1.5712	3.33725e-07	4.85782e-06	UP
ENSOARG00000018703	-	3:179511135-179532260	0.612351	0.0268196	4.513	3.38974e-07	4.92454e-06	UP
ENSOARG00000008389	ITGA8	13:29099245-29291937	18.3887	7.37342	1.31842	3.59283e-07	5.21277e-06	UP
ENSOARG00000012997	GNA15	5:18220154-18239206	7.43744	3.46876	1.10039	3.64191e-07	5.27709e-06	UP
ENSOARG00000014309	SUSD4	12:24786160-24922415	5.64871	12.0341	-1.09113	3.79676e-07	5.49788e-06	DOWN
ENSOARG00000002239	MC5R	23:43867867-43870160	0.869196	0.0725061	3.58351	3.95067e-07	5.71702e-06	UP
ENSOARG00000011200	CAPSL	16:38159529-38168512	1.26495	0.0545036	4.53658	3.9546e-07	5.71897e-06	UP
ENSOARG00000014915	KRT24	11:40477407-40481526	0.820589	0.131475	2.64188	4.08385e-07	5.89438e-06	UP
ENSOARG00000020525	COL4A3	2:228427631-228583380	0.72063	0.0626771	3.52325	4.16453e-07	6.00693e-06	UP
ENSOARG00000014173	ANO4	3:169622065-170061610	0.0378299	0.413888	-3.45164	4.23014e-07	6.09761e-06	DOWN
ENSOARG00000006113	SGTB	16:13847769-13892627	4.29887	10.2769	-1.25738	4.3029e-07	6.19445e-06	DOWN
ENSOARG00000009079	-	11:54751819-54753637	5.69528	2.30562	1.30461	4.32754e-07	6.22589e-06	UP
ENSOARG00000015012	-	4:35402257-35403529	1.88213	5.77857	-1.61835	4.49796e-07	6.46269e-06	DOWN
ENSOARG00000019815	SLC23A3	2:220092649-220098581	0.462552	0.0207621	4.47759	4.5986e-07	6.5945e-06	UP
ENSOARG00000018834	NLRC5	14:24477048-24533394	1.79175	0.416025	2.10662	4.62131e-07	6.62278e-06	UP
ENSOARG00000024981	U6	12:19968594-19968693	3.76423	20.3867	-2.4372	4.79495e-07	6.86277e-06	DOWN
ENSOARG00000001451	-	5:7188228-7205763	0.355561	0.00806725	5.46188	4.81492e-07	6.88691e-06	UP
ENSOARG00000008562	-	4:78466030-78466215	33.3306	75.8162	-1.18566	4.81807e-07	6.88699e-06	DOWN
ENSOARG00000016362	-	X:109565749-109575901	0.177441	0.759997	-2.09866	4.9842e-07	7.11529e-06	DOWN
ENSOARG00000015023	-	20:24974022-24986390	3.61172	0.597488	2.5957	5.01745e-07	7.15816e-06	UP
ENSOARG00000009222	CA6	12:42559178-42600271	0.646011	0.0255708	4.65899	5.04121e-07	7.18745e-06	UP
ENSOARG00000014095	ANO3	15:55194747-55486464	2.49741	0.912746	1.45215	5.1452e-07	7.3263e-06	UP
ENSOARG00000013782	ALB	6:88136611-88159187	10.2335	0.0386089	8.05015	5.1586e-07	7.34068e-06	UP
ENSOARG00000000273	-	AMGL01124349.1:547-1648	18.5973	6.41	1.53669	5.22283e-07	7.42644e-06	UP
ENSOARG00000013915	KIAA1147	4:104664137-104687514	3.88958	9.29154	-1.2563	5.31744e-07	7.55219e-06	DOWN
ENSOARG00000014144	-	16:62779408-62802815	20.3599	7.95708	1.35542	5.42098e-07	7.68941e-06	UP
ENSOARG00000008910	VGLL2	8:20559856-20566286	0.929506	0	Inf	5.50291e-07	7.79567e-06	UP
ENSOARG00000020285	BEST3	3:149806867-149858378	0.782585	0.0707429	3.46759	5.53377e-07	7.8344e-06	UP
ENSOARG00000013849	-	17:70724505-70733791	1.50792	0.315132	2.25853	5.55846e-07	7.86434e-06	UP
ENSOARG00000005434	ZIC1	1:239011056-239014735	2.98589	7.78006	-1.38162	5.71705e-07	8.06816e-06	DOWN
ENSOARG00000011329	TMEM59L	5:4348025-4353722	1.39021	3.32622	-1.25858	5.75198e-07	8.1123e-06	DOWN
ENSOARG00000010122	DIRAS3	1:43325632-43326336	7.37467	17.4049	-1.23885	5.83928e-07	8.22499e-06	DOWN
ENSOARG00000000415	RNF122	26:27894452-27902670	6.79795	16.8308	-1.30793	5.97381e-07	8.40382e-06	DOWN
ENSOARG00000020764	FOXI3	3:58986758-58990671	10.439	21.9068	-1.06939	6.05888e-07	8.51809e-06	DOWN
ENSOARG00000016502	ADGRV1	5:87500637-88022830	1.72268	3.50025	-1.02281	6.11488e-07	8.59139e-06	DOWN
ENSOARG00000017349	-	6:91172099-91276012	2.79375	1.37663	1.02106	6.17208e-07	8.66079e-06	UP
ENSOARG00000019179	CD96	1:174690709-174790572	0.638542	2.20915	-1.79064	6.29266e-07	8.81886e-06	DOWN
ENSOARG00000005466	TRIM63	2:239904099-239919974	1.85002	0.434467	2.09023	6.54149e-07	9.15602e-06	UP
ENSOARG00000003826	NUAK2	12:2372730-2391435	2.32034	0.725809	1.67667	6.87045e-07	9.58627e-06	UP
ENSOARG00000009576	PLA2G2E	2:245614722-245618188	1.663	0.0478968	5.11772	6.98881e-07	9.74529e-06	UP
ENSOARG00000012032	MAMSTR	14:54389497-54393767	5.05821	2.00522	1.33487	7.12781e-07	9.92043e-06	UP
ENSOARG00000012738	RRAGD	8:47919664-47940996	7.82466	2.42049	1.69273	7.26975e-07	1.01053e-05	UP
ENSOARG00000011573	COL9A1	9:3960965-4048725	6.25937	16.9756	-1.43938	7.35448e-07	1.02167e-05	DOWN
ENSOARG00000015725	CAMK2B	4:77068210-77158466	3.75907	1.48446	1.34044	7.86934e-07	1.09251e-05	UP
ENSOARG00000009969	UBE2L6	15:78023427-78030523	22.6274	10.7199	1.07778	8.25573e-07	1.14401e-05	UP
ENSOARG00000003809	-	23:48779457-48806122	5.5615	2.46851	1.17183	8.49012e-07	1.17575e-05	UP
ENSOARG00000015051	BCAS1	13:80999911-81098754	3.94939	1.7828	1.14748	8.60425e-07	1.19082e-05	UP
ENSOARG00000010150	PHKG1	24:27731323-27736862	9.42701	3.25502	1.53413	8.65897e-07	1.19764e-05	UP
ENSOARG00000000858	NPR1	1:102690912-102703164	6.6375	2.90654	1.19134	9.20521e-07	1.26924e-05	UP
ENSOARG00000001834	-	7:83681822-83738511	1.25916	0.27222	2.20961	9.28728e-07	1.27977e-05	UP
ENSOARG00000005060	WDR27	8:90017204-90086418	1.15511	4.20199	-1.86304	9.31058e-07	1.28218e-05	DOWN
ENSOARG00000011118	-	2:49286442-49309753	1.85077	0.549908	1.75087	9.32096e-07	1.28282e-05	UP
ENSOARG00000012162	ABLIM2	6:113703808-113823694	2.80756	0.764539	1.87665	9.4789e-07	1.30294e-05	UP
ENSOARG00000001976	-	AMGL01123520.1:759-2261	8.97936	2.52582	1.82986	9.60842e-07	1.31992e-05	UP
ENSOARG00000004271	CLSTN3	3:207213179-207243164	3.37222	1.57622	1.09723	9.63322e-07	1.32251e-05	UP
ENSOARG00000014237	LINC00521	18:57505539-57517781	1.02907	0.0535683	4.26382	1.00766e-06	1.37913e-05	UP
ENSOARG00000014816	-	11:40438505-40446576	1.51521	0.284119	2.41495	1.03678e-06	1.41549e-05	UP
ENSOARG00000004314	G0S2	12:71772867-71773127	15.3348	4.78036	1.68162	1.08898e-06	1.48311e-05	UP
ENSOARG00000014735	GADL1	19:5151011-5299616	1.79124	0.295862	2.59796	1.09213e-06	1.48649e-05	UP
ENSOARG00000015918	-	18:26350011-26352310	0.459336	1.56369	-1.76733	1.09547e-06	1.49012e-05	DOWN
ENSOARG00000006141	-	13:41266860-41269231	0.0623785	3.00687	-5.59107	1.14882e-06	1.55697e-05	DOWN
ENSOARG00000012756	CDH10	16:48749395-48862748	0.263921	1.08569	-2.04044	1.15116e-06	1.55919e-05	DOWN
ENSOARG00000004166	ADA	13:72594355-72609432	6.82871	3.00996	1.18187	1.15852e-06	1.5682e-05	UP
ENSOARG00000021033	CLEC2A	3:204687973-204693643	1.4982	8.563	-2.51489	1.19703e-06	1.61737e-05	DOWN
ENSOARG00000024165	-	22:22232668-22232773	7.22551	0	Inf	1.20092e-06	1.62066e-05	UP
ENSOARG00000004151	-	19:52222265-52225695	0.372213	2.90961	-2.96662	1.21544e-06	1.63926e-05	DOWN
ENSOARG00000000164	MYADML2	11:50119677-50120600	0.906375	0	Inf	1.24084e-06	1.67148e-05	UP
ENSOARG00000019388	CSMD2	1:8191664-8624214	0.302717	0.831651	-1.45801	1.2473e-06	1.67816e-05	DOWN
ENSOARG00000009920	MACC1	4:28835987-28903550	1.63268	0.781385	1.06314	1.25066e-06	1.68165e-05	UP
ENSOARG00000018999	FGF5	6:94584400-94605575	1.17694	0	Inf	1.29066e-06	1.73124e-05	UP
ENSOARG00000013175	PLEKHS1	22:33169517-33195475	1.09852	0.127901	3.10246	1.30071e-06	1.74368e-05	UP
ENSOARG00000005433	AGAP2	3:161626100-161641307	1.42595	0.535356	1.41335	1.34561e-06	1.80278e-05	UP
ENSOARG00000020884	FNDC5	2:233889382-233895974	9.04905	18.8476	-1.05854	1.35789e-06	1.81813e-05	DOWN
ENSOARG00000018800	2018-09-03	3:216985374-217003840	1.30811	4.38238	-1.74423	1.3644e-06	1.82575e-05	DOWN
ENSOARG00000000606	-	19:48034454-48034918	57.3211	26.8151	1.09602	1.3683e-06	1.82987e-05	UP
ENSOARG00000004857	-	16:7986543-7989083	0.785964	0	Inf	1.44735e-06	1.93326e-05	UP
ENSOARG00000016510	-	15:45615655-45753809	2.55442	1.20793	1.08046	1.48033e-06	1.97374e-05	UP
ENSOARG00000011165	HEMGN	2:49440412-49451181	0.921531	0.0634123	3.8612	1.48894e-06	1.98285e-05	UP
ENSOARG00000016611	CXCL10	6:90551375-90552865	103.421	5.27398	4.29349	1.51717e-06	2.0156e-05	UP
ENSOARG00000018795	NTNG1	1:83661629-84020431	5.27297	12.4316	-1.23733	1.6213e-06	2.15138e-05	DOWN
ENSOARG00000012405	MBNL3	X:97321751-97387742	1.07584	3.14241	-1.54641	1.62483e-06	2.15476e-05	DOWN
ENSOARG00000001111	ID1	13:60486050-60486672	28.9497	13.7627	1.07278	1.70208e-06	2.25317e-05	UP
ENSOARG00000016429	DNAH2	11:26975844-27077494	0.140899	0.0262129	2.42631	1.72605e-06	2.28083e-05	UP
ENSOARG00000005769	AK8	3:3952498-4089014	2.86878	5.77764	-1.01004	1.8076e-06	2.38151e-05	DOWN
ENSOARG00000010302	-	21:27194250-27196554	0.0827595	0.603152	-2.86552	1.80693e-06	2.38151e-05	DOWN
ENSOARG00000021070	CDKN3	7:63860640-63877741	11.546	24.5749	-1.0898	1.81229e-06	2.38627e-05	DOWN
ENSOARG00000007828	SNTA1	13:62324853-62354252	5.21624	2.23855	1.22044	1.84076e-06	2.42088e-05	UP
ENSOARG00000018749	SLC12A3	14:24345417-24384349	0.191467	0	Inf	1.88816e-06	2.47736e-05	UP
ENSOARG00000019169	C20orf96	13:60017650-60037398	4.90138	11.2689	-1.20108	1.89216e-06	2.48114e-05	DOWN
ENSOARG00000006703	SPTBN4	14:48948378-49023797	0.612882	0.144843	2.08112	1.89711e-06	2.48616e-05	UP
ENSOARG00000009458	-	2:37548787-37564903	6.32694	0.514332	3.62074	1.92217e-06	2.51753e-05	UP
ENSOARG00000011709	PLIN1	18:20192837-20204324	10.3214	1.21659	3.08473	1.95436e-06	2.55365e-05	UP
ENSOARG00000001568	-	20:26463053-26475301	13.8333	2.72088	2.346	1.97942e-06	2.58488e-05	UP
ENSOARG00000005605	-	23:58269917-58335119	1.11013	3.31222	-1.57707	1.98913e-06	2.59604e-05	DOWN
ENSOARG00000020946	TMOD4	1:99979648-99982903	16.787	5.87475	1.51475	2.02346e-06	2.6393e-05	UP
ENSOARG00000010920	LRRC38	12:52146988-52181405	1.00572	0.0231554	5.44073	2.04338e-06	2.6637e-05	UP
ENSOARG00000008128	-	4:65758830-65767288	19.2845	7.2448	1.41243	2.08078e-06	2.70929e-05	UP
ENSOARG00000006241	CD300LG	11:43159627-43173678	1.66784	0.774674	1.10632	2.09813e-06	2.72868e-05	UP
ENSOARG00000011720	FAM221B	2:52411021-52417200	7.26427	2.94964	1.30028	2.10242e-06	2.73265e-05	UP
ENSOARG00000026025	-	3:131784124-131789872	0.187909	0.00572124	5.03756	2.17215e-06	2.81834e-05	UP
ENSOARG00000001969	BAC5	19:51566237-51569729	0.222993	0	Inf	2.19893e-06	2.85142e-05	UP
ENSOARG00000012235	SLC9A3R1	11:55638568-55654919	16.622	7.48141	1.15171	2.20512e-06	2.85778e-05	UP
ENSOARG00000007533	ADCYAP1R1	4:65212844-65262101	1.39177	0.496391	1.48737	2.21694e-06	2.86881e-05	UP
ENSOARG00000014078	FAM177B	12:24339739-24344330	1.33945	7.24008	-2.43436	2.2175e-06	2.86881e-05	DOWN
ENSOARG00000004721	-	11:14021615-14026742	53.8216	15.5798	1.78851	2.28015e-06	2.94257e-05	UP
ENSOARG00000015213	SLC22A4	5:19640461-19682216	1.54492	0.438702	1.81622	2.28247e-06	2.94257e-05	UP
ENSOARG00000016271	HOXC4	3:132314501-132315663	7.49828	16.2284	-1.11389	2.28141e-06	2.94257e-05	DOWN
ENSOARG00000015724	EDIL3	5:81131950-81622637	43.2806	18.7232	1.20889	2.35443e-06	3.03007e-05	UP
ENSOARG00000001839	RASGEF1C	5:788269-825381	2.11977	5.63363	-1.41016	2.4033e-06	3.09117e-05	DOWN
ENSOARG00000008742	C14orf80	18:68378108-68383612	1.50535	4.65891	-1.62989	2.54043e-06	3.26188e-05	DOWN
ENSOARG00000006734	-	1:105747228-105750344	0.969764	3.86789	-1.99584	2.60398e-06	3.33962e-05	DOWN
ENSOARG00000018133	CFTR	4:50695189-50881696	1.64777	3.77267	-1.19507	2.62707e-06	3.36534e-05	DOWN
ENSOARG00000025279	-	5:2273915-2373981	0.280415	0.0288551	3.28067	2.64034e-06	3.3804e-05	UP
ENSOARG00000021130	SIX4	7:69797192-69805671	2.97966	0.905633	1.71815	2.90172e-06	3.69989e-05	UP
ENSOARG00000004206	NOSTRIN	2:139391357-139458885	4.60908	1.79332	1.36185	2.96213e-06	3.76633e-05	UP
ENSOARG00000000795	-	JH923235.1:21-2680	3.1102	1.1636	1.41841	3.01512e-06	3.82714e-05	UP
ENSOARG00000015715	KERA	3:127342096-127348559	41.9956	20.6924	1.02113	3.03798e-06	3.85394e-05	UP
ENSOARG00000011322	SFRP5	22:18137028-18141557	4.16673	0.832902	2.3227	3.04993e-06	3.8669e-05	UP
ENSOARG00000015342	NDNF	6:4513713-4554774	32.7998	67.7606	-1.04676	3.06985e-06	3.88993e-05	DOWN
ENSOARG00000018120	NCALD	9:75323696-75343346	13.3804	6.19281	1.11145	3.14417e-06	3.98183e-05	UP
ENSOARG00000020296	-	1:188775401-188800277	0.919284	3.88063	-2.07771	3.21319e-06	4.06461e-05	DOWN
ENSOARG00000010216	OR8D2	21:26622891-26813807	0.723806	0	Inf	3.24271e-06	4.09476e-05	UP
ENSOARG00000022234	U6	7:83760419-83760525	5.01942	0	Inf	3.24439e-06	4.09476e-05	UP
ENSOARG00000014218	-	22:9737102-9779886	1.68801	6.76774	-2.00335	3.33472e-06	4.19922e-05	DOWN
ENSOARG00000018609	CACNA1E	12:60614009-61028124	0.490792	0.158377	1.63175	3.37654e-06	4.24466e-05	UP
ENSOARG00000018618	PAQR5	7:15984367-16058573	10.1787	4.57779	1.15283	3.4562e-06	4.33254e-05	UP
ENSOARG00000014829	SERPINA6	18:57843971-57855648	0.0969435	1.44067	-3.89345	3.46625e-06	4.34268e-05	DOWN
ENSOARG00000016733	FGA	17:2680931-2692426	1.34289	0	Inf	3.67466e-06	4.58826e-05	UP
ENSOARG00000010625	ABCG1	1:260557063-260622649	5.07313	2.43136	1.06111	3.70055e-06	4.61549e-05	UP
ENSOARG00000020427	HMGCS2	1:96252746-96271517	0.880355	0.18392	2.25901	3.70062e-06	4.61549e-05	UP
ENSOARG00000006408	LGI2	6:44440613-44469394	1.2745	0.198996	2.67912	3.75566e-06	4.67364e-05	UP
ENSOARG00000004731	-	25:22148084-23135022	0.555048	0.0771385	2.84709	3.9144e-06	4.86301e-05	UP
ENSOARG00000001400	GPR37	4:89048694-89065779	3.52782	1.03758	1.76556	3.92904e-06	4.87574e-05	UP
ENSOARG00000007866	PSMB9	20:7289441-7296754	5.47466	1.79832	1.60612	4.03205e-06	4.9952e-05	UP
ENSOARG00000019241	CYB561D1	1:85914236-85916540	5.68608	2.07155	1.45673	4.21195e-06	5.20356e-05	UP
ENSOARG00000020705	B3GNT7	2:232257852-232261230	1.59231	4.27649	-1.4253	4.23961e-06	5.23483e-05	DOWN
ENSOARG00000008669	UCP3	15:51622789-51628720	0.877742	0	Inf	4.25415e-06	5.24986e-05	UP
ENSOARG00000002881	-	JH922747.1:21-10196	19.3004	1.40356	3.78147	4.29636e-06	5.29606e-05	UP
ENSOARG00000009293	CNTN3	19:27107120-27401680	1.47892	4.94764	-1.7422	4.33252e-06	5.33767e-05	DOWN
ENSOARG00000014160	SAXO1	2:86921548-86952814	0.822161	8.10825	-3.3019	4.35909e-06	5.36148e-05	DOWN
ENSOARG00000020646	-	2:231304576-231382115	6.89489	3.16914	1.12143	4.38213e-06	5.38684e-05	UP
ENSOARG00000014812	-	17:71108361-71155325	0.492934	0	Inf	4.39071e-06	5.3944e-05	UP
ENSOARG00000015466	-	5:46711565-46718645	0.673066	0.044067	3.93298	4.44317e-06	5.45584e-05	UP
ENSOARG00000000477	-	1:102372187-102373377	2.05244	0	Inf	4.86356e-06	5.95231e-05	UP
ENSOARG00000008269	GATA6	23:34474491-34503247	1.32009	0.377308	1.80682	4.86878e-06	5.95541e-05	UP
ENSOARG00000016186	-	11:18969861-18988041	5.9587	1.05374	2.49948	4.94899e-06	6.04686e-05	UP
ENSOARG00000008374	GCNT1	2:59764793-59766079	11.392	5.66792	1.00713	4.97857e-06	6.07966e-05	UP
ENSOARG00000026322	-	10:69698774-69701603	9.12543	3.69127	1.30577	5.1612e-06	6.2854e-05	UP
ENSOARG00000011332	CBARP	5:41069526-41075335	3.19704	1.50137	1.09046	5.23513e-06	6.37194e-05	UP
ENSOARG00000008446	SCNN1A	3:207943593-207967156	4.04091	1.67065	1.27427	5.2856e-06	6.42985e-05	UP
ENSOARG00000012825	-	JH924338.1:4590-8204	0.53017	0	Inf	5.31317e-06	6.45278e-05	UP
ENSOARG00000020440	HRASLS	1:192424357-192442451	2.11229	0.132628	3.99335	5.36517e-06	6.50882e-05	UP
ENSOARG00000023596	-	X:79045350-79045461	24.7345	63.7874	-1.36675	5.47973e-06	6.64054e-05	DOWN
ENSOARG00000023986	MEG3_2	18:64427365-64427469	1099.53	453.032	1.2792	5.66448e-06	6.84949e-05	UP
ENSOARG00000017912	CLCN1	4:106136579-106176458	0.362815	0.0576378	2.65415	5.70294e-06	6.88849e-05	UP
ENSOARG00000001343	DLX2	2:136584803-136587324	0.939278	0.16184	2.53699	5.70651e-06	6.88906e-05	UP
ENSOARG00000012835	GC	6:86619919-86657661	2.04491	0	Inf	5.91926e-06	7.13813e-05	UP
ENSOARG00000011114	VGLL1	X:93529898-93551256	0.0258665	0.254844	-3.30045	6.04701e-06	7.28824e-05	DOWN
ENSOARG00000020195	-	2:220384019-220390464	3.35163	1.59875	1.06792	6.18715e-06	7.44906e-05	UP
ENSOARG00000007707	NRCAM	4:49251511-49489760	2.38035	0.913912	1.38104	6.20308e-06	7.46015e-05	UP
ENSOARG00000013378	GLIS3	2:71592646-72063318	1.88331	4.21325	-1.16166	6.3555e-06	7.63107e-05	DOWN
ENSOARG00000014253	SLC7A11	17:19076299-19158878	6.25979	1.78203	1.81259	6.36609e-06	7.63965e-05	UP
ENSOARG00000008037	ESM1	16:24179878-24187220	5.41973	1.50889	1.84473	6.41448e-06	7.69357e-05	UP
ENSOARG00000015032	ADAMTS8	21:35685217-35702536	2.33781	0.899826	1.37744	6.54626e-06	7.83893e-05	UP
ENSOARG00000006716	-	22:16478673-16525677	6.96827	15.1661	-1.12198	7.02182e-06	8.38578e-05	DOWN
ENSOARG00000001232	-	10:71193732-71223980	0.272604	0	Inf	7.15025e-06	8.52999e-05	UP
ENSOARG00000025968	-	3:36956866-36960147	3.25098	6.8119	-1.06718	7.31587e-06	8.72289e-05	DOWN
ENSOARG00000002929	-	3:153705703-153846992	0.535882	4.92335	-3.19965	7.41433e-06	8.8308e-05	DOWN
ENSOARG00000013245	DMRT2	2:68807037-68813039	4.51658	13.6466	-1.59524	7.82029e-06	9.28445e-05	DOWN
ENSOARG00000009716	-	14:51965906-51978303	2.25604	0.886289	1.34794	7.84745e-06	9.31164e-05	UP
ENSOARG00000007233	ISG15	12:49537787-49538733	109.332	5.33105	4.35815	8.06076e-06	9.54953e-05	UP
ENSOARG00000000432	S100A12	1:102311556-102312291	4.02116	12.7797	-1.66817	8.07789e-06	9.56473e-05	DOWN
ENSOARG00000009151	RHOD	21:44332274-44336597	6.31491	2.37642	1.40997	8.1876e-06	9.68946e-05	UP
ENSOARG00000005135	-	24:6445492-6556867	0.906576	0	Inf	8.29901e-06	9.81216e-05	UP
ENSOARG00000020828	IL1RN	3:59709089-59714722	12.241	5.9321	1.04511	8.53982e-06	0.000100741	UP
ENSOARG00000006880	SERPINB7	23:62189501-62220423	0.477539	0.060388	2.98328	8.57566e-06	0.00010111	UP
ENSOARG00000017333	MPP4	2:202878610-202916086	0.24984	0	Inf	8.62467e-06	0.00010158	UP
ENSOARG00000022974	mascRNA-menRNA	21:42992127-42992183	159.275	74.9527	1.08747	8.74965e-06	0.000102888	UP
ENSOARG00000005553	-	11:20057941-20058267	31.8957	15.2624	1.06339	8.76849e-06	0.000103055	UP
ENSOARG00000018860	KLHL30	1:2926463-2935694	0.605812	0.0441342	3.7789	8.81492e-06	0.000103546	UP
ENSOARG00000020966	SCG3	7:55653631-55690733	6.03877	12.2828	-1.02431	8.93931e-06	0.000104841	DOWN
ENSOARG00000002037	CLDN10	10:72329215-72348966	9.99628	3.75775	1.41152	8.97396e-06	0.000105136	UP
ENSOARG00000026944	-	14:59424260-59580894	0.956809	0.221556	2.11056	9.16294e-06	0.000107237	UP
ENSOARG00000026656	-	19:46750971-46910233	0.293761	0.0638465	2.20197	9.39894e-06	0.000109768	UP
ENSOARG00000005351	PELI3	21:43811532-43819660	2.18825	0.720821	1.60206	9.42051e-06	0.000109962	UP
ENSOARG00000003783	-	21:48762263-48765690	5.7824	2.62477	1.13948	9.69458e-06	0.000112865	UP
ENSOARG00000005483	-	21:49317674-49319305	9.81548	4.52398	1.11747	9.90968e-06	0.000115248	UP
ENSOARG00000020202	-	2:220394449-220396541	1.9897	0.629817	1.65955	9.90802e-06	0.000115248	UP
ENSOARG00000011014	RGS4	1:112790132-112800145	7.36035	15.761	-1.09851	1.0024e-05	0.000116395	DOWN
ENSOARG00000011171	ITK	5:66177401-66239168	0.661537	0.0876386	2.91618	1.0179e-05	0.00011801	UP
ENSOARG00000011669	OTOP3	11:55479278-55485726	0.427828	0.0355025	3.59104	1.01902e-05	0.000118078	UP
ENSOARG00000000674	S100A2	1:102588385-102590222	14.0907	5.1717	1.44603	1.05768e-05	0.000121921	UP
ENSOARG00000000389	PGLYRP3	1:102253641-102291777	1.85622	0.691512	1.42454	1.06304e-05	0.000122306	UP
ENSOARG00000002706	ENTPD3	19:13162537-13194070	3.04096	0.934148	1.7028	1.06322e-05	0.000122306	UP
ENSOARG00000009426	FRK	8:21634990-21732330	0.331579	0	Inf	1.06699e-05	0.000122676	UP
ENSOARG00000008743	CNTN4	19:23126508-23921247	2.15881	4.87398	-1.17487	1.06972e-05	0.000122863	DOWN
ENSOARG00000010643	TIMD4	5:65726713-65755586	2.53198	0.78402	1.6913	1.09396e-05	0.000125452	UP
ENSOARG00000018770	CXorf21	X:27802614-27803516	3.62567	1.24915	1.5373	1.10218e-05	0.00012633	UP
ENSOARG00000019100	ADIG	13:67064926-67070255	6.81221	1.35148	2.33359	1.12473e-05	0.000128638	UP
ENSOARG00000017559	FGF19	21:46224390-46229122	0.164743	0.774795	-2.2336	1.14975e-05	0.000131308	DOWN
ENSOARG00000020199	-	2:220393616-220395168	1.82685	0.495518	1.88235	1.15797e-05	0.000132111	UP
ENSOARG00000005849	SOST	11:43074403-43077589	0.560367	2.65701	-2.24536	1.17514e-05	0.000133864	DOWN
ENSOARG00000017142	-	15:42304685-42306520	2.40821	5.66268	-1.23352	1.17641e-05	0.000133939	DOWN
ENSOARG00000007473	LUZP2	21:19466354-19742240	18.4691	40.6573	-1.1384	1.18686e-05	0.000134922	DOWN
ENSOARG00000010623	TSPAN11	3:210506053-210543937	4.22544	9.97903	-1.2398	1.2053e-05	0.000136878	DOWN
ENSOARG00000009020	FGF22	5:40652177-40654924	1.79415	0.210534	3.09118	1.2365e-05	0.000140206	UP
ENSOARG00000007520	-	9:54692932-54697673	22.5691	4.95695	2.18682	1.23736e-05	0.000140232	UP
ENSOARG00000006119	MMP7	15:5709290-5717067	4.21912	1.22813	1.78048	1.25635e-05	0.000142312	UP
ENSOARG00000021185	PLEKHD1	7:78180898-78210430	0.972771	0.21566	2.17334	1.28132e-05	0.000144919	UP
ENSOARG00000001783	FOS	7:83397872-83400138	51.5943	10.1609	2.34418	1.29729e-05	0.000146501	UP
ENSOARG00000011962	TRPM2	1:262471005-262521700	2.38372	0.297898	3.00032	1.30295e-05	0.000147065	UP
ENSOARG00000019715	MOV10L1	3:223725004-223785201	0.39664	0.0906629	2.12925	1.30595e-05	0.000147329	UP
ENSOARG00000013889	-	18:65194253-65194753	1.06817	0	Inf	1.30968e-05	0.000147674	UP
ENSOARG00000019750	KLHL33	7:23857628-23859747	1.13121	0.212949	2.40928	1.3113e-05	0.000147782	UP
ENSOARG00000007603	-	1:108252115-108277577	54.4792	14.124	1.94756	1.33625e-05	0.000150365	UP
ENSOARG00000013009	ATP8A2	10:33607965-34005861	0.558297	1.63208	-1.54761	1.33786e-05	0.00015047	DOWN
ENSOARG00000010773	FAM83A	9:29448173-29466388	0.768909	2.59808	-1.75656	1.35506e-05	0.00015225	DOWN
ENSOARG00000011111	TGFA	3:92431319-92539588	6.19855	2.56747	1.27158	1.37545e-05	0.000154393	UP
ENSOARG00000015352	-	2:106085172-106086898	5.45384	14.4337	-1.4041	1.37552e-05	0.000154393	DOWN
ENSOARG00000017524	MAGI2	4:42637311-43299968	0.744687	1.82811	-1.29565	1.41077e-05	0.00015819	DOWN
ENSOARG00000001757	FOXS1	13:60691453-60692696	3.97878	1.47399	1.4326	1.43952e-05	0.000161251	UP
ENSOARG00000004744	-	25:23522612-23563863	1.83408	0.212868	3.10703	1.46229e-05	0.000163636	UP
ENSOARG00000010268	SNAP25	13:3001920-3039324	1.28438	2.71974	-1.0824	1.4633e-05	0.000163668	DOWN
ENSOARG00000015459	MFAP3L	2:110060902-110077010	3.62898	1.51324	1.26192	1.47083e-05	0.000164427	UP
ENSOARG00000013569	EVA1C	1:121231926-121286324	2.3203	0.832313	1.47911	1.49473e-05	0.000166679	UP
ENSOARG00000025546	-	1:93070416-93074909	4.42533	9.33014	-1.07611	1.52429e-05	0.00016972	DOWN
ENSOARG00000020017	MEIS2	7:29567211-29783389	5.5814	12.3986	-1.15148	1.56431e-05	0.000174001	DOWN
ENSOARG00000020292	-	1:188753252-188765769	0.247788	1.39073	-2.48866	1.61503e-05	0.000179284	DOWN
ENSOARG00000013340	CCL26	24:33953102-33957135	2.26975	0.0790747	4.84318	1.65947e-05	0.000183849	UP
ENSOARG00000015658	KCNH8	1:274437433-274900449	0.400387	1.07527	-1.42523	1.67768e-05	0.000185774	DOWN
ENSOARG00000007511	ALDOB	2:21476904-21623190	3.60269	0.384191	3.22918	1.68074e-05	0.00018602	UP
ENSOARG00000015196	CHPT1	3:170569324-170585323	13.2365	5.87317	1.17231	1.68248e-05	0.00018612	UP
ENSOARG00000011394	PPP1R1B	11:39576118-39583399	4.64163	0.46723	3.31243	1.72162e-05	0.000190071	UP
ENSOARG00000014172	KCNN1	5:4912199-4951123	1.26715	2.82301	-1.15564	1.72126e-05	0.000190071	DOWN
ENSOARG00000009499	BST1	6:110452891-110475183	4.42085	1.43385	1.62444	1.76948e-05	0.0001952	UP
ENSOARG00000005406	HKDC1	25:25385759-25425924	0.7488	0.172718	2.11616	1.79881e-05	0.000198003	UP
ENSOARG00000010025	SULT1E1	6:84983639-85009405	0.31812	0.0391993	3.02067	1.7973e-05	0.000198003	UP
ENSOARG00000019754	GPR1	2:207213759-207214826	2.28236	5.64974	-1.30766	1.80219e-05	0.000198277	DOWN
ENSOARG00000016361	PHEX	X:19265685-19471211	2.64089	11.6351	-2.13938	1.8137e-05	0.000199445	DOWN
ENSOARG00000014276	SLC24A2	2:87406663-87687612	0.622307	0.183158	1.76454	1.8617e-05	0.000204318	UP
ENSOARG00000020877	IL1A	3:60078287-60088697	2.49909	6.90036	-1.46527	1.86993e-05	0.000205119	DOWN
ENSOARG00000006792	MLIP	20:6325656-6616479	0.932583	0.210969	2.1442	1.87971e-05	0.000205887	UP
ENSOARG00000002005	CMTM2	14:33666150-33687633	0.729877	3.82643	-2.39027	1.8982e-05	0.000207605	DOWN
ENSOARG00000017804	ARX	X:22250220-22260711	0.284964	0	Inf	1.90382e-05	0.000208118	UP
ENSOARG00000016545	TEKT3	11:32373885-32411924	1.15545	2.35375	-1.0265	1.91767e-05	0.000209529	DOWN
ENSOARG00000006134	AMBP	2:9583152-9609521	1.85077	0.0259482	6.15635	1.92115e-05	0.000209805	UP
ENSOARG00000001678	-	10:71857158-71860014	0.625403	1.91836	-1.61702	1.95996e-05	0.000213939	DOWN
ENSOARG00000000545	PRR16	5:30674570-30852936	7.39922	15.1649	-1.03529	2.05417e-05	0.000223344	DOWN
ENSOARG00000015166	-	4:6027459-6055198	0.259331	1.55163	-2.58092	2.05539e-05	0.000223368	DOWN
ENSOARG00000020799	ECEL1	2:233171502-233182551	0.648241	0.0136049	5.57433	2.15706e-05	0.000234074	UP
ENSOARG00000000402	GJB5	1:9558414-9559214	6.06722	2.40668	1.33399	2.17445e-05	0.0002355	UP
ENSOARG00000003103	FAT3	21:1476092-2138000	1.56389	3.56055	-1.18696	2.2874e-05	0.00024713	DOWN
ENSOARG00000004870	NOVA1	18:35589112-35756272	4.93407	9.91636	-1.00703	2.29957e-05	0.000248266	DOWN
ENSOARG00000014081	SERPINF2	11:22453045-22458842	0.44766	0.0115706	5.27387	2.30014e-05	0.000248266	UP
ENSOARG00000002173	PLAC8	6:97495356-97504161	12.3676	4.2418	1.54382	2.37122e-05	0.000254823	UP
ENSOARG00000016907	UNC5C	6:29146028-29348864	0.828323	2.16767	-1.38788	2.42555e-05	0.000260409	DOWN
ENSOARG00000024363	SNORA42	3:19481867-19481999	7.905	1.44484	2.45185	2.4316e-05	0.000260933	UP
ENSOARG00000000507	-	JH921787.1:119-3487	1.04499	0.278463	1.90793	2.4642e-05	0.000263755	UP
ENSOARG00000011751	SLC6A12	3:211137409-211149397	0.543334	0.053048	3.35647	2.47842e-05	0.000265061	UP
ENSOARG00000000708	CALCR	4:10665217-10708323	0.939205	0.0550025	4.09387	2.49271e-05	0.00026646	UP
ENSOARG00000017016	-	3:133739439-133744414	1.49689	4.73586	-1.66166	2.50764e-05	0.000267928	DOWN
ENSOARG00000013743	GABRB2	5:70274898-70578003	0.0632917	0.546367	-3.10978	2.50936e-05	0.000267983	DOWN
ENSOARG00000000308	-	JH924156.1:1798-2912	4.55643	12.7499	-1.48451	2.52688e-05	0.000269466	DOWN
ENSOARG00000004447	RIMS4	13:72718330-72738124	0.646764	0.041913	3.94777	2.59735e-05	0.000276449	UP
ENSOARG00000013219	CREG2	3:100126543-100143147	4.64975	1.45037	1.68073	2.63148e-05	0.000279814	UP
ENSOARG00000014567	-	9:50347631-50347933	6.2471	1.41384	2.14357	2.65745e-05	0.000282036	UP
ENSOARG00000015355	-	19:7116736-7178005	0.400071	1.93333	-2.27276	2.65613e-05	0.000282036	DOWN
ENSOARG00000019002	RGS16	12:61756663-61760851	4.40902	1.4395	1.61489	2.66648e-05	0.000282588	UP
ENSOARG00000012954	CA2	9:89631198-89647939	8.48839	3.51503	1.27195	2.68829e-05	0.000284764	UP
ENSOARG00000009097	-	17:61009311-61042799	45.6589	3.48748	3.71064	2.72455e-05	0.000288467	UP
ENSOARG00000012259	FMO3	12:36801185-36828327	1.07445	0.146162	2.87796	2.73051e-05	0.00028896	UP
ENSOARG00000020131	TSPAN2	1:91544095-91565441	9.72262	4.39692	1.14485	2.74691e-05	0.000290558	UP
ENSOARG00000004994	-	21:37626202-37627701	2.05033	0.653775	1.64899	2.76926e-05	0.000292782	UP
ENSOARG00000000951	-	1:216645393-216662850	0.390738	1.97085	-2.33455	2.78103e-05	0.000293519	DOWN
ENSOARG00000005878	CIDEC	19:16767316-16775093	5.20442	0.792947	2.71444	2.781e-05	0.000293519	UP
ENSOARG00000018639	MB	3:178866680-178877963	2.0163	0.357807	2.49446	2.77845e-05	0.000293519	UP
ENSOARG00000019845	-	3:39087889-39274709	1.29032	3.40908	-1.40166	3.00746e-05	0.000315563	DOWN
ENSOARG00000006941	C17orf67	11:7166757-7191392	2.43976	0.340112	2.84265	3.05643e-05	0.000320247	UP
ENSOARG00000016423	PNLIPRP3	22:35829080-35869672	3.19217	0.575483	2.47169	3.13679e-05	0.000328049	UP
ENSOARG00000015256	TNIP3	6:4354751-4460529	0.110928	0.842409	-2.9249	3.17762e-05	0.000332162	DOWN
ENSOARG00000010254	CLCN4	X:7147216-7215572	2.98139	1.42887	1.06111	3.19094e-05	0.000332927	UP
ENSOARG00000018087	-	11:27155344-27155993	8.22867	3.82652	1.10463	3.25567e-05	0.000339203	UP
ENSOARG00000008379	DBX1	21:24097205-24102191	0.294967	0.0102236	4.85058	3.35121e-05	0.000348831	UP
ENSOARG00000011007	PLA2G7	20:19980092-20000505	9.23528	4.15482	1.15237	3.36402e-05	0.00035	UP
ENSOARG00000007837	-	15:7462011-7513695	0.691837	0.0722263	3.25984	3.4137e-05	0.000354505	UP
ENSOARG00000017833	CHRDL1	X:117751995-118028018	15.3645	5.89481	1.38209	3.50038e-05	0.000362997	UP
ENSOARG00000010366	RBPMS	26:25254043-25296123	6.4868	15.3131	-1.23918	3.53564e-05	0.000366141	DOWN
ENSOARG00000017374	-	JH922390.1:28539-29837	0.689831	0	Inf	3.61168e-05	0.000373667	UP
ENSOARG00000018242	-	1:77192131-77212785	2.78712	5.87365	-1.07548	3.69451e-05	0.00038188	DOWN
ENSOARG00000004613	-	14:44577322-44578735	4.35928	0	Inf	3.69733e-05	0.000381995	UP
ENSOARG00000019903	-	14:57611193-57613028	3.22775	7.47704	-1.21194	3.72215e-05	0.00038438	DOWN
ENSOARG00000012169	HAL	3:165309493-165330824	0.741731	2.29258	-1.62801	3.7872e-05	0.000390734	DOWN
ENSOARG00000015456	POLN	6:115794791-115926263	0.848517	2.37678	-1.48599	3.83175e-05	0.000394597	DOWN
ENSOARG00000004864	SYT11	1:104478482-104494757	3.30211	6.7664	-1.035	3.89578e-05	0.000401005	DOWN
ENSOARG00000008668	FBP2	2:31709019-31765595	1.99134	0.887584	1.16578	3.90872e-05	0.000402151	UP
ENSOARG00000008112	CLVS2	8:15327566-15402967	0.00992867	0.273193	-4.78217	3.9457e-05	0.000405393	DOWN
ENSOARG00000000906	-	10:69698192-69699844	6.48287	1.717	1.91675	4.14862e-05	0.000424083	UP
ENSOARG00000018720	SNPH	13:59102605-59142826	0.646083	1.88825	-1.54726	4.30908e-05	0.000439676	DOWN
ENSOARG00000024390	PVT1_5	9:25436822-25436954	4.78894	0.246142	4.28214	4.40226e-05	0.000448566	UP
ENSOARG00000003908	IRF5	4:92962196-92967553	4.2861	2.1349	1.00549	4.4445e-05	0.000452384	UP
ENSOARG00000000450	S100A8	1:102332237-102332680	10.7056	2.22861	2.26415	4.47962e-05	0.000455613	UP
ENSOARG00000015870	PAH	3:171673799-171759140	0.699525	0.0120711	5.85674	4.51642e-05	0.000459145	UP
ENSOARG00000018486	PIWIL3	17:64675822-64699663	0.465673	1.31436	-1.49697	4.56427e-05	0.000463585	DOWN
ENSOARG00000012016	NTN5	14:54338849-54343646	0.428831	0.0427297	3.3271	4.59376e-05	0.000466368	UP
ENSOARG00000010334	TMPRSS2	1:259770141-259808471	0.824641	0.248321	1.73156	4.60982e-05	0.000467785	UP
ENSOARG00000002320	LSMEM1	4:55881269-55887113	7.17424	2.03299	1.81922	4.67837e-05	0.000474524	UP
ENSOARG00000013402	PTGFR	1:54317525-54375864	3.39475	1.19932	1.50109	4.71258e-05	0.000477557	UP
ENSOARG00000010047	DDO	8:26897439-26914465	0.810834	0.034485	4.55537	4.73417e-05	0.000479413	UP
ENSOARG00000002495	-	20:49694600-49757377	1.20204	0.285253	2.07517	4.82848e-05	0.000488411	UP
ENSOARG00000024142	-	20:24353836-24353921	6.75621	0	Inf	4.91325e-05	0.000496307	UP
ENSOARG00000015644	BOLL	2:198909151-198969198	0.654318	0	Inf	4.91836e-05	0.000496598	UP
ENSOARG00000010608	-	19:34994636-34994969	3.06508	12.4806	-2.02569	4.95851e-05	0.000500425	DOWN
ENSOARG00000018813	DRC1	3:33453254-33544069	2.20161	0.933061	1.23852	4.97482e-05	0.000501841	UP
ENSOARG00000008963	PTER	13:29998211-30071116	5.92781	2.71682	1.12558	4.99456e-05	0.000503148	UP
ENSOARG00000004515	C1R	3:207291311-207339991	33.2121	14.9458	1.15197	5.00557e-05	0.000504028	UP
ENSOARG00000015959	ZAN	24:35714998-35744440	0.308118	0.0732939	2.07172	5.06306e-05	0.000509587	UP
ENSOARG00000013533	CHRNB1	11:26753567-26761779	11.4316	5.15871	1.14795	5.14323e-05	0.000517186	UP
ENSOARG00000008973	EPDR1	4:49772197-49773693	9.66026	3.62554	1.41387	5.17194e-05	0.000519839	UP
ENSOARG00000015206	FAM167A	2:104090167-104104563	10.7348	5.35106	1.00439	5.20515e-05	0.00052294	UP
ENSOARG00000009045	FRMD3	2:36000382-36343285	3.12031	1.45515	1.10052	5.2098e-05	0.00052317	UP
ENSOARG00000012007	CA11	14:54323408-54330118	2.68089	6.24336	-1.21961	5.23087e-05	0.000525049	DOWN
ENSOARG00000004465	-	21:41778954-41790846	15.1115	5.59109	1.43444	5.34589e-05	0.000535868	UP
ENSOARG00000016319	HOXC9	3:132365704-132368208	7.14122	3.07491	1.21563	5.35819e-05	0.000536858	UP
ENSOARG00000020640	MAP6D1	1:201515441-201521492	1.41572	4.68984	-1.728	5.4838e-05	0.000549196	DOWN
ENSOARG00000015885	TOX	9:37775458-38082193	0.88583	2.34105	-1.40205	5.7409e-05	0.00057262	DOWN
ENSOARG00000011924	-	9:4264051-4514546	4.16734	9.27325	-1.15395	5.76081e-05	0.000574349	DOWN
ENSOARG00000002947	MSRB3	3:154219234-154397986	9.20622	4.47019	1.04227	5.77431e-05	0.000575436	UP
ENSOARG00000017606	GPR137C	7:11327414-11350302	2.39891	6.8748	-1.51894	5.80831e-05	0.000578374	DOWN
ENSOARG00000016973	-	9:42106268-42107438	3.24026	0.69727	2.21632	5.86705e-05	0.000583893	UP
ENSOARG00000008920	SLC28A3	2:35215387-35280204	1.23276	0.501561	1.29739	6.00871e-05	0.00059692	UP
ENSOARG00000017505	SUGCT	4:80638547-80968290	1.56802	4.01823	-1.35762	6.04867e-05	0.000600622	DOWN
ENSOARG00000012368	STEAP3	2:183485729-183536967	2.59433	1.0946	1.24496	6.0689e-05	0.000602362	UP
ENSOARG00000014075	KCNIP3	3:104243058-104272276	7.05529	3.19688	1.14204	6.20078e-05	0.000614353	UP
ENSOARG00000024430	-	22:30389696-30389761	47.6678	19.5851	1.28325	6.41848e-05	0.000634507	UP
ENSOARG00000002915	SNCB	5:35574853-35582184	0.437746	3.36418	-2.94209	6.4463e-05	0.000636973	DOWN
ENSOARG00000018182	EFR3B	3:32368166-32460690	1.87864	0.765198	1.29579	6.47177e-05	0.000639206	UP
ENSOARG00000009436	SLITRK4	X:86990338-86992851	0.652259	0.0915214	2.83326	6.5309e-05	0.00064476	UP
ENSOARG00000013124	TFCP2L1	2:185464484-185527658	2.63899	1.12202	1.23389	6.57079e-05	0.00064841	UP
ENSOARG00000026324	-	10:76524318-76534759	13.6302	4.51434	1.59422	6.62685e-05	0.000653071	UP
ENSOARG00000019004	DPYSL5	3:33865399-33914630	0.698832	0.143158	2.28734	6.70781e-05	0.000660171	UP
ENSOARG00000005624	BPIFB2	13:61611933-61633734	0.318495	0	Inf	6.86256e-05	0.000674206	UP
ENSOARG00000009250	ITGAD	24:27446741-27473467	0.188792	0.0107227	4.13806	6.86972e-05	0.000674612	UP
ENSOARG00000008821	SLC25A34	12:49882548-49887782	5.12203	2.4054	1.09044	6.97895e-05	0.000684128	UP
ENSOARG00000025931	-	3:1428154-1485459	2.53075	5.94987	-1.2333	7.08735e-05	0.000692602	DOWN
ENSOARG00000016145	NPTXR	3:214406661-214452236	3.00562	6.61533	-1.13815	7.14649e-05	0.000697781	DOWN
ENSOARG00000001603	FABP3	2:235135457-235145925	4.98122	1.92458	1.37195	7.29818e-05	0.00071134	UP
ENSOARG00000012715	PTGIS	13:77175674-77209875	5.22193	2.36251	1.14426	7.4979e-05	0.00072825	UP
ENSOARG00000001649	-	9:14515827-14516593	21.0242	8.94194	1.23339	7.5279e-05	0.000730845	UP
ENSOARG00000016694	UTS2R	11:49545105-49546235	0.543313	0.0548091	3.3093	7.53854e-05	0.000731557	UP
ENSOARG00000009842	HOXA2	4:68930059-68931782	1.87352	4.56022	-1.28335	7.6004e-05	0.000736917	DOWN
ENSOARG00000003815	AADAC	1:234266541-234289075	4.83268	10.3233	-1.09501	7.69076e-05	0.000745028	DOWN
ENSOARG00000009174	-	6:54716486-54718756	1.51154	3.36211	-1.15335	7.73637e-05	0.000748793	DOWN
ENSOARG00000005943	-	X:62165878-62166480	0.27042	1.66955	-2.62619	7.93785e-05	0.000766039	DOWN
ENSOARG00000004726	-	8:83234080-83281935	1.0252	0	Inf	7.97082e-05	0.000768806	UP
ENSOARG00000006096	WFDC2	13:73883246-73886590	0.228891	2.26602	-3.30743	8.04574e-05	0.000775022	DOWN
ENSOARG00000006215	TNFRSF18	12:49367306-49370242	0.636401	2.49106	-1.96875	8.09083e-05	0.000779028	DOWN
ENSOARG00000017685	HPGDS	6:30292023-30307578	9.42707	4.55012	1.0509	8.14362e-05	0.000783771	UP
ENSOARG00000011600	LYPD1	2:177291013-177340255	4.25328	10.8904	-1.35642	8.20295e-05	0.000788797	DOWN
ENSOARG00000008720	NIM1K	16:31441333-31517832	0.597613	0.161	1.89215	8.31591e-05	0.000798277	UP
ENSOARG00000008467	-	4:67491339-67491707	2.03227	6.83097	-1.749	8.33047e-05	0.000799329	DOWN
ENSOARG00000019648	FAM212B	1:88284975-88296668	3.95797	1.76039	1.16887	8.34324e-05	0.000799864	UP
ENSOARG00000020090	NT5C1A	1:14067780-14082679	0.568376	0.045	3.65885	8.34263e-05	0.000799864	UP
ENSOARG00000019119	IQCA1	1:4471848-4668277	0.280129	0.805267	-1.52338	8.35378e-05	0.000800529	DOWN
ENSOARG00000025479	-	12:78592696-78595254	0.662064	0.0900592	2.87803	8.41228e-05	0.000805092	UP
ENSOARG00000020258	CD101	1:93525875-93573646	2.92267	5.91486	-1.01706	8.47797e-05	0.00081103	DOWN
ENSOARG00000019187	SCUBE1	3:218014774-218132516	0.533296	1.35212	-1.34221	8.54858e-05	0.000817433	DOWN
ENSOARG00000001545	PGF	7:83107384-83119573	2.49924	0.672145	1.89464	8.56753e-05	0.000818892	UP
ENSOARG00000019233	TAGLN3	1:175145164-175159052	4.02281	1.33963	1.58637	8.64219e-05	0.000824609	UP
ENSOARG00000005431	MOCOS	23:21167784-21230442	2.29994	0.977463	1.23448	8.81248e-05	0.000839775	UP
ENSOARG00000008868	FBXO4	16:32528500-32540454	4.01655	9.37307	-1.22256	9.08108e-05	0.000863519	DOWN
ENSOARG00000018410	RTN4R	17:72254082-72258099	1.31596	0.531235	1.30869	9.21101e-05	0.000874003	UP
ENSOARG00000022806	U1	1:98397279-98397442	3.5557	15.6186	-2.13506	9.38103e-05	0.000888239	DOWN
ENSOARG00000019281	-	1:86103887-86112545	10.4627	5.19898	1.00895	9.38676e-05	0.000888403	UP
ENSOARG00000015480	-	21:26565379-26566383	0.445264	0	Inf	9.51652e-05	0.000899151	UP
ENSOARG00000008208	CR2	12:4724266-4770968	1.03395	0.364467	1.50431	9.54828e-05	0.000901003	UP
ENSOARG00000020092	-	1:184703640-184734131	1.57773	0.527721	1.58001	9.5964e-05	0.000905159	UP
ENSOARG00000005905	CCER2	14:47808119-47810257	37.9925	78.3538	-1.04429	9.66314e-05	0.000911067	DOWN
ENSOARG00000016944	CT83	X:112616685-112617790	2.1292	0.239009	3.15518	9.70841e-05	0.000914558	UP
ENSOARG00000012119	IL15	17:15757663-15773243	4.34866	10.5094	-1.27303	9.77558e-05	0.000919716	DOWN
ENSOARG00000012478	-	2:248884828-248897527	0.0204288	0.285317	-3.80389	9.77463e-05	0.000919716	DOWN
ENSOARG00000003615	-	3:206851943-206916585	0	0.139748	#NAME?	9.83825e-05	0.00092522	DOWN
ENSOARG00000003288	MAOB	X:40781769-40812225	1.76333	0.535992	1.71802	0.000100465	0.000943603	UP
ENSOARG00000020135	-	1:14175839-14177863	1.27877	0.308566	2.0511	0.000100906	0.000947352	UP
ENSOARG00000017163	-	3:133936440-133944796	0.339659	0.0573688	2.56575	0.000101509	0.000951397	UP
ENSOARG00000003279	KCNIP1	16:2701277-2714629	3.50874	8.68333	-1.3073	0.000103153	0.000965994	DOWN
ENSOARG00000013673	-	20:10695318-10732279	1.23116	0.520293	1.24262	0.000103466	0.00096852	UP
ENSOARG00000013180	SHROOM1	5:41809720-41817193	1.41166	2.92034	-1.04874	0.000104661	0.000979293	DOWN
ENSOARG00000009105	-	4:67614423-67724698	4.31407	11.1742	-1.37305	0.000105104	0.00098261	DOWN
ENSOARG00000000602	NPTX2	24:37374225-37384919	1.41054	4.1838	-1.56856	0.000110408	0.00102787	DOWN
ENSOARG00000010107	-	18:7325813-7400621	1.50928	0.505898	1.57694	0.000111953	0.00104181	UP
ENSOARG00000005222	CYP27B1	3:161601860-161606397	1.97992	0.844311	1.2296	0.000113123	0.00105138	UP
ENSOARG00000018362	MT3	14:23534185-23535422	6.93285	0.953371	2.86234	0.000113501	0.00105445	UP
ENSOARG00000006927	CDNF	13:28497165-28515990	5.02864	1.45975	1.78445	0.000114366	0.00106116	UP
ENSOARG00000000912	-	25:41522440-41537926	50.6069	23.8662	1.08437	0.000115028	0.00106685	UP
ENSOARG00000016078	-	14:15024282-15029767	2.22663	5.07483	-1.1885	0.000115757	0.00107317	DOWN
ENSOARG00000022662	MEG8_1	18:64494043-64494138	30.8753	70.226	-1.18555	0.000116036	0.00107442	DOWN
ENSOARG00000011650	TMC7	24:16885341-16937144	2.50599	1.11985	1.16207	0.000116677	0.00107989	UP
ENSOARG00000007690	S1PR3	2:23653982-23655267	18.7693	8.43569	1.1538	0.00011885	0.00109864	UP
ENSOARG00000008095	CDYL2	14:6789363-6849892	1.61995	3.5153	-1.1177	0.00011921	0.00110104	DOWN
ENSOARG00000003797	C5orf46	5:56602537-56612584	2.01303	0	Inf	0.000119455	0.00110285	UP
ENSOARG00000012929	SERPINC1	12:53297207-53307981	2.68366	0.77684	1.78851	0.000119816	0.00110572	UP
ENSOARG00000008347	GABRA3	X:78644258-78889764	2.01473	0.979967	1.03978	0.000120299	0.00110972	UP
ENSOARG00000020111	PTPRR	3:148667786-148945673	1.29003	0.331839	1.95885	0.000120495	0.00111106	UP
ENSOARG00000002254	-	JH922571.1:21-2036	1.40661	0.26253	2.42167	0.00012065	0.00111157	UP
ENSOARG00000010363	VIPR2	4:119039321-119101756	1.65927	4.2363	-1.35226	0.000123341	0.00113354	DOWN
ENSOARG00000012116	-	15:53211514-53219019	0.996552	0.181347	2.45819	0.000124946	0.00114668	UP
ENSOARG00000020138	NGF	1:91785986-91843134	1.22674	3.19296	-1.38007	0.000124977	0.00114668	DOWN
ENSOARG00000019951	SSPN	3:188482290-188489681	12.168	5.87856	1.04955	0.000126687	0.00115997	UP
ENSOARG00000014473	SOX8	24:736659-739792	1.87943	0.629606	1.57777	0.000127803	0.00116779	UP
ENSOARG00000006550	CRYBA1	11:20215842-20222612	1.30072	3.67893	-1.49997	0.000128698	0.00117548	DOWN
ENSOARG00000014515	MEX3B	18:23631292-23634285	1.33136	3.41097	-1.35728	0.000130861	0.00119376	DOWN
ENSOARG00000001483	LETM2	26:32174799-32188416	5.27292	10.8113	-1.03586	0.000132147	0.00120451	DOWN
ENSOARG00000001291	TMEM35A	X:125359523-125372716	5.87404	12.6234	-1.10367	0.000133031	0.00121108	DOWN
ENSOARG00000003153	LMAN1L	18:32763425-32776397	0.372366	0.0925523	2.00838	0.000133606	0.00121531	UP
ENSOARG00000020365	LRRTM1	3:51446458-51449877	0.291897	1.3406	-2.19935	0.000137813	0.00125153	DOWN
ENSOARG00000017371	TNFRSF8	12:39693798-39748949	0.742378	0.213258	1.79956	0.000139988	0.00126972	UP
ENSOARG00000010399	PANX3	21:27314063-27325494	0.26112	0.0300212	3.12066	0.000140526	0.00127408	UP
ENSOARG00000000623	S100A5	1:102569162-102571215	3.09985	0.529909	2.54838	0.000142214	0.00128834	UP
ENSOARG00000019170	TRPM8	1:6813972-6899573	0.140317	0.657007	-2.22722	0.000143236	0.00129601	DOWN
ENSOARG00000017360	-	1:159532024-159726730	0	0.386417	#NAME?	0.000144306	0.00130463	DOWN
ENSOARG00000006962	BTNL9	5:37578946-37618795	1.89243	0.544377	1.79756	0.000145971	0.00131914	UP
ENSOARG00000018530	GAREM2	3:33282706-33293069	0.123402	0.603141	-2.28913	0.000148818	0.00134269	DOWN
ENSOARG00000001656	TMEM52	12:48886365-48887927	4.17184	1.07874	1.95133	0.000149292	0.00134642	UP
ENSOARG00000010191	PEBP4	2:42401343-42668040	3.17771	1.15025	1.46604	0.000150316	0.001354	UP
ENSOARG00000004277	-	24:39599497-39872553	4.91765	10.5304	-1.09852	0.000153531	0.00137793	DOWN
ENSOARG00000024537	-	1:177322238-177322331	41.5263	17.1578	1.27516	0.000154214	0.00138238	UP
ENSOARG00000012598	KCNA7	14:54622334-54625335	0.493219	0.0365581	3.75397	0.00015454	0.00138475	UP
ENSOARG00000014953	EREG	6:88988358-88994874	2.71596	0.675301	2.00786	0.000159881	0.00142685	UP
ENSOARG00000013277	TLE2	5:18312882-18332357	1.63848	3.61779	-1.14275	0.00016103	0.00143537	DOWN
ENSOARG00000001604	TMEM233	17:55390114-55392218	2.5028	0	Inf	0.000162734	0.0014494	UP
ENSOARG00000021200	RGS6	7:80602374-80956173	1.5415	0.512357	1.58911	0.000163284	0.00145372	UP
ENSOARG00000021400	U1	1:39462971-39463129	4.5546	17.3073	-1.92598	0.000166035	0.00147466	DOWN
ENSOARG00000014213	KLK1	14:55932085-55937063	0.0590669	0.754638	-3.67536	0.000168569	0.00149299	DOWN
ENSOARG00000003939	-	23:40464436-40464966	1.09338	0.0616514	4.14852	0.000169861	0.00150264	UP
ENSOARG00000021716	mascRNA-menRNA	21:42946829-42946886	7.27721	0	Inf	0.000171456	0.00151493	UP
ENSOARG00000016483	-	9:13982856-13986027	0.792624	0.299571	1.40374	0.000174365	0.00153941	UP
ENSOARG00000018126	IRS4	X:119449472-119453506	0.563531	1.48428	-1.3972	0.00017546	0.00154847	DOWN
ENSOARG00000011834	USH1G	11:55502712-55507621	0.352251	0.0590992	2.57539	0.000180993	0.00159224	UP
ENSOARG00000018475	HMOX1	3:178680119-178684272	7.20732	3.13918	1.19908	0.000183233	0.00161067	UP
ENSOARG00000025510	-	1:12896094-12897126	0	0.411407	#NAME?	0.0001839	0.00161589	DOWN
ENSOARG00000011372	BATF2	21:42526284-42531851	0.968146	0.158515	2.6106	0.000187221	0.00164182	UP
ENSOARG00000016346	-	3:85320133-85321854	3.85511	8.63072	-1.16271	0.000191774	0.00167947	DOWN
ENSOARG00000018479	AQP8	24:22787944-22801493	0.958088	1.91863	-1.00185	0.000191866	0.00167947	DOWN
ENSOARG00000009983	FOSB	14:52143114-52147300	4.83003	0.464501	3.37828	0.000192255	0.00168132	UP
ENSOARG00000011075	SELE	12:35526269-35536270	1.01739	0.309833	1.71531	0.00019352	0.00169172	UP
ENSOARG00000015677	HAPLN1	5:80821300-80855594	2.90754	0.736141	1.98175	0.000193694	0.00169258	UP
ENSOARG00000021823	-	13:54057810-54057885	6.17762	0	Inf	0.000195767	0.00170733	UP
ENSOARG00000010861	TACR3	6:21484074-21564709	0.190003	1.13013	-2.5724	0.00019649	0.00171229	DOWN
ENSOARG00000006982	AQP4	23:30335667-30347436	1.34961	0.389602	1.79247	0.000196756	0.00171394	UP
ENSOARG00000019210	CPS1	2:211162164-211302661	0.486777	0.00362054	7.07091	0.000198244	0.00172487	UP
ENSOARG00000014568	VWA2	22:33666291-33716512	1.86717	3.87564	-1.05358	0.00019847	0.00172616	DOWN
ENSOARG00000017421	SOWAHB	6:91389433-91392900	0.922146	0.319434	1.52948	0.000199759	0.00173669	UP
ENSOARG00000010437	DLGAP1	23:37913347-38214262	0.823824	1.95386	-1.24592	0.000200871	0.001745	DOWN
ENSOARG00000017472	HOXD3	2:132836522-132855765	1.11796	2.65156	-1.24598	0.000201006	0.00174548	DOWN
ENSOARG00000007376	TNFSF11	10:13066975-13100696	0.407184	1.92703	-2.24263	0.000205225	0.00177795	DOWN
ENSOARG00000010536	DMTN	2:43271153-43295279	1.61643	0.616487	1.39067	0.000205738	0.0017817	UP
ENSOARG00000002479	PIK3R5	11:27923288-27948643	0.905591	2.10952	-1.21999	0.00020672	0.0017895	DOWN
ENSOARG00000012900	IGFBP1	4:76188499-76192761	1.24308	0.0414228	4.90735	0.000209105	0.00180944	UP
ENSOARG00000024679	-	21:5616361-5616443	0.853563	8.52393	-3.31995	0.000209291	0.00181035	DOWN
ENSOARG00000008211	-	21:49772316-49772709	39.3858	19.2131	1.03559	0.000211421	0.00182522	UP
ENSOARG00000002766	KIAA0895L	14:34162095-34169953	1.24611	2.67095	-1.09992	0.00021165	0.00182649	DOWN
ENSOARG00000003010	-	JH923960.1:21-4474	0.28743	0.773545	-1.42827	0.000216114	0.00186068	DOWN
ENSOARG00000003744	-	14:38339927-38344098	1.89572	0.470409	2.01076	0.00021691	0.001866	UP
ENSOARG00000003846	SLC5A9	1:22526447-22548260	2.64755	1.19008	1.1536	0.000218978	0.00187951	UP
ENSOARG00000025903	-	24:40462329-40463477	4.68383	9.75581	-1.05857	0.000219302	0.00188156	DOWN
ENSOARG00000000904	-	JH922300.1:2670-6598	0.536987	0.0403944	3.73266	0.000219479	0.00188235	UP
ENSOARG00000003097	C8orf34	9:45269483-45545809	0.0623673	0.594121	-3.25189	0.000219796	0.00188435	DOWN
ENSOARG00000011231	GDF11	3:163428386-163435878	3.38984	7.24716	-1.0962	0.000219943	0.00188488	DOWN
ENSOARG00000005753	SYNGR2	11:52977906-52978917	12.149	5.25847	1.20813	0.000222769	0.00190836	UP
ENSOARG00000007595	-	1:119257114-119257503	0.904094	0	Inf	0.000223696	0.00191334	UP
ENSOARG00000007684	LIPE	14:49930221-49949431	3.32278	1.19555	1.47472	0.000223925	0.00191456	UP
ENSOARG00000010694	-	2:247020392-247022789	0.380979	0.0573749	2.73122	0.00022438	0.00191772	UP
ENSOARG00000009626	MSR1	26:19630188-19698728	1.81008	0.566497	1.67591	0.000229832	0.00196111	UP
ENSOARG00000015154	ZPBP	4:5773872-5896583	0.428255	1.1677	-1.44713	0.000230037	0.00196154	DOWN
ENSOARG00000011225	ACAN	18:19520823-19560023	0.654636	0.206478	1.6647	0.000230125	0.00196154	UP
ENSOARG00000000592	UNC5CL	20:15033547-15042800	0.590403	0.135633	2.12199	0.000231717	0.00197359	UP
ENSOARG00000021241	U6	19:15495838-15495945	3.90227	0.345808	3.49627	0.000232163	0.00197588	UP
ENSOARG00000009994	RTN2	14:52155522-52163902	5.07419	2.06928	1.29405	0.000233426	0.00198434	UP
ENSOARG00000018241	GRID2	6:30768380-31534647	0.218138	1.03481	-2.24605	0.000233826	0.00198698	DOWN
ENSOARG00000024869	-	7:73242707-73242786	0.287263	6.37673	-4.47237	0.000236416	0.00200515	DOWN
ENSOARG00000009625	ZNF296	14:51821101-51824215	2.02364	0.625832	1.6931	0.000239019	0.00202491	UP
ENSOARG00000016359	-	1:141219050-141320504	2.36902	1.10016	1.10657	0.000239337	0.00202683	UP
ENSOARG00000021406	-	18:65193066-65193201	3.94661	0.361069	3.45027	0.000244031	0.00206109	UP
ENSOARG00000007999	CCDC96	6:112882385-112884076	1.38401	0.50473	1.45527	0.000245283	0.00207009	UP
ENSOARG00000000132	-	JH923021.1:320-1080	4.39518	1.89628	1.21275	0.000246749	0.00208167	UP
ENSOARG00000013498	DNAH5	16:59094860-59358685	0.330395	0.700213	-1.0836	0.000249903	0.00210588	DOWN
ENSOARG00000002570	CDHR2	5:35505179-35552249	2.57953	1.22339	1.07622	0.000253575	0.00213358	UP
ENSOARG00000007294	PNCK	X:77729831-77732189	0.808926	0.0911208	3.15015	0.000254397	0.00213807	UP
ENSOARG00000000618	DCT	10:69452806-69492878	1.17417	0.462566	1.34391	0.000261265	0.00218999	UP
ENSOARG00000004000	ABCB11	2:139245027-139331632	0.212646	0.010445	4.34757	0.000262594	0.00219954	UP
ENSOARG00000012813	-	1:52111535-52113666	0.421124	2.05356	-2.28581	0.000262602	0.00219954	DOWN
ENSOARG00000003557	EFHC2	X:41204932-41442298	1.27706	2.64121	-1.04837	0.000271453	0.00226513	DOWN
ENSOARG00000016029	NETO2	14:15011185-15086800	0.909419	2.78336	-1.61381	0.000272184	0.00226953	DOWN
ENSOARG00000020804	PRSS56	2:233218342-233223821	0.192093	0	Inf	0.000272993	0.00227539	UP
ENSOARG00000027000	-	16:71451697-71457029	0.00893025	0.12016	-3.75011	0.000278569	0.00231842	DOWN
ENSOARG00000015131	CDH4	13:54490568-54617687	1.77418	0.611	1.53791	0.000284737	0.00236532	UP
ENSOARG00000011169	CEBPD	9:31967164-31967945	10.8444	3.55537	1.60888	0.000286269	0.00237622	UP
ENSOARG00000005126	-	5:9207903-9270698	0.172699	0	Inf	0.000290427	0.0024045	UP
ENSOARG00000021931	7SK	17:64907769-64908077	0.0757021	1.42877	-4.2383	0.00029666	0.00245244	DOWN
ENSOARG00000005049	CP	1:237003297-237050085	0.551675	0.0792927	2.79856	0.00029708	0.002455	UP
ENSOARG00000002598	-	JH923061.1:4754-10741	0	0.283454	#NAME?	0.000297848	0.00246043	DOWN
ENSOARG00000015335	CBLN4	13:82866536-82876350	0.646823	0.262062	1.30346	0.000298611	0.00246447	UP
ENSOARG00000019711	SLC39A2	7:23322650-23324939	1.88652	0.616608	1.61331	0.000298875	0.00246525	UP
ENSOARG00000015682	CYB5R2	15:44541659-44549244	6.68411	3.16684	1.07769	0.000299257	0.00246657	UP
ENSOARG00000027057	-	8:90495296-90500901	0.364555	0.0959351	1.92601	0.00030146	0.0024838	UP
ENSOARG00000004378	RAB29	12:2818397-2822506	5.40208	2.63501	1.03571	0.000302298	0.00248979	UP
ENSOARG00000001741	-	5:759897-760668	0.461923	1.82126	-1.97921	0.000303835	0.00250059	DOWN
ENSOARG00000009165	PRSS57	5:40680096-40685332	1.89952	4.61878	-1.28188	0.000316668	0.00259658	DOWN
ENSOARG00000013390	GIPC2	1:53863131-53961666	1.69671	0.680465	1.31815	0.000317143	0.00259952	UP
ENSOARG00000001564	BRSK1	14:59433119-59452927	1.72106	3.61873	-1.07218	0.000317668	0.00260286	DOWN
ENSOARG00000001222	-	24:2500565-2523213	1.95504	0.586625	1.73669	0.000321523	0.00263057	UP
ENSOARG00000016062	CD6	21:36499871-36566511	1.15682	0.444123	1.38113	0.000327899	0.00267486	UP
ENSOARG00000000855	-	3:62200617-62280227	2.85856	5.77978	-1.01573	0.00033074	0.00269308	DOWN
ENSOARG00000007274	CYP2B6	14:49532621-49559242	0.441927	0.112224	1.97743	0.00033856	0.00275172	UP
ENSOARG00000010949	CCDC190	1:112499543-112505423	3.84716	1.24789	1.62431	0.000338545	0.00275172	UP
ENSOARG00000016284	HOXC5	3:132334178-132335749	2.56071	5.81764	-1.18389	0.00034035	0.00276525	DOWN
ENSOARG00000001740	GPR157	AMGL01120641.1:21-5273	2.33233	1.04716	1.15529	0.000344367	0.00279278	UP
ENSOARG00000006562	GDAP1	9:50434216-50481284	2.62421	1.28642	1.02852	0.000345603	0.00280178	UP
ENSOARG00000021831	-	15:17506433-17506501	914.748	407.284	1.16734	0.00034682	0.00281062	UP
ENSOARG00000019987	-	1:13555254-13556778	0.257158	1.9364	-2.91265	0.000359267	0.00290197	DOWN
ENSOARG00000013371	CCNJL	5:69148224-69194771	2.0577	4.38016	-1.08995	0.000363471	0.00293059	DOWN
ENSOARG00000024137	U6	7:70029523-70029629	3.72287	0.34904	3.41495	0.000368279	0.00296505	UP
ENSOARG00000003736	FAM184B	6:37138667-37257756	0.758993	0.322892	1.23303	0.000370676	0.00298327	UP
ENSOARG00000002114	MATN1	2:235694002-235703365	0.623545	0.0669049	3.22031	0.000380729	0.00305532	UP
ENSOARG00000011739	SIM1	8:36569062-36642789	0.192697	0.919807	-2.255	0.000383985	0.00307923	DOWN
ENSOARG00000025785	-	2:89118565-89140392	0.209504	0.722428	-1.78588	0.000390774	0.00313028	DOWN
ENSOARG00000012958	ACE	11:47222569-47244014	0.773505	0.261912	1.56233	0.000395053	0.00315659	UP
ENSOARG00000006043	LRRC20	25:26316204-26385455	3.82354	1.7426	1.13367	0.000399831	0.00318788	UP
ENSOARG00000025253	-	4:94319240-94326518	0.160524	1.09241	-2.76665	0.000400165	0.00318826	DOWN
ENSOARG00000004765	-	25:23848248-23848536	5.17779	1.18765	2.12422	0.000400464	0.0031895	UP
ENSOARG00000007755	ACVR1C	2:151002145-151059867	4.24138	0.88935	2.25371	0.000402204	0.00319877	UP
ENSOARG00000000449	SH2D7	18:29530144-29539504	0.0114071	0.225406	-4.30453	0.000403519	0.00320693	DOWN
ENSOARG00000003405	-	14:60993370-61003223	2.11528	0.223614	3.24177	0.000405567	0.0032209	UP
ENSOARG00000003563	-	23:47033420-47034442	33.378	77.9617	-1.22387	0.000410036	0.00325407	DOWN
ENSOARG00000004831	CCL14	11:14061328-14065335	14.898	5.75518	1.37219	0.000413924	0.00328375	UP
ENSOARG00000002515	APOC3	15:26974130-26975908	4.20608	0	Inf	0.000417958	0.00330984	UP
ENSOARG00000020188	-	9:37270733-37271020	6.17279	14.0618	-1.18778	0.000423333	0.00334525	DOWN
ENSOARG00000005044	PROSER3	14:45594808-45604684	1.05681	2.38089	-1.17179	0.000424508	0.00335215	DOWN
ENSOARG00000006733	-	4:63852332-63861825	0.760252	1.63674	-1.10628	0.000424881	0.0033539	DOWN
ENSOARG00000008161	FGD3	2:28349591-28390839	1.0222	2.29515	-1.16691	0.000428044	0.00337407	DOWN
ENSOARG00000022938	oar-mir-133	13:54047670-54047763	3.24183	0	Inf	0.000433453	0.00341428	UP
ENSOARG00000019592	C2orf71	3:35801899-35810453	0.0239608	0.1797	-2.90684	0.000454606	0.0035582	DOWN
ENSOARG00000023217	U6	6:45654680-45654786	7.86553	22.2284	-1.49879	0.000458529	0.00358007	DOWN
ENSOARG00000025239	-	4:67498203-67653554	0.72004	1.8459	-1.35817	0.000465909	0.00363258	DOWN
ENSOARG00000009451	HS3ST5	8:23301492-23469323	0.390811	1.61681	-2.04861	0.000467487	0.00364361	DOWN
ENSOARG00000016692	ANKRD31	7:6328429-6440448	0.822202	0.380444	1.11181	0.000470101	0.00366141	UP
ENSOARG00000013747	ANKRD23	3:103595452-103598419	4.92167	2.38183	1.04708	0.000473163	0.00367881	UP
ENSOARG00000004873	ATP4A	14:45314301-45326738	0.400718	0.0983967	2.0259	0.000479341	0.00371774	UP
ENSOARG00000012164	TULP1	20:9574110-9588018	1.83414	3.71067	-1.01657	0.000488931	0.00378683	DOWN
ENSOARG00000008525	CORO6	11:20494843-20502192	1.83219	0.79781	1.19946	0.000493865	0.00382371	UP
ENSOARG00000012612	SLC44A5	1:51010869-51201573	0.419745	1.27477	-1.60265	0.000506599	0.00391684	DOWN
ENSOARG00000018650	NRN1	20:47940551-47948224	1.64319	5.34975	-1.70297	0.000507646	0.00392357	DOWN
ENSOARG00000004176	STC2	16:5036425-5047194	1.00029	0.219139	2.1905	0.000509792	0.00393818	UP
ENSOARG00000020976	GLDN	7:55960165-56013224	1.75349	0.29667	2.5633	0.000511105	0.00394619	UP
ENSOARG00000016095	-	JH921792.1:12073-12775	1.43243	3.91439	-1.45032	0.00051842	0.00399434	DOWN
ENSOARG00000021529	SNORA51	13:51859560-51859695	1.0371	5.87235	-2.50139	0.000519807	0.00400224	DOWN
ENSOARG00000020227	MUC13	1:187607718-187633147	0	0.329283	#NAME?	0.000521763	0.00401591	DOWN
ENSOARG00000003378	VIPR1	19:14585909-14616037	1.33789	0.359448	1.8961	0.000523734	0.00402829	UP
ENSOARG00000019159	-	13:59987707-59989171	4.47231	10.7229	-1.2616	0.000525713	0.00403932	DOWN
ENSOARG00000005118	KCNK12	3:76807987-76808999	2.15635	0.476982	2.17658	0.000537116	0.00411554	UP
ENSOARG00000025933	-	3:1516950-1531301	0.8707	1.83359	-1.07442	0.000538221	0.00412259	DOWN
ENSOARG00000011168	SLC8A2	14:53470700-53498981	0.351217	0.0461335	2.92848	0.000547444	0.0041889	UP
ENSOARG00000011782	SLC17A9	13:53754441-53772935	0.575806	0.257489	1.16107	0.000551259	0.00421374	UP
ENSOARG00000007758	-	3:83938173-84030399	3.71894	7.89857	-1.0867	0.00055761	0.00426081	DOWN
ENSOARG00000018508	-	3:176074073-176074351	0.425063	2.79983	-2.71959	0.000559886	0.00427149	DOWN
ENSOARG00000011444	ADM	15:41939209-41943314	2.67772	1.26368	1.08337	0.000580176	0.00439995	UP
ENSOARG00000006016	MPP3	11:43114080-43140558	0.930489	2.07656	-1.15813	0.000584971	0.00443026	DOWN
ENSOARG00000016664	FGG	17:2657181-2668293	1.86983	0.247188	2.91923	0.000585479	0.0044326	UP
ENSOARG00000019739	TRABD	3:223804905-223807371	2.73801	1.19494	1.19619	0.000586866	0.00444008	UP
ENSOARG00000000896	-	JH922300.1:21-2228	2.07049	0.63849	1.69724	0.000593422	0.00448509	UP
ENSOARG00000006175	PHOSPHO1	11:36883863-36888240	1.25236	0.287553	2.12274	0.000594758	0.00449366	UP
ENSOARG00000014794	CLCA4	1:63021029-63052356	0.007361	0.120568	-4.0338	0.000595842	0.00449879	DOWN
ENSOARG00000012848	-	24:18164594-18169668	0.953086	2.28424	-1.26104	0.000601252	0.00453563	DOWN
ENSOARG00000019575	VIL1	2:219414594-219432540	0.23001	0.0355765	2.6927	0.000606904	0.00457298	UP
ENSOARG00000006718	-	1:105698315-105700699	0.894042	3.5695	-1.99731	0.000607746	0.00457778	DOWN
ENSOARG00000014195	TMEFF2	2:193228532-193510876	1.85294	0.738083	1.32796	0.000608356	0.00458082	UP
ENSOARG00000016822	TXK	6:66735049-66795736	0.245265	0.0233192	3.39475	0.000609703	0.0045863	UP
ENSOARG00000018060	ADGRG7	1:163505002-163571179	0.479516	1.26176	-1.39579	0.000609688	0.0045863	DOWN
ENSOARG00000015939	-	10:51535910-51536767	8.19322	3.41278	1.26348	0.00063282	0.00473294	UP
ENSOARG00000012893	-	11:47187825-47190813	1.94728	0.40053	2.28148	0.000639746	0.00478152	UP
ENSOARG00000001285	-	19:51519389-51522622	0.183463	0.0163473	3.48837	0.000649557	0.00484995	UP
ENSOARG00000004432	-	13:17485244-17485453	4.33088	0.98074	2.14272	0.000655052	0.00488882	UP
ENSOARG00000014128	-	1:123084794-123085123	1.38242	0	Inf	0.000659469	0.00491405	UP
ENSOARG00000009539	-	23:36069916-36074988	0	0.552772	#NAME?	0.000660376	0.00491916	DOWN
ENSOARG00000016450	-	11:31792047-31829756	2.60594	5.64261	-1.11456	0.000661108	0.00492296	DOWN
ENSOARG00000000049	MALRD1	13:19780214-20142442	0.155801	0.0203686	2.93529	0.000664959	0.00494666	UP
ENSOARG00000009157	NEK5	10:21746108-21803002	0.587978	0.184734	1.67031	0.0006648	0.00494666	UP
ENSOARG00000018376	SLC13A2	11:19567692-19590734	0.197823	0.0110648	4.16016	0.000667116	0.00495939	UP
ENSOARG00000001823	TNNT1	14:59548305-59556856	6.13699	2.94981	1.05691	0.000669269	0.00497123	UP
ENSOARG00000026007	-	3:100723193-100724856	507.578	130.239	1.96247	0.000676387	0.00501488	UP
ENSOARG00000026457	-	18:57401192-57433200	0.72001	0.11333	2.66749	0.00068915	0.005101	UP
ENSOARG00000010210	-	21:26553420-26554958	0.332859	0	Inf	0.000693753	0.00512994	UP
ENSOARG00000011719	LRRC7	1:44930418-45551586	0.487564	1.04434	-1.09893	0.000696403	0.00514611	DOWN
ENSOARG00000001806	THEM6	9:14540439-14544803	0.534532	0.210981	1.34117	0.00069693	0.00514829	UP
ENSOARG00000008471	RAP1GAP	2:244024972-244055390	1.45035	0.629204	1.20481	0.000700083	0.00516814	UP
ENSOARG00000007723	-	19:19812706-19820065	0.619053	1.44163	-1.21956	0.000711618	0.00524458	DOWN
ENSOARG00000016211	SLC6A3	16:71554894-71586559	0.0257273	0.273553	-3.41045	0.000713432	0.00525587	DOWN
ENSOARG00000015065	C3orf80	1:225266755-225267495	0.50647	1.8713	-1.88549	0.000726983	0.00534718	DOWN
ENSOARG00000003399	-	14:60974760-60981088	2.45261	0.459802	2.41524	0.000731099	0.0053662	UP
ENSOARG00000019026	PVALB	3:180019349-180067626	1.01175	0.0478968	4.40078	0.000730974	0.0053662	UP
ENSOARG00000026360	-	11:21293885-21294561	0.695253	0.0587813	3.56411	0.000746405	0.0054665	UP
ENSOARG00000002684	-	JH924652.1:9419-14690	7.04665	14.533	-1.04433	0.000755189	0.00552537	DOWN
ENSOARG00000009796	KLC3	14:52044996-52049547	0.532871	0.104998	2.34342	0.000757841	0.00554295	UP
ENSOARG00000013409	-	1:54381880-54382546	0.462071	0	Inf	0.000762965	0.00557675	UP
ENSOARG00000001372	-	10:71443540-71566793	0.507848	0.175331	1.53432	0.000768871	0.00561437	UP
ENSOARG00000007969	CNTN5	15:8309752-8960142	0.125169	0.0193317	2.69484	0.000771827	0.0056304	UP
ENSOARG00000017688	DCX	X:117309453-117424068	0.271406	1.1373	-2.06709	0.000773919	0.00564197	DOWN
ENSOARG00000007581	IL31RA	16:23342715-23395149	0.386379	1.14664	-1.56932	0.000776663	0.00565825	DOWN
ENSOARG00000006407	EPHA5	6:80712077-81089105	0.523352	1.36881	-1.38707	0.000783598	0.00570317	DOWN
ENSOARG00000000955	CACNG6	14:58917858-58932185	0.447686	0	Inf	0.000784951	0.00571114	UP
ENSOARG00000009559	TMEM151B	20:17853590-17855758	0	0.266231	#NAME?	0.000788628	0.00573226	DOWN
ENSOARG00000020802	GRIN2B	3:200689548-201197462	0.672732	1.49573	-1.15275	0.000858248	0.00619372	DOWN
ENSOARG00000009791	RGS1	12:10791602-10795163	4.21559	1.43374	1.55595	0.000863621	0.00622441	UP
ENSOARG00000024964	7SK	22:15520430-15520667	0.294955	2.42152	-3.03734	0.000864554	0.00622911	DOWN
ENSOARG00000015258	SYCP3	3:170585464-170591302	10.2121	5.06233	1.0124	0.000867564	0.00624877	UP
ENSOARG00000004369	GALR1	23:2104131-2115175	0.310408	1.416	-2.18958	0.000879145	0.00631988	DOWN
ENSOARG00000016114	GPR75	3:70122461-70124083	1.31824	0.513191	1.36104	0.000880121	0.00632485	UP
ENSOARG00000023016	Metazoa_SRP	23:15607202-15607500	5.70416	15.8522	-1.4746	0.000895425	0.00642444	DOWN
ENSOARG00000015118	BDNF	15:56529369-56530166	5.04499	11.0438	-1.13031	0.000895816	0.00642517	DOWN
ENSOARG00000004313	SLC10A6	6:101339162-101365259	1.27793	0.406103	1.65389	0.000896149	0.00642549	UP
ENSOARG00000025252	-	4:94315658-94322177	0.110433	0.767295	-2.7966	0.000899596	0.00644604	DOWN
ENSOARG00000018857	SLC1A2	15:63977897-64137997	0.579544	1.63121	-1.49296	0.000902122	0.00646206	DOWN
ENSOARG00000022864	SOX2OT_exon3	1:203546110-203546385	0.425853	2.45443	-2.52696	0.000906601	0.00648995	DOWN
ENSOARG00000006895	PODXL2	19:59779654-59812304	1.69104	4.05711	-1.26254	0.000920293	0.00657949	DOWN
ENSOARG00000013761	LGALS2	3:213422852-213424741	2.01562	0.52009	1.95439	0.000931523	0.00665326	UP
ENSOARG00000010058	-	1:41206631-41206858	3.08846	10.0112	-1.69666	0.000933966	0.00666651	DOWN
ENSOARG00000005247	KIAA0040	12:54422980-54423279	13.9318	6.80649	1.0334	0.000936994	0.00668598	UP
ENSOARG00000009242	GABRB3	18:2872060-2955771	0.187759	0.92685	-2.30345	0.000943097	0.00672736	DOWN
ENSOARG00000016277	GSKIP	18:59954672-59958934	4.90515	2.13977	1.19684	0.000952387	0.00678492	UP
ENSOARG00000013294	-	3:168090905-169093427	0.451857	1.07275	-1.24738	0.000954855	0.00679814	DOWN
ENSOARG00000001745	CDH8	14:28747069-29125550	0.180045	0.560726	-1.63894	0.000963021	0.00684082	DOWN
ENSOARG00000015919	-	2:115890821-115892628	1.75102	0.468237	1.90288	0.000972916	0.00689799	UP
ENSOARG00000002133	ESRRB	7:84719344-84773245	0.193361	0	Inf	0.000976571	0.00691727	UP
ENSOARG00000000272	-	1:101579898-101671014	0.919412	0	Inf	0.000977636	0.00692261	UP
ENSOARG00000004806	-	17:69108840-69109220	2.19619	0.432303	2.34489	0.000983533	0.00695549	UP
ENSOARG00000003367	SMIM17	14:60732311-60738933	1.3609	4.26297	-1.6473	0.000984276	0.00695853	DOWN
ENSOARG00000007817	CRP	1:109040789-109041779	1.36476	0	Inf	0.000985874	0.00696762	UP
ENSOARG00000011955	SLC5A1	17:70018319-70071441	3.07758	1.53303	1.00541	0.000993793	0.00702135	UP
ENSOARG00000026243	-	13:53874274-54065857	0.391501	0.0303479	3.68935	0.00100474	0.00709418	UP
ENSOARG00000024295	-	5:46731102-46731182	3.44868	0	Inf	0.00101144	0.00713471	UP
ENSOARG00000004294	-	16:5645983-5646444	15.1748	6.78244	1.1618	0.00101474	0.00715566	UP
ENSOARG00000002566	-	18:32423997-32426423	0.428835	0.0207763	4.36741	0.00101663	0.00716672	UP
ENSOARG00000016291	POLR3G	5:87391561-87424389	4.92856	2.45001	1.00838	0.0010583	0.00742515	UP
ENSOARG00000013589	-	17:70594129-70598980	3.41723	1.38945	1.29832	0.00107014	0.00748926	UP
ENSOARG00000007512	ETNPPL	6:16668463-16686973	1.26458	0.503896	1.32745	0.00107268	0.00749999	UP
ENSOARG00000024080	-	X:56351345-56351460	98.7576	48.929	1.0132	0.00108512	0.00756866	UP
ENSOARG00000010222	FSD1	5:17335467-17347167	0.604248	1.53915	-1.34892	0.00111299	0.00773559	DOWN
ENSOARG00000004281	NEFH	17:68219467-68226165	0.250003	1.11674	-2.15928	0.00112854	0.00783296	DOWN
ENSOARG00000006128	RNF125	23:25434659-25456840	5.61332	2.61334	1.10296	0.0011372	0.0078718	UP
ENSOARG00000026301	-	10:36260720-36269661	0.320984	0.120187	1.41722	0.00116216	0.00801958	UP
ENSOARG00000023174	-	13:7987957-7988030	0	4.22108	#NAME?	0.00116623	0.0080402	DOWN
ENSOARG00000013719	TMEM261	2:75174756-75175842	1.59845	5.08268	-1.66892	0.00118313	0.00813899	DOWN
ENSOARG00000000516	-	JH922994.1:21-1717	1.74286	0.338034	2.36621	0.00118519	0.00815059	UP
ENSOARG00000004729	NALCN	10:76922939-77202820	0.55445	0.221119	1.32623	0.00118715	0.00815656	UP
ENSOARG00000006951	CAMK2A	5:59083117-59146308	0.900776	0.273185	1.72129	0.00119078	0.00817394	UP
ENSOARG00000008697	-	2:88894700-88895260	0.708913	0.0304423	4.54146	0.00119194	0.00817683	UP
ENSOARG00000001225	ADORA1	12:303149-342637	0.588464	0.0767016	2.93962	0.00119374	0.00818664	UP
ENSOARG00000008721	C6orf141	20:22088335-22088886	4.92056	2.35336	1.0641	0.00119917	0.00822137	UP
ENSOARG00000014319	DDAH1	1:61725161-61873396	3.12872	6.53099	-1.06173	0.00120341	0.00824534	DOWN
ENSOARG00000026479	-	18:68054661-68059241	2.71818	1.33617	1.02453	0.00121234	0.00829628	UP
ENSOARG00000005640	-	21:12130909-12131579	0.494943	1.64903	-1.73628	0.00121412	0.00830207	DOWN
ENSOARG00000009792	OSGIN1	14:9751850-9760506	0.308655	0.0394389	2.96831	0.00122189	0.00834877	UP
ENSOARG00000020184	PENK	9:36385247-36385894	6.15394	20.9681	-1.76862	0.00122508	0.00836802	DOWN
ENSOARG00000023803	7SK	11:50541186-50541511	0.572312	3.8702	-2.75753	0.00123044	0.00839427	DOWN
ENSOARG00000025393	-	X:103591199-103593096	0.275364	0.854475	-1.6337	0.00123136	0.00839794	DOWN
ENSOARG00000001403	-	11:51380428-51382323	4.42012	0.747553	2.56384	0.00124175	0.00846362	UP
ENSOARG00000012827	-	7:23566746-23567186	1.59433	0.342176	2.22014	0.0012472	0.00849818	UP
ENSOARG00000000741	ADIRF	25:41183169-41183539	5.97566	1.67895	1.83154	0.00127363	0.00865175	UP
ENSOARG00000012185	RCSD1	1:117882122-117949952	5.91903	2.77904	1.09077	0.0012854	0.0087237	UP
ENSOARG00000019966	-	3:42406932-42409249	0.7986	0.292648	1.44831	0.00129631	0.00878696	UP
ENSOARG00000025551	-	1:101427257-101580342	0.157831	0	Inf	0.00129624	0.00878696	UP
ENSOARG00000001594	-	10:71818635-71942709	0.544552	2.23433	-2.0367	0.00130602	0.00884742	DOWN
ENSOARG00000013826	SAMD3	8:55501417-55549812	0.0357404	0.292719	-3.03389	0.00131132	0.00888058	DOWN
ENSOARG00000010585	UMODL1	1:260397737-260477029	0.249849	0.0798279	1.64609	0.0013261	0.00897026	UP
ENSOARG00000014187	-	19:52676468-52678318	3.26727	6.73897	-1.04444	0.00132618	0.00897026	DOWN
ENSOARG00000009510	C9	16:35014734-35075088	0.56223	0	Inf	0.0013367	0.00903045	UP
ENSOARG00000026498	-	9:14080788-14082779	1.44323	0.582095	1.30998	0.00133972	0.00904808	UP
ENSOARG00000005427	SCNN1D	12:49306121-49309851	0.686132	0.221779	1.62936	0.00134363	0.00906437	UP
ENSOARG00000008046	RDH16	3:162414465-162419572	0.608422	0.0198851	4.93531	0.00136903	0.00920683	UP
ENSOARG00000012750	MCRIP2	24:486825-489089	4.73498	1.87964	1.3329	0.00137784	0.0092549	UP
ENSOARG00000009868	-	20:27025994-27032602	1.18002	0.252098	2.22676	0.00138623	0.00930231	UP
ENSOARG00000012438	TCN1	15:80031222-80046922	0.772387	0.282209	1.45256	0.00138671	0.00930231	UP
ENSOARG00000010727	-	5:65850106-65881957	0.309959	0.0381397	3.02271	0.00138916	0.00931406	UP
ENSOARG00000019718	PRKAG3	2:219781028-219787070	1.36308	0.438465	1.63634	0.00139032	0.00931875	UP
ENSOARG00000017402	APOB	3:28671825-28710732	0.467206	0.0181751	4.68402	0.00140463	0.00940076	UP
ENSOARG00000006444	MYH13	11:28880149-28928678	0.168282	0.039842	2.07852	0.0014245	0.00950792	UP
ENSOARG00000001434	KCNH2	JH923883.1:21-6271	0.957164	0.311374	1.62012	0.00145499	0.00968496	UP
ENSOARG00000010747	-	X:52669393-52675328	1.55934	3.66356	-1.23231	0.00146114	0.00971456	DOWN
ENSOARG00000019682	-	2:154575461-154575583	0.568152	4.7678	-3.06898	0.001461	0.00971456	DOWN
ENSOARG00000025481	-	12:78780120-79049714	0.293724	0.616153	-1.06883	0.00147757	0.00981355	DOWN
ENSOARG00000003175	-	1:21265577-21278001	0.255901	0	Inf	0.0014942	0.00991357	UP
ENSOARG00000019411	-	1:9588913-9589561	3.58741	1.64937	1.12103	0.00149377	0.00991357	UP
ENSOARG00000011875	MAP6	15:52946965-53027884	0.123772	0.0131736	3.23196	0.00153173	0.0101233	UP
ENSOARG00000016191	PAX6	15:60762179-60783553	0.215439	0.0230396	3.22509	0.00153626	0.0101472	UP
ENSOARG00000024580	-	3:101278001-101278083	1.43025	10.5637	-2.88477	0.00155754	0.0102816	DOWN
ENSOARG00000002725	-	21:41210463-41216755	5.88714	2.12617	1.46931	0.00156839	0.0103348	UP
ENSOARG00000015461	RAB33A	X:108350650-108360312	0.559257	1.80393	-1.68956	0.00157611	0.0103764	DOWN
ENSOARG00000001799	-	4:112859143-112862175	0.725987	0.139999	2.37453	0.00158283	0.0104083	UP
ENSOARG00000008165	HSD17B6	3:162593753-162604684	0.930059	0.244474	1.92764	0.00158478	0.0104159	UP
ENSOARG00000004469	TAGAP	8:81999407-82062010	0.812063	0.336881	1.26935	0.00158832	0.0104352	UP
ENSOARG00000012725	TMC1	2:63345678-63451015	0.0720582	0.295753	-2.03716	0.0015889	0.0104359	DOWN
ENSOARG00000018653	SDCBP2	13:59089699-59098401	2.1064	0.754134	1.48189	0.00159653	0.0104798	UP
ENSOARG00000015028	-	11:29871238-30211123	0.0191511	0.0742142	-1.95427	0.00160521	0.0105306	DOWN
ENSOARG00000001588	-	JH921863.1:986-10405	1.43281	0.433871	1.72351	0.00160591	0.010532	UP
ENSOARG00000010557	FGF17	2:43302111-43326578	1.43743	0.525918	1.45058	0.0016103	0.0105577	UP
ENSOARG00000016549	LONRF3	X:109799607-109834041	1.63589	0.807664	1.01825	0.00162122	0.010623	UP
ENSOARG00000020215	-	3:179424676-179425530	0.548255	0.0735829	2.89741	0.00162659	0.0106488	UP
ENSOARG00000015236	MAFF	3:213957264-213958416	3.42761	1.11763	1.61676	0.00162981	0.0106668	UP
ENSOARG00000004257	ME3	21:8306989-8531593	1.22276	0.450724	1.43982	0.00165159	0.010787	UP
ENSOARG00000026133	-	21:48777727-48878909	0.902411	0.399569	1.17534	0.00166183	0.0108412	UP
ENSOARG00000012593	KCNB1	13:77053742-77159260	0.900559	0.382811	1.23419	0.00167658	0.0109214	UP
ENSOARG00000007272	-	15:38065811-38066862	0.226176	0.943917	-2.06121	0.00168332	0.0109557	DOWN
ENSOARG00000005846	TMC8	11:53004485-53012803	1.65503	3.3398	-1.0129	0.00168666	0.0109742	DOWN
ENSOARG00000014194	MSLNL	24:601482-610091	1.34809	0.226305	2.57457	0.00169139	0.0109917	UP
ENSOARG00000026034	-	3:150809445-150979162	0	0.123035	#NAME?	0.00170012	0.011042	DOWN
ENSOARG00000013954	ANKRD33B	16:62429796-62525166	1.61383	0.662369	1.28478	0.00170652	0.0110677	UP
ENSOARG00000002151	-	AMGL01119858.1:21-2827	1.0432	0.368496	1.50129	0.00171181	0.0110988	UP
[truncated: 303 more rows]

## Sheet: Group4-VS-Group3 differntial mR
gene id	gene name	locus	Group4	Group3	log2FC	Pvalue	Qvalue	updown
ENSOARG00000012656	MYH2	11:29058035-29083938	0.116101	37.2769	-8.32675	1.91123e-141	4.19744e-137	DOWN
ENSOARG00000015112	MYBPC1	3:170486337-170544238	0.0174279	236.412	-13.7276	3.88371e-125	4.2647e-121	DOWN
ENSOARG00000013899	MYH3	11:29149877-29169247	0.0508931	130.366	-11.3228	6.21324e-123	4.54851e-119	DOWN
ENSOARG00000007268	MYH8	11:28953967-28981097	0.0179243	751.402	-15.3554	5.04453e-108	2.7697e-104	DOWN
ENSOARG00000015169	IFIT2	22:10770400-10776591	4.29136	50.2993	-3.55103	1.75642e-100	7.71491e-97	DOWN
ENSOARG00000010231	MX2	1:259688071-259716801	1.77995	71.6333	-5.33072	5.53895e-97	2.02744e-93	DOWN
ENSOARG00000006071	MYLPF	24:26577862-26579570	0.0442072	1256.55	-14.7948	2.98539e-95	9.36645e-92	DOWN
ENSOARG00000017195	-	2:130198635-130472876	0.0353634	52.0688	-10.5239	2.03928e-94	5.59834e-91	DOWN
ENSOARG00000019190	MYL1	2:210934024-210957923	0	471.176	#NAME?	1.11755e-92	2.72707e-89	DOWN
ENSOARG00000003044	ACTA1	25:773585-776063	1.7469	467.958	-8.06544	1.9257e-92	3.84476e-89	DOWN
ENSOARG00000011486	MYH1	11:29027985-29055065	0.0865186	9.13602	-6.72241	1.76848e-92	3.84476e-89	DOWN
ENSOARG00000014800	IFIT3	22:10793261-10794709	6.60109	60.6242	-3.19912	2.41976e-90	4.42857e-87	DOWN
ENSOARG00000007233	ISG15	12:49537787-49538733	2.89666	109.332	-5.23818	2.85241e-88	4.81881e-85	DOWN
ENSOARG00000003388	KLHL41	2:138842626-138856360	0.508319	168.543	-8.37317	1.25743e-83	1.97254e-80	DOWN
ENSOARG00000016787	-	5:5467620-5477662	3.03127	50.4241	-4.05612	2.20835e-83	3.23333e-80	DOWN
ENSOARG00000009785	CKM	14:52023707-52032525	0.380538	363.597	-9.90009	3.13753e-80	4.30666e-77	DOWN
ENSOARG00000004281	NEFH	17:68219467-68226165	16.2526	0.250003	6.02258	1.37869e-78	1.78111e-75	UP
ENSOARG00000015514	MYOT	5:46724176-46739388	0	30.5063	#NAME?	3.8898e-78	4.74599e-75	DOWN
ENSOARG00000001680	SFRP2	17:3719522-3727430	9.85404	65.943	-2.74243	8.49151e-78	9.33029e-75	DOWN
ENSOARG00000012744	NRAP	22:33013203-33088685	0.183674	11.883	-6.01561	8.49676e-78	9.33029e-75	DOWN
ENSOARG00000001892	PPP1R3A	4:54534231-54573286	0	30.0391	#NAME?	7.46968e-75	7.81186e-72	DOWN
ENSOARG00000015177	IFIT1	22:10811884-10820333	15.4639	201.722	-3.70539	9.93191e-75	9.91475e-72	DOWN
ENSOARG00000002881	-	JH922747.1:21-10196	1.34392	19.3004	-3.84411	2.82752e-74	2.69992e-71	DOWN
ENSOARG00000003414	CYP4X1	1:21417876-21467954	212.869	6.40475	5.05468	3.71844e-73	3.40268e-70	UP
ENSOARG00000005748	MYOM2	26:1180913-1244337	0.0584224	21.4131	-8.51775	1.03063e-71	9.0539e-69	DOWN
ENSOARG00000004551	-	14:44257056-44258466	278.469	13.9642	4.31771	1.80667e-70	1.52608e-67	UP
ENSOARG00000017418	ZBP1	13:57854973-57864452	1.59488	23.864	-3.90332	2.94822e-70	2.3981e-67	DOWN
ENSOARG00000006566	TNNC2	13:74136455-74137506	0.205077	533.072	-11.344	6.62215e-69	5.19413e-66	DOWN
ENSOARG00000004431	XIRP2	2:141116249-141165032	0.0303421	7.95776	-8.0349	1.82431e-68	1.38157e-65	DOWN
ENSOARG00000012921	ACSM1	24:18189038-18245264	52.8572	8.32235	2.66704	6.27099e-67	4.59078e-64	UP
ENSOARG00000011750	MYL4	11:45705716-45718546	0.290788	95.0592	-8.35271	8.12938e-66	5.75927e-63	DOWN
ENSOARG00000003341	IFI6	2:238537980-238539929	47.8711	589.913	-3.62328	6.03418e-63	4.14133e-60	DOWN
ENSOARG00000012814	ARHGAP36	X:98480825-98489542	0.00850537	7.56826	-9.79737	1.55979e-61	1.03806e-58	DOWN
ENSOARG00000000942	RNF213	11:51264706-51387904	7.24486	48.2045	-2.73414	5.20436e-60	3.36171e-57	DOWN
ENSOARG00000011052	EEF1A2	13:53482080-53488365	0.0687421	23.4586	-8.41471	3.52592e-59	2.21246e-56	DOWN
ENSOARG00000011222	CLEC4F	3:92818211-92830253	0.302441	8.73369	-4.85187	5.62088e-58	3.42905e-55	DOWN
ENSOARG00000016611	CXCL10	6:90551375-90552865	3.2311	103.421	-5.00036	6.55355e-58	3.88997e-55	DOWN
ENSOARG00000018383	DHX58	11:41721531-41732475	1.68687	11.7397	-2.79898	1.3564e-57	7.8393e-55	DOWN
ENSOARG00000013159	IL1R2	3:99664096-99683489	37.8691	4.89016	2.95307	1.57018e-56	8.84214e-54	UP
ENSOARG00000014636	-	3:16573128-16590905	2.68957	20.7174	-2.94539	1.86176e-55	1.0222e-52	DOWN
ENSOARG00000005438	OBSCN	5:2379625-2595327	0.0133213	4.49926	-8.39981	6.97642e-55	3.73698e-52	DOWN
ENSOARG00000003852	TNNI2	21:48802868-48805457	0.393337	78.0078	-7.63171	1.76647e-53	9.23696e-51	DOWN
ENSOARG00000009097	-	17:61009311-61042799	3.69707	45.6589	-3.62644	9.39285e-52	4.79734e-49	DOWN
ENSOARG00000013088	ATP1B4	X:99081104-99099072	0.0243152	14.702	-9.23994	2.51886e-51	1.25726e-48	DOWN
ENSOARG00000002132	ATP2A1	24:25931953-25950361	0.665758	45.5691	-6.09692	3.02327e-50	1.47549e-47	DOWN
ENSOARG00000011997	UBA7	19:50365134-50389072	1.22477	6.37811	-2.38062	6.45863e-49	3.08358e-46	DOWN
ENSOARG00000009740	EIF2AK2	3:86846562-86871162	21.574	109.619	-2.34513	1.7848e-48	8.33996e-46	DOWN
ENSOARG00000003713	ACTN2	25:9356575-9438266	4.35957	57.8602	-3.73031	8.32761e-48	3.81023e-45	DOWN
ENSOARG00000017779	MYL2	17:54295568-54303068	0.1145	15.0581	-7.03905	9.53785e-48	4.2749e-45	DOWN
ENSOARG00000016951	KRT13	11:41198168-41202367	0.722201	24.9467	-5.1103	1.37406e-47	6.03543e-45	DOWN
ENSOARG00000007427	EPSTI1	10:13383355-13469069	3.7328	36.8605	-3.30375	2.03947e-47	8.78251e-45	DOWN
ENSOARG00000005704	RYR1	14:47426122-47552121	0.547558	19.7476	-5.17252	1.1584e-46	4.89244e-44	DOWN
ENSOARG00000020160	PARP14	1:185275238-185325662	5.55776	24.2135	-2.12324	2.01382e-46	8.3448e-44	DOWN
ENSOARG00000025182	-	5:5486295-5488372	1.80857	55.8256	-4.948	2.27977e-46	9.27193e-44	DOWN
ENSOARG00000006867	MYOM3	2:241691327-241739483	0.836883	32.399	-5.27478	3.09275e-46	1.23496e-43	DOWN
ENSOARG00000018615	SAMD9	4:10336118-10340984	8.49346	42.1083	-2.30968	3.72643e-46	1.46143e-43	DOWN
ENSOARG00000004566	-	14:44303105-44305265	1672.16	77.1263	4.43835	5.50896e-46	2.12259e-43	UP
ENSOARG00000004925	MYPN	25:24413625-24498304	0.00697943	8.6734	-10.2793	7.52712e-46	2.85018e-43	DOWN
ENSOARG00000000697	TNNT3	JH922959.1:17616-26464	0.134562	21.3222	-7.30794	3.48984e-43	1.29905e-40	DOWN
ENSOARG00000016955	-	15:16723826-16723918	0	521.211	#NAME?	5.76232e-43	2.1092e-40	DOWN
ENSOARG00000019993	ACTC1	7:27279050-27284876	2.60852	107.669	-5.36722	7.01246e-43	2.52472e-40	DOWN
ENSOARG00000001138	-	6:36252541-36306670	1.35732	11.1136	-3.03349	3.46218e-42	1.2264e-39	DOWN
ENSOARG00000019120	MYO18B	17:65228017-65452813	0.153817	5.34815	-5.11976	6.96984e-42	2.42971e-39	DOWN
ENSOARG00000010213	MYOM1	23:37599839-37713875	0.517157	16.5519	-5.00025	1.44157e-41	4.94685e-39	DOWN
ENSOARG00000006966	UNC45B	11:14507566-14538339	0.0594194	21.813	-8.52004	1.37845e-40	4.65746e-38	DOWN
ENSOARG00000016068	SMPX	X:19010527-19029590	0.0899932	79.9883	-9.79576	2.6232e-40	8.72889e-38	DOWN
ENSOARG00000014731	DDX58	2:100413345-100459302	15.6038	88.215	-2.49912	3.14816e-40	1.03194e-37	DOWN
ENSOARG00000003074	-	24:3422948-3435092	1.00085	23.9083	-4.57822	1.32316e-39	4.27343e-37	DOWN
ENSOARG00000014648	RSAD2	3:16603323-16619665	2.37645	44.7552	-4.23518	1.76699e-39	5.62416e-37	DOWN
ENSOARG00000014123	PI16	20:10946568-10957116	158.252	25.7398	2.62016	3.26276e-39	1.02367e-36	UP
ENSOARG00000004579	-	14:44378859-44379606	33.2625	0.466891	6.15467	3.7996e-39	1.17531e-36	UP
ENSOARG00000006142	IFIH1	2:146343186-146404420	10.8525	41.3693	-1.93053	7.58755e-39	2.31441e-36	DOWN
ENSOARG00000000776	NRK	X:124486109-124609087	10.4266	99.1946	-3.24999	2.68896e-38	8.0897e-36	DOWN
ENSOARG00000010519	OLFML2B	1:111496904-111544333	10.1119	42.1763	-2.06038	2.85434e-38	8.47123e-36	DOWN
ENSOARG00000008899	SFRP4	4:49723506-49732978	5.70925	38.8787	-2.76761	3.21712e-38	9.42057e-36	DOWN
ENSOARG00000011449	PRLR	16:38969273-39028126	37.5423	9.2623	2.01907	3.37728e-38	9.75944e-36	UP
ENSOARG00000008405	CASQ1	1:109545108-109556887	0.411051	15.2779	-5.21599	8.2479e-38	2.35247e-35	DOWN
ENSOARG00000010907	-	13:42692124-42711362	22.0875	0.384138	5.84546	1.1169e-37	3.1448e-35	UP
ENSOARG00000015297	GBP5	1:65759197-65768357	5.08328	22.5082	-2.14662	3.61171e-37	1.00406e-34	DOWN
ENSOARG00000012520	-	20:22225611-22237519	0.0307711	16.7115	-9.08505	3.71548e-37	1.01999e-34	DOWN
ENSOARG00000016285	GDF-8	2:118144443-118149433	0.300235	32.7768	-6.77044	6.46611e-37	1.75319e-34	DOWN
ENSOARG00000016717	MYOZ2	6:6265305-6302669	0.309596	25.4821	-6.36295	7.29507e-36	1.95383e-33	DOWN
ENSOARG00000008659	NEB	2:156650358-156853665	3.13244	46.0982	-3.87935	9.76484e-36	2.5838e-33	DOWN
ENSOARG00000010485	-	18:54286410-54291360	32.7966	7.33832	2.16002	1.37647e-35	3.59881e-33	UP
ENSOARG00000001534	PIEZO2	23:42545078-42809294	4.10647	18.3721	-2.16154	2.41547e-35	6.24102e-33	DOWN
ENSOARG00000006727	-	23:62117011-62125799	0	4.55269	#NAME?	4.15978e-35	1.06229e-32	DOWN
ENSOARG00000007876	MYOZ1	25:29494918-29500989	0.369073	37.3631	-6.66157	1.1393e-34	2.87602e-32	DOWN
ENSOARG00000010283	MX1	1:259737321-259762804	9.39212	170.103	-4.17881	1.24178e-34	3.09909e-32	DOWN
ENSOARG00000005506	ENO3	11:26055427-26059849	3.43395	138.109	-5.32979	4.82897e-33	1.19162e-30	DOWN
ENSOARG00000023986	MEG3_2	18:64427365-64427469	139.23	1099.53	-2.98134	1.6772e-32	4.09275e-30	DOWN
ENSOARG00000016420	-	2:202024293-202104732	8.55785	1.56666	2.44956	3.03565e-32	7.32626e-30	UP
ENSOARG00000016617	TRANK1	19:10556498-10630107	4.03716	13.6485	-1.75733	7.65747e-32	1.82797e-29	DOWN
ENSOARG00000019272	-	3:180814967-180833876	7.37638	29.7105	-2.00999	1.05537e-31	2.49226e-29	DOWN
ENSOARG00000020659	HFE2	1:98355947-98358213	0.0496296	10.7801	-7.76295	1.28757e-31	3.00827e-29	DOWN
ENSOARG00000017002	-	3:133722475-133727191	131.907	34.2079	1.94712	1.47145e-31	3.40169e-29	UP
ENSOARG00000014436	-	6:25056613-25070887	0.10456	9.63447	-6.5258	1.55891e-31	3.56633e-29	DOWN
ENSOARG00000004586	-	14:44415789-44417138	96.5693	7.76481	3.63654	1.87459e-31	4.24431e-29	UP
ENSOARG00000019201	IRF9	7:20606992-20610859	14.8178	48.9656	-1.72444	1.91463e-31	4.29072e-29	DOWN
ENSOARG00000007035	KLHL31	20:6965816-6969382	0.0487343	8.7839	-7.49378	2.30304e-31	5.10903e-29	DOWN
ENSOARG00000020163	CASQ2	1:92171986-92243108	1.25809	19.5687	-3.95924	2.37127e-31	5.20777e-29	DOWN
ENSOARG00000003372	FLNC	4:92858802-92886819	14.7784	59.0108	-1.99749	2.68376e-31	5.83571e-29	DOWN
ENSOARG00000000820	APOBEC2	20:15063505-15073864	1.45569	46.7536	-5.0053	3.41878e-31	7.36111e-29	DOWN
ENSOARG00000001815	-	13:60693072-60704821	0.180237	2.81145	-3.96334	4.36706e-31	9.31158e-29	DOWN
ENSOARG00000004493	FNDC1	8:82138266-82225850	8.34264	32.9722	-1.98267	6.88588e-31	1.45411e-28	DOWN
ENSOARG00000014087	SCN4A	11:47563592-47595132	0.0170466	2.12135	-6.95936	1.31542e-30	2.75136e-28	DOWN
ENSOARG00000026023	-	3:131586302-131591585	1612.77	79.9645	4.33403	2.2011e-30	4.56043e-28	UP
ENSOARG00000020495	-	1:198138027-198223956	1.14904	5.77446	-2.32926	4.02686e-30	8.26523e-28	DOWN
ENSOARG00000010045	AKR1D1	4:101544228-101598085	0.0109801	1.06574	-6.60082	5.75942e-30	1.17119e-27	DOWN
ENSOARG00000007603	-	1:108252115-108277577	11.8373	54.4792	-2.20236	7.50987e-30	1.51314e-27	DOWN
ENSOARG00000008249	ASPN	2:28671301-28688743	222.239	749.583	-1.75397	9.59148e-30	1.91498e-27	DOWN
ENSOARG00000009508	KIF5C	2:159379526-159550634	0.565654	4.13765	-2.87082	1.01595e-29	2.01011e-27	DOWN
ENSOARG00000002007	SIGLEC1	13:50815756-50832664	1.65753	10.1653	-2.61654	1.56601e-29	3.07077e-27	DOWN
ENSOARG00000006766	ASB5	26:6462919-6501142	0	4.17231	#NAME?	1.58634e-29	3.08311e-27	DOWN
ENSOARG00000001219	TXLNB	8:63935536-63987693	0.179848	5.19538	-4.85238	2.88445e-29	5.55687e-27	DOWN
ENSOARG00000000530	HERC5	6:36197433-36244296	6.69119	22.4276	-1.74494	3.75421e-29	7.16957e-27	DOWN
ENSOARG00000000611	LDB3	25:40917748-40978158	0.846655	10.569	-3.64192	4.48066e-29	8.48313e-27	DOWN
ENSOARG00000012408	PARP12	4:103243956-103287653	5.39132	19.9326	-1.88642	4.52942e-29	8.50215e-27	DOWN
ENSOARG00000008997	PYGM	21:42295599-42307126	2.20131	36.6594	-4.05775	5.07863e-29	9.45227e-27	DOWN
ENSOARG00000010033	LMOD3	19:32405339-32420823	0.401072	18.5315	-5.52997	5.80219e-29	1.07082e-26	DOWN
ENSOARG00000004980	MATN4	13:73137854-73150151	26.3296	92.508	-1.81289	8.09569e-29	1.48165e-26	DOWN
ENSOARG00000012500	ZNFX1	13:76932129-76958353	8.29772	25.1796	-1.60147	8.30747e-29	1.50784e-26	DOWN
ENSOARG00000020482	PDE4DIP	1:96775290-96979085	4.37357	37.7664	-3.11022	1.01006e-28	1.81827e-26	DOWN
ENSOARG00000013903	STAT4	2:192154022-192352057	12.1097	38.4721	-1.66765	2.17052e-28	3.87553e-26	DOWN
ENSOARG00000012124	-	15:53277597-53286701	100.254	33.5903	1.57754	3.94038e-28	6.97892e-26	UP
ENSOARG00000003592	LRP2	2:138990254-139154704	2.19288	0.389182	2.49431	6.18603e-28	1.08686e-25	UP
ENSOARG00000011014	RGS4	1:112790132-112800145	0.892357	7.36035	-3.04408	1.04285e-27	1.8177e-25	DOWN
ENSOARG00000026131	-	21:48606992-48608548	11.3877	62.594	-2.45855	1.15909e-27	2.00441e-25	DOWN
ENSOARG00000017105	KRT14	11:41277222-41284786	294.251	86.806	1.76118	1.53363e-27	2.63138e-25	UP
ENSOARG00000004312	TNNC1	19:48403558-48406316	0.257526	32.1459	-6.96377	2.4554e-27	4.18027e-25	DOWN
ENSOARG00000016371	ARPP21	19:9569024-9683317	0.297577	6.52756	-4.45521	3.06163e-27	5.17227e-25	DOWN
ENSOARG00000011991	DUSP27	1:117282582-117349091	0.122631	4.90705	-5.32246	3.39244e-27	5.68739e-25	DOWN
ENSOARG00000012682	HRC	14:54692656-54696351	1.07937	17.4223	-4.01268	4.44334e-27	7.39278e-25	DOWN
ENSOARG00000007082	STAC3	3:162088319-162093196	0.993637	26.3604	-4.72951	6.7167e-27	1.10911e-24	DOWN
ENSOARG00000017739	CAPN6	X:117463066-117480083	8.97485	58.182	-2.69661	2.22263e-26	3.6428e-24	DOWN
ENSOARG00000014133	ADAMTSL1	2:86407235-86900674	2.97068	10.3311	-1.79812	2.88938e-26	4.70049e-24	DOWN
ENSOARG00000013306	ALPK3	18:21557453-21608975	1.79564	11.9095	-2.72954	3.35186e-26	5.41276e-24	DOWN
ENSOARG00000013116	CA3	9:89665649-89675609	0.290924	30.0603	-6.69107	5.61037e-26	8.99379e-24	DOWN
ENSOARG00000006037	BMPER	4:62662041-62917582	3.26499	14.0227	-2.10262	1.14075e-25	1.81545e-23	DOWN
ENSOARG00000000888	XAF1	11:24759325-24772292	0.775424	7.71875	-3.31531	2.77421e-25	4.38325e-23	DOWN
ENSOARG00000000253	CHRNA1	2:134219372-134240500	0.0118909	2.27553	-7.5802	4.74768e-25	7.44776e-23	DOWN
ENSOARG00000016836	KRT4	3:133453262-133459729	0.56656	25.9681	-5.51837	5.22049e-25	8.13138e-23	DOWN
ENSOARG00000006200	NES	1:105204577-105213119	7.06954	68.6894	-3.2804	5.61915e-25	8.69069e-23	DOWN
ENSOARG00000009654	TGM5	18:53953811-53979745	16.6196	4.51303	1.88071	5.9694e-25	9.16782e-23	UP
ENSOARG00000020996	ATP8B4	7:57145756-57436036	6.08107	19.0271	-1.64566	6.65365e-25	1.01477e-22	DOWN
ENSOARG00000006681	EGLN3	18:43294794-43322556	57.3496	19.8143	1.53324	8.7515e-25	1.32552e-22	UP
ENSOARG00000006557	AKAP6	18:41629326-42119054	0.63505	4.32914	-2.76914	1.13921e-24	1.71365e-22	DOWN
ENSOARG00000008072	-	8:14793285-15176867	0.537927	7.63712	-3.82755	1.51536e-24	2.26397e-22	DOWN
ENSOARG00000019174	-	15:47609516-47611599	21.0398	166.062	-2.98052	1.68675e-24	2.503e-22	DOWN
ENSOARG00000019245	TRIM54	3:34240617-34261762	0	4.81965	#NAME?	2.07531e-24	3.05892e-22	DOWN
ENSOARG00000008277	OGN	2:28723253-28737039	246.634	675.151	-1.45284	4.02976e-24	5.90011e-22	DOWN
ENSOARG00000011575	TCAP	11:39610875-39611610	3.16512	53.1466	-4.06965	4.86244e-24	7.02558e-22	DOWN
ENSOARG00000020150	PARP9	1:185222510-185246839	8.07248	22.1559	-1.45661	4.86105e-24	7.02558e-22	DOWN
ENSOARG00000011319	ATP6V1B1	3:92922848-92949860	47.4688	13.9542	1.76627	5.65229e-24	8.11344e-22	UP
ENSOARG00000013421	IFI44L	1:54450661-54466479	3.49102	11.297	-1.69422	9.87183e-24	1.40782e-21	DOWN
ENSOARG00000016509	CTHRC1	9:73745035-73762607	4.20085	18.853	-2.16604	1.57816e-23	2.23611e-21	DOWN
ENSOARG00000015145	MYF6	3:116604900-116606136	0	8.49155	#NAME?	2.02454e-23	2.85019e-21	DOWN
ENSOARG00000004790	MMP13	15:5258462-5270880	3.75596	0.0138733	8.08073	5.40107e-23	7.5553e-21	UP
ENSOARG00000004558	-	14:44262953-44265731	270.151	43.8622	2.62271	8.27112e-23	1.14969e-20	UP
ENSOARG00000008958	TRIM72	24:27290363-27297934	0	3.75257	#NAME?	8.52725e-23	1.17783e-20	DOWN
ENSOARG00000020013	AMPD1	1:91193360-91219083	1.02645	11.3037	-3.46106	1.14139e-22	1.5667e-20	DOWN
ENSOARG00000004721	-	11:14021615-14026742	10.7913	53.8216	-2.31831	1.6154e-22	2.20357e-20	DOWN
ENSOARG00000016974	KRT5	3:133704094-133709834	1766.13	736.84	1.26116	3.41026e-22	4.62322e-20	UP
ENSOARG00000008601	-	21:49823577-49824875	0.150717	20.0444	-7.05521	6.64482e-22	8.95297e-20	DOWN
ENSOARG00000004817	-	5:2363866-2371887	0.0225765	1.79288	-6.31131	6.78217e-22	9.08231e-20	DOWN
ENSOARG00000020859	IL37	3:59952933-59960245	8.99065	0.294904	4.93011	8.37872e-22	1.11523e-19	UP
ENSOARG00000017041	ITGB1BP2	X:60576151-60579475	1.27907	18.4761	-3.8525	8.89183e-22	1.1764e-19	DOWN
ENSOARG00000013964	MYBPC2	14:55623623-55647351	0.3539	6.37073	-4.17004	1.12332e-21	1.47726e-19	DOWN
ENSOARG00000001361	-	AMGL01128377.1:21-2627	0.0196676	3.84383	-7.61058	1.48813e-21	1.94537e-19	DOWN
ENSOARG00000001573	MYLK2	13:60667341-60680717	0.361248	7.98334	-4.46593	1.54266e-21	2.00473e-19	DOWN
ENSOARG00000002307	DLK1	18:64328206-64334917	14.5693	97.8247	-2.74726	2.36581e-21	3.05635e-19	DOWN
ENSOARG00000007579	MYOZ3	5:59545166-59557329	0.29456	15.1842	-5.68786	2.65592e-21	3.41107e-19	DOWN
ENSOARG00000003437	PITX2	6:14934427-14955991	0.56815	4.44157	-2.96673	2.84903e-21	3.63781e-19	DOWN
ENSOARG00000005557	-	1:240047714-240066568	5.79402	23.5166	-2.02104	2.89778e-21	3.67867e-19	DOWN
ENSOARG00000013208	DENND2A	4:103657961-103723215	11.351	29.6581	-1.3856	3.34526e-21	4.22233e-19	DOWN
ENSOARG00000000936	LMOD2	4:87961383-87970896	0.0183006	2.41958	-7.04672	3.71621e-21	4.66374e-19	DOWN
ENSOARG00000011889	TPM2	2:52537459-52544952	68.0854	402.485	-2.56352	3.94265e-21	4.9198e-19	DOWN
ENSOARG00000007515	CAV3	19:17671704-17683870	1.07593	23.1118	-4.42497	4.00776e-21	4.97279e-19	DOWN
ENSOARG00000009230	DPT	12:34444488-34479754	131.091	377.569	-1.52617	4.5356e-21	5.59612e-19	DOWN
ENSOARG00000013633	PGAM2	19:294570-296796	7.01796	62.1454	-3.14652	5.52059e-21	6.77336e-19	DOWN
ENSOARG00000002655	CES4A	14:34022615-34039786	26.6397	9.17874	1.53721	6.88422e-21	8.39952e-19	UP
ENSOARG00000007109	ELOVL4	8:6787811-6798574	126.919	45.2537	1.48781	7.15343e-21	8.67976e-19	UP
ENSOARG00000003894	THBS3	1:103960132-103970121	12.0834	34.2484	-1.503	1.10392e-20	1.3321e-18	DOWN
ENSOARG00000009432	COX6A2	24:27474854-27475391	0	21.9461	#NAME?	1.16225e-20	1.39483e-18	DOWN
ENSOARG00000019213	SYPL2	1:85887683-85900246	0.027352	5.52833	-7.65906	1.38652e-20	1.65493e-18	DOWN
ENSOARG00000016480	LVRN	7:4631939-4704862	13.9673	36.7326	-1.39501	1.71493e-20	2.03586e-18	DOWN
ENSOARG00000017913	IGDCC4	7:12097114-12123534	5.29463	17.3798	-1.71481	1.7762e-20	2.09726e-18	DOWN
ENSOARG00000004588	-	14:44427331-44428689	3.96354	0.104016	5.25192	2.0669e-20	2.42745e-18	UP
ENSOARG00000015072	-	1:65625202-65634761	1.04352	7.29091	-2.80464	2.40605e-20	2.81073e-18	DOWN
ENSOARG00000013881	RTL1	18:64480003-64484004	2.31703	10.2042	-2.13882	2.94494e-20	3.42205e-18	DOWN
ENSOARG00000020568	PDZK1	1:98037939-98096152	82.7398	26.7078	1.63132	3.36677e-20	3.89163e-18	UP
ENSOARG00000013245	DMRT2	2:68807037-68813039	0.193854	4.51658	-4.54219	4.14212e-20	4.76279e-18	DOWN
ENSOARG00000001254	-	20:26408690-26458052	13.3784	33.7293	-1.33409	4.19e-20	4.79275e-18	DOWN
ENSOARG00000001346	CST6	21:43406693-43408007	2384.65	698.959	1.77049	5.18728e-20	5.90274e-18	UP
ENSOARG00000016099	MEF2C	5:85606652-85706150	21.8315	60.1577	-1.46234	6.86991e-20	7.77716e-18	DOWN
ENSOARG00000012521	ANGPTL2	3:8961593-8983132	37.8634	109.087	-1.52661	8.98062e-20	1.01145e-17	DOWN
ENSOARG00000008913	CSRP3	21:25087067-25097260	0.399195	19.0289	-5.57496	1.33193e-19	1.49244e-17	DOWN
ENSOARG00000017449	CACNA1S	12:77707815-77756699	0.428699	6.46807	-3.9153	2.4012e-19	2.67691e-17	DOWN
ENSOARG00000016969	CCDC141	2:129907617-130149171	0.70955	4.53432	-2.67591	2.90893e-19	3.22656e-17	DOWN
ENSOARG00000016322	ANGPTL1	12:58307528-58329431	59.2136	172.357	-1.5414	3.5383e-19	3.90493e-17	DOWN
ENSOARG00000012746	IGSF1	X:98298423-98322570	0.161958	1.61793	-3.32046	4.52843e-19	4.97267e-17	DOWN
ENSOARG00000003513	MDK	15:74606397-74607694	20.0173	72.3997	-1.85474	4.83346e-19	5.25767e-17	DOWN
ENSOARG00000018404	-	X:29601025-30302750	6.02696	21.4059	-1.82851	4.83585e-19	5.25767e-17	DOWN
ENSOARG00000007903	EPHB2	2:242787050-242925381	7.63138	24.8936	-1.70576	5.56968e-19	6.02568e-17	DOWN
ENSOARG00000020935	SEMA6C	1:99943230-99953743	4.01645	14.1626	-1.81809	7.00155e-19	7.53765e-17	DOWN
ENSOARG00000015286	SEMA3A	4:36080396-36625533	7.10194	18.6943	-1.39632	9.0241e-19	9.62074e-17	DOWN
ENSOARG00000016826	KLHL13	X:111255164-111374719	6.26077	21.6635	-1.79085	9.01273e-19	9.62074e-17	DOWN
ENSOARG00000005504	COCH	18:40457701-40470054	136.087	43.6261	1.64127	9.98061e-19	1.05891e-16	UP
ENSOARG00000011940	RBM24	20:38980462-38990419	0.179078	3.32948	-4.21664	1.28092e-18	1.35248e-16	DOWN
ENSOARG00000007353	ZFHX4	9:52693559-52880103	0.711859	2.91063	-2.03167	1.88538e-18	1.98118e-16	DOWN
ENSOARG00000004809	-	13:56842693-56843388	5.75814	37.8526	-2.71672	2.47092e-18	2.58411e-16	DOWN
ENSOARG00000025531	-	1:63677968-63681370	0.779073	4.26507	-2.45274	2.62977e-18	2.7372e-16	DOWN
ENSOARG00000011304	EGFL6	X:10849552-10899349	2.17213	8.73606	-2.00787	3.01338e-18	3.12169e-16	DOWN
ENSOARG00000007582	MURC	2:22436353-22447063	2.15578	16.9216	-2.97258	3.74354e-18	3.85989e-16	DOWN
ENSOARG00000000907	MUM1L1	X:124784320-124844789	5.84161	16.8698	-1.53001	4.94599e-18	5.07588e-16	DOWN
ENSOARG00000004233	PML	18:33464259-33515248	4.53149	15.1308	-1.73943	5.83844e-18	5.9639e-16	DOWN
ENSOARG00000019316	MYH7	7:21105366-21157369	1.07428	3.85591	-1.8437	5.90021e-18	5.99909e-16	DOWN
ENSOARG00000011849	-	9:4058850-4151747	0.376912	3.7353	-3.30893	7.55894e-18	7.6502e-16	DOWN
ENSOARG00000019414	MMP14	7:21594251-21603143	73.1973	175.775	-1.26387	7.92406e-18	7.98295e-16	DOWN
ENSOARG00000015778	STARD5	18:26142227-26150244	77.8382	32.581	1.25645	8.33919e-18	8.3628e-16	UP
ENSOARG00000015153	-	1:65666870-65687317	0.961238	6.63756	-2.78769	9.10388e-18	9.08815e-16	DOWN
ENSOARG00000003042	PON3	4:12446334-12497280	10.5175	4.3858	1.26188	9.63459e-18	9.57443e-16	UP
ENSOARG00000015038	SDR16C5	9:36264636-36276508	171.222	76.4492	1.1633	1.07633e-17	1.06479e-15	UP
ENSOARG00000003257	LGALS3BP	11:52411432-52417727	8.26885	25.3957	-1.61883	1.23949e-17	1.2207e-15	DOWN
ENSOARG00000014611	ADTRP	20:43584432-43652236	65.971	26.0951	1.33805	1.24946e-17	1.22502e-15	UP
ENSOARG00000017316	TRIM55	9:43303392-43348329	0.414901	7.54139	-4.18399	1.25588e-17	1.22585e-15	DOWN
ENSOARG00000015159	MYF5	3:116620277-116622399	0	5.1551	#NAME?	1.34086e-17	1.30301e-15	DOWN
ENSOARG00000007977	C1QB	2:243051704-243053674	10.2902	42.0729	-2.03161	1.51392e-17	1.4647e-15	DOWN
ENSOARG00000001226	GDF10	25:41849466-41861362	1.35924	9.01721	-2.72988	1.85196e-17	1.78389e-15	DOWN
ENSOARG00000003306	DHRS7C	11:28509162-28523732	0.221233	2.95526	-3.73964	2.75988e-17	2.64683e-15	DOWN
ENSOARG00000023575	SNORD113	18:64582197-64582259	59.5767	249.661	-2.06715	3.34621e-17	3.1952e-15	DOWN
ENSOARG00000021129	SIX1	7:69737971-69741086	0.0168384	4.11856	-7.93424	3.39226e-17	3.22514e-15	DOWN
ENSOARG00000000537	ANK2	6:12362227-12719843	9.92067	22.4614	-1.17894	3.47362e-17	3.27844e-15	DOWN
ENSOARG00000008731	DUSP13	25:30747793-30759447	0.0537115	3.21408	-5.90303	3.47817e-17	3.27844e-15	DOWN
ENSOARG00000000464	IL20RA	8:62006022-62039859	15.9996	6.09683	1.39191	3.59989e-17	3.37867e-15	UP
ENSOARG00000006184	COL21A1	20:4215443-4381408	28.9474	75.216	-1.3776	3.66784e-17	3.42779e-15	DOWN
ENSOARG00000009728	PTN	4:100677303-100682081	49.8582	144.411	-1.53428	4.08661e-17	3.80297e-15	DOWN
ENSOARG00000009611	-	JH922057.1:1918-13641	3.9013	14.4106	-1.8851	4.52191e-17	4.15524e-15	DOWN
ENSOARG00000014815	IFIT5	22:10834532-10835980	44.1262	102.723	-1.21905	4.49795e-17	4.15524e-15	DOWN
ENSOARG00000015414	-	1:65961214-65975788	0.932959	4.71959	-2.33877	4.51649e-17	4.15524e-15	DOWN
ENSOARG00000009340	TMEM86A	21:25400717-25403895	16.4225	6.5443	1.32736	6.61427e-17	6.05261e-15	UP
ENSOARG00000011323	NMRK2	5:17629206-17633291	0.565292	13.2909	-4.5553	1.12576e-16	1.02224e-14	DOWN
ENSOARG00000011838	CAP2	20:38786314-38931603	3.7966	14.4618	-1.92947	1.12641e-16	1.02224e-14	DOWN
ENSOARG00000021173	RDH12	7:76472655-76480520	53.5453	23.5692	1.18386	1.16527e-16	1.05315e-14	UP
ENSOARG00000007257	COL25A1	6:16489529-16618749	0.198206	4.07832	-4.3629	1.33749e-16	1.20385e-14	DOWN
ENSOARG00000016610	HLA-DRA	20:25774090-25783626	17.7408	4.86148	1.86761	1.66482e-16	1.49236e-14	UP
ENSOARG00000011075	SELE	12:35526269-35536270	7.74969	1.01739	2.92927	1.70806e-16	1.5249e-14	UP
ENSOARG00000007114	ELOVL7	16:18549747-18578013	62.1364	25.6148	1.27846	2.02241e-16	1.79823e-14	UP
ENSOARG00000016178	-	7:1958310-1963660	191.683	437.646	-1.19104	2.19689e-16	1.94549e-14	DOWN
ENSOARG00000009438	APOE	14:51709732-51711208	97.0482	41.9042	1.21161	2.49162e-16	2.19763e-14	UP
ENSOARG00000008347	GABRA3	X:78644258-78889764	0.208001	2.01473	-3.27593	2.88934e-16	2.53823e-14	DOWN
ENSOARG00000002952	ADAR	1:103398164-103417556	18.464	42.3978	-1.19928	2.94103e-16	2.57335e-14	DOWN
ENSOARG00000002475	PEG10	4:11937474-11945244	19.0302	71.8439	-1.91657	3.1579e-16	2.75214e-14	DOWN
ENSOARG00000014513	PRR32	X:105194297-105196501	0.0661015	2.62268	-5.31021	4.34555e-16	3.77221e-14	DOWN
ENSOARG00000001415	DCHS2	17:2992009-3183347	0.120856	0.950503	-2.9754	5.04252e-16	4.35999e-14	DOWN
ENSOARG00000012448	ZNF469	14:13204057-13214020	1.93515	4.763	-1.29942	5.71444e-16	4.92159e-14	DOWN
ENSOARG00000004574	-	14:44366525-44367836	16.4248	0.580196	4.82319	5.80722e-16	4.98196e-14	UP
ENSOARG00000002247	-	19:12424641-12429797	0.0655343	1.32139	-4.33366	6.8805e-16	5.87975e-14	DOWN
ENSOARG00000007924	PDLIM3	26:14450228-14478567	9.00171	52.561	-2.54572	7.3567e-16	6.26232e-14	DOWN
ENSOARG00000014413	-	18:57604525-57609134	4.76153	48.2794	-3.34191	9.34497e-16	7.9241e-14	DOWN
ENSOARG00000021191	SLC8A3	7:78697982-78837399	0.0644346	2.65341	-5.36387	1.0873e-15	9.18437e-14	DOWN
ENSOARG00000006626	IRF7	21:49460664-49463554	0.824878	4.54863	-2.46318	1.12645e-15	9.47857e-14	DOWN
ENSOARG00000001277	MYBPH	12:345250-352909	1.90474	79.5542	-5.38427	1.19197e-15	9.9916e-14	DOWN
ENSOARG00000021130	SIX4	7:69797192-69805671	0.164976	2.97966	-4.17482	1.20941e-15	1.00993e-13	DOWN
ENSOARG00000011424	FHL1	X:93880470-93883714	18.4155	52.4713	-1.51061	1.623e-15	1.35017e-13	DOWN
ENSOARG00000010356	IP6K3	20:7958153-7976693	0.0279958	3.07707	-6.7802	1.86146e-15	1.54269e-13	DOWN
ENSOARG00000004970	-	1:236943080-236988212	26.9769	2.41003	3.48461	2.24317e-15	1.85205e-13	UP
ENSOARG00000008178	-	21:49751580-49752838	102.05	317.129	-1.63579	2.29188e-15	1.88518e-13	DOWN
ENSOARG00000016659	DCHS1	15:45828241-45850611	9.14657	20.7627	-1.18269	2.33401e-15	1.91267e-13	DOWN
ENSOARG00000020529	CAPN3	7:34747153-34805210	6.13287	21.2695	-1.79415	2.42253e-15	1.97783e-13	DOWN
ENSOARG00000020020	TUBA4A	2:220175495-220179114	146.48	70.2474	1.06019	3.06924e-15	2.49655e-13	UP
ENSOARG00000020858	AQP9	7:49083729-49133768	22.8333	7.32812	1.63963	3.28857e-15	2.66508e-13	UP
ENSOARG00000013440	IFI44	1:54477133-54495155	3.24068	10.4975	-1.69568	3.48995e-15	2.81788e-13	DOWN
ENSOARG00000006831	DSC3	23:26380250-26427620	181.276	87.0899	1.05761	3.82269e-15	3.07524e-13	UP
ENSOARG00000016491	-	17:2468980-2473980	43.5493	13.0169	1.74226	3.87188e-15	3.10344e-13	UP
ENSOARG00000009392	SLITRK2	X:84683044-84685578	2.22416	8.8929	-1.9994	3.98372e-15	3.18147e-13	DOWN
ENSOARG00000019642	FAR2	3:185005628-185058440	114.046	48.2186	1.24195	4.1801e-15	3.32621e-13	UP
ENSOARG00000014874	SCARA5	2:101069669-101198536	28.5387	67.6497	-1.24516	4.47564e-15	3.54852e-13	DOWN
ENSOARG00000021086	-	1:101051127-101056514	7.71011	35.5257	-2.20404	4.57607e-15	3.6151e-13	DOWN
ENSOARG00000009609	MYH4	11:29001693-29023664	0.0154593	4.49655	-8.1842	4.83526e-15	3.80617e-13	DOWN
ENSOARG00000016440	COL5A2	2:119063656-119210952	309.071	634.188	-1.03697	5.33284e-15	4.18285e-13	DOWN
ENSOARG00000001159	MMP15	14:25364923-25383603	5.4253	16.5373	-1.60795	5.74056e-15	4.48662e-13	DOWN
ENSOARG00000001947	C10orf71	25:43127841-43132260	0.0322747	1.24375	-5.26815	5.9664e-15	4.6466e-13	DOWN
ENSOARG00000003798	PLCE1	22:14970716-15337763	1.47069	4.22535	-1.52258	6.07264e-15	4.71263e-13	DOWN
ENSOARG00000014564	EYA4	8:58476105-58761249	0.283226	3.17509	-3.48677	6.68233e-15	5.16751e-13	DOWN
ENSOARG00000018232	-	14:23434607-23461402	38.331	12.8537	1.57633	7.86946e-15	6.06418e-13	UP
ENSOARG00000002814	-	19:51797209-51800540	4.26996	14.4762	-1.76139	7.99404e-15	6.13864e-13	DOWN
ENSOARG00000020153	DTX3L	1:185253157-185259246	6.40318	16.0188	-1.32291	1.07718e-14	8.24289e-13	DOWN
ENSOARG00000011321	AK1	3:8260726-8268916	5.84312	28.6584	-2.29415	1.31307e-14	1.00131e-12	DOWN
ENSOARG00000008821	SLC25A34	12:49882548-49887782	0.902904	5.12203	-2.50407	1.33431e-14	1.01398e-12	DOWN
ENSOARG00000003927	DUSP14	11:13388985-13389581	98.2039	38.9469	1.33427	1.34847e-14	1.02121e-12	UP
ENSOARG00000009828	AGTR2	X:110300940-110302028	0.619663	6.07971	-3.29445	1.3603e-14	1.02663e-12	DOWN
ENSOARG00000000688	-	1:123121952-123122116	18.873	0.98243	4.26383	1.41729e-14	1.06598e-12	UP
ENSOARG00000003709	KLHL40	19:14732562-14738919	0.122716	3.10546	-4.66141	1.47129e-14	1.10282e-12	DOWN
ENSOARG00000017035	KRT75	3:133772163-133781755	140.761	61.9918	1.1831	1.55997e-14	1.16531e-12	UP
ENSOARG00000001015	HSPA2	7:73598296-73600206	62.5628	27.0157	1.21151	1.76826e-14	1.31643e-12	UP
ENSOARG00000002173	PLAC8	6:97495356-97504161	1.01916	12.3676	-3.60112	1.86228e-14	1.38174e-12	DOWN
ENSOARG00000020209	CHPF	2:220442236-220446967	10.1736	25.2397	-1.31087	2.03287e-14	1.49982e-12	DOWN
ENSOARG00000020962	TMOD2	7:55561491-55598875	4.76669	14.4144	-1.59645	2.03509e-14	1.49982e-12	DOWN
ENSOARG00000008475	GABRE	X:79033840-79049997	7.54423	19.0121	-1.33347	2.15288e-14	1.58133e-12	DOWN
ENSOARG00000008426	KMO	12:33347795-33413172	3.23216	0.134821	4.58338	2.41595e-14	1.76864e-12	UP
ENSOARG00000016799	RPL3L	24:1494721-1500879	0.0802766	2.45135	-4.93246	2.58345e-14	1.88498e-12	DOWN
ENSOARG00000020687	USP13	1:205529110-205637763	2.50488	6.67769	-1.41461	2.80245e-14	2.03799e-12	DOWN
ENSOARG00000006447	JPH1	9:50348468-50428242	1.09998	7.42097	-2.75413	2.96004e-14	2.14549e-12	DOWN
ENSOARG00000007991	C1QC	2:243066612-243070884	12.543	44.4123	-1.82408	3.04859e-14	2.20241e-12	DOWN
ENSOARG00000010474	HR	2:43221081-43236470	113.959	54.5494	1.06288	3.51922e-14	2.53407e-12	UP
ENSOARG00000010290	PLXDC1	11:39167905-39232402	6.81289	16.0787	-1.23881	3.70018e-14	2.64701e-12	DOWN
ENSOARG00000015140	KRT26	11:40538814-40544787	190.971	87.3459	1.12854	3.69439e-14	2.64701e-12	UP
ENSOARG00000014051	ALDH3B2	21:44780244-44784539	25.8708	10.8656	1.25156	3.76252e-14	2.68287e-12	UP
ENSOARG00000004632	IGF2R	8:82874886-82959397	39.1778	85.1456	-1.1199	3.8648e-14	2.74689e-12	DOWN
ENSOARG00000008476	FAM184A	8:19038415-19166191	0.544111	2.69702	-2.30939	4.05706e-14	2.87423e-12	DOWN
ENSOARG00000015216	-	9:36308546-36324915	66.0804	27.8743	1.24528	4.98382e-14	3.51944e-12	UP
ENSOARG00000009154	STAT2	3:162925811-162936835	14.717	33.0653	-1.16783	5.39702e-14	3.79902e-12	DOWN
ENSOARG00000017506	-	1:71439658-71503934	21.3912	8.25578	1.37354	5.54795e-14	3.89278e-12	UP
ENSOARG00000000498	ITGA9	19:10846322-11213039	7.26363	16.2466	-1.16137	5.57933e-14	3.90234e-12	DOWN
ENSOARG00000016188	BIN1	2:117267199-117314475	8.44408	24.8915	-1.55964	5.91697e-14	4.12535e-12	DOWN
ENSOARG00000021156	GPX2	7:73975782-73978551	96.2137	24.2321	1.98932	5.96974e-14	4.14897e-12	UP
ENSOARG00000002129	COL5A1	3:1382755-1496634	92.0005	212.838	-1.21004	6.00305e-14	4.15896e-12	DOWN
ENSOARG00000013022	TMEM182	3:98927197-98974919	1.22864	14.4977	-3.56069	6.10357e-14	4.2153e-12	DOWN
ENSOARG00000009973	EMILIN2	23:37418880-37475839	19.2298	43.5292	-1.17864	6.20582e-14	4.27248e-12	DOWN
ENSOARG00000014248	LAYN	15:21286330-21311457	8.00561	20.294	-1.34197	6.76176e-14	4.64068e-12	DOWN
ENSOARG00000016017	PDE5A	6:5958976-6103828	12.5471	26.7698	-1.09326	7.10268e-14	4.85947e-12	DOWN
ENSOARG00000012784	HTRA3	6:114003867-114018781	18.6934	53.572	-1.51895	7.33456e-14	5.00253e-12	DOWN
ENSOARG00000000333	ADAMTS7	18:29375835-29423578	3.54192	8.84645	-1.32057	7.83702e-14	5.32869e-12	DOWN
ENSOARG00000001714	LYPD2	9:14530307-14532195	4.00466	29.7607	-2.89366	8.14725e-14	5.52253e-12	DOWN
ENSOARG00000010473	EPB41L3	23:39202855-39292210	13.6856	32.8255	-1.26215	8.3682e-14	5.65484e-12	DOWN
ENSOARG00000020761	TNIK	1:214087639-214487796	8.18569	17.5662	-1.10163	8.40481e-14	5.66216e-12	DOWN
ENSOARG00000003299	SLC15A1	10:74974925-75003706	23.3656	7.75974	1.59031	9.17413e-14	6.16154e-12	UP
ENSOARG00000019717	ADAMTS20	3:142961377-143166195	0.936118	3.22848	-1.7861	9.93497e-14	6.65219e-12	DOWN
ENSOARG00000017166	-	3:27936655-27958863	90.3954	43.8935	1.04224	1.24058e-13	8.28133e-12	UP
ENSOARG00000015432	-	1:66005437-66040377	1.16656	4.93113	-2.07966	1.30118e-13	8.65955e-12	DOWN
ENSOARG00000013238	SLC39A8	6:22554766-22635293	89.9746	43.4343	1.05068	1.31824e-13	8.74659e-12	UP
ENSOARG00000019329	FN1	2:216309354-216378137	118.223	246.742	-1.0615	1.40302e-13	9.28107e-12	DOWN
ENSOARG00000016979	SLC6A14	X:112620307-112648242	60.044	22.9211	1.38934	1.52742e-13	1.00736e-11	UP
ENSOARG00000004111	ZNF536	14:40097105-40345708	0.661741	2.55809	-1.95073	1.81031e-13	1.19036e-11	DOWN
ENSOARG00000012630	CDH6	16:42084521-42144160	1.66354	6.64537	-1.99809	1.89255e-13	1.24072e-11	DOWN
ENSOARG00000003329	SULF1	9:46122263-46263252	3.02995	8.25431	-1.44585	2.03592e-13	1.32766e-11	DOWN
ENSOARG00000013814	CDH15	14:13789871-13803013	0.327899	3.60072	-3.45696	2.03725e-13	1.32766e-11	DOWN
ENSOARG00000010944	-	24:154448-155145	15.6145	114.059	-2.86882	2.27062e-13	1.47536e-11	DOWN
ENSOARG00000011401	RXRG	1:115469537-115521351	3.0397	11.9482	-1.97479	2.6038e-13	1.68686e-11	DOWN
ENSOARG00000012954	CA2	9:89631198-89647939	21.8959	8.48839	1.3671	2.62863e-13	1.69794e-11	UP
ENSOARG00000003112	AKAP12	8:74932326-75026888	15.9354	34.5485	-1.11639	2.77243e-13	1.78557e-11	DOWN
ENSOARG00000002965	TPPP3	14:34345474-34346277	32.5241	78.1181	-1.26415	2.81623e-13	1.80848e-11	DOWN
ENSOARG00000007887	-	25:29508765-29515508	0.0473683	2.3765	-5.64877	2.96987e-13	1.90159e-11	DOWN
ENSOARG00000021182	GALNT16	7:78044292-78076221	18.1811	40.6404	-1.16047	3.15077e-13	2.01155e-11	DOWN
ENSOARG00000017607	ELOVL3	22:22041183-22043799	260.255	110.288	1.23865	3.44833e-13	2.19514e-11	UP
ENSOARG00000020946	TMOD4	1:99979648-99982903	2.65776	16.787	-2.65906	3.46802e-13	2.20129e-11	DOWN
ENSOARG00000020509	ADIPOQ	1:198618705-198631249	2.24078	48.8203	-4.44541	3.87933e-13	2.45527e-11	DOWN
ENSOARG00000004034	MC4R	23:59385576-59386574	0.0737596	2.90639	-5.30026	4.12832e-13	2.60535e-11	DOWN
ENSOARG00000014349	LIPK	22:10148952-10163469	17.1424	5.34297	1.68186	4.29227e-13	2.70105e-11	UP
ENSOARG00000013734	DDIT4L	6:24611875-24614695	1.77568	12.1448	-2.7739	4.47436e-13	2.8076e-11	DOWN
ENSOARG00000016674	-	15:22072818-22084321	19.8982	3.92318	2.34254	5.68094e-13	3.55455e-11	UP
ENSOARG00000007229	CD74	5:59256119-59263326	31.2259	11.7847	1.40583	5.92601e-13	3.69736e-11	UP
ENSOARG00000014819	-	1:63120086-63144563	18.1808	6.4733	1.48985	6.51684e-13	4.04302e-11	UP
ENSOARG00000018030	-	1:163225584-163294479	277.509	130.16	1.09225	6.67598e-13	4.13008e-11	UP
ENSOARG00000021154	SPTB	7:73801139-73870135	3.78905	15.5467	-2.0367	7.05151e-13	4.35015e-11	DOWN
ENSOARG00000002679	PPP1R9A	4:12069989-12406834	2.27698	5.11921	-1.1688	7.35782e-13	4.5264e-11	DOWN
ENSOARG00000013402	PTGFR	1:54317525-54375864	13.1254	3.39475	1.95098	7.47576e-13	4.5798e-11	UP
ENSOARG00000017490	THBS4	7:10767492-10811643	18.2496	57.5057	-1.65584	7.48633e-13	4.5798e-11	DOWN
ENSOARG00000020750	SMYD1	3:58632941-58675138	0.106387	2.61573	-4.61983	7.68991e-13	4.69127e-11	DOWN
ENSOARG00000006220	FA2H	14:1535548-1589064	78.0051	23.0824	1.75678	1.01707e-12	6.18748e-11	UP
ENSOARG00000005138	GALNT3	2:142671470-142693811	8.99509	3.18619	1.4973	1.06898e-12	6.48537e-11	UP
ENSOARG00000026024	-	3:131632147-131632909	11.2895	0.320608	5.13803	1.11398e-12	6.73976e-11	UP
ENSOARG00000001113	COL16A1	2:234867042-234919719	98.6111	225.997	-1.19648	1.22818e-12	7.41024e-11	DOWN
ENSOARG00000007307	CD1E	1:107325854-107330909	1.66706	0.240568	2.79279	1.32365e-12	7.9644e-11	UP
ENSOARG00000005872	ASXL3	23:23718712-23881329	0.44256	1.65745	-1.90502	1.32802e-12	7.96882e-11	DOWN
ENSOARG00000015836	CACNG1	11:61998329-62006804	0.192386	10.9942	-5.8366	1.33833e-12	8.00886e-11	DOWN
ENSOARG00000016710	GJB1	X:60518562-60521148	2.31396	0.122103	4.2442	1.36441e-12	8.14273e-11	UP
ENSOARG00000020225	ABCC9	3:193019254-193175462	11.565	25.8992	-1.16314	1.56233e-12	9.29861e-11	DOWN
ENSOARG00000003898	SH3PXD2B	16:4131294-4247243	14.8336	31.3164	-1.07805	1.78332e-12	1.05852e-10	DOWN
ENSOARG00000014199	PLIN2	2:87100232-87108066	134.652	61.6076	1.12805	1.85069e-12	1.09555e-10	UP
ENSOARG00000009073	RASEF	2:36457589-36541804	4.98765	1.40321	1.82963	1.94843e-12	1.1503e-10	UP
ENSOARG00000006264	ACER1	5:15726237-15748767	46.8849	19.5305	1.2634	1.97429e-12	1.16245e-10	UP
ENSOARG00000019087	EMILIN1	3:34040679-34047684	14.183	28.4589	-1.00472	2.04666e-12	1.20184e-10	DOWN
ENSOARG00000015208	ABRA	9:70486510-70496619	0.212713	2.83969	-3.73875	2.39098e-12	1.40029e-10	DOWN
ENSOARG00000017089	GJB2	10:36271774-36272454	75.0858	35.2276	1.09184	2.53758e-12	1.48219e-10	UP
ENSOARG00000010490	-	10:25828569-25925624	21.5012	46.2923	-1.10635	2.82286e-12	1.64445e-10	DOWN
ENSOARG00000003757	HHATL	19:14739709-14748970	0.132172	2.16496	-4.03385	3.41756e-12	1.98562e-10	DOWN
ENSOARG00000008115	-	21:49743059-49748737	28.4256	107.468	-1.91865	3.65538e-12	2.10735e-10	DOWN
ENSOARG00000014621	CLCA2	1:62895304-62937803	23.4989	8.95657	1.39158	3.65586e-12	2.10735e-10	UP
ENSOARG00000016789	NIPAL1	6:66698151-66720997	25.056	11.5047	1.12293	3.64026e-12	2.10735e-10	UP
ENSOARG00000021700	-	X:79046392-79046472	1.84016	25.4944	-3.79228	3.73122e-12	2.13956e-10	DOWN
ENSOARG00000000664	ACSBG1	18:29603455-29673026	45.2477	22.4108	1.01365	3.84707e-12	2.20024e-10	UP
ENSOARG00000009263	-	X:2853804-2892167	10.9003	0.659908	4.04595	3.94011e-12	2.2476e-10	UP
ENSOARG00000011753	ADGRF4	20:20802466-20828101	11.8381	5.08227	1.2199	4.39906e-12	2.49644e-10	UP
ENSOARG00000014093	LRRN1	19:22352726-22354876	4.17377	16.8908	-2.01681	4.39825e-12	2.49644e-10	DOWN
ENSOARG00000002376	POF1B	X:73102187-73209014	71.7847	35.7865	1.00426	5.12457e-12	2.90067e-10	UP
ENSOARG00000000851	ADGRA2	26:31712570-31747885	14.3486	31.0264	-1.11259	5.56323e-12	3.13281e-10	DOWN
ENSOARG00000009241	CCL8	11:15401076-15402616	0.92491	12.0027	-3.6979	5.56127e-12	3.13281e-10	DOWN
ENSOARG00000011592	GLYATL2	15:79280017-79288198	1.84625	0	Inf	5.78784e-12	3.25096e-10	UP
ENSOARG00000019949	CPT1B	3:224090383-224102291	0.269	1.42851	-2.40883	6.24804e-12	3.50049e-10	DOWN
ENSOARG00000000417	S100A9	1:102297137-102299291	3.35889	14.5792	-2.11786	6.73943e-12	3.76619e-10	DOWN
ENSOARG00000004174	TAGLN	15:27382416-27383822	93.4996	43.6554	1.0988	7.5908e-12	4.19922e-10	UP
ENSOARG00000018093	PPP1R27	11:50211686-50212510	0.784046	9.34852	-3.57573	7.58554e-12	4.19922e-10	DOWN
ENSOARG00000008297	ATP1A2	1:109476936-109500082	1.146	4.62834	-2.01389	8.15778e-12	4.50154e-10	DOWN
ENSOARG00000022115	SNORD113	18:64541743-64541817	72.2193	214.856	-1.57291	8.84104e-12	4.86634e-10	DOWN
ENSOARG00000015588	ATP6V1C2	3:19737455-19795960	93.2608	40.0662	1.21889	9.02297e-12	4.95406e-10	UP
ENSOARG00000016502	ADGRV1	5:87500637-88022830	0.641314	1.72268	-1.42555	9.17718e-12	5.02616e-10	DOWN
ENSOARG00000007281	SRGAP3	19:17235554-17477984	4.46412	10.1812	-1.18947	9.42106e-12	5.1469e-10	DOWN
ENSOARG00000001268	SSC5D	14:59267340-59289535	0.740628	2.56129	-1.79005	9.58249e-12	5.2221e-10	DOWN
ENSOARG00000014996	NAV3	3:113599365-113985981	3.26421	6.97904	-1.09629	9.83056e-12	5.34403e-10	DOWN
ENSOARG00000014748	-	21:40081840-40084698	193.069	36.6106	2.39878	9.88267e-12	5.35909e-10	UP
ENSOARG00000024508	SNORD113	18:64578913-64578981	45.2008	172.226	-1.92988	9.93255e-12	5.37287e-10	DOWN
ENSOARG00000015697	LRTM1	19:46080586-46087043	0.270743	6.51605	-4.589	1.00766e-11	5.42406e-10	DOWN
ENSOARG00000010541	CACNB1	11:39248095-39265315	4.05006	13.5329	-1.74046	1.05785e-11	5.66645e-10	DOWN
ENSOARG00000015193	AWAT1	X:59698913-59705026	25.1865	10.5716	1.25245	1.13107e-11	6.02924e-10	UP
ENSOARG00000013509	CD274	2:73044621-73061206	0.682119	2.2284	-1.70791	1.21652e-11	6.45341e-10	DOWN
ENSOARG00000009686	ADAMTS4	1:110732480-110743111	1.44361	3.85006	-1.4152	1.30713e-11	6.91741e-10	DOWN
ENSOARG00000019331	-	7:21187788-21195391	4.96734	10.3803	-1.0633	1.39587e-11	7.36927e-10	DOWN
ENSOARG00000014318	KLK7	14:56008883-56014069	112.908	47.9433	1.23574	1.4052e-11	7.40072e-10	UP
ENSOARG00000023764	SNORD113	18:64544194-64544268	48.3208	153.74	-1.66977	1.44984e-11	7.59938e-10	DOWN
ENSOARG00000011156	FRMPD4	X:10047210-10252998	0.146962	0.985479	-2.74538	1.56905e-11	8.18517e-10	DOWN
ENSOARG00000006971	SERPINB10	23:62308486-62330628	1.947	0.839096	1.21434	1.60559e-11	8.33616e-10	UP
ENSOARG00000014882	SERPINA1	18:57912144-57916083	106.353	43.961	1.27456	1.65536e-11	8.5743e-10	UP
ENSOARG00000014169	DISP1	12:24395983-24620861	4.55404	9.1208	-1.00201	1.65957e-11	8.57588e-10	DOWN
ENSOARG00000013207	-	14:54999577-55007038	48.9983	101.751	-1.05424	1.74787e-11	9.01095e-10	DOWN
ENSOARG00000009867	CLEC10A	11:26457911-26460684	0.0428698	1.61141	-5.23222	1.90368e-11	9.79122e-10	DOWN
ENSOARG00000007561	SNAP91	8:10618226-10724797	0.05915	1.13556	-4.26289	1.9567e-11	1.00404e-09	DOWN
ENSOARG00000019333	COL2A1	3:138375066-138404671	0.643129	2.50211	-1.95996	1.97396e-11	1.01054e-09	DOWN
ENSOARG00000011271	TMOD1	2:49732938-49799978	3.70734	11.8715	-1.67905	2.36718e-11	1.20902e-09	DOWN
ENSOARG00000019457	SLC38A4	3:139520648-139569216	2.88648	6.559	-1.18416	2.60258e-11	1.32617e-09	DOWN
ENSOARG00000011748	ADGRF2	20:20765718-20790284	8.18001	3.07345	1.41225	2.64441e-11	1.34437e-09	UP
ENSOARG00000002050	TGFB3	7:84194629-84217832	10.3084	21.9945	-1.09333	3.11542e-11	1.58016e-09	DOWN
ENSOARG00000011500	DYSF	3:93297986-93502033	3.87172	9.6774	-1.32164	3.3417e-11	1.69102e-09	DOWN
ENSOARG00000001310	-	JH923991.1:3-2375	0.0190414	2.15535	-6.82264	3.579e-11	1.80694e-09	DOWN
ENSOARG00000010904	BICDL1	17:62023701-62101919	6.28604	14.7148	-1.22704	3.63294e-11	1.82997e-09	DOWN
ENSOARG00000011660	RECK	2:52128947-52210749	16.5759	33.4231	-1.01176	3.84715e-11	1.93344e-09	DOWN
ENSOARG00000008786	-	11:26350126-26358870	67.4837	33.5145	1.00975	3.9219e-11	1.9665e-09	UP
ENSOARG00000008975	MYH11	24:14094951-14204211	79.795	34.5829	1.20624	4.53425e-11	2.26836e-09	UP
ENSOARG00000009458	-	2:37548787-37564903	0.0984524	6.32694	-6.00594	4.69514e-11	2.34352e-09	DOWN
ENSOARG00000002590	SPP1	6:36651734-36658288	149.665	323.892	-1.11378	5.22021e-11	2.59969e-09	DOWN
ENSOARG00000015974	SLC15A3	21:36463404-36477877	2.21177	6.57595	-1.572	5.36807e-11	2.66728e-09	DOWN
ENSOARG00000005795	DTNA	23:22441477-22575046	2.46651	7.2826	-1.56198	5.43902e-11	2.69643e-09	DOWN
ENSOARG00000003426	-	14:61055234-61065832	13.1265	33.9016	-1.36887	5.52648e-11	2.73362e-09	DOWN
ENSOARG00000020558	STARD9	7:34938811-35051804	9.85649	19.9058	-1.01404	6.12727e-11	3.0172e-09	DOWN
ENSOARG00000000944	TRIM21	15:49090555-49100148	9.02604	19.3962	-1.10361	7.42918e-11	3.64196e-09	DOWN
ENSOARG00000015728	-	21:49777012-49777137	8.84761	100.18	-3.50117	8.74022e-11	4.27512e-09	DOWN
ENSOARG00000014957	PCDH9	10:40800056-40821770	5.52406	11.2177	-1.02197	9.04128e-11	4.41255e-09	DOWN
ENSOARG00000011827	SLC6A13	3:211159487-211199991	0.0108146	0.802279	-6.21305	9.79659e-11	4.77057e-09	DOWN
ENSOARG00000001657	-	JH921747.1:4728-8315	1.02437	0.104853	3.28828	9.87684e-11	4.79901e-09	UP
ENSOARG00000007954	FGFBP1	6:110587924-110588628	53.2593	23.866	1.15808	1.0011e-10	4.84278e-09	UP
ENSOARG00000019733	MOV10	1:89197356-89224040	7.31874	15.4026	-1.07351	9.99832e-11	4.84278e-09	DOWN
ENSOARG00000021082	TCHHL1	1:100983293-100986597	88.3657	33.5842	1.3957	1.01411e-10	4.89493e-09	UP
ENSOARG00000018303	-	1:77232070-77255046	6.65868	15.137	-1.18477	1.04284e-10	5.02256e-09	DOWN
ENSOARG00000021955	SNORD113	18:64531290-64531365	50.4962	144.973	-1.52154	1.16601e-10	5.60346e-09	DOWN
ENSOARG00000022659	SNORD113	18:64561483-64561572	24.0615	155.478	-2.69191	1.17839e-10	5.65063e-09	DOWN
ENSOARG00000025566	-	1:123103169-123137359	6.45371	0.671685	3.26427	1.25094e-10	5.98544e-09	UP
ENSOARG00000016747	ABCC11	14:16109316-16189218	4.11481	0.76707	2.42339	1.32357e-10	6.31917e-09	UP
ENSOARG00000009217	PDGFRL	26:18347862-18430024	17.2784	36.174	-1.06598	1.4134e-10	6.73341e-09	DOWN
ENSOARG00000004413	IFI35	11:42501610-42514746	12.2112	27.2338	-1.15719	1.55724e-10	7.38663e-09	DOWN
ENSOARG00000009333	PLIN5	5:17177408-17188390	0.0462299	1.84314	-5.31719	1.64481e-10	7.7852e-09	DOWN
ENSOARG00000010281	DMPK	14:52389907-52397727	9.86767	20.7431	-1.07185	1.83841e-10	8.66618e-09	DOWN
ENSOARG00000024394	SNORD113	18:64555853-64555929	6.64484	44.0098	-2.72752	1.83883e-10	8.66618e-09	DOWN
ENSOARG00000017481	-	11:23981828-23993902	2.83729	8.23552	-1.53735	1.87772e-10	8.83052e-09	DOWN
ENSOARG00000007828	SNTA1	13:62324853-62354252	1.34529	5.21624	-1.95509	1.94027e-10	9.10516e-09	DOWN
ENSOARG00000010516	CDSN	20:27100977-27104737	80.3478	39.5205	1.02366	1.97821e-10	9.26342e-09	UP
ENSOARG00000010405	BMP1	2:43145400-43191146	39.5571	80.6537	-1.0278	1.99593e-10	9.32653e-09	DOWN
ENSOARG00000017584	-	7:97264259-97264927	36.9909	9.17624	2.01119	2.06326e-10	9.62067e-09	UP
ENSOARG00000020630	-	2:231256455-231302849	6.53943	15.1989	-1.21673	2.24977e-10	1.04681e-08	DOWN
ENSOARG00000001870	VSTM4	25:42880833-42952961	8.56303	22.4344	-1.38952	2.40845e-10	1.11828e-08	DOWN
ENSOARG00000009210	FABP9	9:57521917-57524900	841.591	415.746	1.01742	2.51358e-10	1.16463e-08	UP
ENSOARG00000022330	MEG8_3	18:64505133-64505200	10.5722	60.6745	-2.52082	2.56301e-10	1.18503e-08	DOWN
ENSOARG00000023869	SNORD113	18:64577176-64577250	12.5705	64.6545	-2.36271	2.74983e-10	1.26608e-08	DOWN
ENSOARG00000022280	oar-mir-539	18:64640979-64641088	2.73456	21.7813	-2.99371	2.78718e-10	1.27945e-08	DOWN
ENSOARG00000002239	MC5R	23:43867867-43870160	4.53037	0.869196	2.38188	2.96041e-10	1.35451e-08	UP
ENSOARG00000021988	SNORD113	18:64579803-64579875	25.2131	118.016	-2.22674	3.03618e-10	1.38341e-08	DOWN
ENSOARG00000015264	SLC16A6	11:60757748-60768806	8.14122	2.45531	1.72934	3.27764e-10	1.49034e-08	UP
ENSOARG00000008372	HTATIP2	21:23900512-23913340	33.8124	16.4203	1.04208	3.48762e-10	1.58254e-08	UP
ENSOARG00000004837	SBSN	14:45291664-45296230	190.449	86.4747	1.13906	3.74188e-10	1.69363e-08	UP
ENSOARG00000008385	-	2:29185911-29189702	638.437	306.593	1.05822	3.74786e-10	1.69363e-08	UP
ENSOARG00000017328	F3	1:70838321-70848287	60.4827	29.0075	1.0601	4.00135e-10	1.80077e-08	UP
ENSOARG00000019611	CLIP4	3:35840677-35897004	23.5063	11.7108	1.00521	4.00131e-10	1.80077e-08	UP
ENSOARG00000015194	CRYAB	15:21674873-21677754	132.711	60.1957	1.14056	4.10858e-10	1.84148e-08	UP
ENSOARG00000014073	EDN1	20:43135236-43140684	18.9771	6.72265	1.49716	4.1303e-10	1.84745e-08	UP
ENSOARG00000014495	-	9:46273151-46273672	4.17101	14.2465	-1.77214	4.16571e-10	1.8595e-08	DOWN
ENSOARG00000018723	TMEM38A	5:6097925-6123274	2.18694	11.8535	-2.43833	4.29796e-10	1.91464e-08	DOWN
ENSOARG00000013043	TTYH2	11:56111196-56133041	1.86847	6.56821	-1.81365	4.37012e-10	1.94285e-08	DOWN
ENSOARG00000011375	-	8:31945384-32035672	0.513724	3.17447	-2.62745	4.60812e-10	2.03629e-08	DOWN
ENSOARG00000003773	-	11:35682867-35690105	2.64799	8.61668	-1.70224	4.62213e-10	2.03838e-08	DOWN
ENSOARG00000013399	SLC1A1	2:72285908-72358521	9.11051	3.9316	1.21241	4.70597e-10	2.07119e-08	UP
ENSOARG00000009537	-	22:29958471-30018452	31.5364	11.7332	1.42642	4.77692e-10	2.09821e-08	UP
ENSOARG00000016543	CXCL9	6:90526788-90531488	0.668707	6.72729	-3.33058	4.80435e-10	2.10605e-08	DOWN
ENSOARG00000018875	LRRC17	4:44255401-44272258	43.3831	95.1001	-1.13231	5.67798e-10	2.47912e-08	DOWN
ENSOARG00000013856	-	20:27544969-27577813	32.4248	69.3281	-1.09634	6.17037e-10	2.68876e-08	DOWN
ENSOARG00000021569	SNORD113	18:64525257-64525328	65.3605	222.92	-1.77003	6.53359e-10	2.83578e-08	DOWN
ENSOARG00000021221	SNORD113	18:64594215-64594286	12.6914	59.8788	-2.2382	6.58345e-10	2.85179e-08	DOWN
ENSOARG00000017912	CLCN1	4:106136579-106176458	0.0228763	0.362815	-3.98731	6.89847e-10	2.98237e-08	DOWN
ENSOARG00000005159	-	23:12629779-12642081	86.1392	41.1781	1.06479	7.17779e-10	3.09703e-08	UP
ENSOARG00000017189	FBN2	5:23029256-23264974	23.2886	55.4201	-1.25079	7.23069e-10	3.11373e-08	DOWN
ENSOARG00000024641	-	X:95348824-95348920	19.2428	65.7822	-1.77338	7.60873e-10	3.25737e-08	DOWN
ENSOARG00000014745	PAPPA2	12:55756320-56070715	2.52273	5.85445	-1.21455	7.98349e-10	3.40453e-08	DOWN
ENSOARG00000009962	-	15:78013263-78020638	0	2.22667	#NAME?	8.20641e-10	3.49281e-08	DOWN
ENSOARG00000016612	SCNN1G	24:20885773-20913720	8.35759	3.60299	1.21389	8.78695e-10	3.72546e-08	UP
ENSOARG00000020195	-	2:220384019-220390464	1.00277	3.35163	-1.74088	8.92424e-10	3.77638e-08	DOWN
ENSOARG00000006810	RAPSN	15:75493445-75617600	0.0749921	2.47749	-5.046	9.02699e-10	3.81251e-08	DOWN
ENSOARG00000021093	-	1:101181173-101280873	379.286	152.042	1.31881	9.20265e-10	3.87924e-08	UP
ENSOARG00000009984	PLAC9	25:35043612-35045484	16.6378	58.069	-1.80331	9.31728e-10	3.92004e-08	DOWN
ENSOARG00000016476	COL3A1	2:119229422-119270385	4590.06	9402.06	-1.03446	9.52816e-10	3.99475e-08	DOWN
ENSOARG00000008262	SCN2B	15:28348616-28368118	2.54006	5.52558	-1.12126	9.57106e-10	4.0038e-08	DOWN
ENSOARG00000003428	FBN3	5:14459057-14528747	4.95371	10.9168	-1.13997	9.77921e-10	4.0831e-08	DOWN
ENSOARG00000006670	ACTN3	21:43889040-43900655	4.27253	28.8657	-2.75619	9.88156e-10	4.118e-08	DOWN
ENSOARG00000005592	HSPB3	16:24709925-24710374	0.100744	5.27258	-5.70975	1.01628e-09	4.22719e-08	DOWN
ENSOARG00000014735	GADL1	19:5151011-5299616	0.210419	1.79124	-3.08962	1.03061e-09	4.27869e-08	DOWN
ENSOARG00000011573	COL9A1	9:3960965-4048725	1.25347	6.25937	-2.32009	1.03716e-09	4.29774e-08	DOWN
ENSOARG00000019971	PLN	8:19475995-19476150	66.5904	16.928	1.9759	1.04807e-09	4.33478e-08	UP
ENSOARG00000009699	PTK2B	2:38138568-38209445	5.1646	2.31922	1.15502	1.14026e-09	4.70722e-08	UP
ENSOARG00000004490	STRIP2	4:93391886-93436000	3.06004	7.33751	-1.26174	1.30218e-09	5.31572e-08	DOWN
ENSOARG00000015522	MPPED2	15:59376217-59579559	1.65188	6.13186	-1.89221	1.33972e-09	5.43863e-08	DOWN
ENSOARG00000009775	SH3BGR	1:257647233-257715915	4.02859	15.1666	-1.91255	1.34958e-09	5.46854e-08	DOWN
ENSOARG00000003797	C5orf46	5:56602537-56612584	14.4256	2.01303	2.84119	1.39841e-09	5.64558e-08	UP
ENSOARG00000014759	-	20:24871703-24879389	34.8527	11.7325	1.57075	1.45409e-09	5.85959e-08	UP
ENSOARG00000013806	-	22:8375176-8448595	12.942	5.62017	1.20338	1.46728e-09	5.90189e-08	UP
ENSOARG00000004381	TMEM26	25:17145763-17208131	10.6537	25.7108	-1.27102	1.49788e-09	6.01396e-08	DOWN
ENSOARG00000002851	CYP4B1	1:21119180-21142616	2.56028	0.668585	1.93712	1.52515e-09	6.10116e-08	UP
ENSOARG00000018796	-	7:18308126-18416561	5.98529	12.1723	-1.02411	1.55379e-09	6.19315e-08	DOWN
ENSOARG00000004859	HOPX	6:71991647-71999219	74.9128	30.8523	1.27984	1.58362e-09	6.30063e-08	UP
ENSOARG00000001535	-	JH922272.1:4990-25468	0.321968	2.147	-2.73733	1.58688e-09	6.30219e-08	DOWN
ENSOARG00000007011	TRIM25	11:7267690-7282975	12.2073	25.1976	-1.04554	1.59663e-09	6.32947e-08	DOWN
ENSOARG00000014710	SGK1	8:59319492-59324974	30.4041	14.3751	1.08069	1.61661e-09	6.39712e-08	UP
ENSOARG00000008822	CRAT	3:7302944-7314087	94.8258	47.1493	1.00804	1.66916e-09	6.58136e-08	UP
ENSOARG00000018483	ITGA11	7:14898977-15033353	5.9436	12.4305	-1.06447	1.74549e-09	6.86997e-08	DOWN
ENSOARG00000021121	RTN1	7:68766907-68890740	2.856	0.89504	1.67397	1.77085e-09	6.94488e-08	UP
ENSOARG00000012715	PTGIS	13:77175674-77209875	1.27554	5.22193	-2.03348	1.81081e-09	7.07634e-08	DOWN
ENSOARG00000014554	LRRC19	2:94629884-94643326	9.91757	4.48641	1.14443	1.80829e-09	7.07634e-08	UP
ENSOARG00000002158	VASH1	7:84982279-85000058	4.72813	12.815	-1.43849	1.90134e-09	7.41693e-08	DOWN
ENSOARG00000018857	SLC1A2	15:63977897-64137997	3.24409	0.579544	2.48482	2.06572e-09	7.98722e-08	UP
ENSOARG00000000593	-	1:102492586-102495128	16.5346	293.733	-4.15094	2.22254e-09	8.54842e-08	DOWN
ENSOARG00000024221	-	20:24357915-24357998	0	17.7049	#NAME?	2.25257e-09	8.64878e-08	DOWN
ENSOARG00000006156	ADAMTS14	25:26641819-26738748	1.17932	4.07295	-1.78812	2.42154e-09	9.26513e-08	DOWN
ENSOARG00000006128	RNF125	23:25434659-25456840	16.8675	5.61332	1.58732	2.52872e-09	9.65841e-08	UP
ENSOARG00000018041	LRRC39	1:76683012-76700306	3.70447	13.6236	-1.87877	2.58889e-09	9.8369e-08	DOWN
ENSOARG00000008446	SCNN1A	3:207943593-207967156	8.89267	4.04091	1.13794	2.76108e-09	1.0437e-07	UP
ENSOARG00000006377	ALDH1L1	19:59698219-59726176	0.0464003	0.481854	-3.37639	2.76759e-09	1.04436e-07	DOWN
ENSOARG00000010949	CCDC190	1:112499543-112505423	0.435117	3.84716	-3.14432	2.88966e-09	1.08669e-07	DOWN
ENSOARG00000005466	TRIM63	2:239904099-239919974	0.25843	1.85002	-2.8397	3.18489e-09	1.19363e-07	DOWN
ENSOARG00000013430	SGCG	10:34870130-34899555	0.37101	4.03475	-3.44295	3.19667e-09	1.196e-07	DOWN
ENSOARG00000007765	IL20RB	1:250255941-250274418	34.9543	16.9817	1.04149	3.29172e-09	1.22738e-07	UP
ENSOARG00000003707	-	21:48679084-48681619	0.64713	2.56995	-1.98962	3.3293e-09	1.23929e-07	DOWN
ENSOARG00000002313	-	1:200904235-200905122	107.945	50.8568	1.08578	3.55972e-09	1.32058e-07	UP
ENSOARG00000024934	SNORD113	18:64586907-64586978	9.59852	76.5635	-2.99577	3.58171e-09	1.3265e-07	DOWN
ENSOARG00000001036	MYOG	12:196023-197959	0.030741	5.99947	-7.60853	3.6545e-09	1.35118e-07	DOWN
ENSOARG00000000912	-	25:41522440-41537926	134.912	50.6069	1.41461	3.76493e-09	1.38734e-07	UP
ENSOARG00000008001	C1QA	2:243071846-243078666	3.11417	7.55478	-1.27854	3.89283e-09	1.43081e-07	DOWN
ENSOARG00000009562	-	13:63258287-63267829	106.774	49.9577	1.09577	3.89593e-09	1.43081e-07	UP
ENSOARG00000023662	oar-mir-3956	18:64638770-64638898	3.75848	21.7588	-2.53338	3.9192e-09	1.43695e-07	DOWN
ENSOARG00000006132	TECRL	6:79660810-79793106	0	0.694966	#NAME?	4.10293e-09	1.49931e-07	DOWN
[truncated: 975 more rows]

## Sheet: group5-VS-Group4 differntial mR
gene id	gene name	locus	Group5	Group4	log2FC	Pvalue	Qvalue	updown
[truncated: 699 more rows]

[truncated: 2 more sheets: Group6-VS-Group1 differntial mR, Group6-VS-Group5 differntial mR]
