# Supplementary material for: Genome-wide identification and characterization of long non-coding RNAs expressed during sheep fetal and postnatal hair follicle development
Source: Sci Rep. 2019 Jun 11;9:8501. doi: 10.1038/s41598-019-44600-w (PMC6559957; doi:10.1038/s41598-019-44600-w)
Supplement: Supplementary file 6 — Dataset 5 [file 41598_2019_44600_MOESM6_ESM.xlsx]

## Sheet: List
Title of the manuscript:
Genome-wide identification and characterization of long non-coding RNAs expressed during sheep fetal and postnatal hair follicle development
Author list:
Ablat Sulayman1,2, Kechuan Tian2,*, Xixia Huang1,*, Yuezhen Tian2, Xinming Xu2, Xuefeng Fu2, Bingru Zhao1, Weiwei Wu2, Dan Wang1, Aynur Yasin2 and Hanikezi Tulafu2
Supplementary Dataset 5. Prediction of target genes of the differentially expressed cis-acting lncRNAs among six comparison groups

## Sheet: lncRNA_cis_prediction
chr	start	end	strands	lncRNA_id	chr	start	end	strands	gene_id	gene_name
17	43839967	44003161	-	ENSOART00000027613	17	43799018	43879312	+	ENSOARG00000008678
26	31693201	31714456	-	ENSOART00000028836	26	31686985	31694055	+	ENSOARG00000000754	PROSC
14	7563371	7727558	+	ENSOART00000028940	14	7590794	7670033	+	ENSOARG00000008797	CMIP
18	66848631	66853529	-	ENSOART00000028479	18	66848631	66853529	+	ENSOARG00000005895	TRMT61A
2	106229453	106232139	+	ENSOART00000027758	2	106224214	106228143	-	ENSOARG00000015369	SAP30
2	414747	746557	+	ENSOART00000027681	2	481422	485096	-	ENSOARG00000005219	TMEM18
20	26955053	26960989	+	ENSOART00000028908	20	26943407	26967114	+	ENSOARG00000009357
9	43909376	43912958	-	ENSOART00000028551	9	43909453	43909540	-	ENSOARG00000025083	SNORD87
9	82943792	82976924	-	ENSOART00000028568	9	82970209	82975687	-	ENSOARG00000008216	PDP1
2	88928603	88966029	+	ENSOART00000027744	2	88948501	88961731	-	ENSOARG00000014360
17	71611706	71713012	-	ENSOART00000027661	17	71609937	71618648	+	ENSOARG00000016766	P2RX6
24	27237143	27238017	-	ENSOART00000027852	24	27229166	27231806	-	ENSOARG00000008863
2	421274	618848	-	ENSOART00000027682	2	481422	485096	-	ENSOARG00000005219	TMEM18
9	14595146	14596019	+	ENSOART00000028521	9	14550245	14656183	-	ENSOARG00000001840	PSCA
6	115168154	115203751	+	ENSOART00000028643	6	115152227	115192096	-	ENSOARG00000014418	GRK4
2	238819660	238826754	+	ENSOART00000027826	2	238817055	238826870	-	ENSOARG00000003660	TMEM222
18	68373350	68376670	+	ENSOART00000028492	18	68378107	68383612	+	ENSOARG00000008742	C14orf80
23	3438958	3460788	+	ENSOART00000028143	23	3446292	3449592	+	ENSOARG00000004562	ZADH2
3	209096775	209231054	+	ENSOART00000028033	3	209119651	209119782	-	ENSOARG00000023229
2	37175368	37176100	+	ENSOART00000027716	2	37176207	37209851	+	ENSOARG00000009359	DCAF12
2	172031663	172062262	+	ENSOART00000027789	2	171843770	172610259	-	ENSOARG00000010382	THSD7B
3	221045171	221191145	+	ENSOART00000028050	3	221050508	221083000	+	ENSOARG00000019539	GRAMD4
5	37864536	37870628	-	ENSOART00000027214	5	37842597	37856598	-	ENSOARG00000007223	TRIM7
21	47814468	47820009	-	ENSOART00000028111	21	47814506	47833642	+	ENSOARG00000001965	CARS
18	68243943	68248312	+	ENSOART00000028490	18	68248085	68282165	-	ENSOARG00000008460	BRF1
1	262701570	262705739	-	ENSOART00000027577	1	262709377	262710074	+	ENSOARG00000012218
9	25636664	25640045	+	ENSOART00000028528	9	25632960	25637672	-	ENSOARG00000008027	MYC
1	86962611	87060305	+	ENSOART00000027472	1	86963060	86964596	-	ENSOARG00000011572	KCNA10
6	35313830	35514444	-	ENSOART00000028602	6	35511292	35513635	+	ENSOARG00000000392	GPRIN3
1	253580413	253584230	-	ENSOART00000027571	1	253571545	253581943	+	ENSOARG00000008380	RAB6B
4	112389524	112563829	+	ENSOART00000027171	4	112387356	112391588	-	ENSOARG00000001365
17	70461035	70468862	+	ENSOART00000027642	17	70470529	70483933	-	ENSOARG00000012676
22	49894247	49912921	-	ENSOART00000028802	22	49895092	49918519	+	ENSOARG00000016262	LRRC27
18	68549095	68597128	+	ENSOART00000028494	18	68591210	68595561	-	ENSOARG00000009269
3	2690044	2693980	+	ENSOART00000027920	3	2693739	2698054	-	ENSOARG00000003746	FAM69B
22	49982213	49986073	+	ENSOART00000028804	22	49907654	50174743	+	ENSOARG00000016417
10	84096900	84186828	-	ENSOART00000028336	10	84145031	84145140	-	ENSOARG00000021385	5S_rRNA
12	53507563	53604089	-	ENSOART00000027379	12	53581224	54228323	+	ENSOARG00000013220	RABGAP1L
20	17816336	17827019	-	ENSOART00000028896	20	17836232	17838614	-	ENSOARG00000009445	SLC35B2
18	32955014	32956433	-	ENSOART00000028453	18	32943967	32957201	-	ENSOARG00000003541	CLK3
3	209223925	209231054	+	ENSOART00000028034	3	209224154	209225921	-	ENSOARG00000009243	KCNA1
3	46159069	46463353	-	ENSOART00000027949	3	46163521	46190334	+	ENSOARG00000020170	FAM161A
5	2250113	2439312	+	ENSOART00000027187	5	2274015	2274396	-	ENSOARG00000001474	HIST3H2BB
1	245254733	245300479	-	ENSOART00000027561	1	245274032	245274134	+	ENSOARG00000024565	U6
X	5332771	5523201	+	ENSOART00000027257	X	5406545	5406650	+	ENSOARG00000021852	U6
1	101427256	101580342	-	ENSOART00000027480	1	101428171	101432992	+	ENSOARG00000000245
13	53874273	54065857	+	ENSOART00000028239	13	53884691	53889579	-	ENSOARG00000012415	OGFR
15	77844507	77896370	+	ENSOART00000028883	15	77828986	77834803	-	ENSOARG00000009254
8	89977908	90043891	+	ENSOART00000029118	8	90017203	90086418	-	ENSOARG00000005060	WDR27
3	196673375	196806003	-	ENSOART00000028028	3	196812244	196812362	+	ENSOARG00000023070	5S_rRNA
21	40296815	40409943	+	ENSOART00000028096	21	40346082	40350301	-	ENSOARG00000015721	B3GAT3
9	13780054	13784085	-	ENSOART00000028512	9	13776294	13779067	-	ENSOARG00000015553	GRINA
11	36478324	36581882	-	ENSOART00000028371	11	36579258	36582304	-	ENSOARG00000005971	NXPH3
11	61601717	61745228	+	ENSOART00000028402	11	61554160	61834878	+	ENSOARG00000015686	PRKCA
10	7773613	7829553	-	ENSOART00000028268	10	7670211	7885837	-	ENSOARG00000006647
1	123660444	123707865	+	ENSOART00000027501	1	123660721	123661225	-	ENSOARG00000000841
14	50379353	50381234	+	ENSOART00000028973	14	50370158	50374946	+	ENSOARG00000008300
24	41650868	41652939	+	ENSOART00000027888	24	41627020	41649086	-	ENSOARG00000006057	DNAAF5
3	13403866	13405714	+	ENSOART00000027932	3	13385237	13402913	-	ENSOARG00000014116	PTGS1
21	39812948	39818028	+	ENSOART00000028094	21	39823141	39833187	-	ENSOARG00000014206	RAB3IL1
4	94315657	94322177	+	ENSOART00000027159	4	94290574	94429804	-	ENSOARG00000005694	COPG2
X	122495281	122619516	+	ENSOART00000027321	X	122610813	122611284	+	ENSOARG00000010004
10	74989050	75140710	+	ENSOART00000028324	10	74974924	75003706	-	ENSOARG00000003299	SLC15A1
5	9963162	9966407	+	ENSOART00000027198	5	9976236	9983077	-	ENSOARG00000008222	MRI1
3	216911012	216913954	-	ENSOART00000028037	3	216917389	216917465	+	ENSOARG00000021985
18	13622531	13634185	+	ENSOART00000028437	18	13636612	13636697	-	ENSOARG00000022484
10	85726268	85729311	-	ENSOART00000028340	10	85646748	85720794	+	ENSOARG00000007391	ATP11A
20	9842259	9847228	+	ENSOART00000028894	20	9853553	9863074	+	ENSOARG00000012346	ARMC12
17	70086604	70099727	+	ENSOART00000027638	17	70079248	70109962	-	ENSOARG00000012208	SLC5A4
22	50456020	50592685	-	ENSOART00000028811	22	50517834	50525892	+	ENSOARG00000018365	PAOX
14	46786831	46811687	+	ENSOART00000028965	14	46768391	46779779	-	ENSOARG00000005441
4	15848327	15849340	+	ENSOART00000027123	4	15845721	15845821	-	ENSOARG00000021231	5S_rRNA
21	49013421	49014817	-	ENSOART00000028124	21	49002965	49006440	+	ENSOARG00000004979
13	61314670	61324754	+	ENSOART00000028243	13	61188336	61315345	-	ENSOARG00000003880
11	20164603	20214384	+	ENSOART00000028359	11	20171312	20171444	-	ENSOARG00000024270	SNORA72
6	115548915	115714433	+	ENSOART00000028647	6	115571370	115571477	-	ENSOARG00000023466	U6
23	47666577	47826985	+	ENSOART00000028184	23	47676715	47729518	-	ENSOARG00000003654	SMAD2
22	35491988	35651802	+	ENSOART00000028785	22	35426235	35492671	-	ENSOARG00000016179	GFRA1
18	66487431	66488377	-	ENSOART00000028477	18	66490019	66495905	+	ENSOARG00000005523
19	60205764	60207089	-	ENSOART00000028704	19	60171948	60201198	-	ENSOARG00000007465	PLXNA1
24	20439749	20506782	-	ENSOART00000027847	24	20444895	20445519	+	ENSOARG00000016298
13	56912638	56916181	+	ENSOART00000028242	13	56925686	56975991	+	ENSOARG00000016749
4	118176464	118264152	-	ENSOART00000027182	4	118111721	118225509	-	ENSOARG00000007536
20	28077663	28085359	-	ENSOART00000028911	20	28068342	28068868	-	ENSOARG00000016936
18	57401191	57433200	+	ENSOART00000028467	18	57425028	57427405	+	ENSOARG00000014054	FAM181A
9	61523809	61651960	-	ENSOART00000028559	9	61479980	61752577	+	ENSOARG00000010810	TRPS1
11	34164800	34285126	+	ENSOART00000028369	11	34191188	34191282	+	ENSOARG00000022668
15	56176710	56177458	-	ENSOART00000028872	15	56176896	56177691	+	ENSOARG00000006821
6	22082294	22087996	+	ENSOART00000028590	6	22067879	22081903	-	ENSOARG00000012122	CISD2
5	18995134	19000910	-	ENSOART00000027207	5	19002809	19005536	-	ENSOARG00000014577	IZUMO4
X	56341562	56344597	+	ENSOART00000027282	X	56341236	56341530	-	ENSOARG00000005798
24	41483433	41508821	+	ENSOART00000027887	24	41506718	41509417	+	ENSOARG00000005776	COX19
3	223472788	223475856	+	ENSOART00000028062	3	223453724	223483532	-	ENSOARG00000019605	BRD1
1	3088616	3108492	+	ENSOART00000027420	1	3088907	3120690	-	ENSOARG00000018990	RAMP1
10	42878719	42976582	+	ENSOART00000028310	10	42906100	43141913	-	ENSOARG00000015029
8	44677782	44858807	-	ENSOART00000029081	8	44807953	44872354	+	ENSOARG00000012270
24	40615681	40620186	-	ENSOART00000027877	24	40603432	40611924	-	ENSOARG00000004992	LFNG
2	156611428	156617720	+	ENSOART00000027778	2	156582025	156602931	+	ENSOARG00000008452	ARL5A
16	69230772	69233542	+	ENSOART00000029041	16	69236269	69236740	-	ENSOARG00000005781
6	116168538	116169834	+	ENSOART00000028653	6	116158204	116166146	-	ENSOARG00000015964	TACC3
2	228855780	228961567	-	ENSOART00000027819	2	228925070	228933633	-	ENSOARG00000020574	SLC19A3
3	162346697	162350833	+	ENSOART00000028014	3	162341280	162341833	-	ENSOARG00000008028
21	43263432	43268197	+	ENSOART00000028106	21	43272342	43275556	+	ENSOARG00000017978	SNX32
14	46834702	46995143	-	ENSOART00000028966	14	46825016	46825881	+	ENSOARG00000005447
22	49750094	49754294	-	ENSOART00000028800	22	49741430	49780277	+	ENSOARG00000015535	JAKMIP3
3	216901259	216903932	-	ENSOART00000028036	3	216883953	216921173	+	ENSOARG00000018717	SREBF2
2	122614200	122698895	+	ENSOART00000027765	2	122472090	122615086	-	ENSOARG00000016675	FSIP2
4	28466053	28471449	-	ENSOART00000027128	4	28478532	28484240	-	ENSOARG00000009907	TMEM196
1	9700333	9701748	+	ENSOART00000027431	1	9662988	9701647	-	ENSOARG00000019415	DLGAP3
22	50014628	50018115	-	ENSOART00000028806	22	49907654	50174743	+	ENSOARG00000016417
21	42314104	42314914	+	ENSOART00000028101	21	42295598	42307126	-	ENSOARG00000008997	PYGM
X	95048210	95091794	-	ENSOART00000027303	X	95100666	95122183	+	ENSOARG00000011981	FAM122B
17	70371116	70478033	+	ENSOART00000027639	17	70486908	70488178	+	ENSOARG00000013056	C22orf15
1	945527	954613	+	ENSOART00000027414	1	946339	952932	-	ENSOARG00000018439	CAPN10
8	45358719	45506270	+	ENSOART00000029084	8	45307554	45359566	-	ENSOARG00000012275
14	42981114	43008206	-	ENSOART00000028961	14	43017754	43019889	-	ENSOARG00000004414
17	71695521	71850950	+	ENSOART00000027666	17	71682365	71685859	-	ENSOARG00000017085
25	34819685	34822006	-	ENSOART00000028412	25	34787409	34820858	+	ENSOARG00000009814	ZMIZ1
3	220872827	220966136	+	ENSOART00000028049	3	220841890	220986168	-	ENSOARG00000019502	CELSR1
15	5512485	5584419	-	ENSOART00000028845	15	5512485	5526330	+	ENSOARG00000005607	MMP27
1	63677967	63681370	-	ENSOART00000027458	1	63675847	63675996	-	ENSOARG00000022338	SNORA62
19	52714421	52717759	+	ENSOART00000028689	19	52703545	52711032	-	ENSOARG00000007470	TMIE
21	46186281	46187625	+	ENSOART00000028110	21	46197148	46203858	-	ENSOARG00000017515	ORAOV1
8	88890195	89005326	-	ENSOART00000029114	8	88936054	88936189	-	ENSOARG00000022583	5S_rRNA
X	108081531	108091390	+	ENSOART00000027313	X	108053244	108081144	-	ENSOARG00000015091	ZDHHC9
3	116989664	116992338	-	ENSOART00000027995	3	116991454	117159401	+	ENSOARG00000015186	ACSS3
19	60223526	60225276	+	ENSOART00000028705	19	60222244	60288886	-	ENSOARG00000007886
6	21792867	21793220	-	ENSOART00000028589	6	21798087	21861426	+	ENSOARG00000011059	CENPE
17	62205769	62206556	-	ENSOART00000027628	17	62195842	62212283	-	ENSOARG00000011850	PXN
17	40040414	40043287	-	ENSOART00000027610	17	40049031	40061626	+	ENSOARG00000003745
11	40260034	40261135	-	ENSOART00000028377	11	40250020	40260382	+	ENSOARG00000014604	IGFBP4
12	78703718	78805612	-	ENSOART00000027401	12	78762057	78878846	+	ENSOARG00000018937	NAV1
21	42373105	42445336	+	ENSOART00000028102	21	42368614	42383929	-	ENSOARG00000010277	CDC42BPG
5	4418366	4425268	-	ENSOART00000027193	5	4407129	4414974	+	ENSOARG00000011715	FKBP8
9	82290876	82292279	-	ENSOART00000028567	9	82229464	82289690	-	ENSOARG00000007042	ESRP1
17	70969034	70970415	-	ENSOART00000027651	17	70977046	70977139	+	ENSOARG00000004855
14	56533130	56577921	-	ENSOART00000028983	14	56569718	56569827	+	ENSOARG00000021720
10	85853331	85855024	-	ENSOART00000028345	10	85862183	85878020	-	ENSOARG00000007949	PCID2
9	89756521	89811835	-	ENSOART00000028574	9	89757726	89765567	+	ENSOARG00000013283	CA1
21	46172171	46174864	+	ENSOART00000028109	21	46181585	46184244	+	ENSOARG00000017488
22	50497557	50499425	+	ENSOART00000028813	22	50496053	50496377	+	ENSOARG00000014956
12	24942000	25006476	-	ENSOART00000027360	12	24945145	24946873	+	ENSOARG00000005033	CCDC185
16	70469925	70666241	-	ENSOART00000029045	16	70480253	70491863	-	ENSOARG00000015599	CCDC127
2	89118564	89140392	-	ENSOART00000027746	2	89120434	89120995	+	ENSOARG00000008791
1	37100591	37104005	-	ENSOART00000027442	1	37097548	37146860	-	ENSOARG00000009092
5	4093081	4209811	-	ENSOART00000027190	5	4106371	4136646	-	ENSOARG00000010739	UPF1
14	47555582	47663167	+	ENSOART00000028971	14	47552470	47568888	-	ENSOARG00000005746	MAP4K1
14	60348011	60352287	+	ENSOART00000029000	14	60359659	60367533	+	ENSOARG00000003087	TARM1
14	45044674	45048493	-	ENSOART00000028962	14	45037540	45041882	-	ENSOARG00000004728	FAM187B
16	71256096	71289440	-	ENSOART00000029055	16	71259377	71259887	+	ENSOARG00000016135
X	93783164	93784526	+	ENSOART00000027301	X	93783444	93783527	-	ENSOARG00000021502	snoMBII-202
2	219835018	219851509	+	ENSOART00000027814	2	219832765	219844940	+	ENSOARG00000019751	WNT10A
1	107976967	107990929	+	ENSOART00000027489	1	107976076	107977129	-	ENSOARG00000007531	OR6K2
17	72116216	72123839	-	ENSOART00000027676	17	72126753	72136558	+	ENSOARG00000018015	TANGO2
1	891735	948267	+	ENSOART00000027413	1	824631	886474	+	ENSOARG00000018367	KIF1A
X	47673509	47720260	-	ENSOART00000027278	X	47669381	47670041	-	ENSOARG00000005573	MAGEH1
24	1004692	1005334	-	ENSOART00000027839	24	1010112	1015650	+	ENSOARG00000014831	UBE2I
19	48717872	48723060	-	ENSOART00000028683	19	48698283	48773070	+	ENSOARG00000006352	POC1A
6	116388119	116445520	-	ENSOART00000028655	6	116388119	116389593	+	ENSOARG00000016175
3	85546783	85589942	+	ENSOART00000027972	3	85548587	85550865	-	ENSOARG00000008982
5	107849026	107882075	+	ENSOART00000027252	5	107832741	107841390	-	ENSOARG00000000226	STARD4
14	59246942	59253659	-	ENSOART00000028989	14	59255348	59258953	+	ENSOARG00000001245	SBK2
11	21293884	21294561	-	ENSOART00000028362	11	21295061	21481163	+	ENSOARG00000011086	ABR
4	112000111	112124900	+	ENSOART00000027170	4	112013615	112017282	+	ENSOARG00000000765
10	8590716	8719711	-	ENSOART00000028271	10	8705862	8862855	-	ENSOARG00000006683
1	95301869	95428638	-	ENSOART00000027477	1	95426722	95426829	-	ENSOARG00000022636	U6
13	35932633	36001317	-	ENSOART00000028216	13	35934577	35998635	+	ENSOARG00000016067	MKX
22	12594453	12624418	+	ENSOART00000028769	22	12556782	12607137	+	ENSOARG00000015934	PCGF5
7	98582269	98716848	-	ENSOART00000028764	7	98503227	98582960	+	ENSOARG00000003410	TDP1
5	90394828	90401227	-	ENSOART00000027240	5	90397737	90406529	+	ENSOARG00000016709	NR2F1
11	40814529	41000908	+	ENSOART00000028378	11	40811712	40812242	-	ENSOARG00000015711
X	108081531	108157886	-	ENSOART00000027312	X	108107813	108108455	+	ENSOARG00000009730	CCDC169
9	13794772	13797038	-	ENSOART00000028514	9	13782986	13790833	+	ENSOARG00000015581	PARP10
4	118995960	119050830	+	ENSOART00000027184	4	119039320	119101756	-	ENSOARG00000010363	VIPR2
12	25094746	25096236	+	ENSOART00000027361	12	25081357	25156543	-	ENSOARG00000014644	CAPN8
17	62200478	62206556	+	ENSOART00000027627	17	62187054	62190676	-	ENSOARG00000011805
3	1370185	1372130	+	ENSOART00000027903	3	1352686	1360833	+	ENSOARG00000002004
1	485105	684294	-	ENSOART00000027410	1	496774	513650	-	ENSOARG00000017936	ANO7
3	40336877	40475522	+	ENSOART00000027892	3	40379888	40379962	+	ENSOARG00000024135
3	80213150	80333966	-	ENSOART00000027968	3	80222999	80322273	+	ENSOARG00000006522	LRPPRC
4	101364817	101365737	+	ENSOART00000027164	4	101365853	101490099	-	ENSOARG00000009957	CREB3L2
4	113091308	113093882	-	ENSOART00000027173	4	113056506	113112538	+	ENSOARG00000003209	AGAP3
17	52916875	52917440	-	ENSOART00000027621	17	52888707	52908971	-	ENSOARG00000012263	BCL7A
16	70982404	71011669	-	ENSOART00000029051	16	70983951	71013492	+	ENSOARG00000016131
9	13900240	14065063	-	ENSOART00000028513	9	13918447	13923985	+	ENSOARG00000016235	PUF60
14	11341800	11344111	-	ENSOART00000028943	14	11330913	11347593	+	ENSOARG00000011513	IRF8
24	41480748	41488063	+	ENSOART00000027886	24	41473173	41473227	+	ENSOARG00000022002
10	19734315	19746131	-	ENSOART00000028290	10	19718099	19728223	-	ENSOARG00000008658	SPRYD7
6	115927209	115929618	-	ENSOART00000028651	6	115932616	115950093	-	ENSOARG00000015586
2	247880372	247882695	-	ENSOART00000027834	2	247799244	247905031	-	ENSOARG00000010812	ARHGEF10L
15	13261651	13294623	-	ENSOART00000028848	15	13293592	13293928	+	ENSOARG00000017446
2	484128	618945	+	ENSOART00000027686	2	481422	485096	-	ENSOARG00000005219	TMEM18
2	9445014	9446676	+	ENSOART00000027698	2	9374620	9516130	-	ENSOARG00000006078	COL27A1
24	33169759	33290472	+	ENSOART00000027858	24	33207712	33230245	-	ENSOARG00000011945
17	71096541	71102022	+	ENSOART00000027656	17	71108360	71155325	-	ENSOARG00000014812
X	96959055	97099352	+	ENSOART00000027306	X	97092691	97093591	+	ENSOARG00000009597
17	71765827	71768542	+	ENSOART00000027669	17	71778311	71784368	-	ENSOARG00000017154	DGCR14
13	23017063	23084809	-	ENSOART00000028204	13	23043198	23126151	+	ENSOARG00000002091	ARMC3
19	615757	668978	+	ENSOART00000028665	19	585432	645800	-	ENSOARG00000013706	LANCL2
2	161787903	161972956	+	ENSOART00000027785	2	161907744	161907851	+	ENSOARG00000021356	U6
17	71761046	71762798	+	ENSOART00000027668	17	71683511	71784414	+	ENSOARG00000017090
17	68081736	68124857	+	ENSOART00000027634	17	68090069	68116401	+	ENSOARG00000003642	EWSR1
3	935338	936842	+	ENSOART00000027900	3	927944	933639	+	ENSOARG00000001817
2	233072573	233120716	-	ENSOART00000027820	2	233109261	233111812	+	ENSOARG00000020770
5	16405362	16601603	-	ENSOART00000027203	5	16565811	16629856	+	ENSOARG00000008180
13	64684045	64849522	-	ENSOART00000028245	13	64673074	64723487	+	ENSOARG00000015308	CNBD2
10	8777016	8827730	+	ENSOART00000028273	10	8824277	8899480	-	ENSOARG00000006689
10	8809478	8827730	+	ENSOART00000028274	10	8824277	8899480	-	ENSOARG00000006689
17	70641859	70698565	-	ENSOART00000027646	17	70697091	70700653	+	ENSOARG00000013676
23	38982602	39139529	+	ENSOART00000028178	23	39034547	39035132	+	ENSOARG00000003917
2	209436434	209579884	-	ENSOART00000027810	2	209412268	209509836	+	ENSOARG00000019075	PTH2R
17	71621657	71642698	+	ENSOART00000027662	17	71609937	71618648	+	ENSOARG00000016766	P2RX6
1	1045641	1161882	+	ENSOART00000027417	1	913684	1189808	-	ENSOARG00000018428
3	85210302	85211049	-	ENSOART00000027971	3	85125911	85203300	-	ENSOARG00000008552	ARHGEF33
18	1078253	1105316	+	ENSOART00000028426	18	1073502	1073594	+	ENSOARG00000021521	SNORD116
1	6475015	6518681	-	ENSOART00000027428	1	6499872	6499952	+	ENSOARG00000023349	snoU2_19
6	112865150	112891061	-	ENSOART00000028635	6	112895503	112896593	+	ENSOARG00000011534	TADA2B
3	1797575	1798909	+	ENSOART00000027912	3	1785568	1791423	+	ENSOARG00000002519
20	16961281	16963535	-	ENSOART00000028895	20	16926896	16964261	+	ENSOARG00000006417	TTBK1
15	71242576	71288646	-	ENSOART00000028879	15	71271798	71271905	-	ENSOARG00000022096	U6
21	41797304	41809180	-	ENSOART00000028099	21	41778953	41790846	-	ENSOARG00000004465
1	967721	968777	+	ENSOART00000027415	1	977028	1010964	+	ENSOARG00000018449	ANKMY1
8	88033167	88034308	+	ENSOART00000029112	8	88034241	88188079	-	ENSOARG00000004895	RPS6KA2
21	49145257	49150695	-	ENSOART00000028125	21	49142050	49187027	+	ENSOARG00000005194
X	109831558	109832277	+	ENSOART00000027316	X	109799606	109834041	-	ENSOARG00000016549	LONRF3
24	24661529	24663614	-	ENSOART00000027851	24	24665013	24665858	+	ENSOARG00000018709	C16orf82
23	16563155	16663037	+	ENSOART00000028158	23	16561940	16622680	-	ENSOARG00000005245
14	47264766	47268694	-	ENSOART00000028970	14	47268592	47295214	+	ENSOARG00000005552	SPINT2
19	59617359	59650468	-	ENSOART00000028700	19	59534391	59622085	+	ENSOARG00000005578	MGLL
7	16999332	17151120	+	ENSOART00000028724	7	17027909	17028008	-	ENSOARG00000011651
19	58969136	58984767	+	ENSOART00000028696	19	58969291	58969987	-	ENSOARG00000014347	H1FX
3	223872165	223873132	+	ENSOART00000028066	3	223878087	223892897	-	ENSOARG00000019806	PLXNB2
2	233790222	233795927	+	ENSOART00000027822	2	233796533	233824353	+	ENSOARG00000020873	RNF19B
21	43684592	43705027	+	ENSOART00000028107	21	43692682	43696794	-	ENSOARG00000004232	BRMS1
23	657339	807916	+	ENSOART00000028133	23	632700	657934	-	ENSOARG00000004163	CTDP1
X	126923470	126927153	-	ENSOART00000027327	X	126928342	127052215	+	ENSOARG00000002370	PCDH19
5	4518874	4520108	+	ENSOART00000027194	5	4507653	4523893	-	ENSOARG00000012054	SSBP4
3	583069	594862	+	ENSOART00000027896	3	601859	604726	-	ENSOARG00000001078
6	113538064	113688241	-	ENSOART00000028637	6	113521260	113577135	+	ENSOARG00000011903
22	49986606	49989066	-	ENSOART00000028805	22	49907654	50174743	+	ENSOARG00000016417
20	28404914	28415131	-	ENSOART00000028913	20	28408994	28410208	+	ENSOARG00000017144
3	57359214	57360025	+	ENSOART00000027956	3	57360888	57371209	-	ENSOARG00000020549	SFTPB
19	15439300	15440992	+	ENSOART00000028673	19	15434338	15434417	-	ENSOARG00000025034
10	5181920	5228820	+	ENSOART00000028262	10	5130186	5252428	-	ENSOARG00000006501
1	72035271	72059706	+	ENSOART00000027463	1	72028583	72028859	-	ENSOARG00000021622	7SK
22	40704641	40781301	+	ENSOART00000028791	22	40786269	40786345	-	ENSOARG00000024466	ZNRD1-AS1_2
18	67485887	67491638	-	ENSOART00000028482	18	67472340	67985124	+	ENSOARG00000007297	ZBTB42
3	1428153	1485459	+	ENSOART00000027904	3	1382754	1496634	-	ENSOARG00000002129	COL5A1
13	45539677	45543960	-	ENSOART00000028230	13	45553912	45554004	-	ENSOARG00000023571	U6
8	89752566	89756792	+	ENSOART00000029116	8	89747350	89768504	-	ENSOARG00000005037	THBS2
24	40413480	40551726	-	ENSOART00000027871	24	40472596	40484725	-	ENSOARG00000004504	AMZ1
1	261789776	261885079	-	ENSOART00000027575	1	261810910	261828889	+	ENSOARG00000011314	RRP1B
17	71986608	71987687	+	ENSOART00000027672	17	71881382	72067452	-	ENSOARG00000017566
3	217351703	217356106	+	ENSOART00000028038	3	217337774	217356704	-	ENSOARG00000018955	NFAM1
11	37420936	37423551	+	ENSOART00000028373	11	37412224	37415548	+	ENSOARG00000006872	HOXB9
6	91393629	91434054	-	ENSOART00000028623	6	91389432	91392900	-	ENSOARG00000017421	SOWAHB
6	112465507	112468678	-	ENSOART00000028633	6	112465536	112521495	+	ENSOARG00000011020
24	40973771	41091132	-	ENSOART00000027882	24	41045871	41066418	+	ENSOARG00000005349
9	59346013	59362356	+	ENSOART00000028558	9	58994976	59419535	+	ENSOARG00000009854	EXT1
10	42125297	42317391	+	ENSOART00000028307	10	42067984	42250042	-	ENSOARG00000015005
12	78780119	78935504	-	ENSOART00000027402	12	78933862	78935736	+	ENSOARG00000000111	SHISA4
1	129823290	129831506	+	ENSOART00000027507	1	129815693	129816773	-	ENSOARG00000015366
6	116483191	116488323	-	ENSOART00000028657	6	116490688	116506893	-	ENSOARG00000016268	IDUA
3	3245486	3331990	+	ENSOART00000027925	3	3275514	3312889	+	ENSOARG00000004768	NACC2
17	71986608	71987687	+	ENSOART00000027671	17	71881382	72067452	-	ENSOARG00000017566
9	14670100	14674050	+	ENSOART00000028522	9	14648229	14719519	-	ENSOARG00000002124	ADGRB1
14	46956958	47106327	+	ENSOART00000028968	14	46940538	46951654	-	ENSOARG00000005507	WDR87
5	35355006	35368975	+	ENSOART00000027211	5	35336445	35355119	-	ENSOARG00000002207	CLTB
1	104515794	104658975	+	ENSOART00000027488	1	104509458	104516210	-	ENSOARG00000004885	RIT1
17	67098729	67119131	+	ENSOART00000027632	17	67105432	67512072	-	ENSOARG00000002106	TTC28
11	20249878	20329579	+	ENSOART00000028360	11	20261666	20261775	-	ENSOARG00000023956	U6
24	29711792	29843090	+	ENSOART00000027854	24	29716071	29739127	-	ENSOARG00000010757
19	1425212	1433661	+	ENSOART00000028666	19	1383551	1633662	-	ENSOARG00000013919	NEK10
14	60449349	60450555	-	ENSOART00000029001	14	60434086	60448451	-	ENSOARG00000003164	NLRP13
22	18480529	18483075	+	ENSOART00000028773	22	18492933	18550422	+	ENSOARG00000011601	R3HCC1L
24	40590850	40620365	-	ENSOART00000027876	24	40603432	40611924	-	ENSOARG00000004992	LFNG
17	72031646	72084547	+	ENSOART00000027673	17	72036871	72061322	-	ENSOARG00000017885	TXNRD2
11	52833763	52836011	-	ENSOART00000028388	11	52828413	52829103	+	ENSOARG00000000175	SOCS3
4	116627841	116631899	-	ENSOART00000027181	4	116627216	116631149	+	ENSOARG00000006722	EN2
18	68448606	68552221	+	ENSOART00000028493	18	68448002	68449484	-	ENSOARG00000008862
10	85784525	85835217	-	ENSOART00000028342	10	85789037	85825590	+	ENSOARG00000007594	MCF2L
25	40921419	40993258	-	ENSOART00000028417	25	40904724	40915134	+	ENSOARG00000000499	OPN4
1	27103900	27108637	+	ENSOART00000027439	1	27075757	27104926	-	ENSOARG00000005825
3	84646173	84681092	-	ENSOART00000027970	3	84680680	84866029	+	ENSOARG00000008162	MAP4K3
5	50153402	50154695	-	ENSOART00000027220	5	50161383	50161496	-	ENSOARG00000024131	U4
23	330329	331108	-	ENSOART00000028132	23	328845	363505	+	ENSOARG00000004028	PARD6G
3	178934039	178937565	-	ENSOART00000028021	3	178926556	178937585	+	ENSOARG00000018657	APOL6
21	43226162	43274345	-	ENSOART00000028105	21	43215330	43226965	+	ENSOARG00000017840	OVOL1
14	59145329	59304631	+	ENSOART00000028986	14	59194502	59204546	-	ENSOARG00000001127
24	1656623	1682490	-	ENSOART00000027840	24	1667955	1668035	-	ENSOARG00000022260	snoR1
20	28123957	28140030	+	ENSOART00000028912	20	28146689	28151449	+	ENSOARG00000017006
2	33019437	33028116	-	ENSOART00000027715	2	33020098	33020809	+	ENSOARG00000003439
14	60468182	60472468	-	ENSOART00000029002	14	60463223	60466184	+	ENSOARG00000003197
17	70973518	70975904	+	ENSOART00000027653	17	70977046	70977139	+	ENSOARG00000004855
3	133303921	133335874	+	ENSOART00000028005	3	133329882	133333811	-	ENSOARG00000016773
14	59280177	59315938	+	ENSOART00000028987	14	59324527	59329457	+	ENSOARG00000001349	ISOC2
21	38212219	38235040	+	ENSOART00000028092	21	38239034	38247934	-	ENSOARG00000008256
3	569360	587086	+	ENSOART00000027895	3	581455	585846	-	ENSOARG00000001058	LCN12
4	99416839	99542254	-	ENSOART00000027163	4	99508852	99532363	-	ENSOARG00000009665	MTPN
3	2917465	2923957	-	ENSOART00000027922	3	2921205	2945924	+	ENSOARG00000003941	SEC16A
14	62523846	62535001	-	ENSOART00000029006	14	62517502	62522792	+	ENSOARG00000003831
7	57124666	57275633	+	ENSOART00000028738	7	57145755	57436036	+	ENSOARG00000020996	ATP8B4
5	17857815	17992134	-	ENSOART00000027205	5	17910322	17915929	-	ENSOARG00000012318	HMG20B
18	16105705	16183778	+	ENSOART00000028440	18	16183924	16783433	+	ENSOARG00000010742
12	48573124	48625091	+	ENSOART00000027375	12	48571510	48625093	-	ENSOARG00000000230	SKI
X	118457155	118457912	+	ENSOART00000027318	X	118276771	118457912	-	ENSOARG00000017903	TMEM164
19	58685722	58686814	+	ENSOART00000028694	19	58687597	58694608	+	ENSOARG00000002529
17	12837001	12840634	-	ENSOART00000027593	17	12848825	12883750	+	ENSOARG00000009303	OTUD4
14	22034553	22038508	-	ENSOART00000028952	14	22039730	22039844	+	ENSOARG00000021760	5S_rRNA
3	104922351	104927420	-	ENSOART00000027987	3	104836201	105202681	+	ENSOARG00000014329
12	77920131	77921048	+	ENSOART00000027393	12	77891232	77911837	+	ENSOARG00000018072
4	94319239	94326518	+	ENSOART00000027160	4	94290574	94429804	-	ENSOARG00000005694	COPG2
23	9564614	9617909	+	ENSOART00000028145	23	9566948	9574356	+	ENSOARG00000005040	DSEL
11	29060348	29062262	+	ENSOART00000028365	11	29027984	29055065	-	ENSOARG00000011486	MYH1
12	646700	793221	-	ENSOART00000027331	12	662003	667966	+	ENSOARG00000001728	OPTC
15	53943047	53943572	+	ENSOART00000028870	15	53916085	53943572	-	ENSOARG00000012702	THAP12
3	3005588	3006413	-	ENSOART00000027923	3	2979686	3001287	+	ENSOARG00000004360	SNAPC4
1	17971642	18117954	-	ENSOART00000027436	1	17985089	18054141	+	ENSOARG00000000454	PTPRF
1	101427256	101524132	-	ENSOART00000027481	1	101428171	101432992	+	ENSOARG00000000245
18	67287519	67305825	-	ENSOART00000028481	18	67310933	67312939	-	ENSOARG00000007170
10	69698773	69701603	+	ENSOART00000028323	10	69698191	69699844	-	ENSOARG00000000906
10	35861314	36006374	-	ENSOART00000028300	10	35862424	35885746	+	ENSOARG00000013729	LATS2
8	77841008	77843498	-	ENSOART00000029107	8	77848628	77848897	+	ENSOARG00000004124
3	220210401	220211969	+	ENSOART00000028042	3	220093323	220213264	+	ENSOARG00000019420	ATXN10
1	93070415	93074909	+	ENSOART00000027475	1	93077217	93139453	-	ENSOARG00000020238	IGSF3
15	21187581	21201521	+	ENSOART00000028852	15	21178598	21181564	+	ENSOARG00000014014
1	259817257	259843280	+	ENSOART00000027574	1	259770140	259808471	-	ENSOARG00000010334	TMPRSS2
22	50019725	50039007	-	ENSOART00000028808	22	49907654	50174743	+	ENSOARG00000016417
1	215729275	215814381	-	ENSOART00000027545	1	215817904	215818447	+	ENSOARG00000014756
1	257214007	257215000	+	ENSOART00000027573	1	257214570	257216388	-	ENSOARG00000009448
1	163581125	163587857	-	ENSOART00000027516	1	163587877	163614296	+	ENSOARG00000018109
19	59772391	59775970	+	ENSOART00000028702	19	59779653	59812304	-	ENSOARG00000006895	PODXL2
14	61547587	61565500	+	ENSOART00000029004	14	61557298	61561618	-	ENSOARG00000003623
19	60371755	60377515	-	ENSOART00000028707	19	60380993	60394319	+	ENSOARG00000008294	UROC1
3	108802883	108807540	+	ENSOART00000027990	3	108814589	108815243	+	ENSOARG00000016632
2	233757233	233764831	+	ENSOART00000027821	2	233762554	233762633	-	ENSOARG00000024540
26	5716749	5725417	-	ENSOART00000028820	26	5709866	5711644	+	ENSOARG00000006413
19	60305453	60307235	+	ENSOART00000028706	19	60240295	60369242	+	ENSOARG00000007996
3	23494276	23495455	-	ENSOART00000027941	3	23499491	23835462	-	ENSOARG00000016340	NBAS
1	118805800	118931927	-	ENSOART00000027495	1	118772625	118820422	+	ENSOARG00000012639
2	810370	894848	+	ENSOART00000027687	2	826446	918784	-	ENSOARG00000005304	MYT1L
10	80667469	80714618	-	ENSOART00000028328	10	80684581	80684781	+	ENSOARG00000021550	DAOA-AS1_2
1	102070357	102078969	-	ENSOART00000027485	1	102082960	102083194	-	ENSOARG00000025193
7	10418947	10481314	-	ENSOART00000028717	7	10467799	10467904	-	ENSOARG00000022676	SNORA72
4	85470575	85474765	-	ENSOART00000027156	4	85474173	85499847	+	ENSOARG00000018132	ING3
21	48407831	48410876	-	ENSOART00000028113	21	48401235	48415380	+	ENSOARG00000002880	TRPM5
3	1984341	1985408	+	ENSOART00000027913	3	1992532	2011865	+	ENSOARG00000002692	BRD3
3	110363351	110364893	-	ENSOART00000027991	3	110364382	110364781	+	ENSOARG00000016660
6	115327068	115335740	+	ENSOART00000028645	6	115325106	115341560	-	ENSOARG00000014948	SH3BP2
13	66742131	66744776	+	ENSOART00000028246	13	66754361	66785791	+	ENSOARG00000018736	BPI
3	134982573	135079431	-	ENSOART00000028007	3	135060786	135060917	+	ENSOARG00000021303	SNORA38
4	116619527	116623655	-	ENSOART00000027180	4	116627216	116631149	+	ENSOARG00000006722	EN2
3	657335	660937	-	ENSOART00000027897	3	647158	648634	-	ENSOARG00000001120
X	77639866	77643487	-	ENSOART00000027290	X	77628045	77639416	-	ENSOARG00000006822	PLXNB3
4	1846719	1914730	+	ENSOART00000027107	4	1897027	1920963	-	ENSOARG00000013350
17	39083865	39085362	+	ENSOART00000027609	17	39081066	39082121	-	ENSOARG00000001549
1	115359832	115523110	+	ENSOART00000027494	1	115469536	115521351	-	ENSOARG00000011401	RXRG
X	24505814	24508135	-	ENSOART00000027270	X	24506455	24510497	+	ENSOARG00000017882
2	159475810	159552022	+	ENSOART00000027782	2	159524384	159524493	+	ENSOARG00000024851	5S_rRNA
2	184979038	185169369	-	ENSOART00000027793	2	185179097	185242117	+	ENSOARG00000013052	GLI2
3	110400422	110405033	-	ENSOART00000027992	3	110404005	110404296	+	ENSOARG00000016672	ATXN7L3B
17	3621721	3719234	-	ENSOART00000027587	17	3709972	3710079	+	ENSOARG00000022469	U6
4	2195141	2302469	+	ENSOART00000027110	4	2296953	2306116	+	ENSOARG00000013503
24	37647344	37673039	-	ENSOART00000027865	24	37674921	37675116	-	ENSOARG00000017922
3	150809444	150979162	+	ENSOART00000028012	3	150961728	150976981	-	ENSOARG00000000866	SLC35E3
1	522173	679187	-	ENSOART00000027411	1	496774	513650	-	ENSOARG00000017936	ANO7
X	79145819	79301662	+	ENSOART00000027292	X	79258495	79266413	-	ENSOARG00000008580	CNGA2
18	66302708	66307716	+	ENSOART00000028476	18	66251072	66299780	+	ENSOARG00000004978	TRAF3
10	69537633	69546189	-	ENSOART00000028322	10	69541563	69541670	+	ENSOARG00000023815	5S_rRNA
5	2415893	2426231	+	ENSOART00000027189	5	2318365	2447777	+	ENSOARG00000004646	TRIM11
11	61283298	61284970	+	ENSOART00000028401	11	61179476	61484369	-	ENSOARG00000015593	CEP112
19	46750970	46910233	-	ENSOART00000028682	19	46851185	46851279	-	ENSOARG00000024376	U6
12	78939952	78982616	-	ENSOART00000027408	12	78973626	78985034	+	ENSOARG00000000239
X	53341458	53346181	+	ENSOART00000027281	X	53341677	53345480	-	ENSOARG00000012563
14	59279018	59284165	+	ENSOART00000028990	14	59270507	59270614	-	ENSOARG00000022266	U6
X	81897021	81951666	+	ENSOART00000027295	X	81656194	82026131	-	ENSOARG00000009528	AFF2
6	116805685	116807320	+	ENSOART00000028660	6	116797486	116805066	-	ENSOARG00000016707
11	54738795	54740870	-	ENSOART00000028394	11	54733431	54740870	+	ENSOARG00000008892	MRPL38
12	78533853	78566392	-	ENSOART00000027398	12	78545090	78548204	+	ENSOARG00000018728
17	69057570	69061534	+	ENSOART00000027636	17	69054602	69068157	-	ENSOARG00000008214	PES1
24	40717988	40722193	-	ENSOART00000027878	24	40723206	40743657	-	ENSOARG00000005081
1	29218964	29236721	+	ENSOART00000027440	1	29167372	29337730	-	ENSOARG00000007665	USP24
17	62195705	62200769	+	ENSOART00000027626	17	62187054	62190676	-	ENSOARG00000011805
26	5716749	5725417	-	ENSOART00000028821	26	5709866	5711644	+	ENSOARG00000006413
2	38831585	38957512	-	ENSOART00000027718	2	38893733	38893852	+	ENSOARG00000022287	5S_rRNA
11	20316026	20329051	+	ENSOART00000028361	11	20329391	20426865	+	ENSOARG00000006793	TAOK1
14	53982349	53985799	-	ENSOART00000028978	14	53958023	53978273	+	ENSOARG00000011581	C19orf68
3	144477168	144527177	-	ENSOART00000028009	3	144527675	144529560	+	ENSOARG00000019800
24	40840319	40906649	-	ENSOART00000027880	24	40841996	40848050	+	ENSOARG00000005341	MRM2
6	90957955	90959072	+	ENSOART00000028622	6	90874664	90952433	-	ENSOARG00000017181	CCDC158
3	15709939	15711783	-	ENSOART00000027935	3	15710136	15711497	+	ENSOARG00000014622	SOX11
4	2498744	2599693	+	ENSOART00000027111	4	2540672	2540995	+	ENSOARG00000013506
6	115335329	115339099	+	ENSOART00000028646	6	115325106	115341560	-	ENSOARG00000014948	SH3BP2
13	53357365	53499994	+	ENSOART00000028236	13	53455205	53461499	+	ENSOARG00000010950	PTK6
8	7230883	7250283	-	ENSOART00000029065	8	6991691	7259520	+	ENSOARG00000007187	BCKDHB
21	48423940	48582497	+	ENSOART00000028114	21	48425697	48433056	-	ENSOARG00000003182	CD81
10	76524317	76534759	-	ENSOART00000028325	10	76523511	76523604	-	ENSOARG00000017226
2	98598273	98598966	+	ENSOART00000027751	2	98597620	98598718	-	ENSOARG00000008968
2	211101108	211297568	+	ENSOART00000027811	2	210980870	211103075	-	ENSOARG00000019193
X	611569	615597	+	ENSOART00000027254	X	599168	608881	+	ENSOARG00000007618	IL3RA
17	69413174	69414609	-	ENSOART00000027637	17	69405618	69424069	+	ENSOARG00000009091
1	65619139	65732215	+	ENSOART00000027460	1	65625201	65634761	-	ENSOARG00000015072
2	125816905	125821410	+	ENSOART00000027767	2	125821051	125821255	-	ENSOARG00000019602	HSBP1
18	44025255	44026309	+	ENSOART00000028461	18	44016641	44094936	-	ENSOARG00000006876	BAZ1A
15	48748512	48763302	-	ENSOART00000028867	15	48739035	48741173	+	ENSOARG00000000629
12	78533853	78549359	-	ENSOART00000027399	12	78545090	78548204	+	ENSOARG00000018728
6	103742053	103743466	-	ENSOART00000028625	6	103748585	103752884	+	ENSOARG00000007216	CYTL1
3	223888904	223903339	+	ENSOART00000028071	3	223909933	223931248	-	ENSOARG00000019824	DENND6B
3	3564481	3676554	+	ENSOART00000027927	3	3596806	3602008	-	ENSOARG00000005175
7	78429628	78430923	+	ENSOART00000028749	7	78423923	78424422	+	ENSOARG00000021188
3	223796391	223802814	-	ENSOART00000028068	3	223792926	223798462	+	ENSOARG00000019735	PANX2
21	41633710	41670040	+	ENSOART00000028098	21	41622617	41630259	+	ENSOARG00000004179	OTUB1
11	41007223	41010916	+	ENSOART00000028379	11	41006476	41009391	-	ENSOARG00000015961	KRTAP16-1
5	2273914	2373981	+	ENSOART00000027188	5	2274015	2274396	-	ENSOARG00000001474	HIST3H2BB
4	113111151	113112925	-	ENSOART00000027175	4	113115933	113144145	-	ENSOARG00000003345	GBX1
3	223902469	223906170	+	ENSOART00000028072	3	223909933	223931248	-	ENSOARG00000019824	DENND6B
13	53835332	53838784	-	ENSOART00000028237	13	53803604	53831421	+	ENSOARG00000011917	DIDO1
3	1759106	1790250	-	ENSOART00000027910	3	1774350	1780422	-	ENSOARG00000002508
19	49698588	49704350	-	ENSOART00000028684	19	49701258	49705538	+	ENSOARG00000008693	CISH
17	62618648	62619815	-	ENSOART00000027629	17	62600482	62620320	+	ENSOARG00000013118	ACADS
5	18848126	18849701	+	ENSOART00000027206	5	18847026	18848494	-	ENSOARG00000014083	OAZ1
24	41650868	41652939	+	ENSOART00000027889	24	41627020	41649086	-	ENSOARG00000006057	DNAAF5
14	59424259	59580894	-	ENSOART00000028992	14	59426322	59433448	+	ENSOARG00000001515	TMEM150B
7	6833657	6933488	-	ENSOART00000028713	7	6872660	6902361	-	ENSOARG00000016818	POC5
20	27152579	27156546	-	ENSOART00000028910	20	27158546	27158756	+	ENSOARG00000008853
21	48777726	48878909	-	ENSOART00000028120	21	48807474	48809405	-	ENSOARG00000003897	SYT8
26	36267681	36284334	-	ENSOART00000028842	26	36251152	36292925	+	ENSOARG00000003777	HGSNAT
3	2878615	2887333	-	ENSOART00000027921	3	2785361	2941930	+	ENSOARG00000003795
11	40159757	40312440	-	ENSOART00000028376	11	40159757	40172203	+	ENSOARG00000014119	RARA
21	6805481	6809351	+	ENSOART00000028075	21	6801446	6844671	+	ENSOARG00000003994	CTSC
21	48606991	48608548	+	ENSOART00000028118	21	48608034	48608104	-	ENSOARG00000024209	H19_1
14	23102468	23275357	-	ENSOART00000028953	14	23096987	23099929	+	ENSOARG00000018027	IRX6
3	170699102	170755055	+	ENSOART00000028016	3	170755190	170793415	+	ENSOARG00000015467	DRAM1
4	61564958	61569078	+	ENSOART00000027144	4	61558071	61558151	-	ENSOARG00000023542
X	5332771	5523201	+	ENSOART00000027258	X	5406545	5406650	+	ENSOARG00000021852	U6
16	70675259	70729492	-	ENSOART00000029046	16	70680222	70693307	-	ENSOARG00000015862	SLC9A3
4	113085239	113104158	-	ENSOART00000027172	4	113056506	113112538	+	ENSOARG00000003209	AGAP3
4	113208234	113213701	+	ENSOART00000027176	4	113207128	113216907	-	ENSOARG00000003916	SMARCD3
16	20948868	20959017	-	ENSOART00000029011	16	20953862	20953968	+	ENSOARG00000021951	U6
4	111728442	111827559	+	ENSOART00000027169	4	111802117	111829406	-	ENSOARG00000000284	ZNF777
X	40647513	40680573	-	ENSOART00000027275	X	40680224	40760099	+	ENSOARG00000003052	MAOA
2	49498791	49500679	+	ENSOART00000027725	2	49497395	49499491	-	ENSOARG00000011193	FOXE1
22	22414653	22415794	-	ENSOART00000028776	22	22407871	22423339	+	ENSOARG00000001529	TRIM8
17	70668873	70827897	-	ENSOART00000027650	17	70712274	70721017	-	ENSOARG00000013730	GGT5
8	89151398	89159792	+	ENSOART00000029115	8	89150175	89155341	-	ENSOARG00000005007	DACT2
9	14117785	14149052	-	ENSOART00000028516	9	14098351	14162256	+	ENSOARG00000000808	ZC3H3
3	92539811	92543337	+	ENSOART00000027976	3	92431318	92539588	-	ENSOARG00000011111	TGFA
5	9660558	9708688	-	ENSOART00000027197	5	9635629	9660161	+	ENSOARG00000006228	ADGRL1
3	223573984	223579907	+	ENSOART00000028064	3	223285058	223590857	+	ENSOARG00000019587
X	95051298	95092619	-	ENSOART00000027304	X	95100666	95122183	+	ENSOARG00000011981	FAM122B
19	51545009	51558252	+	ENSOART00000028687	19	51566236	51569729	-	ENSOARG00000001969	BAC5
15	19931319	19950311	+	ENSOART00000028850	15	19943924	19975032	+	ENSOARG00000013370	FDX1
17	70495491	70501242	-	ENSOART00000027644	17	70486908	70488178	+	ENSOARG00000013056	C22orf15
25	35217988	35225370	+	ENSOART00000028415	25	35214534	35222729	-	ENSOARG00000010115
17	34045214	34048697	+	ENSOART00000027604	17	34048619	34052039	-	ENSOARG00000017093	SPRY1
5	15627784	15652591	-	ENSOART00000027202	5	15612990	15622883	+	ENSOARG00000005599	DENND1C
2	208644639	208651490	+	ENSOART00000027809	2	208629603	208637059	-	ENSOARG00000018885	METTL21A
21	49239349	49334414	-	ENSOART00000028126	21	49324529	49327337	-	ENSOARG00000005542
5	78673826	78682818	+	ENSOART00000027230	5	78632206	78673050	-	ENSOARG00000015301	ACOT12
1	270928863	271050083	-	ENSOART00000027585	1	270981334	270981410	+	ENSOARG00000021535
3	133771333	133828106	-	ENSOART00000028006	3	133799935	133812021	+	ENSOARG00000017063	KRT82
17	70994292	71060132	+	ENSOART00000027654	17	70977052	71056714	-	ENSOARG00000014555
4	77838003	77841108	+	ENSOART00000027152	4	77592532	77851748	-	ENSOARG00000017240	HECW1
11	52673398	52679981	-	ENSOART00000028387	11	52680019	52775989	+	ENSOARG00000004141
14	59145329	59315938	+	ENSOART00000028985	14	59194502	59204546	-	ENSOARG00000001127
22	50826785	50829290	-	ENSOART00000028814	22	50815909	50829827	+	ENSOARG00000001302	TUBGCP2
24	20439749	20506782	-	ENSOART00000027848	24	20444895	20445519	+	ENSOARG00000016298
24	35523579	35531832	+	ENSOART00000027862	24	35524300	35526763	-	ENSOARG00000015270	TRIM56
6	114605314	114608068	-	ENSOART00000028640	6	114434318	114616982	-	ENSOARG00000013314
24	35522355	35531832	+	ENSOART00000027861	24	35524300	35526763	-	ENSOARG00000015270	TRIM56
X	103591198	103593096	+	ENSOART00000027310	X	103586888	103586968	-	ENSOARG00000022628
25	43189831	43194143	+	ENSOART00000028420	25	43153938	43189726	-	ENSOARG00000001990	DRGX
18	43886773	44003096	+	ENSOART00000028460	18	43886126	43886290	-	ENSOARG00000024804	U1
23	16763372	16923865	+	ENSOART00000028159	23	16833448	16949097	+	ENSOARG00000005249
1	123103168	123137359	+	ENSOART00000027497	1	123121951	123122116	-	ENSOARG00000000688
5	90392871	90401227	-	ENSOART00000027239	5	90397737	90406529	+	ENSOARG00000016709	NR2F1
12	5568063	5590169	-	ENSOART00000027335	12	5569158	5587832	+	ENSOARG00000008900
12	78854695	79053579	-	ENSOART00000027404	12	79008317	79012328	+	ENSOARG00000000544	ELF3
20	44598187	44602546	-	ENSOART00000028929	20	44602286	44618637	+	ENSOARG00000016395	TFAP2A
12	78236082	78238032	+	ENSOART00000027395	12	78229557	78231256	+	ENSOARG00000018490
11	54096209	54271589	-	ENSOART00000028392	11	54085289	54098581	+	ENSOARG00000006700
1	262688358	262829604	+	ENSOART00000027576	1	262782250	262786587	-	ENSOARG00000012283
19	59259819	59261696	-	ENSOART00000028699	19	59243764	59257755	+	ENSOARG00000004795
20	39954382	39958154	-	ENSOART00000028923	20	39931396	39950751	-	ENSOARG00000012390
12	54382911	54387801	-	ENSOART00000027380	12	54337547	54408838	+	ENSOARG00000013897	TNN
7	61937798	62039205	+	ENSOART00000028743	7	61937979	61964478	+	ENSOARG00000021040	SLC30A4
5	57737928	57804381	-	ENSOART00000027222	5	57750710	57751970	+	ENSOARG00000014352	ADRB2
6	21543996	21718880	-	ENSOART00000028588	6	21484073	21564709	+	ENSOARG00000010861	TACR3
1	126221576	126227724	-	ENSOART00000027504	1	126215068	126216061	-	ENSOARG00000014818
14	894046	895437	+	ENSOART00000028936	14	883620	887125	+	ENSOARG00000004715
11	54225863	54263405	-	ENSOART00000028393	11	54214478	54217512	-	ENSOARG00000006890	PRCD
3	174577385	174723159	+	ENSOART00000028018	3	174698570	174706146	-	ENSOARG00000017359	CKAP4
8	55394412	55396285	-	ENSOART00000029097	8	55401858	55401953	-	ENSOARG00000024462
21	49653728	49657052	+	ENSOART00000028128	21	49653789	49658605	-	ENSOARG00000007888	PKP3
2	89005765	89097118	-	ENSOART00000027745	2	89105721	89106513	+	ENSOARG00000014395
5	4220018	4309765	+	ENSOART00000027192	5	4297747	4303457	-	ENSOARG00000011300	KLHL26
23	47034889	47190729	-	ENSOART00000028182	23	47033419	47034442	-	ENSOARG00000003563
21	32330203	32378008	-	ENSOART00000028087	21	32338294	32363628	+	ENSOARG00000013767	IGSF9B
23	58662011	58723449	+	ENSOART00000028193	23	58607674	58840406	-	ENSOARG00000005777	CCBE1
7	99135922	99257062	+	ENSOART00000028766	7	99016994	99210993	-	ENSOARG00000003519	TTC7B
1	111381715	111526818	-	ENSOART00000027491	1	111240151	111462621	+	ENSOARG00000010418	ATF6
25	43997371	44012571	+	ENSOART00000028421	25	43956609	43996375	-	ENSOARG00000002819	ALOX5
18	68054660	68059241	+	ENSOART00000028489	18	68056934	68057795	+	ENSOARG00000007893
3	223791998	223793165	-	ENSOART00000028067	3	223792926	223798462	+	ENSOARG00000019735	PANX2
3	176756244	176766234	-	ENSOART00000028019	3	176761676	176770592	+	ENSOARG00000018263
1	123331824	123342291	-	ENSOART00000027499	1	123291576	123378480	-	ENSOARG00000014162
12	77614424	77642026	-	ENSOART00000027391	12	77609721	77623057	+	ENSOARG00000016750	C1orf106
12	522718	678684	+	ENSOART00000027330	12	662003	667966	+	ENSOARG00000001728	OPTC
6	115729632	115914024	-	ENSOART00000028649	6	115719134	115724677	+	ENSOARG00000015260
13	41135500	41273769	-	ENSOART00000028226	13	41136304	41141631	+	ENSOARG00000005257	GZF1
21	48777726	48870217	-	ENSOART00000028121	21	48807474	48809405	-	ENSOARG00000003897	SYT8
24	31053455	31074351	+	ENSOART00000027856	24	31075077	31075176	+	ENSOARG00000022333	U6
3	2080050	2161571	+	ENSOART00000027916	3	1442981	2818577	-	ENSOARG00000002277
14	45452015	45457298	-	ENSOART00000028963	14	45457737	45466643	+	ENSOARG00000004906	HAUS5
2	197366310	197367335	+	ENSOART00000027799	2	197340548	197367335	-	ENSOARG00000014750	STK17B
3	171842415	171845741	+	ENSOART00000028017	3	171847537	171847701	-	ENSOARG00000022058	U1
17	68037945	68085072	+	ENSOART00000027633	17	68090069	68116401	+	ENSOARG00000003642	EWSR1
6	114605314	114610566	-	ENSOART00000028639	6	114434318	114616982	-	ENSOARG00000013314
17	61944687	62006129	+	ENSOART00000027625	17	61935602	61959962	-	ENSOARG00000010650
9	14238958	14244600	-	ENSOART00000028519	9	14239690	14247640	+	ENSOARG00000001251	TOP1MT
1	75582199	75603803	+	ENSOART00000027466	1	75479721	75582781	-	ENSOARG00000017654	PLPPR5
14	48658662	48739254	-	ENSOART00000028972	14	48739974	48755322	+	ENSOARG00000006462	MAP3K10
10	51156342	51158175	+	ENSOART00000028315	10	51139302	51358374	+	ENSOARG00000015818	LMO7
6	116888364	116892246	-	ENSOART00000028663	6	116890481	116894747	+	ENSOARG00000016816	MFSD7
1	61873238	61893271	+	ENSOART00000027455	1	61725160	61873396	-	ENSOARG00000014319	DDAH1
15	80604315	80648389	-	ENSOART00000028888	15	80646030	80674032	+	ENSOARG00000014284	GLB1L2
X	77185294	77187295	+	ENSOART00000027288	X	77179297	77183958	-	ENSOARG00000004623	GDI1
12	78873777	78886087	-	ENSOART00000027405	12	78762057	78878846	+	ENSOARG00000018937	NAV1
12	77881995	77901353	-	ENSOART00000027392	12	77891232	77911837	+	ENSOARG00000018072
8	89765586	89823411	+	ENSOART00000029117	8	89747350	89768504	-	ENSOARG00000005037	THBS2
6	112738280	112739129	-	ENSOART00000028634	6	112657723	112740466	+	ENSOARG00000011238	KIAA0232
12	78017780	78023195	+	ENSOART00000027394	12	78016125	78016350	+	ENSOARG00000004346	RABIF
12	78358666	78359866	+	ENSOART00000027396	12	78357956	78358060	+	ENSOARG00000022518	U6
15	78000680	78005646	-	ENSOART00000028885	15	78013262	78020638	+	ENSOARG00000009962
1	91111	96882	+	ENSOART00000027409	1	79925	87689	+	ENSOARG00000017587	PDCD1
1	101330814	101357657	+	ENSOART00000027479	1	101329721	101333508	-	ENSOARG00000021095	CRNN
22	50121007	50162409	-	ENSOART00000028809	22	49907654	50174743	+	ENSOARG00000016417
2	30627369	30678908	-	ENSOART00000027712	2	30619564	30684920	+	ENSOARG00000008578	PTCH1
13	53863348	53868719	+	ENSOART00000028238	13	53839503	53856163	+	ENSOARG00000012065	TCFL5
20	25687643	25888178	-	ENSOART00000028902	20	25774089	25783626	-	ENSOARG00000016610	HLA-DRA
2	475257	618945	+	ENSOART00000027685	2	481422	485096	-	ENSOARG00000005219	TMEM18
1	1970370	2157301	-	ENSOART00000027418	1	2120142	2202342	+	ENSOARG00000018722	HDAC4
3	1476798	1477426	+	ENSOART00000027905	3	1382754	1496634	-	ENSOARG00000002129	COL5A1
14	60259414	60261145	+	ENSOART00000028998	14	60263226	60268704	-	ENSOARG00000002753
5	14582692	14726264	-	ENSOART00000027201	5	14583655	14615467	+	ENSOARG00000003587	CERS4
15	32313809	32688064	+	ENSOART00000028857	15	32360605	32360678	-	ENSOARG00000023609
11	43574624	43576847	-	ENSOART00000028382	11	43577962	43583176	-	ENSOARG00000008221
1	102589866	102629631	+	ENSOART00000027486	1	102588384	102590222	-	ENSOARG00000000674	S100A2
2	203865596	203866807	+	ENSOART00000027803	2	203840108	203896455	-	ENSOARG00000017716	ICA1L
10	36260719	36269661	-	ENSOART00000028301	10	36252999	36253785	+	ENSOARG00000017073	GJB6
13	56795869	56916181	+	ENSOART00000028241	13	56841394	56841499	-	ENSOARG00000023512	GNAS-AS1_1
3	9450972	9525539	+	ENSOART00000027929	3	9528004	9714678	-	ENSOARG00000012636	MVB12B
24	38964477	39079933	+	ENSOART00000027869	24	39087520	39135075	-	ENSOARG00000003652	FOXK1
4	4828595	4946526	-	ENSOART00000027118	4	4644212	4844442	+	ENSOARG00000013596	COBL
11	18889700	18920631	+	ENSOART00000028357	11	18877131	18882832	+	ENSOARG00000016020
3	14791829	14933668	+	ENSOART00000027933	3	14692291	14881164	+	ENSOARG00000014594
1	119133329	119308013	+	ENSOART00000027496	1	119195552	119205035	+	ENSOARG00000012673	RCAN1
X	77196545	77198409	+	ENSOART00000027289	X	77185294	77193872	-	ENSOARG00000004743	ATP6AP1
12	24082988	24108601	-	ENSOART00000027359	12	24111380	24142038	-	ENSOARG00000013364	HHIPL2
17	43839967	44012775	-	ENSOART00000027612	17	43799018	43879312	+	ENSOARG00000008678
7	99211461	99401354	+	ENSOART00000028767	7	99304657	99481423	-	ENSOARG00000003572	RPS6KA5
2	72456762	72567306	+	ENSOART00000027735	2	72453867	72454200	+	ENSOARG00000008538
6	115566940	115604131	+	ENSOART00000028648	6	115571370	115571477	-	ENSOARG00000023466	U6
2	78854156	78866031	+	ENSOART00000027737	2	78866245	78866356	-	ENSOARG00000024259	5S_rRNA
10	8709263	8786349	+	ENSOART00000028272	10	8705862	8862855	-	ENSOARG00000006683
9	37917874	38082193	+	ENSOART00000028538	9	37775457	38082193	-	ENSOARG00000015885	TOX
2	102811625	102899881	-	ENSOART00000027753	2	102876396	103277001	+	ENSOARG00000015074	MSRA
6	116949716	116952533	+	ENSOART00000028664	6	116941055	116941379	+	ENSOARG00000008606
X	125822204	125823413	-	ENSOART00000027325	X	125818790	125820620	-	ENSOARG00000010134	ARMCX2
2	49498791	49506319	+	ENSOART00000027724	2	49497395	49499491	-	ENSOARG00000011193	FOXE1
24	40562524	40564555	-	ENSOART00000027874	24	40571284	40593681	+	ENSOARG00000004887	TTYH3
17	71695822	71831732	+	ENSOART00000027667	17	71682365	71685859	-	ENSOARG00000017085
24	29309746	29489513	+	ENSOART00000027853	24	29489167	29489437	-	ENSOARG00000010813
22	14970715	15052778	-	ENSOART00000028771	22	14980040	14980147	+	ENSOARG00000022812	U6
14	50701620	50891922	+	ENSOART00000028975	14	50806363	50810258	+	ENSOARG00000008759
21	49991313	49994063	+	ENSOART00000028129	21	49991385	50002612	-	ENSOARG00000009361
9	14281299	14286827	+	ENSOART00000028518	9	14170905	14305514	+	ENSOARG00000000914
19	51196705	51225747	-	ENSOART00000028685	19	51217880	51226160	+	ENSOARG00000016718	UQCRC1
11	42168057	42214877	-	ENSOART00000028380	11	42166003	42170404	+	ENSOARG00000002687
20	25835019	25888178	-	ENSOART00000028903	20	25829991	25840656	+	ENSOARG00000017101
22	49957765	49966847	-	ENSOART00000028803	22	49907654	50174743	+	ENSOARG00000016417
15	74143283	74144441	-	ENSOART00000028881	15	74141408	74161801	+	ENSOARG00000002525	MAPK8IP1
17	22063313	22120771	+	ENSOART00000027598	17	22102407	22102480	-	ENSOARG00000023562	U6
17	71661881	71663507	-	ENSOART00000027664	17	71651300	71663507	+	ENSOARG00000016994	SMPD4
17	71225797	71292372	-	ENSOART00000027657	17	71243171	71243275	+	ENSOARG00000021592	U6
1	99473908	99478623	+	ENSOART00000027478	1	99481497	99481691	+	ENSOARG00000020822
5	4104460	4213753	+	ENSOART00000027191	5	4106371	4136646	-	ENSOARG00000010739	UPF1
X	6075309	6081207	+	ENSOART00000027259	X	6080487	6080579	-	ENSOARG00000024048
21	40066231	40080034	+	ENSOART00000028095	21	40081839	40084698	+	ENSOARG00000014748
18	68246267	68250581	+	ENSOART00000028491	18	68260501	68268003	+	ENSOARG00000008607	BTBD6
18	1049660	1059936	+	ENSOART00000028425	18	1065440	1065533	+	ENSOARG00000023037	SNORD116
12	41312989	41316656	+	ENSOART00000027370	12	41299270	41313662	-	ENSOARG00000005335	PGD
15	28859996	29026216	+	ENSOART00000028854	15	28853589	28880952	-	ENSOARG00000011455	DDX6
14	55612017	55659437	-	ENSOART00000028980	14	55655983	55659437	+	ENSOARG00000014019	EMC10
11	52895984	52899693	+	ENSOART00000028390	11	52907986	52913409	+	ENSOARG00000005372
3	1613669	1618194	+	ENSOART00000027908	3	1442981	2818577	-	ENSOARG00000002277
18	57968070	57970704	-	ENSOART00000028469	18	57960987	57961824	-	ENSOARG00000014482
16	70842532	70846169	-	ENSOART00000029050	16	70835825	70837933	-	ENSOARG00000015928	TPPP
24	41319930	41325481	-	ENSOART00000027884	24	41326052	41336099	+	ENSOARG00000005708
15	49855711	49857599	+	ENSOART00000028868	15	49845464	49883384	-	ENSOARG00000003626	NUMA1
9	40070348	40079483	+	ENSOART00000028546	9	40070603	40071005	-	ENSOARG00000020192
12	78878447	78886087	-	ENSOART00000027406	12	78762057	78878846	+	ENSOARG00000018937	NAV1
2	247878394	247914967	+	ENSOART00000027833	2	247799244	247905031	-	ENSOARG00000010812	ARHGEF10L
5	41141858	41143692	-	ENSOART00000027216	5	41130027	41135698	+	ENSOARG00000011459	EFNA2
4	40164547	40177100	-	ENSOART00000027137	4	39952748	40157229	+	ENSOARG00000016894	SEMA3C
5	90385179	90394493	-	ENSOART00000027238	5	90397737	90406529	+	ENSOARG00000016709	NR2F1
1	109264962	109270297	+	ENSOART00000027490	1	109267605	109271242	-	ENSOARG00000008097
2	50388291	50508316	-	ENSOART00000027726	2	50450350	50450422	+	ENSOARG00000022918
3	223569079	223570263	-	ENSOART00000028063	3	223554395	223560306	+	ENSOARG00000019646	CRELD2
9	13780054	13901786	-	ENSOART00000028511	9	13812105	13844427	+	ENSOARG00000015846	PLEC
8	67100492	67101639	-	ENSOART00000029102	8	67091859	67091940	+	ENSOARG00000022200
13	39679336	39688962	-	ENSOART00000028218	13	39589709	39669590	+	ENSOARG00000004116	KIZ
5	84432691	84542717	+	ENSOART00000027235	5	84426552	84432433	+	ENSOARG00000015978
14	880737	882835	-	ENSOART00000028935	14	883620	887125	+	ENSOARG00000004715
24	38605283	38610715	-	ENSOART00000027867	24	38500497	38610327	+	ENSOARG00000002775	RNF216
22	21180453	21188252	+	ENSOART00000028775	22	21191376	21191459	-	ENSOARG00000021809
2	27154701	27308031	-	ENSOART00000027709	2	27195122	27195229	-	ENSOARG00000022278	U6
1	101761095	101772449	-	ENSOART00000027483	1	101751167	101751476	+	ENSOARG00000006502
23	2435676	2583677	-	ENSOART00000028142	23	2427279	2427413	+	ENSOARG00000021546	SNORA70
8	20432807	20473151	-	ENSOART00000029068	8	20417055	20540268	+	ENSOARG00000008842	ROS1
24	40561695	40565703	+	ENSOART00000027873	24	40571284	40593681	+	ENSOARG00000004887	TTYH3
1	36969480	37040346	-	ENSOART00000027441	1	37007311	37007818	-	ENSOARG00000010031
16	41097944	41213255	-	ENSOART00000029024	16	41125220	41181881	+	ENSOARG00000012233	ZFR
2	47122189	47127695	-	ENSOART00000027723	2	47123637	47130529	+	ENSOARG00000010820
3	59831961	59834182	-	ENSOART00000027960	3	59841798	59848492	-	ENSOARG00000020843	IL36B
3	1516949	1531301	+	ENSOART00000027906	3	1442981	2818577	-	ENSOARG00000002277
21	48487892	48508977	+	ENSOART00000028116	21	48486275	48504223	-	ENSOARG00000003347	TSPAN32
13	73793227	73799852	-	ENSOART00000028250	13	73805250	73809565	+	ENSOARG00000006087
4	94322671	94326518	+	ENSOART00000027161	4	94290574	94429804	-	ENSOARG00000005694	COPG2
16	70982404	70983690	-	ENSOART00000029052	16	70983951	71013492	+	ENSOARG00000016131
3	1984341	1985408	+	ENSOART00000027914	3	1992532	2011865	+	ENSOARG00000002692	BRD3
24	228210	228899	-	ENSOART00000027836	24	232717	235731	+	ENSOARG00000011577	PDIA2
3	212520515	212568418	+	ENSOART00000028035	3	212427275	212792889	+	ENSOARG00000013089	CACNA1C
16	65721775	65726964	+	ENSOART00000029036	16	65280194	65721184	-	ENSOARG00000014702	ADCY2
11	22203534	22209062	+	ENSOART00000028363	11	22216133	22242979	-	ENSOARG00000012454	MYO1C
4	4677783	4679883	-	ENSOART00000027117	4	4621555	4771457	+	ENSOARG00000013596	COBL
2	136213088	136218543	+	ENSOART00000027770	2	136225511	136275286	-	ENSOARG00000001187	ITGA6
9	13638564	13655514	-	ENSOART00000028509	9	13644835	13644962	-	ENSOARG00000024434	SCARNA15
3	2668565	2670572	+	ENSOART00000027919	3	1442981	2818577	-	ENSOARG00000002277
1	1039060	1164690	+	ENSOART00000027416	1	913684	1189808	-	ENSOARG00000018428
5	14569423	14634733	-	ENSOART00000027200	5	14583655	14615467	+	ENSOARG00000003587	CERS4
2	1725891	1771388	+	ENSOART00000027692	2	1721899	1788209	-	ENSOARG00000005339	TSSC1
20	33873122	34063718	-	ENSOART00000028919	20	33932580	33932691	+	ENSOARG00000022764	U6
9	578017	579937	-	ENSOART00000028501	9	580522	580684	+	ENSOARG00000020130
7	15566219	15575434	-	ENSOART00000028720	7	15546149	15578788	+	ENSOARG00000018567	SPESP1
14	59165351	59166538	-	ENSOART00000028988	14	59143093	59156376	-	ENSOARG00000001091	U2AF2
21	48872154	49009414	-	ENSOART00000028123	21	48872427	48873916	+	ENSOARG00000003938
12	78592695	78595254	-	ENSOART00000027400	12	78591680	78596742	+	ENSOARG00000018755	TNNI1
6	116826887	116831975	+	ENSOART00000028661	6	116816990	116817494	-	ENSOARG00000016735
5	31921123	31935371	+	ENSOART00000027210	5	31819801	31921872	-	ENSOARG00000000722	HSD17B4
X	49702552	49814007	-	ENSOART00000027279	X	49712512	49742308	+	ENSOARG00000008936	KDM5C
3	163025308	163029420	+	ENSOART00000028015	3	163003143	163016643	+	ENSOARG00000009586	ANKRD52
3	2018022	2203956	-	ENSOART00000027915	3	1992532	2011865	+	ENSOARG00000002692	BRD3
10	42124168	42250042	+	ENSOART00000028306	10	42067984	42250042	-	ENSOARG00000015005
15	43200725	43213145	-	ENSOART00000028859	15	43214782	43223062	+	ENSOARG00000014065	C11orf16
20	7198199	7388197	-	ENSOART00000028892	20	7260802	7272764	-	ENSOARG00000007573
9	14674912	14677038	-	ENSOART00000028523	9	14648229	14719519	-	ENSOARG00000002124	ADGRB1
19	52173404	52175515	-	ENSOART00000028688	19	52141742	52192036	+	ENSOARG00000003881	SCAP
26	31708916	31714456	-	ENSOART00000028837	26	31712569	31747885	+	ENSOARG00000000851	ADGRA2
17	70473261	70487209	+	ENSOART00000027643	17	70486908	70488178	+	ENSOARG00000013056	C22orf15
16	70677405	70791094	-	ENSOART00000029047	16	70680222	70693307	-	ENSOARG00000015862	SLC9A3
17	17669435	17673568	-	ENSOART00000027595	17	17510864	17690533	+	ENSOARG00000012912	MAML3
2	81398970	81564319	-	ENSOART00000027741	2	81450819	81451168	-	ENSOARG00000021802	7SK
11	52845988	52980516	+	ENSOART00000028389	11	52928709	52934658	-	ENSOARG00000005456	BIRC5
4	92615706	92636868	-	ENSOART00000027158	4	92639862	92656029	-	ENSOARG00000002831	IMPDH1
21	48386607	48418330	-	ENSOART00000028112	21	48425697	48433056	-	ENSOARG00000003182	CD81
12	78421129	78422101	+	ENSOART00000027397	12	78428446	78474159	-	ENSOARG00000018573
3	103581030	103585295	-	ENSOART00000027986	3	103584794	103591016	+	ENSOARG00000013735	ANKRD39
3	62462471	62524665	-	ENSOART00000027962	3	62438089	62462469	-	ENSOARG00000000993	EVA1A
4	113111151	113112925	-	ENSOART00000027174	4	113115933	113144145	-	ENSOARG00000003345	GBX1
4	7868798	7870786	-	ENSOART00000027121	4	7873875	8511553	+	ENSOARG00000016384	CDK14
13	62036134	62076362	-	ENSOART00000028244	13	61852120	62088249	+	ENSOARG00000006272
8	45307554	45359566	+	ENSOART00000029083	8	45307554	45359566	-	ENSOARG00000012275
14	9763081	9919673	+	ENSOART00000028941	14	9751849	9760506	+	ENSOARG00000009792	OSGIN1
24	38600241	38735793	-	ENSOART00000027866	24	38641177	38641649	+	ENSOARG00000003011
17	44590630	44785361	+	ENSOART00000027615	17	44600539	44605161	-	ENSOARG00000011688	NOC4L
X	102012555	102104798	+	ENSOART00000027308	X	101994033	102087849	-	ENSOARG00000013665
1	102589934	102629631	+	ENSOART00000027487	1	102588384	102590222	-	ENSOARG00000000674	S100A2
7	45065915	45069003	+	ENSOART00000028735	7	45065916	45066177	-	ENSOARG00000000886
15	46101738	46118606	-	ENSOART00000028863	15	46117039	46118407	+	ENSOARG00000018681	PRKCDBP
X	76828384	76859568	-	ENSOART00000027287	X	76836614	76837937	+	ENSOARG00000006338
2	247799735	247857211	+	ENSOART00000027831	2	247799244	247905031	-	ENSOARG00000010812	ARHGEF10L
1	229563881	229741892	-	ENSOART00000027555	1	229614733	229614860	+	ENSOARG00000023170	SNORA70
2	158647891	158699668	-	ENSOART00000027781	2	158708496	158721790	+	ENSOARG00000009320	MMADHC
7	99078967	99100391	+	ENSOART00000028765	7	99016994	99210993	-	ENSOARG00000003519	TTC7B
4	91714475	91717538	+	ENSOART00000027157	4	91691544	91713342	-	ENSOARG00000001711	ZNF800
17	22879343	23023967	-	ENSOART00000027602	17	22713160	22977742	-	ENSOARG00000014454
X	27544592	27552233	+	ENSOART00000027272	X	27539341	27544902	-	ENSOARG00000018019	NR0B1
1	123135538	123236862	-	ENSOART00000027498	1	123135538	123144867	+	ENSOARG00000014148
17	70641859	70678262	-	ENSOART00000027647	17	70485565	70682788	+	ENSOARG00000012898	CABIN1
15	15443814	15446923	-	ENSOART00000028849	15	15443729	15446923	+	ENSOARG00000009780
11	54738856	54740870	-	ENSOART00000028395	11	54733431	54740870	+	ENSOARG00000008892	MRPL38
9	8583	16683	+	ENSOART00000028500	9	14040	17171	-	ENSOARG00000010766
13	20370129	20373691	-	ENSOART00000028203	13	20372177	20811742	+	ENSOARG00000000344	PLXDC2
9	14580181	14589093	-	ENSOART00000028520	9	14550245	14656183	-	ENSOARG00000001840	PSCA
3	96107289	96115335	+	ENSOART00000027978	3	96112241	96113508	+	ENSOARG00000012443
17	71692283	71794016	+	ENSOART00000027665	17	71682365	71685859	-	ENSOARG00000017085
5	73225898	73407613	-	ENSOART00000027227	5	73400345	73400447	+	ENSOARG00000022052	U6
3	1532102	1540721	-	ENSOART00000027907	3	1442981	2818577	-	ENSOARG00000002277
1	9942615	10006272	+	ENSOART00000027433	1	9935480	9942909	-	ENSOARG00000019439	SFPQ
14	59951959	60020147	+	ENSOART00000028993	14	59949703	59956818	-	ENSOARG00000002385
8	90495295	90500901	-	ENSOART00000029121	8	90486342	90492981	-	ENSOARG00000005108	DLL1
3	105639623	105644340	-	ENSOART00000027988	3	105646826	105646902	-	ENSOARG00000022916
10	23816392	23844336	+	ENSOART00000028292	10	23828363	23828756	+	ENSOARG00000006035
9	14080787	14082779	-	ENSOART00000028515	9	14086276	14090320	-	ENSOARG00000000576	GSDMD
13	35921376	35932229	-	ENSOART00000028214	13	35934577	35998635	+	ENSOARG00000016067	MKX
12	62613981	62615810	-	ENSOART00000027383	12	62399209	62610955	-	ENSOARG00000000968	NMNAT2
6	115325075	115335740	+	ENSOART00000028644	6	115325106	115341560	-	ENSOARG00000014948	SH3BP2
20	18753983	18754927	-	ENSOART00000028897	20	18753067	18885263	+	ENSOARG00000010358	RUNX2
15	32664040	32681917	-	ENSOART00000028858	15	32665933	32666545	+	ENSOARG00000017078
1	245254733	245307064	-	ENSOART00000027560	1	245274032	245274134	+	ENSOARG00000024565	U6
10	85856434	85857865	-	ENSOART00000028346	10	85862183	85878020	-	ENSOARG00000007949	PCID2
21	43215824	43232397	-	ENSOART00000028104	21	43215330	43226965	+	ENSOARG00000017840	OVOL1
10	13054584	13059607	-	ENSOART00000028283	10	13066974	13100696	+	ENSOARG00000007376	TNFSF11
10	13374290	13375798	+	ENSOART00000028284	10	13383354	13469069	-	ENSOARG00000007427	EPSTI1
22	49878157	49925021	+	ENSOART00000028801	22	49895092	49918519	+	ENSOARG00000016262	LRRC27
4	2498744	2593595	+	ENSOART00000027112	4	2540672	2540995	+	ENSOARG00000013506
22	38677014	38798788	+	ENSOART00000028788	22	38724102	38747128	+	ENSOARG00000003029	BAG3
19	59758459	59761062	-	ENSOART00000028701	19	59765041	59766117	+	ENSOARG00000006771	KLF15
12	68769976	68771790	+	ENSOART00000027384	12	68727653	68764976	-	ENSOARG00000009827	VASH2
14	59293392	59294874	+	ENSOART00000028991	14	59267339	59289535	-	ENSOARG00000001268	SSC5D
15	77938574	78097877	+	ENSOART00000028884	15	77948388	77965571	-	ENSOARG00000009735	SLC43A1
12	78934328	79049714	-	ENSOART00000027403	12	79008317	79012328	+	ENSOARG00000000544	ELF3
2	30627369	30666693	-	ENSOART00000027713	2	30619564	30684920	+	ENSOARG00000008578	PTCH1
3	220536740	220562808	+	ENSOART00000028047	3	220572596	220572680	+	ENSOARG00000022906	oar-let-7b
18	67827685	67869950	-	ENSOART00000028486	18	67818336	67832188	+	ENSOARG00000007483	INF2
3	179334842	179355619	+	ENSOART00000028022	3	179324266	179324887	+	ENSOARG00000018682
18	67971878	67983427	-	ENSOART00000028487	18	67472340	67985124	+	ENSOARG00000007297	ZBTB42
1	63677967	63681370	-	ENSOART00000027457	1	63675847	63675996	-	ENSOARG00000022338	SNORA62
21	48432429	48562231	+	ENSOART00000028115	21	48425697	48433056	-	ENSOARG00000003182	CD81
3	1690527	1699560	+	ENSOART00000027909	3	1694450	1718246	-	ENSOARG00000002366	RXRA
2	240664670	240666358	+	ENSOART00000027827	2	240668664	240668769	-	ENSOARG00000023821	U6
3	136890447	136930083	-	ENSOART00000028008	3	136928127	136929972	+	ENSOARG00000018884
10	7669505	7836271	+	ENSOART00000028267	10	7670211	7885837	-	ENSOARG00000006647
1	123359523	123378720	+	ENSOART00000027500	1	123364510	123378489	-	ENSOARG00000014162
15	29716480	29740207	+	ENSOART00000028856	15	29723179	29727861	+	ENSOARG00000016404
1	263400447	263418759	-	ENSOART00000027580	1	263365063	263422969	+	ENSOARG00000012584	COL18A1
1	213668262	213714898	+	ENSOART00000027544	1	213693024	213705327	-	ENSOARG00000020751	TMEM212
19	33849361	33852892	-	ENSOART00000028680	19	33852130	34140194	+	ENSOARG00000010433	SUCLG2
22	12928105	13033141	+	ENSOART00000028770	22	12927038	12931053	-	ENSOARG00000016224	PPP1R3C
7	85197664	85199917	+	ENSOART00000028750	7	85199376	85201614	-	ENSOARG00000002269	IRF2BPL
24	34830625	34857935	+	ENSOART00000027859	24	34631866	34950962	-	ENSOARG00000014629	CUX1
11	47855122	47855701	+	ENSOART00000028383	11	47788872	47856498	-	ENSOARG00000014649	TEX2
11	37101219	37105271	+	ENSOART00000028372	11	37058897	37099743	-	ENSOARG00000006509	IGF2BP1
22	20846625	20894753	-	ENSOART00000028774	22	20903276	20947340	+	ENSOARG00000015788	SLF2
22	23900154	23956533	-	ENSOART00000028777	22	23908268	23916771	+	ENSOARG00000007504
24	41305623	41306831	-	ENSOART00000027883	24	41293205	41318025	+	ENSOARG00000005576	INTS1
23	24834901	24907414	-	ENSOART00000028168	23	24847533	24849396	+	ENSOARG00000006031
12	78878447	78886087	-	ENSOART00000027407	12	78762057	78878846	+	ENSOARG00000018937	NAV1
24	40820043	40828219	-	ENSOART00000027879	24	40834594	40838542	-	ENSOARG00000005314	NUDT1
7	8239581	8395732	-	ENSOART00000028714	7	8403792	8455395	-	ENSOARG00000017055	WDR41
8	27791049	27846901	-	ENSOART00000029070	8	27828942	27867331	+	ENSOARG00000010461	PPIL6
3	921264	1057121	+	ENSOART00000027898	3	954696	957211	+	ENSOARG00000001831	LCN1
7	15566219	15570337	-	ENSOART00000028721	7	15546149	15578788	+	ENSOARG00000018567	SPESP1
17	71385149	71387121	-	ENSOART00000027659	17	71342387	71402085	-	ENSOARG00000015779
26	5716749	5726462	-	ENSOART00000028819	26	5709866	5711644	+	ENSOARG00000006413
13	54065898	54071567	+	ENSOART00000028240	13	54057809	54057885	-	ENSOARG00000021823
14	46957564	47106327	+	ENSOART00000028969	14	46940538	46951654	-	ENSOARG00000005507	WDR87
17	71059435	71061903	+	ENSOART00000027655	17	70977052	71056714	-	ENSOARG00000014555
18	67614332	67615500	-	ENSOART00000028483	18	67472340	67985124	+	ENSOARG00000007297	ZBTB42
24	10232182	10300719	+	ENSOART00000027844	24	10233247	10241054	-	ENSOARG00000006664	LITAF
24	40462328	40463477	-	ENSOART00000027872	24	40472596	40484725	-	ENSOARG00000004504	AMZ1
10	85816717	85837826	-	ENSOART00000028344	10	85789037	85825590	+	ENSOARG00000007594	MCF2L
23	39017582	39139529	+	ENSOART00000028179	23	39034547	39035132	+	ENSOARG00000003917
19	51248553	51383219	-	ENSOART00000028686	19	51259830	51260166	+	ENSOARG00000014171	UCN2
3	2115091	2161571	+	ENSOART00000027917	3	1442981	2818577	-	ENSOARG00000002277
17	66974820	66976941	-	ENSOART00000027631	17	66984854	67041769	-	ENSOARG00000001903	PITPNB
3	15456894	15626449	+	ENSOART00000027934	3	15591304	15592081	+	ENSOARG00000019363
18	67776750	67843343	+	ENSOART00000028485	18	67818336	67832188	+	ENSOARG00000007483	INF2
17	72057510	72084547	+	ENSOART00000027674	17	72036871	72061322	-	ENSOARG00000017885	TXNRD2
19	59095743	59139872	-	ENSOART00000028698	19	59075285	59087520	+	ENSOARG00000004090
13	35930398	35934238	-	ENSOART00000028215	13	35934577	35998635	+	ENSOARG00000016067	MKX
20	30663146	30666822	+	ENSOART00000028916	20	30657510	30657843	+	ENSOARG00000020057
17	70973518	70975904	+	ENSOART00000027652	17	70977046	70977139	+	ENSOARG00000004855
8	44561548	44655960	-	ENSOART00000029080	8	44665608	44666353	-	ENSOARG00000012243
22	50019725	50141449	-	ENSOART00000028807	22	49907654	50174743	+	ENSOARG00000016417
14	17465057	17466180	+	ENSOART00000028948	14	17464624	17614285	-	ENSOARG00000017044	ZNF423
14	52806573	52810109	-	ENSOART00000028977	14	52810350	52818431	+	ENSOARG00000010640
X	121614232	121615282	+	ENSOART00000027320	X	121553254	121614887	-	ENSOARG00000018913	RNF128
11	27948347	28114948	+	ENSOART00000028364	11	27976897	27976977	-	ENSOARG00000021451
5	31608702	31609412	-	ENSOART00000027209	5	31609682	31610772	+	ENSOARG00000000550
24	41799896	41832146	+	ENSOART00000027891	24	41797129	41830330	-	ENSOARG00000006178	FAM20C
24	22192110	22201388	-	ENSOART00000027849	24	22202338	22237519	+	ENSOARG00000017741	RBBP6
24	35123736	35257272	+	ENSOART00000027860	24	35124397	35319320	-	ENSOARG00000014711	COL26A1
2	132870897	132877353	+	ENSOART00000027768	2	132876250	132877353	-	ENSOARG00000017491	HOXD8
3	223678313	223873132	+	ENSOART00000028065	3	223665157	223696017	-	ENSOARG00000019680	TTLL8
3	223873909	223877790	-	ENSOART00000028070	3	223878087	223892897	-	ENSOARG00000019806	PLXNB2
12	40094868	40098008	+	ENSOART00000027368	12	40098699	40111080	-	ENSOARG00000000223	DRAXIN
17	70666175	70788318	+	ENSOART00000027649	17	70712274	70721017	-	ENSOARG00000013730	GGT5
21	31837175	31842900	-	ENSOART00000028086	21	31844390	32046759	+	ENSOARG00000013548	BARX2
11	51697014	51699134	+	ENSOART00000028385	11	51704268	51708362	+	ENSOARG00000002615	CBX4
7	15162720	15205354	-	ENSOART00000028719	7	15187915	15338481	+	ENSOARG00000018517	CORO2B
7	4210414	4303524	+	ENSOART00000028711	7	4210281	4210980	-	ENSOARG00000011532	TICAM2
14	60169048	60212864	+	ENSOART00000028995	14	60199406	60200917	+	ENSOARG00000002651
18	48601601	48649268	+	ENSOART00000028463	18	48601496	48602972	-	ENSOARG00000013821
14	45624023	45625091	-	ENSOART00000028964	14	45629035	45647868	-	ENSOARG00000005080	PRODH2
X	5239681	5523201	+	ENSOART00000027256	X	5406545	5406650	+	ENSOARG00000021852	U6
25	35215784	35225370	+	ENSOART00000028414	25	35214534	35222729	-	ENSOARG00000010115
X	62577682	62580286	-	ENSOART00000027283	X	62574246	62574314	-	ENSOARG00000023683	XIST_intron
11	50219647	50234794	-	ENSOART00000028384	11	50211685	50212510	+	ENSOARG00000018093	PPP1R27
8	23042587	23172457	-	ENSOART00000029069	8	23116028	23116212	-	ENSOARG00000021862
17	70457078	70468862	+	ENSOART00000027641	17	70470529	70483933	-	ENSOARG00000012676
24	41467425	41498595	+	ENSOART00000027885	24	41506718	41509417	+	ENSOARG00000005776	COX19
9	14198546	14286827	+	ENSOART00000028517	9	14206089	14216179	-	ENSOARG00000000962	RHPN1
12	68996914	68997668	-	ENSOART00000027385	12	68984007	68997135	+	ENSOARG00000010458	BATF3
14	55605266	55611656	-	ENSOART00000028979	14	55589309	55613257	+	ENSOARG00000013923	POLD1
14	60175226	60212864	+	ENSOART00000028996	14	60199406	60200917	+	ENSOARG00000002651
22	50130347	50592685	-	ENSOART00000028810	22	50174466	50174531	+	ENSOARG00000025139
17	71337607	71458137	+	ENSOART00000027658	17	71342387	71402085	-	ENSOARG00000015779
X	125777844	125780758	-	ENSOART00000027324	X	125779678	125780275	+	ENSOARG00000010096
1	6475164	6518681	-	ENSOART00000027429	1	6499872	6499952	+	ENSOARG00000023349	snoU2_19
2	55161530	55217512	-	ENSOART00000027727	2	55218905	55219021	-	ENSOARG00000021370
14	60259414	60261145	+	ENSOART00000028999	14	60263226	60268704	-	ENSOARG00000002753
4	1772662	1899512	+	ENSOART00000027106	4	1897027	1920963	-	ENSOARG00000013350
7	24113381	24119938	+	ENSOART00000028730	7	24056091	24257050	-	ENSOARG00000019796
9	43458218	43520637	-	ENSOART00000028550	9	43516866	43545070	+	ENSOARG00000017527	ADHFE1
24	40565956	40580901	-	ENSOART00000027875	24	40571284	40593681	+	ENSOARG00000004887	TTYH3
6	116483191	116488306	-	ENSOART00000028658	6	116490688	116506893	-	ENSOARG00000016268	IDUA
2	64417125	64417920	+	ENSOART00000027733	2	64376665	64436803	+	ENSOARG00000012805	TMEM2
3	36956865	36960147	-	ENSOART00000027945	3	36951046	36974263	+	ENSOARG00000019636	LBH
6	115019025	115108861	+	ENSOART00000028642	6	115003605	115009243	-	ENSOARG00000013807	MSANTD1
14	11828067	11908807	-	ENSOART00000028944	14	11871900	11872495	+	ENSOARG00000011615
2	43205222	43210162	+	ENSOART00000027720	2	43199880	43205105	+	ENSOARG00000010439	LGI3
17	70694837	70698565	-	ENSOART00000027648	17	70697091	70700653	+	ENSOARG00000013676
1	184664160	184685932	-	ENSOART00000027529	1	184627806	184668684	+	ENSOARG00000020086
11	37486143	37489184	-	ENSOART00000028374	11	37485211	37487210	+	ENSOARG00000007106	HOXB3
X	7393455	7479469	+	ENSOART00000027260	X	7439119	7444843	-	ENSOARG00000010616	CLDN34
14	55896527	55899530	-	ENSOART00000028982	14	55904219	55908942	+	ENSOARG00000014152	ACPT
9	13778614	13793928	+	ENSOART00000028510	9	13776294	13779067	-	ENSOARG00000015553	GRINA
18	59958120	60126952	-	ENSOART00000028472	18	59954671	59958934	+	ENSOARG00000016277	GSKIP
6	115762020	115765199	+	ENSOART00000028650	6	115769903	115781823	+	ENSOARG00000015302
3	132180518	132308558	-	ENSOART00000028004	3	132195892	132197652	+	ENSOARG00000016261
X	79340095	79346914	-	ENSOART00000027293	X	79350422	79414683	-	ENSOARG00000008639
6	115989553	115993085	-	ENSOART00000028652	6	115977706	115992338	+	ENSOARG00000015622	NELFA
3	223831335	223885365	+	ENSOART00000028069	3	223825055	223830358	+	ENSOARG00000019752
6	105402409	105441639	+	ENSOART00000028626	6	105393548	105393633	+	ENSOARG00000024502
14	52389906	52393264	+	ENSOART00000028976	14	52400707	52405854	-	ENSOARG00000010291	DMWD
4	61535328	61588704	-	ENSOART00000027142	4	61558071	61558151	-	ENSOARG00000023542
17	70520103	70522300	-	ENSOART00000027645	17	70485565	70682788	+	ENSOARG00000012898	CABIN1
3	978877	980084	-	ENSOART00000027901	3	982417	985474	+	ENSOARG00000001942	C9orf116
3	1797575	1804422	+	ENSOART00000027911	3	1785568	1791423	+	ENSOARG00000002519
3	2134757	2161571	-	ENSOART00000027918	3	1442981	2818577	-	ENSOARG00000002277
2	149553096	149714670	+	ENSOART00000027773	2	149687025	149714670	-	ENSOARG00000007604	DAPL1
9	50191852	50207515	-	ENSOART00000028553	9	50196487	50196591	-	ENSOARG00000022271	U6
11	62172692	62176634	-	ENSOART00000028404	11	62021988	62170110	-	ENSOARG00000015884	HELZ
2	125725807	125754038	+	ENSOART00000027766	2	125758276	125790085	+	ENSOARG00000016764	FRZB
1	263187515	263194039	+	ENSOART00000027579	1	263186374	263187643	-	ENSOARG00000015823
21	49449860	49504201	+	ENSOART00000028127	21	49499067	49499165	+	ENSOARG00000022890
17	71659504	71663507	-	ENSOART00000027663	17	71651300	71663507	+	ENSOARG00000016994	SMPD4
16	34794877	34821473	+	ENSOART00000029018	16	34789695	34789874	+	ENSOARG00000022447	U2
19	58942415	58953095	-	ENSOART00000028695	19	58926352	58947268	+	ENSOARG00000003751	COPG1
14	60259414	60261145	+	ENSOART00000028997	14	60263226	60268704	-	ENSOARG00000002753
18	66878551	66879744	-	ENSOART00000028480	18	66875078	66876452	-	ENSOARG00000013945	BAG5
24	38785015	38838983	-	ENSOART00000027868	24	38846761	38860141	-	ENSOARG00000003239	SLC29A4
21	44569609	44571902	-	ENSOART00000028108	21	44574457	44581882	-	ENSOARG00000011318	PPP1CA
1	187586051	187650171	+	ENSOART00000027530	1	187648336	187649686	-	ENSOARG00000002051	TUBA1C
17	71560276	71561805	-	ENSOART00000027660	17	71566009	71572931	-	ENSOARG00000016620
2	247868323	247870830	+	ENSOART00000027832	2	247799244	247905031	-	ENSOARG00000010812	ARHGEF10L
14	50471342	50473519	+	ENSOART00000028974	14	50456946	50464373	-	ENSOARG00000008432	CEACAM21
6	116768782	116774530	+	ENSOART00000028659	6	116761775	116785503	-	ENSOARG00000016644	UVSSA
22	29977289	29988220	-	ENSOART00000028779	22	29958470	30018452	+	ENSOARG00000009537
8	90488038	90493525	+	ENSOART00000029120	8	90486342	90492981	-	ENSOARG00000005108	DLL1
25	35023487	35210222	-	ENSOART00000028413	25	35024599	35037797	+	ENSOARG00000009924	ANXA11
14	61815608	61817431	+	ENSOART00000029005	14	61815608	61817431	-	ENSOARG00000003691
9	38811460	38972090	+	ENSOART00000028542	9	38775706	38843863	-	ENSOARG00000016001	CA8
21	41582151	41586158	+	ENSOART00000028097	21	41587841	41599811	+	ENSOARG00000004014	NAA40
11	19204597	19213456	+	ENSOART00000028358	11	19197914	19198021	+	ENSOARG00000023626	U6
25	25990988	26000911	-	ENSOART00000028410	25	25969196	26052207	+	ENSOARG00000005711	COL13A1
5	107849026	107855406	+	ENSOART00000027253	5	107832741	107841390	-	ENSOARG00000000226	STARD4
5	5017507	5057803	-	ENSOART00000027195	5	5009156	5012267	-	ENSOARG00000014457	RPL18A
23	2183648	2368997	-	ENSOART00000028141	23	2255850	2287490	+	ENSOARG00000004374
24	300575	303886	-	ENSOART00000027837	24	286045	292306	-	ENSOARG00000011866	TMEM8A
3	58719893	58737411	-	ENSOART00000027957	3	58719893	58739840	+	ENSOARG00000020762	THNSL2
17	22645441	22820539	+	ENSOART00000027599	17	22713160	22977742	-	ENSOARG00000014454
4	67498202	67653554	+	ENSOART00000027146	4	67491338	67491707	-	ENSOARG00000008467
17	34053295	34054454	+	ENSOART00000027605	17	34048619	34052039	-	ENSOARG00000017093	SPRY1
10	12422050	12423505	+	TCONS_00065295	10	12044911	12435823	-	ENSOARG00000007167	VWA8
13	72474677	72476490	+	TCONS_00127904	13	72459729	72469781	+	ENSOARG00000004019	TTPAL
1	115939536	115943756	+	TCONS_00043198	1	115877501	115939264	-	ENSOARG00000011526	TMCO1
5	55164990	55167620	+	TCONS_00486175	5	55164838	55166098	-	ENSOARG00000014320	GPR151
8	25899931	25903041	+	TCONS_00559299	8	25708336	25896168	+	ENSOARG00000009732	FYN
1	195615034	195620332	-	TCONS_00053229	1	195432375	195608284	+	ENSOARG00000020475	P3H2
13	63450594	63455307	-	TCONS_00124399	13	63462216	63470918	+	ENSOARG00000009982	DYNLRB1
10	29408848	29410911	+	TCONS_00073728	10	29275770	29457233	+	ENSOARG00000011616
24	39400104	39400907	+	TCONS_00360425	24	39315643	39568156	-	ENSOARG00000003856	SDK1
2	132843613	132847227	-	TCONS_00263655	2	132836521	132839849	-	ENSOARG00000017472	HOXD3
19	30651960	30656628	-	TCONS_00241939	19	30560186	30652063	+	ENSOARG00000009693	FOXP1
4	7881179	7883443	-	TCONS_00468501	4	7873875	8511553	+	ENSOARG00000016384	CDK14
3	100408000	100410150	+	TCONS_00421695	3	100410013	100502795	-	ENSOARG00000013285	NPAS2
17	17008266	17010318	-	TCONS_00205108	17	16966512	16999276	+	ENSOARG00000012717	CLGN
13	77517518	77520494	+	TCONS_00122498	13	77450039	77517204	+	ENSOARG00000013014	SLC9A8
10	49188082	49190324	+	TCONS_00070866	10	48967444	49491521	-	ENSOARG00000015513	KLF12
1	13367651	13377472	-	TCONS_00023120	1	13384555	13419705	-	ENSOARG00000019979	RHBDL2
1	115939536	115943756	+	TCONS_00043199	1	115877501	115939264	-	ENSOARG00000011526	TMCO1
17	28447107	28464106	-	TCONS_00205112	17	28468258	28717332	+	ENSOARG00000014865	SCLT1
20	20470795	20471513	+	TCONS_00302097	20	20461707	20508649	-	ENSOARG00000011638	TNFRSF21
JH923405.1	10	1761	+	TCONS_00583322	JH923405.1	10000	1780	-	ENSOARG00000017550
25	17810901	17811342	+	TCONS_00368085	25	17796368	17987675	+	ENSOARG00000004403	ARID5B
11	51234955	51237629	-	TCONS_00087720	11	51243367	51257814	-	ENSOARG00000000766	ENDOV
8	67703706	67721008	-	TCONS_00546640	8	67448965	67706755	+	ENSOARG00000001530	AIG1
7	98889752	98891583	-	TCONS_00522227	7	98883683	98887966	+	ENSOARG00000003492
2	219718713	219726502	+	TCONS_00298627	2	219734300	219774722	+	ENSOARG00000019716	CYP27A1
5	51284139	51285584	+	TCONS_00477457	5	51190659	51671936	+	ENSOARG00000001949	ARHGAP26
12	25631834	25632280	+	TCONS_00114092	12	25625694	25641246	+	ENSOARG00000016234	CNIH4
13	9598729	9599698	+	TCONS_00123901	13	9585801	9870250	-	ENSOARG00000011950	KIF16B
19	57645581	57646449	-	TCONS_00247022	19	57634589	57680153	-	ENSOARG00000000248	SLC6A6
9	13947564	13955495	-	TCONS_00563977	9	13924973	13945799	+	ENSOARG00000016348	SCRIB
17	46539244	46542101	+	TCONS_00212834	17	46531748	46533173	-	ENSOARG00000016494
3	146450374	146452006	+	TCONS_00421806	3	146417350	146452436	-	ENSOARG00000019913
1	170708351	170712577	-	TCONS_00047223	1	170634028	170912618	+	ENSOARG00000018829	BBX
2	10758505	10765033	-	TCONS_00260319	2	10775008	11005101	-	ENSOARG00000006478	KIAA1958
20	48511420	48515415	+	TCONS_00310229	20	48496562	48508914	+	ENSOARG00000018783	RPP40
8	60312	69741	+	TCONS_00555704	8	39634	60145	+	ENSOARG00000006136	MTO1
11	43952734	43959476	-	TCONS_00097594	11	43948434	43949625	-	ENSOARG00000000133	GJC1
6	3717938	3725114	+	TCONS_00508250	6	3728923	3729259	+	ENSOARG00000014734
25	27626708	27628554	-	TCONS_00372646	25	27415340	27820109	+	ENSOARG00000006661
21	25532131	25537227	-	TCONS_00320248	21	25535727	25536428	+	ENSOARG00000009475
20	17612769	17614568	-	TCONS_00307854	20	17614905	17615181	+	ENSOARG00000008387
20	36457627	36465752	+	TCONS_00303224	20	36412333	36492793	-	ENSOARG00000009655	E2F3
2	117085785	117091085	-	TCONS_00293261	2	117096555	117127247	+	ENSOARG00000016147	ERCC3
5	2325446	2327347	-	TCONS_00475893	5	2315836	2323331	+	ENSOARG00000004646	TRIM11
1	104453728	104476250	-	TCONS_00037579	1	104478481	104494757	+	ENSOARG00000004864	SYT11
JH921978.1	1056	1576	-	TCONS_00580419	JH921978.1	10000	6997	-	ENSOARG00000001669
19	16351774	16363519	-	TCONS_00236937	19	16371548	16373650	+	ENSOARG00000004629	ZNF502
4	31809669	31813989	+	TCONS_00450078	4	31800653	31800983	-	ENSOARG00000008174	RPL35
23	43631201	43648655	-	TCONS_00346926	23	43535984	43629299	+	ENSOARG00000002062
1	26164964	26169191	+	TCONS_00016452	1	26126957	26230771	-	ENSOARG00000004931	RAB3B
6	6764454	6764936	+	TCONS_00506127	6	6662391	6777153	+	ENSOARG00000016964	SEC24D
2	134872245	134916972	+	TCONS_00281527	2	134926164	134971836	+	ENSOARG00000000469	SP3
3	46004142	46006056	+	TCONS_00428578	3	45943375	46116851	-	ENSOARG00000020137	COMMD1
6	116849117	116863414	-	TCONS_00508568	6	116844194	116845890	-	ENSOARG00000016756
10	46997126	47004240	+	TCONS_00071316	10	46568963	46995144	-	ENSOARG00000015209
3	223551951	223553929	-	TCONS_00441655	3	223554395	223560306	+	ENSOARG00000019646	CRELD2
6	97326506	97334982	-	TCONS_00499643	6	97334784	97356066	+	ENSOARG00000001821	THAP9
8	29653044	29656068	+	TCONS_00548744	8	29529697	29677712	-	ENSOARG00000010989	SOBP
9	16216095	16217070	-	TCONS_00574058	9	16049979	16369216	+	ENSOARG00000004022	TRAPPC9
12	25548686	25554961	+	TCONS_00106547	12	25521376	25596859	-	ENSOARG00000016018	NVL
22	34863435	34863826	+	TCONS_00332467	22	34507409	35311829	+	ENSOARG00000015949	ATRNL1
19	49983781	49984635	+	TCONS_00242516	19	49980034	49982408	+	ENSOARG00000009664	HYAL1
6	26151191	26153511	-	TCONS_00501143	6	26076406	26229912	-	ENSOARG00000016347	RAP1GDS1
25	14059493	14060026	+	TCONS_00370866	25	13893891	14241869	+	ENSOARG00000004086	BICC1
9	42873331	42881307	-	TCONS_00568942	9	42876461	42925167	+	ENSOARG00000017075	MTFR1
4	111802153	111803011	+	TCONS_00457655	4	111802117	111829406	-	ENSOARG00000000284	ZNF777
2	246235023	246236220	-	TCONS_00280572	2	246238636	246262242	+	ENSOARG00000010013	EMC1
20	7726223	7726901	-	TCONS_00312801	20	7727595	7728984	+	ENSOARG00000015750	ZBTB9
26	6832724	6840799	-	TCONS_00385019	26	6753855	6844356	-	ENSOARG00000006813	VEGFC
JH922574.1	41866	42916	-	TCONS_00581764	JH922574.1	46850	48420	-	ENSOARG00000001150
6	90347052	90395025	+	TCONS_00499347	6	90388358	90388465	-	ENSOARG00000023993	U6
9	67458648	67459300	-	TCONS_00570552	9	67362233	67490064	+	ENSOARG00000012018	SYBU
11	41136361	41137332	-	TCONS_00096634	11	41117816	41140584	-	ENSOARG00000016568	K38
12	1216789	1239940	+	TCONS_00111076	12	1246744	1255861	+	ENSOARG00000002079	SOX13
2	144876037	144876776	-	TCONS_00252497	2	144828764	144956289	+	ENSOARG00000005930	FIGN
9	14248122	14252123	-	TCONS_00567742	9	14254604	14258286	-	ENSOARG00000001296	ZNF696
4	94217518	94221104	+	TCONS_00463032	4	94172755	94218526	-	ENSOARG00000005445	CEP41
10	69534844	69536324	-	TCONS_00072193	10	69541563	69541670	+	ENSOARG00000023815	5S_rRNA
5	78627752	78642591	+	TCONS_00483412	5	78614386	78622071	+	ENSOARG00000015219	ZCCHC9
5	80065728	80067606	-	TCONS_00480229	5	80060355	80060462	+	ENSOARG00000023464	U6
20	24697744	24698859	-	TCONS_00301013	20	24676021	24733132	-	ENSOARG00000014535	TRAM2
20	42376228	42378436	-	TCONS_00306598	20	42250177	42485827	-	ENSOARG00000013835	PHACTR1
14	1118658	1148276	+	TCONS_00148556	14	1120894	1138302	-	ENSOARG00000005163
14	18155012	18157016	-	TCONS_00158376	14	18158118	18219448	+	ENSOARG00000017199	ADCY7
11	54334103	54336521	-	TCONS_00089648	11	54344298	54354856	+	ENSOARG00000007258	UBE2O
18	44906080	44906655	-	TCONS_00225772	18	44895679	44942532	+	ENSOARG00000007853	BRMS1L
3	200010872	200012106	+	TCONS_00434825	3	200013217	200080446	+	ENSOARG00000020763	GUCY2C
17	10486794	10528200	+	TCONS_00206414	17	10416385	10482226	-	ENSOARG00000008169	EDNRA
1	104467550	104475091	-	TCONS_00037580	1	104478481	104494757	+	ENSOARG00000004864	SYT11
15	35555636	35558772	+	TCONS_00169019	15	35537488	36100232	+	ENSOARG00000005819	SOX6
3	195477758	195478737	-	TCONS_00429557	3	195381405	195505951	-	ENSOARG00000020496	PLEKHA5
2	73861543	73863564	-	TCONS_00252086	2	73866989	73940321	+	ENSOARG00000013648	UHRF2
17	54996005	55000535	-	TCONS_00209076	17	54972863	55017200	+	ENSOARG00000018772
5	51206895	51208637	-	TCONS_00488979	5	51190659	51671936	+	ENSOARG00000001949	ARHGAP26
3	163213539	163215793	-	TCONS_00416870	3	163224333	163235761	-	ENSOARG00000010565	IKZF4
6	2269899	2273504	+	TCONS_00500794	6	2276566	2293284	-	ENSOARG00000013574	TMA16
X	99312300	99319517	+	TCONS_00588728	X	99325095	99326052	-	ENSOARG00000009640
24	1568662	1570638	+	TCONS_00359856	24	1570295	1574441	-	ENSOARG00000017208	NTHL1
6	5942456	5951082	-	TCONS_00506358	6	5958975	6103828	+	ENSOARG00000016017	PDE5A
1	29052057	29054677	+	TCONS_00042972	1	29054528	29085788	-	ENSOARG00000007493	DHCR24
X	64639152	64639588	+	TCONS_00585678	X	64611725	64661127	+	ENSOARG00000018438	MAGT1
15	62976058	62976973	-	TCONS_00174617	15	62945040	63129406	-	ENSOARG00000018454	ABTB2
15	34713434	34716783	-	TCONS_00178285	15	34695789	34703990	-	ENSOARG00000003884
2	219831131	219832819	-	TCONS_00268531	2	219832765	219844940	+	ENSOARG00000019751	WNT10A
3	117174951	117178140	+	TCONS_00410806	3	117165906	117673453	-	ENSOARG00000015220	PPFIA2
8	80673863	80675761	+	TCONS_00548902	8	80649876	80939634	+	ENSOARG00000004263	ZDHHC14
14	18112445	18118842	+	TCONS_00153386	14	18124067	18124137	+	ENSOARG00000023746	snoU2-30
2	2810015	2810956	+	TCONS_00267481	2	2775351	2853981	+	ENSOARG00000005705	MEGF9
7	69749027	69750034	+	TCONS_00531288	7	69737970	69741086	-	ENSOARG00000021129	SIX1
1	15845959	15846659	+	TCONS_00046233	1	15830094	15885701	-	ENSOARG00000020378	HIVEP3
2	246180288	246181764	-	TCONS_00257165	2	246166833	246176548	-	ENSOARG00000009884	PQLC2
10	2545333	2546929	+	TCONS_00071901	10	2443220	2820005	+	ENSOARG00000006414	DIAPH3
10	46705488	46707476	+	TCONS_00066877	10	46568963	46995144	-	ENSOARG00000015209
4	106110127	106113619	-	TCONS_00450602	4	106110195	106111036	+	ENSOARG00000017696	TMEM139
4	44350424	44351849	+	TCONS_00446137	4	44138941	44360862	-	ENSOARG00000018805	FBXL13
3	163212543	163215462	-	TCONS_00394782	3	163224333	163235761	-	ENSOARG00000010565	IKZF4
2	132830532	132833077	+	TCONS_00259853	2	132836521	132839849	-	ENSOARG00000017472	HOXD3
26	36237630	36242588	+	TCONS_00379511	26	36243208	36252173	+	ENSOARG00000003777	HGSNAT
7	6774416	6776217	+	TCONS_00523408	7	6703647	6786501	+	ENSOARG00000016778	POLK
X	95746594	95756161	-	TCONS_00591116	X	95757541	96207020	+	ENSOARG00000012184	GPC3
8	31629367	31649401	-	TCONS_00559916	8	31622749	31815609	+	ENSOARG00000011331	PREP
7	55006497	55007040	+	TCONS_00525277	7	54908444	55033266	+	ENSOARG00000020941	MYO5A
26	25784952	25788676	-	TCONS_00381553	26	25766844	25805723	-	ENSOARG00000000139	PURG
2	2538301	2551573	-	TCONS_00256624	2	2450212	2539826	+	ENSOARG00000005582	C5
14	25450072	25456665	+	TCONS_00156571	14	25445081	25473829	-	ENSOARG00000001260	CSNK2A2
5	48690965	48704918	-	TCONS_00480169	5	48690510	48691110	+	ENSOARG00000013578	PURA
3	90634938	90635601	-	TCONS_00402127	3	90489031	90947819	-	ENSOARG00000010344	LTBP1
1	104328597	104330536	-	TCONS_00060003	1	104331175	104335187	+	ENSOARG00000004612	MSTO1
17	69547770	69556621	+	TCONS_00207211	17	69507905	69546320	+	ENSOARG00000009784	LIMK2
1	213265150	213265760	-	TCONS_00033324	1	213189220	213466453	-	ENSOARG00000020748	FNDC3B
24	2866504	2868450	+	TCONS_00358270	24	2860452	2864490	-	ENSOARG00000001732	ZNF597
2	63777712	63778980	-	TCONS_00281829	2	63751772	63962485	-	ENSOARG00000012755	GDA
18	68241278	68242265	-	TCONS_00221977	18	68248085	68282165	-	ENSOARG00000008460	BRF1
1	98460268	98486246	+	TCONS_00054946	1	98479120	98485834	-	ENSOARG00000020661
4	64364810	64366390	-	TCONS_00453209	4	64359062	64669363	+	ENSOARG00000007096	PDE1C
19	51497072	51497706	+	TCONS_00248331	19	51478735	51488000	+	ENSOARG00000000999	SPINK8
5	1341869	1355562	-	TCONS_00479978	5	1354365	1356036	+	ENSOARG00000003328
4	30950201	30952170	+	TCONS_00467770	4	30902393	31102682	-	ENSOARG00000011836	RAPGEF5
2	204386434	204387122	-	TCONS_00285310	2	204351523	204408250	-	ENSOARG00000018226	RAPH1
12	50564224	50566246	-	TCONS_00113280	12	50443341	50581585	-	ENSOARG00000010529	KAZN
3	138172900	138185405	-	TCONS_00398701	3	138181644	138182634	+	ENSOARG00000017690	OR10AD1
7	97076533	97077137	-	TCONS_00522219	7	97057627	97126110	-	ENSOARG00000003163	PTPN21
2	239302608	239303766	-	TCONS_00272285	2	239278908	239322378	-	ENSOARG00000004275	ARID1A
1	83976133	83977727	+	TCONS_00013043	1	83859140	84020431	+	ENSOARG00000018795	NTNG1
4	102057920	102061299	+	TCONS_00467857	4	101941198	102051242	+	ENSOARG00000010179	TRIM24
11	60816660	60821044	-	TCONS_00087763	11	60821410	60846838	-	ENSOARG00000015323	GNA13
3	132276249	132304702	-	TCONS_00407617	3	132314500	132315663	-	ENSOARG00000016271	HOXC4
JH923119.1	17426	17894	+	TCONS_00582970	JH923119.1	17795	19052	-	ENSOARG00000002883
3	121949566	121951089	-	TCONS_00435099	3	121940990	121975396	-	ENSOARG00000015393	RASSF9
11	61117651	61118491	-	TCONS_00084800	11	61113948	61139492	-	ENSOARG00000015486	AXIN2
X	109921057	109925492	-	TCONS_00589087	X	109935293	110053992	-	ENSOARG00000016570	IL13RA1
1	61997135	62003027	-	TCONS_00047018	1	62004818	62007353	+	ENSOARG00000014336	CYR61
17	63096335	63097847	+	TCONS_00214327	17	63068249	63091201	+	ENSOARG00000014606	TRPV4
18	40405812	40456109	-	TCONS_00222725	18	40457700	40470054	+	ENSOARG00000005504	COCH
8	27814086	27816224	-	TCONS_00550768	8	27816424	27825784	+	ENSOARG00000010373	MICAL1
12	1439007	1445761	+	TCONS_00116197	12	1450942	1452522	+	ENSOARG00000002556
14	25787343	25788168	-	TCONS_00149264	14	25725503	25781912	-	ENSOARG00000001567	CNOT1
7	96628821	96636231	+	TCONS_00542697	7	96636241	96637267	+	ENSOARG00000017573	GPR65
8	10976961	10978809	+	TCONS_00559767	8	10975072	10997537	+	ENSOARG00000007660	KIAA0408
12	2731238	2733608	+	TCONS_00116940	12	2724329	2738876	-	ENSOARG00000004234	SLC45A3
1	23052906	23057020	-	TCONS_00030919	1	23015340	23049895	-	ENSOARG00000004077	BEND5
20	18680636	18689332	-	TCONS_00308423	20	18310798	18706618	-	ENSOARG00000010300
17	67867085	67868160	+	TCONS_00202273	17	67876236	67876425	+	ENSOARG00000004793
24	36688565	36691878	-	TCONS_00360549	24	36692056	36699313	-	ENSOARG00000018482	ZSCAN25
7	80149898	80150569	+	TCONS_00529060	7	80048753	80190447	+	ENSOARG00000021199	SIPA1L1
23	58523716	58524376	-	TCONS_00346557	23	58515516	58538117	-	ENSOARG00000005734	LMAN1
20	12034122	12045112	-	TCONS_00308846	20	11877711	12103509	+	ENSOARG00000015151	ZFAND3
15	69548600	69550291	+	TCONS_00167474	15	69544902	69544978	-	ENSOARG00000024706
4	95236236	95239751	+	TCONS_00459980	4	95239603	95287750	-	ENSOARG00000006085
1	33251064	33287105	+	TCONS_00054804	1	33248218	33249157	-	ENSOARG00000009999	JUN
15	7859044	7859976	-	TCONS_00165536	15	7373979	7886227	-	ENSOARG00000007560	ARHGAP42
22	22065229	22066574	+	TCONS_00337780	22	22071401	22183730	+	ENSOARG00000017794	GBF1
2	84696787	84699203	-	TCONS_00297496	2	84290338	84688738	-	ENSOARG00000014059	BNC2
5	46965204	46969975	-	TCONS_00480157	5	46972868	46993265	-	ENSOARG00000015840	BRD8
13	32987196	33038507	-	TCONS_00133449	13	32852084	33050412	-	ENSOARG00000013971	ZEB1
12	26223742	26226840	+	TCONS_00112990	12	26197056	26745107	+	ENSOARG00000016755
6	30305868	30311585	-	TCONS_00509819	6	30292022	30307578	+	ENSOARG00000017685	HPGDS
3	2665087	2665794	+	TCONS_00425245	3	1442981	2818577	-	ENSOARG00000002277
X	117018915	117028933	-	TCONS_00601452	X	116952876	117034337	-	ENSOARG00000017633	ALG13
24	477294	483165	+	TCONS_00363239	24	474566	476250	-	ENSOARG00000012615	C16orf13
X	53456230	53459913	+	TCONS_00603532	X	53462042	53468846	-	ENSOARG00000012594	ZNF182
11	39382350	39390029	-	TCONS_00099483	11	39315576	39409307	-	ENSOARG00000010799	FBXL20
18	55192516	55219584	+	TCONS_00217221	18	55158709	55191595	-	ENSOARG00000012011	PPP4R3A
2	143738615	143739653	-	TCONS_00280449	2	143684184	143752953	+	ENSOARG00000005709	COBLL1
4	94339309	94342388	+	TCONS_00463036	4	94290574	94429804	-	ENSOARG00000005694	COPG2
X	122094218	122149084	-	TCONS_00606730	X	122106976	122108296	+	ENSOARG00000000436
1	171426357	171473080	+	TCONS_00046630	1	171357239	171426036	-	ENSOARG00000018897	IFT57
11	28642404	28642937	-	TCONS_00096580	11	28643240	28643339	-	ENSOARG00000021907	5S_rRNA
2	100476029	100477418	+	TCONS_00267732	2	100478512	100487115	-	ENSOARG00000014752	TOPORS
3	113921324	113922829	-	TCONS_00411435	3	113599364	113985981	+	ENSOARG00000014996	NAV3
3	168895548	168906119	-	TCONS_00411551	3	168906747	169093427	-	ENSOARG00000013294
8	15823905	15830103	-	TCONS_00561107	8	15807887	15823674	+	ENSOARG00000008218	SERINC1
5	26503379	26504366	+	TCONS_00477319	5	26492384	26595518	+	ENSOARG00000018623	ZNF608
11	34328144	34329750	+	TCONS_00099223	11	34332998	34359071	+	ENSOARG00000001684	PEMT
7	40406179	40407122	-	TCONS_00543478	7	40391714	40504372	-	ENSOARG00000020647	MAP4K5
23	48769075	48776207	-	TCONS_00350161	23	48779456	48799348	-	ENSOARG00000003809
19	43296570	43303435	-	TCONS_00244308	19	43152604	43292791	-	ENSOARG00000012724	FLNB
15	17506314	17506752	-	TCONS_00175219	15	17506432	17506501	+	ENSOARG00000021831
13	29450173	29450857	-	TCONS_00133446	13	29370929	29452944	-	ENSOARG00000008810	FAM188A
1	209840401	209841265	+	TCONS_00032830	1	209396857	210288092	-	ENSOARG00000020722	NAALADL2
5	38146253	38149020	+	TCONS_00483317	5	38101257	38145325	-	ENSOARG00000007509	ZNF496
19	43079689	43081044	-	TCONS_00246978	19	43044761	43093148	-	ENSOARG00000012475	ABHD6
8	48149727	48152630	-	TCONS_00555872	8	48158398	48165813	+	ENSOARG00000012863	SRSF12
13	1731906	1732932	+	TCONS_00131730	13	1577278	1971719	+	ENSOARG00000009536	PLCB4
3	149926191	149931308	+	TCONS_00387241	3	149915523	149925899	-	ENSOARG00000020314
5	10586544	10587091	-	TCONS_00484443	5	10568676	10630099	-	ENSOARG00000009535	NFIX
5	92334787	92336088	+	TCONS_00495673	5	92324086	92351003	-	ENSOARG00000017304	SPATA9
2	164627205	164629510	+	TCONS_00276574	2	164635824	164985339	+	ENSOARG00000009898	GTDC1
13	56833058	56859545	+	TCONS_00138837	13	56841394	56841499	-	ENSOARG00000023512	GNAS-AS1_1
2	202297335	202298278	+	TCONS_00271699	2	202291337	202291437	+	ENSOARG00000021281	U6
1	164155908	164157706	+	TCONS_00008870	1	164166533	164238255	-	ENSOARG00000018281	IMPG2
13	38011564	38015177	+	TCONS_00135270	13	38009844	38436495	+	ENSOARG00000001399	SLC24A3
17	28385561	28464109	-	TCONS_00214398	17	28468258	28717332	+	ENSOARG00000014865	SCLT1
5	2667413	2672713	-	TCONS_00487900	5	2674549	2675829	-	ENSOARG00000006226	GJC2
15	21004280	21006364	-	TCONS_00172228	15	21009690	21017209	+	ENSOARG00000013805	COLCA2
3	3359281	3360082	+	TCONS_00410460	3	3347080	3520344	+	ENSOARG00000004786	UBAC1
3	33917022	33943066	-	TCONS_00425932	3	33865398	33914630	+	ENSOARG00000019004	DPYSL5
1	153704146	153704797	-	TCONS_00035675	1	153695791	153719543	-	ENSOARG00000016976	VGLL3
3	97118349	97120583	-	TCONS_00389431	3	97097484	97144958	+	ENSOARG00000012948	FHL2
5	90942371	90943538	-	TCONS_00493963	5	90949923	90950337	-	ENSOARG00000010413
13	78250288	78254064	-	TCONS_00134842	13	78236075	78250828	+	ENSOARG00000013781	PARD6B
8	9359918	9370754	-	TCONS_00546571	8	9372574	9373336	+	ENSOARG00000019958	TPBG
2	234948064	234950549	+	TCONS_00260178	2	234938365	234945592	+	ENSOARG00000001240	PEF1
5	91384256	91384899	+	TCONS_00490237	5	91378485	91749002	-	ENSOARG00000016842	MCTP1
15	49290072	49304778	+	TCONS_00170319	15	49313827	49506183	-	ENSOARG00000001632	STIM1
4	51050611	51053174	-	TCONS_00465680	4	51022633	51067683	+	ENSOARG00000019067	WNT2
4	32732039	32738602	-	TCONS_00460043	4	32644653	32815080	+	ENSOARG00000013712
1	115939476	115971008	+	TCONS_00013255	1	115877501	115939264	-	ENSOARG00000011526	TMCO1
2	9666399	9667015	-	TCONS_00278742	2	9621732	9707921	-	ENSOARG00000006161	ZNF618
1	210917430	210922241	-	TCONS_00055577	1	210907979	210908080	+	ENSOARG00000023792	5S_rRNA
24	34951801	34961543	-	TCONS_00358526	24	34631866	34950962	-	ENSOARG00000014629	CUX1
4	117697528	117700037	-	TCONS_00458699	4	117584895	117694567	-	ENSOARG00000007063	LMBR1
9	57087025	57088350	+	TCONS_00570410	9	57032710	57093522	-	ENSOARG00000008858	PAG1
2	2077459	2114772	-	TCONS_00294965	2	2089151	2089982	+	ENSOARG00000002911
3	212335875	212336423	-	TCONS_00429608	3	212314511	212358765	-	ENSOARG00000012960	DCP1B
2	31347073	31357322	-	TCONS_00298753	2	31239794	31476634	-	ENSOARG00000008634
3	133710910	133711821	+	TCONS_00386936	3	133704093	133709834	+	ENSOARG00000016974	KRT5
2	55209863	55213444	-	TCONS_00256777	2	55218905	55219021	-	ENSOARG00000021370
25	13407320	13408300	-	TCONS_00374137	25	13412337	13441356	+	ENSOARG00000003932	RET
3	24166437	24168031	+	TCONS_00436471	3	24170391	24175120	+	ENSOARG00000016462	MYCN
14	25861419	25863610	-	TCONS_00163873	14	25851221	25860809	-	ENSOARG00000001703	SLC38A7
21	16039241	16040739	-	TCONS_00325723	21	16030452	16030561	+	ENSOARG00000021709
2	240314528	240315224	-	TCONS_00295241	2	240180884	240329934	-	ENSOARG00000005906	MAN1C1
10	23083548	23085429	+	TCONS_00066812	10	23066860	23125253	+	ENSOARG00000009621	LHFP
14	46710283	46726743	+	TCONS_00157443	14	46717437	46718895	-	ENSOARG00000011308	ZNF345
24	1045928	1048401	-	TCONS_00357618	24	1055713	1063506	+	ENSOARG00000015428	BAIAP3
3	7811413	7812675	-	TCONS_00425900	3	7804562	7804657	-	ENSOARG00000024848	SNORA70
7	14843681	14865419	-	TCONS_00541422	7	14874518	14885710	+	ENSOARG00000018433	FEM1B
8	10116765	10155964	-	TCONS_00559403	8	10144466	10231584	+	ENSOARG00000007379	DOPEY1
6	66082918	66084544	+	TCONS_00515024	6	66072846	66081998	-	ENSOARG00000015716	COMMD8
4	65868180	65870029	-	TCONS_00467944	4	65825913	65865183	+	ENSOARG00000008243	NOD1
14	34427922	34430088	+	TCONS_00157383	14	34428538	34429286	-	ENSOARG00000003006	AGRP
4	79131030	79134174	-	TCONS_00444408	4	79029287	79131016	+	ENSOARG00000017420	GLI3
26	23713393	23741629	-	TCONS_00385035	26	23741951	23758096	+	ENSOARG00000010020	ERI1
18	35681933	35686996	-	TCONS_00223833	18	35589111	35756272	-	ENSOARG00000004870	NOVA1
24	7755880	7758101	-	TCONS_00362188	24	7721008	7754350	-	ENSOARG00000005469	USP7
6	66853407	66854293	+	TCONS_00508345	6	66847700	66847768	+	ENSOARG00000021699
5	58202573	58243013	-	TCONS_00477886	5	58184027	58253640	+	ENSOARG00000005121	AFAP1L1
5	21920708	21923300	-	TCONS_00481972	5	21929983	21943947	-	ENSOARG00000016757	KIAA1024L
2	58861225	58869652	-	TCONS_00297465	2	58866309	58874987	+	ENSOARG00000012406	GNA14
3	132418981	132428689	+	TCONS_00428781	3	132422834	132429375	-	ENSOARG00000016363	HOXC13
2	63851527	63852801	+	TCONS_00292868	2	63751772	63962485	-	ENSOARG00000012755	GDA
13	17218864	17221441	-	TCONS_00124279	13	17217975	17219220	+	ENSOARG00000016830
5	85683333	85684774	-	TCONS_00482105	5	85608027	85706150	-	ENSOARG00000016099	MEF2C
20	35447820	35448297	+	TCONS_00310949	20	35440335	35441662	-	ENSOARG00000009518
26	5786990	5807882	-	TCONS_00383347	26	5815850	5819010	-	ENSOARG00000006420
22	33472936	33477621	-	TCONS_00330440	22	33474853	33476247	+	ENSOARG00000013772	ADRB1
2	140012246	140013532	-	TCONS_00288120	2	140017408	140017636	+	ENSOARG00000019653
17	7313587	7314117	+	TCONS_00208305	17	6629494	7379158	+	ENSOARG00000005862	LRBA
18	29984304	29986195	-	TCONS_00226626	18	29970994	29980231	+	ENSOARG00000000996	PSMA4
25	35443455	35466705	-	TCONS_00371424	25	35420887	35439584	+	ENSOARG00000010287	FAM213A
6	101407474	101424243	+	TCONS_00509229	6	101402066	101402582	-	ENSOARG00000004427	C4orf36
3	199601544	199603284	-	TCONS_00407836	3	199510066	199644563	+	ENSOARG00000020676	RERG
11	54209127	54213967	-	TCONS_00094626	11	54214478	54217512	-	ENSOARG00000006890	PRCD
21	7913405	7913953	-	TCONS_00325714	21	7695940	7960552	-	ENSOARG00000004148	TMEM135
14	8162724	8166314	+	TCONS_00161205	14	8152351	8162610	-	ENSOARG00000009501
2	55208117	55210957	+	TCONS_00279924	2	55218905	55219021	-	ENSOARG00000021370
24	10361763	10363494	-	TCONS_00355579	24	10370777	10422595	-	ENSOARG00000006723	TXNDC11
6	91280923	91281781	-	TCONS_00515170	6	91290735	91295028	+	ENSOARG00000017352
15	27374757	27376944	-	TCONS_00172250	15	27360717	27374940	+	ENSOARG00000003866	SIDT2
2	49036190	49065581	-	TCONS_00256752	2	48929784	49175240	+	ENSOARG00000011082	GABBR2
3	41776248	41777769	+	TCONS_00440984	3	41648873	41799894	-	ENSOARG00000019962	MEIS1
3	137324601	137325022	+	TCONS_00410892	3	137315737	137333134	+	ENSOARG00000019211	KANSL2
1	5903330	5904520	-	TCONS_00058259	1	5841957	5898015	-	ENSOARG00000019157	SH3BP4
1	13367767	13377470	-	TCONS_00041528	1	13384555	13419705	-	ENSOARG00000019979	RHBDL2
6	102461014	102464140	-	TCONS_00513088	6	102355031	102516629	+	ENSOARG00000005642	PPP2R2C
11	49457812	49460230	-	TCONS_00098792	11	49408056	49456197	-	ENSOARG00000016414	FOXK2
12	26223811	26226940	+	TCONS_00109078	12	26197056	26745107	+	ENSOARG00000016755
15	7746546	7769491	+	TCONS_00179039	15	7373979	7886227	-	ENSOARG00000007560	ARHGAP42
1	26164271	26169191	+	TCONS_00022336	1	26126957	26230771	-	ENSOARG00000004931	RAB3B
13	79347091	79348299	-	TCONS_00136855	13	79340611	79358838	-	ENSOARG00000014720
14	48895734	48901944	-	TCONS_00154598	14	48910892	48911612	-	ENSOARG00000011360	SERTAD1
5	78628541	78638592	+	TCONS_00486208	5	78614386	78622071	+	ENSOARG00000015219	ZCCHC9
1	70210583	70214165	+	TCONS_00026725	1	70216801	70228101	-	ENSOARG00000016999	DNTTIP2
25	44126181	44127520	+	TCONS_00371912	25	44115823	44116447	+	ENSOARG00000003708	C10orf10
1	86524239	86525477	+	TCONS_00001103	1	86517135	86527134	-	ENSOARG00000019395	ALX3
1	264631969	264632533	+	TCONS_00052883	1	264614577	264636019	+	ENSOARG00000013511	FBXO25
23	490037	501764	-	TCONS_00345037	23	476902	487046	+	ENSOARG00000004109	TXNL4A
13	67419571	67420619	-	TCONS_00124426	13	67351277	67419084	+	ENSOARG00000000998	DHX35
11	14145936	14147220	-	TCONS_00076688	11	14121355	14138124	+	ENSOARG00000005148	HEATR9
2	37647093	37665050	+	TCONS_00262647	2	37652108	37664989	-	ENSOARG00000009506
20	17611464	17614068	+	TCONS_00309678	20	17614905	17615181	+	ENSOARG00000008387
17	53085222	53094083	+	TCONS_00207797	17	53094874	53107235	+	ENSOARG00000012998	RHOF
7	53211578	53213006	+	TCONS_00523652	7	52647576	53312875	-	ENSOARG00000020918	UNC13C
7	15867770	15870370	-	TCONS_00525551	7	15738042	15934180	+	ENSOARG00000018604	GLCE
18	57248487	57254893	-	TCONS_00228070	18	57258544	57316454	-	ENSOARG00000014031	PRIMA1
5	879694	881776	+	TCONS_00495462	5	873737	1002393	+	ENSOARG00000001974	RNF130
4	59613918	59617794	+	TCONS_00452920	4	59604562	59610501	+	ENSOARG00000003531	THAP5
6	6572098	6573824	+	TCONS_00517294	6	6405601	6608518	-	ENSOARG00000016878	SYNPO2
22	33441586	33466046	-	TCONS_00334604	22	33474853	33476247	+	ENSOARG00000013772	ADRB1
3	32601941	32604450	-	TCONS_00418713	3	32527969	32601832	-	ENSOARG00000018298	DNMT3A
19	21422136	21440457	+	TCONS_00241205	19	21424243	21769620	-	ENSOARG00000008132	ITPR1
4	9874799	9878764	+	TCONS_00446003	4	9837144	10086661	-	ENSOARG00000018572	CDK6
2	67174074	67183623	+	TCONS_00279952	2	67156208	67346133	-	ENSOARG00000013075	PIP5K1B
5	38108661	38109169	-	TCONS_00480123	5	38101257	38145325	-	ENSOARG00000007509	ZNF496
12	35678307	35684177	+	TCONS_00110525	12	35656225	35694115	-	ENSOARG00000011451	SCYL3
2	247830802	247831500	+	TCONS_00260266	2	247799244	247905031	-	ENSOARG00000010812	ARHGEF10L
9	83194874	83195434	+	TCONS_00568849	9	83164501	83189012	-	ENSOARG00000008848	FAM92A1
26	15285792	15316554	+	TCONS_00381458	26	15299143	15299353	-	ENSOARG00000004121
14	62275948	62303121	-	TCONS_00162432	14	62296962	62316194	+	ENSOARG00000003794
14	50905190	50913330	-	TCONS_00154617	14	50891784	50895508	-	ENSOARG00000008795	IRGQ
2	63873754	63876153	-	TCONS_00283459	2	63751772	63962485	-	ENSOARG00000012755	GDA
3	131156620	131158812	+	TCONS_00401223	3	131128392	131233366	-	ENSOARG00000015988	FGD6
17	52313567	52314943	+	TCONS_00206484	17	52291995	52330342	-	ENSOARG00000008130	CCDC62
19	18794809	18795322	-	TCONS_00231164	19	18544026	19149524	-	ENSOARG00000007668	GRM7
4	6021474	6024594	-	TCONS_00443959	4	6027458	6054231	-	ENSOARG00000015166
13	21500285	21503955	+	TCONS_00133276	13	21502455	21502626	-	ENSOARG00000004473
7	40115612	40122058	-	TCONS_00531461	7	40130629	40135533	-	ENSOARG00000020621	VCPKMT
X	119463402	119466571	+	TCONS_00599370	X	119449471	119453498	+	ENSOARG00000018126	IRS4
1	112790573	112790928	+	TCONS_00022645	1	112790131	112800145	+	ENSOARG00000011014	RGS4
15	50685071	50685657	-	TCONS_00179369	15	50578435	50817453	-	ENSOARG00000006995	FCHSD2
12	73383456	73384709	-	TCONS_00110756	12	73261009	73466213	+	ENSOARG00000013487	PLXNA2
1	123077434	123101420	+	TCONS_00041284	1	123084793	123085123	-	ENSOARG00000014128
15	79115051	79116716	+	TCONS_00173442	15	79107587	79109418	+	ENSOARG00000011214	CNTF
18	13156298	13163035	+	TCONS_00219176	18	13169758	13195827	+	ENSOARG00000010215	RGMA
11	20915190	20920141	+	TCONS_00090946	11	20913389	20933441	-	ENSOARG00000010110	SLC6A4
19	49043423	49082504	-	TCONS_00243276	19	49084944	49093511	-	ENSOARG00000006974	GRM2
16	24243983	24265697	-	TCONS_00192048	16	24267513	24338403	+	ENSOARG00000008055
23	21430860	21431691	-	TCONS_00347833	23	21435398	21443010	-	ENSOARG00000005606	C18orf21
11	25865587	25913710	-	TCONS_00081099	11	25910083	25916692	+	ENSOARG00000004198	SCIMP
5	77875935	77878098	-	TCONS_00493952	5	77866999	77869414	+	ENSOARG00000014603	FBLL1
24	19804945	19812252	+	TCONS_00361982	24	19817448	19870913	+	ENSOARG00000015303	VWA3A
14	57206817	57211561	+	TCONS_00150939	14	57220286	57225141	+	ENSOARG00000000120
24	9698019	9698755	+	TCONS_00361939	24	9615767	9906837	+	ENSOARG00000006373	CLEC16A
3	133711233	133712033	+	TCONS_00393697	3	133704093	133709834	+	ENSOARG00000016974	KRT5
7	83106668	83110491	+	TCONS_00536017	7	83107383	83119573	-	ENSOARG00000001545	PGF
20	49299910	49304015	+	TCONS_00309287	20	49289192	49383202	+	ENSOARG00000000859	SLC22A23
5	24765923	24768918	+	TCONS_00484227	5	24767173	24776051	-	ENSOARG00000018208	PHAX
7	885347	930338	+	TCONS_00533091	7	875801	883619	-	ENSOARG00000016066
1	116322507	116323207	-	TCONS_00037611	1	116245818	116338885	-	ENSOARG00000011624	FAM78B
7	56909641	56936668	+	TCONS_00531257	7	56937941	56969135	+	ENSOARG00000020991	GABPB1
25	40400470	40402122	-	TCONS_00368301	25	40007187	40681957	-	ENSOARG00000000438	GRID1
5	90429784	90432937	+	TCONS_00473670	5	90442593	90837397	-	ENSOARG00000016711	FAM172A
20	10474700	10490846	+	TCONS_00308225	20	10494589	10509799	+	ENSOARG00000013394	KCTD20
15	21004152	21007897	-	TCONS_00173463	15	21009690	21017209	+	ENSOARG00000013805	COLCA2
16	58692452	58692878	+	TCONS_00195950	16	58524568	58764835	-	ENSOARG00000013279	TRIO
19	57110469	57111114	-	TCONS_00248433	19	57107843	57216926	-	ENSOARG00000017406	NR2C2
1	100664827	100669083	-	TCONS_00023299	1	100648110	100672007	-	ENSOARG00000021060	RORC
17	72138412	72139867	-	TCONS_00213015	17	72126753	72136558	+	ENSOARG00000018015	TANGO2
1	23028438	23028963	-	TCONS_00027319	1	23015340	23049895	-	ENSOARG00000004077	BEND5
X	48291530	48309681	+	TCONS_00600658	X	48318941	48356804	+	ENSOARG00000006361	FGD1
13	79289431	79339411	-	TCONS_00124456	13	79340611	79358838	-	ENSOARG00000014720
9	15576658	15577853	+	TCONS_00577381	9	15563987	15592380	+	ENSOARG00000002887	SLC45A4
18	9718069	9766653	+	TCONS_00219170	18	9712668	9712715	-	ENSOARG00000021270
18	27813746	27814214	+	TCONS_00226459	18	27809146	27853649	+	ENSOARG00000016573	TARSL2
14	52871706	52872231	-	TCONS_00153809	14	52861519	52896367	-	ENSOARG00000010668	PRKD2
9	48252013	48253159	+	TCONS_00577021	9	48249987	48251474	-	ENSOARG00000004844	MSC
3	69971310	70011963	-	TCONS_00422144	3	70016994	70111308	+	ENSOARG00000003753	PSME4
X	8896940	8898764	-	TCONS_00605891	X	8683368	8961331	-	ENSOARG00000010821	ARHGAP6
2	248117635	248119651	-	TCONS_00285399	2	248079971	248113395	-	ENSOARG00000011018	PADI4
3	41776885	41777656	-	TCONS_00402028	3	41648873	41799894	-	ENSOARG00000019962	MEIS1
8	53711315	53713286	-	TCONS_00549036	8	53230467	53701619	-	ENSOARG00000013550	PTPRK
1	250227870	250246573	-	TCONS_00037745	1	250255497	250255904	-	ENSOARG00000007732
1	260100997	260103984	+	TCONS_00013645	1	260079955	260095689	-	ENSOARG00000010412	RIPK4
13	65429522	65432299	+	TCONS_00119869	13	65407913	65453804	-	ENSOARG00000016281	SOGA1
1	36622678	36624465	+	TCONS_00046310	1	36588035	36632486	-	ENSOARG00000008955	TM2D1
22	37968847	37973402	+	TCONS_00331572	22	37908607	37973789	-	ENSOARG00000000294	CACUL1
2	86891759	86900061	-	TCONS_00285197	2	86407234	86900674	+	ENSOARG00000014133	ADAMTSL1
22	10822124	10827536	-	TCONS_00336312	22	10811883	10820333	+	ENSOARG00000015177	IFIT1
X	126676800	126678130	+	TCONS_00592625	X	126680132	126711420	-	ENSOARG00000002263	SRPX2
20	24483980	24484570	-	TCONS_00306550	20	24477536	24494074	-	ENSOARG00000014143	MCM3
24	36871140	36873046	-	TCONS_00355679	24	36877949	36883201	+	ENSOARG00000018696	PDAP1
16	3343498	3362412	+	TCONS_00186421	16	3360324	3360385	-	ENSOARG00000024638
23	39299050	39302199	-	TCONS_00345886	23	39202854	39292210	-	ENSOARG00000010473	EPB41L3
9	42277196	42290787	-	TCONS_00564028	9	42118012	42291040	-	ENSOARG00000017011	CYP7B1
19	6868612	6869986	-	TCONS_00246256	19	6878792	6896611	-	ENSOARG00000015181	DYNC1LI1
14	42211430	42211991	+	TCONS_00148845	14	42201486	42279011	+	ENSOARG00000004168	DPY19L3
10	73989996	73991934	-	TCONS_00070530	10	73982501	74021160	+	ENSOARG00000002742	RAP2A
5	92569191	92569610	-	TCONS_00488089	5	92549947	92598757	-	ENSOARG00000017480	ELL2
19	52196057	52197387	-	TCONS_00235300	19	52197629	52199804	-	ENSOARG00000004081
8	81500181	81505354	+	TCONS_00553176	8	81455003	81595431	+	ENSOARG00000004364	TULP4
17	69461321	69474937	+	TCONS_00212893	17	69438471	69451576	+	ENSOARG00000009403	INPP5J
24	18469687	18470442	-	TCONS_00360950	24	18472558	18526247	+	ENSOARG00000013163	ACSM3
12	50528885	50530369	+	TCONS_00105011	12	50443341	50581585	-	ENSOARG00000010529	KAZN
2	2077394	2114748	-	TCONS_00276809	2	2089151	2089982	+	ENSOARG00000002911
AMGL01123993.1	7896	8386	-	TCONS_00578645	AMGL01123993.1	10000	9105	-	ENSOARG00000016118
20	48511420	48515415	+	TCONS_00310230	20	48496562	48508914	+	ENSOARG00000018783	RPP40
6	12177603	12178473	+	TCONS_00511073	6	11917648	12238606	+	ENSOARG00000018416	CAMK2D
21	16648753	16659070	-	TCONS_00324208	21	16573192	16831382	+	ENSOARG00000006069
6	35998796	36001627	+	TCONS_00508313	6	36002505	36002620	-	ENSOARG00000023265	FAM13A-AS1_1
4	102913102	102920412	-	TCONS_00466693	4	102827072	102957012	-	ENSOARG00000011742	HIPK2
6	112661242	112663157	+	TCONS_00499433	6	112657723	112740466	+	ENSOARG00000011238	KIAA0232
11	61285590	61313770	-	TCONS_00088739	11	61179476	61484369	-	ENSOARG00000015593	CEP112
13	38306498	38307370	+	TCONS_00135272	13	38009844	38436495	+	ENSOARG00000001399	SLC24A3
7	97931681	97933023	-	TCONS_00534361	7	97934897	98128215	-	ENSOARG00000003363
15	7804932	7805392	+	TCONS_00179041	15	7373979	7886227	-	ENSOARG00000007560	ARHGAP42
4	46721264	46722272	-	TCONS_00448707	4	46719003	46767530	-	ENSOARG00000003721	ATXN7L1
14	21644600	21647089	-	TCONS_00159610	14	21524990	21953995	+	ENSOARG00000017939	FTO
6	25529343	25529867	+	TCONS_00515002	6	25501006	25530745	-	ENSOARG00000015814	METAP1
14	61381021	61431214	-	TCONS_00159795	14	61416578	61420062	+	ENSOARG00000003454
15	1125927	1126731	-	TCONS_00179287	15	1112435	1137781	-	ENSOARG00000002602	AASDHPPT
4	61379536	61420322	-	TCONS_00466639	4	61416803	61416910	+	ENSOARG00000021917	U6
19	51352959	51356451	-	TCONS_00244358	19	51334516	51352019	-	ENSOARG00000000255
12	3312473	3316090	+	TCONS_00118306	12	3266744	3517329	+	ENSOARG00000005343	SRGAP2
11	41811263	41811865	-	TCONS_00079514	11	41807518	41832418	-	ENSOARG00000018964	STAT5B
5	16630265	16631644	-	TCONS_00487968	5	16565811	16629856	+	ENSOARG00000008180
6	64777540	64779535	+	TCONS_00508343	6	64779501	64939255	-	ENSOARG00000015499	GABRA2
10	46699006	46700062	-	TCONS_00070522	10	46568963	46995144	-	ENSOARG00000015209
4	97205418	97207637	-	TCONS_00450578	4	97210635	97210690	-	ENSOARG00000021271
23	58753854	58755361	+	TCONS_00345011	23	58607674	58840406	-	ENSOARG00000005777	CCBE1
9	13376786	13379027	-	TCONS_00565190	9	13388153	13395976	+	ENSOARG00000012917	RECQL4
3	135500063	135500744	-	TCONS_00414809	3	135427039	135541476	-	ENSOARG00000017540	DIP2B
1	91084593	91103228	-	TCONS_00039421	1	91106085	91144694	-	ENSOARG00000019985	DENND2C
19	51375082	51377438	+	TCONS_00239900	19	51378856	51401708	+	ENSOARG00000000605	PLXNB1
12	77785294	77785838	-	TCONS_00118555	12	77775041	77786079	-	ENSOARG00000017900	TMEM9
11	61650404	61651267	+	TCONS_00091179	11	61554160	61834878	+	ENSOARG00000015686	PRKCA
JH922317.1	50	5720	+	TCONS_00581232	JH922317.1	15260	15352	-	ENSOARG00000023652
18	20073209	20074745	+	TCONS_00226414	18	20048797	20073060	-	ENSOARG00000011519	RHCG
2	55208641	55211343	+	TCONS_00255781	2	55218905	55219021	-	ENSOARG00000021370
6	110370347	110370786	-	TCONS_00513097	6	110345835	110383811	-	ENSOARG00000009374	FBXL5
14	51571329	51586294	-	TCONS_00163272	14	51581481	51593781	+	ENSOARG00000009239	BCL3
2	242022408	242029381	-	TCONS_00268587	2	242032653	242045120	-	ENSOARG00000007237	TCEB3
17	11638994	11642103	+	TCONS_00199568	17	11515054	11812592	+	ENSOARG00000008411	SLC10A7
8	74762453	74786918	-	TCONS_00556515	8	74604317	74771550	+	ENSOARG00000003065	MTHFD1L
6	96108885	96147212	-	TCONS_00510534	6	95833904	96508928	-	ENSOARG00000000269	RASGEF1B
2	32589855	32650802	-	TCONS_00298754	2	32610034	32610137	+	ENSOARG00000023484	SNORA70
2	110926068	110926812	-	TCONS_00260477	2	110872393	111234930	-	ENSOARG00000015569	PALLD
13	35241575	35249593	+	TCONS_00131805	13	35161879	35237705	-	ENSOARG00000015283	WAC
16	2223031	2267904	+	TCONS_00187241	16	2184458	2230995	-	ENSOARG00000003167	LCP2
15	3998917	3999507	+	TCONS_00175710	15	3848545	4133998	+	ENSOARG00000003293	PDGFD
1	11016683	11020576	+	TCONS_00041030	1	11020466	11048317	-	ENSOARG00000019703	OSCP1
12	78410644	78414783	-	TCONS_00108268	12	78398012	78404699	+	ENSOARG00000018545	UBE2T
10	34799946	34823605	-	TCONS_00072153	10	34830022	34864061	+	ENSOARG00000013419	SACS
2	47027240	47031773	+	TCONS_00271385	2	46994511	47021765	-	ENSOARG00000010794
22	37948730	37949524	-	TCONS_00333273	22	37908607	37973789	-	ENSOARG00000000294	CACUL1
8	29559649	29561186	+	TCONS_00550556	8	29529697	29677712	-	ENSOARG00000010989	SOBP
1	176758135	176771202	+	TCONS_00058119	1	176770359	176772291	-	ENSOARG00000019484	NAA50
12	43093216	43102958	-	TCONS_00117972	12	42897046	43151892	+	ENSOARG00000009688
7	97006055	97009287	+	TCONS_00535131	7	97003053	97038856	+	ENSOARG00000003122	SPATA7
17	54738371	54739132	+	TCONS_00199749	17	54732693	54757389	+	ENSOARG00000018064	SH2B3
X	48645815	48650843	-	TCONS_00602667	X	48650979	48796330	+	ENSOARG00000006658	WNK3
18	29886544	29887018	+	TCONS_00219269	18	29884576	29931296	+	ENSOARG00000000881	IREB2
1	63224712	63241888	-	TCONS_00030973	1	63242287	63282714	+	ENSOARG00000014861	SH3GLB1
8	57078930	57175057	+	TCONS_00544395	8	57077575	57079077	-	ENSOARG00000014240	CTGF
14	58058857	58069561	-	TCONS_00146319	14	57943068	58131608	-	ENSOARG00000000299
2	110915529	110916303	+	TCONS_00297187	2	110872393	111234930	-	ENSOARG00000015569	PALLD
3	5963175	5972198	-	TCONS_00429166	3	5925357	5978666	-	ENSOARG00000007540	FUBP3
13	23205079	23208109	-	TCONS_00131210	13	23184942	23206285	+	ENSOARG00000002391	MSRB2
19	25919874	25925004	+	TCONS_00247781	19	25923743	26268963	-	ENSOARG00000009067	CHL1
14	51208883	51209796	-	TCONS_00161572	14	51203115	51231665	+	ENSOARG00000009036	ZNF227
4	31482417	31483235	-	TCONS_00446589	4	31481727	31485519	-	ENSOARG00000012133
12	58257760	58258344	-	TCONS_00112578	12	58253668	58366453	+	ENSOARG00000016177	RALGPS2
20	42253034	42255291	+	TCONS_00310983	20	42250177	42485827	-	ENSOARG00000013835	PHACTR1
4	94688762	94790351	-	TCONS_00465727	4	94762254	94762887	+	ENSOARG00000005940
2	63856892	63884612	+	TCONS_00283080	2	63751772	63962485	-	ENSOARG00000012755	GDA
3	132437162	132441464	+	TCONS_00428783	3	132422834	132429375	-	ENSOARG00000016363	HOXC13
11	40988964	40997294	-	TCONS_00094535	11	41006476	41009391	-	ENSOARG00000015961	KRTAP16-1
8	2486144	2541313	+	TCONS_00560976	8	2543504	2642538	+	ENSOARG00000006673	MYO6
12	57978137	57979972	-	TCONS_00102805	12	57907030	57969455	+	ENSOARG00000015973	RASAL2
1	19267298	19269949	+	TCONS_00041064	1	19270474	19284541	-	ENSOARG00000001264	PTCH2
5	3190958	3192155	+	TCONS_00483161	5	3189593	3194445	+	ENSOARG00000006920	JMJD4
24	41259668	41260169	+	TCONS_00363392	24	41251570	41252342	+	ENSOARG00000005361	PSMG3
24	960350	961408	+	TCONS_00352921	24	953066	954303	+	ENSOARG00000014689	TRYPTASE-1
7	46710167	46713305	-	TCONS_00531478	7	46356375	46741209	+	ENSOARG00000020816	RORA
6	70876128	70877539	-	TCONS_00510516	6	70847517	70868383	+	ENSOARG00000001532	TMEM165
1	164511469	164525979	-	TCONS_00055502	1	164534478	164581209	+	ENSOARG00000018612	NXPE3
6	87999961	88015002	+	TCONS_00506292	6	87848924	88015612	-	ENSOARG00000013568	ANKRD17
25	4114341	4118061	-	TCONS_00375454	25	4102443	4114479	+	ENSOARG00000003265	SPRTN
18	44438260	44441237	+	TCONS_00225158	18	44447952	44471341	+	ENSOARG00000007429	PSMA6
2	127714160	127721985	-	TCONS_00263641	2	127729489	127822135	-	ENSOARG00000016885	UBE2E3
14	1197484	1201219	-	TCONS_00149158	14	1197239	1197629	+	ENSOARG00000010924
11	13267587	13306535	-	TCONS_00082514	11	13272870	13285048	+	ENSOARG00000001830	C17orf78
9	32010126	32017533	+	TCONS_00577403	9	31974007	32251760	-	ENSOARG00000011206	SPIDR
9	94411914	94416046	+	TCONS_00574023	9	94420217	94421539	-	ENSOARG00000017796
16	4188441	4189015	-	TCONS_00191136	16	4131293	4247243	-	ENSOARG00000003898	SH3PXD2B
4	105608537	105610484	-	TCONS_00463249	4	105620200	105627172	+	ENSOARG00000016740	EPHB6
24	33930439	33953815	+	TCONS_00362066	24	33953101	33957135	-	ENSOARG00000013340	CCL26
7	85007294	85010090	+	TCONS_00523854	7	85009408	85030216	-	ENSOARG00000002192	ANGEL1
2	32588927	32649016	-	TCONS_00276849	2	32610034	32610137	+	ENSOARG00000023484	SNORA70
15	44082578	44084150	-	TCONS_00179350	15	44084298	44091753	-	ENSOARG00000015265
2	75957202	75957892	-	TCONS_00272078	2	75670199	76114415	-	ENSOARG00000013755	PTPRD
7	25382632	25392465	+	TCONS_00543282	7	25379332	25382479	-	ENSOARG00000019895	EMC4
5	6118049	6122585	+	TCONS_00469266	5	6097924	6123274	-	ENSOARG00000018723	TMEM38A
16	63792921	63794022	-	TCONS_00184540	16	63481795	64032598	+	ENSOARG00000014361	SEMA5A
11	14146153	14147238	-	TCONS_00084512	11	14121355	14138124	+	ENSOARG00000005148	HEATR9
3	200010829	200012005	+	TCONS_00401637	3	200013217	200080446	+	ENSOARG00000020763	GUCY2C
3	207969761	207973454	-	TCONS_00426203	3	207943592	207967156	+	ENSOARG00000008446	SCNN1A
24	413090	414309	+	TCONS_00355157	24	407512	412289	+	ENSOARG00000012251	CAPN15
10	49468542	49470902	-	TCONS_00067986	10	48967444	49491521	-	ENSOARG00000015513	KLF12
1	187932887	187936942	-	TCONS_00027578	1	187748563	187930951	-	ENSOARG00000020233	HEG1
1	108259690	108260757	-	TCONS_00017722	1	108252114	108277577	-	ENSOARG00000007603
9	16023902	16027840	+	TCONS_00571499	9	16020702	16023456	-	ENSOARG00000003886
1	83834355	83863880	-	TCONS_00013911	1	83859140	84020431	+	ENSOARG00000018795	NTNG1
2	35527104	35529279	+	TCONS_00259622	2	35529944	35531816	-	ENSOARG00000003498	RMI1
19	31475915	31505380	-	TCONS_00242602	19	31470262	31470667	+	ENSOARG00000009783
5	18391245	18402555	-	TCONS_00476028	5	18406526	18409420	-	ENSOARG00000013428	ZNF555
8	63316920	63318473	+	TCONS_00553690	8	63237953	63382353	-	ENSOARG00000000810	NHSL1
5	87431934	87433248	-	TCONS_00489012	5	87391560	87424389	+	ENSOARG00000016291	POLR3G
13	16540202	16562817	+	TCONS_00127649	13	16536910	16541417	-	ENSOARG00000015478	CCDC3
15	75041040	75041429	-	TCONS_00169347	15	75019657	75056195	-	ENSOARG00000004702	LRP4
21	11965246	11983427	+	TCONS_00323329	21	11972032	11995324	-	ENSOARG00000005562	PCF11
5	12701996	12712512	-	TCONS_00486274	5	12692651	12699790	-	ENSOARG00000016335	KEAP1
17	13312958	13315640	+	TCONS_00200958	17	13202930	13312617	-	ENSOARG00000010036	HHIP
7	11878938	11884735	+	TCONS_00532211	7	11860631	11903374	-	ENSOARG00000017821	CLPX
5	88199058	88199855	-	TCONS_00489013	5	88196494	88210029	-	ENSOARG00000016593	ARRDC3
23	48769269	48772773	-	TCONS_00349843	23	48779456	48799348	-	ENSOARG00000003809
JH924273.1	55	1036	+	TCONS_00584241	JH924273.1	10000	1254	-	ENSOARG00000002374
10	28633440	28647720	+	TCONS_00061453	10	28573020	28688482	-	ENSOARG00000010917	PDS5B
13	30688793	30704648	-	TCONS_00134754	13	30685268	30685363	+	ENSOARG00000023892
17	53085287	53094430	+	TCONS_00207159	17	53094874	53107235	+	ENSOARG00000012998	RHOF
16	20207976	20211136	+	TCONS_00191064	16	20092529	20384072	+	ENSOARG00000007210	PDE4D
15	46012104	46023043	-	TCONS_00165838	15	45990037	46006695	+	ENSOARG00000018257	TRIM3
21	31979635	31998014	-	TCONS_00323523	21	31844390	32046759	+	ENSOARG00000013548	BARX2
19	15244269	15245107	+	TCONS_00248247	19	15229655	15432507	-	ENSOARG00000004094	ANO10
23	49637482	49638308	-	TCONS_00349338	23	49604017	49635711	-	ENSOARG00000004046
26	22521518	22524991	+	TCONS_00382046	26	22193962	22627516	+	ENSOARG00000009748	DLC1
2	32589649	32646289	-	TCONS_00260367	2	32610034	32610137	+	ENSOARG00000023484	SNORA70
6	20857511	20862490	-	TCONS_00506377	6	20853879	20853957	-	ENSOARG00000023500
24	7893737	7902251	+	TCONS_00363744	24	7912038	7912127	-	ENSOARG00000023340
1	89882648	89883249	-	TCONS_00047048	1	89884748	90130086	+	ENSOARG00000019818	MAGI3
15	2835780	2836434	+	TCONS_00175709	15	2828142	2851062	+	ENSOARG00000003068
1	121830346	121830931	-	TCONS_00037621	1	121775149	121905495	-	ENSOARG00000013875	HUNK
22	23238399	23244438	-	TCONS_00329674	22	23244533	23492236	-	ENSOARG00000004680	SH3PXD2A
5	19481131	19484765	+	TCONS_00486076	5	19485038	19491419	+	ENSOARG00000015078	IRF1
18	1044754	1058097	-	TCONS_00221867	18	1035841	1035908	+	ENSOARG00000022842	SNORD109A
3	18768933	18772049	+	TCONS_00439402	3	18727201	18768583	-	ENSOARG00000015165	ADAM17
6	93193753	93196922	+	TCONS_00504651	6	93192188	93258597	+	ENSOARG00000018773
11	44635165	44645209	-	TCONS_00079559	11	44582009	44634999	-	ENSOARG00000010695
14	33713247	33713584	+	TCONS_00145464	14	33709045	33712756	+	ENSOARG00000002039	CMTM3
15	39464363	39465248	+	TCONS_00170277	15	39369980	39631064	-	ENSOARG00000008069	TEAD1
1	191389449	191389977	+	TCONS_00055124	1	191315660	191393833	+	ENSOARG00000020416	ATP13A3
11	44502001	44503557	-	TCONS_00077479	11	44495725	44495832	-	ENSOARG00000022843	U6
8	19223346	19243478	+	TCONS_00556291	8	19215865	19228592	-	ENSOARG00000008585	ASF1A
3	11711412	11712992	+	TCONS_00440922	3	11688346	11707288	-	ENSOARG00000013742	LHX2
24	25948408	25954988	+	TCONS_00354399	24	25933750	25950361	-	ENSOARG00000002132	ATP2A1
5	13040985	13042259	-	TCONS_00481919	5	13019448	13034617	+	ENSOARG00000017317	CARM1
22	41167637	41168209	+	TCONS_00334540	22	41165061	41197886	+	ENSOARG00000007580	PLEKHA1
21	27980883	27982384	+	TCONS_00319189	21	27906164	28117142	+	ENSOARG00000011381	PKNOX2
10	5477416	5478788	+	TCONS_00066750	10	5437831	5545654	-	ENSOARG00000006560	PCDH17
17	32820479	32829250	-	TCONS_00205115	17	32789455	32822167	+	ENSOARG00000016961	ANKRD50
10	78340620	78354861	-	TCONS_00065619	10	78359141	78362331	-	ENSOARG00000005166	TEX30
2	204006150	204015211	+	TCONS_00256308	2	204016477	204166655	+	ENSOARG00000017979	NBEAL1
5	66459991	66461021	+	TCONS_00485315	5	66427662	66518705	-	ENSOARG00000012373	ADAM19
1	199496371	199503022	+	TCONS_00052798	1	199495980	199514749	+	ENSOARG00000020552	TRA2B
3	28434879	28436191	+	TCONS_00416048	3	28411570	28500725	-	ENSOARG00000017366	LDAH
11	25870750	25956120	-	TCONS_00088503	11	25910083	25916692	+	ENSOARG00000004198	SCIMP
10	86417149	86418114	+	TCONS_00068779	10	86401054	86422992	+	ENSOARG00000009004	UPF3A
6	60383239	60384037	+	TCONS_00504568	6	60346539	60528677	+	ENSOARG00000013590	LIMCH1
11	21914408	21917433	-	TCONS_00091227	11	21905161	21908178	-	ENSOARG00000011896
2	50430512	50431328	+	TCONS_00262702	2	50415918	50550907	+	ENSOARG00000011346	SHB
12	74404044	74408608	-	TCONS_00111924	12	74372413	74515404	+	ENSOARG00000015257	CRB1
25	35458963	35466712	-	TCONS_00370327	25	35467111	35519705	+	ENSOARG00000010312	TSPAN14
4	50043250	50043943	+	TCONS_00462915	4	50045638	50066359	+	ENSOARG00000009043	STARD3NL
1	17730531	17735338	-	TCONS_00052951	1	17727448	17727923	-	ENSOARG00000020508	C1orf210
9	42923559	42928332	-	TCONS_00567778	9	42876461	42925167	+	ENSOARG00000017075	MTFR1
8	78119734	78125300	-	TCONS_00554929	8	78070849	78117210	+	ENSOARG00000004159	SCAF8
23	56208202	56209804	+	TCONS_00349261	23	56218844	56550504	+	ENSOARG00000005109	WDR7
2	233266657	233279225	-	TCONS_00288220	2	233255801	233265652	+	ENSOARG00000020823	EIF4E2
14	24945032	24949421	-	TCONS_00153719	14	24931675	24942837	-	ENSOARG00000000394	CCDC102A
4	64360872	64362874	+	TCONS_00455046	4	64359062	64669363	+	ENSOARG00000007096	PDE1C
24	9697850	9698748	+	TCONS_00359887	24	9615767	9906837	+	ENSOARG00000006373	CLEC16A
3	179738080	179738958	-	TCONS_00424204	3	179731492	179746504	-	ENSOARG00000018878	FOXRED2
11	50640166	50641467	-	TCONS_00079627	11	50644015	50652441	+	ENSOARG00000018788	TEPSIN
2	101979146	101997721	+	TCONS_00287511	2	101998183	102034449	+	ENSOARG00000014991	EXTL3
3	100408466	100411064	+	TCONS_00428702	3	100410013	100502795	-	ENSOARG00000013285	NPAS2
19	7119415	7124132	+	TCONS_00232328	19	7116735	7178005	+	ENSOARG00000015355
1	98403578	98426592	-	TCONS_00058367	1	98403563	98403727	+	ENSOARG00000023279	U1
6	99200293	99200751	+	TCONS_00511872	6	99097589	99345501	-	ENSOARG00000003468	WDFY3
2	48317359	48324687	-	TCONS_00251900	2	48313730	48317508	+	ENSOARG00000010960	ALG2
19	4117664	4120303	-	TCONS_00248369	19	3759416	4565587	+	ENSOARG00000014684	RBMS3
3	38349850	38367877	+	TCONS_00425354	3	38341439	38349814	-	ENSOARG00000019744	SNRNP27
23	34723700	34724496	-	TCONS_00349823	23	34731943	34929690	-	ENSOARG00000008311	MIB1
12	30593874	30594957	+	TCONS_00109094	12	30589158	30595098	-	ENSOARG00000005146	COX20
14	50932408	50937415	+	TCONS_00163069	14	50941330	50953437	-	ENSOARG00000008867	PLAUR
11	50640168	50641965	-	TCONS_00081301	11	50644015	50652441	+	ENSOARG00000018788	TEPSIN
22	22674284	22675714	+	TCONS_00336217	22	22638601	22803964	+	ENSOARG00000002693	CNNM2
2	234423780	234424919	-	TCONS_00280536	2	234420778	234423294	-	ENSOARG00000000400	IQCC
2	136891615	136900317	+	TCONS_00267820	2	136894360	136947256	-	ENSOARG00000001885	DYNC1I2
23	42217639	42220945	-	TCONS_00349322	23	42223950	42226256	+	ENSOARG00000001256	TXNDC2
15	77995645	77996900	+	TCONS_00182671	15	78003654	78003900	+	ENSOARG00000013788
24	1817987	1818828	-	TCONS_00362162	24	1787913	1816330	-	ENSOARG00000018095	ABCA3
23	48769236	48776677	-	TCONS_00347880	23	48779456	48799348	-	ENSOARG00000003809
5	11931831	11947391	+	TCONS_00486826	5	11836335	12084118	+	ENSOARG00000013341
13	18649492	18651576	+	TCONS_00122102	13	18654134	18797389	+	ENSOARG00000017485	NRP1
1	102214015	102216301	+	TCONS_00030487	1	102197572	102217016	+	ENSOARG00000000377
4	49119646	49128652	-	TCONS_00444220	4	49097742	49119590	-	ENSOARG00000007442
1	264243650	264244405	-	TCONS_00058535	1	264142259	264248565	+	ENSOARG00000013261	PCNT
19	14760344	14769825	+	TCONS_00239139	19	14753841	14787120	-	ENSOARG00000003823	CCDC13
21	44990822	44994132	+	TCONS_00321928	21	44947679	44982206	-	ENSOARG00000015084	KMT5B
5	1996772	2000529	+	TCONS_00484094	5	2001404	2068921	-	ENSOARG00000004045	ZNF354C
17	11875099	11876864	-	TCONS_00203997	17	11882324	11885863	-	ENSOARG00000008509
18	40700086	40701068	+	TCONS_00215236	18	40626203	40697245	-	ENSOARG00000006027	HECTD1
19	12296494	12298944	-	TCONS_00239966	19	12299023	12344974	+	ENSOARG00000001873	WDR48
3	223874736	223875810	+	TCONS_00429135	3	223878087	223892897	-	ENSOARG00000019806	PLXNB2
17	71714970	71717991	-	TCONS_00205209	17	71683511	71784414	+	ENSOARG00000017090
1	99358186	99360467	+	TCONS_00008571	1	99332542	99420158	+	ENSOARG00000020805	RPRD2
4	62822408	62823487	+	TCONS_00456700	4	62662040	62917582	-	ENSOARG00000006037	BMPER
1	3129787	3130224	-	TCONS_00023074	1	3088907	3120690	-	ENSOARG00000018990	RAMP1
5	6307697	6308785	+	TCONS_00485141	5	6305015	6406514	+	ENSOARG00000019061	EPS15L1
15	40383306	40399180	+	TCONS_00181705	15	40342693	40415698	-	ENSOARG00000009607	USP47
5	105441467	105477856	-	TCONS_00490501	5	105044034	105461672	+	ENSOARG00000018799
25	27962693	27967225	+	TCONS_00375411	25	27954056	27962127	+	ENSOARG00000007016	CHST3
9	28041752	28043248	+	TCONS_00577004	9	28044607	28046904	-	ENSOARG00000008657	ZNF572
24	20848175	20848842	-	TCONS_00364614	24	20777410	20855050	-	ENSOARG00000016442	USP31
6	33762963	33764111	+	TCONS_00508311	6	33662202	34495275	-	ENSOARG00000018342	CCSER1
3	79870287	79884897	-	TCONS_00398555	3	79886819	79922079	+	ENSOARG00000006193	PREPL
X	54934448	54958677	+	TCONS_00599256	X	54923039	54924468	+	ENSOARG00000014291
25	15957617	15960335	+	TCONS_00365427	25	15631419	15992736	-	ENSOARG00000004265	ANK3
3	209405359	209418144	-	TCONS_00424244	3	209363794	209403983	-	ENSOARG00000009335	GALNT8
19	56760953	56766607	+	TCONS_00248351	19	56758662	56912745	-	ENSOARG00000016791	SYN2
20	38317063	38317583	-	TCONS_00305554	20	38290519	38316208	+	ENSOARG00000010301	DEK
12	74404044	74409649	-	TCONS_00117221	12	74372413	74515404	+	ENSOARG00000015257	CRB1
2	67174726	67200354	+	TCONS_00259738	2	67156208	67346133	-	ENSOARG00000013075	PIP5K1B
4	113922079	113927819	+	TCONS_00466565	4	113931517	113975698	+	ENSOARG00000004865	GALNT11
3	152008626	152015661	+	TCONS_00418436	3	152015143	152016742	-	ENSOARG00000017820	DYRK2
6	19941446	19941921	+	TCONS_00515693	6	19864954	19945670	+	ENSOARG00000010430	PPA2
5	92593736	92595113	-	TCONS_00480242	5	92549947	92598757	-	ENSOARG00000017480	ELL2
21	16574023	16580259	-	TCONS_00317183	21	16573192	16831382	+	ENSOARG00000006069
7	74102127	74107732	+	TCONS_00543365	7	74107597	74124404	-	ENSOARG00000021159	MAX
6	115001810	115003255	-	TCONS_00499680	6	114996157	114999193	-	ENSOARG00000013707
3	179991827	180033769	+	TCONS_00401519	3	180019348	180067626	-	ENSOARG00000019026	PVALB
13	20796207	20797400	-	TCONS_00124283	13	20372177	20811742	+	ENSOARG00000000344	PLXDC2
17	34649454	34654088	-	TCONS_00198271	17	34663149	34669633	+	ENSOARG00000017596
16	66310367	66311416	+	TCONS_00187465	16	66303043	66322108	-	ENSOARG00000014904	PAPD7
4	112980624	112982828	-	TCONS_00460136	4	112988243	112999581	-	ENSOARG00000002327	ATG9B
2	208555201	208563159	-	TCONS_00257022	2	208563855	208613633	+	ENSOARG00000018847	CREB1
24	22571026	22584587	+	TCONS_00350909	24	22575926	22630268	-	ENSOARG00000018306	ARHGAP17
21	24294853	24295561	-	TCONS_00324214	21	24302739	24302814	-	ENSOARG00000021719
25	30271741	30273678	-	TCONS_00375479	25	29891405	30432039	+	ENSOARG00000008618	ADK
15	21004152	21008434	-	TCONS_00167611	15	21009690	21017209	+	ENSOARG00000013805	COLCA2
5	6118703	6122691	-	TCONS_00477655	5	6097924	6123274	-	ENSOARG00000018723	TMEM38A
15	54424657	54428210	+	TCONS_00170359	15	54380117	54544096	+	ENSOARG00000013240	ACER3
15	7734658	7737320	-	TCONS_00181071	15	7373979	7886227	-	ENSOARG00000007560	ARHGAP42
25	40466559	40469379	+	TCONS_00366650	25	40007187	40681957	-	ENSOARG00000000438	GRID1
14	56670857	56673826	+	TCONS_00163781	14	56662278	56665055	-	ENSOARG00000014950
5	92559314	92572976	+	TCONS_00490245	5	92549947	92598757	-	ENSOARG00000017480	ELL2
AMGL01125976.1	4741	7221	+	TCONS_00578936	AMGL01125976.1	10000	3447	-	ENSOARG00000022304	SNORA3
8	28716192	28717712	-	TCONS_00556462	8	28595345	28713940	-	ENSOARG00000010741	FOXO3
8	23353258	23353907	+	TCONS_00551859	8	23301491	23469323	+	ENSOARG00000009451	HS3ST5
9	15956550	15958078	+	TCONS_00569803	9	15966561	16005187	+	ENSOARG00000003763	AGO2
13	72242588	72246577	+	TCONS_00138890	13	72232558	72238471	-	ENSOARG00000003781	OSER1
2	14101698	14103259	-	TCONS_00281760	2	14111666	14132972	+	ENSOARG00000007036	FRRS1L
3	78559697	78563054	-	TCONS_00402102	3	78073300	78614524	-	ENSOARG00000005847	PRKCE
19	53718138	53719463	+	TCONS_00246236	19	53644198	53830147	-	ENSOARG00000010595	LARS2
20	42246152	42248871	+	TCONS_00305405	20	42250177	42485827	-	ENSOARG00000013835	PHACTR1
13	81583841	81584643	-	TCONS_00129879	13	81558570	81601155	+	ENSOARG00000015274	DOK5
4	76675064	76678315	+	TCONS_00465571	4	76674881	76675013	+	ENSOARG00000021600	SNORA9
20	26949631	27022008	-	TCONS_00308440	20	26943407	26967114	+	ENSOARG00000009357
13	81559814	81560833	-	TCONS_00133541	13	81558570	81601155	+	ENSOARG00000015274	DOK5
X	37918418	37918981	-	TCONS_00601373	X	37877267	37937143	-	ENSOARG00000001621	MED14
17	17551936	17555781	+	TCONS_00210395	17	17510864	17690533	+	ENSOARG00000012912	MAML3
X	98941171	98962988	-	TCONS_00607576	X	98963046	98976932	+	ENSOARG00000012996	ZBTB33
22	8013539	8014774	+	TCONS_00326849	22	8013793	8014051	-	ENSOARG00000014757
8	15540935	15542498	-	TCONS_00550749	8	15540709	15544202	-	ENSOARG00000008181	FABP7
13	44317959	44321231	+	TCONS_00127761	13	44320662	44320738	-	ENSOARG00000023323
25	14152439	14155099	+	TCONS_00375383	25	13893891	14241869	+	ENSOARG00000004086	BICC1
2	105367071	105367641	-	TCONS_00295099	2	105363237	105384898	-	ENSOARG00000015325	CEP44
26	15193292	15194088	-	TCONS_00380856	26	15156245	15263300	-	ENSOARG00000008398	FAT1
25	13945181	13946307	+	TCONS_00371287	25	13893891	14241869	+	ENSOARG00000004086	BICC1
2	182258781	182272380	+	TCONS_00298578	2	182237595	182249890	+	ENSOARG00000012219	INSIG2
7	13103874	13109969	-	TCONS_00522016	7	13089339	13126170	+	ENSOARG00000018185	MAP2K1
21	11929033	11930121	-	TCONS_00314949	21	11908234	11965168	-	ENSOARG00000005432
22	36740626	36793405	-	TCONS_00335332	22	36794471	36799448	+	ENSOARG00000018550	EMX2
3	93397964	93405678	-	TCONS_00422172	3	93297985	93502033	+	ENSOARG00000011500	DYSF
24	40567475	40568446	+	TCONS_00358918	24	40571284	40593681	+	ENSOARG00000004887	TTYH3
23	41168959	41169742	+	TCONS_00349234	23	40674163	41334524	+	ENSOARG00000000549	PTPRM
7	15938915	15945579	+	TCONS_00542527	7	15738042	15934180	+	ENSOARG00000018604	GLCE
12	3540829	3542684	-	TCONS_00105158	12	3528896	3547996	+	ENSOARG00000005570	IKBKE
16	24011333	24015110	+	TCONS_00185395	16	24003108	24003196	+	ENSOARG00000024705
11	20317534	20320348	-	TCONS_00088474	11	20329391	20426865	+	ENSOARG00000006793	TAOK1
11	41421053	41425404	-	TCONS_00090520	11	41412167	41412628	+	ENSOARG00000017412	GAST
26	38505207	38506730	+	TCONS_00383329	26	38496965	38504135	-	ENSOARG00000004117	OXSM
3	142508803	142509782	+	TCONS_00441145	3	142084471	142681008	-	ENSOARG00000019645	TMEM117
1	187686891	187691769	+	TCONS_00002292	1	187691864	187748604	-	ENSOARG00000020233	HEG1
14	57398866	57424582	+	TCONS_00163132	14	57343337	57428222	-	ENSOARG00000000134
3	57532029	57533578	+	TCONS_00419970	3	57538028	57538143	-	ENSOARG00000024186	U4
14	54147225	54148394	-	TCONS_00157700	14	54145297	54169525	+	ENSOARG00000011722
6	113645477	113651252	+	TCONS_00504703	6	113502983	114772068	-	ENSOARG00000011847
7	40902408	40905361	+	TCONS_00523573	7	40901330	41021797	-	ENSOARG00000020691	TRIM9
4	87988420	87990795	+	TCONS_00463017	4	87993674	88031409	-	ENSOARG00000000995	WASL
2	176895985	176897637	-	TCONS_00275259	2	176588851	177218724	+	ENSOARG00000011536	NCKAP5
21	44476965	44478817	-	TCONS_00319416	21	44484584	44492950	+	ENSOARG00000009706	GRK2
1	201980267	201985691	-	TCONS_00014153	1	201869948	202136532	+	ENSOARG00000020653	MCF2L2
17	69390075	69403105	-	TCONS_00201364	17	69405618	69424069	+	ENSOARG00000009091
17	53084723	53094496	+	TCONS_00212271	17	53094874	53107235	+	ENSOARG00000012998	RHOF
10	31229010	31231610	-	TCONS_00070914	10	31218647	31226834	+	ENSOARG00000012028
20	48466216	48467134	+	TCONS_00309758	20	48472028	48472196	-	ENSOARG00000020118
7	68502852	68503320	+	TCONS_00527504	7	68432153	68566624	+	ENSOARG00000021117	DAAM1
17	28599861	28600439	-	TCONS_00210593	17	28601714	28601804	+	ENSOARG00000021438	U6
14	21869308	21873850	-	TCONS_00159611	14	21524990	21953995	+	ENSOARG00000017939	FTO
13	15455045	15483182	-	TCONS_00134029	13	15483467	15483574	+	ENSOARG00000024550	U6
4	92897138	92900730	-	TCONS_00463224	4	92890844	92893221	+	ENSOARG00000003506	ATP6V1F
8	47325593	47343975	+	TCONS_00554806	8	47189187	47477527	+	ENSOARG00000012361	BACH2
23	2294191	2296500	+	TCONS_00338932	23	2255850	2287490	+	ENSOARG00000004374
9	71581431	71590588	-	TCONS_00564058	9	71461673	71890059	-	ENSOARG00000015495	ZFPM2
9	79460163	79462077	+	TCONS_00568840	9	79457547	79458745	+	ENSOARG00000004645	TSPYL5
8	81493859	81495873	+	TCONS_00553720	8	81455003	81595431	+	ENSOARG00000004364	TULP4
X	63260623	63267005	+	TCONS_00601969	X	63266902	63285817	-	ENSOARG00000018057	RLIM
1	199496395	199500118	+	TCONS_00013513	1	199495980	199514749	+	ENSOARG00000020552	TRA2B
15	21302741	21320861	-	TCONS_00177018	15	21286329	21311457	+	ENSOARG00000014248	LAYN
15	79079076	79080462	+	TCONS_00172196	15	79074884	79102675	+	ENSOARG00000011184
1	195297038	195297617	-	TCONS_00047285	1	195280158	195295348	+	ENSOARG00000020472	CLDN1
3	95715785	95733727	+	TCONS_00406798	3	95739756	95843125	+	ENSOARG00000012255	TET3
1	171826126	171837180	-	TCONS_00023432	1	171810468	171912816	+	ENSOARG00000019010	DZIP3
17	64616159	64620903	-	TCONS_00198577	17	64624377	64627396	+	ENSOARG00000018294
18	7082718	7086589	+	TCONS_00226387	18	7076817	7077369	+	ENSOARG00000017284
X	8634006	8661441	-	TCONS_00592739	X	8662233	8670110	+	ENSOARG00000010764	HCCS
3	38181917	38228942	+	TCONS_00397560	3	38180015	38181086	-	ENSOARG00000019516	PCBP1
1	209716832	209718417	+	TCONS_00002497	1	209396857	210288092	-	ENSOARG00000020722	NAALADL2
4	30731054	30765455	-	TCONS_00467905	4	30677795	30724282	-	ENSOARG00000011766	CDCA7L
2	239087639	239089111	-	TCONS_00295234	2	239081804	239088254	+	ENSOARG00000003875	FAM46B
19	21932074	21973219	+	TCONS_00241791	19	21923598	21931946	-	ENSOARG00000008566
7	13400141	13411565	+	TCONS_00541180	7	13318676	13395361	+	ENSOARG00000018258	SMAD6
6	66618077	66619180	+	TCONS_00496699	6	66574548	66628435	-	ENSOARG00000016535	NFXL1
16	20213150	20214097	+	TCONS_00191942	16	20092529	20384072	+	ENSOARG00000007210	PDE4D
1	28449190	28450826	-	TCONS_00055342	1	28458855	28476013	+	ENSOARG00000007040	MRPL37
22	22437598	22443667	+	TCONS_00334107	22	22438504	22468540	-	ENSOARG00000001689	ARL3
22	34902548	34908653	+	TCONS_00334522	22	34507409	35311829	+	ENSOARG00000015949	ATRNL1
13	75882987	75884457	+	TCONS_00133411	13	75893600	75893896	-	ENSOARG00000022425	7SK
15	73454163	73456645	+	TCONS_00174504	15	73458878	73462093	+	ENSOARG00000002187
3	39604399	39612041	-	TCONS_00425948	3	39592196	39739595	-	ENSOARG00000019897	APLF
11	25881682	25952362	-	TCONS_00079360	11	25910083	25916692	+	ENSOARG00000004198	SCIMP
9	4152881	4213433	-	TCONS_00571105	9	4058849	4151747	-	ENSOARG00000011849
16	15363428	15369038	+	TCONS_00191058	16	15082899	15388087	-	ENSOARG00000006621	RNF180
26	34705124	34708320	+	TCONS_00382309	26	34708543	34747853	-	ENSOARG00000002359	SFRP1
15	7759188	7763228	+	TCONS_00179040	15	7373979	7886227	-	ENSOARG00000007560	ARHGAP42
1	121805580	121808127	+	TCONS_00052705	1	121775149	121905495	-	ENSOARG00000013875	HUNK
3	95722348	95725296	-	TCONS_00435074	3	95681928	95715429	+	ENSOARG00000012175	DGUOK
2	182225458	182229874	-	TCONS_00260594	2	182237595	182249890	+	ENSOARG00000012219	INSIG2
3	130721594	130722661	+	TCONS_00406905	3	130669752	130842503	-	ENSOARG00000015940	TMCC3
1	261802346	261804963	-	TCONS_00043936	1	261810910	261828889	+	ENSOARG00000011314	RRP1B
3	116515042	116518953	-	TCONS_00398635	3	116339387	116578874	+	ENSOARG00000015124	PTPRQ
2	165040084	165051321	+	TCONS_00276578	2	165042587	165043025	-	ENSOARG00000019688	RPL26
5	69802201	69804876	+	TCONS_00488755	5	69526276	69854140	-	ENSOARG00000013606	ATP10B
15	17370669	17371408	-	TCONS_00175915	15	17332383	17485383	+	ENSOARG00000011894	ATM
2	203258551	203260246	+	TCONS_00293008	2	203261391	203263193	+	ENSOARG00000017534	FZD7
2	55209358	55212012	-	TCONS_00268319	2	55218905	55219021	-	ENSOARG00000021370
7	34936935	34938056	-	TCONS_00527710	7	34938810	35051804	+	ENSOARG00000020558	STARD9
19	49245537	49246735	-	TCONS_00243278	19	49246783	49329101	+	ENSOARG00000007546	DCAF1
13	9727171	9727826	-	TCONS_00129726	13	9585801	9870250	-	ENSOARG00000011950	KIF16B
11	41655915	41656807	+	TCONS_00091069	11	41621683	41649382	-	ENSOARG00000018175	DNAJC7
10	86051893	86053164	+	TCONS_00070483	10	86049250	86064887	+	ENSOARG00000008441
3	2665596	2666748	+	TCONS_00413993	3	1442981	2818577	-	ENSOARG00000002277
5	3529601	3536533	-	TCONS_00490274	5	3528513	3535796	+	ENSOARG00000007632	PBX4
24	26227812	26234659	-	TCONS_00361448	24	26211199	26218665	-	ENSOARG00000004100	PPP4C
2	244753521	244754114	+	TCONS_00263350	2	244750616	244780816	+	ENSOARG00000008814	HP1BP3
1	70845591	70846285	+	TCONS_00035010	1	70838320	70848287	-	ENSOARG00000017328	F3
3	8596206	8597194	-	TCONS_00407380	3	8575398	8595640	+	ENSOARG00000011925	FAM129B
2	176857088	176874914	-	TCONS_00263718	2	176588851	177218724	+	ENSOARG00000011536	NCKAP5
2	248450883	248451645	+	TCONS_00281736	2	248440835	248489150	-	ENSOARG00000011764	CROCC
23	3718202	3719473	+	TCONS_00343256	23	3529794	3890758	-	ENSOARG00000004638	ZNF407
3	213499014	213500874	+	TCONS_00436892	3	213501953	213503025	+	ENSOARG00000013956	LGALS1
15	21935689	21936104	+	TCONS_00179068	15	21938319	21940343	+	ENSOARG00000016324	TEX12
3	210525584	210526367	+	TCONS_00429052	3	210506052	210543937	+	ENSOARG00000010623	TSPAN11
17	9806100	9812590	-	TCONS_00203993	17	9647867	9817151	+	ENSOARG00000007116
4	98710229	98723665	-	TCONS_00460113	4	98659831	98763986	+	ENSOARG00000008035	AGBL3
1	109195837	109198182	+	TCONS_00008666	1	109193518	109193615	-	ENSOARG00000022098	U1
19	50917956	50920365	-	TCONS_00234166	19	50919245	50919332	+	ENSOARG00000022437
X	124985171	124987366	+	TCONS_00605858	X	124988726	124989171	+	ENSOARG00000000919
20	49324041	49325042	+	TCONS_00312309	20	49289192	49383202	+	ENSOARG00000000859	SLC22A23
23	14142913	14143583	-	TCONS_00350128	23	14061710	14216156	-	ENSOARG00000005184	PIK3C3
JH924652.1	4102	9490	+	TCONS_00584654	JH924652.1	10000	14690	-	ENSOARG00000002684
3	60204726	60215280	+	TCONS_00416107	3	60147288	60215812	-	ENSOARG00000020892	SLC20A1
7	51839154	51840334	+	TCONS_00518676	7	51840535	51909384	+	ENSOARG00000020899	DYX1C1
AMGL01120641.1	8457	10724	-	TCONS_00578074	AMGL01120641.1	10000	5273	+	ENSOARG00000001740	GPR157
20	26949614	27022021	-	TCONS_00309355	20	26943407	26967114	+	ENSOARG00000009357
19	12291797	12297820	-	TCONS_00239965	19	12299023	12344974	+	ENSOARG00000001873	WDR48
5	3145832	3146413	-	TCONS_00479983	5	3121234	3189567	-	ENSOARG00000006875	SNAP47
11	38559397	38561538	+	TCONS_00090233	11	38555832	38570591	-	ENSOARG00000008870	GPR179
20	18680636	18689332	-	TCONS_00308422	20	18310798	18706618	-	ENSOARG00000010300
8	40313776	40319251	-	TCONS_00552081	8	40320772	40386613	-	ENSOARG00000012113	UFL1
17	69386888	69397558	-	TCONS_00200113	17	69405618	69424069	+	ENSOARG00000009091
24	692406	693220	-	TCONS_00354598	24	673898	719948	-	ENSOARG00000014438	LMF1
21	36113751	36120703	+	TCONS_00324076	21	36116045	36147560	-	ENSOARG00000015239	SNX19
18	40406467	40456866	-	TCONS_00224737	18	40457700	40470054	+	ENSOARG00000005504	COCH
16	12531740	12532495	+	TCONS_00195900	16	12421834	13041016	-	ENSOARG00000005937	MAST4
24	1045943	1050514	-	TCONS_00351574	24	1055713	1063506	+	ENSOARG00000015428	BAIAP3
18	56028054	56028888	+	TCONS_00219354	18	55947586	56141122	+	ENSOARG00000012969	SLC24A4
5	414511	416335	+	TCONS_00487655	5	421139	422063	-	ENSOARG00000001152
6	34115101	34119049	+	TCONS_00502222	6	33662202	34495275	-	ENSOARG00000018342	CCSER1
7	76682266	76689937	-	TCONS_00522178	7	76677692	76679758	+	ENSOARG00000021176
1	18358770	18360615	-	TCONS_00046957	1	18364839	18383718	+	ENSOARG00000000624	IPO13
17	7517699	7518996	+	TCONS_00210353	17	7388866	7579677	-	ENSOARG00000006787	DCLK2
1	109138366	109148268	-	TCONS_00047136	1	109141096	109154742	+	ENSOARG00000007852	FCRL6
22	8953632	8957053	-	TCONS_00330363	22	8936682	8968605	+	ENSOARG00000013967	MINPP1
15	49922449	49923722	-	TCONS_00181858	15	49927736	49933683	+	ENSOARG00000003807
12	77433069	77439869	+	TCONS_00113152	12	77410960	77428227	-	ENSOARG00000016307	DDX59
13	33840436	33909327	-	TCONS_00139739	13	33834845	33835655	-	ENSOARG00000004560
5	91374989	91380794	+	TCONS_00484380	5	91306879	91366564	+	ENSOARG00000016777	SLF1
5	17937141	17940278	+	TCONS_00486887	5	17927020	17935828	+	ENSOARG00000012366	MFSD12
2	248116600	248118289	-	TCONS_00282018	2	248079971	248113395	-	ENSOARG00000011018	PADI4
9	39954482	39954949	-	TCONS_00570538	9	39814064	39972577	-	ENSOARG00000016594
17	71205874	71206682	+	TCONS_00205066	17	71193414	71203531	+	ENSOARG00000015287	TOP3B
5	69560726	69574679	+	TCONS_00490200	5	69526276	69854140	-	ENSOARG00000013606	ATP10B
12	69069481	69073706	-	TCONS_00109354	12	69063117	69069280	-	ENSOARG00000010493	ATF3
5	40070650	40084099	+	TCONS_00492767	5	40057684	40069745	-	ENSOARG00000008186	SH3BP5L
3	107393574	107395987	+	TCONS_00428739	3	107399222	107529398	+	ENSOARG00000014558	LGR5
12	37770117	37770577	+	TCONS_00102371	12	37770238	37770348	-	ENSOARG00000022858
25	41533742	41550382	+	TCONS_00374083	25	41522439	41537926	-	ENSOARG00000000912
19	13291126	13293382	-	TCONS_00239299	19	13294258	13310243	+	ENSOARG00000002789
12	3685407	3692381	-	TCONS_00118448	12	3693803	3701798	+	ENSOARG00000006176	DYRK3
25	23882248	23994961	-	TCONS_00375466	25	23978130	23978273	+	ENSOARG00000021769	SNORA67
11	35752256	35763988	-	TCONS_00094494	11	35726534	35750603	-	ENSOARG00000004119	MYCBPAP
14	59481974	59483648	-	TCONS_00163969	14	59459651	59478883	+	ENSOARG00000001607	HSPBP1
13	21814431	21821599	-	TCONS_00134045	13	21810811	21813343	-	ENSOARG00000000524	SKIDA1
1	115939546	115971016	+	TCONS_00052685	1	115877501	115939264	-	ENSOARG00000011526	TMCO1
16	18976878	18999717	+	TCONS_00193935	16	18926586	19409604	+	ENSOARG00000007198
3	112545837	112546844	+	TCONS_00393605	3	112519584	112590526	+	ENSOARG00000014899	ZDHHC17
5	50986195	51073944	+	TCONS_00473500	5	51044808	51044931	-	ENSOARG00000024630	SNORA36
1	198480374	198481769	-	TCONS_00043866	1	198490453	198490534	-	ENSOARG00000021333
16	65387281	65388356	+	TCONS_00192928	16	65280194	65721184	-	ENSOARG00000014702	ADCY2
3	2541483	2542704	+	TCONS_00421514	3	2515025	2537667	-	ENSOARG00000003458	STKLD1
26	15237253	15237990	-	TCONS_00380307	26	15156245	15263300	-	ENSOARG00000008398	FAT1
X	49913054	49914158	-	TCONS_00602090	X	49914106	49914229	+	ENSOARG00000005611
14	38241923	38259201	+	TCONS_00156613	14	38259359	38310400	+	ENSOARG00000003692
22	49935292	49936879	+	TCONS_00336300	22	49937527	49939328	+	ENSOARG00000016481
12	41713218	41714983	+	TCONS_00100303	12	41715889	41743897	-	ENSOARG00000006756	NMNAT1
12	71661161	71695608	+	TCONS_00100732	12	71642945	71654633	+	ENSOARG00000012720
9	78579665	78580121	+	TCONS_00577046	9	78583105	78643438	+	ENSOARG00000003274	NIPAL2
6	92581830	92587989	+	TCONS_00509220	6	92393950	92908337	+	ENSOARG00000018254	FRAS1
13	768977	769902	+	TCONS_00129375	13	666265	1154527	+	ENSOARG00000009195	PLCB1
2	242022465	242027253	-	TCONS_00277135	2	242032653	242045120	-	ENSOARG00000007237	TCEB3
X	50714664	50718479	+	TCONS_00603515	X	50712449	50712944	+	ENSOARG00000005651
1	39082150	39083759	+	TCONS_00008301	1	39058977	39250720	+	ENSOARG00000009860	ROR1
20	26947493	26968189	-	TCONS_00308870	20	26943407	26967114	+	ENSOARG00000009357
2	233984131	233987391	+	TCONS_00263271	2	233968128	233994429	-	ENSOARG00000020909	KIAA1522
3	2009611	2012333	-	TCONS_00411222	3	1992532	2011865	+	ENSOARG00000002692	BRD3
18	45383646	45388552	+	TCONS_00226507	18	45369882	45388626	-	ENSOARG00000007986	MBIP
6	58811512	58812976	-	TCONS_00510499	6	58790383	58820251	+	ENSOARG00000012052	UBE2K
2	177871588	177881892	+	TCONS_00287651	2	177885105	177885191	+	ENSOARG00000025121
14	35357748	35362892	+	TCONS_00162026	14	35337827	35356691	+	ENSOARG00000003438	CDH3
20	12034122	12045112	-	TCONS_00308847	20	11877711	12103509	+	ENSOARG00000015151	ZFAND3
9	42923829	42928274	-	TCONS_00565243	9	42876461	42925167	+	ENSOARG00000017075	MTFR1
25	868266	870130	-	TCONS_00371920	25	845685	876867	-	ENSOARG00000003073	ABCB10
22	13417410	13419822	+	TCONS_00334825	22	13420769	13420847	-	ENSOARG00000022321	CPEB3_ribozyme
11	34170829	34172452	-	TCONS_00097523	11	34176886	34191779	+	ENSOARG00000001504	SREBF1
7	3915359	3915724	-	TCONS_00542712	7	3876748	3907334	-	ENSOARG00000016355	CCDC112
9	16027113	16033260	+	TCONS_00565952	9	16020702	16023456	-	ENSOARG00000003886
9	21134963	21138608	+	TCONS_00572928	9	21130618	21159808	-	ENSOARG00000005511
23	20443479	20445289	+	TCONS_00343267	23	20111909	20525120	-	ENSOARG00000005288	KIAA1328
3	162241749	162245844	+	TCONS_00421822	3	162234654	162238607	-	ENSOARG00000007713	NAB2
4	102420517	102422740	-	TCONS_00446726	4	102431824	102441354	-	ENSOARG00000010842	ZC3HAV1L
10	86051966	86053622	+	TCONS_00064565	10	86049250	86064887	+	ENSOARG00000008441
12	30593839	30594496	-	TCONS_00104070	12	30589158	30595098	-	ENSOARG00000005146	COX20
17	69546555	69561522	+	TCONS_00212894	17	69507905	69546320	+	ENSOARG00000009784	LIMK2
10	78339046	78353165	-	TCONS_00064669	10	78359141	78362331	-	ENSOARG00000005166	TEX30
12	59177188	59178197	+	TCONS_00106697	12	59158435	59200099	+	ENSOARG00000017837	TOR1AIP1
6	15321548	15327485	+	TCONS_00514979	6	15304707	15439182	+	ENSOARG00000004328	ELOVL6
8	2491540	2534118	+	TCONS_00554191	8	2543504	2642538	+	ENSOARG00000006673	MYO6
5	22197503	22198504	-	TCONS_00486321	5	21955037	22217880	-	ENSOARG00000016825	ADAMTS19
17	71436883	71437817	+	TCONS_00212911	17	71434369	71489729	+	ENSOARG00000016014
10	19453004	19454721	-	TCONS_00070143	10	19413957	19448600	-	ENSOARG00000008556	RCBTB1
25	29319492	29337706	+	TCONS_00373298	25	29305650	29337652	-	ENSOARG00000007740	PPP3CB
6	25536552	25538152	+	TCONS_00509693	6	25501006	25530745	-	ENSOARG00000015814	METAP1
11	44635247	44637604	-	TCONS_00089606	11	44582009	44634999	-	ENSOARG00000010695
3	113638503	113639473	-	TCONS_00424109	3	113599364	113985981	+	ENSOARG00000014996	NAV3
19	15242230	15246209	+	TCONS_00242441	19	15229655	15432507	-	ENSOARG00000004094	ANO10
12	30118584	30119552	-	TCONS_00114346	12	29798434	30115631	-	ENSOARG00000004655	KIF26B
8	12516186	12517627	+	TCONS_00553048	8	12446608	12526306	-	ENSOARG00000007878	NCOA7
7	57875122	57900485	+	TCONS_00530353	7	57902907	58041151	-	ENSOARG00000021004	GALK2
3	159590427	159591353	+	TCONS_00436717	3	159533870	159666756	-	ENSOARG00000004681	SLC16A7
9	59156616	59166097	+	TCONS_00573013	9	59161140	59161223	-	ENSOARG00000023099
24	15768909	15769441	+	TCONS_00364477	24	15688353	15847551	+	ENSOARG00000010360	XYLT1
17	17008266	17018227	-	TCONS_00205109	17	16966512	16999276	+	ENSOARG00000012717	CLGN
3	3994980	3996687	+	TCONS_00436414	3	3952497	4089014	+	ENSOARG00000005769	AK8
24	35365003	35366228	+	TCONS_00357539	24	35371923	35376566	+	ENSOARG00000014939	CLDN15
1	198472032	198474700	-	TCONS_00047294	1	198413997	198470076	-	ENSOARG00000020506	ST6GAL1
11	17638991	17644783	+	TCONS_00078713	11	17642097	17670598	-	ENSOARG00000011933	ADAP2
X	125074629	125092832	-	TCONS_00592944	X	125093140	125120103	+	ENSOARG00000001022	CSTF2
1	200526437	200526912	-	TCONS_00043868	1	200329579	200612516	-	ENSOARG00000020572	VPS8
13	16258898	16265807	-	TCONS_00122547	13	16052739	16366434	+	ENSOARG00000015405	CAMK1D
12	177406	178021	+	TCONS_00114030	12	149167	186687	+	ENSOARG00000000876	PPFIA4
1	109197296	109199202	+	TCONS_00013234	1	109193518	109193615	-	ENSOARG00000022098	U1
5	35201788	35206616	+	TCONS_00477349	5	35086708	35265384	-	ENSOARG00000001932	COMMD10
2	127715576	127721058	-	TCONS_00275216	2	127729489	127822135	-	ENSOARG00000016885	UBE2E3
X	43956398	43965228	-	TCONS_00602657	X	43795988	43955460	-	ENSOARG00000004749	ARHGEF9
12	70761655	70764090	-	TCONS_00112598	12	70252714	70754047	+	ENSOARG00000012144	KCNH1
4	32790053	32804744	-	TCONS_00450484	4	32644653	32815080	+	ENSOARG00000013712
11	54046807	54050691	+	TCONS_00082389	11	54059329	54059502	+	ENSOARG00000024419	uc_338
26	23731892	23739644	-	TCONS_00385036	26	23741951	23758096	+	ENSOARG00000010020	ERI1
2	143750831	143779506	-	TCONS_00283520	2	143684184	143752953	+	ENSOARG00000005709	COBLL1
3	178975456	178983490	+	TCONS_00428946	3	178967374	179029560	-	ENSOARG00000018669	RBFOX2
19	21384627	21440619	+	TCONS_00244091	19	21424243	21769620	-	ENSOARG00000008132	ITPR1
15	73391783	73396426	-	TCONS_00167744	15	73389948	73482518	+	ENSOARG00000002066	PRDM11
4	65385081	65386888	+	TCONS_00466473	4	65387132	65430981	-	ENSOARG00000007775
23	44705146	44742181	+	TCONS_00345822	23	44574256	44959623	+	ENSOARG00000002282	SETBP1
1	269643229	269644552	-	TCONS_00055634	1	269642393	269765307	-	ENSOARG00000014718	COL6A6
21	27923224	27924355	+	TCONS_00320106	21	27906164	28117142	+	ENSOARG00000011381	PKNOX2
6	115956826	115960417	+	TCONS_00497215	6	115932616	115950093	-	ENSOARG00000015586
4	49127231	49129404	-	TCONS_00446622	4	49097742	49119590	-	ENSOARG00000007442
3	96281551	96284343	+	TCONS_00436560	3	96294160	96296296	-	ENSOARG00000012749	PCGF1
26	23864524	23884695	+	TCONS_00384351	26	23862819	23870245	-	ENSOARG00000010099	PPP1R3B
16	20191610	20205989	-	TCONS_00192967	16	20092529	20384072	+	ENSOARG00000007210	PDE4D
24	13232449	13242645	+	TCONS_00354337	24	13223784	13223871	+	ENSOARG00000024883
23	48374635	48396141	-	TCONS_00344341	23	48396770	48716864	+	ENSOARG00000003754	CTIF
3	38973295	38977985	+	TCONS_00421610	3	38977680	39235539	-	ENSOARG00000019828	ANTXR1
X	109893908	109929299	-	TCONS_00599533	X	109935293	110053992	-	ENSOARG00000016570	IL13RA1
17	53085287	53094430	+	TCONS_00207158	17	53094874	53107235	+	ENSOARG00000012998	RHOF
24	40745998	40746420	-	TCONS_00353629	24	40723206	40743657	-	ENSOARG00000005081
4	55341426	55346337	-	TCONS_00461850	4	55341913	55342090	+	ENSOARG00000008353	LINC00998
JH922591.1	18073	19836	-	TCONS_00581817	JH922591.1	10000	18716	+	ENSOARG00000002174
7	12652252	12654610	+	TCONS_00537268	7	12553779	12864461	-	ENSOARG00000018113	MEGF11
2	2077407	2114519	-	TCONS_00268216	2	2089151	2089982	+	ENSOARG00000002911
11	19278927	19286482	-	TCONS_00081041	11	19270512	19398184	+	ENSOARG00000017279	NLK
2	55209863	55213247	+	TCONS_00267645	2	55218905	55219021	-	ENSOARG00000021370
2	89780809	89789435	+	TCONS_00297170	2	89780209	89780338	+	ENSOARG00000024595	CDKN2B-AS_3
4	32767459	32804140	-	TCONS_00456875	4	32644653	32815080	+	ENSOARG00000013712
17	28421597	28464306	-	TCONS_00213881	17	28468258	28717332	+	ENSOARG00000014865	SCLT1
2	219725937	219733513	+	TCONS_00287737	2	219734300	219774722	+	ENSOARG00000019716	CYP27A1
2	86891667	86908226	-	TCONS_00263593	2	86407234	86900674	+	ENSOARG00000014133	ADAMTSL1
JH922743.1	2511	7946	+	TCONS_00582156	JH922743.1	14216	14329	+	ENSOARG00000021688	5S_rRNA
12	30569173	30570366	-	TCONS_00111287	12	30571074	30579416	+	ENSOARG00000004985	HNRNPU
9	59127318	59133767	+	TCONS_00571053	9	58994976	59419535	+	ENSOARG00000009854	EXT1
3	214137742	214139722	+	TCONS_00418590	3	214141249	214150500	+	ENSOARG00000015413	KDELR3
7	88492961	88499222	+	TCONS_00535128	7	88484097	88493094	-	ENSOARG00000002802	DIO2
5	27480868	27584012	-	TCONS_00477775	5	27592692	27678095	-	ENSOARG00000018762	CSNK1G3
3	213342901	213345323	+	TCONS_00421963	3	213347419	213351547	+	ENSOARG00000013724	PEX26
7	22064133	22068745	+	TCONS_00528862	7	22075027	22075517	-	ENSOARG00000019449	TRDV2
12	39194340	39195842	+	TCONS_00116261	12	39201312	39201418	-	ENSOARG00000025013	U6
15	27982573	27987971	+	TCONS_00183103	15	27987867	27990954	-	ENSOARG00000007061	FXYD6
5	11909271	11917469	+	TCONS_00487713	5	11795633	11904132	+	ENSOARG00000013341
3	7729272	7736282	+	TCONS_00397418	3	7719720	7745544	-	ENSOARG00000009976	GLE1
3	102496390	102497138	+	TCONS_00428714	3	102419101	102531743	+	ENSOARG00000013496	MGAT4A
18	54468791	54470232	+	TCONS_00220728	18	54453051	54494774	-	ENSOARG00000011469	FRMD5
11	50062081	50062805	-	TCONS_00079621	11	50052767	50086400	-	ENSOARG00000017643	ASPSCR1
3	2875973	2876685	-	TCONS_00439813	3	2785361	2941930	+	ENSOARG00000003795
1	17157577	17158078	-	TCONS_00041538	1	17151597	17168082	-	ENSOARG00000020471	SLC2A1
1	250221891	250246775	-	TCONS_00058520	1	250255497	250255904	-	ENSOARG00000007732
11	55595223	55596566	-	TCONS_00097658	11	55577551	55630127	-	ENSOARG00000012090	TMEM104
11	54046806	54050259	+	TCONS_00085994	11	54059329	54059502	+	ENSOARG00000024419	uc_338
1	18772128	18772546	-	TCONS_00037437	1	18645092	18777287	-	ENSOARG00000000823	ERI3
1	100425818	100427730	+	TCONS_00046456	1	100400498	100422117	+	ENSOARG00000021017	TUFT1
19	35680574	35684096	+	TCONS_00247794	19	35638397	36049439	+	ENSOARG00000010733	MAGI1
4	106066943	106113628	-	TCONS_00466701	4	106110195	106111036	+	ENSOARG00000017696	TMEM139
19	46977140	47016470	+	TCONS_00244147	19	47025984	47041312	+	ENSOARG00000015777	ACTR8
18	67035889	67036424	-	TCONS_00225273	18	67004484	67043698	-	ENSOARG00000006393	PPP1R13B
3	192756374	192757145	+	TCONS_00428981	3	192627571	192801092	+	ENSOARG00000020178	ST8SIA1
1	205146	205680	-	TCONS_00046908	1	198803	230341	-	ENSOARG00000017628	ATG4B
4	112343569	112352821	-	TCONS_00460132	4	112353168	112358920	+	ENSOARG00000001356	GIMAP6
8	26760081	26762369	-	TCONS_00549008	8	26592431	26760228	+	ENSOARG00000009968	CDK19
5	5470016	5480120	-	TCONS_00477648	5	5486294	5488372	+	ENSOARG00000025182
8	28716175	28718471	-	TCONS_00557439	8	28595345	28713940	-	ENSOARG00000010741	FOXO3
20	8901407	8905803	-	TCONS_00308390	20	8887211	8897735	+	ENSOARG00000010823	SNRPC
14	3788643	3791014	-	TCONS_00159542	14	3791251	3799501	+	ENSOARG00000007309	MON1B
18	48190644	48238895	+	TCONS_00225645	18	48175638	48193478	-	ENSOARG00000008856	FBXO33
3	6206421	6208587	+	TCONS_00425272	3	6103768	6255797	-	ENSOARG00000007872	HMCN2
3	154917996	154929215	-	TCONS_00429439	3	154824769	154914055	-	ENSOARG00000003221	TBC1D30
5	19053947	19055679	-	TCONS_00473876	5	19043243	19052715	+	ENSOARG00000014630	MKNK2
2	220307693	220321195	+	TCONS_00281640	2	220325614	220332415	+	ENSOARG00000020185
17	69546561	69561800	+	TCONS_00210534	17	69507905	69546320	+	ENSOARG00000009784	LIMK2
24	26491629	26492627	+	TCONS_00360346	24	26443970	26493101	+	ENSOARG00000005487
9	73899286	73901853	+	TCONS_00575647	9	73890083	73906870	-	ENSOARG00000016701	BAALC
9	50102577	50103782	-	TCONS_00562635	9	50066718	50101375	+	ENSOARG00000006376	LY96
7	58134461	58162310	-	TCONS_00534304	7	58156541	58208239	+	ENSOARG00000021008	SECISBP2L
5	11892545	11898192	+	TCONS_00488578	5	11795633	11904132	+	ENSOARG00000013341
6	113438427	113440351	-	TCONS_00515909	6	113430899	113516223	+	ENSOARG00000011661	SORCS2
1	143490854	143491347	+	TCONS_00001917	1	143163494	143505441	+	ENSOARG00000016559	ROBO2
12	26223743	26226919	+	TCONS_00118325	12	26197056	26745107	+	ENSOARG00000016755
10	54286211	54287113	+	TCONS_00072055	10	54246345	54286076	-	ENSOARG00000000201	RNF219
3	199191050	199192408	+	TCONS_00429001	3	199172237	199436284	-	ENSOARG00000020651	PTPRO
5	77725146	77733874	-	TCONS_00490485	5	77738397	77817710	+	ENSOARG00000014463	WWC1
18	59815006	59833852	+	TCONS_00218435	18	59810126	59814704	+	ENSOARG00000015990	BDKRB2
1	239715493	239716290	-	TCONS_00058506	1	239715047	239715854	+	ENSOARG00000015417	MAPRE1
26	15283449	15316596	+	TCONS_00384782	26	15299143	15299353	-	ENSOARG00000004121
1	9788779	9790610	-	TCONS_00023098	1	9793949	9840340	-	ENSOARG00000019432	ZMYM6
6	86218920	86219893	-	TCONS_00510523	6	86143052	86457688	+	ENSOARG00000012378	SLC4A4
18	67975022	67976157	-	TCONS_00222772	18	67472340	67985124	+	ENSOARG00000007297	ZBTB42
9	93478051	93479128	-	TCONS_00567834	9	93479926	93570969	-	ENSOARG00000015457	ENPP2
24	18943624	18945214	+	TCONS_00360321	24	18945873	18957696	+	ENSOARG00000014419	TMEM159
18	7075752	7077397	-	TCONS_00225715	18	7076817	7077369	+	ENSOARG00000017284
19	51356629	51367408	-	TCONS_00243289	19	51334516	51352019	-	ENSOARG00000000255
15	43972427	43974639	-	TCONS_00178295	15	43919775	43975700	+	ENSOARG00000015030	RIC3
3	27163668	27168291	+	TCONS_00400820	3	27162281	27163785	-	ENSOARG00000016880	OSR1
13	60451064	60453472	+	TCONS_00122372	13	60411546	60450182	+	ENSOARG00000000910	HM13
17	66007312	66007755	+	TCONS_00201163	17	66013457	66013834	+	ENSOARG00000021767	MIAT_exon5_3
4	20386390	20392478	-	TCONS_00467902	4	20367678	20386539	+	ENSOARG00000007247	TMEM106B
2	12549281	12564466	+	TCONS_00271275	2	12560110	12651914	-	ENSOARG00000006778	MUSK
6	87831412	87839668	+	TCONS_00506291	6	87832852	87842853	-	ENSOARG00000013420	COX18
13	43047281	43048496	+	TCONS_00140586	13	43026872	43042300	-	ENSOARG00000012747	AKR1E2
1	22510235	22523777	-	TCONS_00017495	1	22487792	22502105	-	ENSOARG00000003752
13	58745151	58748562	+	TCONS_00140621	13	58732142	58776796	-	ENSOARG00000018178	RTFDC1
9	14472688	14475399	-	TCONS_00567747	9	14463916	14466427	+	ENSOARG00000001506	LY6K
12	10164382	10176882	+	TCONS_00100008	12	10156516	10157371	+	ENSOARG00000009279
7	4559942	4561478	+	TCONS_00535762	7	4510092	4551597	+	ENSOARG00000016444
12	29993327	29995270	-	TCONS_00105208	12	29798434	30115631	-	ENSOARG00000004655	KIF26B
26	32193384	32193774	+	TCONS_00380804	26	32174798	32188416	+	ENSOARG00000001483	LETM2
11	18265886	18266643	-	TCONS_00089443	11	18245394	18441418	-	ENSOARG00000014671	NF1
2	239212510	239213525	+	TCONS_00287828	2	239220612	239240241	-	ENSOARG00000004063	ZDHHC18
12	24406696	24413017	+	TCONS_00110490	12	24395982	24620861	+	ENSOARG00000014169	DISP1
5	16208367	16208834	+	TCONS_00475528	5	16217373	16218384	-	ENSOARG00000007383
1	101671007	101691296	-	TCONS_00031053	1	101633417	101685524	+	ENSOARG00000000297
2	175248970	175249518	-	TCONS_00285283	2	175253425	175595136	-	ENSOARG00000011436	MGAT5
X	110635368	110637110	+	TCONS_00602599	X	110575144	110731320	-	ENSOARG00000016679	DOCK11
13	38673411	38675455	+	TCONS_00131821	13	38683624	38700031	+	ENSOARG00000002048	NAA20
20	49324474	49325128	+	TCONS_00309288	20	49289192	49383202	+	ENSOARG00000000859	SLC22A23
9	44907196	44908031	+	TCONS_00566032	9	44806086	45099866	+	ENSOARG00000002489	PREX2
12	23322059	23322922	-	TCONS_00105175	12	23310763	23348727	-	ENSOARG00000013213	DUSP10
4	66211845	66213410	-	TCONS_00456927	4	66220544	66260893	-	ENSOARG00000008417	PLEKHA8
23	33367538	33368516	-	TCONS_00345875	23	33343431	33388189	+	ENSOARG00000007905	NPC1
1	175475881	175479326	-	TCONS_00055507	1	175483795	175498685	+	ENSOARG00000019298	CD200
1	92631927	92663935	+	TCONS_00030429	1	92649313	92650026	-	ENSOARG00000020196
3	210363621	210365386	+	TCONS_00429049	3	210301154	210376147	-	ENSOARG00000010553	PRMT8
17	10484276	10486571	-	TCONS_00213873	17	10476405	10476509	+	ENSOARG00000021789	U6
1	195614089	195616376	-	TCONS_00043856	1	195432375	195608284	+	ENSOARG00000020475	P3H2
3	2665091	2666748	+	TCONS_00413991	3	1442981	2818577	-	ENSOARG00000002277
2	75952299	75953797	-	TCONS_00276932	2	75670199	76114415	-	ENSOARG00000013755	PTPRD
22	37967146	37968789	+	TCONS_00328638	22	37908607	37973789	-	ENSOARG00000000294	CACUL1
4	24568376	24583055	-	TCONS_00446577	4	24575318	24575442	+	ENSOARG00000024724
8	61562753	61572569	+	TCONS_00553127	8	61577862	61807090	-	ENSOARG00000000337	MAP3K5
12	77606604	77609709	-	TCONS_00111930	12	77609721	77623057	+	ENSOARG00000016750	C1orf106
11	44640717	44645238	-	TCONS_00077485	11	44582009	44634999	-	ENSOARG00000010695
15	13369719	13370932	-	TCONS_00181808	15	13337866	13365217	+	ENSOARG00000008409	CCDC82
8	28672515	28712392	-	TCONS_00545043	8	28595345	28713940	-	ENSOARG00000010741	FOXO3
15	7759510	7763126	-	TCONS_00181072	15	7373979	7886227	-	ENSOARG00000007560	ARHGAP42
9	51023720	51024203	-	TCONS_00572108	9	50990372	51023516	+	ENSOARG00000006730	PI15
2	238779540	238780526	-	TCONS_00295230	2	238777056	238779866	+	ENSOARG00000003527	CD164L2
6	36425001	36430178	+	TCONS_00512805	6	36404280	36418026	+	ENSOARG00000001626	PPM1K
1	243770940	243772935	-	TCONS_00043913	1	243126227	243781259	+	ENSOARG00000005774	SLC9A9
1	164525566	164531732	+	TCONS_00059702	1	164534478	164581209	+	ENSOARG00000018612	NXPE3
11	17095977	17096845	-	TCONS_00091210	11	17068675	17331282	+	ENSOARG00000010124	MYO1D
1	174686687	174690186	-	TCONS_00023433	1	174690708	174790572	+	ENSOARG00000019179	CD96
18	1123141	1132755	+	TCONS_00227895	18	1116818	1116900	+	ENSOARG00000022783	SNORD116
X	57467231	57470591	-	TCONS_00599485	X	57293504	57905826	-	ENSOARG00000014600	OPHN1
4	61397283	61420592	-	TCONS_00463180	4	61416803	61416910	+	ENSOARG00000021917	U6
6	92409362	92410149	+	TCONS_00511854	6	92393950	92908337	+	ENSOARG00000018254	FRAS1
13	16527721	16530042	-	TCONS_00125744	13	16536910	16541417	-	ENSOARG00000015478	CCDC3
1	2146452	2147385	+	TCONS_00046175	1	2120142	2202342	+	ENSOARG00000018722	HDAC4
16	35296765	35298176	-	TCONS_00192055	16	35296463	35415823	+	ENSOARG00000009682	RICTOR
16	68412822	68417377	-	TCONS_00184567	16	68395440	68492250	-	ENSOARG00000015559
17	64927501	64931444	-	TCONS_00208523	17	64862405	64986780	+	ENSOARG00000018865	KIAA1671
8	2428684	2430778	-	TCONS_00550726	8	2363075	2462058	+	ENSOARG00000006569	SENP6
3	147968569	147969143	+	TCONS_00410918	3	147936099	148017389	+	ENSOARG00000020036	KIF21A
15	64505531	64507574	+	TCONS_00182652	15	64391806	64502507	+	ENSOARG00000018992	TRIM44
9	4048673	4049751	-	TCONS_00568880	9	3960964	4048725	+	ENSOARG00000011573	COL9A1
3	201494566	201503626	-	TCONS_00429569	3	201508685	201517182	-	ENSOARG00000020808	EMP1
14	56474698	56475229	-	TCONS_00156242	14	56468204	56468312	-	ENSOARG00000023396	U6
21	49404834	49406145	-	TCONS_00320338	21	49388783	49398388	-	ENSOARG00000006143
13	41579195	41580270	-	TCONS_00125802	13	41535640	41646863	+	ENSOARG00000006248	SYNDIG1
24	26227812	26234451	-	TCONS_00361447	24	26211199	26218665	-	ENSOARG00000004100	PPP4C
25	26918014	26929753	-	TCONS_00376562	25	26909623	26913979	-	ENSOARG00000006333
4	97206286	97207786	-	TCONS_00468581	4	97210635	97210690	-	ENSOARG00000021271
4	30673191	30675341	-	TCONS_00450476	4	30678943	30691495	-	ENSOARG00000011766	CDCA7L
5	15576713	15578597	-	TCONS_00494994	5	15582299	15584995	-	ENSOARG00000005502	TNFSF9
17	55310111	55311184	-	TCONS_00207301	17	55313641	55322592	-	ENSOARG00000001411	PRKAB1
14	59296603	59297159	+	TCONS_00154430	14	59267339	59289535	-	ENSOARG00000001268	SSC5D
JH922743.1	2324	7939	+	TCONS_00582159	JH922743.1	14216	14329	+	ENSOARG00000021688	5S_rRNA
1	234887104	234940507	+	TCONS_00052839	1	234946823	234947840	+	ENSOARG00000015318	P2RY14
19	13894108	13895255	+	TCONS_00233750	19	13795731	14288144	-	ENSOARG00000002993	ULK4
X	56657135	56658447	-	TCONS_00606681	X	56623043	56822562	+	ENSOARG00000014525	AR
16	63636561	63637299	+	TCONS_00195956	16	63481795	64032598	+	ENSOARG00000014361	SEMA5A
3	211300693	211301708	-	TCONS_00426213	3	211293834	211314698	+	ENSOARG00000012050	CCDC77
17	11754971	11761681	-	TCONS_00212931	17	11515054	11812592	+	ENSOARG00000008411	SLC10A7
6	116703614	116709515	+	TCONS_00517399	6	116684514	116695614	-	ENSOARG00000016536
12	26223744	26226877	+	TCONS_00116966	12	26197056	26745107	+	ENSOARG00000016755
1	243770974	243772951	-	TCONS_00047337	1	243126227	243781259	+	ENSOARG00000005774	SLC9A9
X	46570169	46572775	+	TCONS_00600656	X	46568929	46569706	+	ENSOARG00000005508
2	239532421	239534836	-	TCONS_00260691	2	239537805	239571740	-	ENSOARG00000004498	DHDDS
7	40637945	40680467	+	TCONS_00532317	7	40670147	40769703	-	ENSOARG00000020672	NIN
11	7989550	7990644	+	TCONS_00093960	11	7641414	8038744	+	ENSOARG00000007848
12	30701756	30702297	-	TCONS_00117117	12	30692855	30707467	-	ENSOARG00000005223	DESI2
23	41548762	41549334	-	TCONS_00345480	23	41476617	41586342	+	ENSOARG00000000803	MTCL1
3	113715170	113716488	-	TCONS_00435096	3	113599364	113985981	+	ENSOARG00000014996	NAV3
22	21301419	21306377	+	TCONS_00334096	22	21286004	21461378	+	ENSOARG00000016467	BTRC
19	12294047	12297017	-	TCONS_00244287	19	12299023	12344974	+	ENSOARG00000001873	WDR48
9	94429916	94433570	-	TCONS_00574142	9	94420217	94421539	-	ENSOARG00000017796
10	28260082	28260856	+	TCONS_00068700	10	28217819	28275644	+	ENSOARG00000010770	STARD13
22	46221750	46222869	+	TCONS_00336289	22	46221808	46238143	-	ENSOARG00000014062	CLRN3
1	26119551	26122121	-	TCONS_00017502	1	26126957	26230771	-	ENSOARG00000004931	RAB3B
2	43155640	43156323	-	TCONS_00297444	2	43145399	43191146	-	ENSOARG00000010405	BMP1
2	35536140	35541261	-	TCONS_00283411	2	35547175	35555656	+	ENSOARG00000008935	HNRNPK
15	60679839	60680978	-	TCONS_00181140	15	60516507	60755732	+	ENSOARG00000016057	ELP4
26	36752029	36753001	-	TCONS_00382627	26	36739621	36795389	-	ENSOARG00000003976	SH2D4A
17	11740438	11761732	-	TCONS_00206044	17	11515054	11812592	+	ENSOARG00000008411	SLC10A7
10	32907580	32909796	+	TCONS_00070089	10	32914743	32939554	+	ENSOARG00000012677	USP12
3	212479436	212480381	-	TCONS_00426217	3	212427275	212792889	+	ENSOARG00000013089	CACNA1C
1	235452913	235482814	-	TCONS_00027652	1	235482627	235529359	+	ENSOARG00000004407	ERICH6
23	37213873	37214353	+	TCONS_00342127	23	37208584	37244969	+	ENSOARG00000009604	NDC80
1	19473711	19480256	+	TCONS_00030277	1	19442381	19608681	-	ENSOARG00000001496	ZSWIM5
25	41138526	41142040	-	TCONS_00370332	25	41127436	41128738	+	ENSOARG00000000660
3	138174816	138186038	-	TCONS_00429411	3	138181644	138182634	+	ENSOARG00000017690	OR10AD1
17	12850864	12851533	+	TCONS_00206421	17	12848825	12883750	+	ENSOARG00000009303	OTUD4
9	54776199	54777040	+	TCONS_00573007	9	54751129	54799522	+	ENSOARG00000007685	ZC2HC1A
21	11966487	11983444	+	TCONS_00316947	21	11972032	11995324	-	ENSOARG00000005562	PCF11
24	39816307	39817438	+	TCONS_00359524	24	39599496	39872553	-	ENSOARG00000004277
1	2372815	2375239	-	TCONS_00041509	1	2370639	2371125	-	ENSOARG00000000265	TWIST2
15	45709920	45746960	-	TCONS_00170598	15	45747404	45753653	+	ENSOARG00000016510
8	10977067	10978363	+	TCONS_00550500	8	10975072	10997537	+	ENSOARG00000007660	KIAA0408
8	87948787	87985621	-	TCONS_00555370	8	87995561	87996759	-	ENSOARG00000004872	MPC1
25	5249985	5251473	+	TCONS_00370154	25	5236878	5419436	-	ENSOARG00000003327	SIPA1L2
3	84030344	84045876	-	TCONS_00422155	3	83938172	84030399	+	ENSOARG00000007758
JH923637.1	9	2655	+	TCONS_00583520	JH923637.1	10000	732	-	ENSOARG00000000077
2	117651163	117651908	-	TCONS_00283497	2	117652821	117667603	+	ENSOARG00000016229	NEMP2
13	76960536	76965408	-	TCONS_00124444	13	76960710	76960921	+	ENSOARG00000022455	ZNFX1-AS1_1
1	1503154	1508257	-	TCONS_00055269	1	1485013	1523256	+	ENSOARG00000018675	NDUFA10
11	20919222	20921560	+	TCONS_00087201	11	20913389	20933441	-	ENSOARG00000010110	SLC6A4
4	9440934	9466508	+	TCONS_00454893	4	9433281	9465962	-	ENSOARG00000017767	KRIT1
6	85857726	85859205	-	TCONS_00509324	6	85843019	85852103	-	ENSOARG00000011898	GRSF1
14	22663110	22713403	-	TCONS_00147789	14	22721423	22722716	+	ENSOARG00000011056	IRX5
21	33708944	33716216	-	TCONS_00322752	21	33479939	33718674	+	ENSOARG00000014041	OPCML
22	21947244	21955768	+	TCONS_00328548	22	21953890	21967932	-	ENSOARG00000017427	LDB1
20	26948062	26992471	-	TCONS_00306564	20	26943407	26967114	+	ENSOARG00000009357
1	121245616	121248233	-	TCONS_00047174	1	121231925	121286324	-	ENSOARG00000013569	EVA1C
4	118926283	118928991	-	TCONS_00453300	4	118929537	118981720	+	ENSOARG00000010194	WDR60
9	89941672	89943772	+	TCONS_00573061	9	89931034	89937581	-	ENSOARG00000013715	E2F5
2	177871862	177881913	-	TCONS_00295153	2	177885105	177885191	+	ENSOARG00000025121
6	63317164	63323070	+	TCONS_00510368	6	63296287	63320248	-	ENSOARG00000015046	GNPDA2
11	36011844	36014390	+	TCONS_00092813	11	35993828	36010034	+	ENSOARG00000004871	COL1A1
19	14944195	14944980	+	TCONS_00248243	19	14906718	14955808	+	ENSOARG00000003935	FAM198A
2	219825444	219832840	-	TCONS_00275302	2	219832765	219844940	+	ENSOARG00000019751	WNT10A
22	34067330	34068273	-	TCONS_00329700	22	33874563	34112699	-	ENSOARG00000015139	ABLIM1
1	22587948	22589530	+	TCONS_00042961	1	22577260	22714032	-	ENSOARG00000003971	SPATA6
22	9352025	9359198	-	TCONS_00336309	22	9365526	9365615	+	ENSOARG00000023085	U6
[truncated: 3,853 more rows]
