# Supplementary material for: Genome-wide identification and characterization of long non-coding RNAs expressed during sheep fetal and postnatal hair follicle development
Source: Sci Rep. 2019 Jun 11;9:8501. doi: 10.1038/s41598-019-44600-w (PMC6559957; doi:10.1038/s41598-019-44600-w)
Supplement: Supplementary file 7 — Dataset 6 [file 41598_2019_44600_MOESM7_ESM.xlsx]

## Sheet: List
Title of the manuscript:
Genome-wide identification and characterization of long non-coding RNAs expressed during sheep fetal and postnatal hair follicle development
Author list:
Ablat Sulayman1,2, Kechuan Tian2,*, Xixia Huang1,*, Yuezhen Tian2, Xinming Xu2, Xuefeng Fu2, Bingru Zhao1, Weiwei Wu2, Dan Wang1, Aynur Yasin2 and Hanikezi Tulafu2
Supplementary Dataset 6. Prediction of target genes of the differentially expressed trans-acting lncRNAs among six comparison groups

## Sheet: lncRNA_trans_prediction
lncRNA_id	Trans_Target_mRNA	Trans_Target_gene	gene_name	Trans_Evalue
ENSOART00000027409	ENSOART00000019591	ENSOARG00000017999	CHIC1	-84
ENSOART00000027409	ENSOART00000013844	ENSOARG00000012734	WNT5B	-73
ENSOART00000027409	ENSOART00000002187	ENSOARG00000002031		-74.7
ENSOART00000027409	ENSOART00000005268	ENSOARG00000004834	STARD6	-101.4
ENSOART00000027409	ENSOART00000009855	ENSOARG00000009042		-92.9
ENSOART00000027409	ENSOART00000005995	ENSOARG00000005496		-99.2
ENSOART00000027409	ENSOART00000007862	ENSOARG00000007226	MICU1	-82.7
ENSOART00000027409	ENSOART00000006927	ENSOARG00000006370	ASF1B	-71.5
ENSOART00000027409	ENSOART00000015363	ENSOARG00000014106	SH3GL2	-69.8
ENSOART00000027409	ENSOART00000013761	ENSOARG00000012658	PBX3	-77.8
ENSOART00000027409	ENSOART00000004506	ENSOARG00000004143	ALDOA	-95.7
ENSOART00000027409	ENSOART00000016413	ENSOARG00000015083	GSTA4	-101.4
ENSOART00000027409	ENSOART00000007379	ENSOARG00000006789	IRAK1BP1	-73.4
ENSOART00000027409	ENSOART00000007477	ENSOARG00000006880	SERPINB7	-95.2
ENSOART00000027409	ENSOART00000002145	ENSOARG00000001994	GPR83	-65.4
ENSOART00000027409	ENSOART00000016941	ENSOARG00000015572		-99.6
ENSOART00000027409	ENSOART00000016160	ENSOARG00000014849	NEDD9	-77.8
ENSOART00000027409	ENSOART00000001890	ENSOARG00000001756	TMEM176A	-72.9
ENSOART00000027409	ENSOART00000016824	ENSOARG00000015466		-78
ENSOART00000027409	ENSOART00000014603	ENSOARG00000013421	IFI44L	-99.2
ENSOART00000027409	ENSOART00000011753	ENSOARG00000010810	TRPS1	-101.4
ENSOART00000027409	ENSOART00000019070	ENSOARG00000017521	HBEGF	-92.5
ENSOART00000027409	ENSOART00000019578	ENSOARG00000017987	TBC1D23	-89.3
ENSOART00000027409	ENSOART00000017976	ENSOARG00000016509	CTHRC1	-85.4
ENSOART00000027409	ENSOART00000019156	ENSOARG00000017603		-101.4
ENSOART00000027409	ENSOART00000009673	ENSOARG00000008880	SH2D5	-57.2
ENSOART00000027409	ENSOART00000004998	ENSOARG00000004590	DAP3	-70.9
ENSOART00000027409	ENSOART00000016743	ENSOARG00000015380	DNMT1	-80.2
ENSOART00000027409	ENSOART00000016244	ENSOARG00000014922	PNOC	-95.7
ENSOART00000027409	ENSOART00000007380	ENSOARG00000006789	IRAK1BP1	-73.4
ENSOART00000027409	ENSOART00000017730	ENSOARG00000016279		-77.5
ENSOART00000027409	ENSOART00000021470	ENSOARG00000019714	METTL17	-90.3
ENSOART00000027409	ENSOART00000013874	ENSOARG00000012759	NEDD1	-88.2
ENSOART00000027409	ENSOART00000001446	ENSOARG00000001347		-88.3
ENSOART00000027409	ENSOART00000010163	ENSOARG00000009335	GALNT8	-77.8
ENSOART00000027409	ENSOART00000007001	ENSOARG00000006441	SERPINB12	-96.9
ENSOART00000027409	ENSOART00000022267	ENSOARG00000020446		-87.1
ENSOART00000027409	ENSOART00000005082	ENSOARG00000004670	PHF7	-99.2
ENSOART00000027409	ENSOART00000003900	ENSOARG00000003587	CERS4	-88
ENSOART00000027409	ENSOART00000005178	ENSOARG00000004754	THEGL	-92.9
ENSOART00000027409	ENSOART00000004060	ENSOARG00000003737		-70.7
ENSOART00000027409	ENSOART00000013015	ENSOARG00000011966	ASB9	-71.1
ENSOART00000027409	ENSOART00000003815	ENSOARG00000003504	XPOT	-72.7
ENSOART00000027409	ENSOART00000003007	ENSOARG00000002776	ZNF619	-76.9
ENSOART00000027409	ENSOART00000007162	ENSOARG00000006587	PHF14	-87.8
ENSOART00000027409	ENSOART00000005174	ENSOARG00000004755		-81.2
ENSOART00000027409	ENSOART00000003854	ENSOARG00000003547	MYBL2	-99.6
ENSOART00000027409	ENSOART00000010108	ENSOARG00000009286		-77.3
ENSOART00000027409	ENSOART00000021062	ENSOARG00000019340	DNM1L	-84.8
ENSOART00000027409	ENSOART00000022771	ENSOARG00000020900	C15orf65	-87.4
ENSOART00000027409	ENSOART00000005574	ENSOARG00000005112	HPS3	-94.3
ENSOART00000027409	ENSOART00000014203	ENSOARG00000013065	IKBIP	-99.6
ENSOART00000027409	ENSOART00000007138	ENSOARG00000006568	SUSD1	-75.5
ENSOART00000027409	ENSOART00000000347	ENSOARG00000000320	PRKCI	-92.7
ENSOART00000027409	ENSOART00000012155	ENSOARG00000011180	TRMO	-77.3
ENSOART00000027409	ENSOART00000019007	ENSOARG00000017459	MTX3	-101.4
ENSOART00000027409	ENSOART00000009643	ENSOARG00000008859	C1QTNF7	-95.7
ENSOART00000027409	ENSOART00000004808	ENSOARG00000004407	ERICH6	-97.3
ENSOART00000027409	ENSOART00000000437	ENSOARG00000000405	PPP1R16B	-75
ENSOART00000027409	ENSOART00000020810	ENSOARG00000019110	CTC1	-59.5
ENSOART00000027409	ENSOART00000002415	ENSOARG00000002236	STXBP2	-94.7
ENSOART00000027409	ENSOART00000002631	ENSOARG00000002429	SDF2	-99.2
ENSOART00000027409	ENSOART00000017737	ENSOARG00000016288		-88.7
ENSOART00000027409	ENSOART00000012554	ENSOARG00000011541	MELK	-83.3
ENSOART00000027409	ENSOART00000005835	ENSOARG00000005352		-81.2
ENSOART00000027409	ENSOART00000019513	ENSOARG00000017926	ERAP2	-91.3
ENSOART00000027409	ENSOART00000008993	ENSOARG00000008267	PAAF1	-90.7
ENSOART00000027409	ENSOART00000018415	ENSOARG00000016909		-72.1
ENSOART00000027409	ENSOART00000010334	ENSOARG00000009490		-100.7
ENSOART00000027409	ENSOART00000013875	ENSOARG00000012765		-81.4
ENSOART00000027409	ENSOART00000019577	ENSOARG00000017987	TBC1D23	-89.3
ENSOART00000027409	ENSOART00000005827	ENSOARG00000005346	SCFD1	-95.4
ENSOART00000027409	ENSOART00000019026	ENSOARG00000017474	JUP	-88.4
ENSOART00000027409	ENSOART00000001569	ENSOARG00000001464	CXorf38	-74.6
ENSOART00000027409	ENSOART00000012534	ENSOARG00000011526	TMCO1	-92.7
ENSOART00000027409	ENSOART00000000666	ENSOARG00000000616	ADGRG3	-87.8
ENSOART00000027409	ENSOART00000016449	ENSOARG00000015114	CYP24A1	-85.1
ENSOART00000027409	ENSOART00000008087	ENSOARG00000007429	PSMA6	-86.8
ENSOART00000027409	ENSOART00000015066	ENSOARG00000013844		-92
ENSOART00000027409	ENSOART00000003298	ENSOARG00000003042	PON3	-88.4
ENSOART00000027409	ENSOART00000003407	ENSOARG00000003140	USP43	-84.3
ENSOART00000027409	ENSOART00000008405	ENSOARG00000007723		-93.9
ENSOART00000027409	ENSOART00000019870	ENSOARG00000018263		-85
ENSOART00000027409	ENSOART00000007581	ENSOARG00000006969	TGM6	-91.1
ENSOART00000027409	ENSOART00000002523	ENSOARG00000002331	SLC35C1	-86.1
ENSOART00000027409	ENSOART00000015316	ENSOARG00000014066	IL17F	-95.7
ENSOART00000027409	ENSOART00000001498	ENSOARG00000001395	TINAGL1	-62.9
ENSOART00000027409	ENSOART00000018147	ENSOARG00000016664	FGG	-75.5
ENSOART00000027409	ENSOART00000006853	ENSOARG00000006301	CD4	-72.9
ENSOART00000027409	ENSOART00000004799	ENSOARG00000004410		-52.5
ENSOART00000027409	ENSOART00000001127	ENSOARG00000001053	SYNDIG1L	-88.4
ENSOART00000027409	ENSOART00000017836	ENSOARG00000016379	ASNSD1	-90.9
ENSOART00000027409	ENSOART00000000689	ENSOARG00000000646	ESX1	-84.2
ENSOART00000027409	ENSOART00000011571	ENSOARG00000010627	NBEA	-77.8
ENSOART00000027409	ENSOART00000007923	ENSOARG00000007274	CYP2B6	-92.3
ENSOART00000027409	ENSOART00000002769	ENSOARG00000002554	SLC22A18	-72.3
ENSOART00000027409	ENSOART00000010968	ENSOARG00000010057	LRP1B	-74.6
ENSOART00000027409	ENSOART00000001655	ENSOARG00000001546	NAA10	-85.3
ENSOART00000027409	ENSOART00000019590	ENSOARG00000017999	CHIC1	-84
ENSOART00000027409	ENSOART00000007585	ENSOARG00000006969	TGM6	-91.1
ENSOART00000027409	ENSOART00000007017	ENSOARG00000006455	CPNE9	-72.8
ENSOART00000027409	ENSOART00000003806	ENSOARG00000003502	CHRNB3	-94.3
ENSOART00000027409	ENSOART00000017797	ENSOARG00000016340	NBAS	-69.5
ENSOART00000027409	ENSOART00000002369	ENSOARG00000002197		-77.8
ENSOART00000027409	ENSOART00000020510	ENSOARG00000018830	CPO	-73.7
ENSOART00000027409	ENSOART00000007476	ENSOARG00000006880	SERPINB7	-95.2
ENSOART00000027409	ENSOART00000011902	ENSOARG00000010941	SAE1	-94.6
ENSOART00000027409	ENSOART00000020472	ENSOARG00000018796		-73.2
ENSOART00000027409	ENSOART00000009254	ENSOARG00000008502	TRIML1	-77.8
ENSOART00000027409	ENSOART00000013760	ENSOARG00000012658	PBX3	-77.8
ENSOART00000027409	ENSOART00000006576	ENSOARG00000006025	SLC26A4	-95.4
ENSOART00000027409	ENSOART00000015524	ENSOARG00000014251	KLK5	-90.8
ENSOART00000027409	ENSOART00000018681	ENSOARG00000017163		-87.5
ENSOART00000027409	ENSOART00000015314	ENSOARG00000014066	IL17F	-95.7
ENSOART00000027409	ENSOART00000015417	ENSOARG00000014153	DPEP1	-58.2
ENSOART00000027409	ENSOART00000016444	ENSOARG00000015108	KRT25	-85.8
ENSOART00000027409	ENSOART00000015540	ENSOARG00000014269		-93.8
ENSOART00000027409	ENSOART00000000434	ENSOARG00000000405	PPP1R16B	-75
ENSOART00000027409	ENSOART00000009645	ENSOARG00000008859	C1QTNF7	-95.7
ENSOART00000027409	ENSOART00000018621	ENSOARG00000017105	KRT14	-92.7
ENSOART00000027409	ENSOART00000020459	ENSOARG00000018782	ALOXE3	-91.1
ENSOART00000027409	ENSOART00000020982	ENSOARG00000019268	USP40	-76.4
ENSOART00000027409	ENSOART00000005579	ENSOARG00000005121	AFAP1L1	-83.3
ENSOART00000027409	ENSOART00000012980	ENSOARG00000011927	EFCAB3	-95.4
ENSOART00000027409	ENSOART00000005363	ENSOARG00000004928		-99.6
ENSOART00000027409	ENSOART00000009314	ENSOARG00000008559		-95.7
ENSOART00000027409	ENSOART00000020731	ENSOARG00000019042	BMP3	-101.4
ENSOART00000027409	ENSOART00000000592	ENSOARG00000000555		-92.9
ENSOART00000027409	ENSOART00000010476	ENSOARG00000009623	FAM114A2	-88
ENSOART00000027409	ENSOART00000022492	ENSOARG00000020645	YEATS2	-91.5
ENSOART00000027409	ENSOART00000008456	ENSOARG00000007770	TMPRSS11D	-99.2
ENSOART00000027409	ENSOART00000017552	ENSOARG00000016118		-101.4
ENSOART00000027409	ENSOART00000009293	ENSOARG00000008532	MCM9	-91.3
ENSOART00000027409	ENSOART00000022618	ENSOARG00000020762	THNSL2	-77.2
ENSOART00000027409	ENSOART00000008169	ENSOARG00000007505		-96.8
ENSOART00000027409	ENSOART00000007981	ENSOARG00000007335		-95.4
ENSOART00000027409	ENSOART00000003820	ENSOARG00000003504	XPOT	-72.7
ENSOART00000027410	ENSOART00000003742	ENSOARG00000003442	FUNDC2	-80.9
ENSOART00000027410	ENSOART00000019529	ENSOARG00000017945	PWP1	-85.6
ENSOART00000027410	ENSOART00000014029	ENSOARG00000012907		-73.7
ENSOART00000027410	ENSOART00000022948	ENSOARG00000021063	CD69	-85.6
ENSOART00000027410	ENSOART00000004497	ENSOARG00000004131	DDRGK1	-76.2
ENSOART00000027410	ENSOART00000006622	ENSOARG00000006091		-81.6
ENSOART00000027410	ENSOART00000011030	ENSOARG00000010137	ASGR1	-78.1
ENSOART00000027410	ENSOART00000009985	ENSOARG00000009173		-77.4
ENSOART00000027410	ENSOART00000016401	ENSOARG00000015071		-83.6
ENSOART00000027410	ENSOART00000022289	ENSOARG00000020467	TMEM207	-72.4
ENSOART00000027410	ENSOART00000015853	ENSOARG00000014560	CENPJ	-80.3
ENSOART00000027410	ENSOART00000001654	ENSOARG00000001541	PEX3	-79.9
ENSOART00000027410	ENSOART00000016808	ENSOARG00000015452	AADAT	-83.6
ENSOART00000027410	ENSOART00000005886	ENSOARG00000005404		-83.6
ENSOART00000027410	ENSOART00000014683	ENSOARG00000013503		-74.7
ENSOART00000027410	ENSOART00000011938	ENSOARG00000010976	GTF2I	-68.1
ENSOART00000027410	ENSOART00000009796	ENSOARG00000008993		-83.6
ENSOART00000027410	ENSOART00000001277	ENSOARG00000001199	KIAA1841	-79.5
ENSOART00000027410	ENSOART00000002415	ENSOARG00000002236	STXBP2	-80.6
ENSOART00000027410	ENSOART00000015703	ENSOARG00000014420	LIPN	-78.8
ENSOART00000027410	ENSOART00000022856	ENSOARG00000020980		-83.6
ENSOART00000027410	ENSOART00000013606	ENSOARG00000012512		-79.4
ENSOART00000027410	ENSOART00000004391	ENSOARG00000004042		-85.6
ENSOART00000027410	ENSOART00000003325	ENSOARG00000003068		-63.5
ENSOART00000027410	ENSOART00000012917	ENSOARG00000011864	PFKL	-83.6
ENSOART00000027410	ENSOART00000002934	ENSOARG00000002703	VEPH1	-78.8
ENSOART00000027410	ENSOART00000020817	ENSOARG00000019118	TEX33	-80.6
ENSOART00000027410	ENSOART00000014650	ENSOARG00000013466	TSGA10	-83.6
ENSOART00000027410	ENSOART00000016918	ENSOARG00000015547	SEC16B	-80.1
ENSOART00000027410	ENSOART00000020068	ENSOARG00000018438	MAGT1	-79.5
ENSOART00000027410	ENSOART00000008339	ENSOARG00000007660	KIAA0408	-75.9
ENSOART00000027410	ENSOART00000008169	ENSOARG00000007505		-77.3
ENSOART00000027410	ENSOART00000021008	ENSOARG00000019292		-78.6
ENSOART00000027410	ENSOART00000014120	ENSOARG00000012988	APBA1	-83.6
ENSOART00000027410	ENSOART00000014694	ENSOARG00000013517		-78.8
ENSOART00000027410	ENSOART00000014261	ENSOARG00000013123		-77.3
ENSOART00000027410	ENSOART00000021987	ENSOARG00000020194	MAB21L3	-79.1
ENSOART00000027410	ENSOART00000007380	ENSOARG00000006789	IRAK1BP1	-70.1
ENSOART00000027410	ENSOART00000007276	ENSOARG00000006695		-75.4
ENSOART00000027410	ENSOART00000014122	ENSOARG00000012988	APBA1	-83.6
ENSOART00000027410	ENSOART00000003324	ENSOARG00000003068		-63.5
ENSOART00000027410	ENSOART00000019428	ENSOARG00000017859		-81
ENSOART00000027410	ENSOART00000007379	ENSOARG00000006789	IRAK1BP1	-70.1
ENSOART00000027410	ENSOART00000012898	ENSOARG00000011858	METTL11B	-78
ENSOART00000027410	ENSOART00000013565	ENSOARG00000012475	ABHD6	-85.6
ENSOART00000027410	ENSOART00000020067	ENSOARG00000018438	MAGT1	-79.5
ENSOART00000027410	ENSOART00000010901	ENSOARG00000010018		-78.5
ENSOART00000027410	ENSOART00000000917	ENSOARG00000000853	DLEC1	-78.3
ENSOART00000027410	ENSOART00000019207	ENSOARG00000017648	TXNDC16	-81.3
ENSOART00000027410	ENSOART00000001269	ENSOARG00000001186		-83.6
ENSOART00000027419	ENSOART00000022829	ENSOARG00000020954	MAPK6	-82.2
ENSOART00000027419	ENSOART00000010405	ENSOARG00000009557	AKAP3	-74.9
ENSOART00000027419	ENSOART00000018147	ENSOARG00000016664	FGG	-84.6
ENSOART00000027419	ENSOART00000022758	ENSOARG00000020888	BCL2L14	-75.4
ENSOART00000027419	ENSOART00000002109	ENSOARG00000001958	IFNG	-82.4
ENSOART00000027419	ENSOART00000003133	ENSOARG00000002892		-79.2
ENSOART00000027419	ENSOART00000019874	ENSOARG00000018264	C2orf54	-84.9
ENSOART00000027419	ENSOART00000006372	ENSOARG00000005855		-76
ENSOART00000027419	ENSOART00000012549	ENSOARG00000011539	BRIX1	-83.1
ENSOART00000027419	ENSOART00000005375	ENSOARG00000004936	ETV2	-80
ENSOART00000027419	ENSOART00000005079	ENSOARG00000004658	C1S	-85.8
ENSOART00000027419	ENSOART00000011037	ENSOARG00000010140	SUPT20H	-85.8
ENSOART00000027419	ENSOART00000016529	ENSOARG00000015182	ASTN1	-82.9
ENSOART00000027419	ENSOART00000003938	ENSOARG00000003630	ZNF548	-63.7
ENSOART00000027419	ENSOART00000010426	ENSOARG00000009575	MIS18BP1	-80.5
ENSOART00000027419	ENSOART00000020327	ENSOARG00000018674		-75.2
ENSOART00000027419	ENSOART00000006783	ENSOARG00000006239	TMEM50A	-81.7
ENSOART00000027419	ENSOART00000014501	ENSOARG00000013334	NOL7	-82.6
ENSOART00000027419	ENSOART00000014544	ENSOARG00000013369	REV1	-82.4
ENSOART00000027419	ENSOART00000000165	ENSOARG00000000152		-82.6
ENSOART00000027419	ENSOART00000011239	ENSOARG00000010325	LLGL2	-77
ENSOART00000027419	ENSOART00000022803	ENSOARG00000020932	C2orf40	-78.7
ENSOART00000027419	ENSOART00000007317	ENSOARG00000006733		-76.6
ENSOART00000027419	ENSOART00000012550	ENSOARG00000011539	BRIX1	-83.1
ENSOART00000027419	ENSOART00000004724	ENSOARG00000004329	SRP72	-85.8
ENSOART00000027419	ENSOART00000007162	ENSOARG00000006587	PHF14	-80.4
ENSOART00000027419	ENSOART00000020787	ENSOARG00000019092		-83.1
ENSOART00000027419	ENSOART00000015211	ENSOARG00000013966	AFP	-84.2
ENSOART00000027419	ENSOART00000010163	ENSOARG00000009335	GALNT8	-78.7
ENSOART00000027419	ENSOART00000013612	ENSOARG00000012518	SLC38A5	-85.8
ENSOART00000027419	ENSOART00000013399	ENSOARG00000012327		-76.6
ENSOART00000027419	ENSOART00000010797	ENSOARG00000009925		-83.5
ENSOART00000027419	ENSOART00000014630	ENSOARG00000013447	SYCE1	-85.8
ENSOART00000027419	ENSOART00000008169	ENSOARG00000007505		-85.9
ENSOART00000027419	ENSOART00000008605	ENSOARG00000007906		-89
ENSOART00000027419	ENSOART00000017266	ENSOARG00000015855		-85.8
ENSOART00000027419	ENSOART00000008552	ENSOARG00000007853	BRMS1L	-84.5
ENSOART00000027419	ENSOART00000015542	ENSOARG00000014270	CLEC5A	-89.3
ENSOART00000027419	ENSOART00000002580	ENSOARG00000002383		-80
ENSOART00000027419	ENSOART00000002017	ENSOARG00000001880		-75.9
ENSOART00000027419	ENSOART00000005531	ENSOARG00000005079	TMEM126A	-80.2
ENSOART00000027419	ENSOART00000010199	ENSOARG00000009370	NECTIN2	-82.8
ENSOART00000027419	ENSOART00000015234	ENSOARG00000013990	SPATA19	-84.6
ENSOART00000027419	ENSOART00000015808	ENSOARG00000014524		-84.6
ENSOART00000027419	ENSOART00000017392	ENSOARG00000015972	ACBD5	-79.8
ENSOART00000027419	ENSOART00000021717	ENSOARG00000019949	CPT1B	-85.3
ENSOART00000027419	ENSOART00000004263	ENSOARG00000003923		-84.6
ENSOART00000027419	ENSOART00000002115	ENSOARG00000001968	MFAP5	-72.4
ENSOART00000027419	ENSOART00000012668	ENSOARG00000011649	SH2D3C	-85.8
ENSOART00000027419	ENSOART00000001083	ENSOARG00000001011	MRPL19	-71.3
ENSOART00000027419	ENSOART00000012308	ENSOARG00000011317	CCDC180	-84.7
ENSOART00000027419	ENSOART00000010332	ENSOARG00000009488		-78.1
ENSOART00000027419	ENSOART00000001206	ENSOARG00000001131		-82.3
ENSOART00000027419	ENSOART00000007225	ENSOARG00000006648	SLFN14	-75.8
ENSOART00000027419	ENSOART00000009477	ENSOARG00000008701	RNASEH2B	-80.3
ENSOART00000027419	ENSOART00000019671	ENSOARG00000018074	FAM26F	-80.4
ENSOART00000027419	ENSOART00000007787	ENSOARG00000007158		-76.6
ENSOART00000027419	ENSOART00000022948	ENSOARG00000021063	CD69	-78.3
ENSOART00000027419	ENSOART00000022059	ENSOARG00000020260	ZFP69	-80.8
ENSOART00000027419	ENSOART00000009037	ENSOARG00000008299	NOL8	-76.8
ENSOART00000027419	ENSOART00000019693	ENSOARG00000018091	LPCAT2	-80.5
ENSOART00000027419	ENSOART00000022715	ENSOARG00000020852		-80.7
ENSOART00000027419	ENSOART00000015474	ENSOARG00000014200		-80.3
ENSOART00000027419	ENSOART00000013389	ENSOARG00000012311		-81.3
ENSOART00000027419	ENSOART00000007195	ENSOARG00000006621	RNF180	-78.5
ENSOART00000027419	ENSOART00000010982	ENSOARG00000010093	TRAFD1	-82.2
ENSOART00000027419	ENSOART00000000154	ENSOARG00000000147		-75.7
ENSOART00000027419	ENSOART00000001143	ENSOARG00000001071		-80.1
ENSOART00000027419	ENSOART00000005949	ENSOARG00000005461	KBTBD12	-83.2
ENSOART00000027419	ENSOART00000020076	ENSOARG00000018447	SGCB	-85.8
ENSOART00000027419	ENSOART00000012667	ENSOARG00000011649	SH2D3C	-85.8
ENSOART00000027419	ENSOART00000003900	ENSOARG00000003587	CERS4	-84.6
ENSOART00000027419	ENSOART00000015235	ENSOARG00000013990	SPATA19	-84.6
ENSOART00000027419	ENSOART00000010610	ENSOARG00000009748	DLC1	-80.4
ENSOART00000027419	ENSOART00000011792	ENSOARG00000010837	TPMT	-85.2
ENSOART00000027419	ENSOART00000009410	ENSOARG00000008645	CCL28	-79.6
ENSOART00000027419	ENSOART00000016346	ENSOARG00000015019	B3GNT3	-82
ENSOART00000027419	ENSOART00000003755	ENSOARG00000003457		-69.5
ENSOART00000027419	ENSOART00000007403	ENSOARG00000006806	SERPINB11	-84.9
ENSOART00000027420	ENSOART00000012109	ENSOARG00000011128		-70.2
ENSOART00000027420	ENSOART00000002722	ENSOARG00000002514		-58.7
ENSOART00000027420	ENSOART00000014054	ENSOARG00000012932		-73.6
ENSOART00000027420	ENSOART00000021145	ENSOARG00000019416	ETFBKMT	-74.4
ENSOART00000027420	ENSOART00000013808	ENSOARG00000012703	ZNF791	-70.8
ENSOART00000027420	ENSOART00000015735	ENSOARG00000014454		-73.6
ENSOART00000027420	ENSOART00000022996	ENSOARG00000021107	C14orf37	-73.6
ENSOART00000027420	ENSOART00000002208	ENSOARG00000002052	IPP	-60.5
ENSOART00000027420	ENSOART00000021841	ENSOARG00000020060	PABPC4	-59.8
ENSOART00000027420	ENSOART00000016171	ENSOARG00000014858	PBK	-60.5
ENSOART00000027420	ENSOART00000008456	ENSOARG00000007770	TMPRSS11D	-70.3
ENSOART00000027420	ENSOART00000009826	ENSOARG00000009019	TNFAIP6	-60.2
ENSOART00000027420	ENSOART00000009081	ENSOARG00000008349	TACSTD2	-73.6
ENSOART00000027420	ENSOART00000022969	ENSOARG00000021083		-60.3
ENSOART00000027420	ENSOART00000012104	ENSOARG00000011128		-70.2
ENSOART00000027425	ENSOART00000016255	ENSOARG00000014933	HAS1	-68.2
ENSOART00000027425	ENSOART00000007981	ENSOARG00000007335		-90.8
ENSOART00000027425	ENSOART00000002242	ENSOARG00000002073	SHPRH	-76.9
ENSOART00000027425	ENSOART00000005532	ENSOARG00000005080	PRODH2	-76.3
ENSOART00000027425	ENSOART00000004814	ENSOARG00000004423		-78.7
ENSOART00000027425	ENSOART00000009774	ENSOARG00000008972	AGR2	-79.1
ENSOART00000027425	ENSOART00000015169	ENSOARG00000013930	IL17A	-81.4
ENSOART00000027425	ENSOART00000022758	ENSOARG00000020888	BCL2L14	-78.3
ENSOART00000027425	ENSOART00000019156	ENSOARG00000017603		-88.8
ENSOART00000027425	ENSOART00000013874	ENSOARG00000012759	NEDD1	-86.4
ENSOART00000027425	ENSOART00000012088	ENSOARG00000011109	EEF2	-78.1
ENSOART00000027425	ENSOART00000007273	ENSOARG00000006688	EVC	-82.1
ENSOART00000027425	ENSOART00000002241	ENSOARG00000002073	SHPRH	-76.9
ENSOART00000027425	ENSOART00000012385	ENSOARG00000011387	ENG	-79.1
ENSOART00000027425	ENSOART00000003237	ENSOARG00000002984	CFAP52	-79.2
ENSOART00000027425	ENSOART00000003441	ENSOARG00000003172		-74.5
ENSOART00000027425	ENSOART00000005815	ENSOARG00000005331	HEPH	-71.5
ENSOART00000027425	ENSOART00000012084	ENSOARG00000011109	EEF2	-78.1
ENSOART00000027425	ENSOART00000008087	ENSOARG00000007429	PSMA6	-83.2
ENSOART00000027425	ENSOART00000018882	ENSOARG00000017342		-75
ENSOART00000027425	ENSOART00000008605	ENSOARG00000007906		-69.6
ENSOART00000027425	ENSOART00000012076	ENSOARG00000011105		-66.4
ENSOART00000027425	ENSOART00000004808	ENSOARG00000004407	ERICH6	-80.4
ENSOART00000027425	ENSOART00000011643	ENSOARG00000010699	SLC18A1	-76.5
ENSOART00000027425	ENSOART00000001843	ENSOARG00000001710	CD19	-73.9
ENSOART00000027425	ENSOART00000005363	ENSOARG00000004928		-88.7
ENSOART00000027425	ENSOART00000016687	ENSOARG00000015335	CBLN4	-78.6
ENSOART00000027425	ENSOART00000015524	ENSOARG00000014251	KLK5	-84
ENSOART00000027425	ENSOART00000021106	ENSOARG00000019380	PSMB5	-75.1
ENSOART00000027425	ENSOART00000009299	ENSOARG00000008548		-71
ENSOART00000027425	ENSOART00000003806	ENSOARG00000003502	CHRNB3	-90.8
ENSOART00000027425	ENSOART00000002040	ENSOARG00000001898	IZUMO1R	-75.6
ENSOART00000027425	ENSOART00000000729	ENSOARG00000000681	SCN3B	-74.2
ENSOART00000027425	ENSOART00000009940	ENSOARG00000009128	C7	-79.8
ENSOART00000027425	ENSOART00000017477	ENSOARG00000016046	RAB2A	-85.4
ENSOART00000027425	ENSOART00000017474	ENSOARG00000016046	RAB2A	-85.4
ENSOART00000027425	ENSOART00000019513	ENSOARG00000017926	ERAP2	-81.1
ENSOART00000027425	ENSOART00000014925	ENSOARG00000013716	NAF1	-80.4
ENSOART00000027425	ENSOART00000022335	ENSOARG00000020505	CFAP57	-83.7
ENSOART00000027425	ENSOART00000003463	ENSOARG00000003187		-64
ENSOART00000027424	ENSOART00000014925	ENSOARG00000013716	NAF1	-80.4
ENSOART00000027424	ENSOART00000001843	ENSOARG00000001710	CD19	-73.9
ENSOART00000027424	ENSOART00000019156	ENSOARG00000017603		-88.8
ENSOART00000027424	ENSOART00000016255	ENSOARG00000014933	HAS1	-68.2
ENSOART00000027424	ENSOART00000012084	ENSOARG00000011109	EEF2	-78.1
ENSOART00000027424	ENSOART00000009940	ENSOARG00000009128	C7	-79.8
ENSOART00000027424	ENSOART00000017477	ENSOARG00000016046	RAB2A	-85.4
ENSOART00000027424	ENSOART00000002241	ENSOARG00000002073	SHPRH	-76.9
ENSOART00000027424	ENSOART00000012088	ENSOARG00000011109	EEF2	-78.1
ENSOART00000027424	ENSOART00000009774	ENSOARG00000008972	AGR2	-79.1
ENSOART00000027424	ENSOART00000007981	ENSOARG00000007335		-90.8
ENSOART00000027424	ENSOART00000015169	ENSOARG00000013930	IL17A	-81.4
ENSOART00000027424	ENSOART00000000729	ENSOARG00000000681	SCN3B	-74.2
ENSOART00000027424	ENSOART00000015524	ENSOARG00000014251	KLK5	-84
ENSOART00000027424	ENSOART00000012076	ENSOARG00000011105		-66.4
ENSOART00000027424	ENSOART00000005815	ENSOARG00000005331	HEPH	-71.5
ENSOART00000027424	ENSOART00000022758	ENSOARG00000020888	BCL2L14	-78.3
ENSOART00000027424	ENSOART00000003463	ENSOARG00000003187		-64
ENSOART00000027424	ENSOART00000003237	ENSOARG00000002984	CFAP52	-79.2
ENSOART00000027424	ENSOART00000005363	ENSOARG00000004928		-88.7
ENSOART00000027424	ENSOART00000004814	ENSOARG00000004423		-78.7
ENSOART00000027424	ENSOART00000002242	ENSOARG00000002073	SHPRH	-76.9
ENSOART00000027424	ENSOART00000022335	ENSOARG00000020505	CFAP57	-83.7
ENSOART00000027424	ENSOART00000008605	ENSOARG00000007906		-69.6
ENSOART00000027424	ENSOART00000002040	ENSOARG00000001898	IZUMO1R	-75.6
ENSOART00000027424	ENSOART00000018882	ENSOARG00000017342		-75
ENSOART00000027424	ENSOART00000007273	ENSOARG00000006688	EVC	-82.1
ENSOART00000027424	ENSOART00000003441	ENSOARG00000003172		-74.5
ENSOART00000027424	ENSOART00000008087	ENSOARG00000007429	PSMA6	-83.2
ENSOART00000027424	ENSOART00000003806	ENSOARG00000003502	CHRNB3	-90.8
ENSOART00000027424	ENSOART00000011643	ENSOARG00000010699	SLC18A1	-76.5
ENSOART00000027424	ENSOART00000013874	ENSOARG00000012759	NEDD1	-86.4
ENSOART00000027424	ENSOART00000016687	ENSOARG00000015335	CBLN4	-78.6
ENSOART00000027424	ENSOART00000004808	ENSOARG00000004407	ERICH6	-80.4
ENSOART00000027424	ENSOART00000012385	ENSOARG00000011387	ENG	-79.1
ENSOART00000027424	ENSOART00000017474	ENSOARG00000016046	RAB2A	-85.4
ENSOART00000027424	ENSOART00000021106	ENSOARG00000019380	PSMB5	-75.1
ENSOART00000027424	ENSOART00000009299	ENSOARG00000008548		-71
ENSOART00000027424	ENSOART00000005532	ENSOARG00000005080	PRODH2	-76.3
ENSOART00000027427	ENSOART00000020913	ENSOARG00000019205		-81.7
ENSOART00000027427	ENSOART00000011520	ENSOARG00000010586		-88.7
ENSOART00000027427	ENSOART00000011218	ENSOARG00000010310		-81.7
ENSOART00000027427	ENSOART00000022511	ENSOARG00000020663		-84.2
ENSOART00000027427	ENSOART00000017368	ENSOARG00000015950	NKAP	-78.5
ENSOART00000027427	ENSOART00000014885	ENSOARG00000013674	RBM10	-83
ENSOART00000027427	ENSOART00000022204	ENSOARG00000020393		-87.4
ENSOART00000027427	ENSOART00000017552	ENSOARG00000016118		-78
ENSOART00000027427	ENSOART00000022322	ENSOARG00000020495		-83.2
ENSOART00000027427	ENSOART00000012930	ENSOARG00000011883	ALMS1	-88.7
ENSOART00000027427	ENSOART00000021399	ENSOARG00000019649	BCS1L	-82.9
ENSOART00000027427	ENSOART00000016925	ENSOARG00000015559		-88.7
ENSOART00000027427	ENSOART00000008266	ENSOARG00000007593	C6orf58	-87.4
ENSOART00000027427	ENSOART00000016675	ENSOARG00000015322	SLC6A15	-90.4
ENSOART00000027427	ENSOART00000005306	ENSOARG00000004865	GALNT11	-88.7
ENSOART00000027427	ENSOART00000021605	ENSOARG00000019841	PHTF1	-88.6
ENSOART00000027427	ENSOART00000002082	ENSOARG00000001933	CCDC42	-88.6
ENSOART00000027427	ENSOART00000010133	ENSOARG00000009313		-78.8
ENSOART00000027427	ENSOART00000015089	ENSOARG00000013865	CDKL3	-85.8
ENSOART00000027427	ENSOART00000021606	ENSOARG00000019844		-90.8
ENSOART00000027427	ENSOART00000006577	ENSOARG00000006049	CCDC109B	-88.6
ENSOART00000027427	ENSOART00000014783	ENSOARG00000013586	UBA1	-78.9
ENSOART00000027427	ENSOART00000012284	ENSOARG00000011298	EXOSC7	-84.2
ENSOART00000027427	ENSOART00000007062	ENSOARG00000006495	ATP1B3	-84.7
ENSOART00000027427	ENSOART00000011030	ENSOARG00000010137	ASGR1	-89.5
ENSOART00000027427	ENSOART00000002604	ENSOARG00000002402		-80.9
ENSOART00000027427	ENSOART00000001785	ENSOARG00000001657		-83
ENSOART00000027427	ENSOART00000022202	ENSOARG00000020391	AP1S3	-82.2
ENSOART00000027427	ENSOART00000001597	ENSOARG00000001489	TPST2	-89.6
ENSOART00000027427	ENSOART00000017348	ENSOARG00000015926	TEX11	-90.4
ENSOART00000027427	ENSOART00000007379	ENSOARG00000006789	IRAK1BP1	-85.6
ENSOART00000027427	ENSOART00000011242	ENSOARG00000010332	SH2D4B	-90.4
ENSOART00000027427	ENSOART00000007863	ENSOARG00000007227	NLE1	-86
ENSOART00000027427	ENSOART00000014880	ENSOARG00000013673		-86
ENSOART00000027427	ENSOART00000007749	ENSOARG00000007120	MRPS22	-83.3
ENSOART00000027427	ENSOART00000016677	ENSOARG00000015322	SLC6A15	-90.4
ENSOART00000027427	ENSOART00000020728	ENSOARG00000019038	TAF13	-84.2
ENSOART00000027427	ENSOART00000004784	ENSOARG00000004384	RPS6KA1	-90.4
ENSOART00000027427	ENSOART00000017747	ENSOARG00000016290		-88
ENSOART00000027427	ENSOART00000010870	ENSOARG00000009992	AKR7A2	-85.5
ENSOART00000027427	ENSOART00000019671	ENSOARG00000018074	FAM26F	-86
ENSOART00000027427	ENSOART00000011239	ENSOARG00000010325	LLGL2	-88.7
ENSOART00000027427	ENSOART00000020653	ENSOARG00000018968	WDR36	-88.7
ENSOART00000027427	ENSOART00000009211	ENSOARG00000008466	GEMIN2	-88.7
ENSOART00000027427	ENSOART00000013591	ENSOARG00000012500	ZNFX1	-84.2
ENSOART00000027427	ENSOART00000015220	ENSOARG00000013977	SSX2IP	-75.2
ENSOART00000027427	ENSOART00000017983	ENSOARG00000016505	CPT1A	-88.7
ENSOART00000027427	ENSOART00000013337	ENSOARG00000012264	LTA4H	-78.5
ENSOART00000027427	ENSOART00000000418	ENSOARG00000000386	SLC22A6	-90.4
ENSOART00000027427	ENSOART00000021361	ENSOARG00000019615	TMIGD3	-82.3
ENSOART00000027427	ENSOART00000022771	ENSOARG00000020900	C15orf65	-84.5
ENSOART00000027427	ENSOART00000022952	ENSOARG00000021066	THEM5	-71.7
ENSOART00000027427	ENSOART00000010456	ENSOARG00000009602	LDHA	-90.4
ENSOART00000027427	ENSOART00000008653	ENSOARG00000007946	ZNF169	-87.1
ENSOART00000027427	ENSOART00000010458	ENSOARG00000009602	LDHA	-90.4
ENSOART00000027427	ENSOART00000022484	ENSOARG00000020638	PARL	-82.6
ENSOART00000027427	ENSOART00000002578	ENSOARG00000002379	GINS4	-87.5
ENSOART00000027427	ENSOART00000019039	ENSOARG00000017495	ALG14	-80
ENSOART00000027427	ENSOART00000010355	ENSOARG00000009507		-73.6
ENSOART00000027427	ENSOART00000019936	ENSOARG00000018316	TMCO6	-88.7
ENSOART00000027427	ENSOART00000022882	ENSOARG00000021003		-88.7
ENSOART00000027427	ENSOART00000003562	ENSOARG00000003282	DPEP3	-87.2
ENSOART00000027427	ENSOART00000000416	ENSOARG00000000386	SLC22A6	-90.4
ENSOART00000027427	ENSOART00000017392	ENSOARG00000015972	ACBD5	-86
ENSOART00000027427	ENSOART00000018589	ENSOARG00000017075	MTFR1	-74.5
ENSOART00000027427	ENSOART00000015939	ENSOARG00000014641	RNF17	-88.7
ENSOART00000027427	ENSOART00000018218	ENSOARG00000016729		-88.9
ENSOART00000027427	ENSOART00000007060	ENSOARG00000006495	ATP1B3	-84.7
ENSOART00000027427	ENSOART00000020817	ENSOARG00000019118	TEX33	-88.7
ENSOART00000027427	ENSOART00000020864	ENSOARG00000019155	KANSL1L	-84.3
ENSOART00000027427	ENSOART00000004974	ENSOARG00000004571	UBE2E1	-82.8
ENSOART00000027427	ENSOART00000010089	ENSOARG00000009264	CHFR	-84.8
ENSOART00000027427	ENSOART00000020187	ENSOARG00000018549		-86.3
ENSOART00000027427	ENSOART00000007871	ENSOARG00000007239		-88.7
ENSOART00000027427	ENSOART00000015268	ENSOARG00000014022		-82.6
ENSOART00000027427	ENSOART00000020664	ENSOARG00000018980	IDH1	-88.7
ENSOART00000027427	ENSOART00000009268	ENSOARG00000008516	MRPS30	-84.2
ENSOART00000027427	ENSOART00000000766	ENSOARG00000000716		-88.7
ENSOART00000027427	ENSOART00000016449	ENSOARG00000015114	CYP24A1	-90.9
ENSOART00000027427	ENSOART00000004351	ENSOARG00000004003	ERLEC1	-80.5
ENSOART00000027427	ENSOART00000017836	ENSOARG00000016379	ASNSD1	-76
ENSOART00000027427	ENSOART00000009739	ENSOARG00000008941	TRIM65	-84.2
ENSOART00000027427	ENSOART00000008169	ENSOARG00000007505		-85.9
ENSOART00000027427	ENSOART00000014107	ENSOARG00000012978	RNF145	-79.6
ENSOART00000027427	ENSOART00000010431	ENSOARG00000009573	SLC26A7	-87
ENSOART00000027427	ENSOART00000009405	ENSOARG00000008639		-87.1
ENSOART00000027427	ENSOART00000007380	ENSOARG00000006789	IRAK1BP1	-85.6
ENSOART00000027427	ENSOART00000004229	ENSOARG00000003888	TYR	-81.1
ENSOART00000027427	ENSOART00000000369	ENSOARG00000000351		-83.3
ENSOART00000027427	ENSOART00000012557	ENSOARG00000011545	ADGRF1	-88.7
ENSOART00000027427	ENSOART00000000974	ENSOARG00000000911		-81.9
ENSOART00000027427	ENSOART00000013875	ENSOARG00000012765		-83.5
ENSOART00000027427	ENSOART00000004878	ENSOARG00000004480	TTC39A	-88.8
ENSOART00000027427	ENSOART00000006724	ENSOARG00000006174	SUPT5H	-89.6
ENSOART00000027427	ENSOART00000019070	ENSOARG00000017521	HBEGF	-88.4
ENSOART00000027427	ENSOART00000001650	ENSOARG00000001533	ITIH1	-82.7
ENSOART00000027427	ENSOART00000008820	ENSOARG00000008107		-81.5
ENSOART00000027427	ENSOART00000019149	ENSOARG00000017596		-86.4
ENSOART00000027427	ENSOART00000014366	ENSOARG00000013215	NOSIP	-88.7
ENSOART00000027428	ENSOART00000011042	ENSOARG00000010146	R3HCC1	-78.8
ENSOART00000027428	ENSOART00000011041	ENSOARG00000010146	R3HCC1	-78.8
ENSOART00000027428	ENSOART00000000154	ENSOARG00000000147		-88.5
ENSOART00000027428	ENSOART00000022857	ENSOARG00000020979	AP4E1	-83.1
ENSOART00000027428	ENSOART00000009477	ENSOARG00000008701	RNASEH2B	-81.2
ENSOART00000027428	ENSOART00000015506	ENSOARG00000014234		-77.9
ENSOART00000027428	ENSOART00000017348	ENSOARG00000015926	TEX11	-80.9
ENSOART00000027428	ENSOART00000005533	ENSOARG00000005078	PHF10	-76.2
ENSOART00000027428	ENSOART00000019592	ENSOARG00000017998	PPP1R7	-75.8
ENSOART00000027428	ENSOART00000011021	ENSOARG00000010126	LOXL2	-78.8
ENSOART00000027428	ENSOART00000021643	ENSOARG00000019879	LRRC58	-79
ENSOART00000027428	ENSOART00000016413	ENSOARG00000015083	GSTA4	-77.1
ENSOART00000027428	ENSOART00000001843	ENSOARG00000001710	CD19	-80.8
ENSOART00000027428	ENSOART00000001866	ENSOARG00000001734	ZC2HC1B	-79
ENSOART00000027428	ENSOART00000003021	ENSOARG00000002779	EDEM3	-81.7
ENSOART00000027428	ENSOART00000020007	ENSOARG00000018384		-77.9
ENSOART00000027428	ENSOART00000001191	ENSOARG00000001102	KIF2C	-80.2
ENSOART00000027428	ENSOART00000001865	ENSOARG00000001734	ZC2HC1B	-79
ENSOART00000027428	ENSOART00000022771	ENSOARG00000020900	C15orf65	-77.5
ENSOART00000027428	ENSOART00000003251	ENSOARG00000003004	MND1	-83.6
ENSOART00000027428	ENSOART00000014515	ENSOARG00000013345	TLE6	-86.3
ENSOART00000027428	ENSOART00000016255	ENSOARG00000014933	HAS1	-75.2
ENSOART00000027428	ENSOART00000022858	ENSOARG00000020979	AP4E1	-83.1
ENSOART00000027428	ENSOART00000020418	ENSOARG00000018752	MDH1B	-76.8
ENSOART00000027428	ENSOART00000007001	ENSOARG00000006441	SERPINB12	-74.1
ENSOART00000027428	ENSOART00000005714	ENSOARG00000005237	SEC61A1	-78
ENSOART00000027430	ENSOART00000004808	ENSOARG00000004407	ERICH6	-87.1
ENSOART00000027430	ENSOART00000010199	ENSOARG00000009370	NECTIN2	-79.8
ENSOART00000027430	ENSOART00000002369	ENSOARG00000002197		-85.4
ENSOART00000027430	ENSOART00000015474	ENSOARG00000014200		-77.8
ENSOART00000027430	ENSOART00000015211	ENSOARG00000013966	AFP	-81
ENSOART00000027430	ENSOART00000007610	ENSOARG00000006996	MYL3	-82.9
ENSOART00000027430	ENSOART00000005375	ENSOARG00000004936	ETV2	-80
ENSOART00000027430	ENSOART00000003007	ENSOARG00000002776	ZNF619	-77.8
ENSOART00000027430	ENSOART00000003039	ENSOARG00000002808		-77.8
ENSOART00000027430	ENSOART00000007581	ENSOARG00000006969	TGM6	-86.8
ENSOART00000027430	ENSOART00000007977	ENSOARG00000007333		-79.7
ENSOART00000027430	ENSOART00000000592	ENSOARG00000000555		-82.1
ENSOART00000027430	ENSOART00000000974	ENSOARG00000000911		-85.4
ENSOART00000027430	ENSOART00000019578	ENSOARG00000017987	TBC1D23	-86
ENSOART00000027430	ENSOART00000001127	ENSOARG00000001053	SYNDIG1L	-85.4
ENSOART00000027430	ENSOART00000008552	ENSOARG00000007853	BRMS1L	-82.6
ENSOART00000027430	ENSOART00000022299	ENSOARG00000020474	PLA2G4D	-78.4
ENSOART00000027430	ENSOART00000005995	ENSOARG00000005496		-84.8
ENSOART00000027430	ENSOART00000003133	ENSOARG00000002892		-82.9
ENSOART00000027430	ENSOART00000010133	ENSOARG00000009313		-82.3
ENSOART00000027430	ENSOART00000006577	ENSOARG00000006049	CCDC109B	-81.1
ENSOART00000027430	ENSOART00000013874	ENSOARG00000012759	NEDD1	-86
ENSOART00000027430	ENSOART00000014203	ENSOARG00000013065	IKBIP	-89.4
ENSOART00000027430	ENSOART00000016743	ENSOARG00000015380	DNMT1	-82.1
ENSOART00000027430	ENSOART00000010334	ENSOARG00000009490		-84.4
ENSOART00000027430	ENSOART00000006359	ENSOARG00000005839	LGALS4	-85.6
ENSOART00000027430	ENSOART00000015316	ENSOARG00000014066	IL17F	-86.6
ENSOART00000027430	ENSOART00000019149	ENSOARG00000017596		-68.6
ENSOART00000027430	ENSOART00000002109	ENSOARG00000001958	IFNG	-81
ENSOART00000027430	ENSOART00000016824	ENSOARG00000015466		-82.1
ENSOART00000027430	ENSOART00000003298	ENSOARG00000003042	PON3	-82.1
ENSOART00000027430	ENSOART00000000093	ENSOARG00000000094	DCLK3	-83
ENSOART00000027430	ENSOART00000020076	ENSOARG00000018447	SGCB	-87.4
ENSOART00000027430	ENSOART00000020787	ENSOARG00000019092		-82.9
ENSOART00000027430	ENSOART00000005579	ENSOARG00000005121	AFAP1L1	-88
ENSOART00000027430	ENSOART00000012554	ENSOARG00000011541	MELK	-86.5
ENSOART00000027430	ENSOART00000008993	ENSOARG00000008267	PAAF1	-81.6
ENSOART00000027430	ENSOART00000004473	ENSOARG00000004103	PTPN13	-86.5
ENSOART00000027430	ENSOART00000007477	ENSOARG00000006880	SERPINB7	-86.1
ENSOART00000027430	ENSOART00000009643	ENSOARG00000008859	C1QTNF7	-87.3
ENSOART00000027430	ENSOART00000006576	ENSOARG00000006025	SLC26A4	-86.5
ENSOART00000027430	ENSOART00000021062	ENSOARG00000019340	DNM1L	-82.1
ENSOART00000027430	ENSOART00000022492	ENSOARG00000020645	YEATS2	-82.1
ENSOART00000027430	ENSOART00000019870	ENSOARG00000018263		-86.1
ENSOART00000027430	ENSOART00000015808	ENSOARG00000014524		-82.9
ENSOART00000027430	ENSOART00000004060	ENSOARG00000003737		-74.7
ENSOART00000027430	ENSOART00000007476	ENSOARG00000006880	SERPINB7	-86.1
ENSOART00000027430	ENSOART00000013844	ENSOARG00000012734	WNT5B	-84.1
ENSOART00000027430	ENSOART00000015540	ENSOARG00000014269		-82.9
ENSOART00000027430	ENSOART00000019671	ENSOARG00000018074	FAM26F	-80.5
ENSOART00000027430	ENSOART00000003255	ENSOARG00000002998	DDX52	-82.9
ENSOART00000027430	ENSOART00000016449	ENSOARG00000015114	CYP24A1	-79.1
ENSOART00000027430	ENSOART00000001655	ENSOARG00000001546	NAA10	-81.4
ENSOART00000027430	ENSOART00000020731	ENSOARG00000019042	BMP3	-86.9
ENSOART00000027430	ENSOART00000003993	ENSOARG00000003665	DYNC2H1	-80.7
ENSOART00000027430	ENSOART00000009306	ENSOARG00000008554	SLC25A33	-82.3
ENSOART00000027430	ENSOART00000016444	ENSOARG00000015108	KRT25	-82.1
ENSOART00000027430	ENSOART00000012980	ENSOARG00000011927	EFCAB3	-84.8
ENSOART00000027430	ENSOART00000009909	ENSOARG00000009100		-76.5
ENSOART00000027430	ENSOART00000005178	ENSOARG00000004754	THEGL	-82.5
ENSOART00000027430	ENSOART00000003900	ENSOARG00000003587	CERS4	-82.9
ENSOART00000027430	ENSOART00000002523	ENSOARG00000002331	SLC35C1	-82.1
ENSOART00000027430	ENSOART00000017730	ENSOARG00000016279		-87.3
ENSOART00000027430	ENSOART00000016988	ENSOARG00000015605	TRIM26	-84.8
ENSOART00000027430	ENSOART00000005268	ENSOARG00000004834	STARD6	-85.1
ENSOART00000027430	ENSOART00000007162	ENSOARG00000006587	PHF14	-85.9
ENSOART00000027430	ENSOART00000019156	ENSOARG00000017603		-86.9
ENSOART00000027430	ENSOART00000017392	ENSOARG00000015972	ACBD5	-82.9
ENSOART00000027430	ENSOART00000009673	ENSOARG00000008880	SH2D5	-76.5
ENSOART00000027430	ENSOART00000004002	ENSOARG00000003665	DYNC2H1	-80.7
ENSOART00000027430	ENSOART00000008169	ENSOARG00000007505		-84.5
ENSOART00000027430	ENSOART00000022267	ENSOARG00000020446		-83
ENSOART00000027430	ENSOART00000019007	ENSOARG00000017459	MTX3	-85.1
ENSOART00000027430	ENSOART00000011792	ENSOARG00000010837	TPMT	-82.9
ENSOART00000027430	ENSOART00000019513	ENSOARG00000017926	ERAP2	-80.3
ENSOART00000027430	ENSOART00000004506	ENSOARG00000004143	ALDOA	-87.3
ENSOART00000027430	ENSOART00000004799	ENSOARG00000004410		-87.4
ENSOART00000027430	ENSOART00000003806	ENSOARG00000003502	CHRNB3	-86.5
ENSOART00000027430	ENSOART00000005363	ENSOARG00000004928		-89.4
ENSOART00000027430	ENSOART00000001206	ENSOARG00000001131		-75.7
ENSOART00000027430	ENSOART00000007585	ENSOARG00000006969	TGM6	-86.8
ENSOART00000027430	ENSOART00000009645	ENSOARG00000008859	C1QTNF7	-87.3
ENSOART00000027430	ENSOART00000015314	ENSOARG00000014066	IL17F	-86.6
ENSOART00000027430	ENSOART00000007981	ENSOARG00000007335		-85.9
ENSOART00000027430	ENSOART00000015363	ENSOARG00000014106	SH3GL2	-86.5
ENSOART00000027430	ENSOART00000016413	ENSOARG00000015083	GSTA4	-86.9
ENSOART00000027430	ENSOART00000018147	ENSOARG00000016664	FGG	-82.9
ENSOART00000027430	ENSOART00000013612	ENSOARG00000012518	SLC38A5	-82.9
ENSOART00000027430	ENSOART00000007207	ENSOARG00000006632		-82.9
ENSOART00000027430	ENSOART00000019026	ENSOARG00000017474	JUP	-82.1
ENSOART00000027430	ENSOART00000018681	ENSOARG00000017163		-86.5
ENSOART00000027430	ENSOART00000009855	ENSOARG00000009042		-86.5
ENSOART00000027430	ENSOART00000017737	ENSOARG00000016288		-82.6
ENSOART00000027430	ENSOART00000000689	ENSOARG00000000646	ESX1	-85.3
ENSOART00000027430	ENSOART00000009293	ENSOARG00000008532	MCM9	-84.8
ENSOART00000027430	ENSOART00000015262	ENSOARG00000014018		-79.6
ENSOART00000027430	ENSOART00000021470	ENSOARG00000019714	METTL17	-86.5
ENSOART00000027430	ENSOART00000022618	ENSOARG00000020762	THNSL2	-86.5
ENSOART00000027430	ENSOART00000017949	ENSOARG00000016475		-70.4
ENSOART00000027430	ENSOART00000012530	ENSOARG00000011525	SPATA17	-78.1
ENSOART00000027430	ENSOART00000008713	ENSOARG00000008001	C1QA	-86.5
ENSOART00000027430	ENSOART00000003854	ENSOARG00000003547	MYBL2	-89.4
ENSOART00000027430	ENSOART00000019070	ENSOARG00000017521	HBEGF	-82.5
ENSOART00000027430	ENSOART00000016346	ENSOARG00000015019	B3GNT3	-84.6
ENSOART00000027430	ENSOART00000002631	ENSOARG00000002429	SDF2	-86.5
ENSOART00000027430	ENSOART00000014603	ENSOARG00000013421	IFI44L	-88
ENSOART00000027430	ENSOART00000000666	ENSOARG00000000616	ADGRG3	-84.8
ENSOART00000027430	ENSOART00000019874	ENSOARG00000018264	C2orf54	-83
ENSOART00000027430	ENSOART00000018621	ENSOARG00000017105	KRT14	-84.8
ENSOART00000027430	ENSOART00000023016	ENSOARG00000021124	PCNX4	-83.3
ENSOART00000027430	ENSOART00000019577	ENSOARG00000017987	TBC1D23	-86
ENSOART00000027430	ENSOART00000005827	ENSOARG00000005346	SCFD1	-85.2
ENSOART00000027430	ENSOART00000003259	ENSOARG00000003010		-82.9
ENSOART00000027430	ENSOART00000011239	ENSOARG00000010325	LLGL2	-78.6
ENSOART00000027430	ENSOART00000022948	ENSOARG00000021063	CD69	-78
ENSOART00000027430	ENSOART00000005082	ENSOARG00000004670	PHF7	-84.8
ENSOART00000027430	ENSOART00000010163	ENSOARG00000009335	GALNT8	-79
ENSOART00000027430	ENSOART00000002104	ENSOARG00000001957		-79.2
ENSOART00000027430	ENSOART00000008087	ENSOARG00000007429	PSMA6	-79.1
ENSOART00000027430	ENSOART00000007363	ENSOARG00000006773	ZNF689	-68.8
ENSOART00000027430	ENSOART00000001498	ENSOARG00000001395	TINAGL1	-80.7
ENSOART00000027430	ENSOART00000005531	ENSOARG00000005079	TMEM126A	-78.3
ENSOART00000027430	ENSOART00000014630	ENSOARG00000013447	SYCE1	-77.5
ENSOART00000027430	ENSOART00000015524	ENSOARG00000014251	KLK5	-89.7
ENSOART00000027430	ENSOART00000002415	ENSOARG00000002236	STXBP2	-88
ENSOART00000027432	ENSOART00000011163	ENSOARG00000010252	AK9	-83.2
ENSOART00000027432	ENSOART00000003109	ENSOARG00000002874		-71.3
ENSOART00000027432	ENSOART00000021870	ENSOARG00000020082	SYCP1	-73.5
ENSOART00000027432	ENSOART00000018606	ENSOARG00000017092	NPHS2	-70.8
ENSOART00000027432	ENSOART00000013451	ENSOARG00000012371	CEP78	-72.8
ENSOART00000027432	ENSOART00000010536	ENSOARG00000009676	CHRNA2	-76.1
ENSOART00000027432	ENSOART00000002369	ENSOARG00000002197		-72.5
ENSOART00000027432	ENSOART00000021841	ENSOARG00000020060	PABPC4	-74.3
ENSOART00000027432	ENSOART00000011030	ENSOARG00000010137	ASGR1	-86.8
ENSOART00000027432	ENSOART00000016485	ENSOARG00000015147		-61.2
ENSOART00000027432	ENSOART00000010730	ENSOARG00000009854	EXT1	-80.8
ENSOART00000027432	ENSOART00000010767	ENSOARG00000009897	UFM1	-67.4
ENSOART00000027432	ENSOART00000019584	ENSOARG00000017993	TRMT6	-68
ENSOART00000027432	ENSOART00000017983	ENSOARG00000016505	CPT1A	-71.7
ENSOART00000027432	ENSOART00000006041	ENSOARG00000005545	COA7	-71.7
ENSOART00000027432	ENSOART00000018298	ENSOARG00000016790	COL14A1	-71.4
ENSOART00000027432	ENSOART00000014261	ENSOARG00000013123		-83.2
ENSOART00000027432	ENSOART00000009037	ENSOARG00000008299	NOL8	-67.7
ENSOART00000027432	ENSOART00000006385	ENSOARG00000005869	BEND6	-66.4
ENSOART00000027432	ENSOART00000021190	ENSOARG00000019457	SLC38A4	-82.7
ENSOART00000027432	ENSOART00000001706	ENSOARG00000001588		-80
ENSOART00000027432	ENSOART00000014250	ENSOARG00000013086	MCM3AP	-67.4
ENSOART00000027432	ENSOART00000015723	ENSOARG00000014440	VNN1	-74.2
ENSOART00000027432	ENSOART00000016462	ENSOARG00000015127	SLC22A5	-77.4
ENSOART00000027432	ENSOART00000010253	ENSOARG00000009415	KDM2A	-94.1
ENSOART00000027432	ENSOART00000009568	ENSOARG00000008785		-85
ENSOART00000027432	ENSOART00000004351	ENSOARG00000004003	ERLEC1	-73.2
ENSOART00000027432	ENSOART00000012810	ENSOARG00000011783		-79.4
ENSOART00000027432	ENSOART00000020913	ENSOARG00000019205		-76.6
ENSOART00000027432	ENSOART00000022322	ENSOARG00000020495		-67.1
ENSOART00000027437	ENSOART00000005125	ENSOARG00000004701	WDR11	-75.4
ENSOART00000027437	ENSOART00000013989	ENSOARG00000012869		-73.4
ENSOART00000027437	ENSOART00000009390	ENSOARG00000008624	MADCAM1	-72.9
ENSOART00000027437	ENSOART00000017390	ENSOARG00000015971	IGSF6	-80.7
ENSOART00000027437	ENSOART00000000456	ENSOARG00000000431		-80.3
ENSOART00000027437	ENSOART00000018030	ENSOARG00000016555		-80.4
ENSOART00000027437	ENSOART00000009353	ENSOARG00000008582	TOPBP1	-75.8
ENSOART00000027437	ENSOART00000018032	ENSOARG00000016555		-80.4
ENSOART00000027437	ENSOART00000003183	ENSOARG00000002936	MGAT4B	-74.4
ENSOART00000027437	ENSOART00000003761	ENSOARG00000003463		-84.9
ENSOART00000027437	ENSOART00000022883	ENSOARG00000021004	GALK2	-80.8
ENSOART00000027437	ENSOART00000022276	ENSOARG00000020448	SPTBN5	-99.9
ENSOART00000027438	ENSOART00000004060	ENSOARG00000003737		-85.1
ENSOART00000027438	ENSOART00000019412	ENSOARG00000017839	LIMA1	-84.6
ENSOART00000027438	ENSOART00000000312	ENSOARG00000000291	FGB	-78.7
ENSOART00000027438	ENSOART00000003900	ENSOARG00000003587	CERS4	-84.6
ENSOART00000027438	ENSOART00000021549	ENSOARG00000019790	MAATS1	-85.1
ENSOART00000027438	ENSOART00000000789	ENSOARG00000000729	ITIH4	-85.3
ENSOART00000027438	ENSOART00000011707	ENSOARG00000010762		-84.2
ENSOART00000027438	ENSOART00000002840	ENSOARG00000002623		-83.8
ENSOART00000027438	ENSOART00000021610	ENSOARG00000019849	GKN1	-84.6
ENSOART00000027438	ENSOART00000012088	ENSOARG00000011109	EEF2	-81.5
ENSOART00000027438	ENSOART00000013475	ENSOARG00000012396		-83
ENSOART00000027438	ENSOART00000002969	ENSOARG00000002744		-84.6
ENSOART00000027438	ENSOART00000014518	ENSOARG00000013350		-86.5
ENSOART00000027438	ENSOART00000002104	ENSOARG00000001957		-81.5
ENSOART00000027438	ENSOART00000012550	ENSOARG00000011539	BRIX1	-83.1
ENSOART00000027438	ENSOART00000019577	ENSOARG00000017987	TBC1D23	-85.8
ENSOART00000027438	ENSOART00000003584	ENSOARG00000003308	ZNF667	-84.2
ENSOART00000027438	ENSOART00000022009	ENSOARG00000020213	ATP1A1	-82.9
ENSOART00000027438	ENSOART00000013844	ENSOARG00000012734	WNT5B	-79.7
ENSOART00000027438	ENSOART00000020532	ENSOARG00000018853	TAF9B	-85.1
ENSOART00000027438	ENSOART00000012549	ENSOARG00000011539	BRIX1	-83.1
ENSOART00000027438	ENSOART00000015234	ENSOARG00000013990	SPATA19	-85.1
ENSOART00000027438	ENSOART00000005827	ENSOARG00000005346	SCFD1	-82.6
ENSOART00000027438	ENSOART00000019578	ENSOARG00000017987	TBC1D23	-85.8
ENSOART00000027438	ENSOART00000000498	ENSOARG00000000468		-81.3
ENSOART00000027438	ENSOART00000022159	ENSOARG00000020348	NUSAP1	-85.1
ENSOART00000027438	ENSOART00000015808	ENSOARG00000014524		-84.6
ENSOART00000027438	ENSOART00000016566	ENSOARG00000015226		-76.7
ENSOART00000027438	ENSOART00000008552	ENSOARG00000007853	BRMS1L	-83.8
ENSOART00000027438	ENSOART00000015506	ENSOARG00000014234		-84.1
ENSOART00000027438	ENSOART00000005949	ENSOARG00000005461	KBTBD12	-83.3
ENSOART00000027438	ENSOART00000022144	ENSOARG00000020336	CHP1	-84.1
ENSOART00000027438	ENSOART00000017426	ENSOARG00000016002	KLHL2	-84.2
ENSOART00000027438	ENSOART00000023016	ENSOARG00000021124	PCNX4	-83
ENSOART00000027438	ENSOART00000005375	ENSOARG00000004936	ETV2	-79.3
ENSOART00000027438	ENSOART00000017392	ENSOARG00000015972	ACBD5	-82.9
ENSOART00000027438	ENSOART00000005813	ENSOARG00000005327	DPY19L2	-82.3
ENSOART00000027438	ENSOART00000010199	ENSOARG00000009370	NECTIN2	-82.5
ENSOART00000027438	ENSOART00000018120	ENSOARG00000016639		-86.3
ENSOART00000027438	ENSOART00000007610	ENSOARG00000006996	MYL3	-86.5
ENSOART00000027438	ENSOART00000010163	ENSOARG00000009335	GALNT8	-76
ENSOART00000027438	ENSOART00000009293	ENSOARG00000008532	MCM9	-82.6
ENSOART00000027438	ENSOART00000020787	ENSOARG00000019092		-82.2
ENSOART00000027438	ENSOART00000002434	ENSOARG00000002223	MYOF	-80
ENSOART00000027438	ENSOART00000013625	ENSOARG00000012525	DROSHA	-85.1
ENSOART00000027438	ENSOART00000015235	ENSOARG00000013990	SPATA19	-85.1
ENSOART00000027438	ENSOART00000005810	ENSOARG00000005327	DPY19L2	-82.3
ENSOART00000027438	ENSOART00000003055	ENSOARG00000002820	HCK	-84.2
ENSOART00000027438	ENSOART00000014691	ENSOARG00000013509	CD274	-85.3
ENSOART00000027438	ENSOART00000023015	ENSOARG00000021123	LRRC9	-88.3
ENSOART00000027438	ENSOART00000009855	ENSOARG00000009042		-85.1
ENSOART00000027438	ENSOART00000018778	ENSOARG00000017253	ANKRD33	-85.1
ENSOART00000027438	ENSOART00000009188	ENSOARG00000008445		-82.8
ENSOART00000027438	ENSOART00000007228	ENSOARG00000006651		-81.5
ENSOART00000027438	ENSOART00000022856	ENSOARG00000020980		-82.4
ENSOART00000027438	ENSOART00000019693	ENSOARG00000018091	LPCAT2	-80.5
ENSOART00000027438	ENSOART00000023014	ENSOARG00000021123	LRRC9	-88.3
ENSOART00000027438	ENSOART00000000505	ENSOARG00000000473	ADGRG5	-81.3
ENSOART00000027438	ENSOART00000020067	ENSOARG00000018438	MAGT1	-82.4
ENSOART00000027438	ENSOART00000000332	ENSOARG00000000314		-82.4
ENSOART00000027438	ENSOART00000010610	ENSOARG00000009748	DLC1	-88.3
ENSOART00000027438	ENSOART00000012308	ENSOARG00000011317	CCDC180	-84.7
ENSOART00000027438	ENSOART00000010685	ENSOARG00000009822	REV3L	-88.2
ENSOART00000027438	ENSOART00000019164	ENSOARG00000017610	GABRR3	-78.8
ENSOART00000027438	ENSOART00000004808	ENSOARG00000004407	ERICH6	-84.6
ENSOART00000027438	ENSOART00000014544	ENSOARG00000013369	REV1	-84.6
ENSOART00000027438	ENSOART00000007977	ENSOARG00000007333		-84.2
ENSOART00000027438	ENSOART00000012667	ENSOARG00000011649	SH2D3C	-85.8
ENSOART00000027438	ENSOART00000015696	ENSOARG00000014415	PARP4	-83.4
ENSOART00000027438	ENSOART00000007225	ENSOARG00000006648	SLFN14	-84.7
ENSOART00000027438	ENSOART00000020068	ENSOARG00000018438	MAGT1	-82.4
ENSOART00000027438	ENSOART00000014466	ENSOARG00000013301	RBBP7	-83
ENSOART00000027438	ENSOART00000007535	ENSOARG00000006935	ZNF354B	-85.8
ENSOART00000027438	ENSOART00000002115	ENSOARG00000001968	MFAP5	-79.6
ENSOART00000027438	ENSOART00000000165	ENSOARG00000000152		-82.6
ENSOART00000027438	ENSOART00000013861	ENSOARG00000012748	GPNMB	-81.2
ENSOART00000027438	ENSOART00000018450	ENSOARG00000016938	CXorf58	-85.1
ENSOART00000027438	ENSOART00000014389	ENSOARG00000013237		-85.1
ENSOART00000027438	ENSOART00000000069	ENSOARG00000000068		-81.9
ENSOART00000027438	ENSOART00000021961	ENSOARG00000020170	FAM161A	-86
ENSOART00000027438	ENSOART00000017552	ENSOARG00000016118		-83.4
ENSOART00000027438	ENSOART00000011030	ENSOARG00000010137	ASGR1	-82.9
ENSOART00000027438	ENSOART00000012084	ENSOARG00000011109	EEF2	-81.5
ENSOART00000027438	ENSOART00000020327	ENSOARG00000018674		-79.1
ENSOART00000027438	ENSOART00000010426	ENSOARG00000009575	MIS18BP1	-81.2
ENSOART00000027438	ENSOART00000015698	ENSOARG00000014415	PARP4	-83.4
ENSOART00000027438	ENSOART00000003503	ENSOARG00000003230	C3orf33	-84.6
ENSOART00000027438	ENSOART00000004703	ENSOARG00000004318	CDK1	-82.5
ENSOART00000027438	ENSOART00000010968	ENSOARG00000010057	LRP1B	-83.4
ENSOART00000027438	ENSOART00000017042	ENSOARG00000015660		-78.5
ENSOART00000027438	ENSOART00000018147	ENSOARG00000016664	FGG	-84.6
ENSOART00000027438	ENSOART00000014596	ENSOARG00000013418	ZNF77	-85.1
ENSOART00000027438	ENSOART00000022715	ENSOARG00000020852		-84.1
ENSOART00000027438	ENSOART00000021477	ENSOARG00000019721		-84.3
ENSOART00000027438	ENSOART00000016315	ENSOARG00000014994	TMED3	-84.6
ENSOART00000027438	ENSOART00000022741	ENSOARG00000020873	RNF19B	-73.6
ENSOART00000027438	ENSOART00000009645	ENSOARG00000008859	C1QTNF7	-88.2
ENSOART00000027438	ENSOART00000020076	ENSOARG00000018447	SGCB	-85.8
ENSOART00000027438	ENSOART00000019874	ENSOARG00000018264	C2orf54	-84.2
ENSOART00000027438	ENSOART00000009037	ENSOARG00000008299	NOL8	-74.8
ENSOART00000027438	ENSOART00000009729	ENSOARG00000008929	RFX6	-77.1
ENSOART00000027438	ENSOART00000012309	ENSOARG00000011319	ATP6V1B1	-82.8
ENSOART00000027438	ENSOART00000001990	ENSOARG00000001849	CDH5	-79.4
ENSOART00000027438	ENSOART00000009390	ENSOARG00000008624	MADCAM1	-81.3
ENSOART00000027438	ENSOART00000010519	ENSOARG00000009659	EPHX2	-79.8
ENSOART00000027438	ENSOART00000004263	ENSOARG00000003923		-87.9
ENSOART00000027438	ENSOART00000007787	ENSOARG00000007158		-82.2
ENSOART00000027438	ENSOART00000014325	ENSOARG00000013178	CCDC126	-85.1
ENSOART00000027438	ENSOART00000011164	ENSOARG00000010262	DYDC2	-84.7
ENSOART00000027438	ENSOART00000001446	ENSOARG00000001347		-88.3
ENSOART00000027438	ENSOART00000022226	ENSOARG00000020410	ZMYND12	-85.4
ENSOART00000027438	ENSOART00000014493	ENSOARG00000013326	DNAJB4	-84.2
ENSOART00000027438	ENSOART00000004151	ENSOARG00000003822	IRF4	-80.5
ENSOART00000027438	ENSOART00000006428	ENSOARG00000005904	CCDC178	-80.8
ENSOART00000027438	ENSOART00000001989	ENSOARG00000001849	CDH5	-79.4
ENSOART00000027438	ENSOART00000020313	ENSOARG00000018662		-84.6
ENSOART00000027438	ENSOART00000014630	ENSOARG00000013447	SYCE1	-85.8
ENSOART00000027438	ENSOART00000020064	ENSOARG00000018436	ZNF133	-84.2
ENSOART00000027438	ENSOART00000014143	ENSOARG00000013003	RARS2	-82.6
ENSOART00000027438	ENSOART00000021130	ENSOARG00000019401	RIBC2	-80.5
ENSOART00000027438	ENSOART00000000384	ENSOARG00000000368		-84.4
ENSOART00000027438	ENSOART00000015262	ENSOARG00000014018		-88.3
ENSOART00000027438	ENSOART00000003952	ENSOARG00000003641		-84.6
ENSOART00000027438	ENSOART00000003133	ENSOARG00000002892		-84.6
ENSOART00000027438	ENSOART00000015211	ENSOARG00000013966	AFP	-84.2
ENSOART00000027438	ENSOART00000021279	ENSOARG00000019538		-84.6
ENSOART00000027438	ENSOART00000007265	ENSOARG00000006689		-82.1
ENSOART00000027438	ENSOART00000015388	ENSOARG00000014129	AFM	-84.6
ENSOART00000027438	ENSOART00000013430	ENSOARG00000012345	DDX27	-84.7
ENSOART00000027438	ENSOART00000004724	ENSOARG00000004329	SRP72	-85.8
ENSOART00000027438	ENSOART00000012668	ENSOARG00000011649	SH2D3C	-85.8
ENSOART00000027438	ENSOART00000003053	ENSOARG00000002820	HCK	-84.2
ENSOART00000027438	ENSOART00000014469	ENSOARG00000013301	RBBP7	-83
ENSOART00000027438	ENSOART00000004238	ENSOARG00000003901	ZNF19	-85.1
ENSOART00000027438	ENSOART00000009439	ENSOARG00000008668	FBP2	-88.3
ENSOART00000027438	ENSOART00000009643	ENSOARG00000008859	C1QTNF7	-88.2
ENSOART00000027438	ENSOART00000007791	ENSOARG00000007162		-82.5
ENSOART00000027438	ENSOART00000005815	ENSOARG00000005331	HEPH	-78
ENSOART00000027438	ENSOART00000021445	ENSOARG00000019690	TTLL4	-86.5
ENSOART00000027438	ENSOART00000015442	ENSOARG00000014180	SHISA3	-85.2
ENSOART00000027438	ENSOART00000013612	ENSOARG00000012518	SLC38A5	-85.8
ENSOART00000027438	ENSOART00000009446	ENSOARG00000008678		-85.3
ENSOART00000027438	ENSOART00000016158	ENSOARG00000014845	ESCO2	-85.1
ENSOART00000027438	ENSOART00000010388	ENSOARG00000009541		-80.8
ENSOART00000027438	ENSOART00000011037	ENSOARG00000010140	SUPT20H	-85.8
ENSOART00000027438	ENSOART00000022143	ENSOARG00000020335		-83.2
ENSOART00000027438	ENSOART00000014261	ENSOARG00000013123		-82.9
ENSOART00000027438	ENSOART00000022011	ENSOARG00000020213	ATP1A1	-82.9
ENSOART00000027438	ENSOART00000021196	ENSOARG00000019463	CD53	-80.3
ENSOART00000027438	ENSOART00000020065	ENSOARG00000018437	GIN1	-80
ENSOART00000027438	ENSOART00000014817	ENSOARG00000013619	DKK1	-87.4
ENSOART00000027438	ENSOART00000014650	ENSOARG00000013466	TSGA10	-74.3
ENSOART00000027438	ENSOART00000014220	ENSOARG00000013078	DENND5A	-84.2
ENSOART00000027438	ENSOART00000018449	ENSOARG00000016937	F2R	-84.2
ENSOART00000027438	ENSOART00000022059	ENSOARG00000020260	ZFP69	-82.9
ENSOART00000027438	ENSOART00000002109	ENSOARG00000001958	IFNG	-83.2
ENSOART00000027438	ENSOART00000001655	ENSOARG00000001546	NAA10	-85.1
ENSOART00000027438	ENSOART00000014501	ENSOARG00000013334	NOL7	-81.2
ENSOART00000027438	ENSOART00000007207	ENSOARG00000006632		-88.3
ENSOART00000027438	ENSOART00000017963	ENSOARG00000016497	TRBV28	-85.1
ENSOART00000027438	ENSOART00000016878	ENSOARG00000015515	ARL14EP	-78.6
ENSOART00000027438	ENSOART00000013188	ENSOARG00000012127		-75.8
ENSOART00000027438	ENSOART00000015735	ENSOARG00000014454		-83.2
ENSOART00000027438	ENSOART00000005059	ENSOARG00000004644	PM20D1	-85.1
ENSOART00000027438	ENSOART00000021841	ENSOARG00000020060	PABPC4	-85.1
ENSOART00000027438	ENSOART00000017101	ENSOARG00000015707		-82.3
ENSOART00000027438	ENSOART00000013399	ENSOARG00000012327		-82.2
ENSOART00000027438	ENSOART00000002370	ENSOARG00000002195	RNMT	-85.1
ENSOART00000027438	ENSOART00000012007	ENSOARG00000011036	TASP1	-81.3
ENSOART00000027438	ENSOART00000009410	ENSOARG00000008645	CCL28	-79.8
ENSOART00000027438	ENSOART00000000703	ENSOARG00000000656		-81.4
ENSOART00000027438	ENSOART00000000311	ENSOARG00000000291	FGB	-78.7
ENSOART00000027438	ENSOART00000021443	ENSOARG00000019690	TTLL4	-86.5
ENSOART00000027439	ENSOART00000022143	ENSOARG00000020335		-92.7
ENSOART00000027439	ENSOART00000009410	ENSOARG00000008645	CCL28	-85.4
ENSOART00000027439	ENSOART00000003952	ENSOARG00000003641		-90.5
ENSOART00000027439	ENSOART00000008794	ENSOARG00000008080		-75.1
ENSOART00000027439	ENSOART00000002580	ENSOARG00000002383		-90.1
ENSOART00000027439	ENSOART00000014817	ENSOARG00000013619	DKK1	-92
ENSOART00000027439	ENSOART00000016315	ENSOARG00000014994	TMED3	-87.3
ENSOART00000027439	ENSOART00000004724	ENSOARG00000004329	SRP72	-85.8
ENSOART00000027439	ENSOART00000020076	ENSOARG00000018447	SGCB	-87.6
ENSOART00000027439	ENSOART00000017829	ENSOARG00000016366	HSP90B1	-92.1
ENSOART00000027439	ENSOART00000000311	ENSOARG00000000291	FGB	-88.4
ENSOART00000027439	ENSOART00000021953	ENSOARG00000020164	HSPBAP1	-74.9
ENSOART00000027439	ENSOART00000007758	ENSOARG00000007124	IKBKAP	-78.3
ENSOART00000027439	ENSOART00000001655	ENSOARG00000001546	NAA10	-92.1
ENSOART00000027439	ENSOART00000010982	ENSOARG00000010093	TRAFD1	-91.1
ENSOART00000027439	ENSOART00000020313	ENSOARG00000018662		-83.9
ENSOART00000027439	ENSOART00000021279	ENSOARG00000019538		-85.9
ENSOART00000027439	ENSOART00000000974	ENSOARG00000000911		-87.8
ENSOART00000027439	ENSOART00000001206	ENSOARG00000001131		-71.8
ENSOART00000027439	ENSOART00000016096	ENSOARG00000014786	EIF3E	-88.9
ENSOART00000027439	ENSOART00000005059	ENSOARG00000004644	PM20D1	-88.4
ENSOART00000027439	ENSOART00000008552	ENSOARG00000007853	BRMS1L	-93.2
ENSOART00000027439	ENSOART00000015506	ENSOARG00000014234		-92
ENSOART00000027439	ENSOART00000009446	ENSOARG00000008678		-87
ENSOART00000027439	ENSOART00000021196	ENSOARG00000019463	CD53	-85
ENSOART00000027439	ENSOART00000017963	ENSOARG00000016497	TRBV28	-90.5
ENSOART00000027439	ENSOART00000015122	ENSOARG00000013893	MGARP	-73.6
ENSOART00000027439	ENSOART00000000165	ENSOARG00000000152		-86.5
ENSOART00000027439	ENSOART00000015211	ENSOARG00000013966	AFP	-85.4
ENSOART00000027439	ENSOART00000010199	ENSOARG00000009370	NECTIN2	-88
ENSOART00000027439	ENSOART00000007265	ENSOARG00000006689		-86.9
ENSOART00000027439	ENSOART00000018449	ENSOARG00000016937	F2R	-89.2
ENSOART00000027439	ENSOART00000012007	ENSOARG00000011036	TASP1	-89.4
ENSOART00000027439	ENSOART00000015388	ENSOARG00000014129	AFM	-89.4
ENSOART00000027439	ENSOART00000021610	ENSOARG00000019849	GKN1	-90.9
ENSOART00000027439	ENSOART00000013345	ENSOARG00000012275		-78.8
ENSOART00000027439	ENSOART00000000505	ENSOARG00000000473	ADGRG5	-86.1
ENSOART00000027439	ENSOART00000014596	ENSOARG00000013418	ZNF77	-87.9
ENSOART00000027439	ENSOART00000020327	ENSOARG00000018674		-84
ENSOART00000027439	ENSOART00000012549	ENSOARG00000011539	BRIX1	-79.3
ENSOART00000027439	ENSOART00000001254	ENSOARG00000001175		-81.7
ENSOART00000027439	ENSOART00000021477	ENSOARG00000019721		-88.6
ENSOART00000027439	ENSOART00000014677	ENSOARG00000013495		-72.6
ENSOART00000027439	ENSOART00000009293	ENSOARG00000008532	MCM9	-93.2
ENSOART00000027439	ENSOART00000005815	ENSOARG00000005331	HEPH	-87.2
ENSOART00000027439	ENSOART00000010163	ENSOARG00000009335	GALNT8	-80.4
ENSOART00000027439	ENSOART00000021443	ENSOARG00000019690	TTLL4	-88.4
ENSOART00000027439	ENSOART00000022226	ENSOARG00000020410	ZMYND12	-87.7
ENSOART00000027439	ENSOART00000005813	ENSOARG00000005327	DPY19L2	-90.2
ENSOART00000027439	ENSOART00000010426	ENSOARG00000009575	MIS18BP1	-93.2
ENSOART00000027439	ENSOART00000009477	ENSOARG00000008701	RNASEH2B	-93.9
ENSOART00000027439	ENSOART00000012084	ENSOARG00000011109	EEF2	-90.5
ENSOART00000027439	ENSOART00000021130	ENSOARG00000019401	RIBC2	-88.5
ENSOART00000027439	ENSOART00000009439	ENSOARG00000008668	FBP2	-90.2
ENSOART00000027439	ENSOART00000000332	ENSOARG00000000314		-86.7
ENSOART00000027439	ENSOART00000014518	ENSOARG00000013350		-88.4
ENSOART00000027439	ENSOART00000012550	ENSOARG00000011539	BRIX1	-79.3
ENSOART00000027439	ENSOART00000016355	ENSOARG00000015029		-78.8
ENSOART00000027439	ENSOART00000005827	ENSOARG00000005346	SCFD1	-85.2
ENSOART00000027439	ENSOART00000010610	ENSOARG00000009748	DLC1	-92.7
ENSOART00000027439	ENSOART00000010388	ENSOARG00000009541		-77.2
ENSOART00000027439	ENSOART00000016327	ENSOARG00000015005		-75.8
ENSOART00000027439	ENSOART00000009855	ENSOARG00000009042		-93.9
ENSOART00000027439	ENSOART00000022289	ENSOARG00000020467	TMEM207	-87.6
ENSOART00000027439	ENSOART00000016158	ENSOARG00000014845	ESCO2	-93
ENSOART00000027439	ENSOART00000018644	ENSOARG00000017131	KLF10	-78.5
ENSOART00000027439	ENSOART00000019164	ENSOARG00000017610	GABRR3	-88
ENSOART00000027439	ENSOART00000018120	ENSOARG00000016639		-92.7
ENSOART00000027439	ENSOART00000004703	ENSOARG00000004318	CDK1	-89.7
ENSOART00000027439	ENSOART00000003900	ENSOARG00000003587	CERS4	-93.2
ENSOART00000027439	ENSOART00000003584	ENSOARG00000003308	ZNF667	-93.2
ENSOART00000027439	ENSOART00000002840	ENSOARG00000002623		-91.9
ENSOART00000027439	ENSOART00000013430	ENSOARG00000012345	DDX27	-92.7
ENSOART00000027439	ENSOART00000017101	ENSOARG00000015707		-90.2
ENSOART00000027439	ENSOART00000000789	ENSOARG00000000729	ITIH4	-88.6
ENSOART00000027439	ENSOART00000020067	ENSOARG00000018438	MAGT1	-87.9
ENSOART00000027439	ENSOART00000020064	ENSOARG00000018436	ZNF133	-93.2
ENSOART00000027439	ENSOART00000000093	ENSOARG00000000094	DCLK3	-90.9
ENSOART00000027439	ENSOART00000014501	ENSOARG00000013334	NOL7	-88.8
ENSOART00000027439	ENSOART00000001446	ENSOARG00000001347		-92.7
ENSOART00000027439	ENSOART00000003255	ENSOARG00000002998	DDX52	-86.3
ENSOART00000027439	ENSOART00000010685	ENSOARG00000009822	REV3L	-92.7
ENSOART00000027439	ENSOART00000013399	ENSOARG00000012327		-91.9
ENSOART00000027439	ENSOART00000018450	ENSOARG00000016938	CXorf58	-92.3
ENSOART00000027439	ENSOART00000003053	ENSOARG00000002820	HCK	-92.3
ENSOART00000027439	ENSOART00000000498	ENSOARG00000000468		-84.9
ENSOART00000027439	ENSOART00000017414	ENSOARG00000015989	MPHOSPH10	-90.4
ENSOART00000027439	ENSOART00000013844	ENSOARG00000012734	WNT5B	-78.3
ENSOART00000027439	ENSOART00000007260	ENSOARG00000006683		-90.4
ENSOART00000027439	ENSOART00000004263	ENSOARG00000003923		-90.1
ENSOART00000027439	ENSOART00000016878	ENSOARG00000015515	ARL14EP	-86.2
ENSOART00000027439	ENSOART00000015433	ENSOARG00000014170	NABP1	-86
ENSOART00000027439	ENSOART00000014325	ENSOARG00000013178	CCDC126	-93.9
ENSOART00000027439	ENSOART00000018133	ENSOARG00000016651		-63.9
ENSOART00000027439	ENSOART00000002115	ENSOARG00000001968	MFAP5	-84.4
ENSOART00000027439	ENSOART00000020767	ENSOARG00000019071	MORC1	-74.7
ENSOART00000027439	ENSOART00000022011	ENSOARG00000020213	ATP1A1	-88.4
ENSOART00000027439	ENSOART00000017266	ENSOARG00000015855		-82.9
ENSOART00000027439	ENSOART00000021961	ENSOARG00000020170	FAM161A	-87.9
ENSOART00000027439	ENSOART00000019412	ENSOARG00000017839	LIMA1	-86.5
ENSOART00000027439	ENSOART00000006372	ENSOARG00000005855		-73.8
ENSOART00000027439	ENSOART00000022009	ENSOARG00000020213	ATP1A1	-88.4
ENSOART00000027439	ENSOART00000002370	ENSOARG00000002195	RNMT	-87.2
ENSOART00000027439	ENSOART00000014684	ENSOARG00000013497		-82.9
ENSOART00000027439	ENSOART00000015121	ENSOARG00000013893	MGARP	-73.6
ENSOART00000027439	ENSOART00000005883	ENSOARG00000005401		-81.7
ENSOART00000027439	ENSOART00000013625	ENSOARG00000012525	DROSHA	-84.9
ENSOART00000027439	ENSOART00000000069	ENSOARG00000000068		-88
ENSOART00000027439	ENSOART00000021952	ENSOARG00000020164	HSPBAP1	-74.9
ENSOART00000027439	ENSOART00000020768	ENSOARG00000019071	MORC1	-74.7
ENSOART00000027439	ENSOART00000017274	ENSOARG00000015865		-72.4
ENSOART00000027439	ENSOART00000018778	ENSOARG00000017253	ANKRD33	-87.2
ENSOART00000027439	ENSOART00000021841	ENSOARG00000020060	PABPC4	-87.9
ENSOART00000027439	ENSOART00000013723	ENSOARG00000012620	THG1L	-87.3
ENSOART00000027439	ENSOART00000010968	ENSOARG00000010057	LRP1B	-86.6
ENSOART00000027439	ENSOART00000019874	ENSOARG00000018264	C2orf54	-93.4
ENSOART00000027439	ENSOART00000008605	ENSOARG00000007906		-84.6
ENSOART00000027439	ENSOART00000022159	ENSOARG00000020348	NUSAP1	-87.9
ENSOART00000027439	ENSOART00000015735	ENSOARG00000014454		-81.2
ENSOART00000027439	ENSOART00000014220	ENSOARG00000013078	DENND5A	-93.9
ENSOART00000027439	ENSOART00000002104	ENSOARG00000001957		-89.6
ENSOART00000027439	ENSOART00000009645	ENSOARG00000008859	C1QTNF7	-92.7
ENSOART00000027439	ENSOART00000021870	ENSOARG00000020082	SYCP1	-75.1
ENSOART00000027439	ENSOART00000002437	ENSOARG00000002251	IDO1	-90.6
ENSOART00000027439	ENSOART00000012668	ENSOARG00000011649	SH2D3C	-82.9
ENSOART00000027439	ENSOART00000013475	ENSOARG00000012396		-88.3
ENSOART00000027439	ENSOART00000017426	ENSOARG00000016002	KLHL2	-92.7
ENSOART00000027439	ENSOART00000022144	ENSOARG00000020336	CHP1	-82.9
ENSOART00000027439	ENSOART00000012088	ENSOARG00000011109	EEF2	-90.5
ENSOART00000027439	ENSOART00000022715	ENSOARG00000020852		-93.2
ENSOART00000027439	ENSOART00000019379	ENSOARG00000017815		-68.7
ENSOART00000027439	ENSOART00000011792	ENSOARG00000010837	TPMT	-82.9
ENSOART00000027439	ENSOART00000015808	ENSOARG00000014524		-83
ENSOART00000027439	ENSOART00000002185	ENSOARG00000002030	TMEM69	-80.6
ENSOART00000027439	ENSOART00000007791	ENSOARG00000007162		-89.7
ENSOART00000027439	ENSOART00000007207	ENSOARG00000006632		-90.2
ENSOART00000027439	ENSOART00000003503	ENSOARG00000003230	C3orf33	-89.4
ENSOART00000027439	ENSOART00000019578	ENSOARG00000017987	TBC1D23	-93.9
ENSOART00000027439	ENSOART00000019693	ENSOARG00000018091	LPCAT2	-86.9
ENSOART00000027439	ENSOART00000022856	ENSOARG00000020980		-91.4
ENSOART00000027439	ENSOART00000015698	ENSOARG00000014415	PARP4	-83.3
ENSOART00000027439	ENSOART00000014493	ENSOARG00000013326	DNAJB4	-92.3
ENSOART00000027439	ENSOART00000011163	ENSOARG00000010252	AK9	-83.7
ENSOART00000027439	ENSOART00000015673	ENSOARG00000014391	DDC	-86.3
ENSOART00000027439	ENSOART00000008123	ENSOARG00000007458	HLA-DOB	-79.6
ENSOART00000027439	ENSOART00000004060	ENSOARG00000003737		-85.2
ENSOART00000027439	ENSOART00000007977	ENSOARG00000007333		-93.2
ENSOART00000027439	ENSOART00000010519	ENSOARG00000009659	EPHX2	-83.1
ENSOART00000027439	ENSOART00000007224	ENSOARG00000006647		-72.4
ENSOART00000027439	ENSOART00000004055	ENSOARG00000003734	SLC50A1	-85.1
ENSOART00000027439	ENSOART00000017552	ENSOARG00000016118		-85.3
ENSOART00000027439	ENSOART00000009037	ENSOARG00000008299	NOL8	-82.5
ENSOART00000027439	ENSOART00000012309	ENSOARG00000011319	ATP6V1B1	-89.1
ENSOART00000027439	ENSOART00000020065	ENSOARG00000018437	GIN1	-93.9
ENSOART00000027439	ENSOART00000002109	ENSOARG00000001958	IFNG	-91.6
ENSOART00000027439	ENSOART00000021038	ENSOARG00000019319	GSTM3	-88.3
ENSOART00000027439	ENSOART00000014544	ENSOARG00000013369	REV1	-92.7
ENSOART00000027439	ENSOART00000021242	ENSOARG00000019506		-75.1
ENSOART00000027439	ENSOART00000000384	ENSOARG00000000368		-92
ENSOART00000027439	ENSOART00000007228	ENSOARG00000006651		-89.6
ENSOART00000027439	ENSOART00000004998	ENSOARG00000004590	DAP3	-92.7
ENSOART00000027439	ENSOART00000021549	ENSOARG00000019790	MAATS1	-85.5
ENSOART00000027439	ENSOART00000015262	ENSOARG00000014018		-92.7
ENSOART00000027439	ENSOART00000005531	ENSOARG00000005079	TMEM126A	-79.1
ENSOART00000027439	ENSOART00000009643	ENSOARG00000008859	C1QTNF7	-92.7
ENSOART00000027439	ENSOART00000007509	ENSOARG00000006907	CDH2	-78.2
ENSOART00000027439	ENSOART00000007217	ENSOARG00000006641		-72.4
ENSOART00000027439	ENSOART00000015235	ENSOARG00000013990	SPATA19	-87.9
ENSOART00000027439	ENSOART00000014664	ENSOARG00000013474	UTP6	-82.4
ENSOART00000027439	ENSOART00000010133	ENSOARG00000009313		-93.4
ENSOART00000027439	ENSOART00000017392	ENSOARG00000015972	ACBD5	-80.1
ENSOART00000027439	ENSOART00000014630	ENSOARG00000013447	SYCE1	-91
ENSOART00000027439	ENSOART00000023014	ENSOARG00000021123	LRRC9	-92.7
ENSOART00000027439	ENSOART00000009188	ENSOARG00000008445		-89.5
ENSOART00000027439	ENSOART00000002178	ENSOARG00000002022		-74
ENSOART00000027439	ENSOART00000005949	ENSOARG00000005461	KBTBD12	-89.4
ENSOART00000027439	ENSOART00000013389	ENSOARG00000012311		-80.4
ENSOART00000027439	ENSOART00000019376	ENSOARG00000017808		-75.1
ENSOART00000027439	ENSOART00000000312	ENSOARG00000000291	FGB	-88.4
ENSOART00000027439	ENSOART00000009390	ENSOARG00000008624	MADCAM1	-90.3
ENSOART00000027439	ENSOART00000011037	ENSOARG00000010140	SUPT20H	-82.9
ENSOART00000027439	ENSOART00000012667	ENSOARG00000011649	SH2D3C	-82.9
ENSOART00000027439	ENSOART00000012995	ENSOARG00000011949	C3orf67	-89.7
ENSOART00000027439	ENSOART00000011707	ENSOARG00000010762		-93.2
ENSOART00000027439	ENSOART00000021445	ENSOARG00000019690	TTLL4	-88.4
ENSOART00000027439	ENSOART00000022829	ENSOARG00000020954	MAPK6	-87.7
ENSOART00000027439	ENSOART00000007225	ENSOARG00000006648	SLFN14	-86.3
ENSOART00000027439	ENSOART00000013188	ENSOARG00000012127		-77.3
ENSOART00000027439	ENSOART00000002017	ENSOARG00000001880		-84.1
ENSOART00000027439	ENSOART00000004808	ENSOARG00000004407	ERICH6	-89.4
ENSOART00000027439	ENSOART00000014691	ENSOARG00000013509	CD274	-93.4
ENSOART00000027439	ENSOART00000020068	ENSOARG00000018438	MAGT1	-87.9
ENSOART00000027439	ENSOART00000013338	ENSOARG00000012270		-81.7
ENSOART00000027439	ENSOART00000013612	ENSOARG00000012518	SLC38A5	-83.3
ENSOART00000027439	ENSOART00000005721	ENSOARG00000005249		-81.7
ENSOART00000027439	ENSOART00000000855	ENSOARG00000000796	FAM161B	-75.1
ENSOART00000027439	ENSOART00000004238	ENSOARG00000003901	ZNF19	-88.6
ENSOART00000027439	ENSOART00000015234	ENSOARG00000013990	SPATA19	-87.9
ENSOART00000027439	ENSOART00000015442	ENSOARG00000014180	SHISA3	-82.3
ENSOART00000027439	ENSOART00000020901	ENSOARG00000019193		-85.7
ENSOART00000027439	ENSOART00000011164	ENSOARG00000010262	DYDC2	-93.9
ENSOART00000027439	ENSOART00000023015	ENSOARG00000021123	LRRC9	-92.7
ENSOART00000027439	ENSOART00000007535	ENSOARG00000006935	ZNF354B	-93.4
ENSOART00000027439	ENSOART00000019577	ENSOARG00000017987	TBC1D23	-93.9
ENSOART00000027439	ENSOART00000003055	ENSOARG00000002820	HCK	-92.3
ENSOART00000027439	ENSOART00000014143	ENSOARG00000013003	RARS2	-86.7
ENSOART00000027439	ENSOART00000016566	ENSOARG00000015226		-83.9
ENSOART00000027439	ENSOART00000018147	ENSOARG00000016664	FGG	-83.7
ENSOART00000027439	ENSOART00000014389	ENSOARG00000013237		-90.2
ENSOART00000027439	ENSOART00000002969	ENSOARG00000002744		-88.6
ENSOART00000027439	ENSOART00000022741	ENSOARG00000020873	RNF19B	-87.7
ENSOART00000027439	ENSOART00000015696	ENSOARG00000014415	PARP4	-83.3
ENSOART00000027439	ENSOART00000005810	ENSOARG00000005327	DPY19L2	-90.2
ENSOART00000027439	ENSOART00000022059	ENSOARG00000020260	ZFP69	-88.4
ENSOART00000027439	ENSOART00000007610	ENSOARG00000006996	MYL3	-90.9
ENSOART00000027439	ENSOART00000009729	ENSOARG00000008929	RFX6	-87
ENSOART00000027439	ENSOART00000014261	ENSOARG00000013123		-93
ENSOART00000027439	ENSOART00000023016	ENSOARG00000021124	PCNX4	-90.6
ENSOART00000027439	ENSOART00000005375	ENSOARG00000004936	ETV2	-80
ENSOART00000027439	ENSOART00000020532	ENSOARG00000018853	TAF9B	-91.2
ENSOART00000027441	ENSOART00000020199	ENSOARG00000018561		-89.5
ENSOART00000027441	ENSOART00000019993	ENSOARG00000018371		-82.9
ENSOART00000027441	ENSOART00000017595	ENSOARG00000016160		-89.5
ENSOART00000027441	ENSOART00000009387	ENSOARG00000008623		-89.5
ENSOART00000027441	ENSOART00000006319	ENSOARG00000005805		-87.5
ENSOART00000027441	ENSOART00000022845	ENSOARG00000020969		-86.6
ENSOART00000027441	ENSOART00000008449	ENSOARG00000007762		-89.5
ENSOART00000027441	ENSOART00000006689	ENSOARG00000006149		-89.5
ENSOART00000027441	ENSOART00000009962	ENSOARG00000009152		-89.5
ENSOART00000027442	ENSOART00000006374	ENSOARG00000005851		-67.8
ENSOART00000027442	ENSOART00000020810	ENSOARG00000019110	CTC1	-85.9
ENSOART00000027442	ENSOART00000002769	ENSOARG00000002554	SLC22A18	-83.3
ENSOART00000027442	ENSOART00000019039	ENSOARG00000017495	ALG14	-83.9
ENSOART00000027442	ENSOART00000003488	ENSOARG00000003214	NLRP5	-82.7
ENSOART00000027442	ENSOART00000006576	ENSOARG00000006025	SLC26A4	-81.9
ENSOART00000027442	ENSOART00000001890	ENSOARG00000001756	TMEM176A	-88.9
ENSOART00000027442	ENSOART00000003033	ENSOARG00000002799	IRAK3	-83.5
ENSOART00000027442	ENSOART00000014536	ENSOARG00000013362		-84.3
ENSOART00000027442	ENSOART00000020418	ENSOARG00000018752	MDH1B	-89.1
ENSOART00000027454	ENSOART00000005796	ENSOARG00000005315	MMP1	-73.8
ENSOART00000027454	ENSOART00000006642	ENSOARG00000006111	CAMKMT	-77.6
ENSOART00000027454	ENSOART00000012890	ENSOARG00000011851	EGR4	-74.1
ENSOART00000027454	ENSOART00000022858	ENSOARG00000020979	AP4E1	-79.5
ENSOART00000027454	ENSOART00000001277	ENSOARG00000001199	KIAA1841	-80.2
ENSOART00000027454	ENSOART00000018289	ENSOARG00000016797	SPATA22	-81.1
ENSOART00000027454	ENSOART00000000526	ENSOARG00000000492	NLRP12	-73.2
ENSOART00000027454	ENSOART00000016449	ENSOARG00000015114	CYP24A1	-86.6
ENSOART00000027454	ENSOART00000012550	ENSOARG00000011539	BRIX1	-74.6
ENSOART00000027454	ENSOART00000020418	ENSOARG00000018752	MDH1B	-76.3
ENSOART00000027454	ENSOART00000018887	ENSOARG00000017348	RBM45	-76.3
ENSOART00000027454	ENSOART00000013283	ENSOARG00000012217	C9orf131	-72.2
ENSOART00000027454	ENSOART00000012549	ENSOARG00000011539	BRIX1	-74.6
ENSOART00000027454	ENSOART00000017263	ENSOARG00000015854		-76.1
ENSOART00000027454	ENSOART00000020007	ENSOARG00000018384		-73.6
ENSOART00000027454	ENSOART00000010405	ENSOARG00000009557	AKAP3	-79.9
ENSOART00000027454	ENSOART00000011992	ENSOARG00000011026	PDSS2	-78.4
ENSOART00000027454	ENSOART00000001191	ENSOARG00000001102	KIF2C	-79.1
ENSOART00000027454	ENSOART00000022857	ENSOARG00000020979	AP4E1	-79.5
ENSOART00000027454	ENSOART00000010163	ENSOARG00000009335	GALNT8	-69.7
ENSOART00000027454	ENSOART00000008835	ENSOARG00000008117	TDGF1	-79.6
ENSOART00000027454	ENSOART00000007531	ENSOARG00000006928	KARS	-80.7
ENSOART00000027454	ENSOART00000005716	ENSOARG00000005235	GYG1	-74.7
ENSOART00000027454	ENSOART00000012223	ENSOARG00000011244	RDH5	-77.2
ENSOART00000027454	ENSOART00000011335	ENSOARG00000010414	GHITM	-67.2
ENSOART00000027454	ENSOART00000001250	ENSOARG00000001172	NXPE4	-75.3
ENSOART00000027454	ENSOART00000007317	ENSOARG00000006733		-72.6
ENSOART00000027455	ENSOART00000007749	ENSOARG00000007120	MRPS22	-82.4
ENSOART00000027455	ENSOART00000022204	ENSOARG00000020393		-91.2
ENSOART00000027455	ENSOART00000007060	ENSOARG00000006495	ATP1B3	-85.5
ENSOART00000027455	ENSOART00000004229	ENSOARG00000003888	TYR	-90.1
ENSOART00000027455	ENSOART00000000974	ENSOARG00000000911		-84
ENSOART00000027455	ENSOART00000016675	ENSOARG00000015322	SLC6A15	-90.3
ENSOART00000027455	ENSOART00000020817	ENSOARG00000019118	TEX33	-91.2
ENSOART00000027455	ENSOART00000019577	ENSOARG00000017987	TBC1D23	-90.5
ENSOART00000027455	ENSOART00000019929	ENSOARG00000018309	PEX1	-91.2
ENSOART00000027455	ENSOART00000016449	ENSOARG00000015114	CYP24A1	-76.6
ENSOART00000027455	ENSOART00000022308	ENSOARG00000020483		-91.2
ENSOART00000027455	ENSOART00000012284	ENSOARG00000011298	EXOSC7	-85.4
ENSOART00000027455	ENSOART00000022882	ENSOARG00000021003		-91.2
ENSOART00000027455	ENSOART00000003083	ENSOARG00000002845	PSTPIP2	-75.1
ENSOART00000027455	ENSOART00000001216	ENSOARG00000001140		-79.7
ENSOART00000027455	ENSOART00000022202	ENSOARG00000020391	AP1S3	-85.9
ENSOART00000027455	ENSOART00000022267	ENSOARG00000020446		-82.5
ENSOART00000027455	ENSOART00000020653	ENSOARG00000018968	WDR36	-91.2
ENSOART00000027455	ENSOART00000004351	ENSOARG00000004003	ERLEC1	-81.2
ENSOART00000027455	ENSOART00000015268	ENSOARG00000014022		-85.6
ENSOART00000027455	ENSOART00000002082	ENSOARG00000001933	CCDC42	-91.2
ENSOART00000027455	ENSOART00000002578	ENSOARG00000002379	GINS4	-84.2
ENSOART00000027455	ENSOART00000016677	ENSOARG00000015322	SLC6A15	-90.3
ENSOART00000027455	ENSOART00000007087	ENSOARG00000006519	HSDL2	-91.2
ENSOART00000027455	ENSOART00000017390	ENSOARG00000015971	IGSF6	-81.4
ENSOART00000027455	ENSOART00000008820	ENSOARG00000008107		-84.1
ENSOART00000027455	ENSOART00000009268	ENSOARG00000008516	MRPS30	-81.3
ENSOART00000027455	ENSOART00000017737	ENSOARG00000016288		-84.3
ENSOART00000027455	ENSOART00000007863	ENSOARG00000007227	NLE1	-91.2
ENSOART00000027455	ENSOART00000001650	ENSOARG00000001533	ITIH1	-77.5
ENSOART00000027455	ENSOART00000019671	ENSOARG00000018074	FAM26F	-82.4
ENSOART00000027455	ENSOART00000016780	ENSOARG00000015423	HIF1AN	-76
ENSOART00000027455	ENSOART00000021610	ENSOARG00000019849	GKN1	-84.7
ENSOART00000027455	ENSOART00000005952	ENSOARG00000005450		-81.8
ENSOART00000027455	ENSOART00000022516	ENSOARG00000020667		-91.2
ENSOART00000027455	ENSOART00000010009	ENSOARG00000009199	RBM43	-87.6
ENSOART00000027455	ENSOART00000012557	ENSOARG00000011545	ADGRF1	-91.2
ENSOART00000027455	ENSOART00000015939	ENSOARG00000014641	RNF17	-91.2
ENSOART00000027455	ENSOART00000005082	ENSOARG00000004670	PHF7	-91.2
ENSOART00000027455	ENSOART00000000416	ENSOARG00000000386	SLC22A6	-90.3
ENSOART00000027455	ENSOART00000001597	ENSOARG00000001489	TPST2	-91.2
ENSOART00000027455	ENSOART00000022891	ENSOARG00000021012	OLR1	-81.9
ENSOART00000027455	ENSOART00000014637	ENSOARG00000013456		-91.2
ENSOART00000027455	ENSOART00000001551	ENSOARG00000001446	HECTD3	-91.2
ENSOART00000027455	ENSOART00000011242	ENSOARG00000010332	SH2D4B	-90.3
ENSOART00000027455	ENSOART00000019959	ENSOARG00000018338	RGL3	-91.1
ENSOART00000027455	ENSOART00000008169	ENSOARG00000007505		-81.4
ENSOART00000027455	ENSOART00000007484	ENSOARG00000006886		-84.9
ENSOART00000027455	ENSOART00000009932	ENSOARG00000009127	TUBAL3	-83.3
ENSOART00000027455	ENSOART00000019149	ENSOARG00000017596		-90.6
ENSOART00000027455	ENSOART00000000766	ENSOARG00000000716		-91
ENSOART00000027455	ENSOART00000022484	ENSOARG00000020638	PARL	-83
ENSOART00000027455	ENSOART00000019340	ENSOARG00000017775	ZSCAN12	-90.1
ENSOART00000027455	ENSOART00000014885	ENSOARG00000013674	RBM10	-80.7
ENSOART00000027455	ENSOART00000015524	ENSOARG00000014251	KLK5	-80.2
ENSOART00000027455	ENSOART00000019070	ENSOARG00000017521	HBEGF	-91.2
ENSOART00000027455	ENSOART00000000389	ENSOARG00000000358	PSEN1	-81.9
ENSOART00000027455	ENSOART00000021470	ENSOARG00000019714	METTL17	-81
ENSOART00000027455	ENSOART00000004878	ENSOARG00000004480	TTC39A	-91.1
ENSOART00000027455	ENSOART00000013337	ENSOARG00000012264	LTA4H	-82.4
ENSOART00000027455	ENSOART00000016925	ENSOARG00000015559		-91.2
ENSOART00000027455	ENSOART00000017064	ENSOARG00000015681	KRT40	-84.3
ENSOART00000027455	ENSOART00000010870	ENSOARG00000009992	AKR7A2	-78.1
ENSOART00000027455	ENSOART00000020864	ENSOARG00000019155	KANSL1L	-86.8
ENSOART00000027455	ENSOART00000007871	ENSOARG00000007239		-91.2
ENSOART00000027455	ENSOART00000021008	ENSOARG00000019292		-84.4
ENSOART00000027455	ENSOART00000014518	ENSOARG00000013350		-80
ENSOART00000027455	ENSOART00000015089	ENSOARG00000013865	CDKL3	-84
ENSOART00000027455	ENSOART00000007531	ENSOARG00000006928	KARS	-79.2
ENSOART00000027455	ENSOART00000008266	ENSOARG00000007593	C6orf58	-91.2
ENSOART00000027455	ENSOART00000021924	ENSOARG00000020137	COMMD1	-85.9
ENSOART00000027455	ENSOART00000005197	ENSOARG00000004775		-83.7
ENSOART00000027455	ENSOART00000014683	ENSOARG00000013503		-91.2
ENSOART00000027455	ENSOART00000010500	ENSOARG00000009644	NHLRC3	-91
ENSOART00000027455	ENSOART00000005452	ENSOARG00000005005	NPAS4	-78.1
ENSOART00000027455	ENSOART00000005413	ENSOARG00000004972	TMEM171	-85.8
ENSOART00000027455	ENSOART00000022771	ENSOARG00000020900	C15orf65	-79.2
ENSOART00000027455	ENSOART00000015886	ENSOARG00000014594		-88.7
ENSOART00000027455	ENSOART00000007062	ENSOARG00000006495	ATP1B3	-85.5
ENSOART00000027455	ENSOART00000005099	ENSOARG00000004688		-92
ENSOART00000027455	ENSOART00000002604	ENSOARG00000002402		-86.2
ENSOART00000027455	ENSOART00000018173	ENSOARG00000016688	SOAT2	-89.9
ENSOART00000027455	ENSOART00000011214	ENSOARG00000010307	C7orf31	-79.1
ENSOART00000027455	ENSOART00000010456	ENSOARG00000009602	LDHA	-90.3
ENSOART00000027455	ENSOART00000000418	ENSOARG00000000386	SLC22A6	-90.3
ENSOART00000027455	ENSOART00000008653	ENSOARG00000007946	ZNF169	-83.6
ENSOART00000027455	ENSOART00000009999	ENSOARG00000009187	CEACAM19	-82.2
ENSOART00000027455	ENSOART00000015540	ENSOARG00000014269		-91.2
ENSOART00000027455	ENSOART00000019578	ENSOARG00000017987	TBC1D23	-90.5
ENSOART00000027455	ENSOART00000017778	ENSOARG00000016330	DSCC1	-87.9
ENSOART00000027455	ENSOART00000007684	ENSOARG00000007056	NUP214	-86.8
ENSOART00000027455	ENSOART00000021606	ENSOARG00000019844		-91.2
ENSOART00000027455	ENSOART00000006724	ENSOARG00000006174	SUPT5H	-83.8
ENSOART00000027455	ENSOART00000019592	ENSOARG00000017998	PPP1R7	-87.5
ENSOART00000027455	ENSOART00000022019	ENSOARG00000020224	COL9A2	-76.4
ENSOART00000027455	ENSOART00000022108	ENSOARG00000020304		-91
ENSOART00000027455	ENSOART00000009211	ENSOARG00000008466	GEMIN2	-91.2
ENSOART00000027455	ENSOART00000021672	ENSOARG00000019905	EMC7	-85.1
ENSOART00000027455	ENSOART00000021786	ENSOARG00000020011	DPH6	-85
ENSOART00000027455	ENSOART00000008723	ENSOARG00000008011	GALNT13	-88.7
ENSOART00000027455	ENSOART00000021826	ENSOARG00000020047		-76.6
ENSOART00000027455	ENSOART00000020664	ENSOARG00000018980	IDH1	-91.2
ENSOART00000027455	ENSOART00000021062	ENSOARG00000019340	DNM1L	-85
ENSOART00000027455	ENSOART00000003562	ENSOARG00000003282	DPEP3	-82
ENSOART00000027455	ENSOART00000009831	ENSOARG00000009024	IDNK	-84.1
ENSOART00000027455	ENSOART00000007088	ENSOARG00000006519	HSDL2	-91.2
ENSOART00000027455	ENSOART00000006577	ENSOARG00000006049	CCDC109B	-84.9
ENSOART00000027455	ENSOART00000003984	ENSOARG00000003673	ZNF550	-86.8
ENSOART00000027455	ENSOART00000017668	ENSOARG00000016216	SDAD1	-83.4
ENSOART00000027455	ENSOART00000010567	ENSOARG00000009699	PTK2B	-89.6
ENSOART00000027455	ENSOART00000009739	ENSOARG00000008941	TRIM65	-79
ENSOART00000027455	ENSOART00000022322	ENSOARG00000020495		-79.6
ENSOART00000027455	ENSOART00000010089	ENSOARG00000009264	CHFR	-85.8
ENSOART00000027455	ENSOART00000001254	ENSOARG00000001175		-91.2
ENSOART00000027455	ENSOART00000016013	ENSOARG00000014714	ANAPC5	-85.8
ENSOART00000027455	ENSOART00000022948	ENSOARG00000021063	CD69	-85.3
ENSOART00000027455	ENSOART00000017339	ENSOARG00000015920	PAK1IP1	-82
ENSOART00000027455	ENSOART00000012930	ENSOARG00000011883	ALMS1	-91.2
ENSOART00000027455	ENSOART00000015189	ENSOARG00000013939	GLB1L3	-81.3
ENSOART00000027455	ENSOART00000013863	ENSOARG00000012747	AKR1E2	-91.1
ENSOART00000027455	ENSOART00000003087	ENSOARG00000002845	PSTPIP2	-75.1
ENSOART00000027455	ENSOART00000015220	ENSOARG00000013977	SSX2IP	-78.9
ENSOART00000027455	ENSOART00000007686	ENSOARG00000007056	NUP214	-86.8
ENSOART00000027455	ENSOART00000019039	ENSOARG00000017495	ALG14	-84.4
ENSOART00000027455	ENSOART00000008405	ENSOARG00000007723		-78.4
ENSOART00000027455	ENSOART00000000354	ENSOARG00000000327	LAMA1	-83.6
ENSOART00000027455	ENSOART00000001998	ENSOARG00000001856		-83.7
ENSOART00000027455	ENSOART00000021605	ENSOARG00000019841	PHTF1	-91.2
ENSOART00000027455	ENSOART00000011239	ENSOARG00000010325	LLGL2	-91.2
ENSOART00000027455	ENSOART00000010458	ENSOARG00000009602	LDHA	-90.3
ENSOART00000027455	ENSOART00000007225	ENSOARG00000006648	SLFN14	-86.8
ENSOART00000027455	ENSOART00000017038	ENSOARG00000015655	OCA2	-83.6
ENSOART00000027455	ENSOART00000014880	ENSOARG00000013673		-87.5
ENSOART00000027455	ENSOART00000006622	ENSOARG00000006091		-84
ENSOART00000027455	ENSOART00000011030	ENSOARG00000010137	ASGR1	-84.3
ENSOART00000027455	ENSOART00000003938	ENSOARG00000003630	ZNF548	-91.2
ENSOART00000027455	ENSOART00000005306	ENSOARG00000004865	GALNT11	-91.2
ENSOART00000027455	ENSOART00000009220	ENSOARG00000008473	PLAU	-81.8
ENSOART00000027455	ENSOART00000017747	ENSOARG00000016290		-84.3
ENSOART00000027455	ENSOART00000017983	ENSOARG00000016505	CPT1A	-91.2
ENSOART00000027455	ENSOART00000018218	ENSOARG00000016729		-81.4
ENSOART00000027455	ENSOART00000000671	ENSOARG00000000625		-91.2
ENSOART00000027455	ENSOART00000010172	ENSOARG00000009345	UBE2R2	-81.5
ENSOART00000027455	ENSOART00000004974	ENSOARG00000004571	UBE2E1	-85.8
ENSOART00000027455	ENSOART00000010431	ENSOARG00000009573	SLC26A7	-87.1
ENSOART00000027455	ENSOART00000014366	ENSOARG00000013215	NOSIP	-91.2
ENSOART00000027455	ENSOART00000020187	ENSOARG00000018549		-88.8
ENSOART00000027455	ENSOART00000021079	ENSOARG00000019357		-85.6
ENSOART00000027455	ENSOART00000017215	ENSOARG00000015802	PCLO	-91.2
ENSOART00000027455	ENSOART00000003922	ENSOARG00000003616	PAFAH1B2	-87.5
ENSOART00000027455	ENSOART00000007938	ENSOARG00000007300	HRH4	-82.2
ENSOART00000027455	ENSOART00000010154	ENSOARG00000009330	LYPD6	-83.7
ENSOART00000027455	ENSOART00000022952	ENSOARG00000021066	THEM5	-74.8
ENSOART00000027455	ENSOART00000008281	ENSOARG00000007604	DAPL1	-88.6
ENSOART00000027455	ENSOART00000017368	ENSOARG00000015950	NKAP	-84.9
ENSOART00000027455	ENSOART00000020442	ENSOARG00000018773		-81.1
ENSOART00000027455	ENSOART00000022511	ENSOARG00000020663		-89
ENSOART00000027455	ENSOART00000005716	ENSOARG00000005235	GYG1	-85.3
ENSOART00000027455	ENSOART00000012846	ENSOARG00000011811	STEAP4	-88
ENSOART00000027455	ENSOART00000014126	ENSOARG00000012992	ORC3	-84.5
ENSOART00000027455	ENSOART00000001785	ENSOARG00000001657		-87.3
ENSOART00000027455	ENSOART00000011218	ENSOARG00000010310		-84
ENSOART00000027455	ENSOART00000005430	ENSOARG00000004990	CCDC68	-85.3
ENSOART00000027455	ENSOART00000000369	ENSOARG00000000351		-84.3
ENSOART00000027455	ENSOART00000004784	ENSOARG00000004384	RPS6KA1	-90.3
ENSOART00000027455	ENSOART00000002104	ENSOARG00000001957		-83.5
ENSOART00000027455	ENSOART00000009405	ENSOARG00000008639		-87.9
ENSOART00000027455	ENSOART00000017348	ENSOARG00000015926	TEX11	-90.3
ENSOART00000027455	ENSOART00000011743	ENSOARG00000010792	WDR78	-91.2
ENSOART00000027455	ENSOART00000014170	ENSOARG00000013032	USP33	-81.5
ENSOART00000027455	ENSOART00000009983	ENSOARG00000009171	EIF2S2	-83.6
ENSOART00000027455	ENSOART00000005451	ENSOARG00000005005	NPAS4	-78.1
ENSOART00000027455	ENSOART00000022671	ENSOARG00000020808	EMP1	-79.1
ENSOART00000027455	ENSOART00000013875	ENSOARG00000012765		-83.6
ENSOART00000027455	ENSOART00000019936	ENSOARG00000018316	TMCO6	-91.2
ENSOART00000027456	ENSOART00000002185	ENSOARG00000002030	TMEM69	-70.5
ENSOART00000027456	ENSOART00000009503	ENSOARG00000008724	DUPD1	-82.4
ENSOART00000027456	ENSOART00000022771	ENSOARG00000020900	C15orf65	-83.8
ENSOART00000027456	ENSOART00000000437	ENSOARG00000000405	PPP1R16B	-85.4
ENSOART00000027456	ENSOART00000022571	ENSOARG00000020718		-67.9
ENSOART00000027456	ENSOART00000013874	ENSOARG00000012759	NEDD1	-84.8
ENSOART00000027456	ENSOART00000010163	ENSOARG00000009335	GALNT8	-82.2
ENSOART00000027456	ENSOART00000003488	ENSOARG00000003214	NLRP5	-76.5
ENSOART00000027456	ENSOART00000004473	ENSOARG00000004103	PTPN13	-85.2
ENSOART00000027456	ENSOART00000008931	ENSOARG00000008206	CENPN	-79.8
ENSOART00000027456	ENSOART00000008971	ENSOARG00000008240	NME8	-86
ENSOART00000027456	ENSOART00000014203	ENSOARG00000013065	IKBIP	-82.2
ENSOART00000027456	ENSOART00000007001	ENSOARG00000006441	SERPINB12	-86.2
ENSOART00000027456	ENSOART00000005363	ENSOARG00000004928		-91.4
ENSOART00000027456	ENSOART00000002187	ENSOARG00000002031		-77.8
ENSOART00000027456	ENSOART00000000689	ENSOARG00000000646	ESX1	-88.2
ENSOART00000027456	ENSOART00000003039	ENSOARG00000002808		-80.9
ENSOART00000027456	ENSOART00000004853	ENSOARG00000004456	ERAL1	-80.2
ENSOART00000027456	ENSOART00000002145	ENSOARG00000001994	GPR83	-75.4
ENSOART00000027456	ENSOART00000004399	ENSOARG00000004046		-85.8
ENSOART00000027456	ENSOART00000011225	ENSOARG00000010317	MKKS	-74.4
ENSOART00000027456	ENSOART00000016244	ENSOARG00000014922	PNOC	-84.7
ENSOART00000027456	ENSOART00000011712	ENSOARG00000010763	MRVI1	-74.1
ENSOART00000027456	ENSOART00000022618	ENSOARG00000020762	THNSL2	-86.2
ENSOART00000027456	ENSOART00000009410	ENSOARG00000008645	CCL28	-78.1
ENSOART00000027456	ENSOART00000020510	ENSOARG00000018830	CPO	-73.8
ENSOART00000027456	ENSOART00000007379	ENSOARG00000006789	IRAK1BP1	-84.5
ENSOART00000027456	ENSOART00000008746	ENSOARG00000008024	EPHA8	-78
ENSOART00000027456	ENSOART00000008339	ENSOARG00000007660	KIAA0408	-83.2
ENSOART00000027456	ENSOART00000020736	ENSOARG00000019046		-86.1
ENSOART00000027456	ENSOART00000003900	ENSOARG00000003587	CERS4	-88.2
ENSOART00000027456	ENSOART00000001067	ENSOARG00000000996	PSMA4	-89.3
ENSOART00000027456	ENSOART00000000997	ENSOARG00000000927	ATF6B	-76.5
ENSOART00000027456	ENSOART00000005430	ENSOARG00000004990	CCDC68	-80.1
ENSOART00000027456	ENSOART00000005540	ENSOARG00000005086	GLT6D1	-83.2
ENSOART00000027456	ENSOART00000011171	ENSOARG00000010268	SNAP25	-76.8
ENSOART00000027456	ENSOART00000004884	ENSOARG00000004487	YWHAB	-79.1
ENSOART00000027456	ENSOART00000003033	ENSOARG00000002799	IRAK3	-83.2
ENSOART00000027456	ENSOART00000019690	ENSOARG00000018089		-74.6
ENSOART00000027456	ENSOART00000007380	ENSOARG00000006789	IRAK1BP1	-84.5
ENSOART00000027456	ENSOART00000006853	ENSOARG00000006301	CD4	-84.1
ENSOART00000027456	ENSOART00000000434	ENSOARG00000000405	PPP1R16B	-85.4
ENSOART00000027456	ENSOART00000014981	ENSOARG00000013768	COPRS	-81.2
ENSOART00000027458	ENSOART00000002415	ENSOARG00000002236	STXBP2	-93.6
ENSOART00000027458	ENSOART00000004506	ENSOARG00000004143	ALDOA	-97.4
ENSOART00000027458	ENSOART00000007162	ENSOARG00000006587	PHF14	-83.8
ENSOART00000027458	ENSOART00000015524	ENSOARG00000014251	KLK5	-89.7
ENSOART00000027458	ENSOART00000004808	ENSOARG00000004407	ERICH6	-93.3
ENSOART00000027458	ENSOART00000005579	ENSOARG00000005121	AFAP1L1	-84.9
ENSOART00000027458	ENSOART00000015540	ENSOARG00000014269		-83.6
ENSOART00000027458	ENSOART00000019590	ENSOARG00000017999	CHIC1	-79.7
ENSOART00000027458	ENSOART00000009307	ENSOARG00000008550		-93.1
ENSOART00000027458	ENSOART00000019007	ENSOARG00000017459	MTX3	-97.4
ENSOART00000027458	ENSOART00000016244	ENSOARG00000014922	PNOC	-97.4
ENSOART00000027458	ENSOART00000022771	ENSOARG00000020900	C15orf65	-80.7
ENSOART00000027458	ENSOART00000009645	ENSOARG00000008859	C1QTNF7	-97.4
ENSOART00000027458	ENSOART00000016413	ENSOARG00000015083	GSTA4	-94.7
ENSOART00000027458	ENSOART00000008456	ENSOARG00000007770	TMPRSS11D	-96
ENSOART00000027458	ENSOART00000011902	ENSOARG00000010941	SAE1	-90.6
ENSOART00000027458	ENSOART00000015316	ENSOARG00000014066	IL17F	-97.4
ENSOART00000027458	ENSOART00000005082	ENSOARG00000004670	PHF7	-98.1
ENSOART00000027458	ENSOART00000005706	ENSOARG00000005243		-87.4
ENSOART00000027458	ENSOART00000015417	ENSOARG00000014153	DPEP1	-83
ENSOART00000027458	ENSOART00000019026	ENSOARG00000017474	JUP	-88
ENSOART00000027458	ENSOART00000018921	ENSOARG00000017381		-93.1
ENSOART00000027458	ENSOART00000003900	ENSOARG00000003587	CERS4	-85.1
ENSOART00000027458	ENSOART00000016444	ENSOARG00000015108	KRT25	-84.8
ENSOART00000027458	ENSOART00000006576	ENSOARG00000006025	SLC26A4	-97.4
ENSOART00000027458	ENSOART00000001154	ENSOARG00000001080		-87.4
ENSOART00000027458	ENSOART00000022913	ENSOARG00000021031		-74.8
ENSOART00000027458	ENSOART00000017976	ENSOARG00000016509	CTHRC1	-87.1
ENSOART00000027458	ENSOART00000019591	ENSOARG00000017999	CHIC1	-79.7
ENSOART00000027458	ENSOART00000006328	ENSOARG00000005813		-87.4
ENSOART00000027458	ENSOART00000010476	ENSOARG00000009623	FAM114A2	-78.7
ENSOART00000027458	ENSOART00000007260	ENSOARG00000006683		-88.9
ENSOART00000027458	ENSOART00000002369	ENSOARG00000002197		-79.5
ENSOART00000027458	ENSOART00000000592	ENSOARG00000000555		-88.9
ENSOART00000027458	ENSOART00000005174	ENSOARG00000004755		-77.2
ENSOART00000027458	ENSOART00000005574	ENSOARG00000005112	HPS3	-90.3
ENSOART00000027458	ENSOART00000001446	ENSOARG00000001347		-85.1
ENSOART00000027458	ENSOART00000010334	ENSOARG00000009490		-96.7
ENSOART00000027458	ENSOART00000007581	ENSOARG00000006969	TGM6	-89.6
ENSOART00000027458	ENSOART00000009293	ENSOARG00000008532	MCM9	-87.3
ENSOART00000027458	ENSOART00000001655	ENSOARG00000001546	NAA10	-82.9
ENSOART00000027458	ENSOART00000009314	ENSOARG00000008559		-97.4
ENSOART00000027458	ENSOART00000018621	ENSOARG00000017105	KRT14	-88.7
ENSOART00000027458	ENSOART00000013761	ENSOARG00000012658	PBX3	-77.7
ENSOART00000027458	ENSOART00000022382	ENSOARG00000020546	USP39	-87.4
ENSOART00000027458	ENSOART00000012534	ENSOARG00000011526	TMCO1	-91.6
ENSOART00000027458	ENSOART00000017836	ENSOARG00000016379	ASNSD1	-82.2
ENSOART00000027458	ENSOART00000009643	ENSOARG00000008859	C1QTNF7	-97.4
ENSOART00000027458	ENSOART00000008966	ENSOARG00000008241		-79.8
ENSOART00000027458	ENSOART00000019577	ENSOARG00000017987	TBC1D23	-91.3
ENSOART00000027458	ENSOART00000005363	ENSOARG00000004928		-95.6
ENSOART00000027458	ENSOART00000014478	ENSOARG00000013313		-71.6
ENSOART00000027458	ENSOART00000005995	ENSOARG00000005496		-98.1
ENSOART00000027458	ENSOART00000020901	ENSOARG00000019193		-90.2
ENSOART00000027458	ENSOART00000022289	ENSOARG00000020467	TMEM207	-73.5
ENSOART00000027458	ENSOART00000013874	ENSOARG00000012759	NEDD1	-84.2
ENSOART00000027458	ENSOART00000017605	ENSOARG00000016165	CYP27C1	-87.4
ENSOART00000027458	ENSOART00000003298	ENSOARG00000003042	PON3	-83.8
ENSOART00000027458	ENSOART00000007923	ENSOARG00000007274	CYP2B6	-91.2
ENSOART00000027458	ENSOART00000022492	ENSOARG00000020645	YEATS2	-91.3
ENSOART00000027458	ENSOART00000011839	ENSOARG00000010889		-84.4
ENSOART00000027458	ENSOART00000019070	ENSOARG00000017521	HBEGF	-88.5
ENSOART00000027458	ENSOART00000008993	ENSOARG00000008267	PAAF1	-90.5
ENSOART00000027458	ENSOART00000021062	ENSOARG00000019340	DNM1L	-80
ENSOART00000027458	ENSOART00000020459	ENSOARG00000018782	ALOXE3	-89.3
ENSOART00000027458	ENSOART00000001127	ENSOARG00000001053	SYNDIG1L	-91.5
ENSOART00000027458	ENSOART00000016324	ENSOARG00000015000		-78.6
ENSOART00000027458	ENSOART00000015909	ENSOARG00000014613	TGS1	-87.4
ENSOART00000027458	ENSOART00000009254	ENSOARG00000008502	TRIML1	-73.7
ENSOART00000027458	ENSOART00000014203	ENSOARG00000013065	IKBIP	-95.6
ENSOART00000027458	ENSOART00000007862	ENSOARG00000007226	MICU1	-84.4
ENSOART00000027458	ENSOART00000010099	ENSOARG00000009277		-89.9
ENSOART00000027458	ENSOART00000003806	ENSOARG00000003502	CHRNB3	-90.3
ENSOART00000027458	ENSOART00000001551	ENSOARG00000001446	HECTD3	-95.3
ENSOART00000027458	ENSOART00000014232	ENSOARG00000013096	IL18R1	-80.1
ENSOART00000027458	ENSOART00000007981	ENSOARG00000007335		-97.4
ENSOART00000027458	ENSOART00000003107	ENSOARG00000002873		-88.5
ENSOART00000027458	ENSOART00000017737	ENSOARG00000016288		-90.5
ENSOART00000027458	ENSOART00000007270	ENSOARG00000006691		-86.9
ENSOART00000027458	ENSOART00000008169	ENSOARG00000007505		-92.8
ENSOART00000027458	ENSOART00000007477	ENSOARG00000006880	SERPINB7	-98.3
ENSOART00000027458	ENSOART00000005547	ENSOARG00000005091	DFFA	-88.9
ENSOART00000027458	ENSOART00000005178	ENSOARG00000004754	THEGL	-90.8
ENSOART00000027458	ENSOART00000000666	ENSOARG00000000616	ADGRG3	-83.8
ENSOART00000027458	ENSOART00000000369	ENSOARG00000000351		-76.5
ENSOART00000027458	ENSOART00000020510	ENSOARG00000018830	CPO	-74.5
ENSOART00000027458	ENSOART00000007585	ENSOARG00000006969	TGM6	-89.6
ENSOART00000027458	ENSOART00000007476	ENSOARG00000006880	SERPINB7	-98.3
ENSOART00000027458	ENSOART00000012980	ENSOARG00000011927	EFCAB3	-97.4
ENSOART00000027458	ENSOART00000017552	ENSOARG00000016118		-97.4
ENSOART00000027458	ENSOART00000013760	ENSOARG00000012658	PBX3	-77.7
ENSOART00000027458	ENSOART00000002523	ENSOARG00000002331	SLC35C1	-83.1
ENSOART00000027458	ENSOART00000005827	ENSOARG00000005346	SCFD1	-97.4
ENSOART00000027458	ENSOART00000008794	ENSOARG00000008080		-79
ENSOART00000027458	ENSOART00000016941	ENSOARG00000015572		-95.6
ENSOART00000027458	ENSOART00000019156	ENSOARG00000017603		-97.4
ENSOART00000027458	ENSOART00000003854	ENSOARG00000003547	MYBL2	-89.6
ENSOART00000027458	ENSOART00000005835	ENSOARG00000005352		-78.9
ENSOART00000027458	ENSOART00000008405	ENSOARG00000007723		-91
ENSOART00000027458	ENSOART00000005721	ENSOARG00000005249		-87.4
ENSOART00000027458	ENSOART00000020731	ENSOARG00000019042	BMP3	-93.7
ENSOART00000027458	ENSOART00000011753	ENSOARG00000010810	TRPS1	-93.1
ENSOART00000027458	ENSOART00000009855	ENSOARG00000009042		-91.1
ENSOART00000027458	ENSOART00000007001	ENSOARG00000006441	SERPINB12	-97.4
ENSOART00000027458	ENSOART00000016485	ENSOARG00000015147		-71.2
ENSOART00000027458	ENSOART00000008087	ENSOARG00000007429	PSMA6	-85.3
ENSOART00000027458	ENSOART00000000061	ENSOARG00000000057		-87.4
ENSOART00000027458	ENSOART00000022699	ENSOARG00000020835	IL1F10	-93.1
ENSOART00000027458	ENSOART00000012554	ENSOARG00000011541	MELK	-93.1
ENSOART00000027458	ENSOART00000005268	ENSOARG00000004834	STARD6	-97.4
ENSOART00000027458	ENSOART00000015066	ENSOARG00000013844		-82.6
ENSOART00000027458	ENSOART00000015752	ENSOARG00000014471		-79.6
ENSOART00000027458	ENSOART00000006359	ENSOARG00000005839	LGALS4	-80.4
ENSOART00000027458	ENSOART00000003407	ENSOARG00000003140	USP43	-88.8
ENSOART00000027458	ENSOART00000019870	ENSOARG00000018263		-84.1
ENSOART00000027458	ENSOART00000002631	ENSOARG00000002429	SDF2	-98.1
ENSOART00000027458	ENSOART00000014603	ENSOARG00000013421	IFI44L	-98.1
ENSOART00000027458	ENSOART00000016401	ENSOARG00000015071		-93.1
ENSOART00000027458	ENSOART00000000347	ENSOARG00000000320	PRKCI	-90.3
ENSOART00000027458	ENSOART00000014664	ENSOARG00000013474	UTP6	-87
ENSOART00000027458	ENSOART00000015314	ENSOARG00000014066	IL17F	-97.4
ENSOART00000027458	ENSOART00000016743	ENSOARG00000015380	DNMT1	-85.1
ENSOART00000027458	ENSOART00000000689	ENSOARG00000000646	ESX1	-84.5
ENSOART00000027458	ENSOART00000021470	ENSOARG00000019714	METTL17	-89.2
ENSOART00000027458	ENSOART00000019578	ENSOARG00000017987	TBC1D23	-91.3
ENSOART00000027458	ENSOART00000014706	ENSOARG00000013525	PDCD1LG2	-88.9
ENSOART00000027458	ENSOART00000022267	ENSOARG00000020446		-81.1
ENSOART00000027458	ENSOART00000022618	ENSOARG00000020762	THNSL2	-73.3
ENSOART00000027458	ENSOART00000018681	ENSOARG00000017163		-86.4
ENSOART00000027457	ENSOART00000016743	ENSOARG00000015380	DNMT1	-85.1
ENSOART00000027457	ENSOART00000010476	ENSOARG00000009623	FAM114A2	-78.7
ENSOART00000027457	ENSOART00000003298	ENSOARG00000003042	PON3	-83.8
ENSOART00000027457	ENSOART00000019870	ENSOARG00000018263		-84.1
ENSOART00000027457	ENSOART00000011839	ENSOARG00000010889		-84.4
ENSOART00000027457	ENSOART00000013874	ENSOARG00000012759	NEDD1	-84.2
ENSOART00000027457	ENSOART00000005827	ENSOARG00000005346	SCFD1	-97.4
ENSOART00000027457	ENSOART00000016413	ENSOARG00000015083	GSTA4	-94.7
ENSOART00000027457	ENSOART00000014706	ENSOARG00000013525	PDCD1LG2	-88.9
ENSOART00000027457	ENSOART00000015316	ENSOARG00000014066	IL17F	-97.4
ENSOART00000027457	ENSOART00000011902	ENSOARG00000010941	SAE1	-90.6
ENSOART00000027457	ENSOART00000022913	ENSOARG00000021031		-74.8
ENSOART00000027457	ENSOART00000000061	ENSOARG00000000057		-87.4
ENSOART00000027457	ENSOART00000017976	ENSOARG00000016509	CTHRC1	-87.1
ENSOART00000027457	ENSOART00000016444	ENSOARG00000015108	KRT25	-84.8
ENSOART00000027457	ENSOART00000008993	ENSOARG00000008267	PAAF1	-90.5
ENSOART00000027457	ENSOART00000007260	ENSOARG00000006683		-88.9
ENSOART00000027457	ENSOART00000003107	ENSOARG00000002873		-88.5
ENSOART00000027457	ENSOART00000015752	ENSOARG00000014471		-79.6
ENSOART00000027457	ENSOART00000006328	ENSOARG00000005813		-87.4
ENSOART00000027457	ENSOART00000006576	ENSOARG00000006025	SLC26A4	-97.4
ENSOART00000027457	ENSOART00000005721	ENSOARG00000005249		-87.4
ENSOART00000027457	ENSOART00000005574	ENSOARG00000005112	HPS3	-90.3
ENSOART00000027457	ENSOART00000022618	ENSOARG00000020762	THNSL2	-73.3
ENSOART00000027457	ENSOART00000006359	ENSOARG00000005839	LGALS4	-80.4
ENSOART00000027457	ENSOART00000005706	ENSOARG00000005243		-87.4
ENSOART00000027457	ENSOART00000000347	ENSOARG00000000320	PRKCI	-90.3
ENSOART00000027457	ENSOART00000017552	ENSOARG00000016118		-97.4
ENSOART00000027457	ENSOART00000005178	ENSOARG00000004754	THEGL	-90.8
ENSOART00000027457	ENSOART00000009643	ENSOARG00000008859	C1QTNF7	-97.4
ENSOART00000027457	ENSOART00000003806	ENSOARG00000003502	CHRNB3	-90.3
ENSOART00000027457	ENSOART00000022267	ENSOARG00000020446		-81.1
ENSOART00000027457	ENSOART00000020731	ENSOARG00000019042	BMP3	-93.7
ENSOART00000027457	ENSOART00000016485	ENSOARG00000015147		-71.2
ENSOART00000027457	ENSOART00000016401	ENSOARG00000015071		-93.1
ENSOART00000027457	ENSOART00000019070	ENSOARG00000017521	HBEGF	-88.5
ENSOART00000027457	ENSOART00000022289	ENSOARG00000020467	TMEM207	-73.5
ENSOART00000027457	ENSOART00000018621	ENSOARG00000017105	KRT14	-88.7
ENSOART00000027457	ENSOART00000021470	ENSOARG00000019714	METTL17	-89.2
ENSOART00000027457	ENSOART00000019591	ENSOARG00000017999	CHIC1	-79.7
ENSOART00000027457	ENSOART00000014478	ENSOARG00000013313		-71.6
ENSOART00000027457	ENSOART00000015417	ENSOARG00000014153	DPEP1	-83
ENSOART00000027457	ENSOART00000002631	ENSOARG00000002429	SDF2	-98.1
ENSOART00000027457	ENSOART00000001154	ENSOARG00000001080		-87.4
ENSOART00000027457	ENSOART00000000369	ENSOARG00000000351		-76.5
ENSOART00000027457	ENSOART00000022382	ENSOARG00000020546	USP39	-87.4
ENSOART00000027457	ENSOART00000007581	ENSOARG00000006969	TGM6	-89.6
ENSOART00000027457	ENSOART00000015540	ENSOARG00000014269		-83.6
ENSOART00000027457	ENSOART00000005835	ENSOARG00000005352		-78.9
ENSOART00000027457	ENSOART00000013760	ENSOARG00000012658	PBX3	-77.7
ENSOART00000027457	ENSOART00000011753	ENSOARG00000010810	TRPS1	-93.1
ENSOART00000027457	ENSOART00000016941	ENSOARG00000015572		-95.6
ENSOART00000027457	ENSOART00000001655	ENSOARG00000001546	NAA10	-82.9
ENSOART00000027457	ENSOART00000005579	ENSOARG00000005121	AFAP1L1	-84.9
ENSOART00000027457	ENSOART00000017605	ENSOARG00000016165	CYP27C1	-87.4
ENSOART00000027457	ENSOART00000005995	ENSOARG00000005496		-98.1
ENSOART00000027457	ENSOART00000020510	ENSOARG00000018830	CPO	-74.5
ENSOART00000027457	ENSOART00000004808	ENSOARG00000004407	ERICH6	-93.3
ENSOART00000027457	ENSOART00000003854	ENSOARG00000003547	MYBL2	-89.6
ENSOART00000027457	ENSOART00000004506	ENSOARG00000004143	ALDOA	-97.4
ENSOART00000027457	ENSOART00000007162	ENSOARG00000006587	PHF14	-83.8
ENSOART00000027457	ENSOART00000002415	ENSOARG00000002236	STXBP2	-93.6
ENSOART00000027457	ENSOART00000019156	ENSOARG00000017603		-97.4
ENSOART00000027457	ENSOART00000008456	ENSOARG00000007770	TMPRSS11D	-96
ENSOART00000027457	ENSOART00000013761	ENSOARG00000012658	PBX3	-77.7
ENSOART00000027457	ENSOART00000005268	ENSOARG00000004834	STARD6	-97.4
ENSOART00000027457	ENSOART00000005363	ENSOARG00000004928		-95.6
ENSOART00000027457	ENSOART00000012534	ENSOARG00000011526	TMCO1	-91.6
ENSOART00000027457	ENSOART00000008794	ENSOARG00000008080		-79
ENSOART00000027457	ENSOART00000014664	ENSOARG00000013474	UTP6	-87
ENSOART00000027457	ENSOART00000015066	ENSOARG00000013844		-82.6
ENSOART00000027457	ENSOART00000002369	ENSOARG00000002197		-79.5
ENSOART00000027457	ENSOART00000019026	ENSOARG00000017474	JUP	-88
ENSOART00000027457	ENSOART00000019578	ENSOARG00000017987	TBC1D23	-91.3
ENSOART00000027457	ENSOART00000014203	ENSOARG00000013065	IKBIP	-95.6
ENSOART00000027457	ENSOART00000016324	ENSOARG00000015000		-78.6
ENSOART00000027457	ENSOART00000021062	ENSOARG00000019340	DNM1L	-80
ENSOART00000027457	ENSOART00000012554	ENSOARG00000011541	MELK	-93.1
ENSOART00000027457	ENSOART00000005082	ENSOARG00000004670	PHF7	-98.1
ENSOART00000027457	ENSOART00000022699	ENSOARG00000020835	IL1F10	-93.1
ENSOART00000027457	ENSOART00000022771	ENSOARG00000020900	C15orf65	-80.7
ENSOART00000027457	ENSOART00000000689	ENSOARG00000000646	ESX1	-84.5
ENSOART00000027457	ENSOART00000000592	ENSOARG00000000555		-88.9
ENSOART00000027457	ENSOART00000018921	ENSOARG00000017381		-93.1
ENSOART00000027457	ENSOART00000009855	ENSOARG00000009042		-91.1
ENSOART00000027457	ENSOART00000014232	ENSOARG00000013096	IL18R1	-80.1
ENSOART00000027457	ENSOART00000008405	ENSOARG00000007723		-91
ENSOART00000027457	ENSOART00000007001	ENSOARG00000006441	SERPINB12	-97.4
ENSOART00000027457	ENSOART00000001446	ENSOARG00000001347		-85.1
ENSOART00000027457	ENSOART00000008087	ENSOARG00000007429	PSMA6	-85.3
ENSOART00000027457	ENSOART00000005547	ENSOARG00000005091	DFFA	-88.9
ENSOART00000027457	ENSOART00000020459	ENSOARG00000018782	ALOXE3	-89.3
ENSOART00000027457	ENSOART00000010099	ENSOARG00000009277		-89.9
ENSOART00000027457	ENSOART00000015314	ENSOARG00000014066	IL17F	-97.4
ENSOART00000027457	ENSOART00000007862	ENSOARG00000007226	MICU1	-84.4
ENSOART00000027457	ENSOART00000015909	ENSOARG00000014613	TGS1	-87.4
ENSOART00000027457	ENSOART00000007923	ENSOARG00000007274	CYP2B6	-91.2
ENSOART00000027457	ENSOART00000017836	ENSOARG00000016379	ASNSD1	-82.2
ENSOART00000027457	ENSOART00000007981	ENSOARG00000007335		-97.4
ENSOART00000027457	ENSOART00000016244	ENSOARG00000014922	PNOC	-97.4
ENSOART00000027457	ENSOART00000009645	ENSOARG00000008859	C1QTNF7	-97.4
ENSOART00000027457	ENSOART00000010334	ENSOARG00000009490		-96.7
ENSOART00000027457	ENSOART00000002523	ENSOARG00000002331	SLC35C1	-83.1
ENSOART00000027457	ENSOART00000012980	ENSOARG00000011927	EFCAB3	-97.4
ENSOART00000027457	ENSOART00000020901	ENSOARG00000019193		-90.2
ENSOART00000027457	ENSOART00000014603	ENSOARG00000013421	IFI44L	-98.1
ENSOART00000027457	ENSOART00000019577	ENSOARG00000017987	TBC1D23	-91.3
ENSOART00000027457	ENSOART00000007585	ENSOARG00000006969	TGM6	-89.6
ENSOART00000027457	ENSOART00000019590	ENSOARG00000017999	CHIC1	-79.7
ENSOART00000027457	ENSOART00000015524	ENSOARG00000014251	KLK5	-89.7
ENSOART00000027457	ENSOART00000009293	ENSOARG00000008532	MCM9	-87.3
ENSOART00000027457	ENSOART00000018681	ENSOARG00000017163		-86.4
ENSOART00000027457	ENSOART00000008966	ENSOARG00000008241		-79.8
ENSOART00000027457	ENSOART00000007270	ENSOARG00000006691		-86.9
ENSOART00000027457	ENSOART00000022492	ENSOARG00000020645	YEATS2	-91.3
ENSOART00000027457	ENSOART00000007477	ENSOARG00000006880	SERPINB7	-98.3
ENSOART00000027457	ENSOART00000008169	ENSOARG00000007505		-92.8
ENSOART00000027457	ENSOART00000003900	ENSOARG00000003587	CERS4	-85.1
ENSOART00000027457	ENSOART00000009307	ENSOARG00000008550		-93.1
ENSOART00000027457	ENSOART00000003407	ENSOARG00000003140	USP43	-88.8
ENSOART00000027457	ENSOART00000001551	ENSOARG00000001446	HECTD3	-95.3
ENSOART00000027457	ENSOART00000007476	ENSOARG00000006880	SERPINB7	-98.3
ENSOART00000027457	ENSOART00000009254	ENSOARG00000008502	TRIML1	-73.7
ENSOART00000027457	ENSOART00000017737	ENSOARG00000016288		-90.5
ENSOART00000027457	ENSOART00000019007	ENSOARG00000017459	MTX3	-97.4
ENSOART00000027457	ENSOART00000000666	ENSOARG00000000616	ADGRG3	-83.8
ENSOART00000027457	ENSOART00000009314	ENSOARG00000008559		-97.4
ENSOART00000027457	ENSOART00000001127	ENSOARG00000001053	SYNDIG1L	-91.5
ENSOART00000027457	ENSOART00000005174	ENSOARG00000004755		-77.2
ENSOART00000027460	ENSOART00000000526	ENSOARG00000000492	NLRP12	-82.9
ENSOART00000027460	ENSOART00000008123	ENSOARG00000007458	HLA-DOB	-82.3
ENSOART00000027460	ENSOART00000003021	ENSOARG00000002779	EDEM3	-87.4
ENSOART00000027460	ENSOART00000022883	ENSOARG00000021004	GALK2	-81.8
ENSOART00000027460	ENSOART00000021192	ENSOARG00000019459		-79.4
ENSOART00000027460	ENSOART00000021605	ENSOARG00000019841	PHTF1	-75.4
ENSOART00000027460	ENSOART00000015771	ENSOARG00000014490		-75.1
ENSOART00000027460	ENSOART00000014750	ENSOARG00000013561	MICU2	-90.2
ENSOART00000027460	ENSOART00000001890	ENSOARG00000001756	TMEM176A	-86.3
ENSOART00000027460	ENSOART00000022733	ENSOARG00000020866	IL1B	-79.5
ENSOART00000027460	ENSOART00000020474	ENSOARG00000018797	NSMCE1	-77.4
ENSOART00000027460	ENSOART00000016449	ENSOARG00000015114	CYP24A1	-90.9
ENSOART00000027460	ENSOART00000012208	ENSOARG00000011224	MEP1A	-80.5
ENSOART00000027460	ENSOART00000014220	ENSOARG00000013078	DENND5A	-79.1
ENSOART00000027460	ENSOART00000020375	ENSOARG00000018718		-81.8
ENSOART00000027460	ENSOART00000006515	ENSOARG00000005992	NCCRP1	-80.8
ENSOART00000027460	ENSOART00000020510	ENSOARG00000018830	CPO	-76.5
ENSOART00000027460	ENSOART00000016413	ENSOARG00000015083	GSTA4	-80.1
ENSOART00000027460	ENSOART00000017474	ENSOARG00000016046	RAB2A	-80.1
ENSOART00000027460	ENSOART00000001402	ENSOARG00000001309	LY6H	-75.2
ENSOART00000027460	ENSOART00000008754	ENSOARG00000008038	BRD2	-82.1
ENSOART00000027460	ENSOART00000021587	ENSOARG00000019825	TM7SF3	-85.7
ENSOART00000027460	ENSOART00000012412	ENSOARG00000011419		-81.4
ENSOART00000027460	ENSOART00000012550	ENSOARG00000011539	BRIX1	-75.8
ENSOART00000027460	ENSOART00000016330	ENSOARG00000015008	ZNF350	-79.8
ENSOART00000027460	ENSOART00000004203	ENSOARG00000003867	CYP11A1	-72.6
ENSOART00000027460	ENSOART00000014232	ENSOARG00000013096	IL18R1	-80
ENSOART00000027460	ENSOART00000013337	ENSOARG00000012264	LTA4H	-84.8
ENSOART00000027460	ENSOART00000012549	ENSOARG00000011539	BRIX1	-75.8
ENSOART00000027460	ENSOART00000022311	ENSOARG00000020485	RHBDD1	-84.1
ENSOART00000027460	ENSOART00000003972	ENSOARG00000003659		-78.1
ENSOART00000027460	ENSOART00000007316	ENSOARG00000006730	PI15	-78.9
ENSOART00000027460	ENSOART00000019322	ENSOARG00000017757	CYB5D1	-81.8
ENSOART00000027460	ENSOART00000009410	ENSOARG00000008645	CCL28	-87.4
ENSOART00000027460	ENSOART00000022539	ENSOARG00000020688	PDE6H	-88.9
ENSOART00000027460	ENSOART00000005125	ENSOARG00000004701	WDR11	-85.7
ENSOART00000027460	ENSOART00000001948	ENSOARG00000001809	LARP7	-78.5
ENSOART00000027460	ENSOART00000005796	ENSOARG00000005315	MMP1	-82.2
ENSOART00000027460	ENSOART00000022857	ENSOARG00000020979	AP4E1	-85.8
ENSOART00000027460	ENSOART00000022858	ENSOARG00000020979	AP4E1	-85.8
ENSOART00000027460	ENSOART00000001277	ENSOARG00000001199	KIAA1841	-83.3
ENSOART00000027460	ENSOART00000014603	ENSOARG00000013421	IFI44L	-75.5
ENSOART00000027460	ENSOART00000014318	ENSOARG00000013168	IFNGR2	-81
ENSOART00000027460	ENSOART00000008713	ENSOARG00000008001	C1QA	-83.9
ENSOART00000027460	ENSOART00000011609	ENSOARG00000010668	PRKD2	-81.2
ENSOART00000027460	ENSOART00000010163	ENSOARG00000009335	GALNT8	-76
ENSOART00000027460	ENSOART00000018289	ENSOARG00000016797	SPATA22	-85.7
ENSOART00000027460	ENSOART00000009254	ENSOARG00000008502	TRIML1	-81.8
ENSOART00000027460	ENSOART00000020456	ENSOARG00000018783	RPP40	-85.2
ENSOART00000027460	ENSOART00000021361	ENSOARG00000019615	TMIGD3	-78
ENSOART00000027460	ENSOART00000009306	ENSOARG00000008554	SLC25A33	-79.5
ENSOART00000027460	ENSOART00000012530	ENSOARG00000011525	SPATA17	-73.9
ENSOART00000027460	ENSOART00000000118	ENSOARG00000000113	FAM204A	-78.5
ENSOART00000027460	ENSOART00000020418	ENSOARG00000018752	MDH1B	-80.7
ENSOART00000027460	ENSOART00000003251	ENSOARG00000003004	MND1	-83.8
ENSOART00000027460	ENSOART00000007001	ENSOARG00000006441	SERPINB12	-80.1
ENSOART00000027460	ENSOART00000009064	ENSOARG00000008331	STX4	-81.5
ENSOART00000027460	ENSOART00000001191	ENSOARG00000001102	KIF2C	-85.1
ENSOART00000027460	ENSOART00000001865	ENSOARG00000001734	ZC2HC1B	-83.2
ENSOART00000027460	ENSOART00000007584	ENSOARG00000006971	SERPINB10	-77.6
ENSOART00000027460	ENSOART00000018450	ENSOARG00000016938	CXorf58	-81.8
ENSOART00000027460	ENSOART00000020457	ENSOARG00000018783	RPP40	-85.2
ENSOART00000027460	ENSOART00000014501	ENSOARG00000013334	NOL7	-88.3
ENSOART00000027460	ENSOART00000004475	ENSOARG00000004117	OXSM	-85.5
ENSOART00000027460	ENSOART00000012067	ENSOARG00000011095	FAM71B	-78.9
ENSOART00000027460	ENSOART00000010180	ENSOARG00000009352	CLUL1	-84.5
ENSOART00000027460	ENSOART00000021643	ENSOARG00000019879	LRRC58	-81
ENSOART00000027460	ENSOART00000007580	ENSOARG00000006971	SERPINB10	-77.6
ENSOART00000027460	ENSOART00000010133	ENSOARG00000009313		-77.7
ENSOART00000027460	ENSOART00000015129	ENSOARG00000013898	NR1H2	-82.7
ENSOART00000027460	ENSOART00000000456	ENSOARG00000000431		-90.6
ENSOART00000027460	ENSOART00000002127	ENSOARG00000001975		-77.7
ENSOART00000027460	ENSOART00000017477	ENSOARG00000016046	RAB2A	-80.1
ENSOART00000027460	ENSOART00000015939	ENSOARG00000014641	RNF17	-85.2
ENSOART00000027460	ENSOART00000010405	ENSOARG00000009557	AKAP3	-86.1
ENSOART00000027460	ENSOART00000003542	ENSOARG00000003263	FAM129A	-80.7
ENSOART00000027460	ENSOART00000022741	ENSOARG00000020873	RNF19B	-71.1
ENSOART00000027460	ENSOART00000014619	ENSOARG00000013440	IFI44	-81.8
ENSOART00000027460	ENSOART00000012449	ENSOARG00000011446		-83.6
ENSOART00000027460	ENSOART00000011118	ENSOARG00000010217	FHAD1	-81.2
ENSOART00000027460	ENSOART00000008835	ENSOARG00000008117	TDGF1	-80.6
ENSOART00000027460	ENSOART00000003039	ENSOARG00000002808		-79.9
ENSOART00000027460	ENSOART00000001866	ENSOARG00000001734	ZC2HC1B	-83.2
ENSOART00000027460	ENSOART00000008216	ENSOARG00000007549	LPAR2	-77.3
ENSOART00000027460	ENSOART00000005652	ENSOARG00000005191	ALKBH6	-84.5
ENSOART00000027460	ENSOART00000016760	ENSOARG00000015402	GALNT7	-82.1
ENSOART00000027460	ENSOART00000002242	ENSOARG00000002073	SHPRH	-80.1
ENSOART00000027460	ENSOART00000015589	ENSOARG00000014318	KLK7	-83.7
ENSOART00000027460	ENSOART00000018762	ENSOARG00000017233	GNAT3	-79.2
ENSOART00000027460	ENSOART00000016687	ENSOARG00000015335	CBLN4	-82.3
ENSOART00000027460	ENSOART00000015928	ENSOARG00000014636		-79.5
ENSOART00000027460	ENSOART00000021459	ENSOARG00000019705	PCYOX1	-90.6
ENSOART00000027460	ENSOART00000009940	ENSOARG00000009128	C7	-88.4
ENSOART00000027460	ENSOART00000012890	ENSOARG00000011851	EGR4	-74.1
ENSOART00000027460	ENSOART00000002241	ENSOARG00000002073	SHPRH	-80.1
ENSOART00000027460	ENSOART00000012076	ENSOARG00000011105		-84.1
ENSOART00000027460	ENSOART00000014002	ENSOARG00000012887		-81.5
ENSOART00000027460	ENSOART00000007379	ENSOARG00000006789	IRAK1BP1	-84.2
ENSOART00000027460	ENSOART00000018887	ENSOARG00000017348	RBM45	-85.7
ENSOART00000027460	ENSOART00000022771	ENSOARG00000020900	C15orf65	-82.7
ENSOART00000027460	ENSOART00000015001	ENSOARG00000013782	ALB	-82.6
ENSOART00000027460	ENSOART00000020775	ENSOARG00000019079	TRAF6	-84.8
ENSOART00000027460	ENSOART00000012385	ENSOARG00000011387	ENG	-83.4
ENSOART00000027460	ENSOART00000015584	ENSOARG00000014305	BUB1	-76.7
ENSOART00000027460	ENSOART00000017274	ENSOARG00000015865		-77.3
ENSOART00000027460	ENSOART00000007157	ENSOARG00000006585		-81.4
ENSOART00000027460	ENSOART00000010609	ENSOARG00000009752	ADRA1A	-78.3
ENSOART00000027460	ENSOART00000016758	ENSOARG00000015402	GALNT7	-82.1
ENSOART00000027460	ENSOART00000007380	ENSOARG00000006789	IRAK1BP1	-84.2
ENSOART00000027460	ENSOART00000008601	ENSOARG00000007900	LRRC63	-85.2
ENSOART00000027461	ENSOART00000015169	ENSOARG00000013930	IL17A	-89.3
ENSOART00000027461	ENSOART00000010548	ENSOARG00000009692		-87.5
ENSOART00000027461	ENSOART00000003687	ENSOARG00000003392	ZIM2	-82.8
ENSOART00000027461	ENSOART00000001871	ENSOARG00000001740	GPR157	-82.7
ENSOART00000027461	ENSOART00000018644	ENSOARG00000017131	KLF10	-74.6
ENSOART00000027461	ENSOART00000003542	ENSOARG00000003263	FAM129A	-84.7
ENSOART00000027461	ENSOART00000022857	ENSOARG00000020979	AP4E1	-82
ENSOART00000027461	ENSOART00000000967	ENSOARG00000000904		-85.2
ENSOART00000027461	ENSOART00000003361	ENSOARG00000003099	RASAL3	-91.7
ENSOART00000027461	ENSOART00000022858	ENSOARG00000020979	AP4E1	-82
ENSOART00000027461	ENSOART00000021717	ENSOARG00000019949	CPT1B	-91.3
ENSOART00000027461	ENSOART00000021587	ENSOARG00000019825	TM7SF3	-91.4
ENSOART00000027461	ENSOART00000004263	ENSOARG00000003923		-86.8
ENSOART00000027461	ENSOART00000009238	ENSOARG00000008490	TOR1A	-81.2
ENSOART00000027461	ENSOART00000016346	ENSOARG00000015019	B3GNT3	-86.9
ENSOART00000027461	ENSOART00000020375	ENSOARG00000018718		-87.9
ENSOART00000027461	ENSOART00000001843	ENSOARG00000001710	CD19	-78
ENSOART00000027461	ENSOART00000010024	ENSOARG00000009208		-78.7
ENSOART00000027461	ENSOART00000009390	ENSOARG00000008624	MADCAM1	-91.4
ENSOART00000027461	ENSOART00000012557	ENSOARG00000011545	ADGRF1	-84.7
ENSOART00000027461	ENSOART00000016760	ENSOARG00000015402	GALNT7	-81.9
ENSOART00000027461	ENSOART00000005125	ENSOARG00000004701	WDR11	-91.7
ENSOART00000027461	ENSOART00000010366	ENSOARG00000009520	BAG1	-83.1
ENSOART00000027461	ENSOART00000002437	ENSOARG00000002251	IDO1	-91.7
ENSOART00000027461	ENSOART00000010394	ENSOARG00000009547	SHQ1	-91.3
ENSOART00000027461	ENSOART00000016532	ENSOARG00000015190		-88.8
ENSOART00000027461	ENSOART00000007580	ENSOARG00000006971	SERPINB10	-82.5
ENSOART00000027461	ENSOART00000003441	ENSOARG00000003172		-67.5
ENSOART00000027461	ENSOART00000012530	ENSOARG00000011525	SPATA17	-84.8
ENSOART00000027461	ENSOART00000022741	ENSOARG00000020873	RNF19B	-85
ENSOART00000027461	ENSOART00000016984	ENSOARG00000015614	XRCC4	-73.2
ENSOART00000027461	ENSOART00000011415	ENSOARG00000010482	CTR9	-73.5
ENSOART00000027461	ENSOART00000006551	ENSOARG00000006029	GMFG	-85.9
ENSOART00000027461	ENSOART00000020418	ENSOARG00000018752	MDH1B	-74.3
ENSOART00000027461	ENSOART00000022305	ENSOARG00000020481	TPRG1	-91.8
ENSOART00000027461	ENSOART00000021643	ENSOARG00000019879	LRRC58	-89
ENSOART00000027461	ENSOART00000001989	ENSOARG00000001849	CDH5	-73.9
ENSOART00000027461	ENSOART00000010163	ENSOARG00000009335	GALNT8	-84.4
ENSOART00000027461	ENSOART00000022349	ENSOARG00000020518	GGCX	-91.3
ENSOART00000027461	ENSOART00000002127	ENSOARG00000001975		-85.1
ENSOART00000027461	ENSOART00000001990	ENSOARG00000001849	CDH5	-73.9
ENSOART00000027461	ENSOART00000012559	ENSOARG00000011546	SNX15	-89.5
ENSOART00000027461	ENSOART00000003584	ENSOARG00000003308	ZNF667	-82.8
ENSOART00000027461	ENSOART00000022733	ENSOARG00000020866	IL1B	-76.5
ENSOART00000027461	ENSOART00000019412	ENSOARG00000017839	LIMA1	-87.3
ENSOART00000027461	ENSOART00000022829	ENSOARG00000020954	MAPK6	-87
ENSOART00000027461	ENSOART00000014603	ENSOARG00000013421	IFI44L	-91.7
ENSOART00000027461	ENSOART00000014684	ENSOARG00000013497		-88.4
ENSOART00000027461	ENSOART00000010133	ENSOARG00000009313		-84.7
ENSOART00000027461	ENSOART00000013875	ENSOARG00000012765		-79.2
ENSOART00000027461	ENSOART00000003900	ENSOARG00000003587	CERS4	-74.7
ENSOART00000027461	ENSOART00000009064	ENSOARG00000008331	STX4	-89
ENSOART00000027461	ENSOART00000017737	ENSOARG00000016288		-86.4
ENSOART00000027461	ENSOART00000005412	ENSOARG00000004970		-87.5
ENSOART00000027461	ENSOART00000005540	ENSOARG00000005086	GLT6D1	-88.3
ENSOART00000027461	ENSOART00000001277	ENSOARG00000001199	KIAA1841	-88.9
ENSOART00000027461	ENSOART00000012086	ENSOARG00000011114	VGLL1	-88.4
ENSOART00000027461	ENSOART00000021234	ENSOARG00000019496		-81.1
ENSOART00000027461	ENSOART00000016687	ENSOARG00000015335	CBLN4	-89.3
ENSOART00000027461	ENSOART00000015129	ENSOARG00000013898	NR1H2	-91.3
ENSOART00000027461	ENSOART00000016449	ENSOARG00000015114	CYP24A1	-80.8
ENSOART00000027461	ENSOART00000001428	ENSOARG00000001334		-81.7
ENSOART00000027461	ENSOART00000017301	ENSOARG00000015892		-83
ENSOART00000027461	ENSOART00000015849	ENSOARG00000014556	RNF8	-91.7
ENSOART00000027461	ENSOART00000003957	ENSOARG00000003642	EWSR1	-81.9
ENSOART00000027461	ENSOART00000003972	ENSOARG00000003659		-87.4
ENSOART00000027461	ENSOART00000002566	ENSOARG00000002372		-72.1
ENSOART00000027461	ENSOART00000005875	ENSOARG00000005384		-76.9
ENSOART00000027461	ENSOART00000020474	ENSOARG00000018797	NSMCE1	-86.9
ENSOART00000027461	ENSOART00000022771	ENSOARG00000020900	C15orf65	-82
ENSOART00000027461	ENSOART00000003688	ENSOARG00000003392	ZIM2	-82.8
ENSOART00000027461	ENSOART00000005652	ENSOARG00000005191	ALKBH6	-89
ENSOART00000027461	ENSOART00000018950	ENSOARG00000017408	SLC44A3	-87.8
ENSOART00000027461	ENSOART00000020937	ENSOARG00000019226	DCAF11	-91.7
ENSOART00000027461	ENSOART00000009405	ENSOARG00000008639		-89.4
ENSOART00000027461	ENSOART00000012076	ENSOARG00000011105		-73.1
ENSOART00000027461	ENSOART00000009220	ENSOARG00000008473	PLAU	-86
ENSOART00000027461	ENSOART00000014619	ENSOARG00000013440	IFI44	-85.7
ENSOART00000027461	ENSOART00000014501	ENSOARG00000013334	NOL7	-91.3
ENSOART00000027461	ENSOART00000019494	ENSOARG00000017912	CLCN1	-86.8
ENSOART00000027461	ENSOART00000020775	ENSOARG00000019079	TRAF6	-89.8
ENSOART00000027461	ENSOART00000004332	ENSOARG00000003980	SEC23IP	-81.5
ENSOART00000027461	ENSOART00000000354	ENSOARG00000000327	LAMA1	-72.7
ENSOART00000027461	ENSOART00000000798	ENSOARG00000000749		-80.9
ENSOART00000027461	ENSOART00000023007	ENSOARG00000021117	DAAM1	-80.6
ENSOART00000027461	ENSOART00000013861	ENSOARG00000012748	GPNMB	-91.3
ENSOART00000027461	ENSOART00000000456	ENSOARG00000000431		-86.9
ENSOART00000027461	ENSOART00000021605	ENSOARG00000019841	PHTF1	-89.6
ENSOART00000027461	ENSOART00000003039	ENSOARG00000002808		-86.6
ENSOART00000027461	ENSOART00000007317	ENSOARG00000006733		-84.3
ENSOART00000027461	ENSOART00000010334	ENSOARG00000009490		-82.3
ENSOART00000027461	ENSOART00000023016	ENSOARG00000021124	PCNX4	-91.3
ENSOART00000027461	ENSOART00000003938	ENSOARG00000003630	ZNF548	-85.7
ENSOART00000027461	ENSOART00000006372	ENSOARG00000005855		-86.8
ENSOART00000027461	ENSOART00000006422	ENSOARG00000005898	SEPHS1	-92.1
ENSOART00000027461	ENSOART00000021242	ENSOARG00000019506		-89
ENSOART00000027461	ENSOART00000015847	ENSOARG00000014556	RNF8	-91.7
ENSOART00000027461	ENSOART00000019496	ENSOARG00000017912	CLCN1	-86.8
ENSOART00000027461	ENSOART00000010609	ENSOARG00000009752	ADRA1A	-84.9
ENSOART00000027461	ENSOART00000022539	ENSOARG00000020688	PDE6H	-84.3
ENSOART00000027461	ENSOART00000013877	ENSOARG00000012764	POP5	-79.3
ENSOART00000027461	ENSOART00000022045	ENSOARG00000020249	CD2	-89
ENSOART00000027461	ENSOART00000014691	ENSOARG00000013509	CD274	-82.1
ENSOART00000027461	ENSOART00000022883	ENSOARG00000021004	GALK2	-79.3
ENSOART00000027461	ENSOART00000014817	ENSOARG00000013619	DKK1	-82.2
ENSOART00000027461	ENSOART00000018762	ENSOARG00000017233	GNAT3	-91.7
ENSOART00000027461	ENSOART00000008123	ENSOARG00000007458	HLA-DOB	-87.6
ENSOART00000027461	ENSOART00000011118	ENSOARG00000010217	FHAD1	-91.4
ENSOART00000027461	ENSOART00000012521	ENSOARG00000011486	MYH1	-89.4
ENSOART00000027461	ENSOART00000012223	ENSOARG00000011244	RDH5	-86.5
ENSOART00000027461	ENSOART00000012389	ENSOARG00000011397	ATP5H	-85.5
ENSOART00000027461	ENSOART00000012155	ENSOARG00000011180	TRMO	-70.5
ENSOART00000027461	ENSOART00000018887	ENSOARG00000017348	RBM45	-89.2
ENSOART00000027461	ENSOART00000014232	ENSOARG00000013096	IL18R1	-85.8
ENSOART00000027461	ENSOART00000009353	ENSOARG00000008582	TOPBP1	-88.4
ENSOART00000027461	ENSOART00000007584	ENSOARG00000006971	SERPINB10	-82.5
ENSOART00000027461	ENSOART00000017905	ENSOARG00000016430	ACACB	-74.1
ENSOART00000027461	ENSOART00000022347	ENSOARG00000020516	MAT2A	-91.3
ENSOART00000027461	ENSOART00000016752	ENSOARG00000015399		-89.2
ENSOART00000027461	ENSOART00000009299	ENSOARG00000008548		-71
ENSOART00000027461	ENSOART00000011344	ENSOARG00000010415	WWC3	-84.3
ENSOART00000027461	ENSOART00000015001	ENSOARG00000013782	ALB	-90.4
ENSOART00000027461	ENSOART00000003363	ENSOARG00000003099	RASAL3	-91.7
ENSOART00000027461	ENSOART00000005586	ENSOARG00000005124	TRPA1	-86.7
ENSOART00000027461	ENSOART00000008713	ENSOARG00000008001	C1QA	-85.8
ENSOART00000027461	ENSOART00000013337	ENSOARG00000012264	LTA4H	-84.1
ENSOART00000027461	ENSOART00000019322	ENSOARG00000017757	CYB5D1	-91.7
ENSOART00000027461	ENSOART00000016758	ENSOARG00000015402	GALNT7	-81.9
ENSOART00000027461	ENSOART00000001402	ENSOARG00000001309	LY6H	-88.3
ENSOART00000027461	ENSOART00000021790	ENSOARG00000020013	AMPD1	-82.3
ENSOART00000027461	ENSOART00000014002	ENSOARG00000012887		-91.3
ENSOART00000027461	ENSOART00000005585	ENSOARG00000005124	TRPA1	-86.7
ENSOART00000027461	ENSOART00000014087	ENSOARG00000012963		-78.7
ENSOART00000027461	ENSOART00000004799	ENSOARG00000004410		-81.9
ENSOART00000027461	ENSOART00000011335	ENSOARG00000010414	GHITM	-81.2
ENSOART00000027461	ENSOART00000018289	ENSOARG00000016797	SPATA22	-89.4
ENSOART00000027461	ENSOART00000005430	ENSOARG00000004990	CCDC68	-88.8
ENSOART00000027463	ENSOART00000013076	ENSOARG00000011997	UBA7	-76
ENSOART00000027463	ENSOART00000001745	ENSOARG00000001623		-75.1
ENSOART00000027463	ENSOART00000007379	ENSOARG00000006789	IRAK1BP1	-75.9
ENSOART00000027463	ENSOART00000001747	ENSOARG00000001620	BTK	-73.5
ENSOART00000027463	ENSOART00000005985	ENSOARG00000005490	SLC30A2	-76.4
ENSOART00000027463	ENSOART00000002715	ENSOARG00000002489	PREX2	-75.6
ENSOART00000027463	ENSOART00000013074	ENSOARG00000011997	UBA7	-76
ENSOART00000027463	ENSOART00000008367	ENSOARG00000007687	ACKR1	-84.8
ENSOART00000027463	ENSOART00000018625	ENSOARG00000017110	PIGG	-80.3
ENSOART00000027463	ENSOART00000011654	ENSOARG00000010712	KLHL25	-75.2
ENSOART00000027463	ENSOART00000010180	ENSOARG00000009352	CLUL1	-84.8
ENSOART00000027463	ENSOART00000007380	ENSOARG00000006789	IRAK1BP1	-75.9
ENSOART00000027463	ENSOART00000006510	ENSOARG00000005986	MMP20	-71
ENSOART00000027463	ENSOART00000000384	ENSOARG00000000368		-76.4
ENSOART00000027463	ENSOART00000002782	ENSOARG00000002567	AHSA1	-75.9
ENSOART00000027463	ENSOART00000005122	ENSOARG00000004708	REEP3	-75.9
ENSOART00000027463	ENSOART00000006479	ENSOARG00000005960		-74.8
ENSOART00000027463	ENSOART00000022727	ENSOARG00000020861	CTSS	-77.6
ENSOART00000027463	ENSOART00000005466	ENSOARG00000005021	C11orf49	-70.2
ENSOART00000027463	ENSOART00000009254	ENSOARG00000008502	TRIML1	-72.5
ENSOART00000027463	ENSOART00000012088	ENSOARG00000011109	EEF2	-64.9
ENSOART00000027463	ENSOART00000004949	ENSOARG00000004548	FAM50A	-70.9
ENSOART00000027463	ENSOART00000021514	ENSOARG00000019757	SMCO2	-68.9
ENSOART00000027463	ENSOART00000004399	ENSOARG00000004046		-72.8
ENSOART00000027463	ENSOART00000018740	ENSOARG00000017218	PALB2	-76.6
ENSOART00000027463	ENSOART00000012084	ENSOARG00000011109	EEF2	-64.9
ENSOART00000027463	ENSOART00000010332	ENSOARG00000009488		-73.9
ENSOART00000027463	ENSOART00000017409	ENSOARG00000015987	GCK	-74.2
ENSOART00000027463	ENSOART00000012238	ENSOARG00000011254	NDUFAF5	-78.3
ENSOART00000027463	ENSOART00000018616	ENSOARG00000017101		-69.4
ENSOART00000027463	ENSOART00000008339	ENSOARG00000007660	KIAA0408	-71.5
ENSOART00000027463	ENSOART00000005120	ENSOARG00000004708	REEP3	-75.9
ENSOART00000027463	ENSOART00000014203	ENSOARG00000013065	IKBIP	-74.6
ENSOART00000027463	ENSOART00000010968	ENSOARG00000010057	LRP1B	-77.8
ENSOART00000027463	ENSOART00000002101	ENSOARG00000001949	ARHGAP26	-72
ENSOART00000027463	ENSOART00000007739	ENSOARG00000007114	ELOVL7	-77.7
ENSOART00000027463	ENSOART00000017410	ENSOARG00000015987	GCK	-74.2
ENSOART00000027467	ENSOART00000009037	ENSOARG00000008299	NOL8	-77.9
ENSOART00000027467	ENSOART00000016566	ENSOARG00000015226		-86.3
ENSOART00000027467	ENSOART00000022059	ENSOARG00000020260	ZFP69	-90.6
ENSOART00000027467	ENSOART00000005059	ENSOARG00000004644	PM20D1	-90.6
ENSOART00000027467	ENSOART00000020076	ENSOARG00000018447	SGCB	-82.3
ENSOART00000027467	ENSOART00000022952	ENSOARG00000021066	THEM5	-65.9
ENSOART00000027467	ENSOART00000022159	ENSOARG00000020348	NUSAP1	-87.3
ENSOART00000027467	ENSOART00000002109	ENSOARG00000001958	IFNG	-87
ENSOART00000027467	ENSOART00000003053	ENSOARG00000002820	HCK	-86.4
ENSOART00000027467	ENSOART00000018778	ENSOARG00000017253	ANKRD33	-87.6
ENSOART00000027467	ENSOART00000004808	ENSOARG00000004407	ERICH6	-85.2
ENSOART00000027467	ENSOART00000009439	ENSOARG00000008668	FBP2	-87.3
ENSOART00000027467	ENSOART00000009477	ENSOARG00000008701	RNASEH2B	-91.4
ENSOART00000027467	ENSOART00000012549	ENSOARG00000011539	BRIX1	-85.7
ENSOART00000027467	ENSOART00000003900	ENSOARG00000003587	CERS4	-91.7
ENSOART00000027467	ENSOART00000021841	ENSOARG00000020060	PABPC4	-87
ENSOART00000027467	ENSOART00000001990	ENSOARG00000001849	CDH5	-93.1
ENSOART00000027467	ENSOART00000004703	ENSOARG00000004318	CDK1	-89.5
ENSOART00000027467	ENSOART00000001989	ENSOARG00000001849	CDH5	-93.1
ENSOART00000027467	ENSOART00000006372	ENSOARG00000005855		-86.7
ENSOART00000027467	ENSOART00000008991	ENSOARG00000008268	AMOTL2	-81.1
ENSOART00000027467	ENSOART00000009643	ENSOARG00000008859	C1QTNF7	-90.5
ENSOART00000027467	ENSOART00000000312	ENSOARG00000000291	FGB	-90.6
ENSOART00000027467	ENSOART00000003584	ENSOARG00000003308	ZNF667	-91.7
ENSOART00000027467	ENSOART00000003503	ENSOARG00000003230	C3orf33	-83.2
ENSOART00000027467	ENSOART00000007380	ENSOARG00000006789	IRAK1BP1	-84.4
ENSOART00000027467	ENSOART00000001655	ENSOARG00000001546	NAA10	-87
ENSOART00000027467	ENSOART00000021196	ENSOARG00000019463	CD53	-84.4
ENSOART00000027467	ENSOART00000016758	ENSOARG00000015402	GALNT7	-82.5
ENSOART00000027467	ENSOART00000005531	ENSOARG00000005079	TMEM126A	-81.7
ENSOART00000027467	ENSOART00000014817	ENSOARG00000013619	DKK1	-85
ENSOART00000027467	ENSOART00000015939	ENSOARG00000014641	RNF17	-85.3
ENSOART00000027467	ENSOART00000003717	ENSOARG00000003421	LAP3	-84.5
ENSOART00000027467	ENSOART00000015189	ENSOARG00000013939	GLB1L3	-75.6
ENSOART00000027467	ENSOART00000005827	ENSOARG00000005346	SCFD1	-84.7
ENSOART00000027467	ENSOART00000003259	ENSOARG00000003010		-87.3
ENSOART00000027467	ENSOART00000022011	ENSOARG00000020213	ATP1A1	-90.6
ENSOART00000027467	ENSOART00000019577	ENSOARG00000017987	TBC1D23	-82.7
ENSOART00000027467	ENSOART00000022715	ENSOARG00000020852		-91.7
ENSOART00000027467	ENSOART00000019693	ENSOARG00000018091	LPCAT2	-88
ENSOART00000027467	ENSOART00000014493	ENSOARG00000013326	DNAJB4	-89.5
ENSOART00000027467	ENSOART00000022144	ENSOARG00000020336	CHP1	-83.3
ENSOART00000027467	ENSOART00000013723	ENSOARG00000012620	THG1L	-80.4
ENSOART00000027467	ENSOART00000013430	ENSOARG00000012345	DDX27	-91.7
ENSOART00000027467	ENSOART00000010968	ENSOARG00000010057	LRP1B	-88.4
ENSOART00000027467	ENSOART00000010388	ENSOARG00000009541		-81.9
ENSOART00000027467	ENSOART00000007228	ENSOARG00000006651		-87.3
ENSOART00000027467	ENSOART00000022856	ENSOARG00000020980		-93.1
ENSOART00000027467	ENSOART00000010589	ENSOARG00000009723	ESYT2	-85.3
ENSOART00000027467	ENSOART00000015235	ENSOARG00000013990	SPATA19	-87.3
ENSOART00000027467	ENSOART00000023014	ENSOARG00000021123	LRRC9	-91.7
ENSOART00000027467	ENSOART00000017392	ENSOARG00000015972	ACBD5	-83.6
ENSOART00000027467	ENSOART00000005079	ENSOARG00000004658	C1S	-89.1
ENSOART00000027467	ENSOART00000004497	ENSOARG00000004131	DDRGK1	-67.1
ENSOART00000027467	ENSOART00000000311	ENSOARG00000000291	FGB	-90.6
ENSOART00000027467	ENSOART00000022226	ENSOARG00000020410	ZMYND12	-84.1
ENSOART00000027467	ENSOART00000000384	ENSOARG00000000368		-92.1
ENSOART00000027467	ENSOART00000016158	ENSOARG00000014845	ESCO2	-84.3
ENSOART00000027467	ENSOART00000002840	ENSOARG00000002623		-89.1
ENSOART00000027467	ENSOART00000002104	ENSOARG00000001957		-76.3
ENSOART00000027467	ENSOART00000008605	ENSOARG00000007906		-81.2
ENSOART00000027467	ENSOART00000011707	ENSOARG00000010762		-91.7
ENSOART00000027467	ENSOART00000014325	ENSOARG00000013178	CCDC126	-85.6
ENSOART00000027467	ENSOART00000022758	ENSOARG00000020888	BCL2L14	-85
ENSOART00000027467	ENSOART00000015808	ENSOARG00000014524		-79.7
ENSOART00000027467	ENSOART00000022143	ENSOARG00000020335		-88.8
ENSOART00000027467	ENSOART00000004263	ENSOARG00000003923		-87.3
ENSOART00000027467	ENSOART00000014261	ENSOARG00000013123		-86.4
ENSOART00000027467	ENSOART00000021279	ENSOARG00000019538		-92.1
ENSOART00000027467	ENSOART00000017390	ENSOARG00000015971	IGSF6	-84.4
ENSOART00000027467	ENSOART00000003055	ENSOARG00000002820	HCK	-86.4
ENSOART00000027467	ENSOART00000014664	ENSOARG00000013474	UTP6	-79.2
ENSOART00000027467	ENSOART00000015506	ENSOARG00000014234		-85.7
ENSOART00000027467	ENSOART00000010405	ENSOARG00000009557	AKAP3	-86.8
ENSOART00000027467	ENSOART00000022009	ENSOARG00000020213	ATP1A1	-90.6
ENSOART00000027467	ENSOART00000019164	ENSOARG00000017610	GABRR3	-86.8
ENSOART00000027467	ENSOART00000011164	ENSOARG00000010262	DYDC2	-87.3
ENSOART00000027467	ENSOART00000022771	ENSOARG00000020900	C15orf65	-84.7
ENSOART00000027467	ENSOART00000019412	ENSOARG00000017839	LIMA1	-88.2
ENSOART00000027467	ENSOART00000013399	ENSOARG00000012327		-85.6
ENSOART00000027467	ENSOART00000018120	ENSOARG00000016639		-91.7
ENSOART00000027467	ENSOART00000000354	ENSOARG00000000327	LAMA1	-81.4
ENSOART00000027467	ENSOART00000002437	ENSOARG00000002251	IDO1	-84.4
ENSOART00000027467	ENSOART00000015442	ENSOARG00000014180	SHISA3	-88
ENSOART00000027467	ENSOART00000008169	ENSOARG00000007505		-90.4
ENSOART00000027467	ENSOART00000001083	ENSOARG00000001011	MRPL19	-79.5
ENSOART00000027467	ENSOART00000020313	ENSOARG00000018662		-85.6
ENSOART00000027467	ENSOART00000007977	ENSOARG00000007333		-91.7
ENSOART00000027467	ENSOART00000014501	ENSOARG00000013334	NOL7	-90.9
ENSOART00000027467	ENSOART00000021477	ENSOARG00000019721		-87.6
ENSOART00000027467	ENSOART00000015542	ENSOARG00000014270	CLEC5A	-83.9
ENSOART00000027467	ENSOART00000009188	ENSOARG00000008445		-87.3
ENSOART00000027467	ENSOART00000009390	ENSOARG00000008624	MADCAM1	-88.8
ENSOART00000027467	ENSOART00000021130	ENSOARG00000019401	RIBC2	-88.5
ENSOART00000027467	ENSOART00000010685	ENSOARG00000009822	REV3L	-91.7
ENSOART00000027467	ENSOART00000005815	ENSOARG00000005331	HEPH	-86.7
ENSOART00000027467	ENSOART00000007904	ENSOARG00000007267		-74.4
ENSOART00000027467	ENSOART00000011792	ENSOARG00000010837	TPMT	-79.9
ENSOART00000027467	ENSOART00000001277	ENSOARG00000001199	KIAA1841	-81.2
ENSOART00000027467	ENSOART00000013475	ENSOARG00000012396		-89.4
ENSOART00000027467	ENSOART00000002370	ENSOARG00000002195	RNMT	-84.1
ENSOART00000027467	ENSOART00000020901	ENSOARG00000019193		-85.9
ENSOART00000027467	ENSOART00000015211	ENSOARG00000013966	AFP	-88
ENSOART00000027467	ENSOART00000017426	ENSOARG00000016002	KLHL2	-78.2
ENSOART00000027467	ENSOART00000004998	ENSOARG00000004590	DAP3	-88.8
ENSOART00000027467	ENSOART00000016227	ENSOARG00000014904	PAPD7	-82.5
ENSOART00000027467	ENSOART00000018450	ENSOARG00000016938	CXorf58	-91.7
ENSOART00000027467	ENSOART00000016760	ENSOARG00000015402	GALNT7	-82.5
ENSOART00000027467	ENSOART00000008601	ENSOARG00000007900	LRRC63	-91.8
ENSOART00000027467	ENSOART00000001446	ENSOARG00000001347		-91.7
ENSOART00000027467	ENSOART00000005716	ENSOARG00000005235	GYG1	-76.4
ENSOART00000027467	ENSOART00000009293	ENSOARG00000008532	MCM9	-91.7
ENSOART00000027467	ENSOART00000017829	ENSOARG00000016366	HSP90B1	-87
ENSOART00000027467	ENSOART00000016449	ENSOARG00000015114	CYP24A1	-88.9
ENSOART00000027467	ENSOART00000005375	ENSOARG00000004936	ETV2	-82.1
ENSOART00000027467	ENSOART00000021605	ENSOARG00000019841	PHTF1	-74.6
ENSOART00000027467	ENSOART00000013389	ENSOARG00000012311		-85.7
ENSOART00000027467	ENSOART00000022030	ENSOARG00000020232	MYRFL	-76.8
ENSOART00000027467	ENSOART00000020067	ENSOARG00000018438	MAGT1	-84.6
ENSOART00000027467	ENSOART00000013337	ENSOARG00000012264	LTA4H	-91
ENSOART00000027467	ENSOART00000022829	ENSOARG00000020954	MAPK6	-84.4
ENSOART00000027467	ENSOART00000004238	ENSOARG00000003901	ZNF19	-87.3
ENSOART00000027467	ENSOART00000016543	ENSOARG00000015201	TAF1B	-75.3
ENSOART00000027467	ENSOART00000016878	ENSOARG00000015515	ARL14EP	-85.1
ENSOART00000027467	ENSOART00000020064	ENSOARG00000018436	ZNF133	-91.7
ENSOART00000027467	ENSOART00000014596	ENSOARG00000013418	ZNF77	-84.3
ENSOART00000027467	ENSOART00000007584	ENSOARG00000006971	SERPINB10	-74.4
ENSOART00000027467	ENSOART00000018030	ENSOARG00000016555		-84.9
ENSOART00000027467	ENSOART00000001254	ENSOARG00000001175		-71.8
ENSOART00000027467	ENSOART00000022741	ENSOARG00000020873	RNF19B	-87.1
ENSOART00000027467	ENSOART00000005813	ENSOARG00000005327	DPY19L2	-82.1
ENSOART00000027467	ENSOART00000002969	ENSOARG00000002744		-84.4
ENSOART00000027467	ENSOART00000023016	ENSOARG00000021124	PCNX4	-85.8
ENSOART00000027467	ENSOART00000012076	ENSOARG00000011105		-81.9
ENSOART00000027467	ENSOART00000012309	ENSOARG00000011319	ATP6V1B1	-87.6
ENSOART00000027467	ENSOART00000007265	ENSOARG00000006689		-87.3
ENSOART00000027467	ENSOART00000015388	ENSOARG00000014129	AFM	-92
ENSOART00000027467	ENSOART00000000165	ENSOARG00000000152		-88.7
ENSOART00000027467	ENSOART00000007379	ENSOARG00000006789	IRAK1BP1	-84.4
ENSOART00000027467	ENSOART00000015262	ENSOARG00000014018		-89.5
ENSOART00000027467	ENSOART00000013844	ENSOARG00000012734	WNT5B	-83.4
ENSOART00000027467	ENSOART00000018147	ENSOARG00000016664	FGG	-86.5
ENSOART00000027467	ENSOART00000014691	ENSOARG00000013509	CD274	-88.2
ENSOART00000027467	ENSOART00000018032	ENSOARG00000016555		-84.9
ENSOART00000027467	ENSOART00000007580	ENSOARG00000006971	SERPINB10	-74.4
ENSOART00000027467	ENSOART00000014630	ENSOARG00000013447	SYCE1	-86.3
ENSOART00000027467	ENSOART00000020785	ENSOARG00000019089	DHX9	-90.9
ENSOART00000027467	ENSOART00000000093	ENSOARG00000000094	DCLK3	-78.9
[truncated: 304,695+ more rows]
