# Supplementary material for: Genome-wide identification and characterization of long non-coding RNAs expressed during sheep fetal and postnatal hair follicle development
Source: Sci Rep. 2019 Jun 11;9:8501. doi: 10.1038/s41598-019-44600-w (PMC6559957; doi:10.1038/s41598-019-44600-w)
Supplement: Supplementary file 8 — Dataset 7 [file 41598_2019_44600_MOESM8_ESM.xlsx]

## Sheet: List
Title of the manuscript:
Genome-wide identification and characterization of long non-coding RNAs expressed during sheep fetal and postnatal hair follicle development
Author list:
Ablat Sulayman1,2, Kechuan Tian2,*, Xixia Huang1,*, Yuezhen Tian2, Xinming Xu2, Xuefeng Fu2, Bingru Zhao1, Weiwei Wu2, Dan Wang1, Aynur Yasin2 and Hanikezi Tulafu2
Supplementary Dataset 7. GO enrichment analysis for the target genes of differentially expressed lncRNAs among six comparison groups
Dataset 7a. Group2-VS-Group1 GO enrichment
Dataset 7b. Group3-VS-Group2 GO enrichment
Dataset 7c. Group4-VS-Group3 GO enrichment
Dataset 7d. Group5-VS-Group4 GO enrichment
Dataset 7e. Group6-VS-Group1 GO enrichment
Dataset 7f. Group6-VS-Group5 GOenrichment

## Sheet: Group2-VS-Group1 GO e
GO_ID	GO_term	TYPE	target_gene_in_this_GO	all_target_gene_in_all_GO	all_gene_in_this_GO	all_gene_in_all_GO	gene_list	Pvalue	Qvalue
GO:1902600	hydrogen ion transmembrane transport	biological_process	4	26	95	18322	ENSOARG00000000021(ATP8),ENSOARG00000000019(COX2),ENSOARG00000000016(COX1),ENSOARG00000000022(ATP6),	7.69139e-07	0.000692994
GO:0015078	hydrogen ion transmembrane transporter activity	molecular_function	4	26	96	18322	ENSOARG00000000019(COX2),ENSOARG00000000021(ATP8),ENSOARG00000000016(COX1),ENSOARG00000000022(ATP6),	8.08246e-07	0.000364115
GO:0015992	proton transport	biological_process	4	26	115	18322	ENSOARG00000000021(ATP8),ENSOARG00000000019(COX2),ENSOARG00000000016(COX1),ENSOARG00000000022(ATP6),	1.90164e-06	0.000571126
GO:0046034	ATP metabolic process	biological_process	4	26	138	18322	ENSOARG00000000016(COX1),ENSOARG00000005798(),ENSOARG00000000021(ATP8),ENSOARG00000000022(ATP6),	4.5093e-06	0.000812576
GO:0005743	mitochondrial inner membrane	cellular_component	5	26	245	18322	ENSOARG00000000019(COX2),ENSOARG00000000021(ATP8),ENSOARG00000000016(COX1),ENSOARG00000000022(ATP6),ENSOARG00000000025(ND3),	3.93544e-06	0.000886458
GO:0042278	purine nucleoside metabolic process	biological_process	4	26	198	18322	ENSOARG00000005798(),ENSOARG00000000016(COX1),ENSOARG00000000021(ATP8),ENSOARG00000000022(ATP6),	2.47422e-05	0.00318467
GO:0005578	proteinaceous extracellular matrix	cellular_component	4	26	210	18322	ENSOARG00000018324(WNT16),ENSOARG00000005037(THBS2),ENSOARG00000007475(ADAMTS18),ENSOARG00000002359(SFRP1),	3.26022e-05	0.00326385
GO:0009116	nucleoside metabolic process	biological_process	4	26	223	18322	ENSOARG00000000022(ATP6),ENSOARG00000005798(),ENSOARG00000000016(COX1),ENSOARG00000000021(ATP8),	4.31793e-05	0.00389046
GO:0031966	mitochondrial membrane	cellular_component	5	26	330	18322	ENSOARG00000000022(ATP6),ENSOARG00000000019(COX2),ENSOARG00000000025(ND3),ENSOARG00000000016(COX1),ENSOARG00000000021(ATP8),	2.07544e-05	0.00311662
GO:0005740	mitochondrial envelope	cellular_component	5	26	355	18322	ENSOARG00000000022(ATP6),ENSOARG00000000019(COX2),ENSOARG00000000025(ND3),ENSOARG00000000016(COX1),ENSOARG00000000021(ATP8),	3.10741e-05	0.00349972
GO:0031012	extracellular matrix	cellular_component	4	26	296	18322	ENSOARG00000018324(WNT16),ENSOARG00000005037(THBS2),ENSOARG00000002359(SFRP1),ENSOARG00000007475(ADAMTS18),	0.000160689	0.0120651
GO:0006163	purine nucleotide metabolic process	biological_process	4	26	308	18322	ENSOARG00000000021(ATP8),ENSOARG00000000016(COX1),ENSOARG00000005798(),ENSOARG00000000022(ATP6),	0.000192904	0.0133697
GO:0009259	ribonucleotide metabolic process	biological_process	4	26	308	18322	ENSOARG00000000021(ATP8),ENSOARG00000005798(),ENSOARG00000000016(COX1),ENSOARG00000000022(ATP6),	0.000192904	0.0133697
GO:0009117	nucleotide metabolic process	biological_process	5	26	415	18322	ENSOARG00000000022(ATP6),ENSOARG00000006503(NT5C3A),ENSOARG00000000021(ATP8),ENSOARG00000005798(),ENSOARG00000000016(COX1),	7.31639e-05	0.00599279
GO:0015672	monovalent inorganic cation transport	biological_process	4	26	382	18322	ENSOARG00000000016(COX1),ENSOARG00000000021(ATP8),ENSOARG00000000019(COX2),ENSOARG00000000022(ATP6),	0.000514444	0.0272655
GO:0098655	cation transmembrane transport	biological_process	4	26	484	18322	ENSOARG00000000016(COX1),ENSOARG00000000021(ATP8),ENSOARG00000000019(COX2),ENSOARG00000000022(ATP6),	0.00147962	0.070165
GO:0016491	oxidoreductase activity	molecular_function	6	26	726	18322	ENSOARG00000000016(COX1),ENSOARG00000000025(ND3),ENSOARG00000004027(),ENSOARG00000005798(),ENSOARG00000015855(),ENSOARG00000000019(COX2),	0.000205731	0.0123576
GO:0008324	cation transmembrane transporter activity	molecular_function	4	26	535	18322	ENSOARG00000000016(COX1),ENSOARG00000000022(ATP6),ENSOARG00000000021(ATP8),ENSOARG00000000019(COX2),	0.00229469	0.0984533
GO:0055114	oxidation-reduction process	biological_process	6	26	809	18322	ENSOARG00000015855(),ENSOARG00000000019(COX2),ENSOARG00000005798(),ENSOARG00000004027(),ENSOARG00000000025(ND3),ENSOARG00000000016(COX1),	0.000395083	0.0222481
GO:0019637	organophosphate metabolic process	biological_process	5	26	677	18322	ENSOARG00000000016(COX1),ENSOARG00000006503(NT5C3A),ENSOARG00000000022(ATP6),ENSOARG00000005798(),ENSOARG00000000021(ATP8),	0.000988221	0.049466
GO:0060548	negative regulation of cell death	biological_process	4	26	606	18322	ENSOARG00000000291(FGB),ENSOARG00000004644(PM20D1),ENSOARG00000018324(WNT16),ENSOARG00000002359(SFRP1),	0.00392843	0.153892
GO:0005615	extracellular space	cellular_component	5	26	797	18322	ENSOARG00000002307(DLK1),ENSOARG00000002359(SFRP1),ENSOARG00000018324(WNT16),ENSOARG00000013966(AFP),ENSOARG00000000291(FGB),	0.00226988	0.102258
GO:0034220	ion transmembrane transport	biological_process	4	26	709	18322	ENSOARG00000000016(COX1),ENSOARG00000000022(ATP6),ENSOARG00000000021(ATP8),ENSOARG00000000019(COX2),	0.00761988	0.264058
GO:0015075	ion transmembrane transporter activity	molecular_function	4	26	738	18322	ENSOARG00000000019(COX2),ENSOARG00000000021(ATP8),ENSOARG00000000022(ATP6),ENSOARG00000000016(COX1),	0.00899818	0.300272
GO:0006812	cation transport	biological_process	4	26	766	18322	ENSOARG00000000019(COX2),ENSOARG00000000021(ATP8),ENSOARG00000000022(ATP6),ENSOARG00000000016(COX1),	0.0104888	0.325876
GO:0022891	substrate-specific transmembrane transporter activity	molecular_function	4	26	789	18322	ENSOARG00000000021(ATP8),ENSOARG00000000019(COX2),ENSOARG00000000016(COX1),ENSOARG00000000022(ATP6),	0.0118374	0.355518
GO:0005739	mitochondrion	cellular_component	6	26	1232	18322	ENSOARG00000000022(ATP6),ENSOARG00000000025(ND3),ENSOARG00000000019(COX2),ENSOARG00000000016(COX1),ENSOARG00000006503(NT5C3A),ENSOARG00000000021(ATP8),	0.00444014	0.16669
GO:0031090	organelle membrane	cellular_component	6	26	1242	18322	ENSOARG00000000019(COX2),ENSOARG00000000022(ATP6),ENSOARG00000006373(CLEC16A),ENSOARG00000000025(ND3),ENSOARG00000000021(ATP8),ENSOARG00000000016(COX1),	0.00464147	0.167279
GO:0022857	transmembrane transporter activity	molecular_function	4	26	895	18322	ENSOARG00000000016(COX1),ENSOARG00000000022(ATP6),ENSOARG00000000021(ATP8),ENSOARG00000000019(COX2),	0.0196485	0.536464
GO:0022892	substrate-specific transporter activity	molecular_function	4	26	905	18322	ENSOARG00000000021(ATP8),ENSOARG00000000019(COX2),ENSOARG00000000016(COX1),ENSOARG00000000022(ATP6),	0.0205315	0.544083
GO:0007155	cell adhesion	biological_process	4	26	906	18322	ENSOARG00000000291(FGB),ENSOARG00000007475(ADAMTS18),ENSOARG00000005037(THBS2),ENSOARG00000020472(CLDN1),	0.0206212	0.530849
GO:0010941	regulation of cell death	biological_process	4	26	949	18322	ENSOARG00000000291(FGB),ENSOARG00000004644(PM20D1),ENSOARG00000018324(WNT16),ENSOARG00000002359(SFRP1),	0.0247392	0.602433
GO:0055085	transmembrane transport	biological_process	4	26	1041	18322	ENSOARG00000000016(COX1),ENSOARG00000000021(ATP8),ENSOARG00000000022(ATP6),ENSOARG00000000019(COX2),	0.0353411	0.796057
GO:0046914	transition metal ion binding	molecular_function	5	26	1309	18322	ENSOARG00000007475(ADAMTS18),ENSOARG00000000016(COX1),ENSOARG00000000019(COX2),ENSOARG00000004027(),ENSOARG00000010405(BMP1),	0.0241181	0.603621
GO:0009605	response to external stimulus	biological_process	5	26	1330	18322	ENSOARG00000006373(CLEC16A),ENSOARG00000000291(FGB),ENSOARG00000002359(SFRP1),ENSOARG00000007475(ADAMTS18),ENSOARG00000004644(PM20D1),	0.0258852	0.613752
GO:0006796	phosphate-containing compound metabolic process	biological_process	8	26	2203	18322	ENSOARG00000006503(NT5C3A),ENSOARG00000000016(COX1),ENSOARG00000000022(ATP6),ENSOARG00000000291(FGB),ENSOARG00000018324(WNT16),ENSOARG00000005798(),ENSOARG00000000021(ATP8),ENSOARG00000002359(SFRP1),	0.00997308	0.32092
GO:0006811	ion transport	biological_process	4	26	1113	18322	ENSOARG00000000016(COX1),ENSOARG00000000021(ATP8),ENSOARG00000000022(ATP6),ENSOARG00000000019(COX2),	0.0454651	0.975335
GO:0005576	extracellular region	cellular_component	11	26	3083	18322	ENSOARG00000013966(AFP),ENSOARG00000018324(WNT16),ENSOARG00000002359(SFRP1),ENSOARG00000005037(THBS2),ENSOARG00000007475(ADAMTS18),ENSOARG00000004644(PM20D1),ENSOARG00000000019(COX2),ENSOARG00000000291(FGB),ENSOARG00000000022(ATP6),ENSOARG00000002307(DLK1),ENSOARG00000010405(BMP1),	0.00387775	0.158811
GO:0005215	transporter activity	molecular_function	4	26	1130	18322	ENSOARG00000000019(COX2),ENSOARG00000000022(ATP6),ENSOARG00000000021(ATP8),ENSOARG00000000016(COX1),	0.0481018	0.963104
GO:0016787	hydrolase activity	molecular_function	8	26	2288	18322	ENSOARG00000000021(ATP8),ENSOARG00000002359(SFRP1),ENSOARG00000006503(NT5C3A),ENSOARG00000004644(PM20D1),ENSOARG00000016755(),ENSOARG00000007475(ADAMTS18),ENSOARG00000010405(BMP1),ENSOARG00000000022(ATP6),	0.0126204	0.366806
GO:0008219	cell death	biological_process	4	26	1144	18322	ENSOARG00000000291(FGB),ENSOARG00000002359(SFRP1),ENSOARG00000004644(PM20D1),ENSOARG00000018324(WNT16),	0.0503454	0.986114
GO:0007166	cell surface receptor signaling pathway	biological_process	5	26	1515	18322	ENSOARG00000018324(WNT16),ENSOARG00000013966(AFP),ENSOARG00000002307(DLK1),ENSOARG00000002359(SFRP1),ENSOARG00000000291(FGB),	0.0455071	0.953533
GO:0048513	animal organ development	biological_process	7	26	2158	18322	ENSOARG00000020472(CLDN1),ENSOARG00000007475(ADAMTS18),ENSOARG00000010405(BMP1),ENSOARG00000013966(AFP),ENSOARG00000011849(),ENSOARG00000018324(WNT16),ENSOARG00000002359(SFRP1),	0.0268136	0.619463
GO:0016310	phosphorylation	biological_process	5	26	1563	18322	ENSOARG00000002359(SFRP1),ENSOARG00000000291(FGB),ENSOARG00000018324(WNT16),ENSOARG00000000016(COX1),ENSOARG00000005798(),	0.0518819	0.994588
GO:0009888	tissue development	biological_process	4	26	1274	18322	ENSOARG00000011849(),ENSOARG00000018324(WNT16),ENSOARG00000010405(BMP1),ENSOARG00000002359(SFRP1),	0.074393	1
GO:0006508	proteolysis	biological_process	4	26	1292	18322	ENSOARG00000006373(CLEC16A),ENSOARG00000000291(FGB),ENSOARG00000010405(BMP1),ENSOARG00000007475(ADAMTS18),	0.0781908	1
GO:0046872	metal ion binding	molecular_function	8	26	2819	18322	ENSOARG00000004027(),ENSOARG00000005037(THBS2),ENSOARG00000000016(COX1),ENSOARG00000006503(NT5C3A),ENSOARG00000007475(ADAMTS18),ENSOARG00000000019(COX2),ENSOARG00000002307(DLK1),ENSOARG00000010405(BMP1),	0.0430002	0.944955
GO:0043169	cation binding	molecular_function	8	26	2869	18322	ENSOARG00000002307(DLK1),ENSOARG00000010405(BMP1),ENSOARG00000000019(COX2),ENSOARG00000007475(ADAMTS18),ENSOARG00000006503(NT5C3A),ENSOARG00000000016(COX1),ENSOARG00000005037(THBS2),ENSOARG00000004027(),	0.0473929	0.970476
GO:0006950	response to stress	biological_process	6	26	2173	18322	ENSOARG00000002359(SFRP1),ENSOARG00000018324(WNT16),ENSOARG00000000291(FGB),ENSOARG00000006373(CLEC16A),ENSOARG00000004644(PM20D1),ENSOARG00000007475(ADAMTS18),	0.0761844	1
GO:0043234	protein complex	cellular_component	8	26	2922	18322	ENSOARG00000000021(ATP8),ENSOARG00000000025(ND3),ENSOARG00000014382(ANAPC1),ENSOARG00000016755(),ENSOARG00000000016(COX1),ENSOARG00000000019(COX2),ENSOARG00000000291(FGB),ENSOARG00000000022(ATP6),	0.0523882	0.983369
GO:0003824	catalytic activity	molecular_function	14	26	5232	18322	ENSOARG00000007475(ADAMTS18),ENSOARG00000016755(),ENSOARG00000006503(NT5C3A),ENSOARG00000015855(),ENSOARG00000000022(ATP6),ENSOARG00000005798(),ENSOARG00000000021(ATP8),ENSOARG00000000016(COX1),ENSOARG00000004644(PM20D1),ENSOARG00000000019(COX2),ENSOARG00000010405(BMP1),ENSOARG00000004027(),ENSOARG00000002359(SFRP1),ENSOARG00000000025(ND3),	0.0189983	0.53492
GO:0007275	multicellular organism development	biological_process	8	26	3098	18322	ENSOARG00000013966(AFP),ENSOARG00000018324(WNT16),ENSOARG00000011849(),ENSOARG00000002359(SFRP1),ENSOARG00000007475(ADAMTS18),ENSOARG00000005037(THBS2),ENSOARG00000020472(CLDN1),ENSOARG00000010405(BMP1),	0.0716243	1
GO:0032268	regulation of cellular protein metabolic process	biological_process	4	26	1583	18322	ENSOARG00000018324(WNT16),ENSOARG00000002359(SFRP1),ENSOARG00000006373(CLEC16A),ENSOARG00000000291(FGB),	0.15581	1
GO:0070062	extracellular exosome	cellular_component	5	26	2123	18322	ENSOARG00000000291(FGB),ENSOARG00000000022(ATP6),ENSOARG00000000019(COX2),ENSOARG00000004644(PM20D1),ENSOARG00000002359(SFRP1),	0.170975	1
GO:0031982	vesicle	cellular_component	6	26	2560	18322	ENSOARG00000002359(SFRP1),ENSOARG00000000291(FGB),ENSOARG00000000022(ATP6),ENSOARG00000000019(COX2),ENSOARG00000004644(PM20D1),ENSOARG00000005037(THBS2),	0.152547	1
GO:1903561	extracellular vesicle	cellular_component	5	26	2135	18322	ENSOARG00000002359(SFRP1),ENSOARG00000000022(ATP6),ENSOARG00000000291(FGB),ENSOARG00000000019(COX2),ENSOARG00000004644(PM20D1),	0.174461	1
GO:0051246	regulation of protein metabolic process	biological_process	4	26	1716	18322	ENSOARG00000018324(WNT16),ENSOARG00000002359(SFRP1),ENSOARG00000006373(CLEC16A),ENSOARG00000000291(FGB),	0.201294	1
GO:0009966	regulation of signal transduction	biological_process	4	26	1776	18322	ENSOARG00000018324(WNT16),ENSOARG00000000291(FGB),ENSOARG00000002359(SFRP1),ENSOARG00000002307(DLK1),	0.223755	1
GO:0048856	anatomical structure development	biological_process	8	26	3569	18322	ENSOARG00000010405(BMP1),ENSOARG00000007475(ADAMTS18),ENSOARG00000020472(CLDN1),ENSOARG00000005037(THBS2),ENSOARG00000002359(SFRP1),ENSOARG00000018324(WNT16),ENSOARG00000011849(),ENSOARG00000013966(AFP),	0.145263	1
GO:0016021	integral component of membrane	cellular_component	7	26	3271	18322	ENSOARG00000000025(ND3),ENSOARG00000000021(ATP8),ENSOARG00000000019(COX2),ENSOARG00000015855(),ENSOARG00000000022(ATP6),ENSOARG00000020472(CLDN1),ENSOARG00000000016(COX1),	0.197986	1
GO:0006810	transport	biological_process	7	26	3284	18322	ENSOARG00000000016(COX1),ENSOARG00000000291(FGB),ENSOARG00000000022(ATP6),ENSOARG00000000019(COX2),ENSOARG00000013966(AFP),ENSOARG00000000021(ATP8),ENSOARG00000002359(SFRP1),	0.201281	1
GO:0008152	metabolic process	biological_process	20	26	9444	18322	ENSOARG00000013966(AFP),ENSOARG00000005798(),ENSOARG00000000021(ATP8),ENSOARG00000016755(),ENSOARG00000007475(ADAMTS18),ENSOARG00000018324(WNT16),ENSOARG00000006373(CLEC16A),ENSOARG00000000019(COX2),ENSOARG00000004644(PM20D1),ENSOARG00000000016(COX1),ENSOARG00000000022(ATP6),ENSOARG00000000291(FGB),ENSOARG00000015855(),ENSOARG00000016955(),ENSOARG00000006503(NT5C3A),ENSOARG00000014382(ANAPC1),ENS…	0.0660685	1
GO:0031224	intrinsic component of membrane	cellular_component	7	26	3319	18322	ENSOARG00000000022(ATP6),ENSOARG00000000019(COX2),ENSOARG00000015855(),ENSOARG00000000016(COX1),ENSOARG00000020472(CLDN1),ENSOARG00000000025(ND3),ENSOARG00000000021(ATP8),	0.210303	1
GO:0032502	developmental process	biological_process	8	26	3794	18322	ENSOARG00000007475(ADAMTS18),ENSOARG00000020472(CLDN1),ENSOARG00000005037(THBS2),ENSOARG00000010405(BMP1),ENSOARG00000011849(),ENSOARG00000018324(WNT16),ENSOARG00000013966(AFP),ENSOARG00000002359(SFRP1),	0.19263	1
GO:0023051	regulation of signaling	biological_process	4	26	1965	18322	ENSOARG00000018324(WNT16),ENSOARG00000002359(SFRP1),ENSOARG00000002307(DLK1),ENSOARG00000000291(FGB),	0.301765	1
GO:0012505	endomembrane system	cellular_component	4	26	2001	18322	ENSOARG00000005037(THBS2),ENSOARG00000006503(NT5C3A),ENSOARG00000006373(CLEC16A),ENSOARG00000000291(FGB),	0.317776	1
GO:0005737	cytoplasm	cellular_component	13	26	6553	18322	ENSOARG00000000022(ATP6),ENSOARG00000000291(FGB),ENSOARG00000006503(NT5C3A),ENSOARG00000003178(C1orf198),ENSOARG00000013966(AFP),ENSOARG00000000021(ATP8),ENSOARG00000006373(CLEC16A),ENSOARG00000000019(COX2),ENSOARG00000000016(COX1),ENSOARG00000005037(THBS2),ENSOARG00000000025(ND3),ENSOARG00000002359(SFRP1),ENSOARG00000018324(WNT16),	0.180314	1
GO:0071704	organic substance metabolic process	biological_process	15	26	7917	18322	ENSOARG00000018324(WNT16),ENSOARG00000002359(SFRP1),ENSOARG00000004027(),ENSOARG00000000016(COX1),ENSOARG00000010405(BMP1),ENSOARG00000006373(CLEC16A),ENSOARG00000013966(AFP),ENSOARG00000000021(ATP8),ENSOARG00000005798(),ENSOARG00000006503(NT5C3A),ENSOARG00000007475(ADAMTS18),ENSOARG00000014382(ANAPC1),ENSOARG00000000022(ATP6),ENSOARG00000000291(FGB),ENSOARG00000015855(),	0.211794	1
GO:0044237	cellular metabolic process	biological_process	13	26	7299	18322	ENSOARG00000013966(AFP),ENSOARG00000005798(),ENSOARG00000000021(ATP8),ENSOARG00000006503(NT5C3A),ENSOARG00000014382(ANAPC1),ENSOARG00000000291(FGB),ENSOARG00000000022(ATP6),ENSOARG00000015855(),ENSOARG00000018324(WNT16),ENSOARG00000002359(SFRP1),ENSOARG00000000016(COX1),ENSOARG00000006373(CLEC16A),ENSOARG00000000019(COX2),	0.326509	1
GO:1901360	organic cyclic compound metabolic process	biological_process	7	26	3961	18322	ENSOARG00000002359(SFRP1),ENSOARG00000005798(),ENSOARG00000000021(ATP8),ENSOARG00000013966(AFP),ENSOARG00000000022(ATP6),ENSOARG00000006503(NT5C3A),ENSOARG00000000016(COX1),	0.411969	1
GO:0006807	nitrogen compound metabolic process	biological_process	8	26	4669	18322	ENSOARG00000000016(COX1),ENSOARG00000002359(SFRP1),ENSOARG00000004027(),ENSOARG00000006503(NT5C3A),ENSOARG00000000022(ATP6),ENSOARG00000015855(),ENSOARG00000005798(),ENSOARG00000000021(ATP8),	0.447703	1
GO:0009893	positive regulation of metabolic process	biological_process	4	26	2344	18322	ENSOARG00000002359(SFRP1),ENSOARG00000018324(WNT16),ENSOARG00000000291(FGB),ENSOARG00000006373(CLEC16A),	0.485117	1
GO:0019538	protein metabolic process	biological_process	7	26	4181	18322	ENSOARG00000014382(ANAPC1),ENSOARG00000007475(ADAMTS18),ENSOARG00000000291(FGB),ENSOARG00000018324(WNT16),ENSOARG00000002359(SFRP1),ENSOARG00000010405(BMP1),ENSOARG00000006373(CLEC16A),	0.494312	1
GO:0006139	nucleobase-containing compound metabolic process	biological_process	6	26	3730	18322	ENSOARG00000000016(COX1),ENSOARG00000006503(NT5C3A),ENSOARG00000000022(ATP6),ENSOARG00000000021(ATP8),ENSOARG00000005798(),ENSOARG00000002359(SFRP1),	0.564199	1
GO:0006464	cellular protein modification process	biological_process	4	26	2555	18322	ENSOARG00000018324(WNT16),ENSOARG00000002359(SFRP1),ENSOARG00000014382(ANAPC1),ENSOARG00000000291(FGB),	0.59761	1
GO:0036211	protein modification process	biological_process	4	26	2555	18322	ENSOARG00000000291(FGB),ENSOARG00000014382(ANAPC1),ENSOARG00000002359(SFRP1),ENSOARG00000018324(WNT16),	0.59761	1
GO:0046483	heterocycle metabolic process	biological_process	6	26	3834	18322	ENSOARG00000000016(COX1),ENSOARG00000006503(NT5C3A),ENSOARG00000000022(ATP6),ENSOARG00000000021(ATP8),ENSOARG00000005798(),ENSOARG00000002359(SFRP1),	0.609905	1
GO:0006725	cellular aromatic compound metabolic process	biological_process	6	26	3850	18322	ENSOARG00000000022(ATP6),ENSOARG00000006503(NT5C3A),ENSOARG00000000016(COX1),ENSOARG00000002359(SFRP1),ENSOARG00000005798(),ENSOARG00000000021(ATP8),	0.617003	1
GO:0016020	membrane	cellular_component	10	26	6425	18322	ENSOARG00000000019(COX2),ENSOARG00000006373(CLEC16A),ENSOARG00000020472(CLDN1),ENSOARG00000000016(COX1),ENSOARG00000000025(ND3),ENSOARG00000015855(),ENSOARG00000000022(ATP6),ENSOARG00000000291(FGB),ENSOARG00000016955(),ENSOARG00000000021(ATP8),	0.616544	1
GO:0016043	cellular component organization	biological_process	6	26	3887	18322	ENSOARG00000020472(CLDN1),ENSOARG00000006373(CLEC16A),ENSOARG00000000291(FGB),ENSOARG00000011849(),ENSOARG00000018324(WNT16),ENSOARG00000002359(SFRP1),	0.633477	1
GO:0009987	cellular process	biological_process	19	26	12334	18322	ENSOARG00000020472(CLDN1),ENSOARG00000002307(DLK1),ENSOARG00000002359(SFRP1),ENSOARG00000006503(NT5C3A),ENSOARG00000014382(ANAPC1),ENSOARG00000000022(ATP6),ENSOARG00000000291(FGB),ENSOARG00000015855(),ENSOARG00000004644(PM20D1),ENSOARG00000000016(COX1),ENSOARG00000006373(CLEC16A),ENSOARG00000000019(COX2),ENSOARG00000018324(WNT16),ENSOARG00000016755(),ENSOARG00000007475(ADAMTS18),ENSOARG0000001184…	0.611814	1
GO:0005622	intracellular	cellular_component	15	26	9903	18322	ENSOARG00000018324(WNT16),ENSOARG00000000019(COX2),ENSOARG00000006373(CLEC16A),ENSOARG00000005037(THBS2),ENSOARG00000000016(COX1),ENSOARG00000000021(ATP8),ENSOARG00000013966(AFP),ENSOARG00000003178(C1orf198),ENSOARG00000016755(),ENSOARG00000002359(SFRP1),ENSOARG00000000025(ND3),ENSOARG00000000291(FGB),ENSOARG00000000022(ATP6),ENSOARG00000014382(ANAPC1),ENSOARG00000006503(NT5C3A),	0.672189	1
GO:0043412	macromolecule modification	biological_process	4	26	2662	18322	ENSOARG00000014382(ANAPC1),ENSOARG00000000291(FGB),ENSOARG00000018324(WNT16),ENSOARG00000002359(SFRP1),	0.656197	1
GO:0043227	membrane-bounded organelle	cellular_component	12	26	8242	18322	ENSOARG00000006503(NT5C3A),ENSOARG00000014382(ANAPC1),ENSOARG00000000022(ATP6),ENSOARG00000000291(FGB),ENSOARG00000000025(ND3),ENSOARG00000002359(SFRP1),ENSOARG00000000021(ATP8),ENSOARG00000004644(PM20D1),ENSOARG00000000016(COX1),ENSOARG00000005037(THBS2),ENSOARG00000006373(CLEC16A),ENSOARG00000000019(COX2),	0.77897	1
GO:0044267	cellular protein metabolic process	biological_process	5	26	3498	18322	ENSOARG00000000291(FGB),ENSOARG00000006373(CLEC16A),ENSOARG00000014382(ANAPC1),ENSOARG00000002359(SFRP1),ENSOARG00000018324(WNT16),	0.755906	1
GO:0071560	cellular response to transforming growth factor beta stimulus	biological_process	1	26	132	18322	ENSOARG00000002359(SFRP1),	1	1
GO:0007043	cell-cell junction assembly	biological_process	1	26	59	18322	ENSOARG00000020472(CLDN1),	1	1
GO:0030141	secretory granule	cellular_component	2	26	153	18322	ENSOARG00000000291(FGB),ENSOARG00000005037(THBS2),	1	1
GO:0030316	osteoclast differentiation	biological_process	1	26	65	18322	ENSOARG00000002359(SFRP1),	1	1
GO:0040013	negative regulation of locomotion	biological_process	1	26	183	18322	ENSOARG00000002359(SFRP1),	1	1
GO:0007596	blood coagulation	biological_process	2	26	127	18322	ENSOARG00000000291(FGB),ENSOARG00000007475(ADAMTS18),	1	1
GO:0048144	fibroblast proliferation	biological_process	1	26	57	18322	ENSOARG00000002359(SFRP1),	1	1
GO:0016651	oxidoreductase activity, acting on NAD(P)H	molecular_function	2	26	63	18322	ENSOARG00000000025(ND3),ENSOARG00000005798(),	1	1
GO:0034113	heterotypic cell-cell adhesion	biological_process	1	26	32	18322	ENSOARG00000000291(FGB),	1	1
GO:0060218	hematopoietic stem cell differentiation	biological_process	1	26	11	18322	ENSOARG00000002359(SFRP1),	1	1
GO:0022904	respiratory electron transport chain	biological_process	1	26	43	18322	ENSOARG00000005798(),	1	1
GO:0034097	response to cytokine	biological_process	1	26	337	18322	ENSOARG00000002359(SFRP1),	1	1
GO:0004129	cytochrome-c oxidase activity	molecular_function	2	26	29	18322	ENSOARG00000000019(COX2),ENSOARG00000000016(COX1),	1	1
GO:0008544	epidermis development	biological_process	1	26	186	18322	ENSOARG00000018324(WNT16),	1	1
GO:0003401	axis elongation	biological_process	1	26	26	18322	ENSOARG00000002359(SFRP1),	1	1
GO:0006996	organelle organization	biological_process	1	26	2350	18322	ENSOARG00000006373(CLEC16A),	1	1
GO:0048699	generation of neurons	biological_process	1	26	861	18322	ENSOARG00000002359(SFRP1),	1	1
GO:0060026	convergent extension	biological_process	1	26	11	18322	ENSOARG00000002359(SFRP1),	1	1
GO:0023057	negative regulation of signaling	biological_process	3	26	823	18322	ENSOARG00000002307(DLK1),ENSOARG00000002359(SFRP1),ENSOARG00000000291(FGB),	1	1
GO:0003954	NADH dehydrogenase activity	molecular_function	1	26	24	18322	ENSOARG00000000025(ND3),	1	1
GO:0005102	receptor binding	molecular_function	3	26	966	18322	ENSOARG00000002359(SFRP1),ENSOARG00000018324(WNT16),ENSOARG00000000291(FGB),	1	1
GO:0061458	reproductive system development	biological_process	2	26	306	18322	ENSOARG00000002359(SFRP1),ENSOARG00000013966(AFP),	1	1
GO:0007507	heart development	biological_process	1	26	363	18322	ENSOARG00000018324(WNT16),	1	1
GO:0070372	regulation of ERK1 and ERK2 cascade	biological_process	1	26	154	18322	ENSOARG00000000291(FGB),	1	1
GO:0007417	central nervous system development	biological_process	1	26	545	18322	ENSOARG00000002359(SFRP1),	1	1
GO:0070469	respiratory chain	cellular_component	3	26	71	18322	ENSOARG00000000025(ND3),ENSOARG00000000016(COX1),ENSOARG00000000019(COX2),	1	1
GO:0008625	extrinsic apoptotic signaling pathway via death domain receptors	biological_process	2	26	60	18322	ENSOARG00000000291(FGB),ENSOARG00000002359(SFRP1),	1	1
GO:1902042	negative regulation of extrinsic apoptotic signaling pathway via death domain receptors	biological_process	1	26	19	18322	ENSOARG00000000291(FGB),	1	1
GO:0008015	blood circulation	biological_process	1	26	246	18322	ENSOARG00000000291(FGB),	1	1
GO:0042592	homeostatic process	biological_process	1	26	1039	18322	ENSOARG00000020472(CLDN1),	1	1
GO:0034599	cellular response to oxidative stress	biological_process	1	26	130	18322	ENSOARG00000018324(WNT16),	1	1
GO:0051216	cartilage development	biological_process	1	26	133	18322	ENSOARG00000010405(BMP1),	1	1
GO:0071542	dopaminergic neuron differentiation	biological_process	1	26	22	18322	ENSOARG00000002359(SFRP1),	1	1
GO:0090246	convergent extension involved in somitogenesis	biological_process	1	26	1	18322	ENSOARG00000002359(SFRP1),	1	1
GO:0005938	cell cortex	cellular_component	1	26	135	18322	ENSOARG00000000291(FGB),	1	1
GO:0009890	negative regulation of biosynthetic process	biological_process	1	26	982	18322	ENSOARG00000002359(SFRP1),	1	1
GO:0031669	cellular response to nutrient levels	biological_process	1	26	88	18322	ENSOARG00000002359(SFRP1),	1	1
GO:0072359	circulatory system development	biological_process	2	26	677	18322	ENSOARG00000005037(THBS2),ENSOARG00000018324(WNT16),	1	1
GO:0045184	establishment of protein localization	biological_process	2	26	1233	18322	ENSOARG00000000291(FGB),ENSOARG00000002359(SFRP1),	1	1
GO:0006955	immune response	biological_process	1	26	738	18322	ENSOARG00000000291(FGB),	1	1
GO:1990234	transferase complex	cellular_component	1	26	495	18322	ENSOARG00000014382(ANAPC1),	1	1
GO:0048864	stem cell development	biological_process	2	26	123	18322	ENSOARG00000018324(WNT16),ENSOARG00000002359(SFRP1),	1	1
GO:0030514	negative regulation of BMP signaling pathway	biological_process	1	26	39	18322	ENSOARG00000002359(SFRP1),	1	1
GO:0003007	heart morphogenesis	biological_process	1	26	175	18322	ENSOARG00000018324(WNT16),	1	1
GO:1903146	regulation of mitophagy	biological_process	1	26	33	18322	ENSOARG00000006373(CLEC16A),	1	1
GO:0099503	secretory vesicle	cellular_component	2	26	210	18322	ENSOARG00000005037(THBS2),ENSOARG00000000291(FGB),	1	1
GO:0033561	regulation of water loss via skin	biological_process	1	26	16	18322	ENSOARG00000020472(CLDN1),	1	1
GO:0016817	hydrolase activity, acting on acid anhydrides	molecular_function	3	26	766	18322	ENSOARG00000016755(),ENSOARG00000000022(ATP6),ENSOARG00000000021(ATP8),	1	1
GO:0043067	regulation of programmed cell death	biological_process	2	26	898	18322	ENSOARG00000002359(SFRP1),ENSOARG00000000291(FGB),	1	1
GO:0048037	cofactor binding	molecular_function	1	26	250	18322	ENSOARG00000004027(),	1	1
GO:0009314	response to radiation	biological_process	1	26	260	18322	ENSOARG00000002359(SFRP1),	1	1
GO:0048147	negative regulation of fibroblast proliferation	biological_process	1	26	22	18322	ENSOARG00000002359(SFRP1),	1	1
GO:0006952	defense response	biological_process	2	26	775	18322	ENSOARG00000000291(FGB),ENSOARG00000004644(PM20D1),	1	1
GO:0043407	negative regulation of MAP kinase activity	biological_process	1	26	54	18322	ENSOARG00000002359(SFRP1),	1	1
GO:0008610	lipid biosynthetic process	biological_process	1	26	329	18322	ENSOARG00000015855(),	1	1
GO:0005507	copper ion binding	molecular_function	2	26	47	18322	ENSOARG00000004027(),ENSOARG00000000019(COX2),	1	1
GO:0001666	response to hypoxia	biological_process	1	26	124	18322	ENSOARG00000002359(SFRP1),	1	1
GO:0031091	platelet alpha granule	cellular_component	2	26	15	18322	ENSOARG00000000291(FGB),ENSOARG00000005037(THBS2),	1	1
GO:0061053	somite development	biological_process	1	26	74	18322	ENSOARG00000002359(SFRP1),	1	1
GO:2001236	regulation of extrinsic apoptotic signaling pathway	biological_process	2	26	129	18322	ENSOARG00000002359(SFRP1),ENSOARG00000000291(FGB),	1	1
GO:0060606	tube closure	biological_process	1	26	79	18322	ENSOARG00000002359(SFRP1),	1	1
GO:0030308	negative regulation of cell growth	biological_process	1	26	102	18322	ENSOARG00000002359(SFRP1),	1	1
GO:0050790	regulation of catalytic activity	biological_process	2	26	1310	18322	ENSOARG00000002359(SFRP1),ENSOARG00000016955(),	1	1
GO:0060341	regulation of cellular localization	biological_process	2	26	831	18322	ENSOARG00000002359(SFRP1),ENSOARG00000000291(FGB),	1	1
GO:0030195	negative regulation of blood coagulation	biological_process	2	26	29	18322	ENSOARG00000000291(FGB),ENSOARG00000007475(ADAMTS18),	1	1
GO:0061469	regulation of type B pancreatic cell proliferation	biological_process	1	26	5	18322	ENSOARG00000002359(SFRP1),	1	1
GO:0050819	negative regulation of coagulation	biological_process	2	26	32	18322	ENSOARG00000007475(ADAMTS18),ENSOARG00000000291(FGB),	1	1
GO:0005746	mitochondrial respiratory chain	cellular_component	2	26	50	18322	ENSOARG00000000025(ND3),ENSOARG00000000016(COX1),	1	1
GO:0045596	negative regulation of cell differentiation	biological_process	1	26	420	18322	ENSOARG00000002359(SFRP1),	1	1
GO:0098542	defense response to other organism	biological_process	2	26	341	18322	ENSOARG00000000291(FGB),ENSOARG00000004644(PM20D1),	1	1
GO:0043066	negative regulation of apoptotic process	biological_process	2	26	560	18322	ENSOARG00000000291(FGB),ENSOARG00000002359(SFRP1),	1	1
GO:0051050	positive regulation of transport	biological_process	1	26	588	18322	ENSOARG00000000291(FGB),	1	1
GO:0048598	embryonic morphogenesis	biological_process	1	26	468	18322	ENSOARG00000002359(SFRP1),	1	1
GO:0040012	regulation of locomotion	biological_process	1	26	551	18322	ENSOARG00000002359(SFRP1),	1	1
GO:0072163	mesonephric epithelium development	biological_process	1	26	83	18322	ENSOARG00000002359(SFRP1),	1	1
GO:0016525	negative regulation of angiogenesis	biological_process	1	26	55	18322	ENSOARG00000005037(THBS2),	1	1
GO:0051604	protein maturation	biological_process	1	26	182	18322	ENSOARG00000000291(FGB),	1	1
GO:0002521	leukocyte differentiation	biological_process	1	26	344	18322	ENSOARG00000002359(SFRP1),	1	1
GO:0008270	zinc ion binding	molecular_function	2	26	1045	18322	ENSOARG00000007475(ADAMTS18),ENSOARG00000010405(BMP1),	1	1
GO:0046888	negative regulation of hormone secretion	biological_process	1	26	32	18322	ENSOARG00000002359(SFRP1),	1	1
GO:0048705	skeletal system morphogenesis	biological_process	1	26	185	18322	ENSOARG00000002359(SFRP1),	1	1
GO:0032870	cellular response to hormone stimulus	biological_process	1	26	319	18322	ENSOARG00000002359(SFRP1),	1	1
GO:0051250	negative regulation of lymphocyte activation	biological_process	1	26	91	18322	ENSOARG00000002359(SFRP1),	1	1
GO:0050865	regulation of cell activation	biological_process	2	26	317	18322	ENSOARG00000007475(ADAMTS18),ENSOARG00000002359(SFRP1),	1	1
GO:0001738	morphogenesis of a polarized epithelium	biological_process	1	26	46	18322	ENSOARG00000002359(SFRP1),	1	1
GO:0000151	ubiquitin ligase complex	cellular_component	1	26	159	18322	ENSOARG00000014382(ANAPC1),	1	1
GO:0009991	response to extracellular stimulus	biological_process	2	26	247	18322	ENSOARG00000006373(CLEC16A),ENSOARG00000002359(SFRP1),	1	1
GO:0030510	regulation of BMP signaling pathway	biological_process	1	26	68	18322	ENSOARG00000002359(SFRP1),	1	1
GO:0035150	regulation of tube size	biological_process	1	26	72	18322	ENSOARG00000000291(FGB),	1	1
GO:0035567	non-canonical Wnt signaling pathway	biological_process	1	26	38	18322	ENSOARG00000002359(SFRP1),	1	1
GO:0044088	regulation of vacuole organization	biological_process	1	26	34	18322	ENSOARG00000006373(CLEC16A),	1	1
GO:0016311	dephosphorylation	biological_process	1	26	329	18322	ENSOARG00000006503(NT5C3A),	1	1
GO:0046879	hormone secretion	biological_process	2	26	177	18322	ENSOARG00000002359(SFRP1),ENSOARG00000000291(FGB),	1	1
GO:0030674	protein binding, bridging	molecular_function	1	26	60	18322	ENSOARG00000000291(FGB),	1	1
GO:0046903	secretion	biological_process	2	26	613	18322	ENSOARG00000000291(FGB),ENSOARG00000002359(SFRP1),	1	1
GO:0022602	ovulation cycle process	biological_process	1	26	53	18322	ENSOARG00000013966(AFP),	1	1
GO:0007568	aging	biological_process	1	26	98	18322	ENSOARG00000018324(WNT16),	1	1
GO:0030521	androgen receptor signaling pathway	biological_process	1	26	37	18322	ENSOARG00000002359(SFRP1),	1	1
GO:0010468	regulation of gene expression	biological_process	2	26	2720	18322	ENSOARG00000018324(WNT16),ENSOARG00000002359(SFRP1),	1	1
GO:0006119	oxidative phosphorylation	biological_process	2	26	41	18322	ENSOARG00000005798(),ENSOARG00000000016(COX1),	1	1
GO:0005923	bicellular tight junction	cellular_component	1	26	73	18322	ENSOARG00000020472(CLDN1),	1	1
GO:0072562	blood microparticle	cellular_component	1	26	73	18322	ENSOARG00000000291(FGB),	1	1
GO:0060071	Wnt signaling pathway, planar cell polarity pathway	biological_process	1	26	29	18322	ENSOARG00000002359(SFRP1),	1	1
GO:0051223	regulation of protein transport	biological_process	2	26	492	18322	ENSOARG00000002359(SFRP1),ENSOARG00000000291(FGB),	1	1
GO:0002762	negative regulation of myeloid leukocyte differentiation	biological_process	1	26	24	18322	ENSOARG00000002359(SFRP1),	1	1
GO:0042698	ovulation cycle	biological_process	1	26	55	18322	ENSOARG00000013966(AFP),	1	1
GO:0048878	chemical homeostasis	biological_process	1	26	600	18322	ENSOARG00000020472(CLDN1),	1	1
GO:0014070	response to organic cyclic compound	biological_process	1	26	405	18322	ENSOARG00000002359(SFRP1),	1	1
GO:0043009	chordate embryonic development	biological_process	1	26	495	18322	ENSOARG00000002359(SFRP1),	1	1
GO:0001542	ovulation from ovarian follicle	biological_process	1	26	6	18322	ENSOARG00000013966(AFP),	1	1
GO:0051048	negative regulation of secretion	biological_process	1	26	113	18322	ENSOARG00000002359(SFRP1),	1	1
GO:0060512	prostate gland morphogenesis	biological_process	1	26	25	18322	ENSOARG00000002359(SFRP1),	1	1
GO:0050730	regulation of peptidyl-tyrosine phosphorylation	biological_process	1	26	148	18322	ENSOARG00000002359(SFRP1),	1	1
GO:0030154	cell differentiation	biological_process	2	26	2378	18322	ENSOARG00000002359(SFRP1),ENSOARG00000018324(WNT16),	1	1
GO:0048729	tissue morphogenesis	biological_process	1	26	491	18322	ENSOARG00000002359(SFRP1),	1	1
GO:0033177	proton-transporting two-sector ATPase complex, proton-transporting domain	cellular_component	2	26	23	18322	ENSOARG00000000021(ATP8),ENSOARG00000000022(ATP6),	1	1
GO:1903147	negative regulation of mitophagy	biological_process	1	26	5	18322	ENSOARG00000006373(CLEC16A),	1	1
GO:0009152	purine ribonucleotide biosynthetic process	biological_process	2	26	150	18322	ENSOARG00000000021(ATP8),ENSOARG00000000022(ATP6),	1	1
GO:0003402	planar cell polarity pathway involved in axis elongation	biological_process	1	26	5	18322	ENSOARG00000002359(SFRP1),	1	1
GO:0060485	mesenchyme development	biological_process	2	26	163	18322	ENSOARG00000018324(WNT16),ENSOARG00000002359(SFRP1),	1	1
GO:0001558	regulation of cell growth	biological_process	1	26	215	18322	ENSOARG00000002359(SFRP1),	1	1
GO:0050864	regulation of B cell activation	biological_process	1	26	80	18322	ENSOARG00000002359(SFRP1),	1	1
GO:0003774	motor activity	molecular_function	1	26	115	18322	ENSOARG00000016755(),	1	1
GO:0045598	regulation of fat cell differentiation	biological_process	1	26	84	18322	ENSOARG00000002359(SFRP1),	1	1
GO:0048771	tissue remodeling	biological_process	2	26	103	18322	ENSOARG00000002359(SFRP1),ENSOARG00000018324(WNT16),	1	1
GO:0045670	regulation of osteoclast differentiation	biological_process	1	26	44	18322	ENSOARG00000002359(SFRP1),	1	1
GO:0030307	positive regulation of cell growth	biological_process	1	26	90	18322	ENSOARG00000002359(SFRP1),	1	1
GO:2000270	negative regulation of fibroblast apoptotic process	biological_process	1	26	7	18322	ENSOARG00000002359(SFRP1),	1	1
GO:0042177	negative regulation of protein catabolic process	biological_process	1	26	93	18322	ENSOARG00000006373(CLEC16A),	1	1
GO:1903507	negative regulation of nucleic acid-templated transcription	biological_process	1	26	791	18322	ENSOARG00000002359(SFRP1),	1	1
GO:0050680	negative regulation of epithelial cell proliferation	biological_process	1	26	91	18322	ENSOARG00000002359(SFRP1),	1	1
GO:0005680	anaphase-promoting complex	cellular_component	1	26	21	18322	ENSOARG00000014382(ANAPC1),	1	1
GO:0007517	muscle organ development	biological_process	1	26	224	18322	ENSOARG00000011849(),	1	1
GO:0005875	microtubule associated complex	cellular_component	1	26	115	18322	ENSOARG00000016755(),	1	1
GO:0071305	cellular response to vitamin D	biological_process	1	26	8	18322	ENSOARG00000002359(SFRP1),	1	1
GO:0046390	ribose phosphate biosynthetic process	biological_process	2	26	158	18322	ENSOARG00000000021(ATP8),ENSOARG00000000022(ATP6),	1	1
GO:0005856	cytoskeleton	cellular_component	1	26	1300	18322	ENSOARG00000016755(),	1	1
GO:0070371	ERK1 and ERK2 cascade	biological_process	1	26	162	18322	ENSOARG00000000291(FGB),	1	1
GO:0006469	negative regulation of protein kinase activity	biological_process	1	26	138	18322	ENSOARG00000002359(SFRP1),	1	1
GO:1904956	regulation of midbrain dopaminergic neuron differentiation	biological_process	1	26	3	18322	ENSOARG00000002359(SFRP1),	1	1
GO:0008234	cysteine-type peptidase activity	molecular_function	1	26	140	18322	ENSOARG00000002359(SFRP1),	1	1
GO:0030163	protein catabolic process	biological_process	1	26	561	18322	ENSOARG00000006373(CLEC16A),	1	1
GO:0007519	skeletal muscle tissue development	biological_process	1	26	125	18322	ENSOARG00000011849(),	1	1
GO:0005747	mitochondrial respiratory chain complex I	cellular_component	1	26	36	18322	ENSOARG00000000025(ND3),	1	1
GO:0030522	intracellular receptor signaling pathway	biological_process	1	26	168	18322	ENSOARG00000002359(SFRP1),	1	1
GO:0010544	negative regulation of platelet activation	biological_process	1	26	11	18322	ENSOARG00000007475(ADAMTS18),	1	1
GO:0050793	regulation of developmental process	biological_process	3	26	1584	18322	ENSOARG00000002359(SFRP1),ENSOARG00000010405(BMP1),ENSOARG00000005037(THBS2),	1	1
GO:0010564	regulation of cell cycle process	biological_process	1	26	346	18322	ENSOARG00000002359(SFRP1),	1	1
GO:0048870	cell motility	biological_process	1	26	913	18322	ENSOARG00000002359(SFRP1),	1	1
GO:1901525	negative regulation of macromitophagy	biological_process	1	26	3	18322	ENSOARG00000006373(CLEC16A),	1	1
GO:0061036	positive regulation of cartilage development	biological_process	1	26	21	18322	ENSOARG00000010405(BMP1),	1	1
GO:0060740	prostate gland epithelium morphogenesis	biological_process	1	26	24	18322	ENSOARG00000002359(SFRP1),	1	1
GO:0014031	mesenchymal cell development	biological_process	2	26	120	18322	ENSOARG00000002359(SFRP1),ENSOARG00000018324(WNT16),	1	1
GO:0050869	negative regulation of B cell activation	biological_process	1	26	24	18322	ENSOARG00000002359(SFRP1),	1	1
GO:0031638	zymogen activation	biological_process	1	26	74	18322	ENSOARG00000000291(FGB),	1	1
GO:0071481	cellular response to X-ray	biological_process	1	26	4	18322	ENSOARG00000002359(SFRP1),	1	1
GO:0031670	cellular response to nutrient	biological_process	1	26	14	18322	ENSOARG00000002359(SFRP1),	1	1
GO:0007369	gastrulation	biological_process	1	26	133	18322	ENSOARG00000002359(SFRP1),	1	1
GO:0022900	electron transport chain	biological_process	2	26	49	18322	ENSOARG00000005798(),ENSOARG00000000019(COX2),	1	1
GO:2000095	regulation of Wnt signaling pathway, planar cell polarity pathway	biological_process	1	26	8	18322	ENSOARG00000002359(SFRP1),	1	1
GO:0030183	B cell differentiation	biological_process	1	26	69	18322	ENSOARG00000002359(SFRP1),	1	1
GO:0032270	positive regulation of cellular protein metabolic process	biological_process	2	26	861	18322	ENSOARG00000018324(WNT16),ENSOARG00000000291(FGB),	1	1
GO:0016818	hydrolase activity, acting on acid anhydrides, in phosphorus-containing anhydrides	molecular_function	3	26	759	18322	ENSOARG00000000021(ATP8),ENSOARG00000016755(),ENSOARG00000000022(ATP6),	1	1
GO:0010975	regulation of neuron projection development	biological_process	1	26	241	18322	ENSOARG00000002359(SFRP1),	1	1
GO:0030097	hemopoiesis	biological_process	1	26	549	18322	ENSOARG00000002359(SFRP1),	1	1
GO:0060765	regulation of androgen receptor signaling pathway	biological_process	1	26	20	18322	ENSOARG00000002359(SFRP1),	1	1
GO:0009308	amine metabolic process	biological_process	1	26	83	18322	ENSOARG00000004027(),	1	1
GO:0009056	catabolic process	biological_process	1	26	1289	18322	ENSOARG00000006373(CLEC16A),	1	1
GO:0090399	replicative senescence	biological_process	1	26	8	18322	ENSOARG00000018324(WNT16),	1	1
GO:0071383	cellular response to steroid hormone stimulus	biological_process	1	26	161	18322	ENSOARG00000002359(SFRP1),	1	1
GO:0051603	proteolysis involved in cellular protein catabolic process	biological_process	1	26	435	18322	ENSOARG00000006373(CLEC16A),	1	1
GO:0071504	cellular response to heparin	biological_process	1	26	3	18322	ENSOARG00000002359(SFRP1),	1	1
GO:0051130	positive regulation of cellular component organization	biological_process	1	26	817	18322	ENSOARG00000006373(CLEC16A),	1	1
GO:0055123	digestive system development	biological_process	1	26	100	18322	ENSOARG00000002359(SFRP1),	1	1
GO:0008285	negative regulation of cell proliferation	biological_process	1	26	397	18322	ENSOARG00000002359(SFRP1),	1	1
GO:0022604	regulation of cell morphogenesis	biological_process	1	26	347	18322	ENSOARG00000002359(SFRP1),	1	1
GO:0048608	reproductive structure development	biological_process	2	26	302	18322	ENSOARG00000002359(SFRP1),ENSOARG00000013966(AFP),	1	1
GO:0046649	lymphocyte activation	biological_process	1	26	420	18322	ENSOARG00000002359(SFRP1),	1	1
GO:0006511	ubiquitin-dependent protein catabolic process	biological_process	1	26	369	18322	ENSOARG00000006373(CLEC16A),	1	1
GO:0035556	intracellular signal transduction	biological_process	3	26	1743	18322	ENSOARG00000000291(FGB),ENSOARG00000002359(SFRP1),ENSOARG00000018324(WNT16),	1	1
GO:0009986	cell surface	cellular_component	2	26	480	18322	ENSOARG00000000291(FGB),ENSOARG00000002359(SFRP1),	1	1
GO:0007292	female gamete generation	biological_process	1	26	73	18322	ENSOARG00000013966(AFP),	1	1
GO:0000165	MAPK cascade	biological_process	3	26	472	18322	ENSOARG00000000291(FGB),ENSOARG00000018324(WNT16),ENSOARG00000002359(SFRP1),	1	1
GO:0060560	developmental growth involved in morphogenesis	biological_process	1	26	138	18322	ENSOARG00000002359(SFRP1),	1	1
GO:0050688	regulation of defense response to virus	biological_process	1	26	118	18322	ENSOARG00000004644(PM20D1),	1	1
GO:0015002	heme-copper terminal oxidase activity	molecular_function	2	26	29	18322	ENSOARG00000000016(COX1),ENSOARG00000000019(COX2),	1	1
GO:0030104	water homeostasis	biological_process	1	26	33	18322	ENSOARG00000020472(CLDN1),	1	1
GO:0031098	stress-activated protein kinase signaling cascade	biological_process	2	26	165	18322	ENSOARG00000002359(SFRP1),ENSOARG00000018324(WNT16),	1	1
GO:1901098	positive regulation of autophagosome maturation	biological_process	1	26	3	18322	ENSOARG00000006373(CLEC16A),	1	1
GO:0008584	male gonad development	biological_process	1	26	84	18322	ENSOARG00000002359(SFRP1),	1	1
GO:0045333	cellular respiration	biological_process	2	26	87	18322	ENSOARG00000000016(COX1),ENSOARG00000005798(),	1	1
GO:0006351	transcription, DNA-templated	biological_process	1	26	2350	18322	ENSOARG00000002359(SFRP1),	1	1
GO:0030054	cell junction	cellular_component	1	26	666	18322	ENSOARG00000020472(CLDN1),	1	1
GO:0006091	generation of precursor metabolites and energy	biological_process	3	26	202	18322	ENSOARG00000005798(),ENSOARG00000000016(COX1),ENSOARG00000000019(COX2),	1	1
GO:0007548	sex differentiation	biological_process	2	26	173	18322	ENSOARG00000013966(AFP),ENSOARG00000002359(SFRP1),	1	1
GO:0051270	regulation of cellular component movement	biological_process	1	26	544	18322	ENSOARG00000002359(SFRP1),	1	1
GO:0051174	regulation of phosphorus metabolic process	biological_process	3	26	1102	18322	ENSOARG00000002359(SFRP1),ENSOARG00000000291(FGB),ENSOARG00000018324(WNT16),	1	1
GO:0030286	dynein complex	cellular_component	1	26	30	18322	ENSOARG00000016755(),	1	1
GO:0071363	cellular response to growth factor stimulus	biological_process	1	26	377	18322	ENSOARG00000002359(SFRP1),	1	1
GO:0051291	protein heterooligomerization	biological_process	1	26	29	18322	ENSOARG00000020472(CLDN1),	1	1
GO:0045785	positive regulation of cell adhesion	biological_process	1	26	261	18322	ENSOARG00000000291(FGB),	1	1
GO:2000271	positive regulation of fibroblast apoptotic process	biological_process	1	26	6	18322	ENSOARG00000002359(SFRP1),	1	1
GO:0009913	epidermal cell differentiation	biological_process	1	26	112	18322	ENSOARG00000018324(WNT16),	1	1
GO:0008202	steroid metabolic process	biological_process	1	26	148	18322	ENSOARG00000013966(AFP),	1	1
GO:0051271	negative regulation of cellular component movement	biological_process	1	26	173	18322	ENSOARG00000002359(SFRP1),	1	1
GO:0045263	proton-transporting ATP synthase complex, coupling factor F(o)	cellular_component	2	26	12	18322	ENSOARG00000000021(ATP8),ENSOARG00000000022(ATP6),	1	1
GO:0010508	positive regulation of autophagy	biological_process	1	26	66	18322	ENSOARG00000006373(CLEC16A),	1	1
GO:0042113	B cell activation	biological_process	1	26	151	18322	ENSOARG00000002359(SFRP1),	1	1
GO:0006643	membrane lipid metabolic process	biological_process	1	26	101	18322	ENSOARG00000015855(),	1	1
GO:0000904	cell morphogenesis involved in differentiation	biological_process	2	26	508	18322	ENSOARG00000002359(SFRP1),ENSOARG00000018324(WNT16),	1	1
GO:0071503	response to heparin	biological_process	1	26	4	18322	ENSOARG00000002359(SFRP1),	1	1
GO:0051607	defense response to virus	biological_process	1	26	198	18322	ENSOARG00000004644(PM20D1),	1	1
GO:1903706	regulation of hemopoiesis	biological_process	1	26	230	18322	ENSOARG00000002359(SFRP1),	1	1
GO:0045668	negative regulation of osteoblast differentiation	biological_process	1	26	34	18322	ENSOARG00000002359(SFRP1),	1	1
GO:0016791	phosphatase activity	molecular_function	1	26	225	18322	ENSOARG00000006503(NT5C3A),	1	1
GO:0042284	sphingolipid delta-4 desaturase activity	molecular_function	1	26	3	18322	ENSOARG00000015855(),	1	1
GO:0045921	positive regulation of exocytosis	biological_process	1	26	60	18322	ENSOARG00000000291(FGB),	1	1
GO:0060070	canonical Wnt signaling pathway	biological_process	1	26	183	18322	ENSOARG00000002359(SFRP1),	1	1
GO:0008253	5'-nucleotidase activity	molecular_function	1	26	10	18322	ENSOARG00000006503(NT5C3A),	1	1
GO:0048468	cell development	biological_process	2	26	1348	18322	ENSOARG00000002359(SFRP1),ENSOARG00000018324(WNT16),	1	1
GO:0050880	regulation of blood vessel size	biological_process	1	26	71	18322	ENSOARG00000000291(FGB),	1	1
GO:0001932	regulation of protein phosphorylation	biological_process	3	26	861	18322	ENSOARG00000000291(FGB),ENSOARG00000018324(WNT16),ENSOARG00000002359(SFRP1),	1	1
GO:0032940	secretion by cell	biological_process	2	26	544	18322	ENSOARG00000000291(FGB),ENSOARG00000002359(SFRP1),	1	1
GO:0051222	positive regulation of protein transport	biological_process	1	26	305	18322	ENSOARG00000000291(FGB),	1	1
GO:0006461	protein complex assembly	biological_process	2	26	826	18322	ENSOARG00000020472(CLDN1),ENSOARG00000000291(FGB),	1	1
GO:0042773	ATP synthesis coupled electron transport	biological_process	1	26	26	18322	ENSOARG00000005798(),	1	1
GO:0030336	negative regulation of cell migration	biological_process	1	26	155	18322	ENSOARG00000002359(SFRP1),	1	1
GO:0033993	response to lipid	biological_process	1	26	429	18322	ENSOARG00000002359(SFRP1),	1	1
GO:0034116	positive regulation of heterotypic cell-cell adhesion	biological_process	1	26	9	18322	ENSOARG00000000291(FGB),	1	1
GO:0005539	glycosaminoglycan binding	molecular_function	2	26	117	18322	ENSOARG00000005037(THBS2),ENSOARG00000002359(SFRP1),	1	1
GO:0048863	stem cell differentiation	biological_process	2	26	201	18322	ENSOARG00000018324(WNT16),ENSOARG00000002359(SFRP1),	1	1
GO:0019730	antimicrobial humoral response	biological_process	1	26	22	18322	ENSOARG00000000291(FGB),	1	1
GO:0046328	regulation of JNK cascade	biological_process	2	26	123	18322	ENSOARG00000002359(SFRP1),ENSOARG00000018324(WNT16),	1	1
GO:0071398	cellular response to fatty acid	biological_process	1	26	25	18322	ENSOARG00000002359(SFRP1),	1	1
GO:0007254	JNK cascade	biological_process	2	26	133	18322	ENSOARG00000018324(WNT16),ENSOARG00000002359(SFRP1),	1	1
GO:0042327	positive regulation of phosphorylation	biological_process	2	26	581	18322	ENSOARG00000000291(FGB),ENSOARG00000018324(WNT16),	1	1
GO:0030148	sphingolipid biosynthetic process	biological_process	1	26	42	18322	ENSOARG00000015855(),	1	1
GO:0090276	regulation of peptide hormone secretion	biological_process	2	26	101	18322	ENSOARG00000002359(SFRP1),ENSOARG00000000291(FGB),	1	1
GO:0016788	hydrolase activity, acting on ester bonds	molecular_function	1	26	621	18322	ENSOARG00000006503(NT5C3A),	1	1
GO:0005886	plasma membrane	cellular_component	2	26	2659	18322	ENSOARG00000000291(FGB),ENSOARG00000020472(CLDN1),	1	1
GO:0009156	ribonucleoside monophosphate biosynthetic process	biological_process	2	26	55	18322	ENSOARG00000000021(ATP8),ENSOARG00000000022(ATP6),	1	1
GO:0071478	cellular response to radiation	biological_process	1	26	86	18322	ENSOARG00000002359(SFRP1),	1	1
GO:0005773	vacuole	cellular_component	1	26	300	18322	ENSOARG00000006373(CLEC16A),	1	1
GO:0048869	cellular developmental process	biological_process	2	26	2662	18322	ENSOARG00000002359(SFRP1),ENSOARG00000018324(WNT16),	1	1
GO:0010038	response to metal ion	biological_process	1	26	110	18322	ENSOARG00000000291(FGB),	1	1
GO:0009952	anterior/posterior pattern specification	biological_process	1	26	174	18322	ENSOARG00000002359(SFRP1),	1	1
GO:0045907	positive regulation of vasoconstriction	biological_process	1	26	8	18322	ENSOARG00000000291(FGB),	1	1
GO:0009306	protein secretion	biological_process	2	26	297	18322	ENSOARG00000000291(FGB),ENSOARG00000002359(SFRP1),	1	1
GO:0071773	cellular response to BMP stimulus	biological_process	1	26	113	18322	ENSOARG00000002359(SFRP1),	1	1
GO:0016477	cell migration	biological_process	1	26	843	18322	ENSOARG00000002359(SFRP1),	1	1
GO:2000051	negative regulation of non-canonical Wnt signaling pathway	biological_process	1	26	4	18322	ENSOARG00000002359(SFRP1),	1	1
GO:0045620	negative regulation of lymphocyte differentiation	biological_process	1	26	30	18322	ENSOARG00000002359(SFRP1),	1	1
GO:0022008	neurogenesis	biological_process	1	26	929	18322	ENSOARG00000002359(SFRP1),	1	1
GO:0010629	negative regulation of gene expression	biological_process	1	26	977	18322	ENSOARG00000002359(SFRP1),	1	1
GO:0045638	negative regulation of myeloid cell differentiation	biological_process	1	26	44	18322	ENSOARG00000002359(SFRP1),	1	1
GO:0001568	blood vessel development	biological_process	1	26	427	18322	ENSOARG00000005037(THBS2),	1	1
GO:0048609	multicellular organismal reproductive process	biological_process	1	26	405	18322	ENSOARG00000013966(AFP),	1	1
GO:0010821	regulation of mitochondrion organization	biological_process	1	26	147	18322	ENSOARG00000006373(CLEC16A),	1	1
GO:0050839	cell adhesion molecule binding	molecular_function	1	26	112	18322	ENSOARG00000000291(FGB),	1	1
GO:0098742	cell-cell adhesion via plasma-membrane adhesion molecules	biological_process	1	26	122	18322	ENSOARG00000020472(CLDN1),	1	1
GO:0043207	response to external biotic stimulus	biological_process	2	26	522	18322	ENSOARG00000000291(FGB),ENSOARG00000004644(PM20D1),	1	1
GO:0030901	midbrain development	biological_process	1	26	64	18322	ENSOARG00000002359(SFRP1),	1	1
GO:0048646	anatomical structure formation involved in morphogenesis	biological_process	2	26	885	18322	ENSOARG00000002359(SFRP1),ENSOARG00000005037(THBS2),	1	1
GO:0040011	locomotion	biological_process	1	26	1054	18322	ENSOARG00000002359(SFRP1),	1	1
GO:0016242	negative regulation of macroautophagy	biological_process	1	26	22	18322	ENSOARG00000006373(CLEC16A),	1	1
GO:0003002	regionalization	biological_process	1	26	276	18322	ENSOARG00000002359(SFRP1),	1	1
GO:0034109	homotypic cell-cell adhesion	biological_process	2	26	243	18322	ENSOARG00000007475(ADAMTS18),ENSOARG00000000291(FGB),	1	1
GO:0050709	negative regulation of protein secretion	biological_process	1	26	76	18322	ENSOARG00000002359(SFRP1),	1	1
GO:0042594	response to starvation	biological_process	1	26	81	18322	ENSOARG00000002359(SFRP1),	1	1
GO:0008144	drug binding	molecular_function	1	26	33	18322	ENSOARG00000002359(SFRP1),	1	1
GO:0045765	regulation of angiogenesis	biological_process	1	26	148	18322	ENSOARG00000005037(THBS2),	1	1
GO:0060442	branching involved in prostate gland morphogenesis	biological_process	1	26	11	18322	ENSOARG00000002359(SFRP1),	1	1
GO:0033554	cellular response to stress	biological_process	3	26	1222	18322	ENSOARG00000002359(SFRP1),ENSOARG00000006373(CLEC16A),ENSOARG00000018324(WNT16),	1	1
GO:0007167	enzyme linked receptor protein signaling pathway	biological_process	2	26	560	18322	ENSOARG00000013966(AFP),ENSOARG00000002359(SFRP1),	1	1
GO:0048545	response to steroid hormone	biological_process	1	26	201	18322	ENSOARG00000002359(SFRP1),	1	1
GO:0070201	regulation of establishment of protein localization	biological_process	2	26	537	18322	ENSOARG00000000291(FGB),ENSOARG00000002359(SFRP1),	1	1
GO:0000323	lytic vacuole	cellular_component	1	26	249	18322	ENSOARG00000006373(CLEC16A),	1	1
GO:0006468	protein phosphorylation	biological_process	3	26	1311	18322	ENSOARG00000018324(WNT16),ENSOARG00000000291(FGB),ENSOARG00000002359(SFRP1),	1	1
GO:0008589	regulation of smoothened signaling pathway	biological_process	1	26	51	18322	ENSOARG00000002359(SFRP1),	1	1
GO:0005911	cell-cell junction	cellular_component	1	26	274	18322	ENSOARG00000020472(CLDN1),	1	1
GO:0010243	response to organonitrogen compound	biological_process	1	26	313	18322	ENSOARG00000002359(SFRP1),	1	1
GO:0008585	female gonad development	biological_process	2	26	66	18322	ENSOARG00000013966(AFP),ENSOARG00000002359(SFRP1),	1	1
GO:0050792	regulation of viral process	biological_process	1	26	112	18322	ENSOARG00000004644(PM20D1),	1	1
GO:0009897	external side of plasma membrane	cellular_component	1	26	166	18322	ENSOARG00000000291(FGB),	1	1
GO:0007423	sensory organ development	biological_process	1	26	403	18322	ENSOARG00000007475(ADAMTS18),	1	1
GO:0008104	protein localization	biological_process	2	26	1609	18322	ENSOARG00000000291(FGB),ENSOARG00000002359(SFRP1),	1	1
GO:0090400	stress-induced premature senescence	biological_process	1	26	6	18322	ENSOARG00000018324(WNT16),	1	1
GO:0035239	tube morphogenesis	biological_process	1	26	295	18322	ENSOARG00000002359(SFRP1),	1	1
GO:0031344	regulation of cell projection organization	biological_process	1	26	332	18322	ENSOARG00000002359(SFRP1),	1	1
GO:0060028	convergent extension involved in axis elongation	biological_process	1	26	6	18322	ENSOARG00000002359(SFRP1),	1	1
GO:0005783	endoplasmic reticulum	cellular_component	1	26	741	18322	ENSOARG00000006503(NT5C3A),	1	1
GO:0000209	protein polyubiquitination	biological_process	1	26	114	18322	ENSOARG00000014382(ANAPC1),	1	1
GO:0016070	RNA metabolic process	biological_process	1	26	2881	18322	ENSOARG00000002359(SFRP1),	1	1
GO:0061448	connective tissue development	biological_process	1	26	169	18322	ENSOARG00000010405(BMP1),	1	1
GO:0006357	regulation of transcription from RNA polymerase II promoter	biological_process	1	26	1233	18322	ENSOARG00000002359(SFRP1),	1	1
GO:0005577	fibrinogen complex	cellular_component	1	26	7	18322	ENSOARG00000000291(FGB),	1	1
GO:0033689	negative regulation of osteoblast proliferation	biological_process	1	26	6	18322	ENSOARG00000002359(SFRP1),	1	1
GO:0010817	regulation of hormone levels	biological_process	3	26	271	18322	ENSOARG00000013966(AFP),ENSOARG00000000291(FGB),ENSOARG00000002359(SFRP1),	1	1
GO:0051047	positive regulation of secretion	biological_process	1	26	210	18322	ENSOARG00000000291(FGB),	1	1
GO:0004222	metalloendopeptidase activity	molecular_function	2	26	116	18322	ENSOARG00000007475(ADAMTS18),ENSOARG00000010405(BMP1),	1	1
GO:0097159	organic cyclic compound binding	molecular_function	2	26	5067	18322	ENSOARG00000006503(NT5C3A),ENSOARG00000000016(COX1),	1	1
GO:1903008	organelle disassembly	biological_process	1	26	166	18322	ENSOARG00000006373(CLEC16A),	1	1
GO:0001822	kidney development	biological_process	1	26	198	18322	ENSOARG00000002359(SFRP1),	1	1
GO:0007018	microtubule-based movement	biological_process	1	26	165	18322	ENSOARG00000016755(),	1	1
GO:0060538	skeletal muscle organ development	biological_process	1	26	131	18322	ENSOARG00000011849(),	1	1
GO:0018108	peptidyl-tyrosine phosphorylation	biological_process	1	26	234	18322	ENSOARG00000002359(SFRP1),	1	1
GO:0050767	regulation of neurogenesis	biological_process	1	26	427	18322	ENSOARG00000002359(SFRP1),	1	1
GO:0033688	regulation of osteoblast proliferation	biological_process	1	26	19	18322	ENSOARG00000002359(SFRP1),	1	1
GO:0036294	cellular response to decreased oxygen levels	biological_process	1	26	61	18322	ENSOARG00000002359(SFRP1),	1	1
GO:0046676	negative regulation of insulin secretion	biological_process	1	26	20	18322	ENSOARG00000002359(SFRP1),	1	1
GO:0097305	response to alcohol	biological_process	1	26	92	18322	ENSOARG00000002359(SFRP1),	1	1
GO:1902531	regulation of intracellular signal transduction	biological_process	3	26	1042	18322	ENSOARG00000002359(SFRP1),ENSOARG00000000291(FGB),ENSOARG00000018324(WNT16),	1	1
GO:0017157	regulation of exocytosis	biological_process	1	26	108	18322	ENSOARG00000000291(FGB),	1	1
GO:1902532	negative regulation of intracellular signal transduction	biological_process	1	26	314	18322	ENSOARG00000002359(SFRP1),	1	1
GO:0030279	negative regulation of ossification	biological_process	1	26	55	18322	ENSOARG00000002359(SFRP1),	1	1
GO:0046887	positive regulation of hormone secretion	biological_process	1	26	59	18322	ENSOARG00000000291(FGB),	1	1
GO:0031226	intrinsic component of plasma membrane	cellular_component	1	26	525	18322	ENSOARG00000020472(CLDN1),	1	1
GO:0010628	positive regulation of gene expression	biological_process	2	26	1284	18322	ENSOARG00000002359(SFRP1),ENSOARG00000018324(WNT16),	1	1
GO:0050691	regulation of defense response to virus by host	biological_process	1	26	98	18322	ENSOARG00000004644(PM20D1),	1	1
GO:0042730	fibrinolysis	biological_process	1	26	14	18322	ENSOARG00000000291(FGB),	1	1
GO:0044702	single organism reproductive process	biological_process	2	26	695	18322	ENSOARG00000013966(AFP),ENSOARG00000002359(SFRP1),	1	1
GO:1901215	negative regulation of neuron death	biological_process	1	26	107	18322	ENSOARG00000004644(PM20D1),	1	1
GO:0001736	establishment of planar polarity	biological_process	1	26	38	18322	ENSOARG00000002359(SFRP1),	1	1
GO:0071559	response to transforming growth factor beta	biological_process	1	26	134	18322	ENSOARG00000002359(SFRP1),	1	1
GO:0009617	response to bacterium	biological_process	1	26	277	18322	ENSOARG00000000291(FGB),	1	1
GO:0002695	negative regulation of leukocyte activation	biological_process	1	26	102	18322	ENSOARG00000002359(SFRP1),	1	1
GO:0060395	SMAD protein signal transduction	biological_process	1	26	34	18322	ENSOARG00000013966(AFP),	1	1
GO:0048762	mesenchymal cell differentiation	biological_process	2	26	133	18322	ENSOARG00000018324(WNT16),ENSOARG00000002359(SFRP1),	1	1
GO:0045995	regulation of embryonic development	biological_process	1	26	89	18322	ENSOARG00000002359(SFRP1),	1	1
GO:0022409	positive regulation of cell-cell adhesion	biological_process	1	26	149	18322	ENSOARG00000000291(FGB),	1	1
GO:0030099	myeloid cell differentiation	biological_process	1	26	244	18322	ENSOARG00000002359(SFRP1),	1	1
GO:0006887	exocytosis	biological_process	1	26	186	18322	ENSOARG00000000291(FGB),	1	1
GO:0001843	neural tube closure	biological_process	1	26	78	18322	ENSOARG00000002359(SFRP1),	1	1
GO:0040007	growth	biological_process	1	26	620	18322	ENSOARG00000002359(SFRP1),	1	1
GO:0016239	positive regulation of macroautophagy	biological_process	1	26	40	18322	ENSOARG00000006373(CLEC16A),	1	1
GO:0006164	purine nucleotide biosynthetic process	biological_process	2	26	153	18322	ENSOARG00000000021(ATP8),ENSOARG00000000022(ATP6),	1	1
GO:0045177	apical part of cell	cellular_component	1	26	198	18322	ENSOARG00000020472(CLDN1),	1	1
GO:0010638	positive regulation of organelle organization	biological_process	1	26	427	18322	ENSOARG00000006373(CLEC16A),	1	1
GO:0010543	regulation of platelet activation	biological_process	1	26	22	18322	ENSOARG00000007475(ADAMTS18),	1	1
GO:0001763	morphogenesis of a branching structure	biological_process	1	26	174	18322	ENSOARG00000002359(SFRP1),	1	1
GO:0040008	regulation of growth	biological_process	1	26	378	18322	ENSOARG00000002359(SFRP1),	1	1
GO:0001503	ossification	biological_process	2	26	268	18322	ENSOARG00000002359(SFRP1),ENSOARG00000010405(BMP1),	1	1
GO:0030509	BMP signaling pathway	biological_process	1	26	106	18322	ENSOARG00000002359(SFRP1),	1	1
GO:0016324	apical plasma membrane	cellular_component	1	26	142	18322	ENSOARG00000020472(CLDN1),	1	1
GO:0042249	establishment of planar polarity of embryonic epithelium	biological_process	1	26	15	18322	ENSOARG00000002359(SFRP1),	1	1
GO:0043408	regulation of MAPK cascade	biological_process	3	26	428	18322	ENSOARG00000000291(FGB),ENSOARG00000018324(WNT16),ENSOARG00000002359(SFRP1),	1	1
GO:0061136	regulation of proteasomal protein catabolic process	biological_process	1	26	115	18322	ENSOARG00000006373(CLEC16A),	1	1
GO:0000003	reproduction	biological_process	2	26	746	18322	ENSOARG00000002359(SFRP1),ENSOARG00000013966(AFP),	1	1
GO:0008131	primary amine oxidase activity	molecular_function	1	26	8	18322	ENSOARG00000004027(),	1	1
GO:0033144	negative regulation of intracellular steroid hormone receptor signaling pathway	biological_process	1	26	25	18322	ENSOARG00000002359(SFRP1),	1	1
GO:0006959	humoral immune response	biological_process	1	26	69	18322	ENSOARG00000000291(FGB),	1	1
GO:0009059	macromolecule biosynthetic process	biological_process	1	26	3459	18322	ENSOARG00000002359(SFRP1),	1	1
GO:0043086	negative regulation of catalytic activity	biological_process	1	26	470	18322	ENSOARG00000002359(SFRP1),	1	1
GO:0007219	Notch signaling pathway	biological_process	1	26	119	18322	ENSOARG00000002307(DLK1),	1	1
GO:0071347	cellular response to interleukin-1	biological_process	1	26	43	18322	ENSOARG00000002359(SFRP1),	1	1
GO:0002573	myeloid leukocyte differentiation	biological_process	1	26	135	18322	ENSOARG00000002359(SFRP1),	1	1
GO:0072001	renal system development	biological_process	1	26	212	18322	ENSOARG00000002359(SFRP1),	1	1
GO:0072577	endothelial cell apoptotic process	biological_process	1	26	33	18322	ENSOARG00000000291(FGB),	1	1
GO:0030234	enzyme regulator activity	molecular_function	1	26	553	18322	ENSOARG00000016955(),	1	1
GO:0071901	negative regulation of protein serine/threonine kinase activity	biological_process	1	26	90	18322	ENSOARG00000002359(SFRP1),	1	1
GO:0007420	brain development	biological_process	1	26	424	18322	ENSOARG00000002359(SFRP1),	1	1
GO:0043161	proteasome-mediated ubiquitin-dependent protein catabolic process	biological_process	1	26	211	18322	ENSOARG00000006373(CLEC16A),	1	1
GO:2001141	regulation of RNA biosynthetic process	biological_process	1	26	2264	18322	ENSOARG00000002359(SFRP1),	1	1
GO:0016032	viral process	biological_process	1	26	253	18322	ENSOARG00000004644(PM20D1),	1	1
GO:0032435	negative regulation of proteasomal ubiquitin-dependent protein catabolic process	biological_process	1	26	42	18322	ENSOARG00000006373(CLEC16A),	1	1
GO:0012501	programmed cell death	biological_process	2	26	1073	18322	ENSOARG00000002359(SFRP1),ENSOARG00000000291(FGB),	1	1
GO:1901137	carbohydrate derivative biosynthetic process	biological_process	2	26	430	18322	ENSOARG00000000021(ATP8),ENSOARG00000000022(ATP6),	1	1
GO:0008237	metallopeptidase activity	molecular_function	2	26	178	18322	ENSOARG00000010405(BMP1),ENSOARG00000007475(ADAMTS18),	1	1
GO:0046329	negative regulation of JNK cascade	biological_process	1	26	21	18322	ENSOARG00000002359(SFRP1),	1	1
GO:0032355	response to estradiol	biological_process	1	26	23	18322	ENSOARG00000002359(SFRP1),	1	1
GO:0061138	morphogenesis of a branching epithelium	biological_process	1	26	163	18322	ENSOARG00000002359(SFRP1),	1	1
GO:0043623	cellular protein complex assembly	biological_process	1	26	336	18322	ENSOARG00000000291(FGB),	1	1
GO:0042493	response to drug	biological_process	1	26	116	18322	ENSOARG00000002359(SFRP1),	1	1
GO:0061436	establishment of skin barrier	biological_process	1	26	15	18322	ENSOARG00000020472(CLDN1),	1	1
GO:0043588	skin development	biological_process	2	26	164	18322	ENSOARG00000018324(WNT16),ENSOARG00000020472(CLDN1),	1	1
GO:1901096	regulation of autophagosome maturation	biological_process	1	26	7	18322	ENSOARG00000006373(CLEC16A),	1	1
GO:0050732	negative regulation of peptidyl-tyrosine phosphorylation	biological_process	1	26	26	18322	ENSOARG00000002359(SFRP1),	1	1
GO:0009891	positive regulation of biosynthetic process	biological_process	1	26	1301	18322	ENSOARG00000002359(SFRP1),	1	1
GO:0090277	positive regulation of peptide hormone secretion	biological_process	1	26	44	18322	ENSOARG00000000291(FGB),	1	1
GO:0043506	regulation of JUN kinase activity	biological_process	1	26	53	18322	ENSOARG00000002359(SFRP1),	1	1
GO:0031328	positive regulation of cellular biosynthetic process	biological_process	1	26	1281	18322	ENSOARG00000002359(SFRP1),	1	1
GO:0030182	neuron differentiation	biological_process	1	26	768	18322	ENSOARG00000002359(SFRP1),	1	1
GO:0016887	ATPase activity	molecular_function	2	26	338	18322	ENSOARG00000000022(ATP6),ENSOARG00000000021(ATP8),	1	1
GO:0035148	tube formation	biological_process	1	26	124	18322	ENSOARG00000002359(SFRP1),	1	1
GO:0015630	microtubule cytoskeleton	cellular_component	1	26	769	18322	ENSOARG00000016755(),	1	1
GO:0050796	regulation of insulin secretion	biological_process	1	26	81	18322	ENSOARG00000002359(SFRP1),	1	1
GO:1904036	negative regulation of epithelial cell apoptotic process	biological_process	1	26	24	18322	ENSOARG00000000291(FGB),	1	1
GO:1901799	negative regulation of proteasomal protein catabolic process	biological_process	1	26	48	18322	ENSOARG00000006373(CLEC16A),	1	1
GO:0043410	positive regulation of MAPK cascade	biological_process	2	26	288	18322	ENSOARG00000018324(WNT16),ENSOARG00000000291(FGB),	1	1
GO:0005887	integral component of plasma membrane	cellular_component	1	26	489	18322	ENSOARG00000020472(CLDN1),	1	1
GO:0072164	mesonephric tubule development	biological_process	1	26	83	18322	ENSOARG00000002359(SFRP1),	1	1
GO:2000737	negative regulation of stem cell differentiation	biological_process	1	26	32	18322	ENSOARG00000002359(SFRP1),	1	1
GO:0042448	progesterone metabolic process	biological_process	1	26	4	18322	ENSOARG00000013966(AFP),	1	1
GO:0044342	type B pancreatic cell proliferation	biological_process	1	26	12	18322	ENSOARG00000002359(SFRP1),	1	1
GO:0070979	protein K11-linked ubiquitination	biological_process	1	26	17	18322	ENSOARG00000014382(ANAPC1),	1	1
GO:0045165	cell fate commitment	biological_process	1	26	160	18322	ENSOARG00000002359(SFRP1),	1	1
GO:0060627	regulation of vesicle-mediated transport	biological_process	1	26	260	18322	ENSOARG00000000291(FGB),	1	1
GO:0042981	regulation of apoptotic process	biological_process	2	26	885	18322	ENSOARG00000002359(SFRP1),ENSOARG00000000291(FGB),	1	1
GO:0060090	binding, bridging	molecular_function	1	26	72	18322	ENSOARG00000000291(FGB),	1	1
GO:0044345	stromal-epithelial cell signaling involved in prostate gland development	biological_process	1	26	1	18322	ENSOARG00000002359(SFRP1),	1	1
GO:2000146	negative regulation of cell motility	biological_process	1	26	162	18322	ENSOARG00000002359(SFRP1),	1	1
GO:0000287	magnesium ion binding	molecular_function	1	26	158	18322	ENSOARG00000006503(NT5C3A),	1	1
GO:0090244	Wnt signaling pathway involved in somitogenesis	biological_process	1	26	3	18322	ENSOARG00000002359(SFRP1),	1	1
GO:0009060	aerobic respiration	biological_process	1	26	31	18322	ENSOARG00000000016(COX1),	1	1
GO:0043068	positive regulation of programmed cell death	biological_process	1	26	339	18322	ENSOARG00000002359(SFRP1),	1	1
GO:0045671	negative regulation of osteoclast differentiation	biological_process	1	26	15	18322	ENSOARG00000002359(SFRP1),	1	1
GO:0008201	heparin binding	molecular_function	2	26	81	18322	ENSOARG00000005037(THBS2),ENSOARG00000002359(SFRP1),	1	1
GO:0034695	response to prostaglandin E	biological_process	1	26	14	18322	ENSOARG00000002359(SFRP1),	1	1
GO:0019953	sexual reproduction	biological_process	1	26	425	18322	ENSOARG00000013966(AFP),	1	1
GO:0019941	modification-dependent protein catabolic process	biological_process	1	26	375	18322	ENSOARG00000006373(CLEC16A),	1	1
GO:0009168	purine ribonucleoside monophosphate biosynthetic process	biological_process	2	26	46	18322	ENSOARG00000000021(ATP8),ENSOARG00000000022(ATP6),	1	1
GO:0034329	cell junction assembly	biological_process	1	26	122	18322	ENSOARG00000020472(CLDN1),	1	1
GO:0050878	regulation of body fluid levels	biological_process	3	26	207	18322	ENSOARG00000007475(ADAMTS18),ENSOARG00000000291(FGB),ENSOARG00000020472(CLDN1),	1	1
GO:0002761	regulation of myeloid leukocyte differentiation	biological_process	1	26	72	18322	ENSOARG00000002359(SFRP1),	1	1
GO:0030193	regulation of blood coagulation	biological_process	2	26	61	18322	ENSOARG00000000291(FGB),ENSOARG00000007475(ADAMTS18),	1	1
GO:0032880	regulation of protein localization	biological_process	2	26	649	18322	ENSOARG00000002359(SFRP1),ENSOARG00000000291(FGB),	1	1
GO:0045277	respiratory chain complex IV	cellular_component	2	26	5	18322	ENSOARG00000000019(COX2),ENSOARG00000000016(COX1),	1	1
GO:0004175	endopeptidase activity	molecular_function	3	26	456	18322	ENSOARG00000002359(SFRP1),ENSOARG00000010405(BMP1),ENSOARG00000007475(ADAMTS18),	1	1
GO:0045577	regulation of B cell differentiation	biological_process	1	26	16	18322	ENSOARG00000002359(SFRP1),	1	1
GO:0045892	negative regulation of transcription, DNA-templated	biological_process	1	26	788	18322	ENSOARG00000002359(SFRP1),	1	1
GO:0043549	regulation of kinase activity	biological_process	1	26	467	18322	ENSOARG00000002359(SFRP1),	1	1
GO:0061041	regulation of wound healing	biological_process	2	26	89	18322	ENSOARG00000007475(ADAMTS18),ENSOARG00000000291(FGB),	1	1
GO:0009124	nucleoside monophosphate biosynthetic process	biological_process	2	26	59	18322	ENSOARG00000000021(ATP8),ENSOARG00000000022(ATP6),	1	1
GO:0042060	wound healing	biological_process	2	26	237	18322	ENSOARG00000007475(ADAMTS18),ENSOARG00000000291(FGB),	1	1
GO:0070527	platelet aggregation	biological_process	2	26	45	18322	ENSOARG00000007475(ADAMTS18),ENSOARG00000000291(FGB),	1	1
GO:0022607	cellular component assembly	biological_process	2	26	1597	18322	ENSOARG00000000291(FGB),ENSOARG00000020472(CLDN1),	1	1
GO:0009798	axis specification	biological_process	1	26	64	18322	ENSOARG00000002359(SFRP1),	1	1
GO:0034612	response to tumor necrosis factor	biological_process	1	26	89	18322	ENSOARG00000002359(SFRP1),	1	1
GO:0031401	positive regulation of protein modification process	biological_process	2	26	697	18322	ENSOARG00000000291(FGB),ENSOARG00000018324(WNT16),	1	1
GO:0010717	regulation of epithelial to mesenchymal transition	biological_process	1	26	50	18322	ENSOARG00000002359(SFRP1),	1	1
GO:0035019	somatic stem cell population maintenance	biological_process	1	26	35	18322	ENSOARG00000002359(SFRP1),	1	1
GO:0051252	regulation of RNA metabolic process	biological_process	1	26	2356	18322	ENSOARG00000002359(SFRP1),	1	1
GO:0043401	steroid hormone mediated signaling pathway	biological_process	1	26	129	18322	ENSOARG00000002359(SFRP1),	1	1
GO:0001664	G-protein coupled receptor binding	molecular_function	1	26	145	18322	ENSOARG00000002359(SFRP1),	1	1
GO:0071900	regulation of protein serine/threonine kinase activity	biological_process	1	26	287	18322	ENSOARG00000002359(SFRP1),	1	1
GO:0007049	cell cycle	biological_process	1	26	925	18322	ENSOARG00000002359(SFRP1),	1	1
GO:0010165	response to X-ray	biological_process	1	26	16	18322	ENSOARG00000002359(SFRP1),	1	1
GO:0042326	negative regulation of phosphorylation	biological_process	1	26	286	18322	ENSOARG00000002359(SFRP1),	1	1
GO:0090331	negative regulation of platelet aggregation	biological_process	1	26	7	18322	ENSOARG00000007475(ADAMTS18),	1	1
GO:0031589	cell-substrate adhesion	biological_process	1	26	225	18322	ENSOARG00000000291(FGB),	1	1
GO:0071356	cellular response to tumor necrosis factor	biological_process	1	26	79	18322	ENSOARG00000002359(SFRP1),	1	1
GO:0050673	epithelial cell proliferation	biological_process	2	26	253	18322	ENSOARG00000002359(SFRP1),ENSOARG00000018324(WNT16),	1	1
GO:0045444	fat cell differentiation	biological_process	1	26	165	18322	ENSOARG00000002359(SFRP1),	1	1
GO:0030178	negative regulation of Wnt signaling pathway	biological_process	1	26	107	18322	ENSOARG00000002359(SFRP1),	1	1
GO:0001841	neural tube formation	biological_process	1	26	90	18322	ENSOARG00000002359(SFRP1),	1	1
GO:0051707	response to other organism	biological_process	2	26	521	18322	ENSOARG00000004644(PM20D1),ENSOARG00000000291(FGB),	1	1
GO:0034645	cellular macromolecule biosynthetic process	biological_process	1	26	3376	18322	ENSOARG00000002359(SFRP1),	1	1
GO:0046850	regulation of bone remodeling	biological_process	1	26	28	18322	ENSOARG00000002359(SFRP1),	1	1
GO:0043296	apical junction complex	cellular_component	1	26	85	18322	ENSOARG00000020472(CLDN1),	1	1
GO:0002793	positive regulation of peptide secretion	biological_process	1	26	46	18322	ENSOARG00000000291(FGB),	1	1
GO:0032269	negative regulation of cellular protein metabolic process	biological_process	2	26	683	18322	ENSOARG00000006373(CLEC16A),ENSOARG00000002359(SFRP1),	1	1
GO:0090177	establishment of planar polarity involved in neural tube closure	biological_process	1	26	14	18322	ENSOARG00000002359(SFRP1),	1	1
GO:0044332	Wnt signaling pathway involved in dorsal/ventral axis specification	biological_process	1	26	5	18322	ENSOARG00000002359(SFRP1),	1	1
GO:0030198	extracellular matrix organization	biological_process	1	26	161	18322	ENSOARG00000011849(),	1	1
GO:0000423	macromitophagy	biological_process	1	26	119	18322	ENSOARG00000006373(CLEC16A),	1	1
GO:0001655	urogenital system development	biological_process	1	26	240	18322	ENSOARG00000002359(SFRP1),	1	1
GO:0005774	vacuolar membrane	cellular_component	1	26	159	18322	ENSOARG00000006373(CLEC16A),	1	1
GO:0009790	embryo development	biological_process	1	26	773	18322	ENSOARG00000002359(SFRP1),	1	1
GO:0031988	membrane-bounded vesicle	cellular_component	2	26	468	18322	ENSOARG00000000291(FGB),ENSOARG00000005037(THBS2),	1	1
GO:0030518	intracellular steroid hormone receptor signaling pathway	biological_process	1	26	79	18322	ENSOARG00000002359(SFRP1),	1	1
GO:0090101	negative regulation of transmembrane receptor protein serine/threonine kinase signaling pathway	biological_process	1	26	77	18322	ENSOARG00000002359(SFRP1),	1	1
GO:0010719	negative regulation of epithelial to mesenchymal transition	biological_process	1	26	17	18322	ENSOARG00000002359(SFRP1),	1	1
GO:0006915	apoptotic process	biological_process	2	26	1053	18322	ENSOARG00000000291(FGB),ENSOARG00000002359(SFRP1),	1	1
GO:0090175	regulation of establishment of planar polarity	biological_process	1	26	30	18322	ENSOARG00000002359(SFRP1),	1	1
GO:0009953	dorsal/ventral pattern formation	biological_process	1	26	77	18322	ENSOARG00000002359(SFRP1),	1	1
GO:0016705	oxidoreductase activity, acting on paired donors, with incorporation or reduction of molecular oxygen	molecular_function	1	26	165	18322	ENSOARG00000015855(),	1	1
GO:0043405	regulation of MAP kinase activity	biological_process	1	26	186	18322	ENSOARG00000002359(SFRP1),	1	1
GO:1903051	negative regulation of proteolysis involved in cellular protein catabolic process	biological_process	1	26	55	18322	ENSOARG00000006373(CLEC16A),	1	1
GO:0031175	neuron projection development	biological_process	1	26	499	18322	ENSOARG00000002359(SFRP1),	1	1
GO:0009611	response to wounding	biological_process	2	26	436	18322	ENSOARG00000000291(FGB),ENSOARG00000007475(ADAMTS18),	1	1
GO:0001756	somitogenesis	biological_process	1	26	59	18322	ENSOARG00000002359(SFRP1),	1	1
GO:0002520	immune system development	biological_process	1	26	622	18322	ENSOARG00000002359(SFRP1),	1	1
GO:0009653	anatomical structure morphogenesis	biological_process	3	26	1866	18322	ENSOARG00000002359(SFRP1),ENSOARG00000005037(THBS2),ENSOARG00000018324(WNT16),	1	1
GO:0014066	regulation of phosphatidylinositol 3-kinase signaling	biological_process	1	26	61	18322	ENSOARG00000018324(WNT16),	1	1
GO:0048284	organelle fusion	biological_process	1	26	71	18322	ENSOARG00000006373(CLEC16A),	1	1
GO:0016337	single organismal cell-cell adhesion	biological_process	2	26	501	18322	ENSOARG00000007475(ADAMTS18),ENSOARG00000000291(FGB),	1	1
GO:0045595	regulation of cell differentiation	biological_process	1	26	1058	18322	ENSOARG00000002359(SFRP1),	1	1
GO:0005829	cytosol	cellular_component	1	26	766	18322	ENSOARG00000002359(SFRP1),	1	1
GO:0005764	lysosome	cellular_component	1	26	248	18322	ENSOARG00000006373(CLEC16A),	1	1
GO:0009968	negative regulation of signal transduction	biological_process	3	26	772	18322	ENSOARG00000002359(SFRP1),ENSOARG00000002307(DLK1),ENSOARG00000000291(FGB),	1	1
GO:0045859	regulation of protein kinase activity	biological_process	1	26	422	18322	ENSOARG00000002359(SFRP1),	1	1
GO:0005604	basement membrane	cellular_component	1	26	66	18322	ENSOARG00000005037(THBS2),	1	1
GO:0043069	negative regulation of programmed cell death	biological_process	2	26	572	18322	ENSOARG00000000291(FGB),ENSOARG00000002359(SFRP1),	1	1
GO:0070830	bicellular tight junction assembly	biological_process	1	26	27	18322	ENSOARG00000020472(CLDN1),	1	1
GO:0010721	negative regulation of cell development	biological_process	1	26	199	18322	ENSOARG00000002359(SFRP1),	1	1
GO:0044255	cellular lipid metabolic process	biological_process	1	26	574	18322	ENSOARG00000015855(),	1	1
GO:0005506	iron ion binding	molecular_function	1	26	199	18322	ENSOARG00000000016(COX1),	1	1
GO:0045619	regulation of lymphocyte differentiation	biological_process	1	26	103	18322	ENSOARG00000002359(SFRP1),	1	1
GO:0031461	cullin-RING ubiquitin ligase complex	cellular_component	1	26	103	18322	ENSOARG00000014382(ANAPC1),	1	1
GO:0010769	regulation of cell morphogenesis involved in differentiation	biological_process	1	26	211	18322	ENSOARG00000002359(SFRP1),	1	1
GO:0045578	negative regulation of B cell differentiation	biological_process	1	26	1	18322	ENSOARG00000002359(SFRP1),	1	1
GO:0030168	platelet activation	biological_process	2	26	70	18322	ENSOARG00000007475(ADAMTS18),ENSOARG00000000291(FGB),	1	1
GO:0051224	negative regulation of protein transport	biological_process	1	26	146	18322	ENSOARG00000002359(SFRP1),	1	1
GO:0001775	cell activation	biological_process	3	26	561	18322	ENSOARG00000002359(SFRP1),ENSOARG00000000291(FGB),ENSOARG00000007475(ADAMTS18),	1	1
GO:0006366	transcription from RNA polymerase II promoter	biological_process	1	26	1283	18322	ENSOARG00000002359(SFRP1),	1	1
GO:0097352	autophagosome maturation	biological_process	1	26	16	18322	ENSOARG00000006373(CLEC16A),	1	1
GO:0014029	neural crest formation	biological_process	1	26	3	18322	ENSOARG00000002359(SFRP1),	1	1
GO:0031410	cytoplasmic vesicle	cellular_component	2	26	534	18322	ENSOARG00000005037(THBS2),ENSOARG00000000291(FGB),	1	1
GO:0045137	development of primary sexual characteristics	biological_process	2	26	139	18322	ENSOARG00000013966(AFP),ENSOARG00000002359(SFRP1),	1	1
GO:0007162	negative regulation of cell adhesion	biological_process	1	26	157	18322	ENSOARG00000007475(ADAMTS18),	1	1
GO:0070374	positive regulation of ERK1 and ERK2 cascade	biological_process	1	26	107	18322	ENSOARG00000000291(FGB),	1	1
GO:0090330	regulation of platelet aggregation	biological_process	1	26	13	18322	ENSOARG00000007475(ADAMTS18),	1	1
GO:0022601	menstrual cycle phase	biological_process	1	26	1	18322	ENSOARG00000002359(SFRP1),	1	1
GO:0017147	Wnt-protein binding	molecular_function	1	26	22	18322	ENSOARG00000002359(SFRP1),	1	1
GO:0010823	negative regulation of mitochondrion organization	biological_process	1	26	29	18322	ENSOARG00000006373(CLEC16A),	1	1
GO:0050714	positive regulation of protein secretion	biological_process	1	26	125	18322	ENSOARG00000000291(FGB),	1	1
GO:0051051	negative regulation of transport	biological_process	1	26	281	18322	ENSOARG00000002359(SFRP1),	1	1
GO:0020037	heme binding	molecular_function	1	26	144	18322	ENSOARG00000000016(COX1),	1	1
GO:0071417	cellular response to organonitrogen compound	biological_process	1	26	223	18322	ENSOARG00000002359(SFRP1),	1	1
GO:0090398	cellular senescence	biological_process	1	26	39	18322	ENSOARG00000018324(WNT16),	1	1
GO:0071310	cellular response to organic substance	biological_process	1	26	1178	18322	ENSOARG00000002359(SFRP1),	1	1
GO:0031639	plasminogen activation	biological_process	1	26	17	18322	ENSOARG00000000291(FGB),	1	1
GO:0005634	nucleus	cellular_component	1	26	4521	18322	ENSOARG00000014382(ANAPC1),	1	1
GO:0019827	stem cell population maintenance	biological_process	1	26	111	18322	ENSOARG00000002359(SFRP1),	1	1
GO:0032872	regulation of stress-activated MAPK cascade	biological_process	2	26	148	18322	ENSOARG00000002359(SFRP1),ENSOARG00000018324(WNT16),	1	1
GO:0032434	regulation of proteasomal ubiquitin-dependent protein catabolic process	biological_process	1	26	95	18322	ENSOARG00000006373(CLEC16A),	1	1
GO:0050891	multicellular organismal water homeostasis	biological_process	1	26	30	18322	ENSOARG00000020472(CLDN1),	1	1
GO:0042176	regulation of protein catabolic process	biological_process	1	26	235	18322	ENSOARG00000006373(CLEC16A),	1	1
GO:0071479	cellular response to ionizing radiation	biological_process	1	26	39	18322	ENSOARG00000002359(SFRP1),	1	1
GO:0090403	oxidative stress-induced premature senescence	biological_process	1	26	3	18322	ENSOARG00000018324(WNT16),	1	1
GO:0015986	ATP synthesis coupled proton transport	biological_process	2	26	18	18322	ENSOARG00000000021(ATP8),ENSOARG00000000022(ATP6),	1	1
GO:0014034	neural crest cell fate commitment	biological_process	1	26	2	18322	ENSOARG00000002359(SFRP1),	1	1
GO:0033673	negative regulation of kinase activity	biological_process	1	26	150	18322	ENSOARG00000002359(SFRP1),	1	1
GO:0031668	cellular response to extracellular stimulus	biological_process	1	26	105	18322	ENSOARG00000002359(SFRP1),	1	1
GO:0060322	head development	biological_process	1	26	458	18322	ENSOARG00000002359(SFRP1),	1	1
GO:0030855	epithelial cell differentiation	biological_process	1	26	415	18322	ENSOARG00000018324(WNT16),	1	1
GO:0005751	mitochondrial respiratory chain complex IV	cellular_component	1	26	3	18322	ENSOARG00000000016(COX1),	1	1
GO:0030098	lymphocyte differentiation	biological_process	1	26	231	18322	ENSOARG00000002359(SFRP1),	1	1
GO:0003006	developmental process involved in reproduction	biological_process	2	26	449	18322	ENSOARG00000002359(SFRP1),ENSOARG00000013966(AFP),	1	1
GO:0048015	phosphatidylinositol-mediated signaling	biological_process	1	26	100	18322	ENSOARG00000018324(WNT16),	1	1
GO:0001934	positive regulation of protein phosphorylation	biological_process	2	26	556	18322	ENSOARG00000018324(WNT16),ENSOARG00000000291(FGB),	1	1
GO:0009950	dorsal/ventral axis specification	biological_process	1	26	13	18322	ENSOARG00000002359(SFRP1),	1	1
GO:0045637	regulation of myeloid cell differentiation	biological_process	1	26	126	18322	ENSOARG00000002359(SFRP1),	1	1
GO:0060562	epithelial tube morphogenesis	biological_process	1	26	265	18322	ENSOARG00000002359(SFRP1),	1	1
GO:0001823	mesonephros development	biological_process	1	26	85	18322	ENSOARG00000002359(SFRP1),	1	1
GO:0002792	negative regulation of peptide secretion	biological_process	1	26	23	18322	ENSOARG00000002359(SFRP1),	1	1
GO:0061045	negative regulation of wound healing	biological_process	2	26	37	18322	ENSOARG00000007475(ADAMTS18),ENSOARG00000000291(FGB),	1	1
GO:0016641	oxidoreductase activity, acting on the CH-NH2 group of donors, oxygen as acceptor	molecular_function	1	26	18	18322	ENSOARG00000004027(),	1	1
GO:2000054	negative regulation of Wnt signaling pathway involved in dorsal/ventral axis specification	biological_process	1	26	2	18322	ENSOARG00000002359(SFRP1),	1	1
GO:0048589	developmental growth	biological_process	1	26	408	18322	ENSOARG00000002359(SFRP1),	1	1
GO:0010942	positive regulation of cell death	biological_process	1	26	350	18322	ENSOARG00000002359(SFRP1),	1	1
GO:0002009	morphogenesis of an epithelium	biological_process	1	26	384	18322	ENSOARG00000002359(SFRP1),	1	1
GO:0006665	sphingolipid metabolic process	biological_process	1	26	71	18322	ENSOARG00000015855(),	1	1
GO:0014068	positive regulation of phosphatidylinositol 3-kinase signaling	biological_process	1	26	48	18322	ENSOARG00000018324(WNT16),	1	1
GO:0031667	response to nutrient levels	biological_process	2	26	228	18322	ENSOARG00000002359(SFRP1),ENSOARG00000006373(CLEC16A),	1	1
GO:0045216	cell-cell junction organization	biological_process	1	26	135	18322	ENSOARG00000020472(CLDN1),	1	1
GO:0072073	kidney epithelium development	biological_process	1	26	115	18322	ENSOARG00000002359(SFRP1),	1	1
GO:0002244	hematopoietic progenitor cell differentiation	biological_process	1	26	115	18322	ENSOARG00000002359(SFRP1),	1	1
GO:0045600	positive regulation of fat cell differentiation	biological_process	1	26	41	18322	ENSOARG00000002359(SFRP1),	1	1
GO:0016462	pyrophosphatase activity	molecular_function	3	26	756	18322	ENSOARG00000000021(ATP8),ENSOARG00000000022(ATP6),ENSOARG00000016755(),	1	1
GO:0009725	response to hormone	biological_process	1	26	384	18322	ENSOARG00000002359(SFRP1),	1	1
GO:0016331	morphogenesis of embryonic epithelium	biological_process	1	26	128	18322	ENSOARG00000002359(SFRP1),	1	1
GO:0043616	keratinocyte proliferation	biological_process	1	26	30	18322	ENSOARG00000018324(WNT16),	1	1
GO:0033687	osteoblast proliferation	biological_process	1	26	21	18322	ENSOARG00000002359(SFRP1),	1	1
GO:0016567	protein ubiquitination	biological_process	1	26	433	18322	ENSOARG00000014382(ANAPC1),	1	1
GO:0060688	regulation of morphogenesis of a branching structure	biological_process	1	26	47	18322	ENSOARG00000002359(SFRP1),	1	1
GO:0072378	blood coagulation, fibrin clot formation	biological_process	1	26	6	18322	ENSOARG00000000291(FGB),	1	1
GO:0061035	regulation of cartilage development	biological_process	1	26	48	18322	ENSOARG00000010405(BMP1),	1	1
GO:0050678	regulation of epithelial cell proliferation	biological_process	1	26	206	18322	ENSOARG00000002359(SFRP1),	1	1
GO:0097367	carbohydrate derivative binding	molecular_function	2	26	1897	18322	ENSOARG00000005037(THBS2),ENSOARG00000002359(SFRP1),	1	1
GO:0046546	development of primary male sexual characteristics	biological_process	1	26	84	18322	ENSOARG00000002359(SFRP1),	1	1
GO:0042578	phosphoric ester hydrolase activity	molecular_function	1	26	304	18322	ENSOARG00000006503(NT5C3A),	1	1
GO:0016023	cytoplasmic, membrane-bounded vesicle	cellular_component	2	26	464	18322	ENSOARG00000000291(FGB),ENSOARG00000005037(THBS2),	1	1
GO:0090178	regulation of establishment of planar polarity involved in neural tube closure	biological_process	1	26	13	18322	ENSOARG00000002359(SFRP1),	1	1
GO:0005765	lysosomal membrane	cellular_component	1	26	144	18322	ENSOARG00000006373(CLEC16A),	1	1
GO:0036020	endolysosome membrane	cellular_component	1	26	1	18322	ENSOARG00000006373(CLEC16A),	1	1
GO:0051403	stress-activated MAPK cascade	biological_process	2	26	162	18322	ENSOARG00000002359(SFRP1),ENSOARG00000018324(WNT16),	1	1
GO:0048871	multicellular organismal homeostasis	biological_process	1	26	227	18322	ENSOARG00000020472(CLDN1),	1	1
GO:0034103	regulation of tissue remodeling	biological_process	1	26	40	18322	ENSOARG00000002359(SFRP1),	1	1
GO:0030216	keratinocyte differentiation	biological_process	1	26	66	18322	ENSOARG00000018324(WNT16),	1	1
GO:0070848	response to growth factor	biological_process	1	26	384	18322	ENSOARG00000002359(SFRP1),	1	1
GO:0001657	ureteric bud development	biological_process	1	26	82	18322	ENSOARG00000002359(SFRP1),	1	1
GO:0090263	positive regulation of canonical Wnt signaling pathway	biological_process	1	26	57	18322	ENSOARG00000002359(SFRP1),	1	1
GO:0002683	negative regulation of immune system process	biological_process	1	26	257	18322	ENSOARG00000002359(SFRP1),	1	1
GO:0030728	ovulation	biological_process	1	26	11	18322	ENSOARG00000013966(AFP),	1	1
GO:0071456	cellular response to hypoxia	biological_process	1	26	60	18322	ENSOARG00000002359(SFRP1),	1	1
GO:0006979	response to oxidative stress	biological_process	1	26	217	18322	ENSOARG00000018324(WNT16),	1	1
GO:1902043	positive regulation of extrinsic apoptotic signaling pathway via death domain receptors	biological_process	1	26	16	18322	ENSOARG00000002359(SFRP1),	1	1
GO:1901214	regulation of neuron death	biological_process	1	26	143	18322	ENSOARG00000004644(PM20D1),	1	1
GO:0061025	membrane fusion	biological_process	1	26	102	18322	ENSOARG00000006373(CLEC16A),	1	1
GO:0051258	protein polymerization	biological_process	1	26	179	18322	ENSOARG00000000291(FGB),	1	1
GO:0051128	regulation of cellular component organization	biological_process	2	26	1559	18322	ENSOARG00000006373(CLEC16A),ENSOARG00000002359(SFRP1),	1	1
GO:0042742	defense response to bacterium	biological_process	1	26	136	18322	ENSOARG00000000291(FGB),	1	1
GO:0061024	membrane organization	biological_process	1	26	551	18322	ENSOARG00000006373(CLEC16A),	1	1
GO:0051259	protein oligomerization	biological_process	1	26	261	18322	ENSOARG00000020472(CLDN1),	1	1
GO:0001944	vasculature development	biological_process	1	26	446	18322	ENSOARG00000005037(THBS2),	1	1
GO:0008284	positive regulation of cell proliferation	biological_process	1	26	531	18322	ENSOARG00000002359(SFRP1),	1	1
GO:0007178	transmembrane receptor protein serine/threonine kinase signaling pathway	biological_process	2	26	230	18322	ENSOARG00000013966(AFP),ENSOARG00000002359(SFRP1),	1	1
GO:0002790	peptide secretion	biological_process	2	26	144	18322	ENSOARG00000000291(FGB),ENSOARG00000002359(SFRP1),	1	1
GO:0044265	cellular macromolecule catabolic process	biological_process	1	26	565	18322	ENSOARG00000006373(CLEC16A),	1	1
GO:2001237	negative regulation of extrinsic apoptotic signaling pathway	biological_process	1	26	77	18322	ENSOARG00000000291(FGB),	1	1
GO:2001238	positive regulation of extrinsic apoptotic signaling pathway	biological_process	1	26	47	18322	ENSOARG00000002359(SFRP1),	1	1
GO:0007399	nervous system development	biological_process	1	26	1296	18322	ENSOARG00000002359(SFRP1),	1	1
GO:0044344	cellular response to fibroblast growth factor stimulus	biological_process	1	26	71	18322	ENSOARG00000002359(SFRP1),	1	1
GO:0051960	regulation of nervous system development	biological_process	1	26	503	18322	ENSOARG00000002359(SFRP1),	1	1
GO:0010498	proteasomal protein catabolic process	biological_process	1	26	239	18322	ENSOARG00000006373(CLEC16A),	1	1
GO:0010033	response to organic substance	biological_process	1	26	1473	18322	ENSOARG00000002359(SFRP1),	1	1
GO:0017111	nucleoside-triphosphatase activity	molecular_function	3	26	720	18322	ENSOARG00000016755(),ENSOARG00000000022(ATP6),ENSOARG00000000021(ATP8),	1	1
GO:0015833	peptide transport	biological_process	2	26	185	18322	ENSOARG00000000291(FGB),ENSOARG00000002359(SFRP1),	1	1
GO:1902533	positive regulation of intracellular signal transduction	biological_process	2	26	597	18322	ENSOARG00000018324(WNT16),ENSOARG00000000291(FGB),	1	1
GO:0010506	regulation of autophagy	biological_process	1	26	157	18322	ENSOARG00000006373(CLEC16A),	1	1
GO:0098609	cell-cell adhesion	biological_process	3	26	592	18322	ENSOARG00000020472(CLDN1),ENSOARG00000000291(FGB),ENSOARG00000007475(ADAMTS18),	1	1
GO:0048511	rhythmic process	biological_process	1	26	158	18322	ENSOARG00000013966(AFP),	1	1
GO:0006629	lipid metabolic process	biological_process	2	26	793	18322	ENSOARG00000015855(),ENSOARG00000013966(AFP),	1	1
GO:0007267	cell-cell signaling	biological_process	2	26	483	18322	ENSOARG00000000291(FGB),ENSOARG00000002359(SFRP1),	1	1
GO:0008233	peptidase activity	molecular_function	3	26	646	18322	ENSOARG00000002359(SFRP1),ENSOARG00000010405(BMP1),ENSOARG00000007475(ADAMTS18),	1	1
GO:0030334	regulation of cell migration	biological_process	1	26	475	18322	ENSOARG00000002359(SFRP1),	1	1
GO:0005768	endosome	cellular_component	1	26	389	18322	ENSOARG00000006373(CLEC16A),	1	1
GO:0042802	identical protein binding	molecular_function	2	26	847	18322	ENSOARG00000002359(SFRP1),ENSOARG00000020472(CLDN1),	1	1
GO:0070542	response to fatty acid	biological_process	1	26	29	18322	ENSOARG00000002359(SFRP1),	1	1
GO:0044257	cellular protein catabolic process	biological_process	1	26	462	18322	ENSOARG00000006373(CLEC16A),	1	1
GO:0048514	blood vessel morphogenesis	biological_process	1	26	349	18322	ENSOARG00000005037(THBS2),	1	1
GO:0016328	lateral plasma membrane	cellular_component	1	26	33	18322	ENSOARG00000020472(CLDN1),	1	1
GO:0048565	digestive tract development	biological_process	1	26	94	18322	ENSOARG00000002359(SFRP1),	1	1
GO:0021953	central nervous system neuron differentiation	biological_process	1	26	130	18322	ENSOARG00000002359(SFRP1),	1	1
GO:0048017	inositol lipid-mediated signaling	biological_process	1	26	103	18322	ENSOARG00000018324(WNT16),	1	1
GO:0043409	negative regulation of MAPK cascade	biological_process	1	26	112	18322	ENSOARG00000002359(SFRP1),	1	1
GO:0060027	convergent extension involved in gastrulation	biological_process	1	26	7	18322	ENSOARG00000002359(SFRP1),	1	1
GO:0014065	phosphatidylinositol 3-kinase signaling	biological_process	1	26	78	18322	ENSOARG00000018324(WNT16),	1	1
GO:0007584	response to nutrient	biological_process	1	26	24	18322	ENSOARG00000002359(SFRP1),	1	1
GO:0001654	eye development	biological_process	1	26	257	18322	ENSOARG00000007475(ADAMTS18),	1	1
GO:0000166	nucleotide binding	molecular_function	1	26	2118	18322	ENSOARG00000006503(NT5C3A),	1	1
GO:0097191	extrinsic apoptotic signaling pathway	biological_process	2	26	178	18322	ENSOARG00000002359(SFRP1),ENSOARG00000000291(FGB),	1	1
GO:0022407	regulation of cell-cell adhesion	biological_process	2	26	264	18322	ENSOARG00000007475(ADAMTS18),ENSOARG00000000291(FGB),	1	1
GO:0061430	bone trabecula morphogenesis	biological_process	1	26	11	18322	ENSOARG00000002359(SFRP1),	1	1
GO:0046330	positive regulation of JNK cascade	biological_process	1	26	87	18322	ENSOARG00000018324(WNT16),	1	1
GO:0001501	skeletal system development	biological_process	2	26	366	18322	ENSOARG00000010405(BMP1),ENSOARG00000002359(SFRP1),	1	1
GO:0044090	positive regulation of vacuole organization	biological_process	1	26	12	18322	ENSOARG00000006373(CLEC16A),	1	1
GO:0005509	calcium ion binding	molecular_function	3	26	570	18322	ENSOARG00000010405(BMP1),ENSOARG00000002307(DLK1),ENSOARG00000005037(THBS2),	1	1
GO:0030850	prostate gland development	biological_process	1	26	37	18322	ENSOARG00000002359(SFRP1),	1	1
GO:0048546	digestive tract morphogenesis	biological_process	1	26	37	18322	ENSOARG00000002359(SFRP1),	1	1
GO:0046883	regulation of hormone secretion	biological_process	2	26	134	18322	ENSOARG00000002359(SFRP1),ENSOARG00000000291(FGB),	1	1
GO:0008252	nucleotidase activity	molecular_function	1	26	12	18322	ENSOARG00000006503(NT5C3A),	1	1
GO:0045926	negative regulation of growth	biological_process	1	26	152	18322	ENSOARG00000002359(SFRP1),	1	1
GO:0010008	endosome membrane	cellular_component	1	26	115	18322	ENSOARG00000006373(CLEC16A),	1	1
GO:0007160	cell-matrix adhesion	biological_process	1	26	137	18322	ENSOARG00000000291(FGB),	1	1
GO:0090245	axis elongation involved in somitogenesis	biological_process	1	26	3	18322	ENSOARG00000002359(SFRP1),	1	1
GO:0043627	response to estrogen	biological_process	1	26	48	18322	ENSOARG00000002359(SFRP1),	1	1
GO:0060766	negative regulation of androgen receptor signaling pathway	biological_process	1	26	11	18322	ENSOARG00000002359(SFRP1),	1	1
GO:0090288	negative regulation of cellular response to growth factor stimulus	biological_process	1	26	95	18322	ENSOARG00000002359(SFRP1),	1	1
GO:0030155	regulation of cell adhesion	biological_process	2	26	453	18322	ENSOARG00000007475(ADAMTS18),ENSOARG00000000291(FGB),	1	1
GO:0008207	C21-steroid hormone metabolic process	biological_process	1	26	13	18322	ENSOARG00000013966(AFP),	1	1
GO:0051247	positive regulation of protein metabolic process	biological_process	2	26	933	18322	ENSOARG00000000291(FGB),ENSOARG00000018324(WNT16),	1	1
GO:0009607	response to biotic stimulus	biological_process	2	26	558	18322	ENSOARG00000000291(FGB),ENSOARG00000004644(PM20D1),	1	1
GO:0022612	gland morphogenesis	biological_process	1	26	107	18322	ENSOARG00000002359(SFRP1),	1	1
GO:0016192	vesicle-mediated transport	biological_process	1	26	800	18322	ENSOARG00000000291(FGB),	1	1
GO:0002682	regulation of immune system process	biological_process	2	26	811	18322	ENSOARG00000002359(SFRP1),ENSOARG00000004644(PM20D1),	1	1
GO:0032873	negative regulation of stress-activated MAPK cascade	biological_process	1	26	28	18322	ENSOARG00000002359(SFRP1),	1	1
GO:0071407	cellular response to organic cyclic compound	biological_process	1	26	294	18322	ENSOARG00000002359(SFRP1),	1	1
GO:0060429	epithelium development	biological_process	2	26	817	18322	ENSOARG00000002359(SFRP1),ENSOARG00000018324(WNT16),	1	1
GO:0009887	organ morphogenesis	biological_process	2	26	720	18322	ENSOARG00000018324(WNT16),ENSOARG00000002359(SFRP1),	1	1
GO:0005753	mitochondrial proton-transporting ATP synthase complex	cellular_component	2	26	15	18322	ENSOARG00000000022(ATP6),ENSOARG00000000021(ATP8),	1	1
GO:0046660	female sex differentiation	biological_process	2	26	79	18322	ENSOARG00000013966(AFP),ENSOARG00000002359(SFRP1),	1	1
GO:0030278	regulation of ossification	biological_process	1	26	140	18322	ENSOARG00000002359(SFRP1),	1	1
GO:0000152	nuclear ubiquitin ligase complex	cellular_component	1	26	36	18322	ENSOARG00000014382(ANAPC1),	1	1
GO:0005109	frizzled binding	molecular_function	1	26	24	18322	ENSOARG00000002359(SFRP1),	1	1
GO:0050679	positive regulation of epithelial cell proliferation	biological_process	1	26	106	18322	ENSOARG00000002359(SFRP1),	1	1
GO:0009142	nucleoside triphosphate biosynthetic process	biological_process	2	26	49	18322	ENSOARG00000000022(ATP6),ENSOARG00000000021(ATP8),	1	1
GO:0007389	pattern specification process	biological_process	1	26	348	18322	ENSOARG00000002359(SFRP1),	1	1
GO:0010212	response to ionizing radiation	biological_process	1	26	90	18322	ENSOARG00000002359(SFRP1),	1	1
GO:0022414	reproductive process	biological_process	2	26	745	18322	ENSOARG00000013966(AFP),ENSOARG00000002359(SFRP1),	1	1
GO:0007569	cell aging	biological_process	1	26	66	18322	ENSOARG00000018324(WNT16),	1	1
GO:0021915	neural tube development	biological_process	1	26	138	18322	ENSOARG00000002359(SFRP1),	1	1
GO:0043065	positive regulation of apoptotic process	biological_process	1	26	335	18322	ENSOARG00000002359(SFRP1),	1	1
GO:0010467	gene expression	biological_process	3	26	3621	18322	ENSOARG00000018324(WNT16),ENSOARG00000002359(SFRP1),ENSOARG00000000291(FGB),	1	1
GO:0071453	cellular response to oxygen levels	biological_process	1	26	67	18322	ENSOARG00000002359(SFRP1),	1	1
GO:0070069	cytochrome complex	cellular_component	2	26	11	18322	ENSOARG00000000019(COX2),ENSOARG00000000016(COX1),	1	1
GO:0009267	cellular response to starvation	biological_process	1	26	74	18322	ENSOARG00000002359(SFRP1),	1	1
GO:0045664	regulation of neuron differentiation	biological_process	1	26	343	18322	ENSOARG00000002359(SFRP1),	1	1
GO:0001649	osteoblast differentiation	biological_process	1	26	160	18322	ENSOARG00000002359(SFRP1),	1	1
GO:0045927	positive regulation of growth	biological_process	1	26	164	18322	ENSOARG00000002359(SFRP1),	1	1
GO:0009967	positive regulation of signal transduction	biological_process	3	26	905	18322	ENSOARG00000000291(FGB),ENSOARG00000018324(WNT16),ENSOARG00000002359(SFRP1),	1	1
GO:2000080	negative regulation of canonical Wnt signaling pathway involved in controlling type B pancreatic cell proliferation	biological_process	1	26	1	18322	ENSOARG00000002359(SFRP1),	1	1
GO:0007017	microtubule-based process	biological_process	1	26	484	18322	ENSOARG00000016755(),	1	1
GO:0051046	regulation of secretion	biological_process	2	26	410	18322	ENSOARG00000002359(SFRP1),ENSOARG00000000291(FGB),	1	1
GO:0046851	negative regulation of bone remodeling	biological_process	1	26	9	18322	ENSOARG00000002359(SFRP1),	1	1
GO:1904948	midbrain dopaminergic neuron differentiation	biological_process	1	26	10	18322	ENSOARG00000002359(SFRP1),	1	1
GO:0031324	negative regulation of cellular metabolic process	biological_process	2	26	1578	18322	ENSOARG00000002359(SFRP1),ENSOARG00000006373(CLEC16A),	1	1
GO:0007005	mitochondrion organization	biological_process	1	26	422	18322	ENSOARG00000006373(CLEC16A),	1	1
GO:0045746	negative regulation of Notch signaling pathway	biological_process	1	26	22	18322	ENSOARG00000002307(DLK1),	1	1
GO:0030072	peptide hormone secretion	biological_process	2	26	139	18322	ENSOARG00000002359(SFRP1),ENSOARG00000000291(FGB),	1	1
GO:0016049	cell growth	biological_process	1	26	276	18322	ENSOARG00000002359(SFRP1),	1	1
GO:0009792	embryo development ending in birth or egg hatching	biological_process	1	26	499	18322	ENSOARG00000002359(SFRP1),	1	1
GO:0014033	neural crest cell differentiation	biological_process	1	26	51	18322	ENSOARG00000002359(SFRP1),	1	1
GO:0008593	regulation of Notch signaling pathway	biological_process	1	26	52	18322	ENSOARG00000002307(DLK1),	1	1
GO:0045893	positive regulation of transcription, DNA-templated	biological_process	1	26	1076	18322	ENSOARG00000002359(SFRP1),	1	1
GO:0070997	neuron death	biological_process	1	26	168	18322	ENSOARG00000004644(PM20D1),	1	1
GO:0048038	quinone binding	molecular_function	1	26	15	18322	ENSOARG00000004027(),	1	1
GO:0060687	regulation of branching involved in prostate gland morphogenesis	biological_process	1	26	6	18322	ENSOARG00000002359(SFRP1),	1	1
GO:0001837	epithelial to mesenchymal transition	biological_process	2	26	80	18322	ENSOARG00000018324(WNT16),ENSOARG00000002359(SFRP1),	1	1
GO:0036094	small molecule binding	molecular_function	1	26	2310	18322	ENSOARG00000006503(NT5C3A),	1	1
GO:0051726	regulation of cell cycle	biological_process	1	26	586	18322	ENSOARG00000002359(SFRP1),	1	1
GO:0060537	muscle tissue development	biological_process	1	26	259	18322	ENSOARG00000011849(),	1	1
GO:0030177	positive regulation of Wnt signaling pathway	biological_process	1	26	82	18322	ENSOARG00000002359(SFRP1),	1	1
GO:0023014	signal transduction by protein phosphorylation	biological_process	3	26	495	18322	ENSOARG00000002359(SFRP1),ENSOARG00000018324(WNT16),ENSOARG00000000291(FGB),	1	1
GO:2000352	negative regulation of endothelial cell apoptotic process	biological_process	1	26	21	18322	ENSOARG00000000291(FGB),	1	1
GO:2000052	positive regulation of non-canonical Wnt signaling pathway	biological_process	1	26	10	18322	ENSOARG00000002359(SFRP1),	1	1
GO:0006754	ATP biosynthetic process	biological_process	2	26	29	18322	ENSOARG00000000022(ATP6),ENSOARG00000000021(ATP8),	1	1
GO:1903506	regulation of nucleic acid-templated transcription	biological_process	1	26	2259	18322	ENSOARG00000002359(SFRP1),	1	1
GO:0016485	protein processing	biological_process	1	26	165	18322	ENSOARG00000000291(FGB),	1	1
GO:0060317	cardiac epithelial to mesenchymal transition	biological_process	1	26	23	18322	ENSOARG00000018324(WNT16),	1	1
GO:0042127	regulation of cell proliferation	biological_process	1	26	937	18322	ENSOARG00000002359(SFRP1),	1	1
GO:0007276	gamete generation	biological_process	1	26	333	18322	ENSOARG00000013966(AFP),	1	1
GO:0044340	canonical Wnt signaling pathway involved in regulation of cell proliferation	biological_process	1	26	4	18322	ENSOARG00000002359(SFRP1),	1	1
GO:0071392	cellular response to estradiol stimulus	biological_process	1	26	15	18322	ENSOARG00000002359(SFRP1),	1	1
GO:0032874	positive regulation of stress-activated MAPK cascade	biological_process	1	26	101	18322	ENSOARG00000018324(WNT16),	1	1
GO:0043152	induction of bacterial agglutination	biological_process	1	26	3	18322	ENSOARG00000000291(FGB),	1	1
GO:0060527	prostate epithelial cord arborization involved in prostate glandular acinus morphogenesis	biological_process	1	26	5	18322	ENSOARG00000002359(SFRP1),	1	1
GO:2001235	positive regulation of apoptotic signaling pathway	biological_process	1	26	125	18322	ENSOARG00000002359(SFRP1),	1	1
GO:0050708	regulation of protein secretion	biological_process	2	26	233	18322	ENSOARG00000002359(SFRP1),ENSOARG00000000291(FGB),	1	1
GO:0030111	regulation of Wnt signaling pathway	biological_process	1	26	189	18322	ENSOARG00000002359(SFRP1),	1	1
GO:2001233	regulation of apoptotic signaling pathway	biological_process	2	26	287	18322	ENSOARG00000002359(SFRP1),ENSOARG00000000291(FGB),	1	1
GO:0051641	cellular localization	biological_process	2	26	1878	18322	ENSOARG00000002359(SFRP1),ENSOARG00000000291(FGB),	1	1
GO:0043297	apical junction assembly	biological_process	1	26	33	18322	ENSOARG00000020472(CLDN1),	1	1
GO:0071391	cellular response to estrogen stimulus	biological_process	1	26	21	18322	ENSOARG00000002359(SFRP1),	1	1
GO:0060346	bone trabecula formation	biological_process	1	26	8	18322	ENSOARG00000002359(SFRP1),	1	1
GO:0014706	striated muscle tissue development	biological_process	1	26	244	18322	ENSOARG00000011849(),	1	1
GO:0033043	regulation of organelle organization	biological_process	1	26	793	18322	ENSOARG00000006373(CLEC16A),	1	1
GO:0035282	segmentation	biological_process	1	26	81	18322	ENSOARG00000002359(SFRP1),	1	1
GO:0016638	oxidoreductase activity, acting on the CH-NH2 group of donors	molecular_function	1	26	22	18322	ENSOARG00000004027(),	1	1
GO:0045880	positive regulation of smoothened signaling pathway	biological_process	1	26	22	18322	ENSOARG00000002359(SFRP1),	1	1
GO:0097190	apoptotic signaling pathway	biological_process	2	26	430	18322	ENSOARG00000002359(SFRP1),ENSOARG00000000291(FGB),	1	1
GO:0045861	negative regulation of proteolysis	biological_process	1	26	234	18322	ENSOARG00000006373(CLEC16A),	1	1
GO:0042445	hormone metabolic process	biological_process	1	26	101	18322	ENSOARG00000013966(AFP),	1	1
GO:1903363	negative regulation of cellular protein catabolic process	biological_process	1	26	60	18322	ENSOARG00000006373(CLEC16A),	1	1
GO:0090090	negative regulation of canonical Wnt signaling pathway	biological_process	1	26	84	18322	ENSOARG00000002359(SFRP1),	1	1
GO:1903362	regulation of cellular protein catabolic process	biological_process	1	26	147	18322	ENSOARG00000006373(CLEC16A),	1	1
GO:0008283	cell proliferation	biological_process	2	26	1182	18322	ENSOARG00000018324(WNT16),ENSOARG00000002359(SFRP1),	1	1
GO:0043508	negative regulation of JUN kinase activity	biological_process	1	26	7	18322	ENSOARG00000002359(SFRP1),	1	1
GO:0007033	vacuole organization	biological_process	1	26	108	18322	ENSOARG00000006373(CLEC16A),	1	1
GO:2000145	regulation of cell motility	biological_process	1	26	500	18322	ENSOARG00000002359(SFRP1),	1	1
GO:0060828	regulation of canonical Wnt signaling pathway	biological_process	1	26	142	18322	ENSOARG00000002359(SFRP1),	1	1
GO:0016338	calcium-independent cell-cell adhesion via plasma membrane cell-adhesion molecules	biological_process	1	26	5	18322	ENSOARG00000020472(CLDN1),	1	1
GO:0072358	cardiovascular system development	biological_process	2	26	677	18322	ENSOARG00000005037(THBS2),ENSOARG00000018324(WNT16),	1	1
GO:0009055	electron carrier activity	molecular_function	2	26	75	18322	ENSOARG00000000016(COX1),ENSOARG00000000019(COX2),	1	1
GO:0048666	neuron development	biological_process	1	26	612	18322	ENSOARG00000002359(SFRP1),	1	1
GO:0003777	microtubule motor activity	molecular_function	1	26	74	18322	ENSOARG00000016755(),	1	1
GO:0061061	muscle structure development	biological_process	1	26	393	18322	ENSOARG00000011849(),	1	1
GO:0046849	bone remodeling	biological_process	2	26	54	18322	ENSOARG00000018324(WNT16),ENSOARG00000002359(SFRP1),	1	1
GO:0002376	immune system process	biological_process	3	26	1478	18322	ENSOARG00000004644(PM20D1),ENSOARG00000002359(SFRP1),ENSOARG00000000291(FGB),	1	1
GO:0051087	chaperone binding	molecular_function	1	26	48	18322	ENSOARG00000000291(FGB),	1	1
GO:0005198	structural molecule activity	molecular_function	2	26	698	18322	ENSOARG00000000291(FGB),ENSOARG00000020472(CLDN1),	1	1
GO:0018193	peptidyl-amino acid modification	biological_process	1	26	718	18322	ENSOARG00000002359(SFRP1),	1	1
GO:0033143	regulation of intracellular steroid hormone receptor signaling pathway	biological_process	1	26	51	18322	ENSOARG00000002359(SFRP1),	1	1
GO:0030162	regulation of proteolysis	biological_process	1	26	439	18322	ENSOARG00000006373(CLEC16A),	1	1
GO:0016236	macroautophagy	biological_process	1	26	263	18322	ENSOARG00000006373(CLEC16A),	1	1
GO:0010507	negative regulation of autophagy	biological_process	1	26	39	18322	ENSOARG00000006373(CLEC16A),	1	1
GO:0006914	autophagy	biological_process	1	26	349	18322	ENSOARG00000006373(CLEC16A),	1	1
GO:0006928	movement of cell or subcellular component	biological_process	2	26	1166	18322	ENSOARG00000016755(),ENSOARG00000002359(SFRP1),	1	1
GO:0007599	hemostasis	biological_process	2	26	129	18322	ENSOARG00000007475(ADAMTS18),ENSOARG00000000291(FGB),	1	1
GO:2000736	regulation of stem cell differentiation	biological_process	1	26	88	18322	ENSOARG00000002359(SFRP1),	1	1
GO:0044346	fibroblast apoptotic process	biological_process	1	26	15	18322	ENSOARG00000002359(SFRP1),	1	1
GO:1902041	regulation of extrinsic apoptotic signaling pathway via death domain receptors	biological_process	2	26	40	18322	ENSOARG00000002359(SFRP1),ENSOARG00000000291(FGB),	1	1
GO:0019229	regulation of vasoconstriction	biological_process	1	26	24	18322	ENSOARG00000000291(FGB),	1	1
GO:0042325	regulation of phosphorylation	biological_process	3	26	935	18322	ENSOARG00000002359(SFRP1),ENSOARG00000018324(WNT16),ENSOARG00000000291(FGB),	1	1
GO:2001234	negative regulation of apoptotic signaling pathway	biological_process	1	26	159	18322	ENSOARG00000000291(FGB),	1	1
GO:0042180	cellular ketone metabolic process	biological_process	1	26	104	18322	ENSOARG00000013966(AFP),	1	1
GO:2000041	negative regulation of planar cell polarity pathway involved in axis elongation	biological_process	1	26	2	18322	ENSOARG00000002359(SFRP1),	1	1
GO:0000276	mitochondrial proton-transporting ATP synthase complex, coupling factor F(o)	cellular_component	1	26	8	18322	ENSOARG00000000021(ATP8),	1	1
GO:0048732	gland development	biological_process	1	26	281	18322	ENSOARG00000002359(SFRP1),	1	1
GO:0001933	negative regulation of protein phosphorylation	biological_process	1	26	259	18322	ENSOARG00000002359(SFRP1),	1	1
GO:0030073	insulin secretion	biological_process	1	26	106	18322	ENSOARG00000002359(SFRP1),	1	1
GO:0090179	planar cell polarity pathway involved in neural tube closure	biological_process	1	26	12	18322	ENSOARG00000002359(SFRP1),	1	1
GO:0034111	negative regulation of homotypic cell-cell adhesion	biological_process	1	26	74	18322	ENSOARG00000007475(ADAMTS18),	1	1
GO:0001525	angiogenesis	biological_process	1	26	281	18322	ENSOARG00000005037(THBS2),	1	1
GO:0044092	negative regulation of molecular function	biological_process	1	26	650	18322	ENSOARG00000002359(SFRP1),	1	1
GO:0019731	antibacterial humoral response	biological_process	1	26	17	18322	ENSOARG00000000291(FGB),	1	1
GO:0009755	hormone-mediated signaling pathway	biological_process	1	26	154	18322	ENSOARG00000002359(SFRP1),	1	1
GO:0032446	protein modification by small protein conjugation	biological_process	1	26	469	18322	ENSOARG00000014382(ANAPC1),	1	1
GO:0046545	development of primary female sexual characteristics	biological_process	2	26	67	18322	ENSOARG00000002359(SFRP1),ENSOARG00000013966(AFP),	1	1
GO:0007224	smoothened signaling pathway	biological_process	1	26	99	18322	ENSOARG00000002359(SFRP1),	1	1
GO:0046661	male sex differentiation	biological_process	1	26	101	18322	ENSOARG00000002359(SFRP1),	1	1
GO:0009165	nucleotide biosynthetic process	biological_process	2	26	206	18322	ENSOARG00000000021(ATP8),ENSOARG00000000022(ATP6),	1	1
GO:0051260	protein homooligomerization	biological_process	1	26	172	18322	ENSOARG00000020472(CLDN1),	1	1
GO:2000269	regulation of fibroblast apoptotic process	biological_process	1	26	13	18322	ENSOARG00000002359(SFRP1),	1	1
GO:0009615	response to virus	biological_process	1	26	245	18322	ENSOARG00000004644(PM20D1),	1	1
GO:0008137	NADH dehydrogenase (ubiquinone) activity	molecular_function	1	26	22	18322	ENSOARG00000000025(ND3),	1	1
GO:0045667	regulation of osteoblast differentiation	biological_process	1	26	86	18322	ENSOARG00000002359(SFRP1),	1	1
GO:0045597	positive regulation of cell differentiation	biological_process	1	26	556	18322	ENSOARG00000002359(SFRP1),	1	1
GO:0071345	cellular response to cytokine stimulus	biological_process	1	26	287	18322	ENSOARG00000002359(SFRP1),	1	1
GO:0015031	protein transport	biological_process	2	26	1112	18322	ENSOARG00000002359(SFRP1),ENSOARG00000000291(FGB),	1	1
GO:0035295	tube development	biological_process	1	26	475	18322	ENSOARG00000002359(SFRP1),	1	1
GO:0071944	cell periphery	cellular_component	2	26	2750	18322	ENSOARG00000000291(FGB),ENSOARG00000020472(CLDN1),	1	1
GO:0071396	cellular response to lipid	biological_process	1	26	311	18322	ENSOARG00000002359(SFRP1),	1	1
GO:0006355	regulation of transcription, DNA-templated	biological_process	1	26	2248	18322	ENSOARG00000002359(SFRP1),	1	1
GO:0016055	Wnt signaling pathway	biological_process	2	26	260	18322	ENSOARG00000018324(WNT16),ENSOARG00000002359(SFRP1),	1	1
GO:0070304	positive regulation of stress-activated protein kinase signaling cascade	biological_process	1	26	102	18322	ENSOARG00000018324(WNT16),	1	1
GO:0030030	cell projection organization	biological_process	1	26	827	18322	ENSOARG00000002359(SFRP1),	1	1
GO:0022408	negative regulation of cell-cell adhesion	biological_process	1	26	102	18322	ENSOARG00000007475(ADAMTS18),	1	1
GO:0001838	embryonic epithelial tube formation	biological_process	1	26	110	18322	ENSOARG00000002359(SFRP1),	1	1
GO:0000902	cell morphogenesis	biological_process	2	26	881	18322	ENSOARG00000018324(WNT16),ENSOARG00000002359(SFRP1),	1	1
GO:0051592	response to calcium ion	biological_process	1	26	53	18322	ENSOARG00000000291(FGB),	1	1
GO:0070555	response to interleukin-1	biological_process	1	26	55	18322	ENSOARG00000002359(SFRP1),	1	1
GO:0016241	regulation of macroautophagy	biological_process	1	26	95	18322	ENSOARG00000006373(CLEC16A),	1	1
GO:0033280	response to vitamin D	biological_process	1	26	13	18322	ENSOARG00000002359(SFRP1),	1	1
GO:0098772	molecular function regulator	molecular_function	1	26	787	18322	ENSOARG00000016955(),	1	1
GO:0008406	gonad development	biological_process	2	26	137	18322	ENSOARG00000002359(SFRP1),ENSOARG00000013966(AFP),	1	1
GO:0042310	vasoconstriction	biological_process	1	26	39	18322	ENSOARG00000000291(FGB),	1	1
GO:0004197	cysteine-type endopeptidase activity	molecular_function	1	26	53	18322	ENSOARG00000002359(SFRP1),	1	1
GO:0000422	mitophagy	biological_process	1	26	152	18322	ENSOARG00000006373(CLEC16A),	1	1
GO:0071380	cellular response to prostaglandin E stimulus	biological_process	1	26	11	18322	ENSOARG00000002359(SFRP1),	1	1
GO:0048638	regulation of developmental growth	biological_process	1	26	201	18322	ENSOARG00000002359(SFRP1),	1	1
GO:0043231	intracellular membrane-bounded organelle	cellular_component	10	26	7065	18322	ENSOARG00000000021(ATP8),ENSOARG00000000022(ATP6),ENSOARG00000000291(FGB),ENSOARG00000014382(ANAPC1),ENSOARG00000006503(NT5C3A),ENSOARG00000000025(ND3),ENSOARG00000000019(COX2),ENSOARG00000006373(CLEC16A),ENSOARG00000005037(THBS2),ENSOARG00000000016(COX1),	1	1
GO:0005623	cell	cellular_component	16	26	11451	18322	ENSOARG00000014382(ANAPC1),ENSOARG00000006503(NT5C3A),ENSOARG00000000291(FGB),ENSOARG00000000022(ATP6),ENSOARG00000020472(CLDN1),ENSOARG00000002359(SFRP1),ENSOARG00000000025(ND3),ENSOARG00000016755(),ENSOARG00000000021(ATP8),ENSOARG00000003178(C1orf198),ENSOARG00000013966(AFP),ENSOARG00000005037(THBS2),ENSOARG00000000016(COX1),ENSOARG00000000019(COX2),ENSOARG00000006373(CLEC16A),ENSOARG0000001832…	1	1
GO:0043229	intracellular organelle	cellular_component	11	26	8145	18322	ENSOARG00000000291(FGB),ENSOARG00000000022(ATP6),ENSOARG00000016755(),ENSOARG00000006503(NT5C3A),ENSOARG00000014382(ANAPC1),ENSOARG00000000021(ATP8),ENSOARG00000006373(CLEC16A),ENSOARG00000000019(COX2),ENSOARG00000000016(COX1),ENSOARG00000005037(THBS2),ENSOARG00000000025(ND3),	1	1
GO:0007154	cell communication	biological_process	6	26	4479	18322	ENSOARG00000013966(AFP),ENSOARG00000000291(FGB),ENSOARG00000018324(WNT16),ENSOARG00000002359(SFRP1),ENSOARG00000006373(CLEC16A),ENSOARG00000002307(DLK1),	1	1
GO:0050896	response to stimulus	biological_process	8	26	5996	18322	ENSOARG00000000291(FGB),ENSOARG00000007475(ADAMTS18),ENSOARG00000013966(AFP),ENSOARG00000006373(CLEC16A),ENSOARG00000002307(DLK1),ENSOARG00000004644(PM20D1),ENSOARG00000002359(SFRP1),ENSOARG00000018324(WNT16),	1	1
GO:0005515	protein binding	molecular_function	14	26	10716	18322	ENSOARG00000014382(ANAPC1),ENSOARG00000000291(FGB),ENSOARG00000020472(CLDN1),ENSOARG00000010405(BMP1),ENSOARG00000002307(DLK1),ENSOARG00000002359(SFRP1),ENSOARG00000000025(ND3),ENSOARG00000013966(AFP),ENSOARG00000005037(THBS2),ENSOARG00000000016(COX1),ENSOARG00000000019(COX2),ENSOARG00000006373(CLEC16A),ENSOARG00000001471(),ENSOARG00000018324(WNT16),	1	1
GO:0005488	binding	molecular_function	17	26	13579	18322	ENSOARG00000005037(THBS2),ENSOARG00000000016(COX1),ENSOARG00000000019(COX2),ENSOARG00000006373(CLEC16A),ENSOARG00000001471(),ENSOARG00000018324(WNT16),ENSOARG00000007475(ADAMTS18),ENSOARG00000013966(AFP),ENSOARG00000020472(CLDN1),ENSOARG00000002307(DLK1),ENSOARG00000010405(BMP1),ENSOARG00000004027(),ENSOARG00000002359(SFRP1),ENSOARG00000000025(ND3),ENSOARG00000014382(ANAPC1),ENSOARG00000006503(NT…	1	1
GO:0007165	signal transduction	biological_process	5	26	4153	18322	ENSOARG00000000291(FGB),ENSOARG00000013966(AFP),ENSOARG00000002307(DLK1),ENSOARG00000002359(SFRP1),ENSOARG00000018324(WNT16),	1	1
GO:0051716	cellular response to stimulus	biological_process	6	26	5089	18322	ENSOARG00000006373(CLEC16A),ENSOARG00000002307(DLK1),ENSOARG00000018324(WNT16),ENSOARG00000002359(SFRP1),ENSOARG00000000291(FGB),ENSOARG00000013966(AFP),	1	1
GO:0023052	signaling	biological_process	5	26	4392	18322	ENSOARG00000002307(DLK1),ENSOARG00000002359(SFRP1),ENSOARG00000018324(WNT16),ENSOARG00000000291(FGB),ENSOARG00000013966(AFP),	1	1
GO:0019222	regulation of metabolic process	biological_process	5	26	4401	18322	ENSOARG00000018324(WNT16),ENSOARG00000002359(SFRP1),ENSOARG00000006373(CLEC16A),ENSOARG00000016955(),ENSOARG00000000291(FGB),	1	1
GO:0050794	regulation of cellular process	biological_process	8	26	7708	18322	ENSOARG00000000291(FGB),ENSOARG00000007475(ADAMTS18),ENSOARG00000013966(AFP),ENSOARG00000002307(DLK1),ENSOARG00000006373(CLEC16A),ENSOARG00000004644(PM20D1),ENSOARG00000002359(SFRP1),ENSOARG00000018324(WNT16),	1	1
GO:0044249	cellular biosynthetic process	biological_process	4	26	4012	18322	ENSOARG00000000022(ATP6),ENSOARG00000015855(),ENSOARG00000000021(ATP8),ENSOARG00000002359(SFRP1),	1	1
GO:0009058	biosynthetic process	biological_process	4	26	4163	18322	ENSOARG00000000021(ATP8),ENSOARG00000015855(),ENSOARG00000000022(ATP6),ENSOARG00000002359(SFRP1),	1	1

## Sheet: Group3-VS-Group2 GO e
GO_ID	GO_term	TYPE	target_gene_in_this_GO	all_target_gene_in_all_GO	all_gene_in_this_GO	all_gene_in_all_GO	gene_list	Pvalue	Qvalue
GO:0042613	MHC class II protein complex	cellular_component	4	358	17	18322	ENSOARG00000007906(),ENSOARG00000015660(),ENSOARG00000015707(),ENSOARG00000007335(),	0.000103673	0.173082
GO:0002504	antigen processing and presentation of peptide or polysaccharide antigen via MHC class II	biological_process	4	358	25	18322	ENSOARG00000007335(),ENSOARG00000007906(),ENSOARG00000015660(),ENSOARG00000015707(),	0.000493855	0.412245
GO:0061028	establishment of endothelial barrier	biological_process	4	358	29	18322	ENSOARG00000001849(CDH5),ENSOARG00000011387(ENG),ENSOARG00000020866(IL1B),ENSOARG00000000405(PPP1R16B),	0.000904907	0.503581
GO:0034113	heterotypic cell-cell adhesion	biological_process	4	358	32	18322	ENSOARG00000016664(FGG),ENSOARG00000008624(MADCAM1),ENSOARG00000000291(FGB),ENSOARG00000020866(IL1B),	0.00135169	0.644754
GO:0045095	keratin filament	cellular_component	7	358	58	18322	ENSOARG00000015961(KRTAP16-1),ENSOARG00000017148(),ENSOARG00000015867(),ENSOARG00000015757(),ENSOARG00000012125(),ENSOARG00000017163(),ENSOARG00000000104(),	7.76777e-05	0.259366
GO:0001885	endothelial cell development	biological_process	4	358	42	18322	ENSOARG00000020866(IL1B),ENSOARG00000011387(ENG),ENSOARG00000001849(CDH5),ENSOARG00000000405(PPP1R16B),	0.0040611	1
GO:0045143	homologous chromosome segregation	biological_process	4	358	42	18322	ENSOARG00000011888(MAEL),ENSOARG00000003172(),ENSOARG00000015926(TEX11),ENSOARG00000020082(SYCP1),	0.0040611	1
GO:0005507	copper ion binding	molecular_function	4	358	47	18322	ENSOARG00000020137(COMMD1),ENSOARG00000000019(COX2),ENSOARG00000013796(TYRP1),ENSOARG00000005331(HEPH),	0.00635984	1
GO:0051087	chaperone binding	molecular_function	4	358	48	18322	ENSOARG00000013326(DNAJB4),ENSOARG00000002567(AHSA1),ENSOARG00000000291(FGB),ENSOARG00000020213(ATP1A1),	0.0069128	1
GO:0072562	blood microparticle	cellular_component	6	358	73	18322	ENSOARG00000011387(ENG),ENSOARG00000004658(C1S),ENSOARG00000014129(AFM),ENSOARG00000000291(FGB),ENSOARG00000016664(FGG),ENSOARG00000000729(ITIH4),	0.00177849	0.742297
GO:0009142	nucleoside triphosphate biosynthetic process	biological_process	4	358	49	18322	ENSOARG00000004143(ALDOA),ENSOARG00000000022(ATP6),ENSOARG00000008240(NME8),ENSOARG00000000021(ATP8),	0.00749945	1
GO:0005882	intermediate filament	cellular_component	9	358	118	18322	ENSOARG00000015961(KRTAP16-1),ENSOARG00000017148(),ENSOARG00000015867(),ENSOARG00000016992(KRT15),ENSOARG00000015757(),ENSOARG00000012125(),ENSOARG00000017163(),ENSOARG00000016568(K38),ENSOARG00000000104(),	0.000388835	0.432774
GO:0032088	negative regulation of NF-kappaB transcription factor activity	biological_process	4	358	53	18322	ENSOARG00000000492(NLRP12),ENSOARG00000002799(IRAK3),ENSOARG00000013469(PRMT2),ENSOARG00000020137(COMMD1),	0.0102049	1
GO:0009063	cellular amino acid catabolic process	biological_process	4	358	53	18322	ENSOARG00000005080(PRODH2),ENSOARG00000002251(IDO1),ENSOARG00000019705(PCYOX1),ENSOARG00000020762(THNSL2),	0.0102049	1
GO:0006959	humoral immune response	biological_process	5	358	69	18322	ENSOARG00000014318(KLK7),ENSOARG00000004658(C1S),ENSOARG00000008001(C1QA),ENSOARG00000000291(FGB),ENSOARG00000014251(KLK5),	0.00645715	1
GO:0043021	ribonucleoprotein complex binding	molecular_function	4	358	56	18322	ENSOARG00000001546(NAA10),ENSOARG00000007160(SRP54),ENSOARG00000006648(SLFN14),ENSOARG00000004456(ERAL1),	0.0126415	1
GO:0045132	meiotic chromosome segregation	biological_process	4	358	58	18322	ENSOARG00000003172(),ENSOARG00000015926(TEX11),ENSOARG00000020082(SYCP1),ENSOARG00000011888(MAEL),	0.014476	1
GO:0032507	maintenance of protein location in cell	biological_process	4	358	60	18322	ENSOARG00000013065(IKBIP),ENSOARG00000005491(HK1),ENSOARG00000000492(NLRP12),ENSOARG00000006301(CD4),	0.0164883	1
GO:0005903	brush border	cellular_component	4	358	61	18322	ENSOARG00000017880(CA4),ENSOARG00000006025(SLC26A4),ENSOARG00000019340(DNM1L),ENSOARG00000017839(LIMA1),	0.0175636	1
GO:0004521	endoribonuclease activity	molecular_function	4	358	61	18322	ENSOARG00000006648(SLFN14),ENSOARG00000008701(RNASEH2B),ENSOARG00000012525(DROSHA),ENSOARG00000015892(),	0.0175636	1
GO:0019882	antigen processing and presentation	biological_process	7	358	107	18322	ENSOARG00000007335(),ENSOARG00000015707(),ENSOARG00000007267(),ENSOARG00000015660(),ENSOARG00000007906(),ENSOARG00000009042(),ENSOARG00000007573(),	0.00350577	1
GO:0007127	meiosis I	biological_process	4	358	62	18322	ENSOARG00000003172(),ENSOARG00000015926(TEX11),ENSOARG00000020082(SYCP1),ENSOARG00000011888(MAEL),	0.0186863	1
GO:0045111	intermediate filament cytoskeleton	cellular_component	10	358	156	18322	ENSOARG00000004456(ERAL1),ENSOARG00000000104(),ENSOARG00000017148(),ENSOARG00000016992(KRT15),ENSOARG00000016568(K38),ENSOARG00000012125(),ENSOARG00000017163(),ENSOARG00000015961(KRTAP16-1),ENSOARG00000015867(),ENSOARG00000015757(),	0.000838884	0.560207
GO:0050714	positive regulation of protein secretion	biological_process	8	358	125	18322	ENSOARG00000003068(),ENSOARG00000008929(RFX6),ENSOARG00000013898(NR1H2),ENSOARG00000016664(FGG),ENSOARG00000020866(IL1B),ENSOARG00000013509(CD274),ENSOARG00000019340(DNM1L),ENSOARG00000000291(FGB),	0.00237523	0.88121
GO:0000794	condensed nuclear chromosome	cellular_component	4	358	63	18322	ENSOARG00000019052(AURKB),ENSOARG00000020082(SYCP1),ENSOARG00000014305(BUB1),ENSOARG00000015926(TEX11),	0.0198575	1
GO:0045766	positive regulation of angiogenesis	biological_process	5	358	81	18322	ENSOARG00000000405(PPP1R16B),ENSOARG00000012128(CIB1),ENSOARG00000020866(IL1B),ENSOARG00000001680(SFRP2),ENSOARG00000011387(ENG),	0.0133522	1
GO:0006401	RNA catabolic process	biological_process	5	358	82	18322	ENSOARG00000006648(SLFN14),ENSOARG00000016340(NBAS),ENSOARG00000012525(DROSHA),ENSOARG00000014786(EIF3E),ENSOARG00000008701(RNASEH2B),	0.0141013	1
GO:0008585	female gonad development	biological_process	4	358	66	18322	ENSOARG00000016559(ROBO2),ENSOARG00000018472(NOBOX),ENSOARG00000012587(LHX8),ENSOARG00000004175(FZD4),	0.0236707	1
GO:0042493	response to drug	biological_process	7	358	116	18322	ENSOARG00000014904(PAPD7),ENSOARG00000007160(SRP54),ENSOARG00000014153(DPEP1),ENSOARG00000020213(ATP1A1),ENSOARG00000002666(),ENSOARG00000001680(SFRP2),ENSOARG00000020866(IL1B),	0.00561477	1
GO:0046545	development of primary female sexual characteristics	biological_process	4	358	67	18322	ENSOARG00000004175(FZD4),ENSOARG00000012587(LHX8),ENSOARG00000018472(NOBOX),ENSOARG00000016559(ROBO2),	0.0250447	1
GO:0005044	scavenger receptor activity	molecular_function	4	358	67	18322	ENSOARG00000014082(ENPP3),ENSOARG00000001928(),ENSOARG00000002268(),ENSOARG00000020114(),	0.0250447	1
GO:0045446	endothelial cell differentiation	biological_process	4	358	67	18322	ENSOARG00000000405(PPP1R16B),ENSOARG00000001849(CDH5),ENSOARG00000020866(IL1B),ENSOARG00000011387(ENG),	0.0250447	1
GO:0006633	fatty acid biosynthetic process	biological_process	5	358	86	18322	ENSOARG00000003501(PDK4),ENSOARG00000007114(ELOVL7),ENSOARG00000020762(THNSL2),ENSOARG00000013898(NR1H2),ENSOARG00000012264(LTA4H),	0.0174033	1
GO:0051651	maintenance of location in cell	biological_process	4	358	69	18322	ENSOARG00000013065(IKBIP),ENSOARG00000005491(HK1),ENSOARG00000006301(CD4),ENSOARG00000000492(NLRP12),	0.0279524	1
GO:0036064	ciliary basal body	cellular_component	4	358	69	18322	ENSOARG00000010317(MKKS),ENSOARG00000020170(FAM161A),ENSOARG00000017596(),ENSOARG00000012759(NEDD1),	0.0279524	1
GO:0006165	nucleoside diphosphate phosphorylation	biological_process	4	358	69	18322	ENSOARG00000008240(NME8),ENSOARG00000005491(HK1),ENSOARG00000005238(ENO2),ENSOARG00000004143(ALDOA),	0.0279524	1
GO:0006090	pyruvate metabolic process	biological_process	4	358	70	18322	ENSOARG00000004143(ALDOA),ENSOARG00000003501(PDK4),ENSOARG00000005491(HK1),ENSOARG00000005238(ENO2),	0.0294878	1
GO:0019955	cytokine binding	molecular_function	4	358	70	18322	ENSOARG00000004175(FZD4),ENSOARG00000007687(ACKR1),ENSOARG00000016047(TGFBR3),ENSOARG00000011387(ENG),	0.0294878	1
GO:0071897	DNA biosynthetic process	biological_process	5	358	88	18322	ENSOARG00000020082(SYCP1),ENSOARG00000013369(REV1),ENSOARG00000009822(REV3L),ENSOARG00000019052(AURKB),ENSOARG00000019110(CTC1),	0.0192466	1
GO:0042307	positive regulation of protein import into nucleus	biological_process	4	358	71	18322	ENSOARG00000013096(IL18R1),ENSOARG00000001680(SFRP2),ENSOARG00000020866(IL1B),ENSOARG00000000492(NLRP12),	0.0310786	1
GO:0031514	motile cilium	cellular_component	4	358	71	18322	ENSOARG00000008240(NME8),ENSOARG00000013466(TSGA10),ENSOARG00000010317(MKKS),ENSOARG00000005491(HK1),	0.0310786	1
GO:0050880	regulation of blood vessel size	biological_process	4	358	71	18322	ENSOARG00000010317(MKKS),ENSOARG00000000291(FGB),ENSOARG00000011128(),ENSOARG00000016664(FGG),	0.0310786	1
GO:1904591	positive regulation of protein import	biological_process	4	358	72	18322	ENSOARG00000001680(SFRP2),ENSOARG00000020866(IL1B),ENSOARG00000013096(IL18R1),ENSOARG00000000492(NLRP12),	0.0327256	1
GO:1900182	positive regulation of protein localization to nucleus	biological_process	5	358	90	18322	ENSOARG00000013096(IL18R1),ENSOARG00000001680(SFRP2),ENSOARG00000020866(IL1B),ENSOARG00000004318(CDK1),ENSOARG00000000492(NLRP12),	0.0212247	1
GO:0051017	actin filament bundle assembly	biological_process	5	358	90	18322	ENSOARG00000009748(DLC1),ENSOARG00000017839(LIMA1),ENSOARG00000003172(),ENSOARG00000010317(MKKS),ENSOARG00000016366(HSP90B1),	0.0212247	1
GO:0035150	regulation of tube size	biological_process	4	358	72	18322	ENSOARG00000011128(),ENSOARG00000016664(FGG),ENSOARG00000000291(FGB),ENSOARG00000010317(MKKS),	0.0327256	1
GO:0061572	actin filament bundle organization	biological_process	5	358	92	18322	ENSOARG00000010317(MKKS),ENSOARG00000016366(HSP90B1),ENSOARG00000003172(),ENSOARG00000009748(DLC1),ENSOARG00000017839(LIMA1),	0.0233425	1
GO:0009897	external side of plasma membrane	cellular_component	9	358	166	18322	ENSOARG00000016664(FGG),ENSOARG00000016047(TGFBR3),ENSOARG00000013509(CD274),ENSOARG00000001849(CDH5),ENSOARG00000006301(CD4),ENSOARG00000017880(CA4),ENSOARG00000000291(FGB),ENSOARG00000001710(CD19),ENSOARG00000011387(ENG),	0.0045623	1
GO:0046939	nucleotide phosphorylation	biological_process	4	358	75	18322	ENSOARG00000005238(ENO2),ENSOARG00000005491(HK1),ENSOARG00000004143(ALDOA),ENSOARG00000008240(NME8),	0.0380112	1
GO:0016820	hydrolase activity, acting on acid anhydrides, catalyzing transmembrane movement of substances	molecular_function	6	358	113	18322	ENSOARG00000016118(),ENSOARG00000011319(ATP6V1B1),ENSOARG00000007573(),ENSOARG00000020213(ATP1A1),ENSOARG00000002666(),ENSOARG00000001404(),	0.0172679	1
GO:0007286	spermatid development	biological_process	5	358	96	18322	ENSOARG00000005327(DPY19L2),ENSOARG00000020082(SYCP1),ENSOARG00000009370(NECTIN2),ENSOARG00000010317(MKKS),ENSOARG00000012128(CIB1),	0.0280166	1
GO:2001237	negative regulation of extrinsic apoptotic signaling pathway	biological_process	4	358	77	18322	ENSOARG00000016664(FGG),ENSOARG00000001680(SFRP2),ENSOARG00000020866(IL1B),ENSOARG00000000291(FGB),	0.0418291	1
GO:0014065	phosphatidylinositol 3-kinase signaling	biological_process	4	358	78	18322	ENSOARG00000004103(PTPN13),ENSOARG00000018324(WNT16),ENSOARG00000000405(PPP1R16B),ENSOARG00000002489(PREX2),	0.0438283	1
GO:0050691	regulation of defense response to virus by host	biological_process	5	358	98	18322	ENSOARG00000012927(DKKL1),ENSOARG00000004644(PM20D1),ENSOARG00000020866(IL1B),ENSOARG00000003501(PDK4),ENSOARG00000006971(SERPINB10),	0.0305821	1
GO:0046034	ATP metabolic process	biological_process	7	358	138	18322	ENSOARG00000011319(ATP6V1B1),ENSOARG00000004143(ALDOA),ENSOARG00000019340(DNM1L),ENSOARG00000000021(ATP8),ENSOARG00000005491(HK1),ENSOARG00000000022(ATP6),ENSOARG00000005238(ENO2),	0.0149072	1
GO:0046660	female sex differentiation	biological_process	4	358	79	18322	ENSOARG00000016559(ROBO2),ENSOARG00000018472(NOBOX),ENSOARG00000012587(LHX8),ENSOARG00000004175(FZD4),	0.0458885	1
GO:0038024	cargo receptor activity	molecular_function	4	358	79	18322	ENSOARG00000001928(),ENSOARG00000014082(ENPP3),ENSOARG00000020114(),ENSOARG00000002268(),	0.0458885	1
GO:0048515	spermatid differentiation	biological_process	5	358	99	18322	ENSOARG00000005327(DPY19L2),ENSOARG00000009370(NECTIN2),ENSOARG00000020082(SYCP1),ENSOARG00000010317(MKKS),ENSOARG00000012128(CIB1),	0.0319238	1
GO:0003158	endothelium development	biological_process	4	358	80	18322	ENSOARG00000020866(IL1B),ENSOARG00000011387(ENG),ENSOARG00000000405(PPP1R16B),ENSOARG00000001849(CDH5),	0.0480102	1
GO:0048015	phosphatidylinositol-mediated signaling	biological_process	5	358	100	18322	ENSOARG00000004372(PIK3C2A),ENSOARG00000004103(PTPN13),ENSOARG00000002489(PREX2),ENSOARG00000018324(WNT16),ENSOARG00000000405(PPP1R16B),	0.0333057	1
GO:0090276	regulation of peptide hormone secretion	biological_process	5	358	101	18322	ENSOARG00000020866(IL1B),ENSOARG00000000291(FGB),ENSOARG00000008929(RFX6),ENSOARG00000020812(PAX8),ENSOARG00000016664(FGG),	0.0347282	1
GO:0016324	apical plasma membrane	cellular_component	7	358	142	18322	ENSOARG00000005551(OCLN),ENSOARG00000020213(ATP1A1),ENSOARG00000012128(CIB1),ENSOARG00000006025(SLC26A4),ENSOARG00000008117(TDGF1),ENSOARG00000017880(CA4),ENSOARG00000011319(ATP6V1B1),	0.0174125	1
GO:0000784	nuclear chromosome, telomeric region	cellular_component	4	358	82	18322	ENSOARG00000004318(CDK1),ENSOARG00000014170(NABP1),ENSOARG00000014143(MCM3),ENSOARG00000019110(CTC1),	0.0524405	1
GO:0008238	exopeptidase activity	molecular_function	4	358	82	18322	ENSOARG00000012264(LTA4H),ENSOARG00000018830(CPO),ENSOARG00000014153(DPEP1),ENSOARG00000017926(ERAP2),	0.0524405	1
GO:0048017	inositol lipid-mediated signaling	biological_process	5	358	103	18322	ENSOARG00000002489(PREX2),ENSOARG00000018324(WNT16),ENSOARG00000000405(PPP1R16B),ENSOARG00000004103(PTPN13),ENSOARG00000004372(PIK3C2A),	0.0376971	1
GO:0046824	positive regulation of nucleocytoplasmic transport	biological_process	4	358	83	18322	ENSOARG00000013096(IL18R1),ENSOARG00000001680(SFRP2),ENSOARG00000020866(IL1B),ENSOARG00000000492(NLRP12),	0.05475	1
GO:0042180	cellular ketone metabolic process	biological_process	5	358	104	18322	ENSOARG00000011026(PDSS2),ENSOARG00000020812(PAX8),ENSOARG00000013898(NR1H2),ENSOARG00000002251(IDO1),ENSOARG00000003501(PDK4),	0.0392445	1
GO:0045598	regulation of fat cell differentiation	biological_process	4	358	84	18322	ENSOARG00000001680(SFRP2),ENSOARG00000012734(WNT5B),ENSOARG00000008548(),ENSOARG00000012927(DKKL1),	0.0571232	1
GO:0030509	BMP signaling pathway	biological_process	5	358	106	18322	ENSOARG00000011105(),ENSOARG00000011387(ENG),ENSOARG00000001680(SFRP2),ENSOARG00000016047(TGFBR3),ENSOARG00000013619(DKK1),	0.0424676	1
GO:0009132	nucleoside diphosphate metabolic process	biological_process	4	358	85	18322	ENSOARG00000008240(NME8),ENSOARG00000004143(ALDOA),ENSOARG00000005491(HK1),ENSOARG00000005238(ENO2),	0.0595605	1
GO:0046395	carboxylic acid catabolic process	biological_process	5	358	108	18322	ENSOARG00000002251(IDO1),ENSOARG00000003042(PON3),ENSOARG00000019705(PCYOX1),ENSOARG00000005080(PRODH2),ENSOARG00000020762(THNSL2),	0.0458649	1
GO:0030141	secretory granule	cellular_component	7	358	153	18322	ENSOARG00000020866(IL1B),ENSOARG00000014251(KLK5),ENSOARG00000016664(FGG),ENSOARG00000014318(KLK7),ENSOARG00000017880(CA4),ENSOARG00000000291(FGB),ENSOARG00000005037(THBS2),	0.0259196	1
GO:0003007	heart morphogenesis	biological_process	8	358	175	18322	ENSOARG00000006996(MYL3),ENSOARG00000011105(),ENSOARG00000001680(SFRP2),ENSOARG00000016047(TGFBR3),ENSOARG00000002129(COL5A1),ENSOARG00000013619(DKK1),ENSOARG00000018324(WNT16),ENSOARG00000011387(ENG),	0.0191696	1
GO:0004540	ribonuclease activity	molecular_function	4	358	88	18322	ENSOARG00000006648(SLFN14),ENSOARG00000008701(RNASEH2B),ENSOARG00000015892(),ENSOARG00000012525(DROSHA),	0.0672607	1
GO:0042626	ATPase activity, coupled to transmembrane movement of substances	molecular_function	5	358	110	18322	ENSOARG00000016118(),ENSOARG00000007573(),ENSOARG00000020213(ATP1A1),ENSOARG00000002666(),ENSOARG00000001404(),	0.0494399	1
GO:0045177	apical part of cell	cellular_component	9	358	198	18322	ENSOARG00000014153(DPEP1),ENSOARG00000020213(ATP1A1),ENSOARG00000012128(CIB1),ENSOARG00000005551(OCLN),ENSOARG00000006025(SLC26A4),ENSOARG00000017880(CA4),ENSOARG00000008117(TDGF1),ENSOARG00000012759(NEDD1),ENSOARG00000011319(ATP6V1B1),	0.0146711	1
GO:0019439	aromatic compound catabolic process	biological_process	9	358	200	18322	ENSOARG00000008701(RNASEH2B),ENSOARG00000009659(EPHX2),ENSOARG00000012525(DROSHA),ENSOARG00000014786(EIF3E),ENSOARG00000003042(PON3),ENSOARG00000014082(ENPP3),ENSOARG00000002251(IDO1),ENSOARG00000006648(SLFN14),ENSOARG00000016340(NBAS),	0.015641	1
GO:0007156	homophilic cell adhesion via plasma membrane adhesion molecules	biological_process	4	358	89	18322	ENSOARG00000011997(UBA7),ENSOARG00000016559(ROBO2),ENSOARG00000001849(CDH5),ENSOARG00000009370(NECTIN2),	0.0699581	1
GO:0032675	regulation of interleukin-6 production	biological_process	4	358	89	18322	ENSOARG00000017987(TBC1D23),ENSOARG00000000492(NLRP12),ENSOARG00000020866(IL1B),ENSOARG00000002799(IRAK3),	0.0699581	1
GO:0051494	negative regulation of cytoskeleton organization	biological_process	4	358	89	18322	ENSOARG00000012128(CIB1),ENSOARG00000010317(MKKS),ENSOARG00000017839(LIMA1),ENSOARG00000009748(DLC1),	0.0699581	1
GO:0046890	regulation of lipid biosynthetic process	biological_process	4	358	89	18322	ENSOARG00000020866(IL1B),ENSOARG00000020213(ATP1A1),ENSOARG00000003501(PDK4),ENSOARG00000013898(NR1H2),	0.0699581	1
GO:0045995	regulation of embryonic development	biological_process	4	358	89	18322	ENSOARG00000013619(DKK1),ENSOARG00000001680(SFRP2),ENSOARG00000000327(LAMA1),ENSOARG00000002129(COL5A1),	0.0699581	1
GO:0050839	cell adhesion molecule binding	molecular_function	5	358	112	18322	ENSOARG00000000291(FGB),ENSOARG00000016664(FGG),ENSOARG00000008624(MADCAM1),ENSOARG00000009370(NECTIN2),ENSOARG00000012748(GPNMB),	0.0531961	1
GO:0043409	negative regulation of MAPK cascade	biological_process	5	358	112	18322	ENSOARG00000002799(IRAK3),ENSOARG00000001680(SFRP2),ENSOARG00000020866(IL1B),ENSOARG00000003230(C3orf33),ENSOARG00000000492(NLRP12),	0.0531961	1
GO:0000075	cell cycle checkpoint	biological_process	6	358	135	18322	ENSOARG00000014170(NABP1),ENSOARG00000008548(),ENSOARG00000004318(CDK1),ENSOARG00000019052(AURKB),ENSOARG00000014305(BUB1),ENSOARG00000008701(RNASEH2B),	0.0403775	1
GO:0030307	positive regulation of cell growth	biological_process	4	358	90	18322	ENSOARG00000001680(SFRP2),ENSOARG00000018853(TAF9B),ENSOARG00000012128(CIB1),ENSOARG00000006455(CPNE9),	0.0727214	1
GO:0071773	cellular response to BMP stimulus	biological_process	5	358	113	18322	ENSOARG00000011105(),ENSOARG00000001680(SFRP2),ENSOARG00000011387(ENG),ENSOARG00000016047(TGFBR3),ENSOARG00000013619(DKK1),	0.0551431	1
GO:0042742	defense response to bacterium	biological_process	6	358	136	18322	ENSOARG00000006301(CD4),ENSOARG00000000291(FGB),ENSOARG00000014318(KLK7),ENSOARG00000014251(KLK5),ENSOARG00000012525(DROSHA),ENSOARG00000020866(IL1B),	0.0417757	1
GO:0008406	gonad development	biological_process	6	358	137	18322	ENSOARG00000015926(TEX11),ENSOARG00000018472(NOBOX),ENSOARG00000012587(LHX8),ENSOARG00000004175(FZD4),ENSOARG00000016559(ROBO2),ENSOARG00000001680(SFRP2),	0.0432071	1
GO:0007160	cell-matrix adhesion	biological_process	6	358	137	18322	ENSOARG00000000291(FGB),ENSOARG00000008645(CCL28),ENSOARG00000012128(CIB1),ENSOARG00000008624(MADCAM1),ENSOARG00000016664(FGG),ENSOARG00000009748(DLC1),	0.0432071	1
GO:0015833	peptide transport	biological_process	8	358	185	18322	ENSOARG00000020866(IL1B),ENSOARG00000016664(FGG),ENSOARG00000007573(),ENSOARG00000008929(RFX6),ENSOARG00000000291(FGB),ENSOARG00000013096(IL18R1),ENSOARG00000020812(PAX8),ENSOARG00000000492(NLRP12),	0.0263949	1
GO:0045137	development of primary sexual characteristics	biological_process	6	358	139	18322	ENSOARG00000001680(SFRP2),ENSOARG00000016559(ROBO2),ENSOARG00000004175(FZD4),ENSOARG00000012587(LHX8),ENSOARG00000018472(NOBOX),ENSOARG00000015926(TEX11),	0.046171	1
GO:0004519	endonuclease activity	molecular_function	5	358	116	18322	ENSOARG00000008701(RNASEH2B),ENSOARG00000012525(DROSHA),ENSOARG00000015892(),ENSOARG00000006648(SLFN14),ENSOARG00000019721(),	0.0612641	1
GO:0005578	proteinaceous extracellular matrix	cellular_component	9	358	210	18322	ENSOARG00000012734(WNT5B),ENSOARG00000002129(COL5A1),ENSOARG00000002808(),ENSOARG00000014711(COL26A1),ENSOARG00000000327(LAMA1),ENSOARG00000018324(WNT16),ENSOARG00000005037(THBS2),ENSOARG00000001968(MFAP5),ENSOARG00000018796(),	0.0212502	1
GO:0006941	striated muscle contraction	biological_process	4	358	94	18322	ENSOARG00000000681(SCN3B),ENSOARG00000020213(ATP1A1),ENSOARG00000004143(ALDOA),ENSOARG00000006996(MYL3),	0.0844389	1
GO:0032635	interleukin-6 production	biological_process	4	358	94	18322	ENSOARG00000020866(IL1B),ENSOARG00000002799(IRAK3),ENSOARG00000017987(TBC1D23),ENSOARG00000000492(NLRP12),	0.0844389	1
GO:0036464	cytoplasmic ribonucleoprotein granule	cellular_component	4	358	94	18322	ENSOARG00000011888(MAEL),ENSOARG00000020060(PABPC4),ENSOARG00000017342(),ENSOARG00000019089(DHX9),	0.0844389	1
GO:0050688	regulation of defense response to virus	biological_process	5	358	118	18322	ENSOARG00000012927(DKKL1),ENSOARG00000004644(PM20D1),ENSOARG00000020866(IL1B),ENSOARG00000003501(PDK4),ENSOARG00000006971(SERPINB10),	0.0655817	1
GO:0002460	adaptive immune response based on somatic recombination of immune receptors built from immunoglobulin superfamily domains	biological_process	6	358	142	18322	ENSOARG00000007573(),ENSOARG00000009370(NECTIN2),ENSOARG00000006301(CD4),ENSOARG00000003822(IRF4),ENSOARG00000008001(C1QA),ENSOARG00000013096(IL18R1),	0.0508749	1
GO:1902600	hydrogen ion transmembrane transport	biological_process	4	358	95	18322	ENSOARG00000011319(ATP6V1B1),ENSOARG00000000021(ATP8),ENSOARG00000000019(COX2),ENSOARG00000000022(ATP6),	0.0875354	1
GO:0015078	hydrogen ion transmembrane transporter activity	molecular_function	4	358	96	18322	ENSOARG00000000019(COX2),ENSOARG00000000021(ATP8),ENSOARG00000000022(ATP6),ENSOARG00000011319(ATP6V1B1),	0.0906991	1
GO:0016779	nucleotidyltransferase activity	molecular_function	5	358	120	18322	ENSOARG00000014018(),ENSOARG00000012620(THG1L),ENSOARG00000009822(REV3L),ENSOARG00000014904(PAPD7),ENSOARG00000013369(REV1),	0.0700917	1
GO:0030258	lipid modification	biological_process	6	358	145	18322	ENSOARG00000003501(PDK4),ENSOARG00000008668(FBP2),ENSOARG00000004372(PIK3C2A),ENSOARG00000009659(EPHX2),ENSOARG00000009541(),ENSOARG00000010162(SACM1L),	0.0558959	1
GO:0090305	nucleic acid phosphodiester bond hydrolysis	biological_process	6	358	145	18322	ENSOARG00000012525(DROSHA),ENSOARG00000009822(REV3L),ENSOARG00000014082(ENPP3),ENSOARG00000015892(),ENSOARG00000006648(SLFN14),ENSOARG00000019721(),	0.0558959	1
GO:0043281	regulation of cysteine-type endopeptidase activity involved in apoptotic process	biological_process	5	358	121	18322	ENSOARG00000014153(DPEP1),ENSOARG00000001680(SFRP2),ENSOARG00000009748(DLC1),ENSOARG00000007227(NLE1),ENSOARG00000000492(NLRP12),	0.0724197	1
GO:0030246	carbohydrate binding	molecular_function	6	358	147	18322	ENSOARG00000004143(ALDOA),ENSOARG00000011387(ENG),ENSOARG00000014082(ENPP3),ENSOARG00000019905(EMC7),ENSOARG00000009335(GALNT8),ENSOARG00000009541(),	0.0594234	1
GO:0043433	negative regulation of sequence-specific DNA binding transcription factor activity	biological_process	4	358	98	18322	ENSOARG00000020137(COMMD1),ENSOARG00000002799(IRAK3),ENSOARG00000000492(NLRP12),ENSOARG00000013469(PRMT2),	0.0972287	1
GO:0000781	chromosome, telomeric region	cellular_component	4	358	98	18322	ENSOARG00000014170(NABP1),ENSOARG00000004318(CDK1),ENSOARG00000019110(CTC1),ENSOARG00000014143(MCM3),	0.0972287	1
GO:0046328	regulation of JNK cascade	biological_process	5	358	123	18322	ENSOARG00000001680(SFRP2),ENSOARG00000020866(IL1B),ENSOARG00000004175(FZD4),ENSOARG00000011128(),ENSOARG00000018324(WNT16),	0.0772227	1
GO:0045765	regulation of angiogenesis	biological_process	6	358	148	18322	ENSOARG00000011387(ENG),ENSOARG00000005037(THBS2),ENSOARG00000000405(PPP1R16B),ENSOARG00000001680(SFRP2),ENSOARG00000020866(IL1B),ENSOARG00000012128(CIB1),	0.0612421	1
GO:0051271	negative regulation of cellular component movement	biological_process	7	358	173	18322	ENSOARG00000011387(ENG),ENSOARG00000008645(CCL28),ENSOARG00000016047(TGFBR3),ENSOARG00000014153(DPEP1),ENSOARG00000001680(SFRP2),ENSOARG00000020698(ARHGDIB),ENSOARG00000009748(DLC1),	0.0485839	1
GO:0042278	purine nucleoside metabolic process	biological_process	8	358	198	18322	ENSOARG00000004143(ALDOA),ENSOARG00000005491(HK1),ENSOARG00000019340(DNM1L),ENSOARG00000000021(ATP8),ENSOARG00000011319(ATP6V1B1),ENSOARG00000008240(NME8),ENSOARG00000000022(ATP6),ENSOARG00000005238(ENO2),	0.0385809	1
GO:0035770	ribonucleoprotein granule	cellular_component	4	358	100	18322	ENSOARG00000019089(DHX9),ENSOARG00000017342(),ENSOARG00000020060(PABPC4),ENSOARG00000011888(MAEL),	0.104028	1
GO:0042254	ribosome biogenesis	biological_process	4	358	101	18322	ENSOARG00000012345(DDX27),ENSOARG00000013716(NAF1),ENSOARG00000004456(ERAL1),ENSOARG00000007227(NLE1),	0.107529	1
GO:0048609	multicellular organismal reproductive process	biological_process	16	358	405	18322	ENSOARG00000019071(MORC1),ENSOARG00000018472(NOBOX),ENSOARG00000003616(PAFAH1B2),ENSOARG00000003172(),ENSOARG00000010317(MKKS),ENSOARG00000011128(),ENSOARG00000020732(SPATA16),ENSOARG00000008532(MCM9),ENSOARG00000020082(SYCP1),ENSOARG00000004175(FZD4),ENSOARG00000012128(CIB1),ENSOARG00000016559(ROBO2),ENSOARG00000011888(MAEL),ENSOARG00000009370(NECTIN2),ENSOARG00000010854(JUNB),ENSOARG00000005327…	0.007531	1
GO:0051222	positive regulation of protein transport	biological_process	12	358	305	18322	ENSOARG00000000492(NLRP12),ENSOARG00000012128(CIB1),ENSOARG00000001680(SFRP2),ENSOARG00000013509(CD274),ENSOARG00000003068(),ENSOARG00000013096(IL18R1),ENSOARG00000000291(FGB),ENSOARG00000019340(DNM1L),ENSOARG00000013898(NR1H2),ENSOARG00000020866(IL1B),ENSOARG00000016664(FGG),ENSOARG00000008929(RFX6),	0.0185009	1
GO:0046488	phosphatidylinositol metabolic process	biological_process	4	358	102	18322	ENSOARG00000008668(FBP2),ENSOARG00000010162(SACM1L),ENSOARG00000004372(PIK3C2A),ENSOARG00000012853(PIGK),	0.111098	1
GO:0010810	regulation of cell-substrate adhesion	biological_process	5	358	128	18322	ENSOARG00000008645(CCL28),ENSOARG00000004175(FZD4),ENSOARG00000009748(DLC1),ENSOARG00000012128(CIB1),ENSOARG00000014711(COL26A1),	0.0900994	1
GO:0006650	glycerophospholipid metabolic process	biological_process	6	358	154	18322	ENSOARG00000010162(SACM1L),ENSOARG00000012853(PIGK),ENSOARG00000004372(PIK3C2A),ENSOARG00000021066(THEM5),ENSOARG00000008668(FBP2),ENSOARG00000018091(LPCAT2),	0.0729397	1
GO:0004518	nuclease activity	molecular_function	7	358	180	18322	ENSOARG00000015892(),ENSOARG00000014082(ENPP3),ENSOARG00000019721(),ENSOARG00000006648(SLFN14),ENSOARG00000012525(DROSHA),ENSOARG00000008701(RNASEH2B),ENSOARG00000009822(REV3L),	0.0590538	1
GO:0031461	cullin-RING ubiquitin ligase complex	cellular_component	4	358	103	18322	ENSOARG00000010712(KLHL25),ENSOARG00000020137(COMMD1),ENSOARG00000014714(ANAPC5),ENSOARG00000016002(KLHL2),	0.114734	1
GO:0009566	fertilization	biological_process	4	358	103	18322	ENSOARG00000011888(MAEL),ENSOARG00000015926(TEX11),ENSOARG00000009370(NECTIN2),ENSOARG00000001347(),	0.114734	1
GO:0030336	negative regulation of cell migration	biological_process	6	358	155	18322	ENSOARG00000009748(DLC1),ENSOARG00000014153(DPEP1),ENSOARG00000020698(ARHGDIB),ENSOARG00000001680(SFRP2),ENSOARG00000008645(CCL28),ENSOARG00000011387(ENG),	0.0750225	1
GO:0050708	regulation of protein secretion	biological_process	9	358	233	18322	ENSOARG00000000492(NLRP12),ENSOARG00000013898(NR1H2),ENSOARG00000019340(DNM1L),ENSOARG00000000291(FGB),ENSOARG00000003068(),ENSOARG00000008929(RFX6),ENSOARG00000016664(FGG),ENSOARG00000013509(CD274),ENSOARG00000020866(IL1B),	0.0398115	1
GO:2000116	regulation of cysteine-type endopeptidase activity	biological_process	5	358	130	18322	ENSOARG00000014153(DPEP1),ENSOARG00000001680(SFRP2),ENSOARG00000007227(NLE1),ENSOARG00000009748(DLC1),ENSOARG00000000492(NLRP12),	0.0956018	1
GO:0040013	negative regulation of locomotion	biological_process	7	358	183	18322	ENSOARG00000009748(DLC1),ENSOARG00000014153(DPEP1),ENSOARG00000016559(ROBO2),ENSOARG00000020698(ARHGDIB),ENSOARG00000001680(SFRP2),ENSOARG00000008645(CCL28),ENSOARG00000011387(ENG),	0.0639818	1
GO:0007162	negative regulation of cell adhesion	biological_process	6	358	157	18322	ENSOARG00000008645(CCL28),ENSOARG00000004175(FZD4),ENSOARG00000002251(IDO1),ENSOARG00000019098(RND1),ENSOARG00000009748(DLC1),ENSOARG00000013509(CD274),	0.0793043	1
GO:0006520	cellular amino acid metabolic process	biological_process	9	358	236	18322	ENSOARG00000002251(IDO1),ENSOARG00000001281(ACCSL),ENSOARG00000005080(PRODH2),ENSOARG00000020762(THNSL2),ENSOARG00000020812(PAX8),ENSOARG00000014153(DPEP1),ENSOARG00000013003(RARS2),ENSOARG00000019705(PCYOX1),ENSOARG00000011128(),	0.0429033	1
GO:0004497	monooxygenase activity	molecular_function	4	358	105	18322	ENSOARG00000013796(TYRP1),ENSOARG00000000709(),ENSOARG00000002022(),ENSOARG00000015114(CYP24A1),	0.122209	1
GO:0051047	positive regulation of secretion	biological_process	8	358	210	18322	ENSOARG00000003068(),ENSOARG00000008929(RFX6),ENSOARG00000016664(FGG),ENSOARG00000013509(CD274),ENSOARG00000020866(IL1B),ENSOARG00000013898(NR1H2),ENSOARG00000019340(DNM1L),ENSOARG00000000291(FGB),	0.0530368	1
GO:1900180	regulation of protein localization to nucleus	biological_process	6	358	158	18322	ENSOARG00000020866(IL1B),ENSOARG00000001680(SFRP2),ENSOARG00000000094(DCLK3),ENSOARG00000004318(CDK1),ENSOARG00000013096(IL18R1),ENSOARG00000000492(NLRP12),	0.0815037	1
GO:0002250	adaptive immune response	biological_process	6	358	158	18322	ENSOARG00000006301(CD4),ENSOARG00000013096(IL18R1),ENSOARG00000008001(C1QA),ENSOARG00000003822(IRF4),ENSOARG00000009370(NECTIN2),ENSOARG00000007573(),	0.0815037	1
GO:2001234	negative regulation of apoptotic signaling pathway	biological_process	6	358	159	18322	ENSOARG00000001680(SFRP2),ENSOARG00000020866(IL1B),ENSOARG00000007227(NLE1),ENSOARG00000012316(PTTG1IP),ENSOARG00000016664(FGG),ENSOARG00000000291(FGB),	0.0837423	1
GO:0000793	condensed chromosome	cellular_component	4	358	106	18322	ENSOARG00000019052(AURKB),ENSOARG00000020082(SYCP1),ENSOARG00000015926(TEX11),ENSOARG00000014305(BUB1),	0.126047	1
GO:0007254	JNK cascade	biological_process	5	358	133	18322	ENSOARG00000004175(FZD4),ENSOARG00000018324(WNT16),ENSOARG00000011128(),ENSOARG00000001680(SFRP2),ENSOARG00000020866(IL1B),	0.104236	1
GO:0018105	peptidyl-serine phosphorylation	biological_process	6	358	160	18322	ENSOARG00000008117(TDGF1),ENSOARG00000013619(DKK1),ENSOARG00000001680(SFRP2),ENSOARG00000019052(AURKB),ENSOARG00000000094(DCLK3),ENSOARG00000004318(CDK1),	0.0860204	1
GO:0046883	regulation of hormone secretion	biological_process	5	358	134	18322	ENSOARG00000008929(RFX6),ENSOARG00000016664(FGG),ENSOARG00000020866(IL1B),ENSOARG00000020812(PAX8),ENSOARG00000000291(FGB),	0.107216	1
GO:0070371	ERK1 and ERK2 cascade	biological_process	6	358	162	18322	ENSOARG00000016664(FGG),ENSOARG00000010782(),ENSOARG00000012128(CIB1),ENSOARG00000000492(NLRP12),ENSOARG00000003230(C3orf33),ENSOARG00000000291(FGB),	0.0906955	1
GO:0051186	cofactor metabolic process	biological_process	8	358	216	18322	ENSOARG00000008532(MCM9),ENSOARG00000014143(MCM3),ENSOARG00000005238(ENO2),ENSOARG00000011026(PDSS2),ENSOARG00000021066(THEM5),ENSOARG00000005491(HK1),ENSOARG00000003501(PDK4),ENSOARG00000004143(ALDOA),	0.0615385	1
GO:2000146	negative regulation of cell motility	biological_process	6	358	162	18322	ENSOARG00000008645(CCL28),ENSOARG00000011387(ENG),ENSOARG00000009748(DLC1),ENSOARG00000001680(SFRP2),ENSOARG00000020698(ARHGDIB),ENSOARG00000014153(DPEP1),	0.0906955	1
GO:0007059	chromosome segregation	biological_process	8	358	217	18322	ENSOARG00000003172(),ENSOARG00000014305(BUB1),ENSOARG00000014845(ESCO2),ENSOARG00000011888(MAEL),ENSOARG00000008206(CENPN),ENSOARG00000015926(TEX11),ENSOARG00000020348(NUSAP1),ENSOARG00000020082(SYCP1),	0.0630423	1
GO:0007281	germ cell development	biological_process	6	358	163	18322	ENSOARG00000020082(SYCP1),ENSOARG00000010317(MKKS),ENSOARG00000003172(),ENSOARG00000012128(CIB1),ENSOARG00000005327(DPY19L2),ENSOARG00000009370(NECTIN2),	0.0930929	1
GO:0000775	chromosome, centromeric region	cellular_component	4	358	109	18322	ENSOARG00000008206(CENPN),ENSOARG00000019052(AURKB),ENSOARG00000014845(ESCO2),ENSOARG00000014305(BUB1),	0.137965	1
GO:0050707	regulation of cytokine secretion	biological_process	4	358	109	18322	ENSOARG00000020866(IL1B),ENSOARG00000013509(CD274),ENSOARG00000003068(),ENSOARG00000000492(NLRP12),	0.137965	1
GO:0007283	spermatogenesis	biological_process	9	358	250	18322	ENSOARG00000010317(MKKS),ENSOARG00000011888(MAEL),ENSOARG00000012128(CIB1),ENSOARG00000005327(DPY19L2),ENSOARG00000020732(SPATA16),ENSOARG00000009370(NECTIN2),ENSOARG00000019071(MORC1),ENSOARG00000003616(PAFAH1B2),ENSOARG00000020082(SYCP1),	0.0596643	1
GO:0030072	peptide hormone secretion	biological_process	5	358	139	18322	ENSOARG00000000291(FGB),ENSOARG00000020812(PAX8),ENSOARG00000020866(IL1B),ENSOARG00000008929(RFX6),ENSOARG00000016664(FGG),	0.122886	1
GO:0006790	sulfur compound metabolic process	biological_process	6	358	167	18322	ENSOARG00000019705(PCYOX1),ENSOARG00000011128(),ENSOARG00000014153(DPEP1),ENSOARG00000021066(THEM5),ENSOARG00000014018(),ENSOARG00000003501(PDK4),	0.103085	1
GO:0009116	nucleoside metabolic process	biological_process	8	358	223	18322	ENSOARG00000000022(ATP6),ENSOARG00000005238(ENO2),ENSOARG00000004143(ALDOA),ENSOARG00000005491(HK1),ENSOARG00000000021(ATP8),ENSOARG00000019340(DNM1L),ENSOARG00000011319(ATP6V1B1),ENSOARG00000008240(NME8),	0.0726029	1
GO:0048232	male gamete generation	biological_process	9	358	251	18322	ENSOARG00000005327(DPY19L2),ENSOARG00000009370(NECTIN2),ENSOARG00000020732(SPATA16),ENSOARG00000011888(MAEL),ENSOARG00000010317(MKKS),ENSOARG00000012128(CIB1),ENSOARG00000003616(PAFAH1B2),ENSOARG00000020082(SYCP1),ENSOARG00000019071(MORC1),	0.061016	1
GO:0050778	positive regulation of immune response	biological_process	11	358	308	18322	ENSOARG00000006301(CD4),ENSOARG00000002799(IRAK3),ENSOARG00000003822(IRF4),ENSOARG00000004658(C1S),ENSOARG00000002251(IDO1),ENSOARG00000001710(CD19),ENSOARG00000014251(KLK5),ENSOARG00000008001(C1QA),ENSOARG00000007573(),ENSOARG00000014318(KLK7),ENSOARG00000009370(NECTIN2),	0.0441669	1
GO:0031589	cell-substrate adhesion	biological_process	8	358	225	18322	ENSOARG00000016664(FGG),ENSOARG00000008624(MADCAM1),ENSOARG00000009748(DLC1),ENSOARG00000012128(CIB1),ENSOARG00000014711(COL26A1),ENSOARG00000008645(CCL28),ENSOARG00000004175(FZD4),ENSOARG00000000291(FGB),	0.0759984	1
GO:0007126	meiotic nuclear division	biological_process	4	358	113	18322	ENSOARG00000020082(SYCP1),ENSOARG00000003172(),ENSOARG00000015926(TEX11),ENSOARG00000011888(MAEL),	0.154787	1
GO:0006955	immune response	biological_process	26	358	738	18322	ENSOARG00000015707(),ENSOARG00000007906(),ENSOARG00000001710(CD19),ENSOARG00000000291(FGB),ENSOARG00000002799(IRAK3),ENSOARG00000007335(),ENSOARG00000002251(IDO1),ENSOARG00000003822(IRF4),ENSOARG00000008117(TDGF1),ENSOARG00000009042(),ENSOARG00000013509(CD274),ENSOARG00000014318(KLK7),ENSOARG00000007573(),ENSOARG00000008001(C1QA),ENSOARG00000016047(TGFBR3),ENSOARG00000014251(KLK5),ENSOARG00000020…	0.00443226	1
GO:0098542	defense response to other organism	biological_process	12	358	341	18322	ENSOARG00000006301(CD4),ENSOARG00000003822(IRF4),ENSOARG00000000291(FGB),ENSOARG00000003501(PDK4),ENSOARG00000006971(SERPINB10),ENSOARG00000020866(IL1B),ENSOARG00000014251(KLK5),ENSOARG00000012927(DKKL1),ENSOARG00000004644(PM20D1),ENSOARG00000014318(KLK7),ENSOARG00000012525(DROSHA),ENSOARG00000008791(),	0.0412485	1
GO:0016747	transferase activity, transferring acyl groups other than amino-acyl groups	molecular_function	6	358	171	18322	ENSOARG00000018091(LPCAT2),ENSOARG00000007114(ELOVL7),ENSOARG00000001546(NAA10),ENSOARG00000001623(),ENSOARG00000014845(ESCO2),ENSOARG00000003587(CERS4),	0.113726	1
GO:0000228	nuclear chromosome	cellular_component	12	358	343	18322	ENSOARG00000020644(POLR3GL),ENSOARG00000003822(IRF4),ENSOARG00000004318(CDK1),ENSOARG00000014170(NABP1),ENSOARG00000014143(MCM3),ENSOARG00000014305(BUB1),ENSOARG00000019110(CTC1),ENSOARG00000020082(SYCP1),ENSOARG00000015926(TEX11),ENSOARG00000019052(AURKB),ENSOARG00000008548(),ENSOARG00000014845(ESCO2),	0.0429452	1
GO:0015992	proton transport	biological_process	4	358	115	18322	ENSOARG00000011319(ATP6V1B1),ENSOARG00000000021(ATP8),ENSOARG00000000019(COX2),ENSOARG00000000022(ATP6),	0.163594	1
GO:0002244	hematopoietic progenitor cell differentiation	biological_process	4	358	115	18322	ENSOARG00000006441(SERPINB12),ENSOARG00000011109(EEF2),ENSOARG00000012128(CIB1),ENSOARG00000014845(ESCO2),	0.163594	1
GO:0001933	negative regulation of protein phosphorylation	biological_process	9	358	259	18322	ENSOARG00000002799(IRAK3),ENSOARG00000003263(FAM129A),ENSOARG00000020866(IL1B),ENSOARG00000011387(ENG),ENSOARG00000013619(DKK1),ENSOARG00000000492(NLRP12),ENSOARG00000003230(C3orf33),ENSOARG00000001680(SFRP2),ENSOARG00000012128(CIB1),	0.0726141	1
GO:0002790	peptide secretion	biological_process	5	358	144	18322	ENSOARG00000000291(FGB),ENSOARG00000020812(PAX8),ENSOARG00000020866(IL1B),ENSOARG00000016664(FGG),ENSOARG00000008929(RFX6),	0.139838	1
GO:0007548	sex differentiation	biological_process	6	358	173	18322	ENSOARG00000016559(ROBO2),ENSOARG00000001680(SFRP2),ENSOARG00000015926(TEX11),ENSOARG00000018472(NOBOX),ENSOARG00000012587(LHX8),ENSOARG00000004175(FZD4),	0.119292	1
GO:0060548	negative regulation of cell death	biological_process	21	358	606	18322	ENSOARG00000020866(IL1B),ENSOARG00000020812(PAX8),ENSOARG00000012316(PTTG1IP),ENSOARG00000007227(NLE1),ENSOARG00000019052(AURKB),ENSOARG00000014153(DPEP1),ENSOARG00000012128(CIB1),ENSOARG00000018853(TAF9B),ENSOARG00000015926(TEX11),ENSOARG00000016664(FGG),ENSOARG00000004318(CDK1),ENSOARG00000003172(),ENSOARG00000003501(PDK4),ENSOARG00000000291(FGB),ENSOARG00000008117(TDGF1),ENSOARG00000002251(IDO…	0.0115684	1
GO:0005759	mitochondrial matrix	cellular_component	4	358	116	18322	ENSOARG00000004590(DAP3),ENSOARG00000007120(MRPS22),ENSOARG00000004456(ERAL1),ENSOARG00000021066(THEM5),	0.168094	1
GO:0032870	cellular response to hormone stimulus	biological_process	11	358	319	18322	ENSOARG00000013898(NR1H2),ENSOARG00000020812(PAX8),ENSOARG00000003501(PDK4),ENSOARG00000008024(EPHA8),ENSOARG00000010317(MKKS),ENSOARG00000020866(IL1B),ENSOARG00000013469(PRMT2),ENSOARG00000007116(),ENSOARG00000005005(NPAS4),ENSOARG00000020213(ATP1A1),ENSOARG00000016559(ROBO2),	0.0553654	1
GO:0019752	carboxylic acid metabolic process	biological_process	19	358	554	18322	ENSOARG00000001281(ACCSL),ENSOARG00000005080(PRODH2),ENSOARG00000003042(PON3),ENSOARG00000005238(ENO2),ENSOARG00000014153(DPEP1),ENSOARG00000013898(NR1H2),ENSOARG00000020812(PAX8),ENSOARG00000004143(ALDOA),ENSOARG00000019705(PCYOX1),ENSOARG00000013796(TYRP1),ENSOARG00000012264(LTA4H),ENSOARG00000011128(),ENSOARG00000007114(ELOVL7),ENSOARG00000005491(HK1),ENSOARG00000018752(MDH1B),ENSOARG000000130…	0.0173171	1
GO:0016829	lyase activity	molecular_function	5	358	146	18322	ENSOARG00000017880(CA4),ENSOARG00000004143(ALDOA),ENSOARG00000001281(ACCSL),ENSOARG00000005238(ENO2),ENSOARG00000011128(),	0.146977	1
GO:0030659	cytoplasmic vesicle membrane	cellular_component	4	358	117	18322	ENSOARG00000013796(TYRP1),ENSOARG00000017880(CA4),ENSOARG00000003172(),ENSOARG00000005694(COPG2),	0.17266	1
GO:0005539	glycosaminoglycan binding	molecular_function	4	358	117	18322	ENSOARG00000005037(THBS2),ENSOARG00000012748(GPNMB),ENSOARG00000002129(COL5A1),ENSOARG00000011387(ENG),	0.17266	1
GO:0001818	negative regulation of cytokine production	biological_process	5	358	147	18322	ENSOARG00000000492(NLRP12),ENSOARG00000002251(IDO1),ENSOARG00000002799(IRAK3),ENSOARG00000012748(GPNMB),ENSOARG00000013509(CD274),	0.150623	1
GO:0043066	negative regulation of apoptotic process	biological_process	19	358	560	18322	ENSOARG00000020866(IL1B),ENSOARG00000020812(PAX8),ENSOARG00000018853(TAF9B),ENSOARG00000012128(CIB1),ENSOARG00000014153(DPEP1),ENSOARG00000012316(PTTG1IP),ENSOARG00000019052(AURKB),ENSOARG00000007227(NLE1),ENSOARG00000015926(TEX11),ENSOARG00000003172(),ENSOARG00000016664(FGG),ENSOARG00000004318(CDK1),ENSOARG00000000291(FGB),ENSOARG00000003501(PDK4),ENSOARG00000002251(IDO1),ENSOARG00000008117(TDGF…	0.0192404	1
GO:0000165	MAPK cascade	biological_process	16	358	472	18322	ENSOARG00000020954(MAPK6),ENSOARG00000010782(),ENSOARG00000016664(FGG),ENSOARG00000011128(),ENSOARG00000008024(EPHA8),ENSOARG00000020866(IL1B),ENSOARG00000008117(TDGF1),ENSOARG00000002799(IRAK3),ENSOARG00000000291(FGB),ENSOARG00000001680(SFRP2),ENSOARG00000012128(CIB1),ENSOARG00000000492(NLRP12),ENSOARG00000004175(FZD4),ENSOARG00000003230(C3orf33),ENSOARG00000007300(HRH4),ENSOARG00000018324(WNT16…	0.0297687	1
GO:0046879	hormone secretion	biological_process	6	358	177	18322	ENSOARG00000004175(FZD4),ENSOARG00000020812(PAX8),ENSOARG00000000291(FGB),ENSOARG00000008929(RFX6),ENSOARG00000016664(FGG),ENSOARG00000020866(IL1B),	0.130917	1
GO:0009725	response to hormone	biological_process	13	358	384	18322	ENSOARG00000008024(EPHA8),ENSOARG00000016047(TGFBR3),ENSOARG00000020866(IL1B),ENSOARG00000010317(MKKS),ENSOARG00000020812(PAX8),ENSOARG00000013898(NR1H2),ENSOARG00000001994(GPR83),ENSOARG00000003501(PDK4),ENSOARG00000007116(),ENSOARG00000013469(PRMT2),ENSOARG00000016559(ROBO2),ENSOARG00000020213(ATP1A1),ENSOARG00000005005(NPAS4),	0.0463948	1
GO:0031012	extracellular matrix	cellular_component	10	358	296	18322	ENSOARG00000002808(),ENSOARG00000016366(HSP90B1),ENSOARG00000018324(WNT16),ENSOARG00000005037(THBS2),ENSOARG00000018796(),ENSOARG00000012734(WNT5B),ENSOARG00000002129(COL5A1),ENSOARG00000000327(LAMA1),ENSOARG00000014711(COL26A1),ENSOARG00000001968(MFAP5),	0.0729791	1
GO:0032872	regulation of stress-activated MAPK cascade	biological_process	5	358	148	18322	ENSOARG00000004175(FZD4),ENSOARG00000018324(WNT16),ENSOARG00000001680(SFRP2),ENSOARG00000020866(IL1B),ENSOARG00000011128(),	0.154321	1
GO:0072509	divalent inorganic cation transmembrane transporter activity	molecular_function	5	358	148	18322	ENSOARG00000004456(ERAL1),ENSOARG00000014283(),ENSOARG00000016118(),ENSOARG00000003274(NIPAL2),ENSOARG00000000518(),	0.154321	1
GO:0008237	metallopeptidase activity	molecular_function	6	358	178	18322	ENSOARG00000018830(CPO),ENSOARG00000017926(ERAP2),ENSOARG00000018796(),ENSOARG00000014153(DPEP1),ENSOARG00000011224(MEP1A),ENSOARG00000012264(LTA4H),	0.133926	1
GO:0009306	protein secretion	biological_process	10	358	297	18322	ENSOARG00000008929(RFX6),ENSOARG00000016664(FGG),ENSOARG00000020866(IL1B),ENSOARG00000013898(NR1H2),ENSOARG00000019340(DNM1L),ENSOARG00000000291(FGB),ENSOARG00000003068(),ENSOARG00000013509(CD274),ENSOARG00000015335(CBLN4),ENSOARG00000000492(NLRP12),	0.0744242	1
GO:0022409	positive regulation of cell-cell adhesion	biological_process	5	358	149	18322	ENSOARG00000006301(CD4),ENSOARG00000000291(FGB),ENSOARG00000016664(FGG),ENSOARG00000013509(CD274),ENSOARG00000020866(IL1B),	0.158069	1
GO:0008610	lipid biosynthetic process	biological_process	11	358	329	18322	ENSOARG00000007114(ELOVL7),ENSOARG00000003587(CERS4),ENSOARG00000012853(PIGK),ENSOARG00000020213(ATP1A1),ENSOARG00000011026(PDSS2),ENSOARG00000013898(NR1H2),ENSOARG00000020762(THNSL2),ENSOARG00000018091(LPCAT2),ENSOARG00000003501(PDK4),ENSOARG00000012264(LTA4H),ENSOARG00000020866(IL1B),	0.0672145	1
GO:0003006	developmental process involved in reproduction	biological_process	15	358	449	18322	ENSOARG00000009370(NECTIN2),ENSOARG00000010854(JUNB),ENSOARG00000003068(),ENSOARG00000005327(DPY19L2),ENSOARG00000016559(ROBO2),ENSOARG00000012128(CIB1),ENSOARG00000001680(SFRP2),ENSOARG00000020082(SYCP1),ENSOARG00000004175(FZD4),ENSOARG00000015926(TEX11),ENSOARG00000003172(),ENSOARG00000020866(IL1B),ENSOARG00000010317(MKKS),ENSOARG00000012587(LHX8),ENSOARG00000018472(NOBOX),	0.0386107	1
GO:0009986	cell surface	cellular_component	16	358	480	18322	ENSOARG00000000291(FGB),ENSOARG00000001710(CD19),ENSOARG00000008117(TDGF1),ENSOARG00000017839(LIMA1),ENSOARG00000006301(CD4),ENSOARG00000016047(TGFBR3),ENSOARG00000012734(WNT5B),ENSOARG00000001616(LY6D),ENSOARG00000016664(FGG),ENSOARG00000017880(CA4),ENSOARG00000011387(ENG),ENSOARG00000001849(CDH5),ENSOARG00000004175(FZD4),ENSOARG00000016559(ROBO2),ENSOARG00000013509(CD274),ENSOARG00000009370(NEC…	0.0342695	1
GO:0099503	secretory vesicle	cellular_component	7	358	210	18322	ENSOARG00000014318(KLK7),ENSOARG00000016664(FGG),ENSOARG00000014251(KLK5),ENSOARG00000020866(IL1B),ENSOARG00000005037(THBS2),ENSOARG00000017880(CA4),ENSOARG00000000291(FGB),	0.121198	1
GO:0043069	negative regulation of programmed cell death	biological_process	19	358	572	18322	ENSOARG00000003172(),ENSOARG00000016664(FGG),ENSOARG00000004318(CDK1),ENSOARG00000003501(PDK4),ENSOARG00000000291(FGB),ENSOARG00000008117(TDGF1),ENSOARG00000002251(IDO1),ENSOARG00000016366(HSP90B1),ENSOARG00000011888(MAEL),ENSOARG00000001680(SFRP2),ENSOARG00000020866(IL1B),ENSOARG00000020812(PAX8),ENSOARG00000014153(DPEP1),ENSOARG00000018853(TAF9B),ENSOARG00000012128(CIB1),ENSOARG00000012316(PTTG…	0.0236007	1
GO:0030155	regulation of cell adhesion	biological_process	15	358	453	18322	ENSOARG00000008645(CCL28),ENSOARG00000006301(CD4),ENSOARG00000000291(FGB),ENSOARG00000002251(IDO1),ENSOARG00000008024(EPHA8),ENSOARG00000016664(FGG),ENSOARG00000020866(IL1B),ENSOARG00000014711(COL26A1),ENSOARG00000000327(LAMA1),ENSOARG00000004175(FZD4),ENSOARG00000019098(RND1),ENSOARG00000009748(DLC1),ENSOARG00000012128(CIB1),ENSOARG00000012525(DROSHA),ENSOARG00000013509(CD274),	0.0414052	1
GO:0044702	single organism reproductive process	biological_process	23	358	695	18322	ENSOARG00000008532(MCM9),ENSOARG00000020732(SPATA16),ENSOARG00000011128(),ENSOARG00000020866(IL1B),ENSOARG00000010317(MKKS),ENSOARG00000001347(),ENSOARG00000012587(LHX8),ENSOARG00000005327(DPY19L2),ENSOARG00000009370(NECTIN2),ENSOARG00000016559(ROBO2),ENSOARG00000012128(CIB1),ENSOARG00000004175(FZD4),ENSOARG00000015926(TEX11),ENSOARG00000020698(ARHGDIB),ENSOARG00000003172(),ENSOARG00000003616(PAF…	0.0145086	1
GO:0031253	cell projection membrane	cellular_component	4	358	121	18322	ENSOARG00000017880(CA4),ENSOARG00000012128(CIB1),ENSOARG00000006025(SLC26A4),ENSOARG00000009748(DLC1),	0.19156	1
GO:0007276	gamete generation	biological_process	11	358	333	18322	ENSOARG00000020082(SYCP1),ENSOARG00000012128(CIB1),ENSOARG00000011888(MAEL),ENSOARG00000009370(NECTIN2),ENSOARG00000005327(DPY19L2),ENSOARG00000019071(MORC1),ENSOARG00000003616(PAFAH1B2),ENSOARG00000003172(),ENSOARG00000010317(MKKS),ENSOARG00000020732(SPATA16),ENSOARG00000008532(MCM9),	0.0724254	1
GO:0032787	monocarboxylic acid metabolic process	biological_process	10	358	303	18322	ENSOARG00000005238(ENO2),ENSOARG00000007114(ELOVL7),ENSOARG00000005491(HK1),ENSOARG00000013796(TYRP1),ENSOARG00000012264(LTA4H),ENSOARG00000020762(THNSL2),ENSOARG00000013898(NR1H2),ENSOARG00000003501(PDK4),ENSOARG00000004143(ALDOA),ENSOARG00000002251(IDO1),	0.0835161	1
GO:0006631	fatty acid metabolic process	biological_process	6	358	182	18322	ENSOARG00000012264(LTA4H),ENSOARG00000013796(TYRP1),ENSOARG00000013898(NR1H2),ENSOARG00000020762(THNSL2),ENSOARG00000003501(PDK4),ENSOARG00000007114(ELOVL7),	0.146376	1
GO:0060047	heart contraction	biological_process	4	358	122	18322	ENSOARG00000006996(MYL3),ENSOARG00000019340(DNM1L),ENSOARG00000000681(SCN3B),ENSOARG00000020213(ATP1A1),	0.196443	1
GO:0098742	cell-cell adhesion via plasma-membrane adhesion molecules	biological_process	4	358	122	18322	ENSOARG00000009370(NECTIN2),ENSOARG00000001849(CDH5),ENSOARG00000016559(ROBO2),ENSOARG00000011997(UBA7),	0.196443	1
GO:0060070	canonical Wnt signaling pathway	biological_process	6	358	183	18322	ENSOARG00000011105(),ENSOARG00000001680(SFRP2),ENSOARG00000012734(WNT5B),ENSOARG00000007227(NLE1),ENSOARG00000004175(FZD4),ENSOARG00000013619(DKK1),	0.149592	1
GO:0043408	regulation of MAPK cascade	biological_process	14	358	428	18322	ENSOARG00000011128(),ENSOARG00000008024(EPHA8),ENSOARG00000016664(FGG),ENSOARG00000020866(IL1B),ENSOARG00000000291(FGB),ENSOARG00000008117(TDGF1),ENSOARG00000002799(IRAK3),ENSOARG00000012128(CIB1),ENSOARG00000001680(SFRP2),ENSOARG00000007300(HRH4),ENSOARG00000003230(C3orf33),ENSOARG00000018324(WNT16),ENSOARG00000000492(NLRP12),ENSOARG00000004175(FZD4),	0.0518604	1
GO:0005615	extracellular space	cellular_component	26	358	797	18322	ENSOARG00000005238(ENO2),ENSOARG00000008791(),ENSOARG00000015335(CBLN4),ENSOARG00000013619(DKK1),ENSOARG00000020852(),ENSOARG00000020866(IL1B),ENSOARG00000016047(TGFBR3),ENSOARG00000014251(KLK5),ENSOARG00000019705(PCYOX1),ENSOARG00000000729(ITIH4),ENSOARG00000014129(AFM),ENSOARG00000004658(C1S),ENSOARG00000004143(ALDOA),ENSOARG00000006971(SERPINB10),ENSOARG00000008645(CCL28),ENSOARG00000001680(SF…	0.0117557	1
GO:0008015	blood circulation	biological_process	8	358	246	18322	ENSOARG00000000681(SCN3B),ENSOARG00000020213(ATP1A1),ENSOARG00000010317(MKKS),ENSOARG00000006996(MYL3),ENSOARG00000011128(),ENSOARG00000016664(FGG),ENSOARG00000000291(FGB),ENSOARG00000019340(DNM1L),	0.118279	1
GO:0051321	meiotic cell cycle	biological_process	4	358	123	18322	ENSOARG00000011888(MAEL),ENSOARG00000015926(TEX11),ENSOARG00000003172(),ENSOARG00000020082(SYCP1),	0.201388	1
GO:0009617	response to bacterium	biological_process	9	358	277	18322	ENSOARG00000014318(KLK7),ENSOARG00000007573(),ENSOARG00000012525(DROSHA),ENSOARG00000014251(KLK5),ENSOARG00000020866(IL1B),ENSOARG00000006301(CD4),ENSOARG00000000291(FGB),ENSOARG00000002251(IDO1),ENSOARG00000002799(IRAK3),	0.104087	1
GO:0070372	regulation of ERK1 and ERK2 cascade	biological_process	5	358	154	18322	ENSOARG00000000291(FGB),ENSOARG00000000492(NLRP12),ENSOARG00000003230(C3orf33),ENSOARG00000012128(CIB1),ENSOARG00000016664(FGG),	0.177567	1
GO:0009259	ribonucleotide metabolic process	biological_process	10	358	308	18322	ENSOARG00000011319(ATP6V1B1),ENSOARG00000008240(NME8),ENSOARG00000005491(HK1),ENSOARG00000000021(ATP8),ENSOARG00000005238(ENO2),ENSOARG00000019340(DNM1L),ENSOARG00000004143(ALDOA),ENSOARG00000011128(),ENSOARG00000008701(RNASEH2B),ENSOARG00000000022(ATP6),	0.0916558	1
GO:0009991	response to extracellular stimulus	biological_process	8	358	247	18322	ENSOARG00000003616(PAFAH1B2),ENSOARG00000003501(PDK4),ENSOARG00000015114(CYP24A1),ENSOARG00000019340(DNM1L),ENSOARG00000011128(),ENSOARG00000005346(SCFD1),ENSOARG00000010317(MKKS),ENSOARG00000001680(SFRP2),	0.120604	1
GO:0023014	signal transduction by protein phosphorylation	biological_process	16	358	495	18322	ENSOARG00000001680(SFRP2),ENSOARG00000012128(CIB1),ENSOARG00000000492(NLRP12),ENSOARG00000004175(FZD4),ENSOARG00000003230(C3orf33),ENSOARG00000007300(HRH4),ENSOARG00000018324(WNT16),ENSOARG00000020866(IL1B),ENSOARG00000020954(MAPK6),ENSOARG00000010782(),ENSOARG00000016664(FGG),ENSOARG00000011128(),ENSOARG00000008024(EPHA8),ENSOARG00000008117(TDGF1),ENSOARG00000002799(IRAK3),ENSOARG00000000291(FGB…	0.0441045	1
GO:0043405	regulation of MAP kinase activity	biological_process	6	358	186	18322	ENSOARG00000011128(),ENSOARG00000020866(IL1B),ENSOARG00000001680(SFRP2),ENSOARG00000004175(FZD4),ENSOARG00000002799(IRAK3),ENSOARG00000008117(TDGF1),	0.159486	1
GO:0014070	response to organic cyclic compound	biological_process	13	358	405	18322	ENSOARG00000020866(IL1B),ENSOARG00000001616(LY6D),ENSOARG00000011128(),ENSOARG00000015114(CYP24A1),ENSOARG00000001994(GPR83),ENSOARG00000002799(IRAK3),ENSOARG00000013898(NR1H2),ENSOARG00000012525(DROSHA),ENSOARG00000020213(ATP1A1),ENSOARG00000016366(HSP90B1),ENSOARG00000005005(NPAS4),ENSOARG00000007116(),ENSOARG00000013469(PRMT2),	0.0672816	1
GO:0050663	cytokine secretion	biological_process	4	358	125	18322	ENSOARG00000003068(),ENSOARG00000000492(NLRP12),ENSOARG00000020866(IL1B),ENSOARG00000013509(CD274),	0.211463	1
GO:0042306	regulation of protein import into nucleus	biological_process	4	358	125	18322	ENSOARG00000013096(IL18R1),ENSOARG00000001680(SFRP2),ENSOARG00000020866(IL1B),ENSOARG00000000492(NLRP12),	0.211463	1
GO:0010976	positive regulation of neuron projection development	biological_process	4	358	125	18322	ENSOARG00000006455(CPNE9),ENSOARG00000016559(ROBO2),ENSOARG00000010782(),ENSOARG00000020954(MAPK6),	0.211463	1
GO:0051090	regulation of sequence-specific DNA binding transcription factor activity	biological_process	8	358	251	18322	ENSOARG00000013469(PRMT2),ENSOARG00000020137(COMMD1),ENSOARG00000012128(CIB1),ENSOARG00000020866(IL1B),ENSOARG00000003230(C3orf33),ENSOARG00000000492(NLRP12),ENSOARG00000004175(FZD4),ENSOARG00000002799(IRAK3),	0.130195	1
GO:0098797	plasma membrane protein complex	cellular_component	12	358	377	18322	ENSOARG00000000518(),ENSOARG00000007335(),ENSOARG00000019050(NCF4),ENSOARG00000009042(),ENSOARG00000000681(SCN3B),ENSOARG00000015707(),ENSOARG00000016047(TGFBR3),ENSOARG00000010162(SACM1L),ENSOARG00000007906(),ENSOARG00000015660(),ENSOARG00000018447(SGCB),ENSOARG00000020213(ATP1A1),	0.0803327	1
GO:0010608	posttranscriptional regulation of gene expression	biological_process	7	358	221	18322	ENSOARG00000019089(DHX9),ENSOARG00000003263(FAM129A),ENSOARG00000011109(EEF2),ENSOARG00000012525(DROSHA),ENSOARG00000010712(KLHL25),ENSOARG00000014786(EIF3E),ENSOARG00000008548(),	0.151511	1
GO:0000287	magnesium ion binding	molecular_function	5	358	158	18322	ENSOARG00000013369(REV1),ENSOARG00000002799(IRAK3),ENSOARG00000005238(ENO2),ENSOARG00000009659(EPHX2),ENSOARG00000012620(THG1L),	0.194065	1
GO:0042326	negative regulation of phosphorylation	biological_process	9	358	286	18322	ENSOARG00000000492(NLRP12),ENSOARG00000013619(DKK1),ENSOARG00000003230(C3orf33),ENSOARG00000011387(ENG),ENSOARG00000001680(SFRP2),ENSOARG00000012128(CIB1),ENSOARG00000003263(FAM129A),ENSOARG00000002799(IRAK3),ENSOARG00000020866(IL1B),	0.122772	1
GO:0019216	regulation of lipid metabolic process	biological_process	6	358	192	18322	ENSOARG00000020866(IL1B),ENSOARG00000020213(ATP1A1),ENSOARG00000009659(EPHX2),ENSOARG00000008024(EPHA8),ENSOARG00000003501(PDK4),ENSOARG00000013898(NR1H2),	0.180382	1
GO:0022843	voltage-gated cation channel activity	molecular_function	4	358	128	18322	ENSOARG00000000518(),ENSOARG00000001807(),ENSOARG00000000681(SCN3B),ENSOARG00000014283(),	0.227028	1
GO:0006082	organic acid metabolic process	biological_process	19	358	609	18322	ENSOARG00000005080(PRODH2),ENSOARG00000001281(ACCSL),ENSOARG00000003042(PON3),ENSOARG00000005238(ENO2),ENSOARG00000014153(DPEP1),ENSOARG00000013898(NR1H2),ENSOARG00000020812(PAX8),ENSOARG00000004143(ALDOA),ENSOARG00000019705(PCYOX1),ENSOARG00000013796(TYRP1),ENSOARG00000012264(LTA4H),ENSOARG00000011128(),ENSOARG00000007114(ELOVL7),ENSOARG00000005491(HK1),ENSOARG00000018752(MDH1B),ENSOARG000000130…	0.0421439	1
GO:0002376	immune system process	biological_process	46	358	1478	18322	ENSOARG00000013509(CD274),ENSOARG00000001680(SFRP2),ENSOARG00000004644(PM20D1),ENSOARG00000010854(JUNB),ENSOARG00000007573(),ENSOARG00000008001(C1QA),ENSOARG00000015707(),ENSOARG00000001968(MFAP5),ENSOARG00000002799(IRAK3),ENSOARG00000008117(TDGF1),ENSOARG00000003822(IRF4),ENSOARG00000011109(EEF2),ENSOARG00000009042(),ENSOARG00000012927(DKKL1),ENSOARG00000000492(NLRP12),ENSOARG00000016047(TGFBR3)…	0.00269273	0.899101
GO:0016791	phosphatase activity	molecular_function	7	358	225	18322	ENSOARG00000008668(FBP2),ENSOARG00000004103(PTPN13),ENSOARG00000010162(SACM1L),ENSOARG00000008724(DUPD1),ENSOARG00000001626(PPM1K),ENSOARG00000009659(EPHX2),ENSOARG00000020213(ATP1A1),	0.163566	1
GO:0019221	cytokine-mediated signaling pathway	biological_process	6	358	193	18322	ENSOARG00000010317(MKKS),ENSOARG00000020866(IL1B),ENSOARG00000012128(CIB1),ENSOARG00000007687(ACKR1),ENSOARG00000002799(IRAK3),ENSOARG00000013096(IL18R1),	0.184007	1
GO:0071383	cellular response to steroid hormone stimulus	biological_process	5	358	161	18322	ENSOARG00000020213(ATP1A1),ENSOARG00000005005(NPAS4),ENSOARG00000007116(),ENSOARG00000013469(PRMT2),ENSOARG00000013898(NR1H2),	0.206954	1
GO:2001236	regulation of extrinsic apoptotic signaling pathway	biological_process	4	358	129	18322	ENSOARG00000020866(IL1B),ENSOARG00000001680(SFRP2),ENSOARG00000016664(FGG),ENSOARG00000000291(FGB),	0.232335	1
GO:0022414	reproductive process	biological_process	23	358	745	18322	ENSOARG00000001347(),ENSOARG00000012587(LHX8),ENSOARG00000020866(IL1B),ENSOARG00000010317(MKKS),ENSOARG00000008532(MCM9),ENSOARG00000020732(SPATA16),ENSOARG00000011128(),ENSOARG00000015926(TEX11),ENSOARG00000004175(FZD4),ENSOARG00000016559(ROBO2),ENSOARG00000012128(CIB1),ENSOARG00000005327(DPY19L2),ENSOARG00000009370(NECTIN2),ENSOARG00000019071(MORC1),ENSOARG00000018472(NOBOX),ENSOARG00000003616(…	0.0306276	1
GO:0051403	stress-activated MAPK cascade	biological_process	5	358	162	18322	ENSOARG00000001680(SFRP2),ENSOARG00000020866(IL1B),ENSOARG00000011128(),ENSOARG00000018324(WNT16),ENSOARG00000004175(FZD4),	0.211347	1
GO:0000003	reproduction	biological_process	23	358	746	18322	ENSOARG00000015926(TEX11),ENSOARG00000004175(FZD4),ENSOARG00000016559(ROBO2),ENSOARG00000012128(CIB1),ENSOARG00000005327(DPY19L2),ENSOARG00000009370(NECTIN2),ENSOARG00000001347(),ENSOARG00000012587(LHX8),ENSOARG00000020866(IL1B),ENSOARG00000010317(MKKS),ENSOARG00000008532(MCM9),ENSOARG00000011128(),ENSOARG00000020732(SPATA16),ENSOARG00000020082(SYCP1),ENSOARG00000011888(MAEL),ENSOARG00000001680(S…	0.0310555	1
GO:0016055	Wnt signaling pathway	biological_process	8	358	260	18322	ENSOARG00000012734(WNT5B),ENSOARG00000018324(WNT16),ENSOARG00000004175(FZD4),ENSOARG00000013619(DKK1),ENSOARG00000007227(NLE1),ENSOARG00000002808(),ENSOARG00000011105(),ENSOARG00000001680(SFRP2),	0.153489	1
GO:0031667	response to nutrient levels	biological_process	7	358	228	18322	ENSOARG00000010317(MKKS),ENSOARG00000011128(),ENSOARG00000005346(SCFD1),ENSOARG00000015114(CYP24A1),ENSOARG00000003501(PDK4),ENSOARG00000019340(DNM1L),ENSOARG00000003616(PAFAH1B2),	0.172969	1
GO:0045785	positive regulation of cell adhesion	biological_process	8	358	261	18322	ENSOARG00000013509(CD274),ENSOARG00000012128(CIB1),ENSOARG00000014711(COL26A1),ENSOARG00000020866(IL1B),ENSOARG00000016664(FGG),ENSOARG00000000291(FGB),ENSOARG00000006301(CD4),ENSOARG00000008645(CCL28),	0.156224	1
GO:0019953	sexual reproduction	biological_process	13	358	425	18322	ENSOARG00000011888(MAEL),ENSOARG00000012128(CIB1),ENSOARG00000005327(DPY19L2),ENSOARG00000009370(NECTIN2),ENSOARG00000015926(TEX11),ENSOARG00000020082(SYCP1),ENSOARG00000010317(MKKS),ENSOARG00000003172(),ENSOARG00000008532(MCM9),ENSOARG00000020732(SPATA16),ENSOARG00000019071(MORC1),ENSOARG00000003616(PAFAH1B2),ENSOARG00000001347(),	0.0928056	1
GO:0006644	phospholipid metabolic process	biological_process	7	358	229	18322	ENSOARG00000010162(SACM1L),ENSOARG00000008024(EPHA8),ENSOARG00000012853(PIGK),ENSOARG00000004372(PIK3C2A),ENSOARG00000021066(THEM5),ENSOARG00000008668(FBP2),ENSOARG00000018091(LPCAT2),	0.176171	1
GO:0012506	vesicle membrane	cellular_component	4	358	131	18322	ENSOARG00000013796(TYRP1),ENSOARG00000003172(),ENSOARG00000005694(COPG2),ENSOARG00000017880(CA4),	0.243125	1
GO:0045927	positive regulation of growth	biological_process	5	358	164	18322	ENSOARG00000018853(TAF9B),ENSOARG00000012128(CIB1),ENSOARG00000001680(SFRP2),ENSOARG00000010317(MKKS),ENSOARG00000006455(CPNE9),	0.220277	1
GO:0016311	dephosphorylation	biological_process	10	358	329	18322	ENSOARG00000004103(PTPN13),ENSOARG00000010162(SACM1L),ENSOARG00000020762(THNSL2),ENSOARG00000008668(FBP2),ENSOARG00000016366(HSP90B1),ENSOARG00000001626(PPM1K),ENSOARG00000008724(DUPD1),ENSOARG00000009659(EPHX2),ENSOARG00000009748(DLC1),ENSOARG00000000405(PPP1R16B),	0.131691	1
GO:0007507	heart development	biological_process	11	358	363	18322	ENSOARG00000008117(TDGF1),ENSOARG00000002129(COL5A1),ENSOARG00000016047(TGFBR3),ENSOARG00000018447(SGCB),ENSOARG00000006996(MYL3),ENSOARG00000010782(),ENSOARG00000011387(ENG),ENSOARG00000013619(DKK1),ENSOARG00000018324(WNT16),ENSOARG00000001680(SFRP2),ENSOARG00000011105(),	0.120805	1
GO:0016705	oxidoreductase activity, acting on paired donors, with incorporation or reduction of molecular oxygen	molecular_function	5	358	165	18322	ENSOARG00000015114(CYP24A1),ENSOARG00000000709(),ENSOARG00000002022(),ENSOARG00000005191(ALKBH6),ENSOARG00000013796(TYRP1),	0.224813	1
GO:0051607	defense response to virus	biological_process	6	358	198	18322	ENSOARG00000020866(IL1B),ENSOARG00000008791(),ENSOARG00000012927(DKKL1),ENSOARG00000004644(PM20D1),ENSOARG00000006971(SERPINB10),ENSOARG00000003501(PDK4),	0.202739	1
GO:0033993	response to lipid	biological_process	13	358	429	18322	ENSOARG00000016047(TGFBR3),ENSOARG00000020866(IL1B),ENSOARG00000013898(NR1H2),ENSOARG00000015114(CYP24A1),ENSOARG00000001994(GPR83),ENSOARG00000003501(PDK4),ENSOARG00000002251(IDO1),ENSOARG00000002799(IRAK3),ENSOARG00000007116(),ENSOARG00000013469(PRMT2),ENSOARG00000020213(ATP1A1),ENSOARG00000005005(NPAS4),ENSOARG00000013619(DKK1),	0.0986247	1
GO:0031098	stress-activated protein kinase signaling cascade	biological_process	5	358	165	18322	ENSOARG00000018324(WNT16),ENSOARG00000004175(FZD4),ENSOARG00000020866(IL1B),ENSOARG00000001680(SFRP2),ENSOARG00000011128(),	0.224813	1
GO:0005125	cytokine activity	molecular_function	4	358	132	18322	ENSOARG00000020852(),ENSOARG00000008645(CCL28),ENSOARG00000008791(),ENSOARG00000020866(IL1B),	0.248606	1
GO:0022407	regulation of cell-cell adhesion	biological_process	8	358	264	18322	ENSOARG00000013509(CD274),ENSOARG00000012525(DROSHA),ENSOARG00000008645(CCL28),ENSOARG00000006301(CD4),ENSOARG00000002251(IDO1),ENSOARG00000000291(FGB),ENSOARG00000016664(FGG),ENSOARG00000020866(IL1B),	0.164607	1
GO:0045444	fat cell differentiation	biological_process	5	358	165	18322	ENSOARG00000001680(SFRP2),ENSOARG00000010317(MKKS),ENSOARG00000012927(DKKL1),ENSOARG00000012734(WNT5B),ENSOARG00000008548(),	0.224813	1
GO:0016023	cytoplasmic, membrane-bounded vesicle	cellular_component	14	358	464	18322	ENSOARG00000000291(FGB),ENSOARG00000003172(),ENSOARG00000014251(KLK5),ENSOARG00000005551(OCLN),ENSOARG00000020866(IL1B),ENSOARG00000016664(FGG),ENSOARG00000013796(TYRP1),ENSOARG00000012748(GPNMB),ENSOARG00000017880(CA4),ENSOARG00000019158(NRSN2),ENSOARG00000005037(THBS2),ENSOARG00000020213(ATP1A1),ENSOARG00000005694(COPG2),ENSOARG00000014318(KLK7),	0.0918705	1
GO:0051216	cartilage development	biological_process	4	358	133	18322	ENSOARG00000010317(MKKS),ENSOARG00000001680(SFRP2),ENSOARG00000011128(),ENSOARG00000012734(WNT5B),	0.254143	1
GO:0031988	membrane-bounded vesicle	cellular_component	14	358	468	18322	ENSOARG00000020866(IL1B),ENSOARG00000005551(OCLN),ENSOARG00000014251(KLK5),ENSOARG00000003172(),ENSOARG00000012748(GPNMB),ENSOARG00000013796(TYRP1),ENSOARG00000016664(FGG),ENSOARG00000000291(FGB),ENSOARG00000005694(COPG2),ENSOARG00000020213(ATP1A1),ENSOARG00000014318(KLK7),ENSOARG00000017880(CA4),ENSOARG00000005037(THBS2),ENSOARG00000019158(NRSN2),	0.0973722	1
GO:0048545	response to steroid hormone	biological_process	6	358	201	18322	ENSOARG00000001994(GPR83),ENSOARG00000013898(NR1H2),ENSOARG00000005005(NPAS4),ENSOARG00000020213(ATP1A1),ENSOARG00000013469(PRMT2),ENSOARG00000007116(),	0.214457	1
GO:0034097	response to cytokine	biological_process	10	358	337	18322	ENSOARG00000012128(CIB1),ENSOARG00000013509(CD274),ENSOARG00000007687(ACKR1),ENSOARG00000000492(NLRP12),ENSOARG00000000729(ITIH4),ENSOARG00000020866(IL1B),ENSOARG00000010317(MKKS),ENSOARG00000013096(IL18R1),ENSOARG00000008117(TDGF1),ENSOARG00000002799(IRAK3),	0.149517	1
GO:0005938	cell cortex	cellular_component	4	358	135	18322	ENSOARG00000000291(FGB),ENSOARG00000003172(),ENSOARG00000009748(DLC1),ENSOARG00000016664(FGG),	0.265386	1
GO:0044255	cellular lipid metabolic process	biological_process	17	358	574	18322	ENSOARG00000013796(TYRP1),ENSOARG00000012264(LTA4H),ENSOARG00000013898(NR1H2),ENSOARG00000021066(THEM5),ENSOARG00000018091(LPCAT2),ENSOARG00000009541(),ENSOARG00000009659(EPHX2),ENSOARG00000010162(SACM1L),ENSOARG00000008024(EPHA8),ENSOARG00000020762(THNSL2),ENSOARG00000008668(FBP2),ENSOARG00000011026(PDSS2),ENSOARG00000003501(PDK4),ENSOARG00000003587(CERS4),ENSOARG00000004372(PIK3C2A),ENSOARG0000…	0.0792951	1
GO:0061448	connective tissue development	biological_process	5	358	169	18322	ENSOARG00000012734(WNT5B),ENSOARG00000011128(),ENSOARG00000002129(COL5A1),ENSOARG00000001680(SFRP2),ENSOARG00000010317(MKKS),	0.243426	1
GO:0032880	regulation of protein localization	biological_process	19	358	649	18322	ENSOARG00000000492(NLRP12),ENSOARG00000012128(CIB1),ENSOARG00000013898(NR1H2),ENSOARG00000013096(IL18R1),ENSOARG00000000094(DCLK3),ENSOARG00000008929(RFX6),ENSOARG00000020866(IL1B),ENSOARG00000020082(SYCP1),ENSOARG00000003068(),ENSOARG00000005346(SCFD1),ENSOARG00000006025(SLC26A4),ENSOARG00000012907(),ENSOARG00000001680(SFRP2),ENSOARG00000013509(CD274),ENSOARG00000020137(COMMD1),ENSOARG0000001934…	0.073063	1
GO:0006163	purine nucleotide metabolic process	biological_process	9	358	308	18322	ENSOARG00000008240(NME8),ENSOARG00000011319(ATP6V1B1),ENSOARG00000000021(ATP8),ENSOARG00000005491(HK1),ENSOARG00000005238(ENO2),ENSOARG00000019340(DNM1L),ENSOARG00000004143(ALDOA),ENSOARG00000011128(),ENSOARG00000000022(ATP6),	0.177101	1
GO:0006260	DNA replication	biological_process	7	358	240	18322	ENSOARG00000014143(MCM3),ENSOARG00000019110(CTC1),ENSOARG00000014845(ESCO2),ENSOARG00000019052(AURKB),ENSOARG00000009822(REV3L),ENSOARG00000008532(MCM9),ENSOARG00000002379(GINS4),	0.213645	1
GO:0001944	vasculature development	biological_process	13	358	446	18322	ENSOARG00000001680(SFRP2),ENSOARG00000011105(),ENSOARG00000012128(CIB1),ENSOARG00000010854(JUNB),ENSOARG00000011387(ENG),ENSOARG00000005037(THBS2),ENSOARG00000004175(FZD4),ENSOARG00000001849(CDH5),ENSOARG00000000405(PPP1R16B),ENSOARG00000020866(IL1B),ENSOARG00000002129(COL5A1),ENSOARG00000018447(SGCB),ENSOARG00000008117(TDGF1),	0.126166	1
GO:0005819	spindle	cellular_component	5	358	172	18322	ENSOARG00000004318(CDK1),ENSOARG00000003172(),ENSOARG00000020348(NUSAP1),ENSOARG00000012759(NEDD1),ENSOARG00000014849(NEDD9),	0.257866	1
GO:0006936	muscle contraction	biological_process	5	358	172	18322	ENSOARG00000004143(ALDOA),ENSOARG00000006996(MYL3),ENSOARG00000010317(MKKS),ENSOARG00000000681(SCN3B),ENSOARG00000020213(ATP1A1),	0.257866	1
GO:0001077	transcriptional activator activity, RNA polymerase II core promoter proximal region sequence-specific binding	molecular_function	5	358	172	18322	ENSOARG00000013898(NR1H2),ENSOARG00000018472(NOBOX),ENSOARG00000003822(IRF4),ENSOARG00000010854(JUNB),ENSOARG00000005005(NPAS4),	0.257866	1
GO:0016746	transferase activity, transferring acyl groups	molecular_function	6	358	207	18322	ENSOARG00000001623(),ENSOARG00000001546(NAA10),ENSOARG00000007114(ELOVL7),ENSOARG00000018091(LPCAT2),ENSOARG00000003587(CERS4),ENSOARG00000014845(ESCO2),	0.23895	1
GO:0002520	immune system development	biological_process	18	358	622	18322	ENSOARG00000019110(CTC1),ENSOARG00000010782(),ENSOARG00000001616(LY6D),ENSOARG00000013096(IL18R1),ENSOARG00000006301(CD4),ENSOARG00000011105(),ENSOARG00000012128(CIB1),ENSOARG00000001756(TMEM176A),ENSOARG00000002799(IRAK3),ENSOARG00000002251(IDO1),ENSOARG00000003822(IRF4),ENSOARG00000001968(MFAP5),ENSOARG00000011109(EEF2),ENSOARG00000001680(SFRP2),ENSOARG00000012525(DROSHA),ENSOARG00000014845(ESC…	0.0872192	1
GO:0045666	positive regulation of neuron differentiation	biological_process	5	358	173	18322	ENSOARG00000020954(MAPK6),ENSOARG00000010782(),ENSOARG00000016559(ROBO2),ENSOARG00000013619(DKK1),ENSOARG00000006455(CPNE9),	0.26277	1
GO:0007346	regulation of mitotic cell cycle	biological_process	8	358	277	18322	ENSOARG00000008548(),ENSOARG00000007227(NLE1),ENSOARG00000020348(NUSAP1),ENSOARG00000019110(CTC1),ENSOARG00000020866(IL1B),ENSOARG00000008701(RNASEH2B),ENSOARG00000014170(NABP1),ENSOARG00000004318(CDK1),	0.203993	1
GO:0008219	cell death	biological_process	33	358	1144	18322	ENSOARG00000020866(IL1B),ENSOARG00000020812(PAX8),ENSOARG00000012128(CIB1),ENSOARG00000014153(DPEP1),ENSOARG00000016559(ROBO2),ENSOARG00000019052(AURKB),ENSOARG00000009748(DLC1),ENSOARG00000015926(TEX11),ENSOARG00000020888(BCL2L14),ENSOARG00000003172(),ENSOARG00000007558(GAS2),ENSOARG00000004590(DAP3),ENSOARG00000016664(FGG),ENSOARG00000000291(FGB),ENSOARG00000003501(PDK4),ENSOARG00000002251(IDO1…	0.0278673	1
GO:0034109	homotypic cell-cell adhesion	biological_process	7	358	243	18322	ENSOARG00000006301(CD4),ENSOARG00000002251(IDO1),ENSOARG00000000291(FGB),ENSOARG00000016664(FGG),ENSOARG00000013509(CD274),ENSOARG00000020866(IL1B),ENSOARG00000012525(DROSHA),	0.224571	1
GO:0051707	response to other organism	biological_process	15	358	521	18322	ENSOARG00000014318(KLK7),ENSOARG00000004644(PM20D1),ENSOARG00000007573(),ENSOARG00000012525(DROSHA),ENSOARG00000000291(FGB),ENSOARG00000003501(PDK4),ENSOARG00000002251(IDO1),ENSOARG00000003822(IRF4),ENSOARG00000002799(IRAK3),ENSOARG00000012927(DKKL1),ENSOARG00000008791(),ENSOARG00000006301(CD4),ENSOARG00000006971(SERPINB10),ENSOARG00000014251(KLK5),ENSOARG00000020866(IL1B),	0.115604	1
GO:0002064	epithelial cell development	biological_process	5	358	174	18322	ENSOARG00000020866(IL1B),ENSOARG00000000405(PPP1R16B),ENSOARG00000001849(CDH5),ENSOARG00000020812(PAX8),ENSOARG00000011387(ENG),	0.267717	1
GO:0043207	response to external biotic stimulus	biological_process	15	358	522	18322	ENSOARG00000006301(CD4),ENSOARG00000006971(SERPINB10),ENSOARG00000014251(KLK5),ENSOARG00000020866(IL1B),ENSOARG00000012927(DKKL1),ENSOARG00000008791(),ENSOARG00000000291(FGB),ENSOARG00000003501(PDK4),ENSOARG00000002799(IRAK3),ENSOARG00000002251(IDO1),ENSOARG00000003822(IRF4),ENSOARG00000004644(PM20D1),ENSOARG00000014318(KLK7),ENSOARG00000007573(),ENSOARG00000012525(DROSHA),	0.117124	1
GO:0007155	cell adhesion	biological_process	26	358	906	18322	ENSOARG00000001849(CDH5),ENSOARG00000012525(DROSHA),ENSOARG00000013509(CD274),ENSOARG00000019098(RND1),ENSOARG00000000291(FGB),ENSOARG00000003822(IRF4),ENSOARG00000002251(IDO1),ENSOARG00000002129(COL5A1),ENSOARG00000000327(LAMA1),ENSOARG00000014711(COL26A1),ENSOARG00000016664(FGG),ENSOARG00000008024(EPHA8),ENSOARG00000008808(MPZL2),ENSOARG00000005037(THBS2),ENSOARG00000004175(FZD4),ENSOARG0000001…	0.0502576	1
GO:0034504	protein localization to nucleus	biological_process	7	358	244	18322	ENSOARG00000000094(DCLK3),ENSOARG00000004318(CDK1),ENSOARG00000012316(PTTG1IP),ENSOARG00000020866(IL1B),ENSOARG00000001680(SFRP2),ENSOARG00000000492(NLRP12),ENSOARG00000013096(IL18R1),	0.228279	1
GO:0009607	response to biotic stimulus	biological_process	16	358	558	18322	ENSOARG00000000291(FGB),ENSOARG00000003501(PDK4),ENSOARG00000002799(IRAK3),ENSOARG00000002251(IDO1),ENSOARG00000003822(IRF4),ENSOARG00000012525(DROSHA),ENSOARG00000004644(PM20D1),ENSOARG00000014318(KLK7),ENSOARG00000007573(),ENSOARG00000006971(SERPINB10),ENSOARG00000006301(CD4),ENSOARG00000014251(KLK5),ENSOARG00000020866(IL1B),ENSOARG00000008791(),ENSOARG00000009370(NECTIN2),ENSOARG00000012927(DK…	0.109757	1
GO:0051302	regulation of cell division	biological_process	5	358	175	18322	ENSOARG00000020348(NUSAP1),ENSOARG00000019052(AURKB),ENSOARG00000012128(CIB1),ENSOARG00000001680(SFRP2),ENSOARG00000020866(IL1B),	0.272709	1
GO:1901990	regulation of mitotic cell cycle phase transition	biological_process	4	358	140	18322	ENSOARG00000008548(),ENSOARG00000004318(CDK1),ENSOARG00000019110(CTC1),ENSOARG00000008701(RNASEH2B),	0.294437	1
GO:0006915	apoptotic process	biological_process	30	358	1053	18322	ENSOARG00000012316(PTTG1IP),ENSOARG00000007227(NLE1),ENSOARG00000005842(CASP6),ENSOARG00000018853(TAF9B),ENSOARG00000000492(NLRP12),ENSOARG00000004318(CDK1),ENSOARG00000008117(TDGF1),ENSOARG00000019340(DNM1L),ENSOARG00000008548(),ENSOARG00000013469(PRMT2),ENSOARG00000011888(MAEL),ENSOARG00000001680(SFRP2),ENSOARG00000016366(HSP90B1),ENSOARG00000020866(IL1B),ENSOARG00000020812(PAX8),ENSOARG0000000…	0.040495	1
GO:0010941	regulation of cell death	biological_process	27	358	949	18322	ENSOARG00000016664(FGG),ENSOARG00000004318(CDK1),ENSOARG00000003172(),ENSOARG00000003501(PDK4),ENSOARG00000000291(FGB),ENSOARG00000019340(DNM1L),ENSOARG00000008117(TDGF1),ENSOARG00000002251(IDO1),ENSOARG00000004644(PM20D1),ENSOARG00000003068(),ENSOARG00000013469(PRMT2),ENSOARG00000016366(HSP90B1),ENSOARG00000011888(MAEL),ENSOARG00000001680(SFRP2),ENSOARG00000018324(WNT16),ENSOARG00000020866(IL1B)…	0.0511079	1
GO:0050776	regulation of immune response	biological_process	11	358	388	18322	ENSOARG00000009370(NECTIN2),ENSOARG00000014318(KLK7),ENSOARG00000007573(),ENSOARG00000008001(C1QA),ENSOARG00000014251(KLK5),ENSOARG00000001710(CD19),ENSOARG00000002251(IDO1),ENSOARG00000004658(C1S),ENSOARG00000003822(IRF4),ENSOARG00000002799(IRAK3),ENSOARG00000006301(CD4),	0.174591	1
GO:0070085	glycosylation	biological_process	5	358	177	18322	ENSOARG00000013178(CCDC126),ENSOARG00000002917(),ENSOARG00000006651(),ENSOARG00000009335(GALNT8),ENSOARG00000009541(),	0.282821	1
GO:0042981	regulation of apoptotic process	biological_process	25	358	885	18322	ENSOARG00000003068(),ENSOARG00000013469(PRMT2),ENSOARG00000011888(MAEL),ENSOARG00000001680(SFRP2),ENSOARG00000016366(HSP90B1),ENSOARG00000016664(FGG),ENSOARG00000004318(CDK1),ENSOARG00000003172(),ENSOARG00000000291(FGB),ENSOARG00000003501(PDK4),ENSOARG00000002251(IDO1),ENSOARG00000008117(TDGF1),ENSOARG00000019340(DNM1L),ENSOARG00000012316(PTTG1IP),ENSOARG00000009748(DLC1),ENSOARG00000007227(NLE1)…	0.0634912	1
GO:0060828	regulation of canonical Wnt signaling pathway	biological_process	4	358	142	18322	ENSOARG00000013619(DKK1),ENSOARG00000001680(SFRP2),ENSOARG00000012734(WNT5B),ENSOARG00000007227(NLE1),	0.306421	1
GO:0001568	blood vessel development	biological_process	12	358	427	18322	ENSOARG00000020866(IL1B),ENSOARG00000002129(COL5A1),ENSOARG00000008117(TDGF1),ENSOARG00000010854(JUNB),ENSOARG00000001680(SFRP2),ENSOARG00000011105(),ENSOARG00000012128(CIB1),ENSOARG00000005037(THBS2),ENSOARG00000004175(FZD4),ENSOARG00000001849(CDH5),ENSOARG00000000405(PPP1R16B),ENSOARG00000011387(ENG),	0.169743	1
GO:0050727	regulation of inflammatory response	biological_process	5	358	178	18322	ENSOARG00000002251(IDO1),ENSOARG00000000492(NLRP12),ENSOARG00000017987(TBC1D23),ENSOARG00000020866(IL1B),ENSOARG00000012525(DROSHA),	0.287942	1
GO:0006606	protein import into nucleus	biological_process	5	358	178	18322	ENSOARG00000013096(IL18R1),ENSOARG00000000492(NLRP12),ENSOARG00000020866(IL1B),ENSOARG00000001680(SFRP2),ENSOARG00000012316(PTTG1IP),	0.287942	1
GO:0012501	programmed cell death	biological_process	30	358	1073	18322	ENSOARG00000003068(),ENSOARG00000002251(IDO1),ENSOARG00000000291(FGB),ENSOARG00000003501(PDK4),ENSOARG00000004590(DAP3),ENSOARG00000007558(GAS2),ENSOARG00000003172(),ENSOARG00000016664(FGG),ENSOARG00000015926(TEX11),ENSOARG00000020888(BCL2L14),ENSOARG00000016559(ROBO2),ENSOARG00000012128(CIB1),ENSOARG00000014153(DPEP1),ENSOARG00000009748(DLC1),ENSOARG00000019052(AURKB),ENSOARG00000020812(PAX8),EN…	0.0502448	1
GO:0006898	receptor-mediated endocytosis	biological_process	5	358	179	18322	ENSOARG00000014082(ENPP3),ENSOARG00000001928(),ENSOARG00000013619(DKK1),ENSOARG00000020114(),ENSOARG00000002268(),	0.293104	1
GO:0071345	cellular response to cytokine stimulus	biological_process	8	358	287	18322	ENSOARG00000010317(MKKS),ENSOARG00000020866(IL1B),ENSOARG00000002799(IRAK3),ENSOARG00000008117(TDGF1),ENSOARG00000013096(IL18R1),ENSOARG00000012128(CIB1),ENSOARG00000000492(NLRP12),ENSOARG00000007687(ACKR1),	0.237632	1
GO:0043067	regulation of programmed cell death	biological_process	25	358	898	18322	ENSOARG00000011888(MAEL),ENSOARG00000001680(SFRP2),ENSOARG00000016366(HSP90B1),ENSOARG00000013469(PRMT2),ENSOARG00000003068(),ENSOARG00000003501(PDK4),ENSOARG00000000291(FGB),ENSOARG00000008117(TDGF1),ENSOARG00000002251(IDO1),ENSOARG00000019340(DNM1L),ENSOARG00000003172(),ENSOARG00000016664(FGG),ENSOARG00000004318(CDK1),ENSOARG00000015926(TEX11),ENSOARG00000020888(BCL2L14),ENSOARG00000000492(NLRP…	0.0732436	1
GO:0070062	extracellular exosome	cellular_component	59	358	2123	18322	ENSOARG00000008668(FBP2),ENSOARG00000000291(FGB),ENSOARG00000001710(CD19),ENSOARG00000016992(KRT15),ENSOARG00000016664(FGG),ENSOARG00000000022(ATP6),ENSOARG00000006441(SERPINB12),ENSOARG00000006455(CPNE9),ENSOARG00000019212(PSME2),ENSOARG00000000019(COX2),ENSOARG00000006730(PI15),ENSOARG00000014786(EIF3E),ENSOARG00000000259(C1orf68),ENSOARG00000005238(ENO2),ENSOARG00000014153(DPEP1),ENSOARG000000…	0.0088447	1
GO:0020037	heme binding	molecular_function	4	358	144	18322	ENSOARG00000002022(),ENSOARG00000000709(),ENSOARG00000015114(CYP24A1),ENSOARG00000002251(IDO1),	0.318604	1
GO:0045121	membrane raft	cellular_component	4	358	144	18322	ENSOARG00000006301(CD4),ENSOARG00000008117(TDGF1),ENSOARG00000005491(HK1),ENSOARG00000009748(DLC1),	0.318604	1
GO:0051170	nuclear import	biological_process	5	358	180	18322	ENSOARG00000020866(IL1B),ENSOARG00000001680(SFRP2),ENSOARG00000012316(PTTG1IP),ENSOARG00000013096(IL18R1),ENSOARG00000000492(NLRP12),	0.298308	1
GO:0043410	positive regulation of MAPK cascade	biological_process	8	358	288	18322	ENSOARG00000012128(CIB1),ENSOARG00000004175(FZD4),ENSOARG00000018324(WNT16),ENSOARG00000016664(FGG),ENSOARG00000008024(EPHA8),ENSOARG00000020866(IL1B),ENSOARG00000008117(TDGF1),ENSOARG00000000291(FGB),	0.241152	1
GO:0006629	lipid metabolic process	biological_process	22	358	793	18322	ENSOARG00000009541(),ENSOARG00000009659(EPHX2),ENSOARG00000013796(TYRP1),ENSOARG00000012264(LTA4H),ENSOARG00000020866(IL1B),ENSOARG00000013898(NR1H2),ENSOARG00000021066(THEM5),ENSOARG00000014965(SRD5A1),ENSOARG00000015114(CYP24A1),ENSOARG00000018091(LPCAT2),ENSOARG00000003587(CERS4),ENSOARG00000020213(ATP1A1),ENSOARG00000001957(),ENSOARG00000004372(PIK3C2A),ENSOARG00000012853(PIGK),ENSOARG0000000…	0.0922812	1
GO:1903561	extracellular vesicle	cellular_component	59	358	2135	18322	ENSOARG00000002129(COL5A1),ENSOARG00000020213(ATP1A1),ENSOARG00000006025(SLC26A4),ENSOARG00000018796(),ENSOARG00000011224(MEP1A),ENSOARG00000019380(PSMB5),ENSOARG00000019705(PCYOX1),ENSOARG00000004143(ALDOA),ENSOARG00000004658(C1S),ENSOARG00000008645(CCL28),ENSOARG00000016559(ROBO2),ENSOARG00000009659(EPHX2),ENSOARG00000012128(CIB1),ENSOARG00000009370(NECTIN2),ENSOARG00000003042(PON3),ENSOARG0000…	0.00988804	1
GO:0006417	regulation of translation	biological_process	5	358	181	18322	ENSOARG00000011109(EEF2),ENSOARG00000003263(FAM129A),ENSOARG00000014786(EIF3E),ENSOARG00000012525(DROSHA),ENSOARG00000010712(KLHL25),	0.303554	1
GO:0010951	negative regulation of endopeptidase activity	biological_process	4	358	145	18322	ENSOARG00000014153(DPEP1),ENSOARG00000001680(SFRP2),ENSOARG00000000729(ITIH4),ENSOARG00000007227(NLE1),	0.324769	1
GO:0050801	ion homeostasis	biological_process	11	358	401	18322	ENSOARG00000006049(CCDC109B),ENSOARG00000005331(HEPH),ENSOARG00000000681(SCN3B),ENSOARG00000008645(CCL28),ENSOARG00000003501(PDK4),ENSOARG00000001710(CD19),ENSOARG00000006025(SLC26A4),ENSOARG00000020213(ATP1A1),ENSOARG00000020137(COMMD1),ENSOARG00000011319(ATP6V1B1),ENSOARG00000007300(HRH4),	0.207609	1
GO:0016788	hydrolase activity, acting on ester bonds	molecular_function	17	358	621	18322	ENSOARG00000008668(FBP2),ENSOARG00000006648(SLFN14),ENSOARG00000003616(PAFAH1B2),ENSOARG00000010162(SACM1L),ENSOARG00000004103(PTPN13),ENSOARG00000019721(),ENSOARG00000015892(),ENSOARG00000008724(DUPD1),ENSOARG00000012525(DROSHA),ENSOARG00000020213(ATP1A1),ENSOARG00000021066(THEM5),ENSOARG00000014082(ENPP3),ENSOARG00000008701(RNASEH2B),ENSOARG00000009822(REV3L),ENSOARG00000003042(PON3),ENSOARG000…	0.141912	1
GO:0007159	leukocyte cell-cell adhesion	biological_process	9	358	329	18322	ENSOARG00000020866(IL1B),ENSOARG00000008624(MADCAM1),ENSOARG00000002251(IDO1),ENSOARG00000003822(IRF4),ENSOARG00000013096(IL18R1),ENSOARG00000008645(CCL28),ENSOARG00000006301(CD4),ENSOARG00000013509(CD274),ENSOARG00000012525(DROSHA),	0.240537	1
GO:0031982	vesicle	cellular_component	70	358	2560	18322	ENSOARG00000018796(),ENSOARG00000020213(ATP1A1),ENSOARG00000006025(SLC26A4),ENSOARG00000002129(COL5A1),ENSOARG00000001172(NXPE4),ENSOARG00000016559(ROBO2),ENSOARG00000009659(EPHX2),ENSOARG00000012128(CIB1),ENSOARG00000009370(NECTIN2),ENSOARG00000003042(PON3),ENSOARG00000004143(ALDOA),ENSOARG00000004658(C1S),ENSOARG00000008645(CCL28),ENSOARG00000014251(KLK5),ENSOARG00000011224(MEP1A),ENSOARG000000…	0.00660533	1
GO:0005525	GTP binding	molecular_function	10	358	366	18322	ENSOARG00000011109(EEF2),ENSOARG00000001288(),ENSOARG00000019340(DNM1L),ENSOARG00000007160(SRP54),ENSOARG00000001131(),ENSOARG00000015226(),ENSOARG00000013673(),ENSOARG00000019098(RND1),ENSOARG00000012620(THG1L),ENSOARG00000004456(ERAL1),	0.226358	1
GO:0002683	negative regulation of immune system process	biological_process	7	358	257	18322	ENSOARG00000012128(CIB1),ENSOARG00000013509(CD274),ENSOARG00000001756(TMEM176A),ENSOARG00000003822(IRF4),ENSOARG00000002251(IDO1),ENSOARG00000002799(IRAK3),ENSOARG00000008645(CCL28),	0.279418	1
GO:0040012	regulation of locomotion	biological_process	15	358	551	18322	ENSOARG00000008645(CCL28),ENSOARG00000010782(),ENSOARG00000012734(WNT5B),ENSOARG00000010317(MKKS),ENSOARG00000007124(IKBKAP),ENSOARG00000009370(NECTIN2),ENSOARG00000009748(DLC1),ENSOARG00000014153(DPEP1),ENSOARG00000012128(CIB1),ENSOARG00000016559(ROBO2),ENSOARG00000008117(TDGF1),ENSOARG00000000327(LAMA1),ENSOARG00000020698(ARHGDIB),ENSOARG00000011387(ENG),ENSOARG00000001680(SFRP2),	0.167251	1
GO:0071407	cellular response to organic cyclic compound	biological_process	8	358	294	18322	ENSOARG00000020866(IL1B),ENSOARG00000013898(NR1H2),ENSOARG00000005005(NPAS4),ENSOARG00000016366(HSP90B1),ENSOARG00000012525(DROSHA),ENSOARG00000020213(ATP1A1),ENSOARG00000013469(PRMT2),ENSOARG00000007116(),	0.262862	1
GO:0006974	cellular response to DNA damage stimulus	biological_process	14	358	516	18322	ENSOARG00000014170(NABP1),ENSOARG00000008532(MCM9),ENSOARG00000019110(CTC1),ENSOARG00000008701(RNASEH2B),ENSOARG00000012316(PTTG1IP),ENSOARG00000009822(REV3L),ENSOARG00000012128(CIB1),ENSOARG00000013369(REV1),ENSOARG00000004318(CDK1),ENSOARG00000003172(),ENSOARG00000020082(SYCP1),ENSOARG00000008548(),ENSOARG00000014845(ESCO2),ENSOARG00000011888(MAEL),	0.181832	1
GO:0006952	defense response	biological_process	21	358	775	18322	ENSOARG00000008117(TDGF1),ENSOARG00000003822(IRF4),ENSOARG00000002251(IDO1),ENSOARG00000002799(IRAK3),ENSOARG00000003501(PDK4),ENSOARG00000000291(FGB),ENSOARG00000014318(KLK7),ENSOARG00000004644(PM20D1),ENSOARG00000012525(DROSHA),ENSOARG00000007687(ACKR1),ENSOARG00000007300(HRH4),ENSOARG00000017987(TBC1D23),ENSOARG00000000729(ITIH4),ENSOARG00000020866(IL1B),ENSOARG00000014251(KLK5),ENSOARG0000000…	0.119852	1
GO:0008202	steroid metabolic process	biological_process	4	358	148	18322	ENSOARG00000015114(CYP24A1),ENSOARG00000009659(EPHX2),ENSOARG00000020213(ATP1A1),ENSOARG00000020866(IL1B),	0.343544	1
GO:0090316	positive regulation of intracellular protein transport	biological_process	5	358	185	18322	ENSOARG00000013096(IL18R1),ENSOARG00000000492(NLRP12),ENSOARG00000020866(IL1B),ENSOARG00000001680(SFRP2),ENSOARG00000012128(CIB1),	0.324939	1
GO:0098609	cell-cell adhesion	biological_process	16	358	592	18322	ENSOARG00000020866(IL1B),ENSOARG00000011997(UBA7),ENSOARG00000008624(MADCAM1),ENSOARG00000013096(IL18R1),ENSOARG00000006301(CD4),ENSOARG00000008645(CCL28),ENSOARG00000016559(ROBO2),ENSOARG00000009370(NECTIN2),ENSOARG00000008808(MPZL2),ENSOARG00000016664(FGG),ENSOARG00000002251(IDO1),ENSOARG00000003822(IRF4),ENSOARG00000000291(FGB),ENSOARG00000013509(CD274),ENSOARG00000012525(DROSHA),ENSOARG000000…	0.164807	1
GO:0005102	receptor binding	molecular_function	26	358	966	18322	ENSOARG00000016366(HSP90B1),ENSOARG00000001680(SFRP2),ENSOARG00000019098(RND1),ENSOARG00000007573(),ENSOARG00000013469(PRMT2),ENSOARG00000011387(ENG),ENSOARG00000018324(WNT16),ENSOARG00000001849(CDH5),ENSOARG00000000327(LAMA1),ENSOARG00000016664(FGG),ENSOARG00000000291(FGB),ENSOARG00000008117(TDGF1),ENSOARG00000008791(),ENSOARG00000009659(EPHX2),ENSOARG00000002808(),ENSOARG00000011105(),ENSOARG00…	0.0953028	1
GO:0008544	epidermis development	biological_process	5	358	186	18322	ENSOARG00000013619(DKK1),ENSOARG00000018324(WNT16),ENSOARG00000000245(),ENSOARG00000000314(),ENSOARG00000000297(),	0.330384	1
GO:0098655	cation transmembrane transport	biological_process	13	358	484	18322	ENSOARG00000011319(ATP6V1B1),ENSOARG00000000021(ATP8),ENSOARG00000016118(),ENSOARG00000020213(ATP1A1),ENSOARG00000020137(COMMD1),ENSOARG00000001807(),ENSOARG00000000518(),ENSOARG00000001710(CD19),ENSOARG00000000019(COX2),ENSOARG00000014283(),ENSOARG00000000022(ATP6),ENSOARG00000000681(SCN3B),ENSOARG00000003502(CHRNB3),	0.20502	1
GO:0070588	calcium ion transmembrane transport	biological_process	4	358	149	18322	ENSOARG00000014283(),ENSOARG00000016118(),ENSOARG00000000518(),ENSOARG00000001710(CD19),	0.349893	1
GO:0005126	cytokine receptor binding	molecular_function	5	358	187	18322	ENSOARG00000008645(CCL28),ENSOARG00000011387(ENG),ENSOARG00000020866(IL1B),ENSOARG00000008791(),ENSOARG00000016047(TGFBR3),	0.335868	1
GO:0009152	purine ribonucleotide biosynthetic process	biological_process	4	358	150	18322	ENSOARG00000008240(NME8),ENSOARG00000004143(ALDOA),ENSOARG00000000021(ATP8),ENSOARG00000000022(ATP6),	0.356288	1
GO:0016887	ATPase activity	molecular_function	9	358	338	18322	ENSOARG00000019089(DHX9),ENSOARG00000008532(MCM9),ENSOARG00000002666(),ENSOARG00000001404(),ENSOARG00000000022(ATP6),ENSOARG00000000021(ATP8),ENSOARG00000007573(),ENSOARG00000016118(),ENSOARG00000020213(ATP1A1),	0.271106	1
GO:0016236	macroautophagy	biological_process	7	358	263	18322	ENSOARG00000019340(DNM1L),ENSOARG00000006971(SERPINB10),ENSOARG00000003501(PDK4),ENSOARG00000003616(PAFAH1B2),ENSOARG00000016992(KRT15),ENSOARG00000012927(DKKL1),ENSOARG00000005346(SCFD1),	0.304793	1
GO:0050863	regulation of T cell activation	biological_process	5	358	188	18322	ENSOARG00000013509(CD274),ENSOARG00000020866(IL1B),ENSOARG00000012525(DROSHA),ENSOARG00000002251(IDO1),ENSOARG00000006301(CD4),	0.341389	1
GO:0072359	circulatory system development	biological_process	18	358	677	18322	ENSOARG00000020866(IL1B),ENSOARG00000016047(TGFBR3),ENSOARG00000018447(SGCB),ENSOARG00000010782(),ENSOARG00000005037(THBS2),ENSOARG00000004175(FZD4),ENSOARG00000013619(DKK1),ENSOARG00000000405(PPP1R16B),ENSOARG00000011105(),ENSOARG00000012128(CIB1),ENSOARG00000008117(TDGF1),ENSOARG00000002129(COL5A1),ENSOARG00000006996(MYL3),ENSOARG00000011387(ENG),ENSOARG00000001849(CDH5),ENSOARG00000018324(WNT1…	0.164288	1
GO:0072358	cardiovascular system development	biological_process	18	358	677	18322	ENSOARG00000012128(CIB1),ENSOARG00000011105(),ENSOARG00000000405(PPP1R16B),ENSOARG00000013619(DKK1),ENSOARG00000004175(FZD4),ENSOARG00000005037(THBS2),ENSOARG00000010782(),ENSOARG00000018447(SGCB),ENSOARG00000016047(TGFBR3),ENSOARG00000020866(IL1B),ENSOARG00000010854(JUNB),ENSOARG00000001680(SFRP2),ENSOARG00000018324(WNT16),ENSOARG00000001849(CDH5),ENSOARG00000011387(ENG),ENSOARG00000006996(MYL3)…	0.164288	1
GO:0019637	organophosphate metabolic process	biological_process	18	358	677	18322	ENSOARG00000005491(HK1),ENSOARG00000008240(NME8),ENSOARG00000004372(PIK3C2A),ENSOARG00000012853(PIGK),ENSOARG00000019340(DNM1L),ENSOARG00000008668(FBP2),ENSOARG00000000022(ATP6),ENSOARG00000010162(SACM1L),ENSOARG00000008024(EPHA8),ENSOARG00000000021(ATP8),ENSOARG00000011319(ATP6V1B1),ENSOARG00000005238(ENO2),ENSOARG00000004143(ALDOA),ENSOARG00000014082(ENPP3),ENSOARG00000018091(LPCAT2),ENSOARG000…	0.164288	1
GO:0046777	protein autophosphorylation	biological_process	4	358	151	18322	ENSOARG00000008024(EPHA8),ENSOARG00000002799(IRAK3),ENSOARG00000011387(ENG),ENSOARG00000000492(NLRP12),	0.362725	1
GO:0032561	guanyl ribonucleotide binding	molecular_function	10	358	378	18322	ENSOARG00000001288(),ENSOARG00000019340(DNM1L),ENSOARG00000011109(EEF2),ENSOARG00000007160(SRP54),ENSOARG00000015226(),ENSOARG00000013673(),ENSOARG00000001131(),ENSOARG00000012620(THG1L),ENSOARG00000004456(ERAL1),ENSOARG00000019098(RND1),	0.263706	1
GO:0051223	regulation of protein transport	biological_process	13	358	492	18322	ENSOARG00000000492(NLRP12),ENSOARG00000001680(SFRP2),ENSOARG00000013509(CD274),ENSOARG00000012128(CIB1),ENSOARG00000003068(),ENSOARG00000005346(SCFD1),ENSOARG00000019340(DNM1L),ENSOARG00000013096(IL18R1),ENSOARG00000000291(FGB),ENSOARG00000013898(NR1H2),ENSOARG00000020866(IL1B),ENSOARG00000008929(RFX6),ENSOARG00000016664(FGG),	0.224743	1
GO:0019001	guanyl nucleotide binding	molecular_function	10	358	379	18322	ENSOARG00000015226(),ENSOARG00000013673(),ENSOARG00000001131(),ENSOARG00000012620(THG1L),ENSOARG00000004456(ERAL1),ENSOARG00000019098(RND1),ENSOARG00000001288(),ENSOARG00000019340(DNM1L),ENSOARG00000011109(EEF2),ENSOARG00000007160(SRP54),	0.266961	1
GO:0009056	catabolic process	biological_process	34	358	1289	18322	ENSOARG00000010712(KLHL25),ENSOARG00000019340(DNM1L),ENSOARG00000002799(IRAK3),ENSOARG00000020762(THNSL2),ENSOARG00000003616(PAFAH1B2),ENSOARG00000006648(SLFN14),ENSOARG00000020137(COMMD1),ENSOARG00000016366(HSP90B1),ENSOARG00000005491(HK1),ENSOARG00000017342(),ENSOARG00000011997(UBA7),ENSOARG00000012264(LTA4H),ENSOARG00000006971(SERPINB10),ENSOARG00000014082(ENPP3),ENSOARG00000012316(PTTG1IP),EN…	0.0774334	1
GO:0000422	mitophagy	biological_process	4	358	152	18322	ENSOARG00000006971(SERPINB10),ENSOARG00000019340(DNM1L),ENSOARG00000016992(KRT15),ENSOARG00000012927(DKKL1),	0.369206	1
GO:0042578	phosphoric ester hydrolase activity	molecular_function	8	358	304	18322	ENSOARG00000020213(ATP1A1),ENSOARG00000009659(EPHX2),ENSOARG00000001626(PPM1K),ENSOARG00000008724(DUPD1),ENSOARG00000008668(FBP2),ENSOARG00000014082(ENPP3),ENSOARG00000004103(PTPN13),ENSOARG00000010162(SACM1L),	0.301223	1
GO:1901987	regulation of cell cycle phase transition	biological_process	4	358	152	18322	ENSOARG00000004318(CDK1),ENSOARG00000008548(),ENSOARG00000008701(RNASEH2B),ENSOARG00000019110(CTC1),	0.369206	1
GO:0031410	cytoplasmic vesicle	cellular_component	14	358	534	18322	ENSOARG00000017880(CA4),ENSOARG00000019158(NRSN2),ENSOARG00000005037(THBS2),ENSOARG00000005694(COPG2),ENSOARG00000014251(KLK5),ENSOARG00000020866(IL1B),ENSOARG00000013796(TYRP1),ENSOARG00000012748(GPNMB),ENSOARG00000020213(ATP1A1),ENSOARG00000014318(KLK7),ENSOARG00000000291(FGB),ENSOARG00000003172(),ENSOARG00000005551(OCLN),ENSOARG00000016664(FGG),	0.222682	1
GO:0046822	regulation of nucleocytoplasmic transport	biological_process	4	358	153	18322	ENSOARG00000000492(NLRP12),ENSOARG00000013096(IL18R1),ENSOARG00000020866(IL1B),ENSOARG00000001680(SFRP2),	0.375728	1
GO:0006164	purine nucleotide biosynthetic process	biological_process	4	358	153	18322	ENSOARG00000008240(NME8),ENSOARG00000004143(ALDOA),ENSOARG00000000021(ATP8),ENSOARG00000000022(ATP6),	0.375728	1
GO:0052548	regulation of endopeptidase activity	biological_process	6	358	230	18322	ENSOARG00000000492(NLRP12),ENSOARG00000014153(DPEP1),ENSOARG00000001680(SFRP2),ENSOARG00000000729(ITIH4),ENSOARG00000009748(DLC1),ENSOARG00000007227(NLE1),	0.345069	1
GO:0007178	transmembrane receptor protein serine/threonine kinase signaling pathway	biological_process	6	358	230	18322	ENSOARG00000016047(TGFBR3),ENSOARG00000001680(SFRP2),ENSOARG00000011105(),ENSOARG00000001849(CDH5),ENSOARG00000013619(DKK1),ENSOARG00000011387(ENG),	0.345069	1
GO:0070201	regulation of establishment of protein localization	biological_process	14	358	537	18322	ENSOARG00000013096(IL18R1),ENSOARG00000013898(NR1H2),ENSOARG00000020866(IL1B),ENSOARG00000008929(RFX6),ENSOARG00000000492(NLRP12),ENSOARG00000012128(CIB1),ENSOARG00000019340(DNM1L),ENSOARG00000000291(FGB),ENSOARG00000016664(FGG),ENSOARG00000013509(CD274),ENSOARG00000001680(SFRP2),ENSOARG00000012907(),ENSOARG00000005346(SCFD1),ENSOARG00000003068(),	0.229983	1
GO:0005524	ATP binding	molecular_function	33	358	1269	18322	ENSOARG00000011319(ATP6V1B1),ENSOARG00000000492(NLRP12),ENSOARG00000012620(THG1L),ENSOARG00000014018(),ENSOARG00000008532(MCM9),ENSOARG00000000094(DCLK3),ENSOARG00000011997(UBA7),ENSOARG00000008240(NME8),ENSOARG00000005491(HK1),ENSOARG00000007573(),ENSOARG00000013003(RARS2),ENSOARG00000004372(PIK3C2A),ENSOARG00000016366(HSP90B1),ENSOARG00000005855(),ENSOARG00000006648(SLFN14),ENSOARG00000002799(I…	0.0950307	1
GO:2000145	regulation of cell motility	biological_process	13	358	500	18322	ENSOARG00000009748(DLC1),ENSOARG00000012128(CIB1),ENSOARG00000014153(DPEP1),ENSOARG00000001680(SFRP2),ENSOARG00000007124(IKBKAP),ENSOARG00000011387(ENG),ENSOARG00000012734(WNT5B),ENSOARG00000010782(),ENSOARG00000020698(ARHGDIB),ENSOARG00000010317(MKKS),ENSOARG00000000327(LAMA1),ENSOARG00000008645(CCL28),ENSOARG00000008117(TDGF1),	0.245548	1
GO:0005244	voltage-gated ion channel activity	molecular_function	4	358	154	18322	ENSOARG00000000518(),ENSOARG00000001807(),ENSOARG00000000681(SCN3B),ENSOARG00000014283(),	0.382292	1
GO:0005576	extracellular region	cellular_component	80	358	3083	18322	ENSOARG00000003263(FAM129A),ENSOARG00000014129(AFM),ENSOARG00000014082(ENPP3),ENSOARG00000012734(WNT5B),ENSOARG00000012264(LTA4H),ENSOARG00000016047(TGFBR3),ENSOARG00000004175(FZD4),ENSOARG00000020852(),ENSOARG00000013619(DKK1),ENSOARG00000019463(CD53),ENSOARG00000011109(EEF2),ENSOARG00000001968(MFAP5),ENSOARG00000008117(TDGF1),ENSOARG00000020698(ARHGDIB),ENSOARG00000014711(COL26A1),ENSOARG000000…	0.013381	1
GO:0016337	single organismal cell-cell adhesion	biological_process	13	358	501	18322	ENSOARG00000001849(CDH5),ENSOARG00000008808(MPZL2),ENSOARG00000013509(CD274),ENSOARG00000012525(DROSHA),ENSOARG00000006301(CD4),ENSOARG00000008645(CCL28),ENSOARG00000003822(IRF4),ENSOARG00000002251(IDO1),ENSOARG00000000291(FGB),ENSOARG00000013096(IL18R1),ENSOARG00000016664(FGG),ENSOARG00000008624(MADCAM1),ENSOARG00000020866(IL1B),	0.248225	1
GO:0022604	regulation of cell morphogenesis	biological_process	9	358	347	18322	ENSOARG00000006455(CPNE9),ENSOARG00000009748(DLC1),ENSOARG00000018401(FMNL3),ENSOARG00000001680(SFRP2),ENSOARG00000016559(ROBO2),ENSOARG00000012128(CIB1),ENSOARG00000020812(PAX8),ENSOARG00000004143(ALDOA),ENSOARG00000010782(),	0.30362	1
GO:0002682	regulation of immune system process	biological_process	21	358	811	18322	ENSOARG00000004658(C1S),ENSOARG00000006971(SERPINB10),ENSOARG00000008645(CCL28),ENSOARG00000006301(CD4),ENSOARG00000020866(IL1B),ENSOARG00000014251(KLK5),ENSOARG00000012128(CIB1),ENSOARG00000001756(TMEM176A),ENSOARG00000012927(DKKL1),ENSOARG00000009370(NECTIN2),ENSOARG00000003822(IRF4),ENSOARG00000002251(IDO1),ENSOARG00000002799(IRAK3),ENSOARG00000003501(PDK4),ENSOARG00000001710(CD19),ENSOARG0000…	0.171333	1
GO:0010817	regulation of hormone levels	biological_process	7	358	271	18322	ENSOARG00000008929(RFX6),ENSOARG00000016664(FGG),ENSOARG00000020866(IL1B),ENSOARG00000020812(PAX8),ENSOARG00000000291(FGB),ENSOARG00000020213(ATP1A1),ENSOARG00000004175(FZD4),	0.340268	1
GO:0001819	positive regulation of cytokine production	biological_process	7	358	271	18322	ENSOARG00000003068(),ENSOARG00000013509(CD274),ENSOARG00000017987(TBC1D23),ENSOARG00000020866(IL1B),ENSOARG00000002251(IDO1),ENSOARG00000003822(IRF4),ENSOARG00000013096(IL18R1),	0.340268	1
GO:0006954	inflammatory response	biological_process	8	358	310	18322	ENSOARG00000012525(DROSHA),ENSOARG00000007687(ACKR1),ENSOARG00000000492(NLRP12),ENSOARG00000007300(HRH4),ENSOARG00000017987(TBC1D23),ENSOARG00000020866(IL1B),ENSOARG00000000729(ITIH4),ENSOARG00000002251(IDO1),	0.325495	1
GO:0048514	blood vessel morphogenesis	biological_process	9	358	349	18322	ENSOARG00000010854(JUNB),ENSOARG00000001680(SFRP2),ENSOARG00000012128(CIB1),ENSOARG00000005037(THBS2),ENSOARG00000004175(FZD4),ENSOARG00000000405(PPP1R16B),ENSOARG00000011387(ENG),ENSOARG00000020866(IL1B),ENSOARG00000008117(TDGF1),	0.311101	1
GO:0001883	purine nucleoside binding	molecular_function	42	358	1631	18322	ENSOARG00000013673(),ENSOARG00000005491(HK1),ENSOARG00000008240(NME8),ENSOARG00000016366(HSP90B1),ENSOARG00000004372(PIK3C2A),ENSOARG00000013003(RARS2),ENSOARG00000007573(),ENSOARG00000002799(IRAK3),ENSOARG00000019340(DNM1L),ENSOARG00000006648(SLFN14),ENSOARG00000005855(),ENSOARG00000011109(EEF2),ENSOARG00000014143(MCM3),ENSOARG00000014305(BUB1),ENSOARG00000004318(CDK1),ENSOARG00000000492(NLRP12)…	0.0722948	1
GO:0051270	regulation of cellular component movement	biological_process	14	358	544	18322	ENSOARG00000008117(TDGF1),ENSOARG00000000327(LAMA1),ENSOARG00000020698(ARHGDIB),ENSOARG00000011387(ENG),ENSOARG00000001680(SFRP2),ENSOARG00000008645(CCL28),ENSOARG00000010317(MKKS),ENSOARG00000016047(TGFBR3),ENSOARG00000012734(WNT5B),ENSOARG00000010782(),ENSOARG00000007124(IKBKAP),ENSOARG00000014153(DPEP1),ENSOARG00000012128(CIB1),ENSOARG00000009748(DLC1),	0.247565	1
GO:0005929	cilium	cellular_component	8	358	311	18322	ENSOARG00000017596(),ENSOARG00000020170(FAM161A),ENSOARG00000010317(MKKS),ENSOARG00000001994(GPR83),ENSOARG00000012759(NEDD1),ENSOARG00000013466(TSGA10),ENSOARG00000008240(NME8),ENSOARG00000005491(HK1),	0.329629	1
GO:0032549	ribonucleoside binding	molecular_function	42	358	1634	18322	ENSOARG00000014018(),ENSOARG00000001288(),ENSOARG00000011997(UBA7),ENSOARG00000000094(DCLK3),ENSOARG00000008532(MCM9),ENSOARG00000000492(NLRP12),ENSOARG00000001131(),ENSOARG00000011319(ATP6V1B1),ENSOARG00000012620(THG1L),ENSOARG00000002799(IRAK3),ENSOARG00000019340(DNM1L),ENSOARG00000006648(SLFN14),ENSOARG00000005855(),ENSOARG00000011109(EEF2),ENSOARG00000014143(MCM3),ENSOARG00000014305(BUB1),ENS…	0.0740248	1
GO:0005813	centrosome	cellular_component	10	358	390	18322	ENSOARG00000012759(NEDD1),ENSOARG00000012128(CIB1),ENSOARG00000019089(DHX9),ENSOARG00000004318(CDK1),ENSOARG00000010307(C7orf31),ENSOARG00000017596(),ENSOARG00000019380(PSMB5),ENSOARG00000020170(FAM161A),ENSOARG00000010317(MKKS),ENSOARG00000014143(MCM3),	0.304177	1
GO:0002684	positive regulation of immune system process	biological_process	13	358	507	18322	ENSOARG00000001710(CD19),ENSOARG00000002799(IRAK3),ENSOARG00000002251(IDO1),ENSOARG00000003822(IRF4),ENSOARG00000004658(C1S),ENSOARG00000006301(CD4),ENSOARG00000014251(KLK5),ENSOARG00000020866(IL1B),ENSOARG00000008001(C1QA),ENSOARG00000013509(CD274),ENSOARG00000014318(KLK7),ENSOARG00000009370(NECTIN2),ENSOARG00000007573(),	0.264631	1
GO:0072593	reactive oxygen species metabolic process	biological_process	4	358	156	18322	ENSOARG00000003042(PON3),ENSOARG00000011128(),ENSOARG00000020866(IL1B),ENSOARG00000003501(PDK4),	0.39554	1
GO:0055074	calcium ion homeostasis	biological_process	5	358	195	18322	ENSOARG00000011319(ATP6V1B1),ENSOARG00000008645(CCL28),ENSOARG00000007300(HRH4),ENSOARG00000001710(CD19),ENSOARG00000006049(CCDC109B),	0.381058	1
GO:0001882	nucleoside binding	molecular_function	42	358	1641	18322	ENSOARG00000011319(ATP6V1B1),ENSOARG00000001131(),ENSOARG00000000492(NLRP12),ENSOARG00000012620(THG1L),ENSOARG00000001288(),ENSOARG00000014018(),ENSOARG00000008532(MCM9),ENSOARG00000000094(DCLK3),ENSOARG00000011997(UBA7),ENSOARG00000008240(NME8),ENSOARG00000005491(HK1),ENSOARG00000013673(),ENSOARG00000007573(),ENSOARG00000013003(RARS2),ENSOARG00000004372(PIK3C2A),ENSOARG00000016366(HSP90B1),ENSOA…	0.0781843	1
GO:0042176	regulation of protein catabolic process	biological_process	6	358	235	18322	ENSOARG00000002799(IRAK3),ENSOARG00000020866(IL1B),ENSOARG00000020137(COMMD1),ENSOARG00000003172(),ENSOARG00000012316(PTTG1IP),ENSOARG00000011966(ASB9),	0.370477	1
GO:0030097	hemopoiesis	biological_process	14	358	549	18322	ENSOARG00000019110(CTC1),ENSOARG00000001616(LY6D),ENSOARG00000013096(IL18R1),ENSOARG00000006301(CD4),ENSOARG00000012128(CIB1),ENSOARG00000001756(TMEM176A),ENSOARG00000003822(IRF4),ENSOARG00000001968(MFAP5),ENSOARG00000011109(EEF2),ENSOARG00000001680(SFRP2),ENSOARG00000014845(ESCO2),ENSOARG00000012525(DROSHA),ENSOARG00000010854(JUNB),ENSOARG00000006441(SERPINB12),	0.260586	1
GO:1902532	negative regulation of intracellular signal transduction	biological_process	8	358	314	18322	ENSOARG00000002799(IRAK3),ENSOARG00000020866(IL1B),ENSOARG00000003230(C3orf33),ENSOARG00000000492(NLRP12),ENSOARG00000012316(PTTG1IP),ENSOARG00000009748(DLC1),ENSOARG00000012128(CIB1),ENSOARG00000001680(SFRP2),	0.342177	1
GO:0006486	protein glycosylation	biological_process	4	358	157	18322	ENSOARG00000009335(GALNT8),ENSOARG00000013178(CCDC126),ENSOARG00000002917(),ENSOARG00000006651(),	0.402222	1
GO:0003924	GTPase activity	molecular_function	6	358	236	18322	ENSOARG00000007160(SRP54),ENSOARG00000020698(ARHGDIB),ENSOARG00000004456(ERAL1),ENSOARG00000011109(EEF2),ENSOARG00000019340(DNM1L),ENSOARG00000015226(),	0.375649	1
GO:0017076	purine nucleotide binding	molecular_function	42	358	1654	18322	ENSOARG00000019052(AURKB),ENSOARG00000004456(ERAL1),ENSOARG00000010782(),ENSOARG00000020954(MAPK6),ENSOARG00000021004(GALK2),ENSOARG00000002666(),ENSOARG00000010317(MKKS),ENSOARG00000015226(),ENSOARG00000012345(DDX27),ENSOARG00000019098(RND1),ENSOARG00000016118(),ENSOARG00000020213(ATP1A1),ENSOARG00000019089(DHX9),ENSOARG00000002820(HCK),ENSOARG00000003501(PDK4),ENSOARG00000007160(SRP54),ENSOARG0…	0.0863781	1
GO:0005856	cytoskeleton	cellular_component	33	358	1300	18322	ENSOARG00000017839(LIMA1),ENSOARG00000019089(DHX9),ENSOARG00000007558(GAS2),ENSOARG00000003172(),ENSOARG00000020170(FAM161A),ENSOARG00000016992(KRT15),ENSOARG00000012759(NEDD1),ENSOARG00000015867(),ENSOARG00000004143(ALDOA),ENSOARG00000012125(),ENSOARG00000010307(C7orf31),ENSOARG00000019380(PSMB5),ENSOARG00000010317(MKKS),ENSOARG00000000104(),ENSOARG00000020954(MAPK6),ENSOARG00000014849(NEDD9),EN…	0.12269	1
GO:0033554	cellular response to stress	biological_process	31	358	1222	18322	ENSOARG00000009822(REV3L),ENSOARG00000012128(CIB1),ENSOARG00000010782(),ENSOARG00000020866(IL1B),ENSOARG00000008701(RNASEH2B),ENSOARG00000019110(CTC1),ENSOARG00000005346(SCFD1),ENSOARG00000014845(ESCO2),ENSOARG00000016992(KRT15),ENSOARG00000003172(),ENSOARG00000003501(PDK4),ENSOARG00000012927(DKKL1),ENSOARG00000012316(PTTG1IP),ENSOARG00000004175(FZD4),ENSOARG00000008532(MCM9),ENSOARG00000014170(N…	0.13357	1
GO:0051091	positive regulation of sequence-specific DNA binding transcription factor activity	biological_process	4	358	158	18322	ENSOARG00000002799(IRAK3),ENSOARG00000004175(FZD4),ENSOARG00000012128(CIB1),ENSOARG00000020866(IL1B),	0.408942	1
GO:0030234	enzyme regulator activity	molecular_function	14	358	553	18322	ENSOARG00000001680(SFRP2),ENSOARG00000016955(),ENSOARG00000002567(AHSA1),ENSOARG00000006441(SERPINB12),ENSOARG00000020698(ARHGDIB),ENSOARG00000019050(NCF4),ENSOARG00000012128(CIB1),ENSOARG00000014153(DPEP1),ENSOARG00000009748(DLC1),ENSOARG00000007124(IKBKAP),ENSOARG00000000405(PPP1R16B),ENSOARG00000019110(CTC1),ENSOARG00000000729(ITIH4),ENSOARG00000002489(PREX2),	0.271278	1
GO:0046390	ribose phosphate biosynthetic process	biological_process	4	358	158	18322	ENSOARG00000000021(ATP8),ENSOARG00000004143(ALDOA),ENSOARG00000008240(NME8),ENSOARG00000000022(ATP6),	0.408942	1
GO:0097367	carbohydrate derivative binding	molecular_function	48	358	1897	18322	ENSOARG00000005491(HK1),ENSOARG00000013673(),ENSOARG00000008240(NME8),ENSOARG00000004372(PIK3C2A),ENSOARG00000013003(RARS2),ENSOARG00000016366(HSP90B1),ENSOARG00000007573(),ENSOARG00000002799(IRAK3),ENSOARG00000019340(DNM1L),ENSOARG00000011109(EEF2),ENSOARG00000005855(),ENSOARG00000006648(SLFN14),ENSOARG00000014305(BUB1),ENSOARG00000014143(MCM3),ENSOARG00000004318(CDK1),ENSOARG00000001131(),ENSOA…	0.0723564	1
GO:0000151	ubiquitin ligase complex	cellular_component	4	358	159	18322	ENSOARG00000016002(KLHL2),ENSOARG00000010712(KLHL25),ENSOARG00000020137(COMMD1),ENSOARG00000014714(ANAPC5),	0.415699	1
GO:1902495	transmembrane transporter complex	cellular_component	5	358	199	18322	ENSOARG00000000518(),ENSOARG00000006049(CCDC109B),ENSOARG00000010162(SACM1L),ENSOARG00000000681(SCN3B),ENSOARG00000020213(ATP1A1),	0.404482	1
GO:0042803	protein homodimerization activity	molecular_function	12	358	480	18322	ENSOARG00000004175(FZD4),ENSOARG00000011387(ENG),ENSOARG00000013469(PRMT2),ENSOARG00000003042(PON3),ENSOARG00000009370(NECTIN2),ENSOARG00000020137(COMMD1),ENSOARG00000009659(EPHX2),ENSOARG00000012525(DROSHA),ENSOARG00000006301(CD4),ENSOARG00000019340(DNM1L),ENSOARG00000002799(IRAK3),ENSOARG00000013796(TYRP1),	0.31434	1
GO:0001228	transcriptional activator activity, RNA polymerase II transcription regulatory region sequence-specific binding	molecular_function	6	358	240	18322	ENSOARG00000018472(NOBOX),ENSOARG00000003822(IRF4),ENSOARG00000013898(NR1H2),ENSOARG00000005005(NPAS4),ENSOARG00000010854(JUNB),ENSOARG00000008929(RFX6),	0.396627	1
GO:0001649	osteoblast differentiation	biological_process	4	358	160	18322	ENSOARG00000001680(SFRP2),ENSOARG00000010854(JUNB),ENSOARG00000015114(CYP24A1),ENSOARG00000019089(DHX9),	0.422493	1
GO:0032388	positive regulation of intracellular transport	biological_process	6	358	240	18322	ENSOARG00000012128(CIB1),ENSOARG00000020866(IL1B),ENSOARG00000001680(SFRP2),ENSOARG00000013096(IL18R1),ENSOARG00000001710(CD19),ENSOARG00000000492(NLRP12),	0.396627	1
GO:0017016	Ras GTPase binding	molecular_function	4	358	160	18322	ENSOARG00000013078(DENND5A),ENSOARG00000020698(ARHGDIB),ENSOARG00000012128(CIB1),ENSOARG00000018401(FMNL3),	0.422493	1
GO:0001817	regulation of cytokine production	biological_process	10	358	401	18322	ENSOARG00000002251(IDO1),ENSOARG00000003822(IRF4),ENSOARG00000002799(IRAK3),ENSOARG00000013096(IL18R1),ENSOARG00000020866(IL1B),ENSOARG00000012748(GPNMB),ENSOARG00000000492(NLRP12),ENSOARG00000017987(TBC1D23),ENSOARG00000013509(CD274),ENSOARG00000003068(),	0.343889	1
GO:0001525	angiogenesis	biological_process	7	358	281	18322	ENSOARG00000008117(TDGF1),ENSOARG00000020866(IL1B),ENSOARG00000011387(ENG),ENSOARG00000005037(THBS2),ENSOARG00000000405(PPP1R16B),ENSOARG00000001680(SFRP2),ENSOARG00000012128(CIB1),	0.387073	1
GO:0010975	regulation of neuron projection development	biological_process	6	358	241	18322	ENSOARG00000001680(SFRP2),ENSOARG00000012128(CIB1),ENSOARG00000016559(ROBO2),ENSOARG00000020954(MAPK6),ENSOARG00000010782(),ENSOARG00000006455(CPNE9),	0.401941	1
GO:0030198	extracellular matrix organization	biological_process	4	358	161	18322	ENSOARG00000001968(MFAP5),ENSOARG00000018796(),ENSOARG00000002129(COL5A1),ENSOARG00000001680(SFRP2),	0.429321	1
GO:0048471	perinuclear region of cytoplasm	cellular_component	8	358	322	18322	ENSOARG00000012128(CIB1),ENSOARG00000016366(HSP90B1),ENSOARG00000011888(MAEL),ENSOARG00000000405(PPP1R16B),ENSOARG00000017880(CA4),ENSOARG00000014143(MCM3),ENSOARG00000019340(DNM1L),ENSOARG00000014082(ENPP3),	0.376689	1
GO:0031301	integral component of organelle membrane	cellular_component	4	358	161	18322	ENSOARG00000006049(CCDC109B),ENSOARG00000019905(EMC7),ENSOARG00000007573(),ENSOARG00000012853(PIGK),	0.429321	1
GO:0071902	positive regulation of protein serine/threonine kinase activity	biological_process	4	358	161	18322	ENSOARG00000004175(FZD4),ENSOARG00000008117(TDGF1),ENSOARG00000012128(CIB1),ENSOARG00000020866(IL1B),	0.429321	1
GO:0016817	hydrolase activity, acting on acid anhydrides	molecular_function	19	358	766	18322	ENSOARG00000020213(ATP1A1),ENSOARG00000007573(),ENSOARG00000016118(),ENSOARG00000015226(),ENSOARG00000012345(DDX27),ENSOARG00000020698(ARHGDIB),ENSOARG00000014143(MCM3),ENSOARG00000001404(),ENSOARG00000000022(ATP6),ENSOARG00000007160(SRP54),ENSOARG00000019340(DNM1L),ENSOARG00000019089(DHX9),ENSOARG00000011109(EEF2),ENSOARG00000004456(ERAL1),ENSOARG00000000021(ATP8),ENSOARG00000011319(ATP6V1B1),EN…	0.252389	1
GO:0051301	cell division	biological_process	7	358	283	18322	ENSOARG00000001680(SFRP2),ENSOARG00000012128(CIB1),ENSOARG00000019052(AURKB),ENSOARG00000020866(IL1B),ENSOARG00000003172(),ENSOARG00000004318(CDK1),ENSOARG00000020348(NUSAP1),	0.396741	1
GO:0001816	cytokine production	biological_process	11	358	447	18322	ENSOARG00000013096(IL18R1),ENSOARG00000002251(IDO1),ENSOARG00000003822(IRF4),ENSOARG00000002799(IRAK3),ENSOARG00000006301(CD4),ENSOARG00000020866(IL1B),ENSOARG00000012748(GPNMB),ENSOARG00000017987(TBC1D23),ENSOARG00000000492(NLRP12),ENSOARG00000013509(CD274),ENSOARG00000003068(),	0.351485	1
GO:0060485	mesenchyme development	biological_process	4	358	163	18322	ENSOARG00000018324(WNT16),ENSOARG00000011387(ENG),ENSOARG00000001680(SFRP2),ENSOARG00000016047(TGFBR3),	0.443081	1
GO:0009615	response to virus	biological_process	6	358	245	18322	ENSOARG00000003501(PDK4),ENSOARG00000006971(SERPINB10),ENSOARG00000012927(DKKL1),ENSOARG00000004644(PM20D1),ENSOARG00000020866(IL1B),ENSOARG00000008791(),	0.423471	1
GO:0005743	mitochondrial inner membrane	cellular_component	6	358	245	18322	ENSOARG00000000019(COX2),ENSOARG00000000021(ATP8),ENSOARG00000003501(PDK4),ENSOARG00000005080(PRODH2),ENSOARG00000000022(ATP6),ENSOARG00000006049(CCDC109B),	0.423471	1
GO:0042623	ATPase activity, coupled	molecular_function	6	358	245	18322	ENSOARG00000016118(),ENSOARG00000007573(),ENSOARG00000020213(ATP1A1),ENSOARG00000001404(),ENSOARG00000002666(),ENSOARG00000019089(DHX9),	0.423471	1
GO:0060429	epithelium development	biological_process	20	358	817	18322	ENSOARG00000002129(COL5A1),ENSOARG00000004318(CDK1),ENSOARG00000000297(),ENSOARG00000011387(ENG),ENSOARG00000001849(CDH5),ENSOARG00000018324(WNT16),ENSOARG00000001680(SFRP2),ENSOARG00000020812(PAX8),ENSOARG00000000245(),ENSOARG00000020866(IL1B),ENSOARG00000008929(RFX6),ENSOARG00000013796(TYRP1),ENSOARG00000000314(),ENSOARG00000010782(),ENSOARG00000013619(DKK1),ENSOARG00000000405(PPP1R16B),ENSOARG…	0.26611	1
GO:0007015	actin filament organization	biological_process	6	358	246	18322	ENSOARG00000009748(DLC1),ENSOARG00000019098(RND1),ENSOARG00000010317(MKKS),ENSOARG00000016366(HSP90B1),ENSOARG00000003172(),ENSOARG00000017839(LIMA1),	0.428918	1
GO:0070838	divalent metal ion transport	biological_process	7	358	287	18322	ENSOARG00000003274(NIPAL2),ENSOARG00000004456(ERAL1),ENSOARG00000016118(),ENSOARG00000000518(),ENSOARG00000001710(CD19),ENSOARG00000006049(CCDC109B),ENSOARG00000014283(),	0.416367	1
GO:0030217	T cell differentiation	biological_process	4	358	164	18322	ENSOARG00000006301(CD4),ENSOARG00000003822(IRF4),ENSOARG00000013096(IL18R1),ENSOARG00000012525(DROSHA),	0.450011	1
GO:0010466	negative regulation of peptidase activity	biological_process	4	358	164	18322	ENSOARG00000000729(ITIH4),ENSOARG00000007227(NLE1),ENSOARG00000014153(DPEP1),ENSOARG00000001680(SFRP2),	0.450011	1
GO:0051046	regulation of secretion	biological_process	10	358	410	18322	ENSOARG00000000492(NLRP12),ENSOARG00000003068(),ENSOARG00000013509(CD274),ENSOARG00000020812(PAX8),ENSOARG00000013898(NR1H2),ENSOARG00000019340(DNM1L),ENSOARG00000000291(FGB),ENSOARG00000008929(RFX6),ENSOARG00000016664(FGG),ENSOARG00000020866(IL1B),	0.378134	1
GO:0002237	response to molecule of bacterial origin	biological_process	4	358	164	18322	ENSOARG00000020866(IL1B),ENSOARG00000007573(),ENSOARG00000002799(IRAK3),ENSOARG00000002251(IDO1),	0.450011	1
GO:2001233	regulation of apoptotic signaling pathway	biological_process	7	358	287	18322	ENSOARG00000001680(SFRP2),ENSOARG00000007227(NLE1),ENSOARG00000012316(PTTG1IP),ENSOARG00000019340(DNM1L),ENSOARG00000000291(FGB),ENSOARG00000020866(IL1B),ENSOARG00000016664(FGG),	0.416367	1
GO:0071900	regulation of protein serine/threonine kinase activity	biological_process	7	358	287	18322	ENSOARG00000011128(),ENSOARG00000020866(IL1B),ENSOARG00000008117(TDGF1),ENSOARG00000002799(IRAK3),ENSOARG00000012128(CIB1),ENSOARG00000001680(SFRP2),ENSOARG00000004175(FZD4),	0.416367	1
GO:0017038	protein import	biological_process	5	358	205	18322	ENSOARG00000000492(NLRP12),ENSOARG00000013096(IL18R1),ENSOARG00000012316(PTTG1IP),ENSOARG00000020866(IL1B),ENSOARG00000001680(SFRP2),	0.440554	1
GO:0008324	cation transmembrane transporter activity	molecular_function	13	358	535	18322	ENSOARG00000020213(ATP1A1),ENSOARG00000016118(),ENSOARG00000000518(),ENSOARG00000001807(),ENSOARG00000000022(ATP6),ENSOARG00000014283(),ENSOARG00000000021(ATP8),ENSOARG00000003274(NIPAL2),ENSOARG00000011319(ATP6V1B1),ENSOARG00000004456(ERAL1),ENSOARG00000000019(COX2),ENSOARG00000003502(CHRNB3),ENSOARG00000000681(SCN3B),	0.348864	1
GO:1990234	transferase complex	cellular_component	12	358	495	18322	ENSOARG00000014714(ANAPC5),ENSOARG00000013301(RBBP7),ENSOARG00000010712(KLHL25),ENSOARG00000020644(POLR3GL),ENSOARG00000011026(PDSS2),ENSOARG00000009822(REV3L),ENSOARG00000020137(COMMD1),ENSOARG00000018853(TAF9B),ENSOARG00000017126(),ENSOARG00000016002(KLHL2),ENSOARG00000001546(NAA10),ENSOARG00000007124(IKBKAP),	0.364227	1
GO:0016757	transferase activity, transferring glycosyl groups	molecular_function	6	358	248	18322	ENSOARG00000009335(GALNT8),ENSOARG00000009541(),ENSOARG00000009490(),ENSOARG00000013178(CCDC126),ENSOARG00000002917(),ENSOARG00000006651(),	0.43989	1
GO:0016874	ligase activity	molecular_function	5	358	207	18322	ENSOARG00000008532(MCM9),ENSOARG00000014143(MCM3),ENSOARG00000019690(TTLL4),ENSOARG00000011997(UBA7),ENSOARG00000013003(RARS2),	0.45281	1
GO:0003012	muscle system process	biological_process	5	358	207	18322	ENSOARG00000004143(ALDOA),ENSOARG00000006996(MYL3),ENSOARG00000000681(SCN3B),ENSOARG00000020213(ATP1A1),ENSOARG00000010317(MKKS),	0.45281	1
GO:0004175	endopeptidase activity	molecular_function	11	358	456	18322	ENSOARG00000018796(),ENSOARG00000017342(),ENSOARG00000011036(TASP1),ENSOARG00000003068(),ENSOARG00000005842(CASP6),ENSOARG00000014318(KLK7),ENSOARG00000004658(C1S),ENSOARG00000017926(ERAP2),ENSOARG00000019380(PSMB5),ENSOARG00000011224(MEP1A),ENSOARG00000014251(KLK5),	0.384215	1
GO:0030855	epithelial cell differentiation	biological_process	10	358	415	18322	ENSOARG00000020812(PAX8),ENSOARG00000020866(IL1B),ENSOARG00000013796(TYRP1),ENSOARG00000004318(CDK1),ENSOARG00000008929(RFX6),ENSOARG00000011387(ENG),ENSOARG00000018324(WNT16),ENSOARG00000000405(PPP1R16B),ENSOARG00000001849(CDH5),ENSOARG00000005842(CASP6),	0.397803	1
GO:1903008	organelle disassembly	biological_process	4	358	166	18322	ENSOARG00000012927(DKKL1),ENSOARG00000016992(KRT15),ENSOARG00000019340(DNM1L),ENSOARG00000006971(SERPINB10),	0.463965	1
GO:0009117	nucleotide metabolic process	biological_process	10	358	415	18322	ENSOARG00000011128(),ENSOARG00000008701(RNASEH2B),ENSOARG00000000022(ATP6),ENSOARG00000019340(DNM1L),ENSOARG00000004143(ALDOA),ENSOARG00000005238(ENO2),ENSOARG00000011319(ATP6V1B1),ENSOARG00000008240(NME8),ENSOARG00000005491(HK1),ENSOARG00000000021(ATP8),	0.397803	1
GO:0005730	nucleolus	cellular_component	13	358	540	18322	ENSOARG00000012345(DDX27),ENSOARG00000012759(NEDD1),ENSOARG00000020348(NUSAP1),ENSOARG00000003616(PAFAH1B2),ENSOARG00000019089(DHX9),ENSOARG00000003172(),ENSOARG00000007160(SRP54),ENSOARG00000002195(RNMT),ENSOARG00000007124(IKBKAP),ENSOARG00000001546(NAA10),ENSOARG00000015920(PAK1IP1),ENSOARG00000009822(REV3L),ENSOARG00000007227(NLE1),	0.365175	1
GO:0033365	protein localization to organelle	biological_process	13	358	541	18322	ENSOARG00000007160(SRP54),ENSOARG00000004318(CDK1),ENSOARG00000019340(DNM1L),ENSOARG00000019089(DHX9),ENSOARG00000014845(ESCO2),ENSOARG00000001680(SFRP2),ENSOARG00000005491(HK1),ENSOARG00000020866(IL1B),ENSOARG00000000094(DCLK3),ENSOARG00000013096(IL18R1),ENSOARG00000012316(PTTG1IP),ENSOARG00000019052(AURKB),ENSOARG00000000492(NLRP12),	0.368481	1
GO:0031267	small GTPase binding	molecular_function	4	358	167	18322	ENSOARG00000018401(FMNL3),ENSOARG00000013078(DENND5A),ENSOARG00000020698(ARHGDIB),ENSOARG00000012128(CIB1),	0.470988	1
GO:0006950	response to stress	biological_process	52	358	2173	18322	ENSOARG00000012525(DROSHA),ENSOARG00000014845(ESCO2),ENSOARG00000005346(SCFD1),ENSOARG00000007300(HRH4),ENSOARG00000002129(COL5A1),ENSOARG00000012128(CIB1),ENSOARG00000008791(),ENSOARG00000009370(NECTIN2),ENSOARG00000009822(REV3L),ENSOARG00000019110(CTC1),ENSOARG00000014251(KLK5),ENSOARG00000020866(IL1B),ENSOARG00000019380(PSMB5),ENSOARG00000011888(MAEL),ENSOARG00000008548(),ENSOARG00000002567(AH…	0.135556	1
GO:0032940	secretion by cell	biological_process	13	358	544	18322	ENSOARG00000008929(RFX6),ENSOARG00000020866(IL1B),ENSOARG00000020812(PAX8),ENSOARG00000013898(NR1H2),ENSOARG00000015335(CBLN4),ENSOARG00000000492(NLRP12),ENSOARG00000004175(FZD4),ENSOARG00000016664(FGG),ENSOARG00000000291(FGB),ENSOARG00000019340(DNM1L),ENSOARG00000003068(),ENSOARG00000005346(SCFD1),ENSOARG00000013509(CD274),	0.378485	1
GO:0071363	cellular response to growth factor stimulus	biological_process	9	358	377	18322	ENSOARG00000012128(CIB1),ENSOARG00000001680(SFRP2),ENSOARG00000011105(),ENSOARG00000011387(ENG),ENSOARG00000001849(CDH5),ENSOARG00000004175(FZD4),ENSOARG00000013619(DKK1),ENSOARG00000016047(TGFBR3),ENSOARG00000008117(TDGF1),	0.424838	1
GO:0016462	pyrophosphatase activity	molecular_function	18	358	756	18322	ENSOARG00000002666(),ENSOARG00000008532(MCM9),ENSOARG00000014082(ENPP3),ENSOARG00000004456(ERAL1),ENSOARG00000000021(ATP8),ENSOARG00000000022(ATP6),ENSOARG00000020698(ARHGDIB),ENSOARG00000014143(MCM3),ENSOARG00000001404(),ENSOARG00000007160(SRP54),ENSOARG00000019340(DNM1L),ENSOARG00000011109(EEF2),ENSOARG00000019089(DHX9),ENSOARG00000020213(ATP1A1),ENSOARG00000016118(),ENSOARG00000007573(),ENSOAR…	0.33639	1
GO:0006470	protein dephosphorylation	biological_process	6	358	252	18322	ENSOARG00000009748(DLC1),ENSOARG00000004103(PTPN13),ENSOARG00000008724(DUPD1),ENSOARG00000001626(PPM1K),ENSOARG00000016366(HSP90B1),ENSOARG00000000405(PPP1R16B),	0.462124	1
GO:0051050	positive regulation of transport	biological_process	14	358	588	18322	ENSOARG00000008929(RFX6),ENSOARG00000020866(IL1B),ENSOARG00000000681(SCN3B),ENSOARG00000013898(NR1H2),ENSOARG00000013096(IL18R1),ENSOARG00000012128(CIB1),ENSOARG00000000492(NLRP12),ENSOARG00000016664(FGG),ENSOARG00000019340(DNM1L),ENSOARG00000001710(CD19),ENSOARG00000000291(FGB),ENSOARG00000003068(),ENSOARG00000013509(CD274),ENSOARG00000001680(SFRP2),	0.374863	1
GO:0010033	response to organic substance	biological_process	35	358	1473	18322	ENSOARG00000002799(IRAK3),ENSOARG00000008117(TDGF1),ENSOARG00000016366(HSP90B1),ENSOARG00000013509(CD274),ENSOARG00000001680(SFRP2),ENSOARG00000007573(),ENSOARG00000013469(PRMT2),ENSOARG00000013096(IL18R1),ENSOARG00000015114(CYP24A1),ENSOARG00000013898(NR1H2),ENSOARG00000016047(TGFBR3),ENSOARG00000000729(ITIH4),ENSOARG00000011128(),ENSOARG00000008929(RFX6),ENSOARG00000013619(DKK1),ENSOARG00000004…	0.221495	1
GO:0005912	adherens junction	cellular_component	8	358	337	18322	ENSOARG00000017839(LIMA1),ENSOARG00000013065(IKBIP),ENSOARG00000001849(CDH5),ENSOARG00000011387(ENG),ENSOARG00000009748(DLC1),ENSOARG00000019098(RND1),ENSOARG00000009370(NECTIN2),ENSOARG00000016366(HSP90B1),	0.445193	1
GO:0046982	protein heterodimerization activity	molecular_function	8	358	337	18322	ENSOARG00000002799(IRAK3),ENSOARG00000011026(PDSS2),ENSOARG00000020954(MAPK6),ENSOARG00000013796(TYRP1),ENSOARG00000004175(FZD4),ENSOARG00000018853(TAF9B),ENSOARG00000000468(),ENSOARG00000005005(NPAS4),	0.445193	1
GO:0042110	T cell activation	biological_process	7	358	295	18322	ENSOARG00000020866(IL1B),ENSOARG00000006301(CD4),ENSOARG00000013096(IL18R1),ENSOARG00000002251(IDO1),ENSOARG00000003822(IRF4),ENSOARG00000012525(DROSHA),ENSOARG00000013509(CD274),	0.456707	1
GO:0016818	hydrolase activity, acting on acid anhydrides, in phosphorus-containing anhydrides	molecular_function	18	358	759	18322	ENSOARG00000000021(ATP8),ENSOARG00000004456(ERAL1),ENSOARG00000014082(ENPP3),ENSOARG00000008532(MCM9),ENSOARG00000002666(),ENSOARG00000015226(),ENSOARG00000012345(DDX27),ENSOARG00000007573(),ENSOARG00000016118(),ENSOARG00000020213(ATP1A1),ENSOARG00000019089(DHX9),ENSOARG00000011109(EEF2),ENSOARG00000019340(DNM1L),ENSOARG00000007160(SRP54),ENSOARG00000020698(ARHGDIB),ENSOARG00000001404(),ENSOARG00…	0.344341	1
GO:0052547	regulation of peptidase activity	biological_process	6	358	253	18322	ENSOARG00000000492(NLRP12),ENSOARG00000007227(NLE1),ENSOARG00000009748(DLC1),ENSOARG00000000729(ITIH4),ENSOARG00000001680(SFRP2),ENSOARG00000014153(DPEP1),	0.467741	1
GO:0010769	regulation of cell morphogenesis involved in differentiation	biological_process	5	358	211	18322	ENSOARG00000010782(),ENSOARG00000001680(SFRP2),ENSOARG00000016559(ROBO2),ENSOARG00000012128(CIB1),ENSOARG00000020812(PAX8),	0.477643	1
GO:0071593	lymphocyte aggregation	biological_process	7	358	296	18322	ENSOARG00000012525(DROSHA),ENSOARG00000013509(CD274),ENSOARG00000020866(IL1B),ENSOARG00000013096(IL18R1),ENSOARG00000003822(IRF4),ENSOARG00000002251(IDO1),ENSOARG00000006301(CD4),	0.461846	1
GO:0017111	nucleoside-triphosphatase activity	molecular_function	17	358	720	18322	ENSOARG00000012345(DDX27),ENSOARG00000015226(),ENSOARG00000020213(ATP1A1),ENSOARG00000016118(),ENSOARG00000007573(),ENSOARG00000019340(DNM1L),ENSOARG00000011109(EEF2),ENSOARG00000019089(DHX9),ENSOARG00000000022(ATP6),ENSOARG00000014143(MCM3),ENSOARG00000001404(),ENSOARG00000020698(ARHGDIB),ENSOARG00000007160(SRP54),ENSOARG00000000021(ATP8),ENSOARG00000004456(ERAL1),ENSOARG00000002666(),ENSOARG000…	0.362321	1
GO:0006796	phosphate-containing compound metabolic process	biological_process	52	358	2203	18322	ENSOARG00000004372(PIK3C2A),ENSOARG00000001680(SFRP2),ENSOARG00000016366(HSP90B1),ENSOARG00000008240(NME8),ENSOARG00000014305(BUB1),ENSOARG00000004103(PTPN13),ENSOARG00000004318(CDK1),ENSOARG00000019340(DNM1L),ENSOARG00000002799(IRAK3),ENSOARG00000020762(THNSL2),ENSOARG00000001626(PPM1K),ENSOARG00000011319(ATP6V1B1),ENSOARG00000011128(),ENSOARG00000000094(DCLK3),ENSOARG00000011387(ENG),ENSOARG000…	0.161332	1
GO:0005975	carbohydrate metabolic process	biological_process	13	358	553	18322	ENSOARG00000013178(CCDC126),ENSOARG00000006651(),ENSOARG00000009541(),ENSOARG00000005238(ENO2),ENSOARG00000001347(),ENSOARG00000002917(),ENSOARG00000004143(ALDOA),ENSOARG00000009335(GALNT8),ENSOARG00000021004(GALK2),ENSOARG00000005491(HK1),ENSOARG00000018752(MDH1B),ENSOARG00000008668(FBP2),ENSOARG00000003501(PDK4),	0.409252	1
GO:0070848	response to growth factor	biological_process	9	358	384	18322	ENSOARG00000016047(TGFBR3),ENSOARG00000008117(TDGF1),ENSOARG00000012128(CIB1),ENSOARG00000001680(SFRP2),ENSOARG00000011105(),ENSOARG00000011387(ENG),ENSOARG00000001849(CDH5),ENSOARG00000013619(DKK1),ENSOARG00000004175(FZD4),	0.455646	1
GO:0006897	endocytosis	biological_process	8	358	342	18322	ENSOARG00000004372(PIK3C2A),ENSOARG00000001928(),ENSOARG00000013619(DKK1),ENSOARG00000020866(IL1B),ENSOARG00000014082(ENPP3),ENSOARG00000013898(NR1H2),ENSOARG00000020114(),ENSOARG00000002268(),	0.469022	1
GO:0045597	positive regulation of cell differentiation	biological_process	13	358	556	18322	ENSOARG00000010854(JUNB),ENSOARG00000001680(SFRP2),ENSOARG00000001849(CDH5),ENSOARG00000006455(CPNE9),ENSOARG00000012927(DKKL1),ENSOARG00000016559(ROBO2),ENSOARG00000012128(CIB1),ENSOARG00000019463(CD53),ENSOARG00000013619(DKK1),ENSOARG00000012734(WNT5B),ENSOARG00000010782(),ENSOARG00000020954(MAPK6),ENSOARG00000020812(PAX8),	0.419752	1
GO:0000278	mitotic cell cycle	biological_process	11	358	471	18322	ENSOARG00000019052(AURKB),ENSOARG00000007227(NLE1),ENSOARG00000008206(CENPN),ENSOARG00000008548(),ENSOARG00000012128(CIB1),ENSOARG00000004318(CDK1),ENSOARG00000014170(NABP1),ENSOARG00000008701(RNASEH2B),ENSOARG00000020866(IL1B),ENSOARG00000019110(CTC1),ENSOARG00000020348(NUSAP1),	0.441683	1
GO:0048878	chemical homeostasis	biological_process	14	358	600	18322	ENSOARG00000013898(NR1H2),ENSOARG00000008645(CCL28),ENSOARG00000000681(SCN3B),ENSOARG00000006049(CCDC109B),ENSOARG00000008929(RFX6),ENSOARG00000011319(ATP6V1B1),ENSOARG00000009659(EPHX2),ENSOARG00000003501(PDK4),ENSOARG00000001710(CD19),ENSOARG00000005331(HEPH),ENSOARG00000007300(HRH4),ENSOARG00000020137(COMMD1),ENSOARG00000020213(ATP1A1),ENSOARG00000006025(SLC26A4),	0.414252	1
GO:0030529	intracellular ribonucleoprotein complex	cellular_component	16	358	686	18322	ENSOARG00000020060(PABPC4),ENSOARG00000014786(EIF3E),ENSOARG00000017330(MRPL32),ENSOARG00000011888(MAEL),ENSOARG00000017342(),ENSOARG00000003488(),ENSOARG00000007120(MRPS22),ENSOARG00000009703(),ENSOARG00000007160(SRP54),ENSOARG00000004590(DAP3),ENSOARG00000001809(LARP7),ENSOARG00000003945(),ENSOARG00000019089(DHX9),ENSOARG00000011109(EEF2),ENSOARG00000019193(),ENSOARG00000013716(NAF1),	0.396702	1
GO:1990904	ribonucleoprotein complex	cellular_component	16	358	686	18322	ENSOARG00000017330(MRPL32),ENSOARG00000011888(MAEL),ENSOARG00000017342(),ENSOARG00000003488(),ENSOARG00000007120(MRPS22),ENSOARG00000007160(SRP54),ENSOARG00000009703(),ENSOARG00000001809(LARP7),ENSOARG00000003945(),ENSOARG00000004590(DAP3),ENSOARG00000011109(EEF2),ENSOARG00000019193(),ENSOARG00000019089(DHX9),ENSOARG00000013716(NAF1),ENSOARG00000020060(PABPC4),ENSOARG00000014786(EIF3E),	0.396702	1
GO:1901137	carbohydrate derivative biosynthetic process	biological_process	10	358	430	18322	ENSOARG00000000021(ATP8),ENSOARG00000006651(),ENSOARG00000008240(NME8),ENSOARG00000013178(CCDC126),ENSOARG00000012853(PIGK),ENSOARG00000004143(ALDOA),ENSOARG00000002917(),ENSOARG00000020866(IL1B),ENSOARG00000000022(ATP6),ENSOARG00000009335(GALNT8),	0.459362	1
GO:0001558	regulation of cell growth	biological_process	5	358	215	18322	ENSOARG00000001680(SFRP2),ENSOARG00000012128(CIB1),ENSOARG00000018853(TAF9B),ENSOARG00000013301(RBBP7),ENSOARG00000006455(CPNE9),	0.502873	1
GO:0006310	DNA recombination	biological_process	4	358	172	18322	ENSOARG00000008532(MCM9),ENSOARG00000014170(NABP1),ENSOARG00000015926(TEX11),ENSOARG00000020082(SYCP1),	0.506528	1
GO:0008233	peptidase activity	molecular_function	15	358	646	18322	ENSOARG00000011036(TASP1),ENSOARG00000014153(DPEP1),ENSOARG00000005842(CASP6),ENSOARG00000019380(PSMB5),ENSOARG00000011224(MEP1A),ENSOARG00000014251(KLK5),ENSOARG00000012264(LTA4H),ENSOARG00000004658(C1S),ENSOARG00000018830(CPO),ENSOARG00000012853(PIGK),ENSOARG00000003068(),ENSOARG00000014318(KLK7),ENSOARG00000018796(),ENSOARG00000017342(),ENSOARG00000017926(ERAP2),	0.415042	1
GO:0048608	reproductive structure development	biological_process	7	358	302	18322	ENSOARG00000010854(JUNB),ENSOARG00000016559(ROBO2),ENSOARG00000001680(SFRP2),ENSOARG00000004175(FZD4),ENSOARG00000015926(TEX11),ENSOARG00000012587(LHX8),ENSOARG00000018472(NOBOX),	0.493093	1
GO:0016787	hydrolase activity	molecular_function	53	358	2288	18322	ENSOARG00000012853(PIGK),ENSOARG00000008724(DUPD1),ENSOARG00000015892(),ENSOARG00000010162(SACM1L),ENSOARG00000020698(ARHGDIB),ENSOARG00000006648(SLFN14),ENSOARG00000011109(EEF2),ENSOARG00000017926(ERAP2),ENSOARG00000005842(CASP6),ENSOARG00000000021(ATP8),ENSOARG00000008532(MCM9),ENSOARG00000012264(LTA4H),ENSOARG00000001347(),ENSOARG00000014082(ENPP3),ENSOARG00000003068(),ENSOARG00000020213(ATP1A…	0.199062	1
GO:0030334	regulation of cell migration	biological_process	11	358	475	18322	ENSOARG00000000327(LAMA1),ENSOARG00000020698(ARHGDIB),ENSOARG00000012734(WNT5B),ENSOARG00000008117(TDGF1),ENSOARG00000008645(CCL28),ENSOARG00000014153(DPEP1),ENSOARG00000012128(CIB1),ENSOARG00000001680(SFRP2),ENSOARG00000009748(DLC1),ENSOARG00000007124(IKBKAP),ENSOARG00000011387(ENG),	0.457578	1
GO:0000166	nucleotide binding	molecular_function	49	358	2118	18322	ENSOARG00000010782(),ENSOARG00000002666(),ENSOARG00000010317(MKKS),ENSOARG00000004456(ERAL1),ENSOARG00000011579(MTHFSD),ENSOARG00000009703(),ENSOARG00000008024(EPHA8),ENSOARG00000001404(),ENSOARG00000002820(HCK),ENSOARG00000019089(DHX9),ENSOARG00000003501(PDK4),ENSOARG00000019098(RND1),ENSOARG00000016118(),ENSOARG00000015226(),ENSOARG00000000094(DCLK3),ENSOARG00000001288(),ENSOARG00000012620(THG1…	0.217317	1
GO:0010564	regulation of cell cycle process	biological_process	8	358	346	18322	ENSOARG00000020348(NUSAP1),ENSOARG00000004318(CDK1),ENSOARG00000014305(BUB1),ENSOARG00000019110(CTC1),ENSOARG00000008701(RNASEH2B),ENSOARG00000020866(IL1B),ENSOARG00000008548(),ENSOARG00000019052(AURKB),	0.488406	1
GO:0006725	cellular aromatic compound metabolic process	biological_process	89	358	3850	18322	ENSOARG00000014786(EIF3E),ENSOARG00000008701(RNASEH2B),ENSOARG00000012765(),ENSOARG00000013310(ZNF157),ENSOARG00000005238(ENO2),ENSOARG00000015926(TEX11),ENSOARG00000000022(ATP6),ENSOARG00000001710(CD19),ENSOARG00000018472(NOBOX),ENSOARG00000018436(ZNF133),ENSOARG00000002251(IDO1),ENSOARG00000007116(),ENSOARG00000011387(ENG),ENSOARG00000011128(),ENSOARG00000008929(RFX6),ENSOARG00000020644(POLR3GL…	0.110043	1
GO:0070486	leukocyte aggregation	biological_process	7	358	303	18322	ENSOARG00000013509(CD274),ENSOARG00000012525(DROSHA),ENSOARG00000020866(IL1B),ENSOARG00000006301(CD4),ENSOARG00000003822(IRF4),ENSOARG00000002251(IDO1),ENSOARG00000013096(IL18R1),	0.498367	1
GO:0044092	negative regulation of molecular function	biological_process	15	358	650	18322	ENSOARG00000002799(IRAK3),ENSOARG00000017253(ANKRD33),ENSOARG00000020137(COMMD1),ENSOARG00000001680(SFRP2),ENSOARG00000008548(),ENSOARG00000013469(PRMT2),ENSOARG00000019110(CTC1),ENSOARG00000020866(IL1B),ENSOARG00000010317(MKKS),ENSOARG00000000729(ITIH4),ENSOARG00000013619(DKK1),ENSOARG00000000492(NLRP12),ENSOARG00000014153(DPEP1),ENSOARG00000007227(NLE1),ENSOARG00000019052(AURKB),	0.428076	1
GO:0044265	cellular macromolecule catabolic process	biological_process	13	358	565	18322	ENSOARG00000012316(PTTG1IP),ENSOARG00000014786(EIF3E),ENSOARG00000011997(UBA7),ENSOARG00000008701(RNASEH2B),ENSOARG00000019380(PSMB5),ENSOARG00000019705(PCYOX1),ENSOARG00000012525(DROSHA),ENSOARG00000020137(COMMD1),ENSOARG00000016366(HSP90B1),ENSOARG00000017342(),ENSOARG00000010712(KLHL25),ENSOARG00000016340(NBAS),ENSOARG00000006648(SLFN14),	0.451948	1
GO:0046873	metal ion transmembrane transporter activity	molecular_function	8	358	348	18322	ENSOARG00000000518(),ENSOARG00000001807(),ENSOARG00000000681(SCN3B),ENSOARG00000014283(),ENSOARG00000003274(NIPAL2),ENSOARG00000020213(ATP1A1),ENSOARG00000004456(ERAL1),ENSOARG00000016118(),	0.498201	1
GO:0009952	anterior/posterior pattern specification	biological_process	4	358	174	18322	ENSOARG00000013619(DKK1),ENSOARG00000007227(NLE1),ENSOARG00000001680(SFRP2),ENSOARG00000011105(),	0.520925	1
GO:1901360	organic cyclic compound metabolic process	biological_process	91	358	3961	18322	ENSOARG00000012128(CIB1),ENSOARG00000009659(EPHX2),ENSOARG00000011036(TASP1),ENSOARG00000013418(ZNF77),ENSOARG00000011105(),ENSOARG00000003641(),ENSOARG00000019052(AURKB),ENSOARG00000009822(REV3L),ENSOARG00000007124(IKBKAP),ENSOARG00000017126(),ENSOARG00000019110(CTC1),ENSOARG00000020866(IL1B),ENSOARG00000004143(ALDOA),ENSOARG00000020812(PAX8),ENSOARG00000020213(ATP1A1),ENSOARG00000012525(DROSHA)…	0.119048	1
GO:0031401	positive regulation of protein modification process	biological_process	16	358	697	18322	ENSOARG00000006301(CD4),ENSOARG00000003263(FAM129A),ENSOARG00000020866(IL1B),ENSOARG00000004175(FZD4),ENSOARG00000000405(PPP1R16B),ENSOARG00000012128(CIB1),ENSOARG00000009748(DLC1),ENSOARG00000012316(PTTG1IP),ENSOARG00000008117(TDGF1),ENSOARG00000000291(FGB),ENSOARG00000016664(FGG),ENSOARG00000008024(EPHA8),ENSOARG00000011387(ENG),ENSOARG00000018324(WNT16),ENSOARG00000001680(SFRP2),ENSOARG0000002…	0.430993	1
GO:0036094	small molecule binding	molecular_function	53	358	2310	18322	ENSOARG00000008024(EPHA8),ENSOARG00000009703(),ENSOARG00000001404(),ENSOARG00000019089(DHX9),ENSOARG00000002820(HCK),ENSOARG00000003501(PDK4),ENSOARG00000019098(RND1),ENSOARG00000016118(),ENSOARG00000015226(),ENSOARG00000011387(ENG),ENSOARG00000010782(),ENSOARG00000002666(),ENSOARG00000010317(MKKS),ENSOARG00000004456(ERAL1),ENSOARG00000011579(MTHFSD),ENSOARG00000004318(CDK1),ENSOARG00000014305(BU…	0.222921	1
GO:0006259	DNA metabolic process	biological_process	15	358	654	18322	ENSOARG00000020082(SYCP1),ENSOARG00000015892(),ENSOARG00000014845(ESCO2),ENSOARG00000011888(MAEL),ENSOARG00000013369(REV1),ENSOARG00000001710(CD19),ENSOARG00000018437(GIN1),ENSOARG00000014143(MCM3),ENSOARG00000015926(TEX11),ENSOARG00000002379(GINS4),ENSOARG00000009822(REV3L),ENSOARG00000019052(AURKB),ENSOARG00000014170(NABP1),ENSOARG00000008532(MCM9),ENSOARG00000019110(CTC1),	0.44129	1
GO:0006914	autophagy	biological_process	8	358	349	18322	ENSOARG00000005346(SCFD1),ENSOARG00000012927(DKKL1),ENSOARG00000003501(PDK4),ENSOARG00000006971(SERPINB10),ENSOARG00000019340(DNM1L),ENSOARG00000015972(ACBD5),ENSOARG00000003616(PAFAH1B2),ENSOARG00000016992(KRT15),	0.503122	1
GO:0005198	structural molecule activity	molecular_function	16	358	698	18322	ENSOARG00000013065(IKBIP),ENSOARG00000000291(FGB),ENSOARG00000019193(),ENSOARG00000003945(),ENSOARG00000002129(COL5A1),ENSOARG00000016992(KRT15),ENSOARG00000016664(FGG),ENSOARG00000009703(),ENSOARG00000007120(MRPS22),ENSOARG00000003488(),ENSOARG00000017148(),ENSOARG00000017330(MRPL32),ENSOARG00000016568(K38),ENSOARG00000010782(),ENSOARG00000017163(),ENSOARG00000005694(COPG2),	0.434175	1
GO:0071310	cellular response to organic substance	biological_process	27	358	1178	18322	ENSOARG00000004175(FZD4),ENSOARG00000000492(NLRP12),ENSOARG00000013619(DKK1),ENSOARG00000008929(RFX6),ENSOARG00000016047(TGFBR3),ENSOARG00000013898(NR1H2),ENSOARG00000013096(IL18R1),ENSOARG00000013469(PRMT2),ENSOARG00000016366(HSP90B1),ENSOARG00000001680(SFRP2),ENSOARG00000002799(IRAK3),ENSOARG00000008117(TDGF1),ENSOARG00000011105(),ENSOARG00000012128(CIB1),ENSOARG00000016559(ROBO2),ENSOARG000000…	0.353576	1
GO:0061458	reproductive system development	biological_process	7	358	306	18322	ENSOARG00000010854(JUNB),ENSOARG00000001680(SFRP2),ENSOARG00000016559(ROBO2),ENSOARG00000004175(FZD4),ENSOARG00000015926(TEX11),ENSOARG00000012587(LHX8),ENSOARG00000018472(NOBOX),	0.514296	1
GO:0098772	molecular function regulator	molecular_function	18	358	787	18322	ENSOARG00000020698(ARHGDIB),ENSOARG00000019050(NCF4),ENSOARG00000016955(),ENSOARG00000001680(SFRP2),ENSOARG00000006441(SERPINB12),ENSOARG00000002567(AHSA1),ENSOARG00000000729(ITIH4),ENSOARG00000006049(CCDC109B),ENSOARG00000019110(CTC1),ENSOARG00000000681(SCN3B),ENSOARG00000002489(PREX2),ENSOARG00000009748(DLC1),ENSOARG00000013078(DENND5A),ENSOARG00000014153(DPEP1),ENSOARG00000012128(CIB1),ENSOARG…	0.423097	1
GO:0031346	positive regulation of cell projection organization	biological_process	4	358	175	18322	ENSOARG00000006455(CPNE9),ENSOARG00000010782(),ENSOARG00000020954(MAPK6),ENSOARG00000016559(ROBO2),	0.52816	1
GO:0006139	nucleobase-containing compound metabolic process	biological_process	85	358	3730	18322	ENSOARG00000003308(ZNF667),ENSOARG00000013369(REV1),ENSOARG00000003822(IRF4),ENSOARG00000019340(DNM1L),ENSOARG00000018437(GIN1),ENSOARG00000002799(IRAK3),ENSOARG00000013716(NAF1),ENSOARG00000002195(RNMT),ENSOARG00000014143(MCM3),ENSOARG00000001809(LARP7),ENSOARG00000008240(NME8),ENSOARG00000003659(),ENSOARG00000017253(ANKRD33),ENSOARG00000010854(JUNB),ENSOARG00000001680(SFRP2),ENSOARG00000000468(…	0.149623	1
GO:0009888	tissue development	biological_process	29	358	1274	18322	ENSOARG00000018324(WNT16),ENSOARG00000017253(ANKRD33),ENSOARG00000010854(JUNB),ENSOARG00000001680(SFRP2),ENSOARG00000004318(CDK1),ENSOARG00000000297(),ENSOARG00000013619(DKK1),ENSOARG00000000405(PPP1R16B),ENSOARG00000005842(CASP6),ENSOARG00000007227(NLE1),ENSOARG00000013796(TYRP1),ENSOARG00000018447(SGCB),ENSOARG00000008929(RFX6),ENSOARG00000011128(),ENSOARG00000012734(WNT5B),ENSOARG00000000314()…	0.358995	1
GO:0046483	heterocycle metabolic process	biological_process	87	358	3834	18322	ENSOARG00000003822(IRF4),ENSOARG00000013716(NAF1),ENSOARG00000018437(GIN1),ENSOARG00000019340(DNM1L),ENSOARG00000002799(IRAK3),ENSOARG00000003308(ZNF667),ENSOARG00000013369(REV1),ENSOARG00000014143(MCM3),ENSOARG00000001809(LARP7),ENSOARG00000002195(RNMT),ENSOARG00000017253(ANKRD33),ENSOARG00000008240(NME8),ENSOARG00000003659(),ENSOARG00000001680(SFRP2),ENSOARG00000008038(BRD2),ENSOARG00000000468(…	0.155978	1
GO:0016772	transferase activity, transferring phosphorus-containing groups	molecular_function	20	358	882	18322	ENSOARG00000004318(CDK1),ENSOARG00000008024(EPHA8),ENSOARG00000014305(BUB1),ENSOARG00000002820(HCK),ENSOARG00000013369(REV1),ENSOARG00000002799(IRAK3),ENSOARG00000003501(PDK4),ENSOARG00000004372(PIK3C2A),ENSOARG00000008240(NME8),ENSOARG00000005491(HK1),ENSOARG00000000094(DCLK3),ENSOARG00000020954(MAPK6),ENSOARG00000014904(PAPD7),ENSOARG00000010782(),ENSOARG00000021004(GALK2),ENSOARG00000016047(TG…	0.428654	1
GO:0006875	cellular metal ion homeostasis	biological_process	6	358	265	18322	ENSOARG00000007300(HRH4),ENSOARG00000020213(ATP1A1),ENSOARG00000001710(CD19),ENSOARG00000008645(CCL28),ENSOARG00000005331(HEPH),ENSOARG00000006049(CCDC109B),	0.536776	1
GO:0006869	lipid transport	biological_process	4	358	177	18322	ENSOARG00000020866(IL1B),ENSOARG00000002744(),ENSOARG00000013898(NR1H2),ENSOARG00000004175(FZD4),	0.542696	1
GO:0034220	ion transmembrane transport	biological_process	16	358	709	18322	ENSOARG00000020213(ATP1A1),ENSOARG00000020137(COMMD1),ENSOARG00000016118(),ENSOARG00000017610(GABRR3),ENSOARG00000006025(SLC26A4),ENSOARG00000000022(ATP6),ENSOARG00000014283(),ENSOARG00000001710(CD19),ENSOARG00000000518(),ENSOARG00000001807(),ENSOARG00000014269(),ENSOARG00000000021(ATP8),ENSOARG00000011319(ATP6V1B1),ENSOARG00000000681(SCN3B),ENSOARG00000003502(CHRNB3),ENSOARG00000000019(COX2),	0.46985	1
GO:0071396	cellular response to lipid	biological_process	7	358	311	18322	ENSOARG00000013469(PRMT2),ENSOARG00000007116(),ENSOARG00000005005(NPAS4),ENSOARG00000020213(ATP1A1),ENSOARG00000020866(IL1B),ENSOARG00000013898(NR1H2),ENSOARG00000003501(PDK4),	0.54118	1
GO:1903047	mitotic cell cycle process	biological_process	9	358	400	18322	ENSOARG00000019052(AURKB),ENSOARG00000008206(CENPN),ENSOARG00000008548(),ENSOARG00000020348(NUSAP1),ENSOARG00000008701(RNASEH2B),ENSOARG00000020866(IL1B),ENSOARG00000019110(CTC1),ENSOARG00000004318(CDK1),ENSOARG00000014170(NABP1),	0.529033	1
GO:0097191	extrinsic apoptotic signaling pathway	biological_process	4	358	178	18322	ENSOARG00000001680(SFRP2),ENSOARG00000020866(IL1B),ENSOARG00000016664(FGG),ENSOARG00000000291(FGB),	0.549996	1
GO:0006508	proteolysis	biological_process	29	358	1292	18322	ENSOARG00000019705(PCYOX1),ENSOARG00000014251(KLK5),ENSOARG00000020866(IL1B),ENSOARG00000019380(PSMB5),ENSOARG00000011224(MEP1A),ENSOARG00000018830(CPO),ENSOARG00000004658(C1S),ENSOARG00000009748(DLC1),ENSOARG00000011036(TASP1),ENSOARG00000014153(DPEP1),ENSOARG00000016664(FGG),ENSOARG00000000291(FGB),ENSOARG00000014318(KLK7),ENSOARG00000003068(),ENSOARG00000018796(),ENSOARG00000000729(ITIH4),ENSO…	0.397714	1
GO:0044249	cellular biosynthetic process	biological_process	90	358	4012	18322	ENSOARG00000014143(MCM3),ENSOARG00000010712(KLHL25),ENSOARG00000003822(IRF4),ENSOARG00000002799(IRAK3),ENSOARG00000003308(ZNF667),ENSOARG00000013369(REV1),ENSOARG00000020762(THNSL2),ENSOARG00000001680(SFRP2),ENSOARG00000008038(BRD2),ENSOARG00000000468(),ENSOARG00000013003(RARS2),ENSOARG00000003587(CERS4),ENSOARG00000010854(JUNB),ENSOARG00000017253(ANKRD33),ENSOARG00000008240(NME8),ENSOARG00000003…	0.18101	1
GO:0001503	ossification	biological_process	6	358	268	18322	ENSOARG00000011128(),ENSOARG00000019089(DHX9),ENSOARG00000015114(CYP24A1),ENSOARG00000010854(JUNB),ENSOARG00000001680(SFRP2),ENSOARG00000011319(ATP6V1B1),	0.554454	1
GO:0005815	microtubule organizing center	cellular_component	10	358	447	18322	ENSOARG00000019089(DHX9),ENSOARG00000004318(CDK1),ENSOARG00000010307(C7orf31),ENSOARG00000017596(),ENSOARG00000019380(PSMB5),ENSOARG00000014143(MCM3),ENSOARG00000010317(MKKS),ENSOARG00000020170(FAM161A),ENSOARG00000012759(NEDD1),ENSOARG00000012128(CIB1),	0.533211	1
GO:0016773	phosphotransferase activity, alcohol group as acceptor	molecular_function	15	358	671	18322	ENSOARG00000014305(BUB1),ENSOARG00000008024(EPHA8),ENSOARG00000004318(CDK1),ENSOARG00000003501(PDK4),ENSOARG00000002799(IRAK3),ENSOARG00000002820(HCK),ENSOARG00000004372(PIK3C2A),ENSOARG00000005491(HK1),ENSOARG00000016047(TGFBR3),ENSOARG00000021004(GALK2),ENSOARG00000010782(),ENSOARG00000000094(DCLK3),ENSOARG00000020954(MAPK6),ENSOARG00000014018(),ENSOARG00000019052(AURKB),	0.49934	1
GO:0051258	protein polymerization	biological_process	4	358	179	18322	ENSOARG00000016664(FGG),ENSOARG00000010317(MKKS),ENSOARG00000019340(DNM1L),ENSOARG00000000291(FGB),	0.557316	1
GO:0051098	regulation of binding	biological_process	5	358	224	18322	ENSOARG00000013619(DKK1),ENSOARG00000017253(ANKRD33),ENSOARG00000003822(IRF4),ENSOARG00000008548(),ENSOARG00000019052(AURKB),	0.560896	1
GO:0007517	muscle organ development	biological_process	5	358	224	18322	ENSOARG00000006996(MYL3),ENSOARG00000018447(SGCB),ENSOARG00000013768(COPRS),ENSOARG00000013619(DKK1),ENSOARG00000017253(ANKRD33),	0.560896	1
GO:0043234	protein complex	cellular_component	65	358	2922	18322	ENSOARG00000000021(ATP8),ENSOARG00000013078(DENND5A),ENSOARG00000008532(MCM9),ENSOARG00000018447(SGCB),ENSOARG00000014170(NABP1),ENSOARG00000013301(RBBP7),ENSOARG00000000681(SCN3B),ENSOARG00000016047(TGFBR3),ENSOARG00000008548(),ENSOARG00000012853(PIGK),ENSOARG00000020137(COMMD1),ENSOARG00000009042(),ENSOARG00000014714(ANAPC5),ENSOARG00000010162(SACM1L),ENSOARG00000015707(),ENSOARG00000017126(),E…	0.273345	1
GO:0006355	regulation of transcription, DNA-templated	biological_process	50	358	2248	18322	ENSOARG00000002799(IRAK3),ENSOARG00000003822(IRF4),ENSOARG00000003308(ZNF667),ENSOARG00000017253(ANKRD33),ENSOARG00000003659(),ENSOARG00000000468(),ENSOARG00000008038(BRD2),ENSOARG00000001680(SFRP2),ENSOARG00000010854(JUNB),ENSOARG00000013898(NR1H2),ENSOARG00000020644(POLR3GL),ENSOARG00000003326(),ENSOARG00000008929(RFX6),ENSOARG00000000646(ESX1),ENSOARG00000018853(TAF9B),ENSOARG00000018472(NOBOX…	0.32639	1
GO:0050769	positive regulation of neurogenesis	biological_process	5	358	225	18322	ENSOARG00000016559(ROBO2),ENSOARG00000020954(MAPK6),ENSOARG00000010782(),ENSOARG00000006455(CPNE9),ENSOARG00000013619(DKK1),	0.567436	1
GO:0034702	ion channel complex	cellular_component	4	358	180	18322	ENSOARG00000000681(SCN3B),ENSOARG00000010162(SACM1L),ENSOARG00000006049(CCDC109B),ENSOARG00000000518(),	0.564655	1
GO:0005829	cytosol	cellular_component	17	358	766	18322	ENSOARG00000005491(HK1),ENSOARG00000010627(NBEA),ENSOARG00000017253(ANKRD33),ENSOARG00000013326(DNAJB4),ENSOARG00000007300(HRH4),ENSOARG00000016366(HSP90B1),ENSOARG00000013469(PRMT2),ENSOARG00000019340(DNM1L),ENSOARG00000019050(NCF4),ENSOARG00000020698(ARHGDIB),ENSOARG00000003172(),ENSOARG00000011319(ATP6V1B1),ENSOARG00000020888(BCL2L14),ENSOARG00000005238(ENO2),ENSOARG00000009659(EPHX2),ENSOARG0…	0.503305	1
GO:0006812	cation transport	biological_process	17	358	766	18322	ENSOARG00000006049(CCDC109B),ENSOARG00000000681(SCN3B),ENSOARG00000003502(CHRNB3),ENSOARG00000000019(COX2),ENSOARG00000004456(ERAL1),ENSOARG00000011319(ATP6V1B1),ENSOARG00000000021(ATP8),ENSOARG00000003274(NIPAL2),ENSOARG00000014283(),ENSOARG00000005331(HEPH),ENSOARG00000000022(ATP6),ENSOARG00000001807(),ENSOARG00000001710(CD19),ENSOARG00000000518(),ENSOARG00000016118(),ENSOARG00000020137(COMMD1)…	0.503305	1
GO:0051726	regulation of cell cycle	biological_process	13	358	586	18322	ENSOARG00000020348(NUSAP1),ENSOARG00000007558(GAS2),ENSOARG00000014305(BUB1),ENSOARG00000004318(CDK1),ENSOARG00000010854(JUNB),ENSOARG00000008548(),ENSOARG00000020866(IL1B),ENSOARG00000008701(RNASEH2B),ENSOARG00000019110(CTC1),ENSOARG00000014170(NABP1),ENSOARG00000000646(ESX1),ENSOARG00000007227(NLE1),ENSOARG00000019052(AURKB),	0.530779	1
GO:1903506	regulation of nucleic acid-templated transcription	biological_process	50	358	2259	18322	ENSOARG00000008929(RFX6),ENSOARG00000013898(NR1H2),ENSOARG00000020644(POLR3GL),ENSOARG00000003326(),ENSOARG00000018853(TAF9B),ENSOARG00000000646(ESX1),ENSOARG00000002799(IRAK3),ENSOARG00000003822(IRF4),ENSOARG00000003308(ZNF667),ENSOARG00000008038(BRD2),ENSOARG00000000468(),ENSOARG00000001680(SFRP2),ENSOARG00000010854(JUNB),ENSOARG00000017253(ANKRD33),ENSOARG00000003659(),ENSOARG00000012765(),ENS…	0.342838	1
GO:0016301	kinase activity	molecular_function	16	358	723	18322	ENSOARG00000016047(TGFBR3),ENSOARG00000021004(GALK2),ENSOARG00000010782(),ENSOARG00000020954(MAPK6),ENSOARG00000000094(DCLK3),ENSOARG00000014018(),ENSOARG00000019052(AURKB),ENSOARG00000014305(BUB1),ENSOARG00000008024(EPHA8),ENSOARG00000004318(CDK1),ENSOARG00000003501(PDK4),ENSOARG00000002799(IRAK3),ENSOARG00000002820(HCK),ENSOARG00000004372(PIK3C2A),ENSOARG00000005491(HK1),ENSOARG00000008240(NME8…	0.516933	1
GO:0051020	GTPase binding	molecular_function	4	358	181	18322	ENSOARG00000012128(CIB1),ENSOARG00000013078(DENND5A),ENSOARG00000020698(ARHGDIB),ENSOARG00000018401(FMNL3),	0.572013	1
GO:0009058	biosynthetic process	biological_process	92	358	4163	18322	ENSOARG00000016047(TGFBR3),ENSOARG00000012264(LTA4H),ENSOARG00000013796(TYRP1),ENSOARG00000009335(GALNT8),ENSOARG00000014018(),ENSOARG00000003630(ZNF548),ENSOARG00000012587(LHX8),ENSOARG00000000021(ATP8),ENSOARG00000013619(DKK1),ENSOARG00000000492(NLRP12),ENSOARG00000003901(ZNF19),ENSOARG00000011109(EEF2),ENSOARG00000012853(PIGK),ENSOARG00000020137(COMMD1),ENSOARG00000013469(PRMT2),ENSOARG0000000…	0.224505	1
GO:2001141	regulation of RNA biosynthetic process	biological_process	50	358	2264	18322	ENSOARG00000005005(NPAS4),ENSOARG00000020260(ZFP69),ENSOARG00000013237(),ENSOARG00000008678(),ENSOARG00000019052(AURKB),ENSOARG00000003641(),ENSOARG00000011105(),ENSOARG00000013418(ZNF77),ENSOARG00000012128(CIB1),ENSOARG00000011036(TASP1),ENSOARG00000017126(),ENSOARG00000007124(IKBKAP),ENSOARG00000020866(IL1B),ENSOARG00000020812(PAX8),ENSOARG00000013469(PRMT2),ENSOARG00000017603(),ENSOARG00000008…	0.350468	1
GO:1902531	regulation of intracellular signal transduction	biological_process	23	358	1042	18322	ENSOARG00000007300(HRH4),ENSOARG00000008024(EPHA8),ENSOARG00000016664(FGG),ENSOARG00000000291(FGB),ENSOARG00000012128(CIB1),ENSOARG00000009748(DLC1),ENSOARG00000020866(IL1B),ENSOARG00000001680(SFRP2),ENSOARG00000003230(C3orf33),ENSOARG00000018324(WNT16),ENSOARG00000020698(ARHGDIB),ENSOARG00000004103(PTPN13),ENSOARG00000008117(TDGF1),ENSOARG00000019340(DNM1L),ENSOARG00000002799(IRAK3),ENSOARG00000…	0.480742	1
GO:0051252	regulation of RNA metabolic process	biological_process	52	358	2356	18322	ENSOARG00000011387(ENG),ENSOARG00000007116(),ENSOARG00000018472(NOBOX),ENSOARG00000018436(ZNF133),ENSOARG00000013310(ZNF157),ENSOARG00000012765(),ENSOARG00000017253(ANKRD33),ENSOARG00000003659(),ENSOARG00000008038(BRD2),ENSOARG00000000468(),ENSOARG00000001680(SFRP2),ENSOARG00000010854(JUNB),ENSOARG00000002799(IRAK3),ENSOARG00000003822(IRF4),ENSOARG00000003308(ZNF667),ENSOARG00000018853(TAF9B),ENS…	0.345014	1
GO:0001932	regulation of protein phosphorylation	biological_process	19	358	861	18322	ENSOARG00000006301(CD4),ENSOARG00000003263(FAM129A),ENSOARG00000010782(),ENSOARG00000011128(),ENSOARG00000020866(IL1B),ENSOARG00000013619(DKK1),ENSOARG00000000492(NLRP12),ENSOARG00000004175(FZD4),ENSOARG00000012128(CIB1),ENSOARG00000002799(IRAK3),ENSOARG00000008117(TDGF1),ENSOARG00000000291(FGB),ENSOARG00000016664(FGG),ENSOARG00000008024(EPHA8),ENSOARG00000018324(WNT16),ENSOARG00000007300(HRH4),E…	0.505351	1
GO:0006807	nitrogen compound metabolic process	biological_process	103	358	4669	18322	ENSOARG00000010854(JUNB),ENSOARG00000003587(CERS4),ENSOARG00000013003(RARS2),ENSOARG00000008038(BRD2),ENSOARG00000000468(),ENSOARG00000008240(NME8),ENSOARG00000017253(ANKRD33),ENSOARG00000002195(RNMT),ENSOARG00000001809(LARP7),ENSOARG00000010712(KLHL25),ENSOARG00000013369(REV1),ENSOARG00000020762(THNSL2),ENSOARG00000018437(GIN1),ENSOARG00000019340(DNM1L),ENSOARG00000002799(IRAK3),ENSOARG000000023…	0.207553	1
GO:0010468	regulation of gene expression	biological_process	60	358	2720	18322	ENSOARG00000003659(),ENSOARG00000017253(ANKRD33),ENSOARG00000010854(JUNB),ENSOARG00000001680(SFRP2),ENSOARG00000008038(BRD2),ENSOARG00000000468(),ENSOARG00000003308(ZNF667),ENSOARG00000003822(IRF4),ENSOARG00000002799(IRAK3),ENSOARG00000010712(KLHL25),ENSOARG00000018853(TAF9B),ENSOARG00000000646(ESX1),ENSOARG00000003326(),ENSOARG00000020644(POLR3GL),ENSOARG00000013898(NR1H2),ENSOARG00000008929(RFX…	0.318745	1
GO:0044782	cilium organization	biological_process	4	358	182	18322	ENSOARG00000009370(NECTIN2),ENSOARG00000020170(FAM161A),ENSOARG00000010317(MKKS),ENSOARG00000008240(NME8),	0.579388	1
GO:0032269	negative regulation of cellular protein metabolic process	biological_process	15	358	683	18322	ENSOARG00000013898(NR1H2),ENSOARG00000003263(FAM129A),ENSOARG00000020866(IL1B),ENSOARG00000000729(ITIH4),ENSOARG00000000405(PPP1R16B),ENSOARG00000000492(NLRP12),ENSOARG00000013619(DKK1),ENSOARG00000012128(CIB1),ENSOARG00000014153(DPEP1),ENSOARG00000007227(NLE1),ENSOARG00000002799(IRAK3),ENSOARG00000011387(ENG),ENSOARG00000003230(C3orf33),ENSOARG00000012525(DROSHA),ENSOARG00000001680(SFRP2),	0.542	1
GO:0034645	cellular macromolecule biosynthetic process	biological_process	74	358	3376	18322	ENSOARG00000017126(),ENSOARG00000007124(IKBKAP),ENSOARG00000006651(),ENSOARG00000003641(),ENSOARG00000019052(AURKB),ENSOARG00000009822(REV3L),ENSOARG00000012128(CIB1),ENSOARG00000011036(TASP1),ENSOARG00000013418(ZNF77),ENSOARG00000011105(),ENSOARG00000020812(PAX8),ENSOARG00000019110(CTC1),ENSOARG00000020866(IL1B),ENSOARG00000013237(),ENSOARG00000012525(DROSHA),ENSOARG00000014845(ESCO2),ENSOARG000…	0.299577	1
GO:0048870	cell motility	biological_process	20	358	913	18322	ENSOARG00000008117(TDGF1),ENSOARG00000008024(EPHA8),ENSOARG00000002129(COL5A1),ENSOARG00000000327(LAMA1),ENSOARG00000020698(ARHGDIB),ENSOARG00000008240(NME8),ENSOARG00000011387(ENG),ENSOARG00000001680(SFRP2),ENSOARG00000008645(CCL28),ENSOARG00000012734(WNT5B),ENSOARG00000010782(),ENSOARG00000008624(MADCAM1),ENSOARG00000020866(IL1B),ENSOARG00000010317(MKKS),ENSOARG00000000492(NLRP12),ENSOARG000000…	0.519465	1
GO:0040011	locomotion	biological_process	23	358	1054	18322	ENSOARG00000001680(SFRP2),ENSOARG00000008240(NME8),ENSOARG00000020698(ARHGDIB),ENSOARG00000008117(TDGF1),ENSOARG00000000492(NLRP12),ENSOARG00000004175(FZD4),ENSOARG00000012734(WNT5B),ENSOARG00000008624(MADCAM1),ENSOARG00000011387(ENG),ENSOARG00000008024(EPHA8),ENSOARG00000000327(LAMA1),ENSOARG00000002129(COL5A1),ENSOARG00000018401(FMNL3),ENSOARG00000009748(DLC1),ENSOARG00000009370(NECTIN2),ENSOAR…	0.514069	1
GO:0009605	response to external stimulus	biological_process	29	358	1330	18322	ENSOARG00000010782(),ENSOARG00000010317(MKKS),ENSOARG00000020866(IL1B),ENSOARG00000014251(KLK5),ENSOARG00000008645(CCL28),ENSOARG00000008791(),ENSOARG00000016559(ROBO2),ENSOARG00000008024(EPHA8),ENSOARG00000016664(FGG),ENSOARG00000002251(IDO1),ENSOARG00000000291(FGB),ENSOARG00000003501(PDK4),ENSOARG00000005346(SCFD1),ENSOARG00000014318(KLK7),ENSOARG00000012525(DROSHA),ENSOARG00000017987(TBC1D23),…	0.485944	1
GO:0051174	regulation of phosphorus metabolic process	biological_process	24	358	1102	18322	ENSOARG00000011387(ENG),ENSOARG00000007300(HRH4),ENSOARG00000000291(FGB),ENSOARG00000003501(PDK4),ENSOARG00000008024(EPHA8),ENSOARG00000016664(FGG),ENSOARG00000012128(CIB1),ENSOARG00000009748(DLC1),ENSOARG00000020866(IL1B),ENSOARG00000010782(),ENSOARG00000018324(WNT16),ENSOARG00000003230(C3orf33),ENSOARG00000016366(HSP90B1),ENSOARG00000001680(SFRP2),ENSOARG00000019340(DNM1L),ENSOARG00000002799(IR…	0.514769	1
GO:0016310	phosphorylation	biological_process	34	358	1563	18322	ENSOARG00000007300(HRH4),ENSOARG00000011387(ENG),ENSOARG00000016664(FGG),ENSOARG00000008024(EPHA8),ENSOARG00000002820(HCK),ENSOARG00000008668(FBP2),ENSOARG00000000291(FGB),ENSOARG00000019052(AURKB),ENSOARG00000005238(ENO2),ENSOARG00000012128(CIB1),ENSOARG00000020954(MAPK6),ENSOARG00000010782(),ENSOARG00000020866(IL1B),ENSOARG00000021004(GALK2),ENSOARG00000004143(ALDOA),ENSOARG00000001680(SFRP2),E…	0.470433	1
GO:0008104	protein localization	biological_process	35	358	1609	18322	ENSOARG00000013065(IKBIP),ENSOARG00000019340(DNM1L),ENSOARG00000004318(CDK1),ENSOARG00000020082(SYCP1),ENSOARG00000005491(HK1),ENSOARG00000013673(),ENSOARG00000020137(COMMD1),ENSOARG00000012907(),ENSOARG00000001680(SFRP2),ENSOARG00000016366(HSP90B1),ENSOARG00000013509(CD274),ENSOARG00000013898(NR1H2),ENSOARG00000006301(CD4),ENSOARG00000013096(IL18R1),ENSOARG00000008624(MADCAM1),ENSOARG00000008929…	0.466041	1
GO:0006874	cellular calcium ion homeostasis	biological_process	4	358	184	18322	ENSOARG00000006049(CCDC109B),ENSOARG00000001710(CD19),ENSOARG00000007300(HRH4),ENSOARG00000008645(CCL28),	0.594188	1
GO:0000790	nuclear chromatin	cellular_component	4	358	184	18322	ENSOARG00000003822(IRF4),ENSOARG00000020644(POLR3GL),ENSOARG00000014845(ESCO2),ENSOARG00000008548(),	0.594188	1
GO:0071704	organic substance metabolic process	biological_process	172	358	7917	18322	ENSOARG00000011888(MAEL),ENSOARG00000008724(DUPD1),ENSOARG00000017603(),ENSOARG00000018324(WNT16),ENSOARG00000006935(ZNF354B),ENSOARG00000014714(ANAPC5),ENSOARG00000006648(SLFN14),ENSOARG00000001281(ACCSL),ENSOARG00000004175(FZD4),ENSOARG00000000405(PPP1R16B),ENSOARG00000011997(UBA7),ENSOARG00000008532(MCM9),ENSOARG00000013301(RBBP7),ENSOARG00000014965(SRD5A1),ENSOARG00000003263(FAM129A),ENSOARG0…	0.160493	1
GO:0009059	macromolecule biosynthetic process	biological_process	75	358	3459	18322	ENSOARG00000013418(ZNF77),ENSOARG00000011105(),ENSOARG00000012128(CIB1),ENSOARG00000011036(TASP1),ENSOARG00000019052(AURKB),ENSOARG00000009822(REV3L),ENSOARG00000003641(),ENSOARG00000006651(),ENSOARG00000007124(IKBKAP),ENSOARG00000017126(),ENSOARG00000020866(IL1B),ENSOARG00000019110(CTC1),ENSOARG00000020812(PAX8),ENSOARG00000005005(NPAS4),ENSOARG00000020260(ZFP69),ENSOARG00000012525(DROSHA),ENSOA…	0.340423	1
GO:0015075	ion transmembrane transporter activity	molecular_function	16	358	738	18322	ENSOARG00000000019(COX2),ENSOARG00000000681(SCN3B),ENSOARG00000003502(CHRNB3),ENSOARG00000011319(ATP6V1B1),ENSOARG00000003274(NIPAL2),ENSOARG00000000021(ATP8),ENSOARG00000004456(ERAL1),ENSOARG00000014269(),ENSOARG00000001807(),ENSOARG00000000518(),ENSOARG00000014283(),ENSOARG00000000022(ATP6),ENSOARG00000006025(SLC26A4),ENSOARG00000017610(GABRR3),ENSOARG00000016118(),ENSOARG00000020213(ATP1A1),	0.569241	1
GO:0033674	positive regulation of kinase activity	biological_process	6	358	277	18322	ENSOARG00000012128(CIB1),ENSOARG00000004175(FZD4),ENSOARG00000008024(EPHA8),ENSOARG00000020866(IL1B),ENSOARG00000006301(CD4),ENSOARG00000008117(TDGF1),	0.608307	1
GO:0000904	cell morphogenesis involved in differentiation	biological_process	11	358	508	18322	ENSOARG00000016047(TGFBR3),ENSOARG00000008024(EPHA8),ENSOARG00000010782(),ENSOARG00000020812(PAX8),ENSOARG00000002489(PREX2),ENSOARG00000016559(ROBO2),ENSOARG00000012128(CIB1),ENSOARG00000001680(SFRP2),ENSOARG00000018324(WNT16),ENSOARG00000004175(FZD4),ENSOARG00000013619(DKK1),	0.596381	1
GO:0030098	lymphocyte differentiation	biological_process	5	358	231	18322	ENSOARG00000013096(IL18R1),ENSOARG00000003822(IRF4),ENSOARG00000006301(CD4),ENSOARG00000012525(DROSHA),ENSOARG00000001616(LY6D),	0.607008	1
GO:0001934	positive regulation of protein phosphorylation	biological_process	12	358	556	18322	ENSOARG00000012128(CIB1),ENSOARG00000004175(FZD4),ENSOARG00000020866(IL1B),ENSOARG00000006301(CD4),ENSOARG00000003263(FAM129A),ENSOARG00000001680(SFRP2),ENSOARG00000018324(WNT16),ENSOARG00000011387(ENG),ENSOARG00000008024(EPHA8),ENSOARG00000016664(FGG),ENSOARG00000008117(TDGF1),ENSOARG00000000291(FGB),	0.599552	1
GO:0000902	cell morphogenesis	biological_process	19	358	881	18322	ENSOARG00000018324(WNT16),ENSOARG00000008240(NME8),ENSOARG00000006455(CPNE9),ENSOARG00000001680(SFRP2),ENSOARG00000011888(MAEL),ENSOARG00000008024(EPHA8),ENSOARG00000020170(FAM161A),ENSOARG00000013619(DKK1),ENSOARG00000004175(FZD4),ENSOARG00000018401(FMNL3),ENSOARG00000009748(DLC1),ENSOARG00000012128(CIB1),ENSOARG00000016559(ROBO2),ENSOARG00000002489(PREX2),ENSOARG00000020812(PAX8),ENSOARG0000000…	0.568728	1
GO:0022891	substrate-specific transmembrane transporter activity	molecular_function	17	358	789	18322	ENSOARG00000003274(NIPAL2),ENSOARG00000000021(ATP8),ENSOARG00000011319(ATP6V1B1),ENSOARG00000004456(ERAL1),ENSOARG00000014269(),ENSOARG00000000019(COX2),ENSOARG00000003502(CHRNB3),ENSOARG00000000681(SCN3B),ENSOARG00000020213(ATP1A1),ENSOARG00000017610(GABRR3),ENSOARG00000006025(SLC26A4),ENSOARG00000016118(),ENSOARG00000007573(),ENSOARG00000000518(),ENSOARG00000001807(),ENSOARG00000000022(ATP6),EN…	0.580877	1
GO:0016070	RNA metabolic process	biological_process	62	358	2881	18322	ENSOARG00000017126(),ENSOARG00000007124(IKBKAP),ENSOARG00000003641(),ENSOARG00000019052(AURKB),ENSOARG00000011036(TASP1),ENSOARG00000012128(CIB1),ENSOARG00000013418(ZNF77),ENSOARG00000011105(),ENSOARG00000020812(PAX8),ENSOARG00000020866(IL1B),ENSOARG00000013237(),ENSOARG00000012345(DDX27),ENSOARG00000012525(DROSHA),ENSOARG00000020260(ZFP69),ENSOARG00000005005(NPAS4),ENSOARG00000016340(NBAS),ENSOA…	0.409632	1
GO:0005694	chromosome	cellular_component	14	358	651	18322	ENSOARG00000008548(),ENSOARG00000011888(MAEL),ENSOARG00000014845(ESCO2),ENSOARG00000020082(SYCP1),ENSOARG00000004318(CDK1),ENSOARG00000014143(MCM3),ENSOARG00000014305(BUB1),ENSOARG00000003822(IRF4),ENSOARG00000019052(AURKB),ENSOARG00000008206(CENPN),ENSOARG00000015926(TEX11),ENSOARG00000014170(NABP1),ENSOARG00000019110(CTC1),ENSOARG00000020644(POLR3GL),	0.599576	1
GO:0004857	enzyme inhibitor activity	molecular_function	5	358	233	18322	ENSOARG00000006441(SERPINB12),ENSOARG00000012128(CIB1),ENSOARG00000014153(DPEP1),ENSOARG00000019110(CTC1),ENSOARG00000000729(ITIH4),	0.620309	1
GO:0043235	receptor complex	cellular_component	5	358	233	18322	ENSOARG00000011387(ENG),ENSOARG00000010057(LRP1B),ENSOARG00000016047(TGFBR3),ENSOARG00000002195(RNMT),ENSOARG00000010162(SACM1L),	0.620309	1
GO:0005886	plasma membrane	cellular_component	57	358	2659	18322	ENSOARG00000020213(ATP1A1),ENSOARG00000006025(SLC26A4),ENSOARG00000017610(GABRR3),ENSOARG00000012759(NEDD1),ENSOARG00000001849(CDH5),ENSOARG00000007906(),ENSOARG00000007335(),ENSOARG00000012824(GRPR),ENSOARG00000017839(LIMA1),ENSOARG00000014269(),ENSOARG00000012128(CIB1),ENSOARG00000009748(DLC1),ENSOARG00000009370(NECTIN2),ENSOARG00000013768(COPRS),ENSOARG00000013509(CD274),ENSOARG00000013326(DNA…	0.441688	1
GO:0051247	positive regulation of protein metabolic process	biological_process	20	358	933	18322	ENSOARG00000011109(EEF2),ENSOARG00000000291(FGB),ENSOARG00000003822(IRF4),ENSOARG00000008117(TDGF1),ENSOARG00000008024(EPHA8),ENSOARG00000016664(FGG),ENSOARG00000018324(WNT16),ENSOARG00000011387(ENG),ENSOARG00000011966(ASB9),ENSOARG00000020137(COMMD1),ENSOARG00000001680(SFRP2),ENSOARG00000013898(NR1H2),ENSOARG00000003263(FAM129A),ENSOARG00000006301(CD4),ENSOARG00000020866(IL1B),ENSOARG00000000405…	0.581711	1
GO:0048869	cellular developmental process	biological_process	57	358	2662	18322	ENSOARG00000001849(CDH5),ENSOARG00000012525(DROSHA),ENSOARG00000014845(ESCO2),ENSOARG00000003068(),ENSOARG00000002129(COL5A1),ENSOARG00000020170(FAM161A),ENSOARG00000012128(CIB1),ENSOARG00000016559(ROBO2),ENSOARG00000009370(NECTIN2),ENSOARG00000009748(DLC1),ENSOARG00000004143(ALDOA),ENSOARG00000020812(PAX8),ENSOARG00000019110(CTC1),ENSOARG00000020866(IL1B),ENSOARG00000020954(MAPK6),ENSOARG0000001…	0.446565	1
GO:0003824	catalytic activity	molecular_function	112	358	5232	18322	ENSOARG00000002917(),ENSOARG00000009692(),ENSOARG00000014904(PAPD7),ENSOARG00000000094(DCLK3),ENSOARG00000006937(ENTPD6),ENSOARG00000001626(PPM1K),ENSOARG00000009490(),ENSOARG00000003822(IRF4),ENSOARG00000004103(PTPN13),ENSOARG00000014305(BUB1),ENSOARG00000014143(MCM3),ENSOARG00000000709(),ENSOARG00000017342(),ENSOARG00000007573(),ENSOARG00000004372(PIK3C2A),ENSOARG00000018752(MDH1B),ENSOARG00000…	0.315256	1
GO:0046914	transition metal ion binding	molecular_function	28	358	1309	18322	ENSOARG00000013898(NR1H2),ENSOARG00000012587(LHX8),ENSOARG00000006301(CD4),ENSOARG00000015114(CYP24A1),ENSOARG00000008502(TRIML1),ENSOARG00000018662(),ENSOARG00000013796(TYRP1),ENSOARG00000012264(LTA4H),ENSOARG00000017880(CA4),ENSOARG00000012236(RNF150),ENSOARG00000017926(ERAP2),ENSOARG00000019071(MORC1),ENSOARG00000005466(TRIM63),ENSOARG00000000709(),ENSOARG00000020137(COMMD1),ENSOARG00000012907…	0.554293	1
GO:0030163	protein catabolic process	biological_process	12	358	561	18322	ENSOARG00000010712(KLHL25),ENSOARG00000003172(),ENSOARG00000002799(IRAK3),ENSOARG00000011966(ASB9),ENSOARG00000016366(HSP90B1),ENSOARG00000020137(COMMD1),ENSOARG00000017342(),ENSOARG00000019705(PCYOX1),ENSOARG00000020866(IL1B),ENSOARG00000019380(PSMB5),ENSOARG00000011997(UBA7),ENSOARG00000012316(PTTG1IP),	0.620614	1
GO:0008152	metabolic process	biological_process	202	358	9444	18322	ENSOARG00000014845(ESCO2),ENSOARG00000005005(NPAS4),ENSOARG00000007300(HRH4),ENSOARG00000002022(),ENSOARG00000002129(COL5A1),ENSOARG00000019193(),ENSOARG00000013418(ZNF77),ENSOARG00000011105(),ENSOARG00000009748(DLC1),ENSOARG00000019052(AURKB),ENSOARG00000003042(PON3),ENSOARG00000016002(KLHL2),ENSOARG00000019380(PSMB5),ENSOARG00000020866(IL1B),ENSOARG00000013768(COPRS),ENSOARG00000004658(C1S),ENS…	0.193495	1
GO:0044237	cellular metabolic process	biological_process	156	358	7299	18322	ENSOARG00000003230(C3orf33),ENSOARG00000020082(SYCP1),ENSOARG00000015892(),ENSOARG00000003488(),ENSOARG00000007114(ELOVL7),ENSOARG00000005491(HK1),ENSOARG00000008548(),ENSOARG00000013469(PRMT2),ENSOARG00000020137(COMMD1),ENSOARG00000012853(PIGK),ENSOARG00000011109(EEF2),ENSOARG00000003901(ZNF19),ENSOARG00000008117(TDGF1),ENSOARG00000010162(SACM1L),ENSOARG00000013619(DKK1),ENSOARG00000000492(NLRP1…	0.252018	1
GO:0045861	negative regulation of proteolysis	biological_process	5	358	234	18322	ENSOARG00000001680(SFRP2),ENSOARG00000014153(DPEP1),ENSOARG00000007227(NLE1),ENSOARG00000000729(ITIH4),ENSOARG00000013898(NR1H2),	0.626978	1
GO:0018108	peptidyl-tyrosine phosphorylation	biological_process	5	358	234	18322	ENSOARG00000008117(TDGF1),ENSOARG00000006301(CD4),ENSOARG00000002820(HCK),ENSOARG00000001680(SFRP2),ENSOARG00000008024(EPHA8),	0.626978	1
GO:0048856	anatomical structure development	biological_process	76	358	3569	18322	ENSOARG00000019098(RND1),ENSOARG00000006455(CPNE9),ENSOARG00000011387(ENG),ENSOARG00000006441(SERPINB12),ENSOARG00000003172(),ENSOARG00000008024(EPHA8),ENSOARG00000006996(MYL3),ENSOARG00000018472(NOBOX),ENSOARG00000002251(IDO1),ENSOARG00000001756(TMEM176A),ENSOARG00000005327(DPY19L2),ENSOARG00000018401(FMNL3),ENSOARG00000015926(TEX11),ENSOARG00000015920(PAK1IP1),ENSOARG00000010317(MKKS),ENSOARG00…	0.419444	1
GO:0046872	metal ion binding	molecular_function	60	358	2819	18322	ENSOARG00000012236(RNF150),ENSOARG00000003630(ZNF548),ENSOARG00000006301(CD4),ENSOARG00000012587(LHX8),ENSOARG00000014082(ENPP3),ENSOARG00000018662(),ENSOARG00000015114(CYP24A1),ENSOARG00000008502(TRIML1),ENSOARG00000012264(LTA4H),ENSOARG00000013796(TYRP1),ENSOARG00000009335(GALNT8),ENSOARG00000006568(SUSD1),ENSOARG00000011997(UBA7),ENSOARG00000020137(COMMD1),ENSOARG00000003901(ZNF19),ENSOARG0000…	0.464408	1
GO:0005789	endoplasmic reticulum membrane	cellular_component	6	358	282	18322	ENSOARG00000006301(CD4),ENSOARG00000019905(EMC7),ENSOARG00000003172(),ENSOARG00000007573(),ENSOARG00000012853(PIGK),ENSOARG00000016366(HSP90B1),	0.638669	1
GO:0006351	transcription, DNA-templated	biological_process	50	358	2350	18322	ENSOARG00000008929(RFX6),ENSOARG00000003326(),ENSOARG00000013898(NR1H2),ENSOARG00000020644(POLR3GL),ENSOARG00000018853(TAF9B),ENSOARG00000000646(ESX1),ENSOARG00000003308(ZNF667),ENSOARG00000003822(IRF4),ENSOARG00000002799(IRAK3),ENSOARG00000010854(JUNB),ENSOARG00000001680(SFRP2),ENSOARG00000008038(BRD2),ENSOARG00000000468(),ENSOARG00000003659(),ENSOARG00000017253(ANKRD33),ENSOARG00000012765(),ENS…	0.495922	1
GO:0043169	cation binding	molecular_function	61	358	2869	18322	ENSOARG00000020335(),ENSOARG00000006996(MYL3),ENSOARG00000005331(HEPH),ENSOARG00000018436(ZNF133),ENSOARG00000005078(PHF10),ENSOARG00000012765(),ENSOARG00000018091(LPCAT2),ENSOARG00000000019(COX2),ENSOARG00000009780(),ENSOARG00000014153(DPEP1),ENSOARG00000005238(ENO2),ENSOARG00000013310(ZNF157),ENSOARG00000005466(TRIM63),ENSOARG00000013369(REV1),ENSOARG00000020762(THNSL2),ENSOARG00000003308(ZNF66…	0.466396	1
GO:0022857	transmembrane transporter activity	molecular_function	19	358	895	18322	ENSOARG00000007573(),ENSOARG00000017610(GABRR3),ENSOARG00000006025(SLC26A4),ENSOARG00000016118(),ENSOARG00000020213(ATP1A1),ENSOARG00000014283(),ENSOARG00000001404(),ENSOARG00000000022(ATP6),ENSOARG00000001807(),ENSOARG00000000518(),ENSOARG00000004456(ERAL1),ENSOARG00000014269(),ENSOARG00000011319(ATP6V1B1),ENSOARG00000000021(ATP8),ENSOARG00000003274(NIPAL2),ENSOARG00000002666(),ENSOARG0000000350…	0.614632	1
GO:0031966	mitochondrial membrane	cellular_component	7	358	330	18322	ENSOARG00000000022(ATP6),ENSOARG00000006049(CCDC109B),ENSOARG00000003501(PDK4),ENSOARG00000019340(DNM1L),ENSOARG00000000019(COX2),ENSOARG00000000021(ATP8),ENSOARG00000005080(PRODH2),	0.646485	1
GO:0046903	secretion	biological_process	13	358	613	18322	ENSOARG00000020812(PAX8),ENSOARG00000013898(NR1H2),ENSOARG00000020866(IL1B),ENSOARG00000008929(RFX6),ENSOARG00000004175(FZD4),ENSOARG00000000492(NLRP12),ENSOARG00000015335(CBLN4),ENSOARG00000000291(FGB),ENSOARG00000019340(DNM1L),ENSOARG00000016664(FGG),ENSOARG00000013509(CD274),ENSOARG00000003068(),ENSOARG00000005346(SCFD1),	0.638361	1
GO:0030001	metal ion transport	biological_process	12	358	566	18322	ENSOARG00000000681(SCN3B),ENSOARG00000006049(CCDC109B),ENSOARG00000003274(NIPAL2),ENSOARG00000004456(ERAL1),ENSOARG00000001710(CD19),ENSOARG00000000518(),ENSOARG00000001807(),ENSOARG00000005331(HEPH),ENSOARG00000014283(),ENSOARG00000020137(COMMD1),ENSOARG00000020213(ATP1A1),ENSOARG00000016118(),	0.641863	1
GO:0006816	calcium ion transport	biological_process	5	358	236	18322	ENSOARG00000001710(CD19),ENSOARG00000000518(),ENSOARG00000016118(),ENSOARG00000006049(CCDC109B),ENSOARG00000014283(),	0.64035	1
GO:0030111	regulation of Wnt signaling pathway	biological_process	4	358	189	18322	ENSOARG00000001680(SFRP2),ENSOARG00000007227(NLE1),ENSOARG00000012734(WNT5B),ENSOARG00000013619(DKK1),	0.631438	1
GO:0007249	I-kappaB kinase/NF-kappaB signaling	biological_process	4	358	189	18322	ENSOARG00000006789(IRAK1BP1),ENSOARG00000013096(IL18R1),ENSOARG00000000492(NLRP12),ENSOARG00000020866(IL1B),	0.631438	1
GO:0043227	membrane-bounded organelle	cellular_component	174	358	8242	18322	ENSOARG00000014711(COL26A1),ENSOARG00000020698(ARHGDIB),ENSOARG00000011109(EEF2),ENSOARG00000019071(MORC1),ENSOARG00000008548(),ENSOARG00000013469(PRMT2),ENSOARG00000013509(CD274),ENSOARG00000020082(SYCP1),ENSOARG00000013326(DNAJB4),ENSOARG00000007114(ELOVL7),ENSOARG00000005491(HK1),ENSOARG00000009335(GALNT8),ENSOARG00000013796(TYRP1),ENSOARG00000012264(LTA4H),ENSOARG00000012748(GPNMB),ENSOARG000…	0.294835	1
GO:0071944	cell periphery	cellular_component	58	358	2750	18322	ENSOARG00000009748(DLC1),ENSOARG00000009370(NECTIN2),ENSOARG00000014269(),ENSOARG00000012128(CIB1),ENSOARG00000013768(COPRS),ENSOARG00000017610(GABRR3),ENSOARG00000006025(SLC26A4),ENSOARG00000020213(ATP1A1),ENSOARG00000001849(CDH5),ENSOARG00000012759(NEDD1),ENSOARG00000007906(),ENSOARG00000017839(LIMA1),ENSOARG00000007335(),ENSOARG00000012824(GRPR),ENSOARG00000019463(CD53),ENSOARG00000013619(DKK1…	0.512401	1
GO:0050900	leukocyte migration	biological_process	4	358	190	18322	ENSOARG00000000492(NLRP12),ENSOARG00000008645(CCL28),ENSOARG00000020866(IL1B),ENSOARG00000008624(MADCAM1),	0.638925	1
GO:0000978	RNA polymerase II core promoter proximal region sequence-specific DNA binding	molecular_function	5	358	238	18322	ENSOARG00000010854(JUNB),ENSOARG00000005005(NPAS4),ENSOARG00000013898(NR1H2),ENSOARG00000003822(IRF4),ENSOARG00000018472(NOBOX),	0.653762	1
GO:0015672	monovalent inorganic cation transport	biological_process	8	358	382	18322	ENSOARG00000011319(ATP6V1B1),ENSOARG00000000021(ATP8),ENSOARG00000020213(ATP1A1),ENSOARG00000020137(COMMD1),ENSOARG00000001807(),ENSOARG00000000019(COX2),ENSOARG00000000022(ATP6),ENSOARG00000000681(SCN3B),	0.672911	1
GO:0097190	apoptotic signaling pathway	biological_process	9	358	430	18322	ENSOARG00000011888(MAEL),ENSOARG00000001680(SFRP2),ENSOARG00000012316(PTTG1IP),ENSOARG00000008548(),ENSOARG00000007227(NLE1),ENSOARG00000000291(FGB),ENSOARG00000019340(DNM1L),ENSOARG00000020866(IL1B),ENSOARG00000016664(FGG),	0.675134	1
GO:0008047	enzyme activator activity	molecular_function	5	358	239	18322	ENSOARG00000001680(SFRP2),ENSOARG00000009748(DLC1),ENSOARG00000002567(AHSA1),ENSOARG00000019050(NCF4),ENSOARG00000002489(PREX2),	0.660482	1
GO:0032270	positive regulation of cellular protein metabolic process	biological_process	18	358	861	18322	ENSOARG00000020137(COMMD1),ENSOARG00000001680(SFRP2),ENSOARG00000011387(ENG),ENSOARG00000018324(WNT16),ENSOARG00000016664(FGG),ENSOARG00000008024(EPHA8),ENSOARG00000000291(FGB),ENSOARG00000008117(TDGF1),ENSOARG00000011109(EEF2),ENSOARG00000012128(CIB1),ENSOARG00000012316(PTTG1IP),ENSOARG00000009748(DLC1),ENSOARG00000000405(PPP1R16B),ENSOARG00000004175(FZD4),ENSOARG00000020866(IL1B),ENSOARG0000000…	0.663655	1
GO:0005622	intracellular	cellular_component	207	358	9903	18322	ENSOARG00000020812(PAX8),ENSOARG00000019110(CTC1),ENSOARG00000014251(KLK5),ENSOARG00000021004(GALK2),ENSOARG00000010307(C7orf31),ENSOARG00000020954(MAPK6),ENSOARG00000007124(IKBKAP),ENSOARG00000015757(),ENSOARG00000015961(KRTAP16-1),ENSOARG00000009659(EPHX2),ENSOARG00000016340(NBAS),ENSOARG00000003945(),ENSOARG00000005346(SCFD1),ENSOARG00000006789(IRAK1BP1),ENSOARG00000016568(K38),ENSOARG00000000…	0.319361	1
GO:0009887	organ morphogenesis	biological_process	15	358	720	18322	ENSOARG00000006996(MYL3),ENSOARG00000002129(COL5A1),ENSOARG00000001680(SFRP2),ENSOARG00000018324(WNT16),ENSOARG00000011387(ENG),ENSOARG00000011128(),ENSOARG00000010782(),ENSOARG00000010317(MKKS),ENSOARG00000016047(TGFBR3),ENSOARG00000020812(PAX8),ENSOARG00000012587(LHX8),ENSOARG00000007227(NLE1),ENSOARG00000011105(),ENSOARG00000011319(ATP6V1B1),ENSOARG00000013619(DKK1),	0.68046	1
GO:0032502	developmental process	biological_process	79	358	3794	18322	ENSOARG00000001680(SFRP2),ENSOARG00000010854(JUNB),ENSOARG00000017253(ANKRD33),ENSOARG00000008240(NME8),ENSOARG00000004318(CDK1),ENSOARG00000000297(),ENSOARG00000003822(IRF4),ENSOARG00000002799(IRAK3),ENSOARG00000019340(DNM1L),ENSOARG00000002808(),ENSOARG00000007227(NLE1),ENSOARG00000002379(GINS4),ENSOARG00000011319(ATP6V1B1),ENSOARG00000005037(THBS2),ENSOARG00000008929(RFX6),ENSOARG00000000314()…	0.530333	1
GO:0015630	microtubule cytoskeleton	cellular_component	16	358	769	18322	ENSOARG00000004318(CDK1),ENSOARG00000017596(),ENSOARG00000003172(),ENSOARG00000014143(MCM3),ENSOARG00000020170(FAM161A),ENSOARG00000020348(NUSAP1),ENSOARG00000019089(DHX9),ENSOARG00000019340(DNM1L),ENSOARG00000012759(NEDD1),ENSOARG00000008240(NME8),ENSOARG00000010307(C7orf31),ENSOARG00000010317(MKKS),ENSOARG00000019380(PSMB5),ENSOARG00000019052(AURKB),ENSOARG00000012128(CIB1),ENSOARG00000014849(N…	0.682232	1
GO:0030003	cellular cation homeostasis	biological_process	6	358	290	18322	ENSOARG00000005331(HEPH),ENSOARG00000006049(CCDC109B),ENSOARG00000001710(CD19),ENSOARG00000008645(CCL28),ENSOARG00000020213(ATP1A1),ENSOARG00000007300(HRH4),	0.687743	1
GO:0019222	regulation of metabolic process	biological_process	91	358	4401	18322	ENSOARG00000000405(PPP1R16B),ENSOARG00000004175(FZD4),ENSOARG00000003263(FAM129A),ENSOARG00000013301(RBBP7),ENSOARG00000018324(WNT16),ENSOARG00000017603(),ENSOARG00000011888(MAEL),ENSOARG00000006935(ZNF354B),ENSOARG00000017126(),ENSOARG00000007124(IKBKAP),ENSOARG00000009659(EPHX2),ENSOARG00000012128(CIB1),ENSOARG00000020812(PAX8),ENSOARG00000019110(CTC1),ENSOARG00000005346(SCFD1),ENSOARG000000202…	0.549729	1
GO:0000977	RNA polymerase II regulatory region sequence-specific DNA binding	molecular_function	8	358	387	18322	ENSOARG00000010854(JUNB),ENSOARG00000005005(NPAS4),ENSOARG00000000646(ESX1),ENSOARG00000008929(RFX6),ENSOARG00000020812(PAX8),ENSOARG00000013898(NR1H2),ENSOARG00000003822(IRF4),ENSOARG00000018472(NOBOX),	0.699548	1
GO:0001012	RNA polymerase II regulatory region DNA binding	molecular_function	8	358	387	18322	ENSOARG00000018472(NOBOX),ENSOARG00000003822(IRF4),ENSOARG00000013898(NR1H2),ENSOARG00000020812(PAX8),ENSOARG00000008929(RFX6),ENSOARG00000000646(ESX1),ENSOARG00000005005(NPAS4),ENSOARG00000010854(JUNB),	0.699548	1
GO:0042327	positive regulation of phosphorylation	biological_process	12	358	581	18322	ENSOARG00000016664(FGG),ENSOARG00000008024(EPHA8),ENSOARG00000000291(FGB),ENSOARG00000008117(TDGF1),ENSOARG00000001680(SFRP2),ENSOARG00000011387(ENG),ENSOARG00000018324(WNT16),ENSOARG00000020866(IL1B),ENSOARG00000003263(FAM129A),ENSOARG00000006301(CD4),ENSOARG00000012128(CIB1),ENSOARG00000004175(FZD4),	0.706558	1
GO:0035556	intracellular signal transduction	biological_process	36	358	1743	18322	ENSOARG00000008024(EPHA8),ENSOARG00000016664(FGG),ENSOARG00000000291(FGB),ENSOARG00000014234(),ENSOARG00000019098(RND1),ENSOARG00000011966(ASB9),ENSOARG00000007300(HRH4),ENSOARG00000020866(IL1B),ENSOARG00000010782(),ENSOARG00000020954(MAPK6),ENSOARG00000012128(CIB1),ENSOARG00000004456(ERAL1),ENSOARG00000009748(DLC1),ENSOARG00000020698(ARHGDIB),ENSOARG00000004103(PTPN13),ENSOARG00000008117(TDGF1),…	0.663227	1
GO:0009611	response to wounding	biological_process	9	358	436	18322	ENSOARG00000002129(COL5A1),ENSOARG00000020866(IL1B),ENSOARG00000010782(),ENSOARG00000016664(FGG),ENSOARG00000000291(FGB),ENSOARG00000002251(IDO1),ENSOARG00000012525(DROSHA),ENSOARG00000017987(TBC1D23),ENSOARG00000000492(NLRP12),	0.705262	1
GO:0030154	cell differentiation	biological_process	49	358	2378	18322	ENSOARG00000001756(TMEM176A),ENSOARG00000005327(DPY19L2),ENSOARG00000010317(MKKS),ENSOARG00000010782(),ENSOARG00000001616(LY6D),ENSOARG00000006455(CPNE9),ENSOARG00000011387(ENG),ENSOARG00000006441(SERPINB12),ENSOARG00000019098(RND1),ENSOARG00000019089(DHX9),ENSOARG00000003172(),ENSOARG00000008024(EPHA8),ENSOARG00000007227(NLE1),ENSOARG00000013096(IL18R1),ENSOARG00000008929(RFX6),ENSOARG0000001725…	0.646705	1
GO:0042995	cell projection	cellular_component	19	358	923	18322	ENSOARG00000020213(ATP1A1),ENSOARG00000006025(SLC26A4),ENSOARG00000005491(HK1),ENSOARG00000008240(NME8),ENSOARG00000013466(TSGA10),ENSOARG00000012759(NEDD1),ENSOARG00000020170(FAM161A),ENSOARG00000003172(),ENSOARG00000017596(),ENSOARG00000004103(PTPN13),ENSOARG00000008024(EPHA8),ENSOARG00000013065(IKBIP),ENSOARG00000012128(CIB1),ENSOARG00000009748(DLC1),ENSOARG00000017880(CA4),ENSOARG00000011319(…	0.709436	1
GO:0005925	focal adhesion	cellular_component	6	358	292	18322	ENSOARG00000011387(ENG),ENSOARG00000016366(HSP90B1),ENSOARG00000009748(DLC1),ENSOARG00000009370(NECTIN2),ENSOARG00000013065(IKBIP),ENSOARG00000017839(LIMA1),	0.700085	1
GO:0007049	cell cycle	biological_process	19	358	925	18322	ENSOARG00000014305(BUB1),ENSOARG00000007558(GAS2),ENSOARG00000003172(),ENSOARG00000004318(CDK1),ENSOARG00000020348(NUSAP1),ENSOARG00000011888(MAEL),ENSOARG00000008548(),ENSOARG00000010854(JUNB),ENSOARG00000020082(SYCP1),ENSOARG00000019110(CTC1),ENSOARG00000008701(RNASEH2B),ENSOARG00000020866(IL1B),ENSOARG00000014170(NABP1),ENSOARG00000012128(CIB1),ENSOARG00000000646(ESX1),ENSOARG00000008206(CENPN…	0.71633	1
GO:0046983	protein dimerization activity	molecular_function	17	358	828	18322	ENSOARG00000003042(PON3),ENSOARG00000009370(NECTIN2),ENSOARG00000018853(TAF9B),ENSOARG00000009659(EPHX2),ENSOARG00000004175(FZD4),ENSOARG00000020954(MAPK6),ENSOARG00000013796(TYRP1),ENSOARG00000006301(CD4),ENSOARG00000013469(PRMT2),ENSOARG00000000468(),ENSOARG00000005005(NPAS4),ENSOARG00000020137(COMMD1),ENSOARG00000012525(DROSHA),ENSOARG00000011387(ENG),ENSOARG00000011026(PDSS2),ENSOARG000000027…	0.719981	1
GO:0097159	organic cyclic compound binding	molecular_function	104	358	5067	18322	ENSOARG00000001131(),ENSOARG00000000094(DCLK3),ENSOARG00000003326(),ENSOARG00000013898(NR1H2),ENSOARG00000007573(),ENSOARG00000004372(PIK3C2A),ENSOARG00000016366(HSP90B1),ENSOARG00000003659(),ENSOARG00000000709(),ENSOARG00000014305(BUB1),ENSOARG00000014143(MCM3),ENSOARG00000003308(ZNF667),ENSOARG00000003822(IRF4),ENSOARG00000013716(NAF1),ENSOARG00000004456(ERAL1),ENSOARG00000013310(ZNF157),ENSOAR…	0.577562	1
GO:0005623	cell	cellular_component	235	358	11451	18322	ENSOARG00000007227(NLE1),ENSOARG00000020732(SPATA16),ENSOARG00000014904(PAPD7),ENSOARG00000015660(),ENSOARG00000017342(),ENSOARG00000000473(ADGRG5),ENSOARG00000013716(NAF1),ENSOARG00000004103(PTPN13),ENSOARG00000013310(ZNF157),ENSOARG00000004456(ERAL1),ENSOARG00000021066(THEM5),ENSOARG00000001994(GPR83),ENSOARG00000007116(),ENSOARG00000000291(FGB),ENSOARG00000019905(EMC7),ENSOARG00000003172(),ENS…	0.434473	1
GO:0030162	regulation of proteolysis	biological_process	9	358	439	18322	ENSOARG00000007227(NLE1),ENSOARG00000009748(DLC1),ENSOARG00000020137(COMMD1),ENSOARG00000014153(DPEP1),ENSOARG00000001680(SFRP2),ENSOARG00000000492(NLRP12),ENSOARG00000000729(ITIH4),ENSOARG00000020866(IL1B),ENSOARG00000013898(NR1H2),	0.7204	1
GO:0042175	nuclear outer membrane-endoplasmic reticulum membrane network	cellular_component	6	358	293	18322	ENSOARG00000007573(),ENSOARG00000012853(PIGK),ENSOARG00000016366(HSP90B1),ENSOARG00000006301(CD4),ENSOARG00000019905(EMC7),ENSOARG00000003172(),	0.706265	1
GO:0060341	regulation of cellular localization	biological_process	17	358	831	18322	ENSOARG00000003068(),ENSOARG00000020137(COMMD1),ENSOARG00000001680(SFRP2),ENSOARG00000013509(CD274),ENSOARG00000016664(FGG),ENSOARG00000004318(CDK1),ENSOARG00000000291(FGB),ENSOARG00000001710(CD19),ENSOARG00000019340(DNM1L),ENSOARG00000012128(CIB1),ENSOARG00000000492(NLRP12),ENSOARG00000000094(DCLK3),ENSOARG00000008929(RFX6),ENSOARG00000020866(IL1B),ENSOARG00000020812(PAX8),ENSOARG00000013898(NR1…	0.730963	1
GO:0045664	regulation of neuron differentiation	biological_process	7	358	343	18322	ENSOARG00000020954(MAPK6),ENSOARG00000010782(),ENSOARG00000013619(DKK1),ENSOARG00000006455(CPNE9),ENSOARG00000001680(SFRP2),ENSOARG00000016559(ROBO2),ENSOARG00000012128(CIB1),	0.72053	1
GO:0007067	mitotic nuclear division	biological_process	4	358	196	18322	ENSOARG00000008206(CENPN),ENSOARG00000019052(AURKB),ENSOARG00000020866(IL1B),ENSOARG00000020348(NUSAP1),	0.684034	1
GO:0051246	regulation of protein metabolic process	biological_process	35	358	1716	18322	ENSOARG00000020137(COMMD1),ENSOARG00000001680(SFRP2),ENSOARG00000016366(HSP90B1),ENSOARG00000003230(C3orf33),ENSOARG00000018324(WNT16),ENSOARG00000010712(KLHL25),ENSOARG00000011109(EEF2),ENSOARG00000008117(TDGF1),ENSOARG00000003822(IRF4),ENSOARG00000002799(IRAK3),ENSOARG00000012316(PTTG1IP),ENSOARG00000007227(NLE1),ENSOARG00000000405(PPP1R16B),ENSOARG00000004175(FZD4),ENSOARG00000000492(NLRP12),E…	0.718997	1
GO:1903827	regulation of cellular protein localization	biological_process	8	358	393	18322	ENSOARG00000000094(DCLK3),ENSOARG00000004318(CDK1),ENSOARG00000020866(IL1B),ENSOARG00000013096(IL18R1),ENSOARG00000012128(CIB1),ENSOARG00000020137(COMMD1),ENSOARG00000001680(SFRP2),ENSOARG00000000492(NLRP12),	0.731695	1
GO:0002521	leukocyte differentiation	biological_process	7	358	344	18322	ENSOARG00000006301(CD4),ENSOARG00000003822(IRF4),ENSOARG00000013096(IL18R1),ENSOARG00000001616(LY6D),ENSOARG00000001756(TMEM176A),ENSOARG00000010854(JUNB),ENSOARG00000012525(DROSHA),	0.726267	1
GO:0048646	anatomical structure formation involved in morphogenesis	biological_process	18	358	885	18322	ENSOARG00000020170(FAM161A),ENSOARG00000002129(COL5A1),ENSOARG00000008117(TDGF1),ENSOARG00000010854(JUNB),ENSOARG00000001680(SFRP2),ENSOARG00000008240(NME8),ENSOARG00000011387(ENG),ENSOARG00000010782(),ENSOARG00000010317(MKKS),ENSOARG00000020866(IL1B),ENSOARG00000020812(PAX8),ENSOARG00000007227(NLE1),ENSOARG00000009370(NECTIN2),ENSOARG00000012128(CIB1),ENSOARG00000019463(CD53),ENSOARG00000005037(…	0.748486	1
GO:0042325	regulation of phosphorylation	biological_process	19	358	935	18322	ENSOARG00000012128(CIB1),ENSOARG00000013619(DKK1),ENSOARG00000000492(NLRP12),ENSOARG00000004175(FZD4),ENSOARG00000020866(IL1B),ENSOARG00000010782(),ENSOARG00000011128(),ENSOARG00000006301(CD4),ENSOARG00000003263(FAM129A),ENSOARG00000001680(SFRP2),ENSOARG00000011387(ENG),ENSOARG00000003230(C3orf33),ENSOARG00000007300(HRH4),ENSOARG00000018324(WNT16),ENSOARG00000016664(FGG),ENSOARG00000008024(EPHA8)…	0.750987	1
GO:0043412	macromolecule modification	biological_process	54	358	2662	18322	ENSOARG00000002195(RNMT),ENSOARG00000004318(CDK1),ENSOARG00000004103(PTPN13),ENSOARG00000014305(BUB1),ENSOARG00000010712(KLHL25),ENSOARG00000003822(IRF4),ENSOARG00000013716(NAF1),ENSOARG00000002799(IRAK3),ENSOARG00000001680(SFRP2),ENSOARG00000016366(HSP90B1),ENSOARG00000011128(),ENSOARG00000000094(DCLK3),ENSOARG00000002917(),ENSOARG00000012316(PTTG1IP),ENSOARG00000001626(PPM1K),ENSOARG00000012620…	0.719114	1
GO:0005488	binding	molecular_function	275	358	13579	18322	ENSOARG00000001288(),ENSOARG00000000729(ITIH4),ENSOARG00000005037(THBS2),ENSOARG00000015335(CBLN4),ENSOARG00000019538(),ENSOARG00000002808(),ENSOARG00000000646(ESX1),ENSOARG00000020348(NUSAP1),ENSOARG00000020762(THNSL2),ENSOARG00000002799(IRAK3),ENSOARG00000018437(GIN1),ENSOARG00000002195(RNMT),ENSOARG00000013673(),ENSOARG00000010854(JUNB),ENSOARG00000013003(RARS2),ENSOARG00000008038(BRD2),ENSOAR…	0.532651	1
GO:0005783	endoplasmic reticulum	cellular_component	15	358	741	18322	ENSOARG00000014994(TMED3),ENSOARG00000012128(CIB1),ENSOARG00000017880(CA4),ENSOARG00000006301(CD4),ENSOARG00000018091(LPCAT2),ENSOARG00000003587(CERS4),ENSOARG00000007573(),ENSOARG00000012853(PIGK),ENSOARG00000016366(HSP90B1),ENSOARG00000007114(ELOVL7),ENSOARG00000019905(EMC7),ENSOARG00000014711(COL26A1),ENSOARG00000003172(),ENSOARG00000016340(NBAS),ENSOARG00000013065(IKBIP),	0.762283	1
GO:0000987	core promoter proximal region sequence-specific DNA binding	molecular_function	5	358	247	18322	ENSOARG00000010854(JUNB),ENSOARG00000005005(NPAS4),ENSOARG00000013898(NR1H2),ENSOARG00000003822(IRF4),ENSOARG00000018472(NOBOX),	0.714502	1
GO:0051276	chromosome organization	biological_process	14	358	692	18322	ENSOARG00000015926(TEX11),ENSOARG00000008206(CENPN),ENSOARG00000019052(AURKB),ENSOARG00000019110(CTC1),ENSOARG00000013768(COPRS),ENSOARG00000020082(SYCP1),ENSOARG00000011888(MAEL),ENSOARG00000008038(BRD2),ENSOARG00000013469(PRMT2),ENSOARG00000001710(CD19),ENSOARG00000003822(IRF4),ENSOARG00000020348(NUSAP1),ENSOARG00000014305(BUB1),ENSOARG00000014143(MCM3),	0.762951	1
GO:0032268	regulation of cellular protein metabolic process	biological_process	32	358	1583	18322	ENSOARG00000000405(PPP1R16B),ENSOARG00000013619(DKK1),ENSOARG00000000492(NLRP12),ENSOARG00000004175(FZD4),ENSOARG00000012316(PTTG1IP),ENSOARG00000007227(NLE1),ENSOARG00000003263(FAM129A),ENSOARG00000013898(NR1H2),ENSOARG00000006301(CD4),ENSOARG00000000729(ITIH4),ENSOARG00000011128(),ENSOARG00000003230(C3orf33),ENSOARG00000018324(WNT16),ENSOARG00000020137(COMMD1),ENSOARG00000001680(SFRP2),ENSOARG0…	0.760925	1
GO:0042592	homeostatic process	biological_process	21	358	1039	18322	ENSOARG00000005331(HEPH),ENSOARG00000003501(PDK4),ENSOARG00000001710(CD19),ENSOARG00000020213(ATP1A1),ENSOARG00000006025(SLC26A4),ENSOARG00000007300(HRH4),ENSOARG00000010317(MKKS),ENSOARG00000020866(IL1B),ENSOARG00000019110(CTC1),ENSOARG00000006049(CCDC109B),ENSOARG00000004143(ALDOA),ENSOARG00000008645(CCL28),ENSOARG00000009659(EPHX2),ENSOARG00000019052(AURKB),ENSOARG00000020137(COMMD1),ENSOARG00…	0.768413	1
GO:0016477	cell migration	biological_process	17	358	843	18322	ENSOARG00000008645(CCL28),ENSOARG00000020866(IL1B),ENSOARG00000008624(MADCAM1),ENSOARG00000012734(WNT5B),ENSOARG00000007124(IKBKAP),ENSOARG00000000492(NLRP12),ENSOARG00000012128(CIB1),ENSOARG00000014153(DPEP1),ENSOARG00000018401(FMNL3),ENSOARG00000009748(DLC1),ENSOARG00000008117(TDGF1),ENSOARG00000002129(COL5A1),ENSOARG00000020698(ARHGDIB),ENSOARG00000000327(LAMA1),ENSOARG00000008024(EPHA8),ENSOA…	0.775159	1
GO:0001159	core promoter proximal region DNA binding	molecular_function	5	358	248	18322	ENSOARG00000010854(JUNB),ENSOARG00000005005(NPAS4),ENSOARG00000013898(NR1H2),ENSOARG00000018472(NOBOX),ENSOARG00000003822(IRF4),	0.721279	1
GO:0010467	gene expression	biological_process	73	358	3621	18322	ENSOARG00000012587(LHX8),ENSOARG00000003263(FAM129A),ENSOARG00000003630(ZNF548),ENSOARG00000013301(RBBP7),ENSOARG00000016047(TGFBR3),ENSOARG00000004175(FZD4),ENSOARG00000000492(NLRP12),ENSOARG00000013619(DKK1),ENSOARG00000011109(EEF2),ENSOARG00000003901(ZNF19),ENSOARG00000006935(ZNF354B),ENSOARG00000018324(WNT16),ENSOARG00000003230(C3orf33),ENSOARG00000003488(),ENSOARG00000017603(),ENSOARG0000000…	0.734283	1
GO:0008285	negative regulation of cell proliferation	biological_process	8	358	397	18322	ENSOARG00000002251(IDO1),ENSOARG00000020866(IL1B),ENSOARG00000001849(CDH5),ENSOARG00000012128(CIB1),ENSOARG00000001680(SFRP2),ENSOARG00000013509(CD274),ENSOARG00000008548(),ENSOARG00000009748(DLC1),	0.753211	1
GO:0005737	cytoplasm	cellular_component	132	358	6553	18322	ENSOARG00000010627(NBEA),ENSOARG00000009703(),ENSOARG00000019905(EMC7),ENSOARG00000003172(),ENSOARG00000000022(ATP6),ENSOARG00000011026(PDSS2),ENSOARG00000000291(FGB),ENSOARG00000003501(PDK4),ENSOARG00000018401(FMNL3),ENSOARG00000005694(COPG2),ENSOARG00000004456(ERAL1),ENSOARG00000001546(NAA10),ENSOARG00000006049(CCDC109B),ENSOARG00000014786(EIF3E),ENSOARG00000021066(THEM5),ENSOARG00000003187(),E…	0.688181	1
GO:0030055	cell-substrate junction	cellular_component	6	358	298	18322	ENSOARG00000016366(HSP90B1),ENSOARG00000009370(NECTIN2),ENSOARG00000009748(DLC1),ENSOARG00000011387(ENG),ENSOARG00000013065(IKBIP),ENSOARG00000017839(LIMA1),	0.737235	1
GO:1902533	positive regulation of intracellular signal transduction	biological_process	12	358	597	18322	ENSOARG00000018324(WNT16),ENSOARG00000000291(FGB),ENSOARG00000008117(TDGF1),ENSOARG00000019340(DNM1L),ENSOARG00000016664(FGG),ENSOARG00000008024(EPHA8),ENSOARG00000000492(NLRP12),ENSOARG00000004175(FZD4),ENSOARG00000012128(CIB1),ENSOARG00000013096(IL18R1),ENSOARG00000006301(CD4),ENSOARG00000020866(IL1B),	0.776696	1
GO:0005506	iron ion binding	molecular_function	4	358	199	18322	ENSOARG00000015114(CYP24A1),ENSOARG00000000709(),ENSOARG00000005331(HEPH),ENSOARG00000002022(),	0.706675	1
GO:0008270	zinc ion binding	molecular_function	21	358	1045	18322	ENSOARG00000012907(),ENSOARG00000005466(TRIM63),ENSOARG00000019071(MORC1),ENSOARG00000017926(ERAP2),ENSOARG00000017880(CA4),ENSOARG00000012236(RNF150),ENSOARG00000012264(LTA4H),ENSOARG00000012587(LHX8),ENSOARG00000013898(NR1H2),ENSOARG00000006301(CD4),ENSOARG00000008502(TRIML1),ENSOARG00000018662(),ENSOARG00000005078(PHF10),ENSOARG00000003737(),ENSOARG00000020335(),ENSOARG00000020873(RNF19B),ENSO…	0.788365	1
GO:0005261	cation channel activity	molecular_function	5	358	249	18322	ENSOARG00000000681(SCN3B),ENSOARG00000003502(CHRNB3),ENSOARG00000014283(),ENSOARG00000000518(),ENSOARG00000001807(),	0.72806	1
GO:0006873	cellular ion homeostasis	biological_process	6	358	299	18322	ENSOARG00000005331(HEPH),ENSOARG00000006049(CCDC109B),ENSOARG00000001710(CD19),ENSOARG00000008645(CCL28),ENSOARG00000020213(ATP1A1),ENSOARG00000007300(HRH4),	0.74344	1
GO:0072594	establishment of protein localization to organelle	biological_process	7	358	349	18322	ENSOARG00000001680(SFRP2),ENSOARG00000012316(PTTG1IP),ENSOARG00000005491(HK1),ENSOARG00000000492(NLRP12),ENSOARG00000020866(IL1B),ENSOARG00000007160(SRP54),ENSOARG00000013096(IL18R1),	0.755008	1
GO:0016192	vesicle-mediated transport	biological_process	16	358	800	18322	ENSOARG00000014082(ENPP3),ENSOARG00000020114(),ENSOARG00000013898(NR1H2),ENSOARG00000020866(IL1B),ENSOARG00000001928(),ENSOARG00000013619(DKK1),ENSOARG00000005694(COPG2),ENSOARG00000013078(DENND5A),ENSOARG00000000291(FGB),ENSOARG00000016340(NBAS),ENSOARG00000002268(),ENSOARG00000003172(),ENSOARG00000016664(FGG),ENSOARG00000004372(PIK3C2A),ENSOARG00000020137(COMMD1),ENSOARG00000005346(SCFD1),	0.799572	1
GO:0005515	protein binding	molecular_function	214	358	10716	18322	ENSOARG00000007227(NLE1),ENSOARG00000008001(C1QA),ENSOARG00000001933(CCDC42),ENSOARG00000013716(NAF1),ENSOARG00000015515(ARL14EP),ENSOARG00000004103(PTPN13),ENSOARG00000008808(MPZL2),ENSOARG00000004456(ERAL1),ENSOARG00000021066(THEM5),ENSOARG00000007660(KIAA0408),ENSOARG00000017987(TBC1D23),ENSOARG00000001080(),ENSOARG00000000291(FGB),ENSOARG00000008668(FBP2),ENSOARG00000003172(),ENSOARG000000203…	0.719442	1
GO:0045860	positive regulation of protein kinase activity	biological_process	5	358	251	18322	ENSOARG00000020866(IL1B),ENSOARG00000012128(CIB1),ENSOARG00000008117(TDGF1),ENSOARG00000004175(FZD4),ENSOARG00000006301(CD4),	0.741629	1
GO:0048638	regulation of developmental growth	biological_process	4	358	201	18322	ENSOARG00000010317(MKKS),ENSOARG00000001680(SFRP2),ENSOARG00000011888(MAEL),ENSOARG00000006455(CPNE9),	0.721787	1
GO:0048863	stem cell differentiation	biological_process	4	358	201	18322	ENSOARG00000016047(TGFBR3),ENSOARG00000001680(SFRP2),ENSOARG00000018324(WNT16),ENSOARG00000020812(PAX8),	0.721787	1
GO:0043229	intracellular organelle	cellular_component	162	358	8145	18322	ENSOARG00000000291(FGB),ENSOARG00000003501(PDK4),ENSOARG00000011026(PDSS2),ENSOARG00000000022(ATP6),ENSOARG00000003172(),ENSOARG00000009703(),ENSOARG00000019905(EMC7),ENSOARG00000010627(NBEA),ENSOARG00000007116(),ENSOARG00000003187(),ENSOARG00000021066(THEM5),ENSOARG00000014786(EIF3E),ENSOARG00000006049(CCDC109B),ENSOARG00000001546(NAA10),ENSOARG00000004456(ERAL1),ENSOARG00000005694(COPG2),ENSOAR…	0.783905	1
GO:0000982	transcription factor activity, RNA polymerase II core promoter proximal region sequence-specific binding	molecular_function	5	358	252	18322	ENSOARG00000010854(JUNB),ENSOARG00000005005(NPAS4),ENSOARG00000013898(NR1H2),ENSOARG00000018472(NOBOX),ENSOARG00000003822(IRF4),	0.748417	1
GO:0016740	transferase activity	molecular_function	38	358	1916	18322	ENSOARG00000007114(ELOVL7),ENSOARG00000005491(HK1),ENSOARG00000008240(NME8),ENSOARG00000004372(PIK3C2A),ENSOARG00000003587(CERS4),ENSOARG00000013469(PRMT2),ENSOARG00000002799(IRAK3),ENSOARG00000003822(IRF4),ENSOARG00000013369(REV1),ENSOARG00000014305(BUB1),ENSOARG00000002195(RNMT),ENSOARG00000004318(CDK1),ENSOARG00000012620(THG1L),ENSOARG00000009490(),ENSOARG00000002917(),ENSOARG00000014018(),ENS…	0.844623	1
GO:0006468	protein phosphorylation	biological_process	26	358	1311	18322	ENSOARG00000004318(CDK1),ENSOARG00000014305(BUB1),ENSOARG00000008117(TDGF1),ENSOARG00000002799(IRAK3),ENSOARG00000001680(SFRP2),ENSOARG00000003230(C3orf33),ENSOARG00000018324(WNT16),ENSOARG00000000094(DCLK3),ENSOARG00000011128(),ENSOARG00000016047(TGFBR3),ENSOARG00000006301(CD4),ENSOARG00000003263(FAM129A),ENSOARG00000013619(DKK1),ENSOARG00000004175(FZD4),ENSOARG00000000492(NLRP12),ENSOARG0000001…	0.839948	1
GO:0030029	actin filament-based process	biological_process	9	358	454	18322	ENSOARG00000009748(DLC1),ENSOARG00000018401(FMNL3),ENSOARG00000019098(RND1),ENSOARG00000016366(HSP90B1),ENSOARG00000020698(ARHGDIB),ENSOARG00000010317(MKKS),ENSOARG00000003172(),ENSOARG00000000681(SCN3B),ENSOARG00000017839(LIMA1),	0.79658	1
GO:0006091	generation of precursor metabolites and energy	biological_process	4	358	202	18322	ENSOARG00000005238(ENO2),ENSOARG00000004143(ALDOA),ENSOARG00000005491(HK1),ENSOARG00000000019(COX2),	0.729346	1
GO:0006811	ion transport	biological_process	22	358	1113	18322	ENSOARG00000020137(COMMD1),ENSOARG00000014283(),ENSOARG00000000518(),ENSOARG00000000021(ATP8),ENSOARG00000003274(NIPAL2),ENSOARG00000017880(CA4),ENSOARG00000011319(ATP6V1B1),ENSOARG00000003502(CHRNB3),ENSOARG00000000681(SCN3B),ENSOARG00000020213(ATP1A1),ENSOARG00000016118(),ENSOARG00000017610(GABRR3),ENSOARG00000006025(SLC26A4),ENSOARG00000005331(HEPH),ENSOARG00000000022(ATP6),ENSOARG00000001710(…	0.848127	1
GO:0006928	movement of cell or subcellular component	biological_process	23	358	1166	18322	ENSOARG00000008624(MADCAM1),ENSOARG00000012734(WNT5B),ENSOARG00000016047(TGFBR3),ENSOARG00000000681(SCN3B),ENSOARG00000000492(NLRP12),ENSOARG00000008117(TDGF1),ENSOARG00000020698(ARHGDIB),ENSOARG00000008240(NME8),ENSOARG00000001680(SFRP2),ENSOARG00000008645(CCL28),ENSOARG00000010782(),ENSOARG00000010317(MKKS),ENSOARG00000020866(IL1B),ENSOARG00000007124(IKBKAP),ENSOARG00000018401(FMNL3),ENSOARG000…	0.857267	1
GO:0005740	mitochondrial envelope	cellular_component	7	358	355	18322	ENSOARG00000000022(ATP6),ENSOARG00000006049(CCDC109B),ENSOARG00000003501(PDK4),ENSOARG00000000019(COX2),ENSOARG00000019340(DNM1L),ENSOARG00000000021(ATP8),ENSOARG00000005080(PRODH2),	0.78958	1
GO:0008289	lipid binding	molecular_function	8	358	407	18322	ENSOARG00000009748(DLC1),ENSOARG00000004372(PIK3C2A),ENSOARG00000020137(COMMD1),ENSOARG00000020213(ATP1A1),ENSOARG00000012525(DROSHA),ENSOARG00000002744(),ENSOARG00000016341(FABP2),ENSOARG00000019050(NCF4),	0.80717	1
GO:0019725	cellular homeostasis	biological_process	9	358	458	18322	ENSOARG00000020213(ATP1A1),ENSOARG00000008240(NME8),ENSOARG00000007300(HRH4),ENSOARG00000008929(RFX6),ENSOARG00000006049(CCDC109B),ENSOARG00000005331(HEPH),ENSOARG00000008645(CCL28),ENSOARG00000004143(ALDOA),ENSOARG00000001710(CD19),	0.816971	1
GO:0060322	head development	biological_process	9	358	458	18322	ENSOARG00000012587(LHX8),ENSOARG00000010782(),ENSOARG00000011128(),ENSOARG00000010317(MKKS),ENSOARG00000013619(DKK1),ENSOARG00000004175(FZD4),ENSOARG00000008548(),ENSOARG00000001680(SFRP2),ENSOARG00000016559(ROBO2),	0.816971	1
GO:0032259	methylation	biological_process	5	358	255	18322	ENSOARG00000013469(PRMT2),ENSOARG00000002195(RNMT),ENSOARG00000013768(COPRS),ENSOARG00000011888(MAEL),ENSOARG00000003822(IRF4),	0.768789	1
GO:0001775	cell activation	biological_process	11	358	561	18322	ENSOARG00000009370(NECTIN2),ENSOARG00000020866(IL1B),ENSOARG00000001616(LY6D),ENSOARG00000013096(IL18R1),ENSOARG00000006301(CD4),ENSOARG00000013509(CD274),ENSOARG00000012525(DROSHA),ENSOARG00000016664(FGG),ENSOARG00000002251(IDO1),ENSOARG00000003822(IRF4),ENSOARG00000000291(FGB),	0.836994	1
GO:0050793	regulation of developmental process	biological_process	31	358	1584	18322	ENSOARG00000004143(ALDOA),ENSOARG00000020812(PAX8),ENSOARG00000020866(IL1B),ENSOARG00000010317(MKKS),ENSOARG00000010782(),ENSOARG00000020954(MAPK6),ENSOARG00000016559(ROBO2),ENSOARG00000012128(CIB1),ENSOARG00000018401(FMNL3),ENSOARG00000009748(DLC1),ENSOARG00000001756(TMEM176A),ENSOARG00000002251(IDO1),ENSOARG00000002129(COL5A1),ENSOARG00000000327(LAMA1),ENSOARG00000006455(CPNE9),ENSOARG000000113…	0.900588	1
GO:0036211	protein modification process	biological_process	50	358	2555	18322	ENSOARG00000019690(TTLL4),ENSOARG00000010782(),ENSOARG00000001546(NAA10),ENSOARG00000013178(CCDC126),ENSOARG00000000291(FGB),ENSOARG00000002820(HCK),ENSOARG00000016664(FGG),ENSOARG00000008024(EPHA8),ENSOARG00000011387(ENG),ENSOARG00000011966(ASB9),ENSOARG00000002917(),ENSOARG00000011128(),ENSOARG00000000094(DCLK3),ENSOARG00000001626(PPM1K),ENSOARG00000012316(PTTG1IP),ENSOARG00000003822(IRF4),ENSO…	0.918557	1
GO:0006464	cellular protein modification process	biological_process	50	358	2555	18322	ENSOARG00000000492(NLRP12),ENSOARG00000004175(FZD4),ENSOARG00000013619(DKK1),ENSOARG00000000405(PPP1R16B),ENSOARG00000009335(GALNT8),ENSOARG00000011997(UBA7),ENSOARG00000016047(TGFBR3),ENSOARG00000006301(CD4),ENSOARG00000003263(FAM129A),ENSOARG00000013469(PRMT2),ENSOARG00000012853(PIGK),ENSOARG00000008724(DUPD1),ENSOARG00000020137(COMMD1),ENSOARG00000003230(C3orf33),ENSOARG00000018324(WNT16),ENSO…	0.918557	1
GO:0001674	female germ cell nucleus	cellular_component	1	358	2	18322	ENSOARG00000012587(LHX8),	1	1
GO:0003678	DNA helicase activity	molecular_function	1	358	62	18322	ENSOARG00000014143(MCM3),	1	1
GO:0001735	prenylcysteine oxidase activity	molecular_function	1	358	2	18322	ENSOARG00000019705(PCYOX1),	1	1
GO:0042269	regulation of natural killer cell mediated cytotoxicity	biological_process	1	358	22	18322	ENSOARG00000009370(NECTIN2),	1	1
GO:0000276	mitochondrial proton-transporting ATP synthase complex, coupling factor F(o)	cellular_component	1	358	8	18322	ENSOARG00000000021(ATP8),	1	1
GO:0042391	regulation of membrane potential	biological_process	3	358	202	18322	ENSOARG00000005005(NPAS4),ENSOARG00000000681(SCN3B),ENSOARG00000020213(ATP1A1),	1	1
GO:0098794	postsynapse	cellular_component	2	358	152	18322	ENSOARG00000003502(CHRNB3),ENSOARG00000020213(ATP1A1),	1	1
GO:0002718	regulation of cytokine production involved in immune response	biological_process	1	358	43	18322	ENSOARG00000002799(IRAK3),	1	1
GO:0060091	kinocilium	cellular_component	1	358	4	18322	ENSOARG00000010317(MKKS),	1	1
GO:0030101	natural killer cell activation	biological_process	1	358	39	18322	ENSOARG00000013096(IL18R1),	1	1
GO:0031577	spindle checkpoint	biological_process	2	358	28	18322	ENSOARG00000014305(BUB1),ENSOARG00000019052(AURKB),	1	1
GO:0016282	eukaryotic 43S preinitiation complex	cellular_component	1	358	8	18322	ENSOARG00000014786(EIF3E),	1	1
GO:2000736	regulation of stem cell differentiation	biological_process	2	358	88	18322	ENSOARG00000020812(PAX8),ENSOARG00000001680(SFRP2),	1	1
GO:0032680	regulation of tumor necrosis factor production	biological_process	3	358	81	18322	ENSOARG00000002799(IRAK3),ENSOARG00000017987(TBC1D23),ENSOARG00000012748(GPNMB),	1	1
GO:0008017	microtubule binding	molecular_function	2	358	153	18322	ENSOARG00000020348(NUSAP1),ENSOARG00000008240(NME8),	1	1
GO:0010507	negative regulation of autophagy	biological_process	1	358	39	18322	ENSOARG00000005346(SCFD1),	1	1
GO:0072282	metanephric nephron tubule morphogenesis	biological_process	1	358	7	18322	ENSOARG00000020812(PAX8),	1	1
GO:0002803	positive regulation of antibacterial peptide production	biological_process	2	358	3	18322	ENSOARG00000014251(KLK5),ENSOARG00000014318(KLK7),	1	1
GO:0009070	serine family amino acid biosynthetic process	biological_process	1	358	11	18322	ENSOARG00000011128(),	1	1
GO:0033299	secretion of lysosomal enzymes	biological_process	1	358	7	18322	ENSOARG00000013898(NR1H2),	1	1
GO:0034605	cellular response to heat	biological_process	1	358	26	18322	ENSOARG00000013301(RBBP7),	1	1
GO:0010664	negative regulation of striated muscle cell apoptotic process	biological_process	1	358	9	18322	ENSOARG00000001680(SFRP2),	1	1
GO:0008081	phosphoric diester hydrolase activity	molecular_function	1	358	75	18322	ENSOARG00000014082(ENPP3),	1	1
GO:0004197	cysteine-type endopeptidase activity	molecular_function	2	358	53	18322	ENSOARG00000003068(),ENSOARG00000005842(CASP6),	1	1
GO:2000036	regulation of stem cell population maintenance	biological_process	1	358	16	18322	ENSOARG00000020812(PAX8),	1	1
GO:0055088	lipid homeostasis	biological_process	2	358	72	18322	ENSOARG00000013898(NR1H2),ENSOARG00000009659(EPHX2),	1	1
GO:1903142	positive regulation of establishment of endothelial barrier	biological_process	1	358	3	18322	ENSOARG00000001849(CDH5),	1	1
GO:1904356	regulation of telomere maintenance via telomere lengthening	biological_process	2	358	37	18322	ENSOARG00000019110(CTC1),ENSOARG00000019052(AURKB),	1	1
GO:0033280	response to vitamin D	biological_process	1	358	13	18322	ENSOARG00000015114(CYP24A1),	1	1
GO:0019829	cation-transporting ATPase activity	molecular_function	2	358	44	18322	ENSOARG00000016118(),ENSOARG00000020213(ATP1A1),	1	1
GO:0036342	post-anal tail morphogenesis	biological_process	1	358	17	18322	ENSOARG00000001680(SFRP2),	1	1
GO:0015081	sodium ion transmembrane transporter activity	molecular_function	2	358	108	18322	ENSOARG00000000681(SCN3B),ENSOARG00000020213(ATP1A1),	1	1
GO:0060561	apoptotic process involved in morphogenesis	biological_process	1	358	23	18322	ENSOARG00000020812(PAX8),	1	1
GO:0001838	embryonic epithelial tube formation	biological_process	2	358	110	18322	ENSOARG00000020812(PAX8),ENSOARG00000001680(SFRP2),	1	1
GO:0005802	trans-Golgi network	cellular_component	3	358	99	18322	ENSOARG00000013078(DENND5A),ENSOARG00000010627(NBEA),ENSOARG00000017880(CA4),	1	1
GO:0055070	copper ion homeostasis	biological_process	1	358	11	18322	ENSOARG00000020137(COMMD1),	1	1
GO:2000696	regulation of epithelial cell differentiation involved in kidney development	biological_process	1	358	13	18322	ENSOARG00000020812(PAX8),	1	1
GO:0035303	regulation of dephosphorylation	biological_process	3	358	113	18322	ENSOARG00000016366(HSP90B1),ENSOARG00000000405(PPP1R16B),ENSOARG00000009748(DLC1),	1	1
GO:0045409	negative regulation of interleukin-6 biosynthetic process	biological_process	1	358	5	18322	ENSOARG00000000492(NLRP12),	1	1
GO:0015929	hexosaminidase activity	molecular_function	1	358	16	18322	ENSOARG00000001347(),	1	1
GO:0045211	postsynaptic membrane	cellular_component	1	358	63	18322	ENSOARG00000003502(CHRNB3),	1	1
GO:0010972	negative regulation of G2/M transition of mitotic cell cycle	biological_process	1	358	17	18322	ENSOARG00000004318(CDK1),	1	1
GO:2000826	regulation of heart morphogenesis	biological_process	1	358	22	18322	ENSOARG00000013619(DKK1),	1	1
GO:0045667	regulation of osteoblast differentiation	biological_process	1	358	86	18322	ENSOARG00000001680(SFRP2),	1	1
GO:0009855	determination of bilateral symmetry	biological_process	2	358	88	18322	ENSOARG00000011105(),ENSOARG00000011387(ENG),	1	1
GO:0051155	positive regulation of striated muscle cell differentiation	biological_process	1	358	41	18322	ENSOARG00000019463(CD53),	1	1
GO:0051260	protein homooligomerization	biological_process	2	358	172	18322	ENSOARG00000019340(DNM1L),ENSOARG00000012620(THG1L),	1	1
GO:0046661	male sex differentiation	biological_process	2	358	101	18322	ENSOARG00000015926(TEX11),ENSOARG00000001680(SFRP2),	1	1
GO:0006414	translational elongation	biological_process	1	358	45	18322	ENSOARG00000011109(EEF2),	1	1
GO:0061133	endopeptidase activator activity	molecular_function	1	358	5	18322	ENSOARG00000001680(SFRP2),	1	1
GO:0072284	metanephric S-shaped body morphogenesis	biological_process	1	358	4	18322	ENSOARG00000020812(PAX8),	1	1
GO:0035914	skeletal muscle cell differentiation	biological_process	1	358	58	18322	ENSOARG00000017253(ANKRD33),	1	1
GO:0032886	regulation of microtubule-based process	biological_process	2	358	124	18322	ENSOARG00000012128(CIB1),ENSOARG00000010317(MKKS),	1	1
GO:0017144	drug metabolic process	biological_process	1	358	10	18322	ENSOARG00000014153(DPEP1),	1	1
GO:0043687	post-translational protein modification	biological_process	1	358	14	18322	ENSOARG00000014845(ESCO2),	1	1
GO:0060438	trachea development	biological_process	1	358	16	18322	ENSOARG00000010782(),	1	1
GO:0045787	positive regulation of cell cycle	biological_process	3	358	206	18322	ENSOARG00000020348(NUSAP1),ENSOARG00000019052(AURKB),ENSOARG00000020866(IL1B),	1	1
GO:1903078	positive regulation of protein localization to plasma membrane	biological_process	1	358	29	18322	ENSOARG00000012128(CIB1),	1	1
GO:0045665	negative regulation of neuron differentiation	biological_process	1	358	120	18322	ENSOARG00000012128(CIB1),	1	1
GO:0016322	neuron remodeling	biological_process	2	358	9	18322	ENSOARG00000008024(EPHA8),ENSOARG00000019098(RND1),	1	1
GO:0070877	microprocessor complex	cellular_component	1	358	2	18322	ENSOARG00000012525(DROSHA),	1	1
GO:0035861	site of double-strand break	cellular_component	1	358	25	18322	ENSOARG00000014845(ESCO2),	1	1
GO:0016485	protein processing	biological_process	3	358	165	18322	ENSOARG00000016664(FGG),ENSOARG00000009748(DLC1),ENSOARG00000000291(FGB),	1	1
GO:0010565	regulation of cellular ketone metabolic process	biological_process	3	358	73	18322	ENSOARG00000013898(NR1H2),ENSOARG00000020812(PAX8),ENSOARG00000003501(PDK4),	1	1
GO:0070814	hydrogen sulfide biosynthetic process	biological_process	1	358	3	18322	ENSOARG00000014018(),	1	1
GO:0006754	ATP biosynthetic process	biological_process	3	358	29	18322	ENSOARG00000000022(ATP6),ENSOARG00000000021(ATP8),ENSOARG00000004143(ALDOA),	1	1
GO:0090671	telomerase RNA localization to Cajal body	biological_process	1	358	13	18322	ENSOARG00000013716(NAF1),	1	1
GO:2000352	negative regulation of endothelial cell apoptotic process	biological_process	2	358	21	18322	ENSOARG00000016664(FGG),ENSOARG00000000291(FGB),	1	1
GO:1902636	kinociliary basal body	cellular_component	1	358	2	18322	ENSOARG00000010317(MKKS),	1	1
GO:0048854	brain morphogenesis	biological_process	1	358	29	18322	ENSOARG00000010317(MKKS),	1	1
GO:0043666	regulation of phosphoprotein phosphatase activity	biological_process	1	358	35	18322	ENSOARG00000016366(HSP90B1),	1	1
GO:0042274	ribosomal small subunit biogenesis	biological_process	1	358	11	18322	ENSOARG00000004456(ERAL1),	1	1
GO:0070997	neuron death	biological_process	1	358	168	18322	ENSOARG00000004644(PM20D1),	1	1
GO:0036089	cleavage furrow formation	biological_process	1	358	5	18322	ENSOARG00000019052(AURKB),	1	1
GO:0044818	mitotic G2/M transition checkpoint	biological_process	1	358	15	18322	ENSOARG00000004318(CDK1),	1	1
GO:0031406	carboxylic acid binding	molecular_function	1	358	111	18322	ENSOARG00000020762(THNSL2),	1	1
GO:0004702	receptor signaling protein serine/threonine kinase activity	molecular_function	1	358	39	18322	ENSOARG00000020954(MAPK6),	1	1
GO:0005890	sodium:potassium-exchanging ATPase complex	cellular_component	1	358	8	18322	ENSOARG00000020213(ATP1A1),	1	1
GO:0031623	receptor internalization	biological_process	1	358	56	18322	ENSOARG00000013619(DKK1),	1	1
GO:0046849	bone remodeling	biological_process	2	358	54	18322	ENSOARG00000003501(PDK4),ENSOARG00000018324(WNT16),	1	1
GO:0010887	negative regulation of cholesterol storage	biological_process	1	358	4	18322	ENSOARG00000013898(NR1H2),	1	1
GO:0048365	Rac GTPase binding	molecular_function	1	358	27	18322	ENSOARG00000020698(ARHGDIB),	1	1
GO:0006937	regulation of muscle contraction	biological_process	2	358	80	18322	ENSOARG00000020213(ATP1A1),ENSOARG00000006996(MYL3),	1	1
GO:0007033	vacuole organization	biological_process	1	358	108	18322	ENSOARG00000005346(SCFD1),	1	1
GO:0003743	translation initiation factor activity	molecular_function	1	358	37	18322	ENSOARG00000014786(EIF3E),	1	1
GO:0004252	serine-type endopeptidase activity	molecular_function	3	358	171	18322	ENSOARG00000004658(C1S),ENSOARG00000014251(KLK5),ENSOARG00000014318(KLK7),	1	1
GO:0042990	regulation of transcription factor import into nucleus	biological_process	3	358	65	18322	ENSOARG00000000492(NLRP12),ENSOARG00000013096(IL18R1),ENSOARG00000020866(IL1B),	1	1
GO:0002090	regulation of receptor internalization	biological_process	1	358	25	18322	ENSOARG00000013619(DKK1),	1	1
GO:0048010	vascular endothelial growth factor receptor signaling pathway	biological_process	1	358	30	18322	ENSOARG00000004175(FZD4),	1	1
GO:0010667	negative regulation of cardiac muscle cell apoptotic process	biological_process	1	358	8	18322	ENSOARG00000001680(SFRP2),	1	1
GO:0015935	small ribosomal subunit	cellular_component	2	358	53	18322	ENSOARG00000007120(MRPS22),ENSOARG00000004590(DAP3),	1	1
GO:0045112	integrin biosynthetic process	biological_process	1	358	6	18322	ENSOARG00000002129(COL5A1),	1	1
GO:0006505	GPI anchor metabolic process	biological_process	1	358	27	18322	ENSOARG00000012853(PIGK),	1	1
GO:0072017	distal tubule development	biological_process	1	358	10	18322	ENSOARG00000020812(PAX8),	1	1
GO:0007569	cell aging	biological_process	3	358	66	18322	ENSOARG00000011387(ENG),ENSOARG00000019110(CTC1),ENSOARG00000018324(WNT16),	1	1
GO:0045603	positive regulation of endothelial cell differentiation	biological_process	1	358	12	18322	ENSOARG00000001849(CDH5),	1	1
GO:0045806	negative regulation of endocytosis	biological_process	1	358	29	18322	ENSOARG00000013898(NR1H2),	1	1
GO:0050347	trans-octaprenyltranstransferase activity	molecular_function	1	358	2	18322	ENSOARG00000011026(PDSS2),	1	1
GO:2000573	positive regulation of DNA biosynthetic process	biological_process	1	358	34	18322	ENSOARG00000019052(AURKB),	1	1
GO:0006953	acute-phase response	biological_process	2	358	14	18322	ENSOARG00000000729(ITIH4),ENSOARG00000020866(IL1B),	1	1
GO:0002026	regulation of the force of heart contraction	biological_process	2	358	19	18322	ENSOARG00000006996(MYL3),ENSOARG00000020213(ATP1A1),	1	1
GO:0035194	posttranscriptional gene silencing by RNA	biological_process	1	358	40	18322	ENSOARG00000012525(DROSHA),	1	1
GO:0060502	epithelial cell proliferation involved in lung morphogenesis	biological_process	1	358	10	18322	ENSOARG00000010782(),	1	1
GO:0016052	carbohydrate catabolic process	biological_process	3	358	72	18322	ENSOARG00000004143(ALDOA),ENSOARG00000005238(ENO2),ENSOARG00000005491(HK1),	1	1
GO:0009451	RNA modification	biological_process	3	358	90	18322	ENSOARG00000002195(RNMT),ENSOARG00000013716(NAF1),ENSOARG00000012620(THG1L),	1	1
GO:0051015	actin filament binding	molecular_function	1	358	100	18322	ENSOARG00000017839(LIMA1),	1	1
GO:0003956	NAD(P)+-protein-arginine ADP-ribosyltransferase activity	molecular_function	1	358	8	18322	ENSOARG00000002917(),	1	1
GO:0005003	ephrin receptor activity	molecular_function	1	358	14	18322	ENSOARG00000008024(EPHA8),	1	1
GO:1902253	regulation of intrinsic apoptotic signaling pathway by p53 class mediator	biological_process	1	358	18	18322	ENSOARG00000012316(PTTG1IP),	1	1
GO:0010389	regulation of G2/M transition of mitotic cell cycle	biological_process	3	358	39	18322	ENSOARG00000008701(RNASEH2B),ENSOARG00000004318(CDK1),ENSOARG00000019110(CTC1),	1	1
GO:0032873	negative regulation of stress-activated MAPK cascade	biological_process	1	358	28	18322	ENSOARG00000001680(SFRP2),	1	1
GO:0006535	cysteine biosynthetic process from serine	biological_process	1	358	1	18322	ENSOARG00000011128(),	1	1
GO:0042662	negative regulation of mesodermal cell fate specification	biological_process	2	358	2	18322	ENSOARG00000001680(SFRP2),ENSOARG00000013619(DKK1),	1	1
GO:0002039	p53 binding	molecular_function	1	358	48	18322	ENSOARG00000012316(PTTG1IP),	1	1
GO:0019003	GDP binding	molecular_function	1	358	40	18322	ENSOARG00000007160(SRP54),	1	1
GO:0043583	ear development	biological_process	2	358	167	18322	ENSOARG00000011319(ATP6V1B1),ENSOARG00000020812(PAX8),	1	1
GO:0043154	negative regulation of cysteine-type endopeptidase activity involved in apoptotic process	biological_process	3	358	49	18322	ENSOARG00000001680(SFRP2),ENSOARG00000007227(NLE1),ENSOARG00000014153(DPEP1),	1	1
GO:0051131	chaperone-mediated protein complex assembly	biological_process	1	358	7	18322	ENSOARG00000010317(MKKS),	1	1
GO:0001833	inner cell mass cell proliferation	biological_process	1	358	11	18322	ENSOARG00000002379(GINS4),	1	1
GO:0006334	nucleosome assembly	biological_process	1	358	78	18322	ENSOARG00000008038(BRD2),	1	1
GO:0010594	regulation of endothelial cell migration	biological_process	2	358	87	18322	ENSOARG00000012128(CIB1),ENSOARG00000008117(TDGF1),	1	1
GO:0032508	DNA duplex unwinding	biological_process	1	358	33	18322	ENSOARG00000014143(MCM3),	1	1
GO:0042036	negative regulation of cytokine biosynthetic process	biological_process	1	358	18	18322	ENSOARG00000000492(NLRP12),	1	1
GO:0007093	mitotic cell cycle checkpoint	biological_process	2	358	75	18322	ENSOARG00000014170(NABP1),ENSOARG00000004318(CDK1),	1	1
GO:0007265	Ras protein signal transduction	biological_process	3	358	229	18322	ENSOARG00000002489(PREX2),ENSOARG00000009748(DLC1),ENSOARG00000020698(ARHGDIB),	1	1
GO:0042991	transcription factor import into nucleus	biological_process	3	358	66	18322	ENSOARG00000013096(IL18R1),ENSOARG00000020866(IL1B),ENSOARG00000000492(NLRP12),	1	1
GO:0042311	vasodilation	biological_process	1	358	27	18322	ENSOARG00000010317(MKKS),	1	1
GO:0072540	T-helper 17 cell lineage commitment	biological_process	1	358	6	18322	ENSOARG00000003822(IRF4),	1	1
GO:0042476	odontogenesis	biological_process	1	358	78	18322	ENSOARG00000012587(LHX8),	1	1
GO:0045989	positive regulation of striated muscle contraction	biological_process	1	358	8	18322	ENSOARG00000020213(ATP1A1),	1	1
GO:0051209	release of sequestered calcium ion into cytosol	biological_process	1	358	64	18322	ENSOARG00000001710(CD19),	1	1
GO:0006383	transcription from RNA polymerase III promoter	biological_process	1	358	25	18322	ENSOARG00000020644(POLR3GL),	1	1
GO:0045778	positive regulation of ossification	biological_process	1	358	62	18322	ENSOARG00000001680(SFRP2),	1	1
GO:0042384	cilium assembly	biological_process	3	358	165	18322	ENSOARG00000010317(MKKS),ENSOARG00000020170(FAM161A),ENSOARG00000008240(NME8),	1	1
GO:0051341	regulation of oxidoreductase activity	biological_process	1	358	47	18322	ENSOARG00000020866(IL1B),	1	1
GO:0032943	mononuclear cell proliferation	biological_process	3	358	181	18322	ENSOARG00000002251(IDO1),ENSOARG00000020866(IL1B),ENSOARG00000013509(CD274),	1	1
GO:0097484	dendrite extension	biological_process	1	358	17	18322	ENSOARG00000006455(CPNE9),	1	1
GO:0043388	positive regulation of DNA binding	biological_process	1	358	31	18322	ENSOARG00000003822(IRF4),	1	1
GO:0098792	xenophagy	biological_process	3	358	83	18322	ENSOARG00000012927(DKKL1),ENSOARG00000006971(SERPINB10),ENSOARG00000003501(PDK4),	1	1
GO:0031462	Cul2-RING ubiquitin ligase complex	cellular_component	1	358	8	18322	ENSOARG00000020137(COMMD1),	1	1
GO:0050808	synapse organization	biological_process	1	358	157	18322	ENSOARG00000013619(DKK1),	1	1
GO:0060415	muscle tissue morphogenesis	biological_process	1	358	53	18322	ENSOARG00000006996(MYL3),	1	1
GO:0000932	cytoplasmic mRNA processing body	cellular_component	1	358	43	18322	ENSOARG00000017342(),	1	1
GO:0051983	regulation of chromosome segregation	biological_process	1	358	65	18322	ENSOARG00000014305(BUB1),	1	1
GO:0010827	regulation of glucose transport	biological_process	1	358	46	18322	ENSOARG00000020866(IL1B),	1	1
GO:0050848	regulation of calcium-mediated signaling	biological_process	2	358	47	18322	ENSOARG00000006301(CD4),ENSOARG00000012128(CIB1),	1	1
GO:0008170	N-methyltransferase activity	molecular_function	2	358	62	18322	ENSOARG00000003822(IRF4),ENSOARG00000002195(RNMT),	1	1
GO:0005768	endosome	cellular_component	3	358	389	18322	ENSOARG00000020137(COMMD1),ENSOARG00000013796(TYRP1),ENSOARG00000019050(NCF4),	1	1
GO:0003727	single-stranded RNA binding	molecular_function	1	358	42	18322	ENSOARG00000020060(PABPC4),	1	1
GO:0030247	polysaccharide binding	molecular_function	1	358	16	18322	ENSOARG00000014082(ENPP3),	1	1
GO:0008271	secondary active sulfate transmembrane transporter activity	molecular_function	1	358	11	18322	ENSOARG00000006025(SLC26A4),	1	1
GO:0014902	myotube differentiation	biological_process	1	358	80	18322	ENSOARG00000019463(CD53),	1	1
GO:0060394	negative regulation of pathway-restricted SMAD protein phosphorylation	biological_process	1	358	9	18322	ENSOARG00000013619(DKK1),	1	1
GO:0022898	regulation of transmembrane transporter activity	biological_process	1	358	102	18322	ENSOARG00000000681(SCN3B),	1	1
GO:0051492	regulation of stress fiber assembly	biological_process	2	358	52	18322	ENSOARG00000009748(DLC1),ENSOARG00000010317(MKKS),	1	1
GO:0001772	immunological synapse	cellular_component	1	358	28	18322	ENSOARG00000019463(CD53),	1	1
GO:0006614	SRP-dependent cotranslational protein targeting to membrane	biological_process	1	358	10	18322	ENSOARG00000007160(SRP54),	1	1
GO:0016572	histone phosphorylation	biological_process	1	358	24	18322	ENSOARG00000019052(AURKB),	1	1
GO:0019722	calcium-mediated signaling	biological_process	2	358	91	18322	ENSOARG00000012128(CIB1),ENSOARG00000006301(CD4),	1	1
GO:0008312	7S RNA binding	molecular_function	1	358	6	18322	ENSOARG00000007160(SRP54),	1	1
GO:0001958	endochondral ossification	biological_process	1	358	23	18322	ENSOARG00000011128(),	1	1
GO:0001678	cellular glucose homeostasis	biological_process	1	358	62	18322	ENSOARG00000008929(RFX6),	1	1
GO:0008599	protein phosphatase type 1 regulator activity	molecular_function	1	358	6	18322	ENSOARG00000000405(PPP1R16B),	1	1
GO:0010008	endosome membrane	cellular_component	2	358	115	18322	ENSOARG00000019050(NCF4),ENSOARG00000013796(TYRP1),	1	1
GO:0034763	negative regulation of transmembrane transport	biological_process	1	358	40	18322	ENSOARG00000020137(COMMD1),	1	1
GO:0006261	DNA-dependent DNA replication	biological_process	1	358	84	18322	ENSOARG00000014143(MCM3),	1	1
GO:0002891	positive regulation of immunoglobulin mediated immune response	biological_process	1	358	25	18322	ENSOARG00000009370(NECTIN2),	1	1
GO:0004867	serine-type endopeptidase inhibitor activity	molecular_function	2	358	61	18322	ENSOARG00000000729(ITIH4),ENSOARG00000006441(SERPINB12),	1	1
GO:0034644	cellular response to UV	biological_process	1	358	47	18322	ENSOARG00000019052(AURKB),	1	1
GO:0046330	positive regulation of JNK cascade	biological_process	3	358	87	18322	ENSOARG00000018324(WNT16),ENSOARG00000004175(FZD4),ENSOARG00000020866(IL1B),	1	1
GO:0050731	positive regulation of peptidyl-tyrosine phosphorylation	biological_process	2	358	112	18322	ENSOARG00000006301(CD4),ENSOARG00000008117(TDGF1),	1	1
GO:0007368	determination of left/right symmetry	biological_process	2	358	83	18322	ENSOARG00000011387(ENG),ENSOARG00000011105(),	1	1
GO:0030496	midbody	cellular_component	3	358	88	18322	ENSOARG00000019052(AURKB),ENSOARG00000004318(CDK1),ENSOARG00000016366(HSP90B1),	1	1
GO:0098779	mitophagy in response to mitochondrial depolarization	biological_process	3	358	116	18322	ENSOARG00000006971(SERPINB10),ENSOARG00000016992(KRT15),ENSOARG00000012927(DKKL1),	1	1
GO:0019208	phosphatase regulator activity	molecular_function	1	358	44	18322	ENSOARG00000000405(PPP1R16B),	1	1
GO:0005777	peroxisome	cellular_component	3	358	86	18322	ENSOARG00000009659(EPHX2),ENSOARG00000015972(ACBD5),ENSOARG00000019340(DNM1L),	1	1
GO:0019932	second-messenger-mediated signaling	biological_process	2	358	132	18322	ENSOARG00000006301(CD4),ENSOARG00000012128(CIB1),	1	1
GO:0004908	interleukin-1 receptor activity	molecular_function	1	358	6	18322	ENSOARG00000013096(IL18R1),	1	1
GO:0042130	negative regulation of T cell proliferation	biological_process	2	358	36	18322	ENSOARG00000013509(CD274),ENSOARG00000002251(IDO1),	1	1
GO:1902115	regulation of organelle assembly	biological_process	1	358	106	18322	ENSOARG00000005346(SCFD1),	1	1
GO:0060688	regulation of morphogenesis of a branching structure	biological_process	1	358	47	18322	ENSOARG00000020812(PAX8),	1	1
GO:2000623	negative regulation of nuclear-transcribed mRNA catabolic process, nonsense-mediated decay	biological_process	1	358	4	18322	ENSOARG00000016340(NBAS),	1	1
GO:0032649	regulation of interferon-gamma production	biological_process	3	358	76	18322	ENSOARG00000013096(IL18R1),ENSOARG00000020866(IL1B),ENSOARG00000013509(CD274),	1	1
GO:0072341	modified amino acid binding	molecular_function	1	358	37	18322	ENSOARG00000014153(DPEP1),	1	1
GO:0016290	palmitoyl-CoA hydrolase activity	molecular_function	1	358	6	18322	ENSOARG00000021066(THEM5),	1	1
GO:0016701	oxidoreductase activity, acting on single donors with incorporation of molecular oxygen	molecular_function	1	358	27	18322	ENSOARG00000002251(IDO1),	1	1
GO:0001530	lipopolysaccharide binding	molecular_function	1	358	17	18322	ENSOARG00000012525(DROSHA),	1	1
GO:0042733	embryonic digit morphogenesis	biological_process	1	358	55	18322	ENSOARG00000001680(SFRP2),	1	1
GO:0032212	positive regulation of telomere maintenance via telomerase	biological_process	1	358	26	18322	ENSOARG00000019052(AURKB),	1	1
GO:0010894	negative regulation of steroid biosynthetic process	biological_process	1	358	20	18322	ENSOARG00000020213(ATP1A1),	1	1
GO:0006665	sphingolipid metabolic process	biological_process	1	358	71	18322	ENSOARG00000003587(CERS4),	1	1
GO:0045834	positive regulation of lipid metabolic process	biological_process	3	358	83	18322	ENSOARG00000008024(EPHA8),ENSOARG00000013898(NR1H2),ENSOARG00000020866(IL1B),	1	1
GO:0004722	protein serine/threonine phosphatase activity	molecular_function	1	358	36	18322	ENSOARG00000001626(PPM1K),	1	1
GO:0043552	positive regulation of phosphatidylinositol 3-kinase activity	biological_process	1	358	21	18322	ENSOARG00000008024(EPHA8),	1	1
GO:0045026	plasma membrane fusion	biological_process	1	358	13	18322	ENSOARG00000001347(),	1	1
GO:0004721	phosphoprotein phosphatase activity	molecular_function	3	358	150	18322	ENSOARG00000004103(PTPN13),ENSOARG00000001626(PPM1K),ENSOARG00000008724(DUPD1),	1	1
GO:2001056	positive regulation of cysteine-type endopeptidase activity	biological_process	1	358	75	18322	ENSOARG00000009748(DLC1),	1	1
GO:0001823	mesonephros development	biological_process	2	358	85	18322	ENSOARG00000016559(ROBO2),ENSOARG00000020812(PAX8),	1	1
GO:0070233	negative regulation of T cell apoptotic process	biological_process	1	358	16	18322	ENSOARG00000002251(IDO1),	1	1
GO:0051898	negative regulation of protein kinase B signaling	biological_process	1	358	30	18322	ENSOARG00000012128(CIB1),	1	1
GO:0019205	nucleobase-containing compound kinase activity	molecular_function	1	358	35	18322	ENSOARG00000008240(NME8),	1	1
GO:0009743	response to carbohydrate	biological_process	2	358	81	18322	ENSOARG00000020866(IL1B),ENSOARG00000008929(RFX6),	1	1
GO:0030261	chromosome condensation	biological_process	1	358	16	18322	ENSOARG00000020348(NUSAP1),	1	1
GO:0097598	sperm cytoplasmic droplet	cellular_component	1	358	2	18322	ENSOARG00000008240(NME8),	1	1
GO:0031295	T cell costimulation	biological_process	1	358	21	18322	ENSOARG00000013509(CD274),	1	1
GO:0051259	protein oligomerization	biological_process	3	358	261	18322	ENSOARG00000019340(DNM1L),ENSOARG00000011026(PDSS2),ENSOARG00000012620(THG1L),	1	1
GO:0032266	phosphatidylinositol-3-phosphate binding	molecular_function	1	358	21	18322	ENSOARG00000019050(NCF4),	1	1
GO:0032095	regulation of response to food	biological_process	1	358	12	18322	ENSOARG00000010317(MKKS),	1	1
GO:0060048	cardiac muscle contraction	biological_process	2	358	69	18322	ENSOARG00000000681(SCN3B),ENSOARG00000006996(MYL3),	1	1
GO:0003887	DNA-directed DNA polymerase activity	molecular_function	2	358	22	18322	ENSOARG00000013369(REV1),ENSOARG00000009822(REV3L),	1	1
GO:0036336	dendritic cell migration	biological_process	1	358	15	18322	ENSOARG00000000492(NLRP12),	1	1
GO:0060021	palate development	biological_process	1	358	70	18322	ENSOARG00000015920(PAK1IP1),	1	1
GO:0002263	cell activation involved in immune response	biological_process	2	358	141	18322	ENSOARG00000013096(IL18R1),ENSOARG00000003822(IRF4),	1	1
GO:0046580	negative regulation of Ras protein signal transduction	biological_process	1	358	29	18322	ENSOARG00000009748(DLC1),	1	1
GO:0086065	cell communication involved in cardiac conduction	biological_process	1	358	22	18322	ENSOARG00000000681(SCN3B),	1	1
GO:0006779	porphyrin-containing compound biosynthetic process	biological_process	2	358	24	18322	ENSOARG00000008532(MCM9),ENSOARG00000014143(MCM3),	1	1
GO:0010866	regulation of triglyceride biosynthetic process	biological_process	1	358	10	18322	ENSOARG00000013898(NR1H2),	1	1
GO:0034103	regulation of tissue remodeling	biological_process	1	358	40	18322	ENSOARG00000003501(PDK4),	1	1
GO:0003950	NAD+ ADP-ribosyltransferase activity	molecular_function	1	358	18	18322	ENSOARG00000006651(),	1	1
GO:0060078	regulation of postsynaptic membrane potential	biological_process	1	358	39	18322	ENSOARG00000005005(NPAS4),	1	1
GO:0007566	embryo implantation	biological_process	1	358	31	18322	ENSOARG00000020698(ARHGDIB),	1	1
GO:0050925	negative regulation of negative chemotaxis	biological_process	1	358	1	18322	ENSOARG00000016559(ROBO2),	1	1
GO:0030660	Golgi-associated vesicle membrane	cellular_component	1	358	24	18322	ENSOARG00000005694(COPG2),	1	1
GO:0035189	Rb-E2F complex	cellular_component	1	358	2	18322	ENSOARG00000008548(),	1	1
GO:0035173	histone kinase activity	molecular_function	2	358	15	18322	ENSOARG00000004318(CDK1),ENSOARG00000019052(AURKB),	1	1
GO:0010829	negative regulation of glucose transport	biological_process	1	358	13	18322	ENSOARG00000020866(IL1B),	1	1
GO:0032770	positive regulation of monooxygenase activity	biological_process	1	358	17	18322	ENSOARG00000020866(IL1B),	1	1
GO:0008026	ATP-dependent helicase activity	molecular_function	1	358	55	18322	ENSOARG00000019089(DHX9),	1	1
GO:0030388	fructose 1,6-bisphosphate metabolic process	biological_process	1	358	6	18322	ENSOARG00000004143(ALDOA),	1	1
GO:0034361	very-low-density lipoprotein particle	cellular_component	1	358	12	18322	ENSOARG00000019705(PCYOX1),	1	1
GO:0021879	forebrain neuron differentiation	biological_process	1	358	39	18322	ENSOARG00000012587(LHX8),	1	1
GO:0086002	cardiac muscle cell action potential involved in contraction	biological_process	1	358	25	18322	ENSOARG00000000681(SCN3B),	1	1
GO:0050919	negative chemotaxis	biological_process	1	358	16	18322	ENSOARG00000016559(ROBO2),	1	1
GO:0045171	intercellular bridge	cellular_component	1	358	38	18322	ENSOARG00000019052(AURKB),	1	1
GO:0043256	laminin complex	cellular_component	1	358	6	18322	ENSOARG00000000327(LAMA1),	1	1
GO:0034440	lipid oxidation	biological_process	1	358	54	18322	ENSOARG00000003501(PDK4),	1	1
GO:0033391	chromatoid body	cellular_component	1	358	9	18322	ENSOARG00000011888(MAEL),	1	1
GO:0006474	N-terminal protein amino acid acetylation	biological_process	1	358	10	18322	ENSOARG00000001546(NAA10),	1	1
GO:0007044	cell-substrate junction assembly	biological_process	1	358	55	18322	ENSOARG00000009748(DLC1),	1	1
GO:0048016	inositol phosphate-mediated signaling	biological_process	1	358	25	18322	ENSOARG00000012128(CIB1),	1	1
GO:0045745	positive regulation of G-protein coupled receptor protein signaling pathway	biological_process	1	358	20	18322	ENSOARG00000014251(KLK5),	1	1
GO:0016247	channel regulator activity	molecular_function	2	358	68	18322	ENSOARG00000000681(SCN3B),ENSOARG00000006049(CCDC109B),	1	1
GO:0045345	positive regulation of MHC class I biosynthetic process	biological_process	1	358	3	18322	ENSOARG00000000492(NLRP12),	1	1
GO:0046835	carbohydrate phosphorylation	biological_process	2	358	21	18322	ENSOARG00000021004(GALK2),ENSOARG00000005491(HK1),	1	1
GO:0045589	regulation of regulatory T cell differentiation	biological_process	1	358	12	18322	ENSOARG00000012525(DROSHA),	1	1
GO:0032743	positive regulation of interleukin-2 production	biological_process	2	358	25	18322	ENSOARG00000020866(IL1B),ENSOARG00000003822(IRF4),	1	1
GO:0090307	mitotic spindle assembly	biological_process	1	358	30	18322	ENSOARG00000019052(AURKB),	1	1
GO:0006509	membrane protein ectodomain proteolysis	biological_process	1	358	33	18322	ENSOARG00000020866(IL1B),	1	1
GO:0090175	regulation of establishment of planar polarity	biological_process	1	358	30	18322	ENSOARG00000001680(SFRP2),	1	1
GO:1900076	regulation of cellular response to insulin stimulus	biological_process	1	358	35	18322	ENSOARG00000020866(IL1B),	1	1
GO:2000778	positive regulation of interleukin-6 secretion	biological_process	1	358	13	18322	ENSOARG00000020866(IL1B),	1	1
GO:0000802	transverse filament	cellular_component	1	358	2	18322	ENSOARG00000020082(SYCP1),	1	1
GO:1903426	regulation of reactive oxygen species biosynthetic process	biological_process	1	358	29	18322	ENSOARG00000020866(IL1B),	1	1
GO:0016248	channel inhibitor activity	molecular_function	1	358	24	18322	ENSOARG00000006049(CCDC109B),	1	1
GO:0005874	microtubule	cellular_component	2	358	197	18322	ENSOARG00000004318(CDK1),ENSOARG00000020348(NUSAP1),	1	1
GO:0072563	endothelial microparticle	cellular_component	1	358	2	18322	ENSOARG00000011387(ENG),	1	1
GO:0001522	pseudouridine synthesis	biological_process	1	358	17	18322	ENSOARG00000013716(NAF1),	1	1
GO:0090200	positive regulation of release of cytochrome c from mitochondria	biological_process	1	358	20	18322	ENSOARG00000019340(DNM1L),	1	1
GO:0030856	regulation of epithelial cell differentiation	biological_process	3	358	94	18322	ENSOARG00000020866(IL1B),ENSOARG00000020812(PAX8),ENSOARG00000001849(CDH5),	1	1
GO:0001893	maternal placenta development	biological_process	1	358	22	18322	ENSOARG00000010854(JUNB),	1	1
GO:0034276	kynurenic acid biosynthetic process	biological_process	1	358	1	18322	ENSOARG00000002251(IDO1),	1	1
GO:0000724	double-strand break repair via homologous recombination	biological_process	2	358	67	18322	ENSOARG00000008532(MCM9),ENSOARG00000014170(NABP1),	1	1
GO:0000731	DNA synthesis involved in DNA repair	biological_process	1	358	10	18322	ENSOARG00000020082(SYCP1),	1	1
GO:0010867	positive regulation of triglyceride biosynthetic process	biological_process	1	358	7	18322	ENSOARG00000013898(NR1H2),	1	1
GO:0006879	cellular iron ion homeostasis	biological_process	1	358	51	18322	ENSOARG00000005331(HEPH),	1	1
GO:0010950	positive regulation of endopeptidase activity	biological_process	2	358	78	18322	ENSOARG00000001680(SFRP2),ENSOARG00000009748(DLC1),	1	1
GO:0072659	protein localization to plasma membrane	biological_process	2	358	159	18322	ENSOARG00000012128(CIB1),ENSOARG00000000681(SCN3B),	1	1
GO:0031463	Cul3-RING ubiquitin ligase complex	cellular_component	2	358	26	18322	ENSOARG00000016002(KLHL2),ENSOARG00000010712(KLHL25),	1	1
GO:0030168	platelet activation	biological_process	2	358	70	18322	ENSOARG00000016664(FGG),ENSOARG00000000291(FGB),	1	1
GO:0033628	regulation of cell adhesion mediated by integrin	biological_process	2	358	32	18322	ENSOARG00000008024(EPHA8),ENSOARG00000012128(CIB1),	1	1
GO:0002224	toll-like receptor signaling pathway	biological_process	2	358	65	18322	ENSOARG00000002799(IRAK3),ENSOARG00000003822(IRF4),	1	1
GO:0045619	regulation of lymphocyte differentiation	biological_process	1	358	103	18322	ENSOARG00000012525(DROSHA),	1	1
GO:0016851	magnesium chelatase activity	molecular_function	2	358	7	18322	ENSOARG00000014143(MCM3),ENSOARG00000008532(MCM9),	1	1
GO:0045453	bone resorption	biological_process	1	358	36	18322	ENSOARG00000003501(PDK4),	1	1
GO:0000015	phosphopyruvate hydratase complex	cellular_component	1	358	5	18322	ENSOARG00000005238(ENO2),	1	1
GO:0070830	bicellular tight junction assembly	biological_process	1	358	27	18322	ENSOARG00000005551(OCLN),	1	1
GO:0002507	tolerance induction	biological_process	2	358	16	18322	ENSOARG00000002799(IRAK3),ENSOARG00000002251(IDO1),	1	1
GO:0002666	positive regulation of T cell tolerance induction	biological_process	1	358	5	18322	ENSOARG00000002251(IDO1),	1	1
GO:1903828	negative regulation of cellular protein localization	biological_process	3	358	104	18322	ENSOARG00000020137(COMMD1),ENSOARG00000000492(NLRP12),ENSOARG00000000094(DCLK3),	1	1
GO:0043535	regulation of blood vessel endothelial cell migration	biological_process	1	358	37	18322	ENSOARG00000012128(CIB1),	1	1
GO:0003865	3-oxo-5-alpha-steroid 4-dehydrogenase activity	molecular_function	1	358	3	18322	ENSOARG00000014965(SRD5A1),	1	1
GO:0050909	sensory perception of taste	biological_process	1	358	68	18322	ENSOARG00000000068(),	1	1
GO:0001756	somitogenesis	biological_process	3	358	59	18322	ENSOARG00000007227(NLE1),ENSOARG00000001680(SFRP2),ENSOARG00000013619(DKK1),	1	1
GO:0050807	regulation of synapse organization	biological_process	1	358	89	18322	ENSOARG00000013619(DKK1),	1	1
GO:0090575	RNA polymerase II transcription factor complex	cellular_component	3	358	73	18322	ENSOARG00000018853(TAF9B),ENSOARG00000008548(),ENSOARG00000017126(),	1	1
GO:0071805	potassium ion transmembrane transport	biological_process	2	358	127	18322	ENSOARG00000001807(),ENSOARG00000020213(ATP1A1),	1	1
GO:0034329	cell junction assembly	biological_process	3	358	122	18322	ENSOARG00000001849(CDH5),ENSOARG00000009748(DLC1),ENSOARG00000005551(OCLN),	1	1
GO:0030513	positive regulation of BMP signaling pathway	biological_process	1	358	27	18322	ENSOARG00000011387(ENG),	1	1
GO:0065005	protein-lipid complex assembly	biological_process	1	358	16	18322	ENSOARG00000013898(NR1H2),	1	1
GO:0034695	response to prostaglandin E	biological_process	1	358	14	18322	ENSOARG00000016047(TGFBR3),	1	1
GO:0019217	regulation of fatty acid metabolic process	biological_process	2	358	45	18322	ENSOARG00000003501(PDK4),ENSOARG00000013898(NR1H2),	1	1
GO:0004889	acetylcholine-activated cation-selective channel activity	molecular_function	1	358	15	18322	ENSOARG00000003502(CHRNB3),	1	1
GO:0002643	regulation of tolerance induction	biological_process	2	358	11	18322	ENSOARG00000002799(IRAK3),ENSOARG00000002251(IDO1),	1	1
GO:0090244	Wnt signaling pathway involved in somitogenesis	biological_process	2	358	3	18322	ENSOARG00000013619(DKK1),ENSOARG00000001680(SFRP2),	1	1
GO:0001227	transcriptional repressor activity, RNA polymerase II transcription regulatory region sequence-specific binding	molecular_function	1	358	130	18322	ENSOARG00000000646(ESX1),	1	1
GO:0035774	positive regulation of insulin secretion involved in cellular response to glucose stimulus	biological_process	1	358	17	18322	ENSOARG00000008929(RFX6),	1	1
GO:0035426	extracellular matrix-cell signaling	biological_process	1	358	4	18322	ENSOARG00000004175(FZD4),	1	1
GO:0021954	central nervous system neuron development	biological_process	1	358	54	18322	ENSOARG00000012587(LHX8),	1	1
GO:0036376	sodium ion export from cell	biological_process	1	358	7	18322	ENSOARG00000020213(ATP1A1),	1	1
GO:0008374	O-acyltransferase activity	molecular_function	1	358	29	18322	ENSOARG00000018091(LPCAT2),	1	1
GO:1904036	negative regulation of epithelial cell apoptotic process	biological_process	2	358	24	18322	ENSOARG00000000291(FGB),ENSOARG00000016664(FGG),	1	1
GO:0097472	cyclin-dependent protein kinase activity	molecular_function	1	358	8	18322	ENSOARG00000004318(CDK1),	1	1
GO:0033619	membrane protein proteolysis	biological_process	1	358	41	18322	ENSOARG00000020866(IL1B),	1	1
GO:0043027	cysteine-type endopeptidase inhibitor activity involved in apoptotic process	molecular_function	1	358	18	18322	ENSOARG00000014153(DPEP1),	1	1
GO:0042446	hormone biosynthetic process	biological_process	1	358	29	18322	ENSOARG00000020213(ATP1A1),	1	1
GO:0010623	developmental programmed cell death	biological_process	3	358	35	18322	ENSOARG00000020812(PAX8),ENSOARG00000020866(IL1B),ENSOARG00000003068(),	1	1
GO:0001664	G-protein coupled receptor binding	molecular_function	1	358	145	18322	ENSOARG00000008645(CCL28),	1	1
GO:0006663	platelet activating factor biosynthetic process	biological_process	1	358	2	18322	ENSOARG00000018091(LPCAT2),	1	1
GO:0035019	somatic stem cell population maintenance	biological_process	1	358	35	18322	ENSOARG00000020812(PAX8),	1	1
GO:0048019	receptor antagonist activity	molecular_function	1	358	5	18322	ENSOARG00000013619(DKK1),	1	1
GO:0030017	sarcomere	cellular_component	2	358	98	18322	ENSOARG00000006996(MYL3),ENSOARG00000000681(SCN3B),	1	1
GO:0051279	regulation of release of sequestered calcium ion into cytosol	biological_process	1	358	47	18322	ENSOARG00000001710(CD19),	1	1
GO:0052689	carboxylic ester hydrolase activity	molecular_function	1	358	83	18322	ENSOARG00000003042(PON3),	1	1
GO:0031943	regulation of glucocorticoid metabolic process	biological_process	1	358	7	18322	ENSOARG00000020213(ATP1A1),	1	1
GO:0030544	Hsp70 protein binding	molecular_function	1	358	20	18322	ENSOARG00000004318(CDK1),	1	1
GO:0043005	neuron projection	cellular_component	3	358	360	18322	ENSOARG00000013466(TSGA10),ENSOARG00000012128(CIB1),ENSOARG00000008024(EPHA8),	1	1
GO:0031432	titin binding	molecular_function	1	358	8	18322	ENSOARG00000005466(TRIM63),	1	1
GO:0008235	metalloexopeptidase activity	molecular_function	2	358	37	18322	ENSOARG00000018830(CPO),ENSOARG00000014153(DPEP1),	1	1
GO:0010573	vascular endothelial growth factor production	biological_process	1	358	26	18322	ENSOARG00000020866(IL1B),	1	1
GO:0033363	secretory granule organization	biological_process	1	358	19	18322	ENSOARG00000009370(NECTIN2),	1	1
GO:0072283	metanephric renal vesicle morphogenesis	biological_process	1	358	12	18322	ENSOARG00000020812(PAX8),	1	1
GO:1903578	regulation of ATP metabolic process	biological_process	1	358	37	18322	ENSOARG00000019340(DNM1L),	1	1
GO:0030837	negative regulation of actin filament polymerization	biological_process	1	358	36	18322	ENSOARG00000010317(MKKS),	1	1
GO:0072577	endothelial cell apoptotic process	biological_process	2	358	33	18322	ENSOARG00000000291(FGB),ENSOARG00000016664(FGG),	1	1
GO:0044297	cell body	cellular_component	3	358	164	18322	ENSOARG00000019158(NRSN2),ENSOARG00000005238(ENO2),ENSOARG00000012128(CIB1),	1	1
GO:0050291	sphingosine N-acyltransferase activity	molecular_function	1	358	6	18322	ENSOARG00000003587(CERS4),	1	1
GO:0050750	low-density lipoprotein particle receptor binding	molecular_function	2	358	13	18322	ENSOARG00000016366(HSP90B1),ENSOARG00000013619(DKK1),	1	1
GO:1903608	protein localization to cytoplasmic stress granule	biological_process	1	358	7	18322	ENSOARG00000019089(DHX9),	1	1
GO:0060675	ureteric bud morphogenesis	biological_process	1	358	54	18322	ENSOARG00000020812(PAX8),	1	1
GO:0010171	body morphogenesis	biological_process	1	358	39	18322	ENSOARG00000013619(DKK1),	1	1
GO:0008277	regulation of G-protein coupled receptor protein signaling pathway	biological_process	1	358	97	18322	ENSOARG00000014251(KLK5),	1	1
GO:0031396	regulation of protein ubiquitination	biological_process	2	358	147	18322	ENSOARG00000012316(PTTG1IP),ENSOARG00000020137(COMMD1),	1	1
GO:0035097	histone methyltransferase complex	cellular_component	1	358	57	18322	ENSOARG00000013301(RBBP7),	1	1
GO:0016573	histone acetylation	biological_process	1	358	103	18322	ENSOARG00000003822(IRF4),	1	1
GO:0005930	axoneme	cellular_component	1	358	56	18322	ENSOARG00000008240(NME8),	1	1
GO:1990246	uniplex complex	cellular_component	1	358	5	18322	ENSOARG00000006049(CCDC109B),	1	1
GO:0006865	amino acid transport	biological_process	1	358	101	18322	ENSOARG00000014269(),	1	1
GO:2000678	negative regulation of transcription regulatory region DNA binding	biological_process	1	358	12	18322	ENSOARG00000017253(ANKRD33),	1	1
GO:0072040	negative regulation of mesenchymal cell apoptotic process involved in nephron morphogenesis	biological_process	1	358	3	18322	ENSOARG00000020812(PAX8),	1	1
GO:0035023	regulation of Rho protein signal transduction	biological_process	3	358	101	18322	ENSOARG00000002489(PREX2),ENSOARG00000009748(DLC1),ENSOARG00000020698(ARHGDIB),	1	1
GO:0045823	positive regulation of heart contraction	biological_process	2	358	21	18322	ENSOARG00000020213(ATP1A1),ENSOARG00000000681(SCN3B),	1	1
GO:0043039	tRNA aminoacylation	biological_process	1	358	47	18322	ENSOARG00000013003(RARS2),	1	1
GO:0043506	regulation of JUN kinase activity	biological_process	3	358	53	18322	ENSOARG00000011128(),ENSOARG00000004175(FZD4),ENSOARG00000001680(SFRP2),	1	1
GO:0070649	formin-nucleated actin cable assembly	biological_process	1	358	2	18322	ENSOARG00000003172(),	1	1
GO:0019344	cysteine biosynthetic process	biological_process	1	358	3	18322	ENSOARG00000011128(),	1	1
GO:0043588	skin development	biological_process	3	358	164	18322	ENSOARG00000013619(DKK1),ENSOARG00000018324(WNT16),ENSOARG00000002129(COL5A1),	1	1
GO:1901296	negative regulation of canonical Wnt signaling pathway involved in cardiac muscle cell fate commitment	biological_process	1	358	1	18322	ENSOARG00000013619(DKK1),	1	1
GO:0040018	positive regulation of multicellular organism growth	biological_process	1	358	30	18322	ENSOARG00000010317(MKKS),	1	1
GO:0061138	morphogenesis of a branching epithelium	biological_process	3	358	163	18322	ENSOARG00000011387(ENG),ENSOARG00000020812(PAX8),ENSOARG00000001680(SFRP2),	1	1
GO:0060425	lung morphogenesis	biological_process	2	358	49	18322	ENSOARG00000011105(),ENSOARG00000010782(),	1	1
GO:0005858	axonemal dynein complex	cellular_component	1	358	7	18322	ENSOARG00000008240(NME8),	1	1
GO:0072182	regulation of nephron tubule epithelial cell differentiation	biological_process	1	358	11	18322	ENSOARG00000020812(PAX8),	1	1
GO:0006694	steroid biosynthetic process	biological_process	2	358	80	18322	ENSOARG00000020866(IL1B),ENSOARG00000020213(ATP1A1),	1	1
GO:0072546	ER membrane protein complex	cellular_component	1	358	9	18322	ENSOARG00000019905(EMC7),	1	1
GO:0086070	SA node cell to atrial cardiac muscle cell communication	biological_process	1	358	6	18322	ENSOARG00000000681(SCN3B),	1	1
GO:0000786	nucleosome	cellular_component	1	358	99	18322	ENSOARG00000003822(IRF4),	1	1
GO:0070164	negative regulation of adiponectin secretion	biological_process	1	358	3	18322	ENSOARG00000020866(IL1B),	1	1
GO:0017157	regulation of exocytosis	biological_process	2	358	108	18322	ENSOARG00000000291(FGB),ENSOARG00000016664(FGG),	1	1
GO:0033754	indoleamine 2,3-dioxygenase activity	molecular_function	1	358	2	18322	ENSOARG00000002251(IDO1),	1	1
GO:0072331	signal transduction by p53 class mediator	biological_process	2	358	98	18322	ENSOARG00000012316(PTTG1IP),ENSOARG00000008548(),	1	1
GO:0007063	regulation of sister chromatid cohesion	biological_process	1	358	15	18322	ENSOARG00000014305(BUB1),	1	1
GO:0002063	chondrocyte development	biological_process	1	358	24	18322	ENSOARG00000001680(SFRP2),	1	1
GO:0031625	ubiquitin protein ligase binding	molecular_function	2	358	199	18322	ENSOARG00000019340(DNM1L),ENSOARG00000004175(FZD4),	1	1
GO:0016805	dipeptidase activity	molecular_function	1	358	12	18322	ENSOARG00000014153(DPEP1),	1	1
GO:0051154	negative regulation of striated muscle cell differentiation	biological_process	1	358	18	18322	ENSOARG00000013619(DKK1),	1	1
GO:0050755	chemokine metabolic process	biological_process	1	358	12	18322	ENSOARG00000020866(IL1B),	1	1
GO:0014829	vascular smooth muscle contraction	biological_process	1	358	13	18322	ENSOARG00000010317(MKKS),	1	1
GO:0042832	defense response to protozoan	biological_process	1	358	17	18322	ENSOARG00000003822(IRF4),	1	1
GO:0008168	methyltransferase activity	molecular_function	3	358	176	18322	ENSOARG00000013469(PRMT2),ENSOARG00000002195(RNMT),ENSOARG00000003822(IRF4),	1	1
GO:0003785	actin monomer binding	molecular_function	2	358	19	18322	ENSOARG00000006996(MYL3),ENSOARG00000017839(LIMA1),	1	1
GO:0002011	morphogenesis of an epithelial sheet	biological_process	1	358	42	18322	ENSOARG00000002129(COL5A1),	1	1
GO:0045066	regulatory T cell differentiation	biological_process	1	358	13	18322	ENSOARG00000012525(DROSHA),	1	1
GO:0061326	renal tubule development	biological_process	1	358	79	18322	ENSOARG00000020812(PAX8),	1	1
GO:0005577	fibrinogen complex	cellular_component	2	358	7	18322	ENSOARG00000016664(FGG),ENSOARG00000000291(FGB),	1	1
GO:0090004	positive regulation of establishment of protein localization to plasma membrane	biological_process	1	358	25	18322	ENSOARG00000012128(CIB1),	1	1
GO:0007411	axon guidance	biological_process	1	358	123	18322	ENSOARG00000008024(EPHA8),	1	1
GO:0048500	signal recognition particle	cellular_component	1	358	6	18322	ENSOARG00000007160(SRP54),	1	1
GO:0004312	fatty acid synthase activity	molecular_function	1	358	9	18322	ENSOARG00000007114(ELOVL7),	1	1
GO:0002474	antigen processing and presentation of peptide antigen via MHC class I	biological_process	2	358	30	18322	ENSOARG00000009042(),ENSOARG00000007573(),	1	1
GO:0003205	cardiac chamber development	biological_process	3	358	121	18322	ENSOARG00000006996(MYL3),ENSOARG00000011105(),ENSOARG00000001680(SFRP2),	1	1
GO:0000988	transcription factor activity, protein binding	molecular_function	1	358	326	18322	ENSOARG00000013469(PRMT2),	1	1
GO:0035058	nonmotile primary cilium assembly	biological_process	1	358	31	18322	ENSOARG00000010317(MKKS),	1	1
GO:0001895	retina homeostasis	biological_process	1	358	49	18322	ENSOARG00000010317(MKKS),	1	1
GO:0014824	artery smooth muscle contraction	biological_process	1	358	6	18322	ENSOARG00000010317(MKKS),	1	1
GO:0016830	carbon-carbon lyase activity	molecular_function	1	358	40	18322	ENSOARG00000004143(ALDOA),	1	1
GO:1905037	autophagosome organization	biological_process	1	358	57	18322	ENSOARG00000005346(SCFD1),	1	1
GO:0060393	regulation of pathway-restricted SMAD protein phosphorylation	biological_process	2	358	36	18322	ENSOARG00000011387(ENG),ENSOARG00000013619(DKK1),	1	1
GO:0045408	regulation of interleukin-6 biosynthetic process	biological_process	2	358	15	18322	ENSOARG00000000492(NLRP12),ENSOARG00000020866(IL1B),	1	1
GO:0043966	histone H3 acetylation	biological_process	1	358	46	18322	ENSOARG00000003822(IRF4),	1	1
GO:0005669	transcription factor TFIID complex	cellular_component	2	358	19	18322	ENSOARG00000017126(),ENSOARG00000018853(TAF9B),	1	1
GO:0034706	sodium channel complex	cellular_component	1	358	17	18322	ENSOARG00000000681(SCN3B),	1	1
GO:1900212	negative regulation of mesenchymal cell apoptotic process involved in metanephros development	biological_process	1	358	2	18322	ENSOARG00000020812(PAX8),	1	1
GO:0034713	type I transforming growth factor beta receptor binding	molecular_function	1	358	9	18322	ENSOARG00000011387(ENG),	1	1
GO:0048762	mesenchymal cell differentiation	biological_process	3	358	133	18322	ENSOARG00000018324(WNT16),ENSOARG00000016047(TGFBR3),ENSOARG00000001680(SFRP2),	1	1
GO:0031683	G-protein beta/gamma-subunit complex binding	molecular_function	1	358	36	18322	ENSOARG00000017596(),	1	1
GO:0043406	positive regulation of MAP kinase activity	biological_process	3	358	109	18322	ENSOARG00000004175(FZD4),ENSOARG00000008117(TDGF1),ENSOARG00000020866(IL1B),	1	1
GO:0006479	protein methylation	biological_process	3	358	126	18322	ENSOARG00000013768(COPRS),ENSOARG00000003822(IRF4),ENSOARG00000013469(PRMT2),	1	1
GO:0035335	peptidyl-tyrosine dephosphorylation	biological_process	2	358	94	18322	ENSOARG00000008724(DUPD1),ENSOARG00000004103(PTPN13),	1	1
GO:0031953	negative regulation of protein autophosphorylation	biological_process	2	358	8	18322	ENSOARG00000000492(NLRP12),ENSOARG00000011387(ENG),	1	1
GO:0044389	ubiquitin-like protein ligase binding	molecular_function	2	358	203	18322	ENSOARG00000004175(FZD4),ENSOARG00000019340(DNM1L),	1	1
GO:0008173	RNA methyltransferase activity	molecular_function	1	358	38	18322	ENSOARG00000002195(RNMT),	1	1
GO:0000910	cytokinesis	biological_process	3	358	94	18322	ENSOARG00000020348(NUSAP1),ENSOARG00000019052(AURKB),ENSOARG00000003172(),	1	1
GO:0055075	potassium ion homeostasis	biological_process	1	358	12	18322	ENSOARG00000020213(ATP1A1),	1	1
GO:0022009	central nervous system vasculogenesis	biological_process	1	358	3	18322	ENSOARG00000011387(ENG),	1	1
GO:0006471	protein ADP-ribosylation	biological_process	2	358	22	18322	ENSOARG00000006651(),ENSOARG00000002917(),	1	1
GO:0045047	protein targeting to ER	biological_process	1	358	12	18322	ENSOARG00000007160(SRP54),	1	1
GO:0006638	neutral lipid metabolic process	biological_process	1	358	63	18322	ENSOARG00000013898(NR1H2),	1	1
GO:0006569	tryptophan catabolic process	biological_process	1	358	6	18322	ENSOARG00000002251(IDO1),	1	1
GO:0042267	natural killer cell mediated cytotoxicity	biological_process	1	358	31	18322	ENSOARG00000009370(NECTIN2),	1	1
GO:0035308	negative regulation of protein dephosphorylation	biological_process	1	358	62	18322	ENSOARG00000000405(PPP1R16B),	1	1
GO:0043488	regulation of mRNA stability	biological_process	2	358	42	18322	ENSOARG00000019089(DHX9),ENSOARG00000008548(),	1	1
GO:0006000	fructose metabolic process	biological_process	1	358	6	18322	ENSOARG00000004143(ALDOA),	1	1
GO:0060840	artery development	biological_process	1	358	65	18322	ENSOARG00000011387(ENG),	1	1
GO:0021884	forebrain neuron development	biological_process	1	358	22	18322	ENSOARG00000012587(LHX8),	1	1
GO:0008643	carbohydrate transport	biological_process	1	358	87	18322	ENSOARG00000020866(IL1B),	1	1
GO:0008652	cellular amino acid biosynthetic process	biological_process	1	358	60	18322	ENSOARG00000011128(),	1	1
GO:0008192	RNA guanylyltransferase activity	molecular_function	1	358	2	18322	ENSOARG00000012620(THG1L),	1	1
GO:0006612	protein targeting to membrane	biological_process	2	358	58	18322	ENSOARG00000007160(SRP54),ENSOARG00000012128(CIB1),	1	1
GO:0030117	membrane coat	cellular_component	1	358	86	18322	ENSOARG00000005694(COPG2),	1	1
GO:0042379	chemokine receptor binding	molecular_function	1	358	47	18322	ENSOARG00000008645(CCL28),	1	1
GO:0051893	regulation of focal adhesion assembly	biological_process	1	358	36	18322	ENSOARG00000009748(DLC1),	1	1
GO:0034394	protein localization to cell surface	biological_process	1	358	37	18322	ENSOARG00000020137(COMMD1),	1	1
GO:0070661	leukocyte proliferation	biological_process	3	358	189	18322	ENSOARG00000013509(CD274),ENSOARG00000020866(IL1B),ENSOARG00000002251(IDO1),	1	1
GO:0003151	outflow tract morphogenesis	biological_process	1	358	51	18322	ENSOARG00000001680(SFRP2),	1	1
GO:0042308	negative regulation of protein import into nucleus	biological_process	1	358	47	18322	ENSOARG00000000492(NLRP12),	1	1
GO:0044325	ion channel binding	molecular_function	3	358	65	18322	ENSOARG00000000681(SCN3B),ENSOARG00000012128(CIB1),ENSOARG00000001849(CDH5),	1	1
GO:0034502	protein localization to chromosome	biological_process	3	358	48	18322	ENSOARG00000014845(ESCO2),ENSOARG00000019052(AURKB),ENSOARG00000004318(CDK1),	1	1
GO:0034587	piRNA metabolic process	biological_process	1	358	10	18322	ENSOARG00000011888(MAEL),	1	1
GO:0000103	sulfate assimilation	biological_process	1	358	4	18322	ENSOARG00000014018(),	1	1
GO:0050923	regulation of negative chemotaxis	biological_process	1	358	3	18322	ENSOARG00000016559(ROBO2),	1	1
GO:0051966	regulation of synaptic transmission, glutamatergic	biological_process	1	358	22	18322	ENSOARG00000013619(DKK1),	1	1
GO:2000051	negative regulation of non-canonical Wnt signaling pathway	biological_process	1	358	4	18322	ENSOARG00000001680(SFRP2),	1	1
GO:0060674	placenta blood vessel development	biological_process	1	358	25	18322	ENSOARG00000010854(JUNB),	1	1
GO:0008607	phosphorylase kinase regulator activity	molecular_function	1	358	3	18322	ENSOARG00000007124(IKBKAP),	1	1
GO:0045907	positive regulation of vasoconstriction	biological_process	2	358	8	18322	ENSOARG00000000291(FGB),ENSOARG00000016664(FGG),	1	1
GO:0014069	postsynaptic density	cellular_component	1	358	76	18322	ENSOARG00000020213(ATP1A1),	1	1
GO:0001527	microfibril	cellular_component	2	358	8	18322	ENSOARG00000018796(),ENSOARG00000001968(MFAP5),	1	1
GO:2000811	negative regulation of anoikis	biological_process	1	358	13	18322	ENSOARG00000003501(PDK4),	1	1
GO:0042663	regulation of endodermal cell fate specification	biological_process	1	358	2	18322	ENSOARG00000013619(DKK1),	1	1
GO:0016344	meiotic chromosome movement towards spindle pole	biological_process	1	358	3	18322	ENSOARG00000003172(),	1	1
GO:0090400	stress-induced premature senescence	biological_process	1	358	6	18322	ENSOARG00000018324(WNT16),	1	1
GO:0016706	oxidoreductase activity, acting on paired donors, with incorporation or reduction of molecular oxygen, 2-oxoglutarate as one donor, and incorporation of one atom each of oxygen into both donors	molecular_function	1	358	42	18322	ENSOARG00000005191(ALKBH6),	1	1
GO:0032611	interleukin-1 beta production	biological_process	2	358	36	18322	ENSOARG00000003068(),ENSOARG00000020866(IL1B),	1	1
GO:0048332	mesoderm morphogenesis	biological_process	2	358	54	18322	ENSOARG00000001680(SFRP2),ENSOARG00000013619(DKK1),	1	1
GO:0000778	condensed nuclear chromosome kinetochore	cellular_component	1	358	6	18322	ENSOARG00000014305(BUB1),	1	1
GO:0097060	synaptic membrane	cellular_component	1	358	81	18322	ENSOARG00000003502(CHRNB3),	1	1
GO:0072205	metanephric collecting duct development	biological_process	1	358	6	18322	ENSOARG00000020812(PAX8),	1	1
GO:0043209	myelin sheath	cellular_component	2	358	148	18322	ENSOARG00000020213(ATP1A1),ENSOARG00000005238(ENO2),	1	1
GO:0050773	regulation of dendrite development	biological_process	1	358	70	18322	ENSOARG00000020954(MAPK6),	1	1
GO:0005720	nuclear heterochromatin	cellular_component	1	358	25	18322	ENSOARG00000014845(ESCO2),	1	1
GO:0008144	drug binding	molecular_function	1	358	33	18322	ENSOARG00000007160(SRP54),	1	1
GO:0072078	nephron tubule morphogenesis	biological_process	1	358	61	18322	ENSOARG00000020812(PAX8),	1	1
GO:0032753	positive regulation of interleukin-4 production	biological_process	1	358	17	18322	ENSOARG00000003822(IRF4),	1	1
GO:0021987	cerebral cortex development	biological_process	1	358	79	18322	ENSOARG00000010317(MKKS),	1	1
GO:0034767	positive regulation of ion transmembrane transport	biological_process	1	358	72	18322	ENSOARG00000001710(CD19),	1	1
GO:0010906	regulation of glucose metabolic process	biological_process	1	358	66	18322	ENSOARG00000003501(PDK4),	1	1
GO:0009408	response to heat	biological_process	1	358	48	18322	ENSOARG00000013301(RBBP7),	1	1
GO:0006948	induction by virus of host cell-cell fusion	biological_process	1	358	1	18322	ENSOARG00000006301(CD4),	1	1
GO:0016591	DNA-directed RNA polymerase II, holoenzyme	cellular_component	2	358	78	18322	ENSOARG00000018853(TAF9B),ENSOARG00000017126(),	1	1
GO:0045921	positive regulation of exocytosis	biological_process	2	358	60	18322	ENSOARG00000016664(FGG),ENSOARG00000000291(FGB),	1	1
GO:0001894	tissue homeostasis	biological_process	2	358	153	18322	ENSOARG00000010317(MKKS),ENSOARG00000003501(PDK4),	1	1
GO:0004468	lysine N-acetyltransferase activity, acting on acetyl phosphate as donor	molecular_function	1	358	4	18322	ENSOARG00000014845(ESCO2),	1	1
GO:0032094	response to food	biological_process	1	358	21	18322	ENSOARG00000010317(MKKS),	1	1
GO:0032795	heterotrimeric G-protein binding	molecular_function	1	358	4	18322	ENSOARG00000017596(),	1	1
GO:0008537	proteasome activator complex	cellular_component	1	358	3	18322	ENSOARG00000019212(PSME2),	1	1
GO:2001181	positive regulation of interleukin-10 secretion	biological_process	1	358	3	18322	ENSOARG00000013509(CD274),	1	1
GO:0045334	clathrin-coated endocytic vesicle	cellular_component	1	358	15	18322	ENSOARG00000013796(TYRP1),	1	1
GO:0042271	susceptibility to natural killer cell mediated cytotoxicity	biological_process	1	358	2	18322	ENSOARG00000009370(NECTIN2),	1	1
GO:0008276	protein methyltransferase activity	molecular_function	2	358	66	18322	ENSOARG00000013469(PRMT2),ENSOARG00000003822(IRF4),	1	1
GO:1903706	regulation of hemopoiesis	biological_process	3	358	230	18322	ENSOARG00000012128(CIB1),ENSOARG00000012525(DROSHA),ENSOARG00000001756(TMEM176A),	1	1
GO:0042107	cytokine metabolic process	biological_process	3	358	83	18322	ENSOARG00000000492(NLRP12),ENSOARG00000003822(IRF4),ENSOARG00000020866(IL1B),	1	1
GO:0016042	lipid catabolic process	biological_process	1	358	169	18322	ENSOARG00000020866(IL1B),	1	1
GO:0019887	protein kinase regulator activity	molecular_function	2	358	85	18322	ENSOARG00000012128(CIB1),ENSOARG00000007124(IKBKAP),	1	1
GO:0010508	positive regulation of autophagy	biological_process	1	358	66	18322	ENSOARG00000003616(PAFAH1B2),	1	1
GO:0004740	pyruvate dehydrogenase (acetyl-transferring) kinase activity	molecular_function	1	358	4	18322	ENSOARG00000003501(PDK4),	1	1
GO:1900026	positive regulation of substrate adhesion-dependent cell spreading	biological_process	1	358	23	18322	ENSOARG00000012128(CIB1),	1	1
GO:0007131	reciprocal meiotic recombination	biological_process	2	358	18	18322	ENSOARG00000015926(TEX11),ENSOARG00000020082(SYCP1),	1	1
GO:0010038	response to metal ion	biological_process	3	358	110	18322	ENSOARG00000016664(FGG),ENSOARG00000010854(JUNB),ENSOARG00000000291(FGB),	1	1
GO:0070741	response to interleukin-6	biological_process	1	358	19	18322	ENSOARG00000008117(TDGF1),	1	1
GO:0031128	developmental induction	biological_process	1	358	27	18322	ENSOARG00000013619(DKK1),	1	1
GO:0006997	nucleus organization	biological_process	2	358	71	18322	ENSOARG00000020082(SYCP1),ENSOARG00000009370(NECTIN2),	1	1
GO:0042824	MHC class I peptide loading complex	cellular_component	1	358	3	18322	ENSOARG00000007573(),	1	1
GO:2000609	regulation of thyroid hormone generation	biological_process	1	358	4	18322	ENSOARG00000020812(PAX8),	1	1
GO:0009156	ribonucleoside monophosphate biosynthetic process	biological_process	3	358	55	18322	ENSOARG00000000021(ATP8),ENSOARG00000000022(ATP6),ENSOARG00000004143(ALDOA),	1	1
GO:0003382	epithelial cell morphogenesis	biological_process	1	358	42	18322	ENSOARG00000020812(PAX8),	1	1
GO:0043534	blood vessel endothelial cell migration	biological_process	2	358	52	18322	ENSOARG00000008117(TDGF1),ENSOARG00000012128(CIB1),	1	1
GO:0051560	mitochondrial calcium ion homeostasis	biological_process	1	358	16	18322	ENSOARG00000006049(CCDC109B),	1	1
GO:0050667	homocysteine metabolic process	biological_process	2	358	9	18322	ENSOARG00000011128(),ENSOARG00000014153(DPEP1),	1	1
GO:0015440	peptide-transporting ATPase activity	molecular_function	1	358	3	18322	ENSOARG00000007573(),	1	1
GO:0030858	positive regulation of epithelial cell differentiation	biological_process	2	358	45	18322	ENSOARG00000020812(PAX8),ENSOARG00000001849(CDH5),	1	1
GO:0032994	protein-lipid complex	cellular_component	1	358	22	18322	ENSOARG00000019705(PCYOX1),	1	1
GO:0006364	rRNA processing	biological_process	1	358	60	18322	ENSOARG00000012345(DDX27),	1	1
GO:0071398	cellular response to fatty acid	biological_process	1	358	25	18322	ENSOARG00000003501(PDK4),	1	1
GO:0032736	positive regulation of interleukin-13 production	biological_process	1	358	11	18322	ENSOARG00000003822(IRF4),	1	1
GO:0004177	aminopeptidase activity	molecular_function	3	358	26	18322	ENSOARG00000012264(LTA4H),ENSOARG00000017926(ERAP2),ENSOARG00000014153(DPEP1),	1	1
GO:0071804	cellular potassium ion transport	biological_process	2	358	127	18322	ENSOARG00000020213(ATP1A1),ENSOARG00000001807(),	1	1
GO:0019730	antimicrobial humoral response	biological_process	3	358	22	18322	ENSOARG00000000291(FGB),ENSOARG00000014251(KLK5),ENSOARG00000014318(KLK7),	1	1
GO:0098640	integrin binding involved in cell-matrix adhesion	molecular_function	1	358	1	18322	ENSOARG00000008624(MADCAM1),	1	1
GO:1904358	positive regulation of telomere maintenance via telomere lengthening	biological_process	1	358	26	18322	ENSOARG00000019052(AURKB),	1	1
GO:0033005	positive regulation of mast cell activation	biological_process	1	358	12	18322	ENSOARG00000009370(NECTIN2),	1	1
GO:0005024	transforming growth factor beta-activated receptor activity	molecular_function	1	358	6	18322	ENSOARG00000016047(TGFBR3),	1	1
GO:0036157	outer dynein arm	cellular_component	1	358	4	18322	ENSOARG00000008240(NME8),	1	1
GO:0046790	virion binding	molecular_function	1	358	4	18322	ENSOARG00000016366(HSP90B1),	1	1
GO:0043653	mitochondrial fragmentation involved in apoptotic process	biological_process	1	358	8	18322	ENSOARG00000019340(DNM1L),	1	1
GO:0033210	leptin-mediated signaling pathway	biological_process	1	358	8	18322	ENSOARG00000010317(MKKS),	1	1
GO:0030695	GTPase regulator activity	molecular_function	3	358	144	18322	ENSOARG00000020698(ARHGDIB),ENSOARG00000009748(DLC1),ENSOARG00000002489(PREX2),	1	1
GO:0017145	stem cell division	biological_process	1	358	26	18322	ENSOARG00000001680(SFRP2),	1	1
GO:0051896	regulation of protein kinase B signaling	biological_process	1	358	94	18322	ENSOARG00000012128(CIB1),	1	1
GO:0051145	smooth muscle cell differentiation	biological_process	1	358	37	18322	ENSOARG00000018447(SGCB),	1	1
GO:1903672	positive regulation of sprouting angiogenesis	biological_process	2	358	10	18322	ENSOARG00000012128(CIB1),ENSOARG00000000405(PPP1R16B),	1	1
GO:0016441	posttranscriptional gene silencing	biological_process	1	358	40	18322	ENSOARG00000012525(DROSHA),	1	1
GO:1904427	positive regulation of calcium ion transmembrane transport	biological_process	1	358	31	18322	ENSOARG00000001710(CD19),	1	1
GO:0030048	actin filament-based movement	biological_process	1	358	53	18322	ENSOARG00000000681(SCN3B),	1	1
GO:0045807	positive regulation of endocytosis	biological_process	1	358	78	18322	ENSOARG00000020866(IL1B),	1	1
GO:0045368	positive regulation of interleukin-13 biosynthetic process	biological_process	1	358	1	18322	ENSOARG00000003822(IRF4),	1	1
GO:0070849	response to epidermal growth factor	biological_process	1	358	16	18322	ENSOARG00000008117(TDGF1),	1	1
GO:0097165	nuclear stress granule	cellular_component	1	358	2	18322	ENSOARG00000019089(DHX9),	1	1
GO:0061300	cerebellum vasculature development	biological_process	1	358	2	18322	ENSOARG00000004175(FZD4),	1	1
GO:0070934	CRD-mediated mRNA stabilization	biological_process	1	358	5	18322	ENSOARG00000019089(DHX9),	1	1
GO:0060324	face development	biological_process	3	358	44	18322	ENSOARG00000013619(DKK1),ENSOARG00000010317(MKKS),ENSOARG00000010782(),	1	1
GO:0032091	negative regulation of protein binding	biological_process	2	358	65	18322	ENSOARG00000019052(AURKB),ENSOARG00000013619(DKK1),	1	1
GO:0006473	protein acetylation	biological_process	3	358	125	18322	ENSOARG00000014845(ESCO2),ENSOARG00000001546(NAA10),ENSOARG00000003822(IRF4),	1	1
GO:0042383	sarcolemma	cellular_component	3	358	61	18322	ENSOARG00000020213(ATP1A1),ENSOARG00000012128(CIB1),ENSOARG00000018447(SGCB),	1	1
GO:0005902	microvillus	cellular_component	2	358	43	18322	ENSOARG00000003172(),ENSOARG00000011319(ATP6V1B1),	1	1
GO:0000956	nuclear-transcribed mRNA catabolic process	biological_process	2	358	59	18322	ENSOARG00000014786(EIF3E),ENSOARG00000016340(NBAS),	1	1
GO:0046683	response to organophosphorus	biological_process	2	358	51	18322	ENSOARG00000016366(HSP90B1),ENSOARG00000020866(IL1B),	1	1
GO:0009922	fatty acid elongase activity	molecular_function	1	358	6	18322	ENSOARG00000007114(ELOVL7),	1	1
GO:0043473	pigmentation	biological_process	1	358	71	18322	ENSOARG00000013796(TYRP1),	1	1
GO:0000062	fatty-acyl-CoA binding	molecular_function	1	358	12	18322	ENSOARG00000015972(ACBD5),	1	1
GO:0005085	guanyl-nucleotide exchange factor activity	molecular_function	2	358	168	18322	ENSOARG00000002489(PREX2),ENSOARG00000013078(DENND5A),	1	1
GO:0001510	RNA methylation	biological_process	1	358	41	18322	ENSOARG00000002195(RNMT),	1	1
GO:0070673	response to interleukin-18	biological_process	1	358	4	18322	ENSOARG00000013096(IL18R1),	1	1
GO:0004969	histamine receptor activity	molecular_function	1	358	4	18322	ENSOARG00000007300(HRH4),	1	1
GO:1904956	regulation of midbrain dopaminergic neuron differentiation	biological_process	2	358	3	18322	ENSOARG00000013619(DKK1),ENSOARG00000001680(SFRP2),	1	1
GO:0046885	regulation of hormone biosynthetic process	biological_process	1	358	14	18322	ENSOARG00000020213(ATP1A1),	1	1
GO:0070507	regulation of microtubule cytoskeleton organization	biological_process	1	358	104	18322	ENSOARG00000012128(CIB1),	1	1
GO:0048002	antigen processing and presentation of peptide antigen	biological_process	2	358	42	18322	ENSOARG00000007573(),ENSOARG00000009042(),	1	1
GO:0005680	anaphase-promoting complex	cellular_component	1	358	21	18322	ENSOARG00000014714(ANAPC5),	1	1
GO:0050680	negative regulation of epithelial cell proliferation	biological_process	1	358	91	18322	ENSOARG00000001680(SFRP2),	1	1
GO:0016202	regulation of striated muscle tissue development	biological_process	1	358	75	18322	ENSOARG00000013619(DKK1),	1	1
GO:0048771	tissue remodeling	biological_process	3	358	103	18322	ENSOARG00000003501(PDK4),ENSOARG00000018324(WNT16),ENSOARG00000011128(),	1	1
GO:0019985	translesion synthesis	biological_process	2	358	9	18322	ENSOARG00000013369(REV1),ENSOARG00000009822(REV3L),	1	1
GO:0006108	malate metabolic process	biological_process	1	358	6	18322	ENSOARG00000018752(MDH1B),	1	1
GO:0003402	planar cell polarity pathway involved in axis elongation	biological_process	1	358	5	18322	ENSOARG00000001680(SFRP2),	1	1
GO:0030730	sequestering of triglyceride	biological_process	1	358	15	18322	ENSOARG00000020866(IL1B),	1	1
GO:0060914	heart formation	biological_process	1	358	20	18322	ENSOARG00000013619(DKK1),	1	1
GO:0060765	regulation of androgen receptor signaling pathway	biological_process	1	358	20	18322	ENSOARG00000013469(PRMT2),	1	1
GO:0071425	hematopoietic stem cell proliferation	biological_process	2	358	17	18322	ENSOARG00000019110(CTC1),ENSOARG00000001680(SFRP2),	1	1
GO:0002860	positive regulation of natural killer cell mediated cytotoxicity directed against tumor cell target	biological_process	1	358	5	18322	ENSOARG00000009370(NECTIN2),	1	1
GO:0090050	positive regulation of cell migration involved in sprouting angiogenesis	biological_process	1	358	5	18322	ENSOARG00000012128(CIB1),	1	1
GO:0051262	protein tetramerization	biological_process	3	358	71	18322	ENSOARG00000011026(PDSS2),ENSOARG00000019340(DNM1L),ENSOARG00000012620(THG1L),	1	1
GO:0004528	phosphodiesterase I activity	molecular_function	1	358	3	18322	ENSOARG00000014082(ENPP3),	1	1
GO:0007019	microtubule depolymerization	biological_process	1	358	24	18322	ENSOARG00000012128(CIB1),	1	1
GO:0042994	cytoplasmic sequestering of transcription factor	biological_process	1	358	12	18322	ENSOARG00000000492(NLRP12),	1	1
GO:0002760	positive regulation of antimicrobial humoral response	biological_process	2	358	4	18322	ENSOARG00000014251(KLK5),ENSOARG00000014318(KLK7),	1	1
GO:0042693	muscle cell fate commitment	biological_process	1	358	10	18322	ENSOARG00000013619(DKK1),	1	1
GO:0034614	cellular response to reactive oxygen species	biological_process	1	358	70	18322	ENSOARG00000008240(NME8),	1	1
GO:0042472	inner ear morphogenesis	biological_process	2	358	83	18322	ENSOARG00000020812(PAX8),ENSOARG00000011319(ATP6V1B1),	1	1
GO:0050798	activated T cell proliferation	biological_process	2	358	30	18322	ENSOARG00000013509(CD274),ENSOARG00000002251(IDO1),	1	1
GO:0070509	calcium ion import	biological_process	1	358	97	18322	ENSOARG00000001710(CD19),	1	1
GO:0003231	cardiac ventricle development	biological_process	2	358	87	18322	ENSOARG00000001680(SFRP2),ENSOARG00000006996(MYL3),	1	1
GO:0051281	positive regulation of release of sequestered calcium ion into cytosol	biological_process	1	358	22	18322	ENSOARG00000001710(CD19),	1	1
GO:2001240	negative regulation of extrinsic apoptotic signaling pathway in absence of ligand	biological_process	1	358	25	18322	ENSOARG00000020866(IL1B),	1	1
GO:0072608	interleukin-10 secretion	biological_process	1	358	6	18322	ENSOARG00000013509(CD274),	1	1
GO:0055001	muscle cell development	biological_process	1	358	90	18322	ENSOARG00000018447(SGCB),	1	1
GO:0010888	negative regulation of lipid storage	biological_process	1	358	12	18322	ENSOARG00000013898(NR1H2),	1	1
GO:0060323	head morphogenesis	biological_process	1	358	29	18322	ENSOARG00000013619(DKK1),	1	1
GO:0051250	negative regulation of lymphocyte activation	biological_process	2	358	91	18322	ENSOARG00000013509(CD274),ENSOARG00000002251(IDO1),	1	1
GO:0050777	negative regulation of immune response	biological_process	1	358	78	18322	ENSOARG00000002799(IRAK3),	1	1
GO:1903861	positive regulation of dendrite extension	biological_process	1	358	15	18322	ENSOARG00000006455(CPNE9),	1	1
GO:0032715	negative regulation of interleukin-6 production	biological_process	2	358	32	18322	ENSOARG00000002799(IRAK3),ENSOARG00000000492(NLRP12),	1	1
GO:0031362	anchored component of external side of plasma membrane	cellular_component	1	358	9	18322	ENSOARG00000017880(CA4),	1	1
GO:0004657	proline dehydrogenase activity	molecular_function	1	358	2	18322	ENSOARG00000005080(PRODH2),	1	1
GO:0030497	fatty acid elongation	biological_process	1	358	10	18322	ENSOARG00000007114(ELOVL7),	1	1
GO:0004896	cytokine receptor activity	molecular_function	1	358	65	18322	ENSOARG00000013096(IL18R1),	1	1
GO:0035306	positive regulation of dephosphorylation	biological_process	2	358	33	18322	ENSOARG00000009748(DLC1),ENSOARG00000000405(PPP1R16B),	1	1
GO:0098505	G-rich strand telomeric DNA binding	molecular_function	1	358	6	18322	ENSOARG00000019110(CTC1),	1	1
GO:0030195	negative regulation of blood coagulation	biological_process	2	358	29	18322	ENSOARG00000016664(FGG),ENSOARG00000000291(FGB),	1	1
GO:0061053	somite development	biological_process	3	358	74	18322	ENSOARG00000001680(SFRP2),ENSOARG00000013619(DKK1),ENSOARG00000007227(NLE1),	1	1
GO:0001666	response to hypoxia	biological_process	2	358	124	18322	ENSOARG00000003172(),ENSOARG00000016366(HSP90B1),	1	1
GO:0009636	response to toxic substance	biological_process	1	358	79	18322	ENSOARG00000005346(SCFD1),	1	1
GO:0030175	filopodium	cellular_component	1	358	51	18322	ENSOARG00000012128(CIB1),	1	1
GO:2000726	negative regulation of cardiac muscle cell differentiation	biological_process	1	358	4	18322	ENSOARG00000013619(DKK1),	1	1
GO:0045576	mast cell activation	biological_process	1	358	28	18322	ENSOARG00000009370(NECTIN2),	1	1
GO:0007605	sensory perception of sound	biological_process	3	358	99	18322	ENSOARG00000004175(FZD4),ENSOARG00000011319(ATP6V1B1),ENSOARG00000010317(MKKS),	1	1
GO:2000611	positive regulation of thyroid hormone generation	biological_process	1	358	2	18322	ENSOARG00000020812(PAX8),	1	1
GO:0048839	inner ear development	biological_process	2	358	145	18322	ENSOARG00000020812(PAX8),ENSOARG00000011319(ATP6V1B1),	1	1
GO:0008757	S-adenosylmethionine-dependent methyltransferase activity	molecular_function	2	358	100	18322	ENSOARG00000002195(RNMT),ENSOARG00000003822(IRF4),	1	1
GO:0043206	extracellular fibril organization	biological_process	2	358	7	18322	ENSOARG00000002129(COL5A1),ENSOARG00000001968(MFAP5),	1	1
GO:0030823	regulation of cGMP metabolic process	biological_process	1	358	17	18322	ENSOARG00000011128(),	1	1
GO:0042908	xenobiotic transport	biological_process	1	358	5	18322	ENSOARG00000002666(),	1	1
GO:0090533	cation-transporting ATPase complex	cellular_component	1	358	10	18322	ENSOARG00000020213(ATP1A1),	1	1
GO:0032200	telomere organization	biological_process	2	358	75	18322	ENSOARG00000019052(AURKB),ENSOARG00000019110(CTC1),	1	1
GO:0030521	androgen receptor signaling pathway	biological_process	1	358	37	18322	ENSOARG00000013469(PRMT2),	1	1
GO:0031398	positive regulation of protein ubiquitination	biological_process	2	358	77	18322	ENSOARG00000020137(COMMD1),ENSOARG00000012316(PTTG1IP),	1	1
GO:0050821	protein stabilization	biological_process	1	358	89	18322	ENSOARG00000018853(TAF9B),	1	1
GO:0035567	non-canonical Wnt signaling pathway	biological_process	2	358	38	18322	ENSOARG00000001680(SFRP2),ENSOARG00000004175(FZD4),	1	1
GO:0010494	cytoplasmic stress granule	cellular_component	1	358	28	18322	ENSOARG00000020060(PABPC4),	1	1
GO:0004064	arylesterase activity	molecular_function	1	358	6	18322	ENSOARG00000003042(PON3),	1	1
GO:0051668	localization within membrane	biological_process	1	358	54	18322	ENSOARG00000008624(MADCAM1),	1	1
GO:0006939	smooth muscle contraction	biological_process	1	358	60	18322	ENSOARG00000010317(MKKS),	1	1
GO:0032506	cytokinetic process	biological_process	1	358	11	18322	ENSOARG00000019052(AURKB),	1	1
GO:1900218	negative regulation of apoptotic process involved in metanephric nephron tubule development	biological_process	1	358	1	18322	ENSOARG00000020812(PAX8),	1	1
GO:0001738	morphogenesis of a polarized epithelium	biological_process	1	358	46	18322	ENSOARG00000001680(SFRP2),	1	1
GO:0070469	respiratory chain	cellular_component	1	358	71	18322	ENSOARG00000000019(COX2),	1	1
GO:0060026	convergent extension	biological_process	1	358	11	18322	ENSOARG00000001680(SFRP2),	1	1
GO:0007016	cytoskeletal anchoring at plasma membrane	biological_process	1	358	5	18322	ENSOARG00000013065(IKBIP),	1	1
GO:0044070	regulation of anion transport	biological_process	1	358	64	18322	ENSOARG00000020866(IL1B),	1	1
GO:0038092	nodal signaling pathway	biological_process	1	358	10	18322	ENSOARG00000011105(),	1	1
GO:0043550	regulation of lipid kinase activity	biological_process	1	358	39	18322	ENSOARG00000008024(EPHA8),	1	1
GO:0001829	trophectodermal cell differentiation	biological_process	1	358	15	18322	ENSOARG00000010854(JUNB),	1	1
GO:0022405	hair cycle process	biological_process	1	358	67	18322	ENSOARG00000013619(DKK1),	1	1
GO:0000266	mitochondrial fission	biological_process	1	358	20	18322	ENSOARG00000019340(DNM1L),	1	1
GO:0055078	sodium ion homeostasis	biological_process	1	358	18	18322	ENSOARG00000020213(ATP1A1),	1	1
GO:0016604	nuclear body	cellular_component	1	358	182	18322	ENSOARG00000014786(EIF3E),	1	1
GO:0044320	cellular response to leptin stimulus	biological_process	1	358	10	18322	ENSOARG00000010317(MKKS),	1	1
GO:0097209	epidermal lamellar body	cellular_component	2	358	4	18322	ENSOARG00000014251(KLK5),ENSOARG00000014318(KLK7),	1	1
GO:0006085	acetyl-CoA biosynthetic process	biological_process	1	358	11	18322	ENSOARG00000003501(PDK4),	1	1
GO:0043407	negative regulation of MAP kinase activity	biological_process	3	358	54	18322	ENSOARG00000001680(SFRP2),ENSOARG00000020866(IL1B),ENSOARG00000002799(IRAK3),	1	1
GO:0048037	cofactor binding	molecular_function	3	358	250	18322	ENSOARG00000015972(ACBD5),ENSOARG00000020762(THNSL2),ENSOARG00000001281(ACCSL),	1	1
GO:0043024	ribosomal small subunit binding	molecular_function	1	358	6	18322	ENSOARG00000004456(ERAL1),	1	1
GO:1901879	regulation of protein depolymerization	biological_process	2	358	53	18322	ENSOARG00000017839(LIMA1),ENSOARG00000012128(CIB1),	1	1
GO:2000256	positive regulation of male germ cell proliferation	biological_process	1	358	1	18322	ENSOARG00000012128(CIB1),	1	1
GO:0043491	protein kinase B signaling	biological_process	2	358	115	18322	ENSOARG00000012128(CIB1),ENSOARG00000020866(IL1B),	1	1
GO:0071599	otic vesicle development	biological_process	1	358	11	18322	ENSOARG00000020812(PAX8),	1	1
GO:0072006	nephron development	biological_process	1	358	105	18322	ENSOARG00000020812(PAX8),	1	1
GO:0031618	nuclear pericentric heterochromatin	cellular_component	1	358	3	18322	ENSOARG00000014845(ESCO2),	1	1
GO:0071542	dopaminergic neuron differentiation	biological_process	2	358	22	18322	ENSOARG00000013619(DKK1),ENSOARG00000001680(SFRP2),	1	1
GO:0060411	cardiac septum morphogenesis	biological_process	1	358	45	18322	ENSOARG00000011105(),	1	1
GO:0042098	T cell proliferation	biological_process	3	358	130	18322	ENSOARG00000020866(IL1B),ENSOARG00000013509(CD274),ENSOARG00000002251(IDO1),	1	1
GO:0030902	hindbrain development	biological_process	2	358	99	18322	ENSOARG00000011128(),ENSOARG00000004175(FZD4),	1	1
GO:2000108	positive regulation of leukocyte apoptotic process	biological_process	1	358	19	18322	ENSOARG00000002251(IDO1),	1	1
GO:1900024	regulation of substrate adhesion-dependent cell spreading	biological_process	1	358	34	18322	ENSOARG00000012128(CIB1),	1	1
GO:0090104	pancreatic epsilon cell differentiation	biological_process	1	358	1	18322	ENSOARG00000008929(RFX6),	1	1
GO:0034596	phosphatidylinositol phosphate 4-phosphatase activity	molecular_function	1	358	4	18322	ENSOARG00000010162(SACM1L),	1	1
GO:0031052	chromosome breakage	biological_process	1	358	4	18322	ENSOARG00000001710(CD19),	1	1
GO:0030242	pexophagy	biological_process	1	358	1	18322	ENSOARG00000015972(ACBD5),	1	1
GO:0051878	lateral element assembly	biological_process	1	358	1	18322	ENSOARG00000020082(SYCP1),	1	1
GO:0007589	body fluid secretion	biological_process	1	358	45	18322	ENSOARG00000013898(NR1H2),	1	1
GO:0030073	insulin secretion	biological_process	2	358	106	18322	ENSOARG00000008929(RFX6),ENSOARG00000020866(IL1B),	1	1
GO:0032633	interleukin-4 production	biological_process	1	358	27	18322	ENSOARG00000003822(IRF4),	1	1
GO:0031047	gene silencing by RNA	biological_process	2	358	47	18322	ENSOARG00000012525(DROSHA),ENSOARG00000011888(MAEL),	1	1
GO:0042273	ribosomal large subunit biogenesis	biological_process	1	358	15	18322	ENSOARG00000007227(NLE1),	1	1
GO:0010369	chromocenter	cellular_component	2	358	12	18322	ENSOARG00000014845(ESCO2),ENSOARG00000019052(AURKB),	1	1
GO:0032946	positive regulation of mononuclear cell proliferation	biological_process	1	358	95	18322	ENSOARG00000020866(IL1B),	1	1
GO:1902041	regulation of extrinsic apoptotic signaling pathway via death domain receptors	biological_process	3	358	40	18322	ENSOARG00000001680(SFRP2),ENSOARG00000016664(FGG),ENSOARG00000000291(FGB),	1	1
GO:0051304	chromosome separation	biological_process	1	358	48	18322	ENSOARG00000015926(TEX11),	1	1
GO:0007599	hemostasis	biological_process	2	358	129	18322	ENSOARG00000016664(FGG),ENSOARG00000000291(FGB),	1	1
GO:0050672	negative regulation of lymphocyte proliferation	biological_process	2	358	47	18322	ENSOARG00000013509(CD274),ENSOARG00000002251(IDO1),	1	1
GO:0071322	cellular response to carbohydrate stimulus	biological_process	1	358	56	18322	ENSOARG00000008929(RFX6),	1	1
GO:0046434	organophosphate catabolic process	biological_process	1	358	95	18322	ENSOARG00000014082(ENPP3),	1	1
GO:0060350	endochondral bone morphogenesis	biological_process	1	358	41	18322	ENSOARG00000011128(),	1	1
GO:0004335	galactokinase activity	molecular_function	1	358	2	18322	ENSOARG00000021004(GALK2),	1	1
GO:0021761	limbic system development	biological_process	1	358	64	18322	ENSOARG00000010317(MKKS),	1	1
GO:1990782	protein tyrosine kinase binding	molecular_function	1	358	37	18322	ENSOARG00000006301(CD4),	1	1
GO:0051147	regulation of muscle cell differentiation	biological_process	2	358	106	18322	ENSOARG00000019463(CD53),ENSOARG00000013619(DKK1),	1	1
GO:0016670	oxidoreductase activity, acting on a sulfur group of donors, oxygen as acceptor	molecular_function	1	358	6	18322	ENSOARG00000019705(PCYOX1),	1	1
GO:0030658	transport vesicle membrane	cellular_component	1	358	28	18322	ENSOARG00000017880(CA4),	1	1
GO:0033143	regulation of intracellular steroid hormone receptor signaling pathway	biological_process	1	358	51	18322	ENSOARG00000013469(PRMT2),	1	1
GO:0000777	condensed chromosome kinetochore	cellular_component	1	358	19	18322	ENSOARG00000014305(BUB1),	1	1
GO:0003823	antigen binding	molecular_function	1	358	42	18322	ENSOARG00000009042(),	1	1
GO:0060041	retina development in camera-type eye	biological_process	1	358	100	18322	ENSOARG00000004175(FZD4),	1	1
GO:0042108	positive regulation of cytokine biosynthetic process	biological_process	2	358	48	18322	ENSOARG00000020866(IL1B),ENSOARG00000003822(IRF4),	1	1
GO:0046272	stilbene catabolic process	biological_process	1	358	1	18322	ENSOARG00000009659(EPHX2),	1	1
GO:0005793	endoplasmic reticulum-Golgi intermediate compartment	cellular_component	2	358	42	18322	ENSOARG00000017880(CA4),ENSOARG00000014994(TMED3),	1	1
GO:0070555	response to interleukin-1	biological_process	1	358	55	18322	ENSOARG00000002799(IRAK3),	1	1
GO:0001707	mesoderm formation	biological_process	2	358	52	18322	ENSOARG00000013619(DKK1),ENSOARG00000001680(SFRP2),	1	1
GO:0043205	fibril	cellular_component	2	358	11	18322	ENSOARG00000018796(),ENSOARG00000001968(MFAP5),	1	1
GO:0032592	integral component of mitochondrial membrane	cellular_component	1	358	34	18322	ENSOARG00000006049(CCDC109B),	1	1
GO:0001656	metanephros development	biological_process	1	358	70	18322	ENSOARG00000020812(PAX8),	1	1
GO:0050702	interleukin-1 beta secretion	biological_process	1	358	20	18322	ENSOARG00000003068(),	1	1
GO:0006275	regulation of DNA replication	biological_process	3	358	120	18322	ENSOARG00000019052(AURKB),ENSOARG00000019110(CTC1),ENSOARG00000014845(ESCO2),	1	1
GO:0043152	induction of bacterial agglutination	biological_process	1	358	3	18322	ENSOARG00000000291(FGB),	1	1
[truncated: 2,055 more rows]

## Sheet: Group4-VS-Group3 GO e
GO_ID	GO_term	TYPE	target_gene_in_this_GO	all_target_gene_in_all_GO	all_gene_in_this_GO	all_gene_in_all_GO	gene_list	Pvalue	Qvalue
[truncated: 2,281 more rows]

[truncated: 3 more sheets: Group5-VS-Group4 GO e, Group6-VS-Group1 GO e, Group6-VS-Group5 GOen]
