# Supplementary material for: Genome-wide identification and characterization of long non-coding RNAs expressed during sheep fetal and postnatal hair follicle development
Source: Sci Rep. 2019 Jun 11;9:8501. doi: 10.1038/s41598-019-44600-w (PMC6559957; doi:10.1038/s41598-019-44600-w)
Supplement: Supplementary file 9 — Dataset 8 [file 41598_2019_44600_MOESM9_ESM.xlsx]

## Sheet: List
Title of the manuscript:
Genome-wide identification and characterization of long non-coding RNAs expressed during sheep fetal and postnatal hair follicle development
Author list:
Ablat Sulayman1,2, Kechuan Tian2,*, Xixia Huang1,*, Yuezhen Tian2, Xinming Xu2, Xuefeng Fu2, Bingru Zhao1, Weiwei Wu2, Dan Wang1, Aynur Yasin2 and Hanikezi Tulafu2
Supplementary Dataset 8. GO enrichment analysis of differentially expressed mRNAs among six comparison groups
Dataset 8a. Group2-VS-Group1 GO enrichment
Dataset 8b. Group3-VS-Group2 GO enrichment
Dataset 8c. Group4-VS-Group3 GO enrichment
Dataset 8d. Group5-VS-Group4 GO enrichment
Dataset 8e. Group6-VS-Group1 GO enrichment
Dataset 8f. Group6-VS-Group5 GOenrichment

## Sheet: Group2-VS-Group1 GO e
GO_ID	GO_term	TYPE	diff_gene_in_this_GO	UP_GENE	DOWN_GENE	all_diff_gene_in_all_GO	all_gene_in_this_GO	all_gene_in_all_GO	gene_UP_list	gene_DOWN_list	rich_factor	Pvalue	Qvalue
GO:0030049	muscle filament sliding	biological_process	4	0	4	1294	4	18322	-	ENSOARG00000019316(MYH7),ENSOARG00000004312(TNNC1),ENSOARG00000001573(MYLK2),ENSOARG00000007268(MYH8),	14.1592	0.000251219	0.00582209
GO:0033275	actin-myosin filament sliding	biological_process	5	0	5	1294	5	18322	-	ENSOARG00000004312(TNNC1),ENSOARG00000001573(MYLK2),ENSOARG00000019993(ACTC1),ENSOARG00000007268(MYH8),ENSOARG00000019316(MYH7),	14.1592	5.6958e-05	0.00181418
GO:0090193	positive regulation of glomerulus development	biological_process	4	3	1	1294	5	18322	ENSOARG00000013752(NOG),ENSOARG00000020509(ADIPOQ),ENSOARG00000003932(RET),	ENSOARG00000009828(AGTR2),	11.3274	0.000475004	0.00983417
GO:0014841	skeletal muscle satellite cell proliferation	biological_process	4	1	3	1294	6	18322	ENSOARG00000015100(ANGPT1),	ENSOARG00000001036(MYOG),ENSOARG00000021129(SIX1),ENSOARG00000017856(MEGF10),	9.43946	0.000823376	0.0150411
GO:0005861	troponin complex	cellular_component	5	0	5	1294	8	18322	-	ENSOARG00000006566(TNNC2),ENSOARG00000000697(TNNT3),ENSOARG00000004312(TNNC1),ENSOARG00000003852(TNNI2),ENSOARG00000001823(TNNT1),	8.8495	0.000311341	0.00695589
GO:0060513	prostatic bud formation	biological_process	6	5	1	1294	10	18322	ENSOARG00000006942(-),ENSOARG00000013752(NOG),ENSOARG00000020478(TP63),ENSOARG00000013052(GLI2),ENSOARG00000015400(WNT5A),	ENSOARG00000003329(SULF1),	8.49552	0.000116994	0.00315935
GO:0019372	lipoxygenase pathway	biological_process	4	4	0	1294	7	18322	ENSOARG00000008786(-),ENSOARG00000018782(ALOXE3),ENSOARG00000018715(ALOX12B),ENSOARG00000009594(PLA2G3),	-	8.09097	0.0013347	0.021873
GO:0031430	M band	cellular_component	4	0	4	1294	7	18322	-	ENSOARG00000003388(KLHL41),ENSOARG00000016068(SMPX),ENSOARG00000005748(MYOM2),ENSOARG00000010213(MYOM1),	8.09097	0.0013347	0.021873
GO:0045605	negative regulation of epidermal cell differentiation	biological_process	4	4	0	1294	7	18322	ENSOARG00000018325(GRHL2),ENSOARG00000005108(DLL1),ENSOARG00000020478(TP63),ENSOARG00000003820(NOTCH1),	-	8.09097	0.0013347	0.021873
GO:0015106	bicarbonate transmembrane transporter activity	molecular_function	4	2	2	1294	7	18322	ENSOARG00000009573(SLC26A7),ENSOARG00000003685(SLC4A11),	ENSOARG00000007821(SLC4A1),ENSOARG00000006903(SLC26A3),	8.09097	0.0013347	0.021873
GO:0048630	skeletal muscle tissue growth	biological_process	4	1	3	1294	7	18322	ENSOARG00000005108(DLL1),	ENSOARG00000007861(TLL2),ENSOARG00000016285(GDF-8),ENSOARG00000000253(CHRNA1),	8.09097	0.0013347	0.021873
GO:0003009	skeletal muscle contraction	biological_process	13	2	11	1294	23	18322	ENSOARG00000013009(ATP8A2),ENSOARG00000013801(MYH14),	ENSOARG00000001823(TNNT1),ENSOARG00000011575(TCAP),ENSOARG00000013899(MYH3),ENSOARG00000002132(ATP2A1),ENSOARG00000000697(TNNT3),ENSOARG00000007082(STAC3),ENSOARG00000006566(TNNC2),ENSOARG00000007268(MYH8),ENSOARG00000003852(TNNI2),ENSOARG00000000253(CHRNA1),ENSOARG00000019316(MYH7),	8.00302	8.41154e-08	8.16313e-06
GO:0010818	T cell chemotaxis	biological_process	5	3	2	1294	9	18322	ENSOARG00000013351(TMEM102),ENSOARG00000015400(WNT5A),ENSOARG00000007683(CXCL16),	ENSOARG00000016668(CXCL11),ENSOARG00000017732(CXCL13),	7.86622	0.000489866	0.0100747
GO:0040037	negative regulation of fibroblast growth factor receptor signaling pathway	biological_process	6	4	2	1294	11	18322	ENSOARG00000020058(THBS1),ENSOARG00000015400(WNT5A),ENSOARG00000013941(GATA3),ENSOARG00000008075(WNT4),	ENSOARG00000010080(SULF2),ENSOARG00000003329(SULF1),	7.7232	0.000180507	0.00444894
GO:0005865	striated muscle thin filament	cellular_component	6	0	6	1294	11	18322	-	ENSOARG00000004312(TNNC1),ENSOARG00000000697(TNNT3),ENSOARG00000006566(TNNC2),ENSOARG00000001823(TNNT1),ENSOARG00000003044(ACTA1),ENSOARG00000003852(TNNI2),	7.7232	0.000180507	0.00444894
GO:0060740	prostate gland epithelium morphogenesis	biological_process	13	10	3	1294	24	18322	ENSOARG00000020478(TP63),ENSOARG00000002366(RXRA),ENSOARG00000006942(-),ENSOARG00000008192(FOXA1),ENSOARG00000003820(NOTCH1),ENSOARG00000015400(WNT5A),ENSOARG00000016626(RARG),ENSOARG00000013052(GLI2),ENSOARG00000013779(SOX9),ENSOARG00000013752(NOG),	ENSOARG00000002359(SFRP1),ENSOARG00000005941(TNC),ENSOARG00000003329(SULF1),	7.66956	1.25043e-07	1.14212e-05
GO:0061436	establishment of skin barrier	biological_process	8	8	0	1294	15	18322	ENSOARG00000020472(CLDN1),ENSOARG00000018782(ALOXE3),ENSOARG00000018715(ALOX12B),ENSOARG00000020478(TP63),ENSOARG00000019294(ABCA12),ENSOARG00000016900(KRT1),ENSOARG00000003892(KDF1),ENSOARG00000011582(CYP26B1),	-	7.55157	2.48074e-05	0.000922627
GO:0060512	prostate gland morphogenesis	biological_process	13	10	3	1294	25	18322	ENSOARG00000020478(TP63),ENSOARG00000002366(RXRA),ENSOARG00000006942(-),ENSOARG00000008192(FOXA1),ENSOARG00000013052(GLI2),ENSOARG00000015400(WNT5A),ENSOARG00000003820(NOTCH1),ENSOARG00000016626(RARG),ENSOARG00000013779(SOX9),ENSOARG00000013752(NOG),	ENSOARG00000002359(SFRP1),ENSOARG00000005941(TNC),ENSOARG00000003329(SULF1),	7.36278	1.83148e-07	1.57991e-05
GO:0031672	A band	cellular_component	8	0	8	1294	16	18322	-	ENSOARG00000012656(MYH2),ENSOARG00000016068(SMPX),ENSOARG00000010033(LMOD3),ENSOARG00000011750(MYL4),ENSOARG00000003388(KLHL41),ENSOARG00000010213(MYOM1),ENSOARG00000006996(MYL3),ENSOARG00000005748(MYOM2),	7.0796	3.64838e-05	0.00130983
GO:0072189	ureter development	biological_process	5	4	1	1294	10	18322	ENSOARG00000013941(GATA3),ENSOARG00000003932(RET),ENSOARG00000013779(SOX9),ENSOARG00000006942(-),	ENSOARG00000021129(SIX1),	7.0796	0.000739988	0.013802
GO:0045607	regulation of auditory receptor cell differentiation	biological_process	4	4	0	1294	8	18322	ENSOARG00000005108(DLL1),ENSOARG00000018071(HES5),ENSOARG00000016462(MYCN),ENSOARG00000003820(NOTCH1),	-	7.0796	0.0020511	0.0295578
GO:0060644	mammary gland epithelial cell differentiation	biological_process	4	4	0	1294	8	18322	ENSOARG00000000893(FOXB1),ENSOARG00000008578(PTCH1),ENSOARG00000011449(PRLR),ENSOARG00000013395(-),	-	7.0796	0.0020511	0.0295578
GO:0015701	bicarbonate transport	biological_process	4	2	2	1294	8	18322	ENSOARG00000009573(SLC26A7),ENSOARG00000003685(SLC4A11),	ENSOARG00000007821(SLC4A1),ENSOARG00000006903(SLC26A3),	7.0796	0.0020511	0.0295578
GO:0051393	alpha-actinin binding	molecular_function	7	2	5	1294	14	18322	ENSOARG00000010733(MAGI1),ENSOARG00000016200(CACNA1D),	ENSOARG00000004431(XIRP2),ENSOARG00000004925(MYPN),ENSOARG00000000611(LDB3),ENSOARG00000012744(NRAP),ENSOARG00000016256(KCNN2),	7.0796	9.88672e-05	0.00274136
GO:0033561	regulation of water loss via skin	biological_process	8	8	0	1294	16	18322	ENSOARG00000011582(CYP26B1),ENSOARG00000003892(KDF1),ENSOARG00000016900(KRT1),ENSOARG00000019294(ABCA12),ENSOARG00000020472(CLDN1),ENSOARG00000018715(ALOX12B),ENSOARG00000018782(ALOXE3),ENSOARG00000020478(TP63),	-	7.0796	3.64838e-05	0.00130983
GO:0002739	regulation of cytokine secretion involved in immune response	biological_process	4	3	1	1294	8	18322	ENSOARG00000011584(F2RL1),ENSOARG00000015100(ANGPT1),ENSOARG00000015400(WNT5A),	ENSOARG00000002586(APOA1),	7.0796	0.0020511	0.0295578
GO:0050891	multicellular organismal water homeostasis	biological_process	14	13	1	1294	30	18322	ENSOARG00000019294(ABCA12),ENSOARG00000016900(KRT1),ENSOARG00000020472(CLDN1),ENSOARG00000020478(TP63),ENSOARG00000018715(ALOX12B),ENSOARG00000018782(ALOXE3),ENSOARG00000012828(TFAP2B),ENSOARG00000016612(SCNN1G),ENSOARG00000009442(AQP3),ENSOARG00000014606(TRPV4),ENSOARG00000011582(CYP26B1),ENSOARG00000003892(KDF1),ENSOARG00000008446(SCNN1A),	ENSOARG00000006982(AQP4),	6.60762	1.99633e-07	1.69852e-05
GO:0002374	cytokine secretion involved in immune response	biological_process	5	4	1	1294	11	18322	ENSOARG00000011584(F2RL1),ENSOARG00000015100(ANGPT1),ENSOARG00000017441(NOD2),ENSOARG00000015400(WNT5A),	ENSOARG00000002586(APOA1),	6.436	0.0010798	0.0184249
GO:0002438	acute inflammatory response to antigenic stimulus	biological_process	5	5	0	1294	11	18322	ENSOARG00000020667(-),ENSOARG00000007787(FCER1A),ENSOARG00000005724(SPN),ENSOARG00000016740(EPHB6),ENSOARG00000007765(IL20RB),	-	6.436	0.0010798	0.0184249
GO:0040036	regulation of fibroblast growth factor receptor signaling pathway	biological_process	9	6	3	1294	20	18322	ENSOARG00000008075(WNT4),ENSOARG00000020058(THBS1),ENSOARG00000010036(HHIP),ENSOARG00000013941(GATA3),ENSOARG00000013752(NOG),ENSOARG00000015400(WNT5A),	ENSOARG00000010080(SULF2),ENSOARG00000003329(SULF1),ENSOARG00000007954(FGFBP1),	6.37164	2.7405e-05	0.00101317
GO:0061037	negative regulation of cartilage development	biological_process	9	6	3	1294	20	18322	ENSOARG00000016626(RARG),ENSOARG00000013052(GLI2),ENSOARG00000013779(SOX9),ENSOARG00000013752(NOG),ENSOARG00000019663(PTHLH),ENSOARG00000011583(TGFB2),	ENSOARG00000016764(FRZB),ENSOARG00000002053(EFEMP1),ENSOARG00000004373(RARB),	6.37164	2.7405e-05	0.00101317
GO:0060174	limb bud formation	biological_process	4	3	1	1294	9	18322	ENSOARG00000013779(SOX9),ENSOARG00000006942(-),ENSOARG00000010874(WNT3),	ENSOARG00000016894(SEMA3C),	6.29298	0.00301764	0.039458
GO:0071371	cellular response to gonadotropin stimulus	biological_process	4	2	2	1294	9	18322	ENSOARG00000000945(NSMF),ENSOARG00000003820(NOTCH1),	ENSOARG00000006407(EPHA5),ENSOARG00000008024(EPHA8),	6.29298	0.00301764	0.039458
GO:0048570	notochord morphogenesis	biological_process	4	4	0	1294	9	18322	ENSOARG00000013052(GLI2),ENSOARG00000006674(GLI1),ENSOARG00000015400(WNT5A),ENSOARG00000013752(NOG),	-	6.29298	0.00301764	0.039458
GO:0004745	retinol dehydrogenase activity	molecular_function	4	4	0	1294	9	18322	ENSOARG00000008058(SDR9C7),ENSOARG00000018738(BMP2),ENSOARG00000021173(RDH12),ENSOARG00000014744(DHRS3),	-	6.29298	0.00301764	0.039458
GO:2000484	positive regulation of interleukin-8 secretion	biological_process	4	4	0	1294	9	18322	ENSOARG00000011584(F2RL1),ENSOARG00000009009(CD244),ENSOARG00000020249(CD2),ENSOARG00000015400(WNT5A),	-	6.29298	0.00301764	0.039458
GO:0048712	negative regulation of astrocyte differentiation	biological_process	4	3	1	1294	9	18322	ENSOARG00000018071(HES5),ENSOARG00000016462(MYCN),ENSOARG00000013752(NOG),	ENSOARG00000008224(DAB1),	6.29298	0.00301764	0.039458
GO:0072643	interferon-gamma secretion	biological_process	6	6	0	1294	14	18322	ENSOARG00000009009(CD244),ENSOARG00000020249(CD2),ENSOARG00000020295(VTCN1),ENSOARG00000020837(IL36RN),ENSOARG00000013941(GATA3),ENSOARG00000011584(F2RL1),	-	6.06823	0.000553058	0.0110808
GO:0030104	water homeostasis	biological_process	14	13	1	1294	33	18322	ENSOARG00000016900(KRT1),ENSOARG00000018715(ALOX12B),ENSOARG00000012828(TFAP2B),ENSOARG00000003892(KDF1),ENSOARG00000011582(CYP26B1),ENSOARG00000019294(ABCA12),ENSOARG00000018782(ALOXE3),ENSOARG00000020478(TP63),ENSOARG00000020472(CLDN1),ENSOARG00000009442(AQP3),ENSOARG00000014606(TRPV4),ENSOARG00000016612(SCNN1G),ENSOARG00000008446(SCNN1A),	ENSOARG00000006982(AQP4),	6.00693	5.23473e-07	3.96499e-05
GO:0090184	positive regulation of kidney development	biological_process	11	9	2	1294	26	18322	ENSOARG00000013779(SOX9),ENSOARG00000013941(GATA3),ENSOARG00000020509(ADIPOQ),ENSOARG00000013752(NOG),ENSOARG00000006153(PDGFA),ENSOARG00000008075(WNT4),ENSOARG00000006942(-),ENSOARG00000014908(LGR4),ENSOARG00000003932(RET),	ENSOARG00000021129(SIX1),ENSOARG00000009828(AGTR2),	5.99043	7.24184e-06	0.000333178
GO:0097205	renal filtration	biological_process	5	2	3	1294	12	18322	ENSOARG00000005780(EMP2),ENSOARG00000005412(ITGA3),	ENSOARG00000003329(SULF1),ENSOARG00000010080(SULF2),ENSOARG00000020651(PTPRO),	5.89967	0.00152945	0.0238679
GO:0005523	tropomyosin binding	molecular_function	5	1	4	1294	12	18322	ENSOARG00000000119(LMOD1),	ENSOARG00000010033(LMOD3),ENSOARG00000000697(TNNT3),ENSOARG00000000936(LMOD2),ENSOARG00000001823(TNNT1),	5.89967	0.00152945	0.0238679
GO:0018149	peptide cross-linking	biological_process	9	6	3	1294	22	18322	ENSOARG00000007029(SPOCK2),ENSOARG00000020121(CSTA),ENSOARG00000007100(TGM3),ENSOARG00000020058(THBS1),ENSOARG00000000342(SPRR3),ENSOARG00000015342(NDNF),	ENSOARG00000018445(F13A1),ENSOARG00000019329(FN1),ENSOARG00000007656(BGN),	5.7924	5.20766e-05	0.00168462
GO:0060742	epithelial cell differentiation involved in prostate gland development	biological_process	4	4	0	1294	10	18322	ENSOARG00000008192(FOXA1),ENSOARG00000020478(TP63),ENSOARG00000002366(RXRA),ENSOARG00000003820(NOTCH1),	-	5.66368	0.00428152	0.051238
GO:2000482	regulation of interleukin-8 secretion	biological_process	6	6	0	1294	15	18322	ENSOARG00000011584(F2RL1),ENSOARG00000001268(SSC5D),ENSOARG00000019888(PTPN22),ENSOARG00000020249(CD2),ENSOARG00000009009(CD244),ENSOARG00000015400(WNT5A),	-	5.66368	0.000765013	0.0141414
GO:2000052	positive regulation of non-canonical Wnt signaling pathway	biological_process	4	3	1	1294	10	18322	ENSOARG00000012668(ANKRD6),ENSOARG00000015400(WNT5A),ENSOARG00000014289(MLLT3),	ENSOARG00000002359(SFRP1),	5.66368	0.00428152	0.051238
GO:0055062	phosphate ion homeostasis	biological_process	4	3	1	1294	10	18322	ENSOARG00000012828(TFAP2B),ENSOARG00000007680(SLC34A2),ENSOARG00000002535(SLC34A3),	ENSOARG00000008899(SFRP4),	5.66368	0.00428152	0.051238
GO:0001965	G-protein alpha-subunit binding	molecular_function	4	4	0	1294	10	18322	ENSOARG00000009653(RGS2),ENSOARG00000004484(RGS14),ENSOARG00000011584(F2RL1),ENSOARG00000009791(RGS1),	-	5.66368	0.00428152	0.051238
GO:0001502	cartilage condensation	biological_process	7	5	2	1294	18	18322	ENSOARG00000014240(CTGF),ENSOARG00000013779(SOX9),ENSOARG00000013548(BARX2),ENSOARG00000016462(MYCN),ENSOARG00000011583(TGFB2),	ENSOARG00000015159(MYF5),ENSOARG00000012268(OTOR),	5.50635	0.000380543	0.00815019
GO:0021978	telencephalon regionalization	biological_process	5	4	1	1294	13	18322	ENSOARG00000013742(LHX2),ENSOARG00000000517(ADGRG1),ENSOARG00000018738(BMP2),ENSOARG00000006942(-),	ENSOARG00000014467(EOMES),	5.44584	0.00211097	0.0300028
GO:0001516	prostaglandin biosynthetic process	biological_process	5	3	2	1294	13	18322	ENSOARG00000008524(PTGES),ENSOARG00000014073(EDN1),ENSOARG00000007229(CD74),	ENSOARG00000020480(PLA2G4F),ENSOARG00000012715(PTGIS),	5.44584	0.00211097	0.0300028
GO:0050881	musculoskeletal movement	biological_process	13	2	11	1294	34	18322	ENSOARG00000013009(ATP8A2),ENSOARG00000013801(MYH14),	ENSOARG00000019316(MYH7),ENSOARG00000000253(CHRNA1),ENSOARG00000007268(MYH8),ENSOARG00000003852(TNNI2),ENSOARG00000000697(TNNT3),ENSOARG00000007082(STAC3),ENSOARG00000013899(MYH3),ENSOARG00000006566(TNNC2),ENSOARG00000011575(TCAP),ENSOARG00000001823(TNNT1),ENSOARG00000002132(ATP2A1),	5.41381	3.32388e-06	0.000184327
GO:0042805	actinin binding	molecular_function	8	2	6	1294	21	18322	ENSOARG00000016200(CACNA1D),ENSOARG00000010733(MAGI1),	ENSOARG00000004925(MYPN),ENSOARG00000000611(LDB3),ENSOARG00000012744(NRAP),ENSOARG00000004431(XIRP2),ENSOARG00000008913(CSRP3),ENSOARG00000016256(KCNN2),	5.39398	0.000188881	0.00458258
GO:0030850	prostate gland development	biological_process	14	11	3	1294	37	18322	ENSOARG00000003820(NOTCH1),ENSOARG00000015400(WNT5A),ENSOARG00000013779(SOX9),ENSOARG00000002366(RXRA),ENSOARG00000011449(PRLR),ENSOARG00000008192(FOXA1),ENSOARG00000006942(-),ENSOARG00000016626(RARG),ENSOARG00000013052(GLI2),ENSOARG00000013752(NOG),ENSOARG00000020478(TP63),	ENSOARG00000003329(SULF1),ENSOARG00000002359(SFRP1),ENSOARG00000005941(TNC),	5.35753	1.66661e-06	0.000102488
GO:0032331	negative regulation of chondrocyte differentiation	biological_process	6	4	2	1294	16	18322	ENSOARG00000019663(PTHLH),ENSOARG00000013779(SOX9),ENSOARG00000013052(GLI2),ENSOARG00000016626(RARG),	ENSOARG00000004373(RARB),ENSOARG00000002053(EFEMP1),	5.3097	0.00103723	0.0177472
GO:0005372	water transmembrane transporter activity	molecular_function	4	2	2	1294	11	18322	ENSOARG00000009442(AQP3),ENSOARG00000020858(AQP9),	ENSOARG00000006982(AQP4),ENSOARG00000002395(SLC14A1),	5.1488	0.00589131	0.0638585
GO:0072574	hepatocyte proliferation	biological_process	4	3	1	1294	11	18322	ENSOARG00000006674(GLI1),ENSOARG00000013395(-),ENSOARG00000004689(HPN),	ENSOARG00000010080(SULF2),	5.1488	0.00589131	0.0638585
GO:0003094	glomerular filtration	biological_process	4	1	3	1294	11	18322	ENSOARG00000005780(EMP2),	ENSOARG00000010080(SULF2),ENSOARG00000003329(SULF1),ENSOARG00000020651(PTPRO),	5.1488	0.00589131	0.0638585
GO:0003198	epithelial to mesenchymal transition involved in endocardial cushion formation	biological_process	4	3	1	1294	11	18322	ENSOARG00000011583(TGFB2),ENSOARG00000020088(HEYL),ENSOARG00000003820(NOTCH1),	ENSOARG00000013740(TMEM100),	5.1488	0.00589131	0.0638585
GO:0005344	oxygen transporter activity	molecular_function	4	0	4	1294	11	18322	-	ENSOARG00000010921(HBM),ENSOARG00000019174(-),ENSOARG00000018639(MB),ENSOARG00000010944(-),	5.1488	0.00589131	0.0638585
GO:0003071	renal system process involved in regulation of systemic arterial blood pressure	biological_process	4	2	2	1294	11	18322	ENSOARG00000005780(EMP2),ENSOARG00000011584(F2RL1),	ENSOARG00000020651(PTPRO),ENSOARG00000009828(AGTR2),	5.1488	0.00589131	0.0638585
GO:0071599	otic vesicle development	biological_process	4	2	2	1294	11	18322	ENSOARG00000013941(GATA3),ENSOARG00000013779(SOX9),	ENSOARG00000021129(SIX1),ENSOARG00000011575(TCAP),	5.1488	0.00589131	0.0638585
GO:0072224	metanephric glomerulus development	biological_process	4	3	1	1294	11	18322	ENSOARG00000003932(RET),ENSOARG00000020509(ADIPOQ),ENSOARG00000014908(LGR4),	ENSOARG00000009828(AGTR2),	5.1488	0.00589131	0.0638585
GO:0090177	establishment of planar polarity involved in neural tube closure	biological_process	5	4	1	1294	14	18322	ENSOARG00000015400(WNT5A),ENSOARG00000016509(CTHRC1),ENSOARG00000016629(FZD1),ENSOARG00000019502(CELSR1),	ENSOARG00000002359(SFRP1),	5.05686	0.00284811	0.0384557
GO:0030017	sarcomere	cellular_component	35	2	33	1294	98	18322	ENSOARG00000009978(FBXO32),ENSOARG00000016200(CACNA1D),	ENSOARG00000016256(KCNN2),ENSOARG00000016068(SMPX),ENSOARG00000004312(TNNC1),ENSOARG00000000697(TNNT3),ENSOARG00000019316(MYH7),ENSOARG00000006996(MYL3),ENSOARG00000000611(LDB3),ENSOARG00000003388(KLHL41),ENSOARG00000011750(MYL4),ENSOARG00000013106(PGM5),ENSOARG00000006566(TNNC2),ENSOARG00000008913(CSRP3),ENSOARG00000008659(NEB),ENSOARG00000011575(TCAP),ENSOARG00000001823(TNNT1),ENSOARG0000000304…	5.05686	5.44417e-13	2.60106e-10
GO:0061035	regulation of cartilage development	biological_process	17	11	6	1294	48	18322	ENSOARG00000020110(SOX5),ENSOARG00000013752(NOG),ENSOARG00000019663(PTHLH),ENSOARG00000013052(GLI2),ENSOARG00000016626(RARG),ENSOARG00000014240(CTGF),ENSOARG00000011583(TGFB2),ENSOARG00000010810(TRPS1),ENSOARG00000013779(SOX9),ENSOARG00000015400(WNT5A),ENSOARG00000018738(BMP2),	ENSOARG00000014336(CYR61),ENSOARG00000002053(EFEMP1),ENSOARG00000004373(RARB),ENSOARG00000016764(FRZB),ENSOARG00000003578(FGF18),ENSOARG00000001218(GDF2),	5.01472	3.51461e-07	2.83496e-05
GO:0045606	positive regulation of epidermal cell differentiation	biological_process	6	5	1	1294	17	18322	ENSOARG00000001264(PTCH2),ENSOARG00000003892(KDF1),ENSOARG00000019372(VDR),ENSOARG00000003820(NOTCH1),ENSOARG00000008578(PTCH1),	ENSOARG00000008899(SFRP4),	4.99736	0.00138122	0.0222248
GO:0007274	neuromuscular synaptic transmission	biological_process	6	2	4	1294	17	18322	ENSOARG00000011081(-),ENSOARG00000010199(EGR3),	ENSOARG00000001130(CHRNA3),ENSOARG00000001573(MYLK2),ENSOARG00000000253(CHRNA1),ENSOARG00000007082(STAC3),	4.99736	0.00138122	0.0222248
GO:0010719	negative regulation of epithelial to mesenchymal transition	biological_process	6	5	1	1294	17	18322	ENSOARG00000011583(TGFB2),ENSOARG00000002144(LDLRAD4),ENSOARG00000008192(FOXA1),ENSOARG00000004689(HPN),ENSOARG00000020854(TRIM62),	ENSOARG00000002359(SFRP1),	4.99736	0.00138122	0.0222248
GO:0030018	Z disc	cellular_component	20	2	18	1294	57	18322	ENSOARG00000009978(FBXO32),ENSOARG00000016200(CACNA1D),	ENSOARG00000016256(KCNN2),ENSOARG00000004431(XIRP2),ENSOARG00000007582(MURC),ENSOARG00000019316(MYH7),ENSOARG00000020163(CASQ2),ENSOARG00000016717(MYOZ2),ENSOARG00000000611(LDB3),ENSOARG00000004925(MYPN),ENSOARG00000013106(PGM5),ENSOARG00000015514(MYOT),ENSOARG00000012682(HRC),ENSOARG00000019120(MYO18B),ENSOARG00000008913(CSRP3),ENSOARG00000018874(-),ENSOARG00000008659(NEB),ENSOARG00000011575(TCA…	4.96814	4.38461e-08	4.61573e-06
GO:0048247	lymphocyte chemotaxis	biological_process	6	4	2	1294	18	18322	ENSOARG00000009699(PTK2B),ENSOARG00000013351(TMEM102),ENSOARG00000007683(CXCL16),ENSOARG00000015400(WNT5A),	ENSOARG00000017732(CXCL13),ENSOARG00000016668(CXCL11),	4.71973	0.00180962	0.0269534
GO:0042572	retinol metabolic process	biological_process	4	2	2	1294	12	18322	ENSOARG00000015390(-),ENSOARG00000021173(RDH12),	ENSOARG00000012705(ALDH1A1),ENSOARG00000003236(RBP4),	4.71973	0.0078961	0.0794857
GO:0006817	phosphate ion transport	biological_process	4	3	1	1294	12	18322	ENSOARG00000007680(SLC34A2),ENSOARG00000008842(ROS1),ENSOARG00000002535(SLC34A3),	ENSOARG00000008899(SFRP4),	4.71973	0.0078961	0.0794857
GO:0033612	receptor serine/threonine kinase binding	molecular_function	4	3	1	1294	12	18322	ENSOARG00000017475(INHBA),ENSOARG00000018738(BMP2),ENSOARG00000019042(BMP3),	ENSOARG00000006378(BMP5),	4.71973	0.0078961	0.0794857
GO:0090179	planar cell polarity pathway involved in neural tube closure	biological_process	4	3	1	1294	12	18322	ENSOARG00000015400(WNT5A),ENSOARG00000016629(FZD1),ENSOARG00000019502(CELSR1),	ENSOARG00000002359(SFRP1),	4.71973	0.0078961	0.0794857
GO:0043586	tongue development	biological_process	4	3	1	1294	12	18322	ENSOARG00000016363(HOXC13),ENSOARG00000019751(WNT10A),ENSOARG00000011582(CYP26B1),	ENSOARG00000021129(SIX1),	4.71973	0.0078961	0.0794857
GO:0007616	long-term memory	biological_process	4	3	1	1294	12	18322	ENSOARG00000000184(CAMK4),ENSOARG00000004484(RGS14),ENSOARG00000014121(SHANK1),	ENSOARG00000000465(RELN),	4.71973	0.0078961	0.0794857
GO:0090190	positive regulation of branching involved in ureteric bud morphogenesis	biological_process	5	3	2	1294	15	18322	ENSOARG00000013779(SOX9),ENSOARG00000014908(LGR4),ENSOARG00000013752(NOG),	ENSOARG00000009828(AGTR2),ENSOARG00000021129(SIX1),	4.71973	0.00376613	0.0471602
GO:0019825	oxygen binding	molecular_function	4	0	4	1294	12	18322	-	ENSOARG00000018639(MB),ENSOARG00000010944(-),ENSOARG00000010921(HBM),ENSOARG00000019174(-),	4.71973	0.0078961	0.0794857
GO:0061036	positive regulation of cartilage development	biological_process	7	4	3	1294	21	18322	ENSOARG00000015400(WNT5A),ENSOARG00000013779(SOX9),ENSOARG00000020110(SOX5),ENSOARG00000018738(BMP2),	ENSOARG00000003578(FGF18),ENSOARG00000014336(CYR61),ENSOARG00000001218(GDF2),	4.71973	0.000874793	0.0155238
GO:0045109	intermediate filament organization	biological_process	6	3	3	1294	18	18322	ENSOARG00000017105(KRT14),ENSOARG00000006942(-),ENSOARG00000004281(NEFH),	ENSOARG00000009942(NEFL),ENSOARG00000018874(-),ENSOARG00000011328(VIM),	4.71973	0.00180962	0.0269534
GO:0042249	establishment of planar polarity of embryonic epithelium	biological_process	5	4	1	1294	15	18322	ENSOARG00000015400(WNT5A),ENSOARG00000016509(CTHRC1),ENSOARG00000016629(FZD1),ENSOARG00000019502(CELSR1),	ENSOARG00000002359(SFRP1),	4.71973	0.00376613	0.0471602
GO:0015671	oxygen transport	biological_process	4	0	4	1294	12	18322	-	ENSOARG00000019174(-),ENSOARG00000010921(HBM),ENSOARG00000018639(MB),ENSOARG00000010944(-),	4.71973	0.0078961	0.0794857
GO:0032835	glomerulus development	biological_process	14	8	6	1294	42	18322	ENSOARG00000003820(NOTCH1),ENSOARG00000020509(ADIPOQ),ENSOARG00000020088(HEYL),ENSOARG00000003966(NOTCH3),ENSOARG00000003932(RET),ENSOARG00000014908(LGR4),ENSOARG00000013752(NOG),ENSOARG00000015100(ANGPT1),	ENSOARG00000010080(SULF2),ENSOARG00000020651(PTPRO),ENSOARG00000003798(PLCE1),ENSOARG00000003329(SULF1),ENSOARG00000003714(ENPEP),ENSOARG00000009828(AGTR2),	4.71973	5.98431e-06	0.00028373
GO:0055003	cardiac myofibril assembly	biological_process	4	0	4	1294	12	18322	-	ENSOARG00000017779(MYL2),ENSOARG00000008913(CSRP3),ENSOARG00000019993(ACTC1),ENSOARG00000011575(TCAP),	4.71973	0.0078961	0.0794857
GO:0019228	neuronal action potential	biological_process	4	1	3	1294	12	18322	ENSOARG00000013801(MYH14),	ENSOARG00000009243(KCNA1),ENSOARG00000000253(CHRNA1),ENSOARG00000004852(SCN1A),	4.71973	0.0078961	0.0794857
GO:0072111	cell proliferation involved in kidney development	biological_process	4	4	0	1294	12	18322	ENSOARG00000018738(BMP2),ENSOARG00000008578(PTCH1),ENSOARG00000006942(-),ENSOARG00000013941(GATA3),	-	4.71973	0.0078961	0.0794857
GO:0003181	atrioventricular valve morphogenesis	biological_process	4	3	1	1294	12	18322	ENSOARG00000020088(HEYL),ENSOARG00000003820(NOTCH1),ENSOARG00000018738(BMP2),	ENSOARG00000014336(CYR61),	4.71973	0.0078961	0.0794857
GO:0031674	I band	cellular_component	22	2	20	1294	66	18322	ENSOARG00000009978(FBXO32),ENSOARG00000016200(CACNA1D),	ENSOARG00000012682(HRC),ENSOARG00000015514(MYOT),ENSOARG00000019120(MYO18B),ENSOARG00000018874(-),ENSOARG00000003713(ACTN2),ENSOARG00000004852(SCN1A),ENSOARG00000004431(XIRP2),ENSOARG00000007582(MURC),ENSOARG00000020163(CASQ2),ENSOARG00000016717(MYOZ2),ENSOARG00000004925(MYPN),ENSOARG00000008913(CSRP3),ENSOARG00000008659(NEB),ENSOARG00000011575(TCAP),ENSOARG00000019993(ACTC1),ENSOARG00000016256(K…	4.71973	2.24489e-08	2.73393e-06
GO:0008307	structural constituent of muscle	molecular_function	4	0	4	1294	12	18322	-	ENSOARG00000007924(PDLIM3),ENSOARG00000011575(TCAP),ENSOARG00000006071(MYLPF),ENSOARG00000008913(CSRP3),	4.71973	0.0078961	0.0794857
GO:0033690	positive regulation of osteoblast proliferation	biological_process	4	3	1	1294	12	18322	ENSOARG00000017992(TMEM119),ENSOARG00000018738(BMP2),ENSOARG00000016509(CTHRC1),	ENSOARG00000014336(CYR61),	4.71973	0.0078961	0.0794857
GO:0030239	myofibril assembly	biological_process	11	1	10	1294	33	18322	ENSOARG00000014073(EDN1),	ENSOARG00000011575(TCAP),ENSOARG00000003044(ACTA1),ENSOARG00000008913(CSRP3),ENSOARG00000019993(ACTC1),ENSOARG00000017779(MYL2),ENSOARG00000003713(ACTN2),ENSOARG00000004925(MYPN),ENSOARG00000000611(LDB3),ENSOARG00000003388(KLHL41),ENSOARG00000020163(CASQ2),	4.71973	4.98373e-05	0.00162916
GO:0030016	myofibril	cellular_component	38	2	36	1294	116	18322	ENSOARG00000016200(CACNA1D),ENSOARG00000009978(FBXO32),	ENSOARG00000007582(MURC),ENSOARG00000020163(CASQ2),ENSOARG00000004925(MYPN),ENSOARG00000003852(TNNI2),ENSOARG00000016717(MYOZ2),ENSOARG00000012744(NRAP),ENSOARG00000010033(LMOD3),ENSOARG00000004431(XIRP2),ENSOARG00000005748(MYOM2),ENSOARG00000003713(ACTN2),ENSOARG00000004852(SCN1A),ENSOARG00000010213(MYOM1),ENSOARG00000019120(MYO18B),ENSOARG00000015514(MYOT),ENSOARG00000012682(HRC),ENSOARG0000001…	4.63836	5.69367e-13	2.52595e-10
GO:0043292	contractile fiber	cellular_component	40	3	37	1294	124	18322	ENSOARG00000016200(CACNA1D),ENSOARG00000009978(FBXO32),ENSOARG00000015846(PLEC),	ENSOARG00000000611(LDB3),ENSOARG00000011750(MYL4),ENSOARG00000003388(KLHL41),ENSOARG00000013106(PGM5),ENSOARG00000019316(MYH7),ENSOARG00000006996(MYL3),ENSOARG00000016256(KCNN2),ENSOARG00000016068(SMPX),ENSOARG00000000697(TNNT3),ENSOARG00000004312(TNNC1),ENSOARG00000019993(ACTC1),ENSOARG00000017779(MYL2),ENSOARG00000008659(NEB),ENSOARG00000011575(TCAP),ENSOARG00000001823(TNNT1),ENSOARG00000003044…	4.56748	2.24343e-13	1.16116e-10
GO:0098773	skin epidermis development	biological_process	22	22	0	1294	69	18322	ENSOARG00000018638(FOXN1),ENSOARG00000017475(INHBA),ENSOARG00000011583(TGFB2),ENSOARG00000004702(LRP4),ENSOARG00000003820(NOTCH1),ENSOARG00000003892(KDF1),ENSOARG00000019751(WNT10A),ENSOARG00000006942(-),ENSOARG00000013521(LAMA5),ENSOARG00000000834(EDAR),ENSOARG00000019502(CELSR1),ENSOARG00000014558(LGR5),ENSOARG00000020478(TP63),ENSOARG00000001726(ALX4),ENSOARG00000005108(DLL1),ENSOARG0000000090…	-	4.51453	4.43173e-08	4.58758e-06
GO:0060571	morphogenesis of an epithelial fold	biological_process	7	6	1	1294	22	18322	ENSOARG00000006942(-),ENSOARG00000020478(TP63),ENSOARG00000013752(NOG),ENSOARG00000008418(SOSTDC1),ENSOARG00000015400(WNT5A),ENSOARG00000013052(GLI2),	ENSOARG00000003329(SULF1),	4.5052	0.00112422	0.0190779
GO:0090103	cochlea morphogenesis	biological_process	6	4	2	1294	19	18322	ENSOARG00000013052(GLI2),ENSOARG00000015400(WNT5A),ENSOARG00000013779(SOX9),ENSOARG00000016509(CTHRC1),	ENSOARG00000016764(FRZB),ENSOARG00000021129(SIX1),	4.47133	0.00233613	0.0326795
GO:0072606	interleukin-8 secretion	biological_process	6	6	0	1294	19	18322	ENSOARG00000015400(WNT5A),ENSOARG00000020249(CD2),ENSOARG00000009009(CD244),ENSOARG00000019888(PTPN22),ENSOARG00000001268(SSC5D),ENSOARG00000011584(F2RL1),	-	4.47133	0.00233613	0.0326795
GO:0002026	regulation of the force of heart contraction	biological_process	6	1	5	1294	19	18322	ENSOARG00000013772(ADRB1),	ENSOARG00000017779(MYL2),ENSOARG00000019316(MYH7),ENSOARG00000006996(MYL3),ENSOARG00000011750(MYL4),ENSOARG00000008913(CSRP3),	4.47133	0.00233613	0.0326795
GO:0002067	glandular epithelial cell differentiation	biological_process	12	10	2	1294	38	18322	ENSOARG00000016626(RARG),ENSOARG00000020478(TP63),ENSOARG00000008075(WNT4),ENSOARG00000005108(DLL1),ENSOARG00000003820(NOTCH1),ENSOARG00000015400(WNT5A),ENSOARG00000002366(RXRA),ENSOARG00000008972(AGR2),ENSOARG00000018738(BMP2),ENSOARG00000008192(FOXA1),	ENSOARG00000004373(RARB),ENSOARG00000006378(BMP5),	4.47133	3.9284e-05	0.00137849
GO:0045686	negative regulation of glial cell differentiation	biological_process	5	4	1	1294	16	18322	ENSOARG00000018071(HES5),ENSOARG00000016462(MYCN),ENSOARG00000003820(NOTCH1),ENSOARG00000013752(NOG),	ENSOARG00000008224(DAB1),	4.42475	0.00489156	0.0561579
GO:0030903	notochord development	biological_process	5	5	0	1294	16	18322	ENSOARG00000013752(NOG),ENSOARG00000013779(SOX9),ENSOARG00000015400(WNT5A),ENSOARG00000013052(GLI2),ENSOARG00000006674(GLI1),	-	4.42475	0.00489156	0.0561579
GO:0010934	macrophage cytokine production	biological_process	4	3	1	1294	13	18322	ENSOARG00000007229(CD74),ENSOARG00000015400(WNT5A),ENSOARG00000011583(TGFB2),	ENSOARG00000012389(GPRC5B),	4.35668	0.0103448	0.0951876
GO:0010875	positive regulation of cholesterol efflux	biological_process	4	4	0	1294	13	18322	ENSOARG00000007141(PLTP),ENSOARG00000020509(ADIPOQ),ENSOARG00000019294(ABCA12),ENSOARG00000008578(PTCH1),	-	4.35668	0.0103448	0.0951876
GO:0090178	regulation of establishment of planar polarity involved in neural tube closure	biological_process	4	3	1	1294	13	18322	ENSOARG00000019502(CELSR1),ENSOARG00000016629(FZD1),ENSOARG00000015400(WNT5A),	ENSOARG00000002359(SFRP1),	4.35668	0.0103448	0.0951876
GO:0060575	intestinal epithelial cell differentiation	biological_process	4	4	0	1294	13	18322	ENSOARG00000010271(TIGAR),ENSOARG00000010950(PTK6),ENSOARG00000011272(PRDM1),ENSOARG00000015505(KLF5),	-	4.35668	0.0103448	0.0951876
GO:0072576	liver morphogenesis	biological_process	4	3	1	1294	13	18322	ENSOARG00000006674(GLI1),ENSOARG00000013395(-),ENSOARG00000004689(HPN),	ENSOARG00000010080(SULF2),	4.35668	0.0103448	0.0951876
GO:0000146	microfilament motor activity	molecular_function	4	1	3	1294	13	18322	ENSOARG00000013801(MYH14),	ENSOARG00000019316(MYH7),ENSOARG00000013899(MYH3),ENSOARG00000007268(MYH8),	4.35668	0.0103448	0.0951876
GO:0033280	response to vitamin D	biological_process	4	2	2	1294	13	18322	ENSOARG00000015114(CYP24A1),ENSOARG00000019372(VDR),	ENSOARG00000002359(SFRP1),ENSOARG00000002590(SPP1),	4.35668	0.0103448	0.0951876
GO:0043383	negative T cell selection	biological_process	4	3	1	1294	13	18322	ENSOARG00000005724(SPN),ENSOARG00000006942(-),ENSOARG00000007229(CD74),	ENSOARG00000013490(THEMIS),	4.35668	0.0103448	0.0951876
GO:0045604	regulation of epidermal cell differentiation	biological_process	11	10	1	1294	36	18322	ENSOARG00000016462(MYCN),ENSOARG00000005108(DLL1),ENSOARG00000018071(HES5),ENSOARG00000020478(TP63),ENSOARG00000018325(GRHL2),ENSOARG00000019372(VDR),ENSOARG00000008578(PTCH1),ENSOARG00000001264(PTCH2),ENSOARG00000003892(KDF1),ENSOARG00000003820(NOTCH1),	ENSOARG00000008899(SFRP4),	4.32642	0.000100281	0.00276819
GO:0042633	hair cycle	biological_process	24	24	0	1294	79	18322	ENSOARG00000014908(LGR4),ENSOARG00000001264(PTCH2),ENSOARG00000017232(ACVR1B),ENSOARG00000013742(LHX2),ENSOARG00000016363(HOXC13),ENSOARG00000017105(KRT14),ENSOARG00000013779(SOX9),ENSOARG00000008418(SOSTDC1),ENSOARG00000006220(FA2H),ENSOARG00000000906(-),ENSOARG00000001726(ALX4),ENSOARG00000020478(TP63),ENSOARG00000014558(LGR5),ENSOARG00000019502(CELSR1),ENSOARG00000000834(EDAR),ENSOARG000000135…	-	4.30153	2.61011e-08	3.05875e-06
GO:0032330	regulation of chondrocyte differentiation	biological_process	10	7	3	1294	33	18322	ENSOARG00000013779(SOX9),ENSOARG00000010810(TRPS1),ENSOARG00000013052(GLI2),ENSOARG00000016626(RARG),ENSOARG00000014240(CTGF),ENSOARG00000019663(PTHLH),ENSOARG00000020110(SOX5),	ENSOARG00000003578(FGF18),ENSOARG00000004373(RARB),ENSOARG00000002053(EFEMP1),	4.29067	0.000204959	0.00491506
GO:0048710	regulation of astrocyte differentiation	biological_process	6	5	1	1294	20	18322	ENSOARG00000018071(HES5),ENSOARG00000016462(MYCN),ENSOARG00000018738(BMP2),ENSOARG00000013752(NOG),ENSOARG00000003820(NOTCH1),	ENSOARG00000008224(DAB1),	4.24776	0.00297543	0.0394881
GO:0048265	response to pain	biological_process	6	3	3	1294	20	18322	ENSOARG00000018150(SLC6A2),ENSOARG00000012923(TACR1),ENSOARG00000003932(RET),	ENSOARG00000000465(RELN),ENSOARG00000004371(PIRT),ENSOARG00000004619(TAC1),	4.24776	0.00297543	0.0394881
GO:0003203	endocardial cushion morphogenesis	biological_process	6	5	1	1294	20	18322	ENSOARG00000003820(NOTCH1),ENSOARG00000020088(HEYL),ENSOARG00000013779(SOX9),ENSOARG00000018738(BMP2),ENSOARG00000011583(TGFB2),	ENSOARG00000013740(TMEM100),	4.24776	0.00297543	0.0394881
GO:0031102	neuron projection regeneration	biological_process	6	3	3	1294	20	18322	ENSOARG00000000454(PTPRF),ENSOARG00000014202(TNR),ENSOARG00000014345(KLK8),	ENSOARG00000003814(MATN2),ENSOARG00000005941(TNC),ENSOARG00000009942(NEFL),	4.24776	0.00297543	0.0394881
GO:0002053	positive regulation of mesenchymal cell proliferation	biological_process	6	5	1	1294	20	18322	ENSOARG00000013779(SOX9),ENSOARG00000015400(WNT5A),ENSOARG00000016462(MYCN),ENSOARG00000006942(-),ENSOARG00000020478(TP63),	ENSOARG00000021129(SIX1),	4.24776	0.00297543	0.0394881
GO:0001540	beta-amyloid binding	molecular_function	6	3	3	1294	20	18322	ENSOARG00000011583(TGFB2),ENSOARG00000018274(SORL1),ENSOARG00000007229(CD74),	ENSOARG00000012988(APBA1),ENSOARG00000019415(DLGAP3),ENSOARG00000002586(APOA1),	4.24776	0.00297543	0.0394881
GO:0022405	hair cycle process	biological_process	20	20	0	1294	67	18322	ENSOARG00000003820(NOTCH1),ENSOARG00000004702(LRP4),ENSOARG00000006942(-),ENSOARG00000019751(WNT10A),ENSOARG00000018638(FOXN1),ENSOARG00000017475(INHBA),ENSOARG00000011583(TGFB2),ENSOARG00000008418(SOSTDC1),ENSOARG00000000906(-),ENSOARG00000016363(HOXC13),ENSOARG00000013779(SOX9),ENSOARG00000017232(ACVR1B),ENSOARG00000013742(LHX2),ENSOARG00000014908(LGR4),ENSOARG00000013521(LAMA5),ENSOARG00000000…	-	4.22663	4.19302e-07	3.29656e-05
GO:0001942	hair follicle development	biological_process	20	20	0	1294	67	18322	ENSOARG00000014908(LGR4),ENSOARG00000013742(LHX2),ENSOARG00000017232(ACVR1B),ENSOARG00000016363(HOXC13),ENSOARG00000013779(SOX9),ENSOARG00000008418(SOSTDC1),ENSOARG00000000906(-),ENSOARG00000001726(ALX4),ENSOARG00000014558(LGR5),ENSOARG00000020478(TP63),ENSOARG00000019502(CELSR1),ENSOARG00000000834(EDAR),ENSOARG00000013521(LAMA5),ENSOARG00000019751(WNT10A),ENSOARG00000006942(-),ENSOARG00000003820…	-	4.22663	4.19302e-07	3.29656e-05
GO:0090090	negative regulation of canonical Wnt signaling pathway	biological_process	25	21	4	1294	84	18322	ENSOARG00000012734(WNT5B),ENSOARG00000006942(-),ENSOARG00000004702(LRP4),ENSOARG00000003820(NOTCH1),ENSOARG00000014598(SOX2),ENSOARG00000016629(FZD1),ENSOARG00000014289(MLLT3),ENSOARG00000008075(WNT4),ENSOARG00000005849(SOST),ENSOARG00000006012(FOXO1),ENSOARG00000018738(BMP2),ENSOARG00000012668(ANKRD6),ENSOARG00000008418(SOSTDC1),ENSOARG00000015400(WNT5A),ENSOARG00000016509(CTHRC1),ENSOARG0000001…	ENSOARG00000008899(SFRP4),ENSOARG00000016764(FRZB),ENSOARG00000020651(PTPRO),ENSOARG00000002359(SFRP1),	4.21405	1.97249e-08	2.45023e-06
GO:0045684	positive regulation of epidermis development	biological_process	8	7	1	1294	27	18322	ENSOARG00000019372(VDR),ENSOARG00000003892(KDF1),ENSOARG00000008578(PTCH1),ENSOARG00000003820(NOTCH1),ENSOARG00000018638(FOXN1),ENSOARG00000011583(TGFB2),ENSOARG00000001264(PTCH2),	ENSOARG00000008899(SFRP4),	4.19532	0.000866324	0.0155064
GO:0034706	sodium channel complex	cellular_component	5	2	3	1294	17	18322	ENSOARG00000016612(SCNN1G),ENSOARG00000008446(SCNN1A),	ENSOARG00000005392(SCN2A),ENSOARG00000004852(SCN1A),ENSOARG00000014087(SCN4A),	4.16447	0.00625191	0.0664907
GO:0010874	regulation of cholesterol efflux	biological_process	5	5	0	1294	17	18322	ENSOARG00000020509(ADIPOQ),ENSOARG00000007141(PLTP),ENSOARG00000008578(PTCH1),ENSOARG00000006942(-),ENSOARG00000019294(ABCA12),	-	4.16447	0.00625191	0.0664907
GO:0072079	nephron tubule formation	biological_process	5	4	1	1294	17	18322	ENSOARG00000018071(HES5),ENSOARG00000013752(NOG),ENSOARG00000013941(GATA3),ENSOARG00000013779(SOX9),	ENSOARG00000021129(SIX1),	4.16447	0.00625191	0.0664907
GO:0031103	axon regeneration	biological_process	5	3	2	1294	17	18322	ENSOARG00000000454(PTPRF),ENSOARG00000014202(TNR),ENSOARG00000014345(KLK8),	ENSOARG00000005941(TNC),ENSOARG00000009942(NEFL),	4.16447	0.00625191	0.0664907
GO:0045600	positive regulation of fat cell differentiation	biological_process	12	7	5	1294	41	18322	ENSOARG00000003681(ZBTB7C),ENSOARG00000020573(LMO3),ENSOARG00000012734(WNT5B),ENSOARG00000018738(BMP2),ENSOARG00000003121(WIF1),ENSOARG00000013395(-),ENSOARG00000015505(KLF5),	ENSOARG00000016764(FRZB),ENSOARG00000010025(SULT1E1),ENSOARG00000008133(HTR2A),ENSOARG00000011803(MEDAG),ENSOARG00000002359(SFRP1),	4.14416	7.58422e-05	0.00219096
GO:0003179	heart valve morphogenesis	biological_process	7	6	1	1294	24	18322	ENSOARG00000003820(NOTCH1),ENSOARG00000013941(GATA3),ENSOARG00000020088(HEYL),ENSOARG00000013779(SOX9),ENSOARG00000018738(BMP2),ENSOARG00000011583(TGFB2),	ENSOARG00000014336(CYR61),	4.12977	0.0017947	0.0268599
GO:0045214	sarcomere organization	biological_process	7	1	6	1294	24	18322	ENSOARG00000014073(EDN1),	ENSOARG00000004925(MYPN),ENSOARG00000003388(KLHL41),ENSOARG00000000611(LDB3),ENSOARG00000003713(ACTN2),ENSOARG00000020163(CASQ2),ENSOARG00000011575(TCAP),	4.12977	0.0017947	0.0268599
GO:0005539	glycosaminoglycan binding	molecular_function	34	22	12	1294	117	18322	ENSOARG00000007029(SPOCK2),ENSOARG00000000454(PTPRF),ENSOARG00000006942(-),ENSOARG00000014240(CTGF),ENSOARG00000019332(CCDC80),ENSOARG00000005037(THBS2),ENSOARG00000000300(-),ENSOARG00000003013(PGLYRP2),ENSOARG00000020058(THBS1),ENSOARG00000015536(CEMIP),ENSOARG00000000308(-),ENSOARG00000000517(ADGRG1),ENSOARG00000016465(LIPI),ENSOARG00000015677(HAPLN1),ENSOARG00000016657(PCSK6),ENSOARG0000001105…	ENSOARG00000001744(TREM2),ENSOARG00000016668(CXCL11),ENSOARG00000014039(COL5A3),ENSOARG00000017732(CXCL13),ENSOARG00000015996(STAB2),ENSOARG00000010041(POSTN),ENSOARG00000009019(TNFAIP6),ENSOARG00000016285(GDF-8),ENSOARG00000014898(ADAMTS1),ENSOARG00000008924(NCAN),ENSOARG00000007656(BGN),ENSOARG00000002359(SFRP1),	4.11464	1.33784e-10	3.46222e-08
GO:0043588	skin development	biological_process	47	46	1	1294	164	18322	ENSOARG00000018638(FOXN1),ENSOARG00000011583(TGFB2),ENSOARG00000017475(INHBA),ENSOARG00000003892(KDF1),ENSOARG00000018324(WNT16),ENSOARG00000004871(COL1A1),ENSOARG00000000330(-),ENSOARG00000018715(ALOX12B),ENSOARG00000012828(TFAP2B),ENSOARG00000000834(EDAR),ENSOARG00000019372(VDR),ENSOARG00000013521(LAMA5),ENSOARG00000005108(DLL1),ENSOARG00000014558(LGR5),ENSOARG00000018325(GRHL2),ENSOARG00000001…	ENSOARG00000019015(TCF15),	4.05782	8.88282e-14	5.01556e-11
GO:0060749	mammary gland alveolus development	biological_process	4	4	0	1294	14	18322	ENSOARG00000011147(DDR1),ENSOARG00000006094(TNFRSF11A),ENSOARG00000000893(FOXB1),ENSOARG00000011449(PRLR),	-	4.04548	0.0132855	0.114288
GO:0061377	mammary gland lobule development	biological_process	4	4	0	1294	14	18322	ENSOARG00000011449(PRLR),ENSOARG00000000893(FOXB1),ENSOARG00000011147(DDR1),ENSOARG00000006094(TNFRSF11A),	-	4.04548	0.0132855	0.114288
GO:0031069	hair follicle morphogenesis	biological_process	6	6	0	1294	21	18322	ENSOARG00000003820(NOTCH1),ENSOARG00000008418(SOSTDC1),ENSOARG00000020478(TP63),ENSOARG00000011583(TGFB2),ENSOARG00000019751(WNT10A),ENSOARG00000006942(-),	-	4.04548	0.00374317	0.0471579
GO:0005540	hyaluronic acid binding	molecular_function	6	3	3	1294	21	18322	ENSOARG00000015677(HAPLN1),ENSOARG00000015536(CEMIP),ENSOARG00000011253(HAPLN3),	ENSOARG00000009019(TNFAIP6),ENSOARG00000015996(STAB2),ENSOARG00000008924(NCAN),	4.04548	0.00374317	0.0471579
GO:0050840	extracellular matrix binding	molecular_function	10	7	3	1294	35	18322	ENSOARG00000006942(-),ENSOARG00000015132(ADAMTS15),ENSOARG00000007029(SPOCK2),ENSOARG00000001268(SSC5D),ENSOARG00000002159(LRRC15),ENSOARG00000020058(THBS1),ENSOARG00000000517(ADGRG1),	ENSOARG00000007656(BGN),ENSOARG00000015081(TGFBI),ENSOARG00000014336(CYR61),	4.04548	0.000315414	0.00697167
GO:0030506	ankyrin binding	molecular_function	4	3	1	1294	14	18322	ENSOARG00000003455(CDH1),ENSOARG00000016200(CACNA1D),ENSOARG00000015846(PLEC),	ENSOARG00000007821(SLC4A1),	4.04548	0.0132855	0.114288
GO:0007210	serotonin receptor signaling pathway	biological_process	4	2	2	1294	14	18322	ENSOARG00000015761(HTR7),ENSOARG00000004789(HTR4),	ENSOARG00000001305(HTR1F),ENSOARG00000008133(HTR2A),	4.04548	0.0132855	0.114288
GO:0002076	osteoblast development	biological_process	4	4	0	1294	14	18322	ENSOARG00000013052(GLI2),ENSOARG00000006942(-),ENSOARG00000010390(LIMD1),ENSOARG00000014270(CLEC5A),	-	4.04548	0.0132855	0.114288
GO:0048678	response to axon injury	biological_process	6	3	3	1294	21	18322	ENSOARG00000000454(PTPRF),ENSOARG00000014202(TNR),ENSOARG00000014345(KLK8),	ENSOARG00000005941(TNC),ENSOARG00000003814(MATN2),ENSOARG00000009942(NEFL),	4.04548	0.00374317	0.0471579
GO:0030277	maintenance of gastrointestinal epithelium	biological_process	4	3	1	1294	14	18322	ENSOARG00000017441(NOD2),ENSOARG00000013779(SOX9),ENSOARG00000015127(SLC22A5),	ENSOARG00000003236(RBP4),	4.04548	0.0132855	0.114288
GO:0008211	glucocorticoid metabolic process	biological_process	4	2	2	1294	14	18322	ENSOARG00000008075(WNT4),ENSOARG00000018738(BMP2),	ENSOARG00000006378(BMP5),ENSOARG00000002586(APOA1),	4.04548	0.0132855	0.114288
GO:0015464	acetylcholine receptor activity	molecular_function	4	1	3	1294	14	18322	ENSOARG00000020891(ANXA9),	ENSOARG00000001130(CHRNA3),ENSOARG00000000253(CHRNA1),ENSOARG00000001210(CHRM2),	4.04548	0.0132855	0.114288
GO:0060415	muscle tissue morphogenesis	biological_process	15	5	10	1294	53	18322	ENSOARG00000002366(RXRA),ENSOARG00000018738(BMP2),ENSOARG00000015400(WNT5A),ENSOARG00000003820(NOTCH1),ENSOARG00000016629(FZD1),	ENSOARG00000001573(MYLK2),ENSOARG00000019316(MYH7),ENSOARG00000006996(MYL3),ENSOARG00000004431(XIRP2),ENSOARG00000015145(MYF6),ENSOARG00000004312(TNNC1),ENSOARG00000019993(ACTC1),ENSOARG00000017779(MYL2),ENSOARG00000015159(MYF5),ENSOARG00000011575(TCAP),	4.00732	1.68592e-05	0.000679951
GO:0072210	metanephric nephron development	biological_process	9	8	1	1294	32	18322	ENSOARG00000020509(ADIPOQ),ENSOARG00000013779(SOX9),ENSOARG00000003932(RET),ENSOARG00000014908(LGR4),ENSOARG00000012828(TFAP2B),ENSOARG00000004655(KIF26B),ENSOARG00000008075(WNT4),ENSOARG00000018071(HES5),	ENSOARG00000009828(AGTR2),	3.98227	0.000646467	0.0125084
GO:0005578	proteinaceous extracellular matrix	cellular_component	59	40	19	1294	210	18322	ENSOARG00000014075(KCNIP3),ENSOARG00000007029(SPOCK2),ENSOARG00000012734(WNT5B),ENSOARG00000019751(WNT10A),ENSOARG00000006942(-),ENSOARG00000014240(CTGF),ENSOARG00000010874(WNT3),ENSOARG00000001508(COL1A2),ENSOARG00000013111(IL1RL1),ENSOARG00000008075(WNT4),ENSOARG00000015677(HAPLN1),ENSOARG00000018248(MFAP4),ENSOARG00000015400(WNT5A),ENSOARG00000005106(COL28A1),ENSOARG00000005504(COCH),ENSOARG00…	ENSOARG00000014039(COL5A3),ENSOARG00000010729(SLC1A3),ENSOARG00000007044(-),ENSOARG00000015313(SPOCK1),ENSOARG00000000465(RELN),ENSOARG00000019329(FN1),ENSOARG00000015081(TGFBI),ENSOARG00000007656(BGN),ENSOARG00000003814(MATN2),ENSOARG00000017192(-),ENSOARG00000014718(COL6A6),ENSOARG00000000573(-),ENSOARG00000009722(TNFRSF11B),ENSOARG00000014330(ADAMTSL3),ENSOARG00000010041(POSTN),ENSOARG00000017…	3.97806	1.71988e-16	3.56073e-13
GO:0050699	WW domain binding	molecular_function	5	5	0	1294	18	18322	ENSOARG00000006664(LITAF),ENSOARG00000020478(TP63),ENSOARG00000017358(PMEPA1),ENSOARG00000016612(SCNN1G),ENSOARG00000008446(SCNN1A),	-	3.93311	0.00787547	0.0796654
GO:0006693	prostaglandin metabolic process	biological_process	5	3	2	1294	18	18322	ENSOARG00000014073(EDN1),ENSOARG00000008524(PTGES),ENSOARG00000007229(CD74),	ENSOARG00000020480(PLA2G4F),ENSOARG00000012715(PTGIS),	3.93311	0.00787547	0.0796654
GO:0055078	sodium ion homeostasis	biological_process	5	5	0	1294	18	18322	ENSOARG00000008446(SCNN1A),ENSOARG00000009371(ATP1B1),ENSOARG00000016612(SCNN1G),ENSOARG00000012828(TFAP2B),ENSOARG00000014073(EDN1),	-	3.93311	0.00787547	0.0796654
GO:0006941	striated muscle contraction	biological_process	26	6	20	1294	94	18322	ENSOARG00000013009(ATP8A2),ENSOARG00000009371(ATP1B1),ENSOARG00000009653(RGS2),ENSOARG00000013801(MYH14),ENSOARG00000013869(MAP2K6),ENSOARG00000009913(PPP1R13L),	ENSOARG00000020163(CASQ2),ENSOARG00000003852(TNNI2),ENSOARG00000007082(STAC3),ENSOARG00000013899(MYH3),ENSOARG00000010042(STC1),ENSOARG00000000253(CHRNA1),ENSOARG00000019316(MYH7),ENSOARG00000006996(MYL3),ENSOARG00000011750(MYL4),ENSOARG00000007268(MYH8),ENSOARG00000001573(MYLK2),ENSOARG00000000697(TNNT3),ENSOARG00000004312(TNNC1),ENSOARG00000017779(MYL2),ENSOARG00000001434(KCNH2),ENSOARG00000006…	3.91637	3.86738e-08	4.28933e-06
GO:0060688	regulation of morphogenesis of a branching structure	biological_process	13	8	5	1294	47	18322	ENSOARG00000016727(HGF),ENSOARG00000013779(SOX9),ENSOARG00000015400(WNT5A),ENSOARG00000014908(LGR4),ENSOARG00000006942(-),ENSOARG00000002366(RXRA),ENSOARG00000013752(NOG),ENSOARG00000005637(ETV4),	ENSOARG00000021129(SIX1),ENSOARG00000001545(PGF),ENSOARG00000003329(SULF1),ENSOARG00000009828(AGTR2),ENSOARG00000002359(SFRP1),	3.91637	6.87061e-05	0.00207152
GO:0072006	nephron development	biological_process	29	21	8	1294	105	18322	ENSOARG00000005108(DLL1),ENSOARG00000015100(ANGPT1),ENSOARG00000003583(WNK4),ENSOARG00000013752(NOG),ENSOARG00000008578(PTCH1),ENSOARG00000013521(LAMA5),ENSOARG00000014908(LGR4),ENSOARG00000003932(RET),ENSOARG00000018738(BMP2),ENSOARG00000003966(NOTCH3),ENSOARG00000013779(SOX9),ENSOARG00000020088(HEYL),ENSOARG00000013941(GATA3),ENSOARG00000008075(WNT4),ENSOARG00000018071(HES5),ENSOARG00000005412(…	ENSOARG00000003329(SULF1),ENSOARG00000003714(ENPEP),ENSOARG00000020651(PTPRO),ENSOARG00000009828(AGTR2),ENSOARG00000003798(PLCE1),ENSOARG00000021129(SIX1),ENSOARG00000001545(PGF),ENSOARG00000010080(SULF2),	3.91064	7.21221e-09	1.09256e-06
GO:0060603	mammary gland duct morphogenesis	biological_process	8	8	0	1294	29	18322	ENSOARG00000011147(DDR1),ENSOARG00000019372(VDR),ENSOARG00000013052(GLI2),ENSOARG00000015400(WNT5A),ENSOARG00000008418(SOSTDC1),ENSOARG00000008578(PTCH1),ENSOARG00000008075(WNT4),ENSOARG00000005637(ETV4),	-	3.90599	0.00133057	0.0219791
GO:0006636	unsaturated fatty acid biosynthetic process	biological_process	8	6	2	1294	29	18322	ENSOARG00000018782(ALOXE3),ENSOARG00000007787(FCER1A),ENSOARG00000014073(EDN1),ENSOARG00000007229(CD74),ENSOARG00000008621(-),ENSOARG00000008524(PTGES),	ENSOARG00000012715(PTGIS),ENSOARG00000020480(PLA2G4F),	3.90599	0.00133057	0.0219791
GO:0003170	heart valve development	biological_process	8	7	1	1294	29	18322	ENSOARG00000003820(NOTCH1),ENSOARG00000013941(GATA3),ENSOARG00000013779(SOX9),ENSOARG00000020088(HEYL),ENSOARG00000011272(PRDM1),ENSOARG00000018738(BMP2),ENSOARG00000011583(TGFB2),	ENSOARG00000014336(CYR61),	3.90599	0.00133057	0.0219791
GO:0017147	Wnt-protein binding	molecular_function	6	2	4	1294	22	18322	ENSOARG00000016509(CTHRC1),ENSOARG00000016629(FZD1),	ENSOARG00000016764(FRZB),ENSOARG00000008899(SFRP4),ENSOARG00000020651(PTPRO),ENSOARG00000002359(SFRP1),	3.8616	0.00465584	0.0540512
GO:0045685	regulation of glial cell differentiation	biological_process	9	8	1	1294	33	18322	ENSOARG00000016462(MYCN),ENSOARG00000018071(HES5),ENSOARG00000013752(NOG),ENSOARG00000018197(RNF112),ENSOARG00000018738(BMP2),ENSOARG00000006942(-),ENSOARG00000003820(NOTCH1),ENSOARG00000004234(SLC45A3),	ENSOARG00000008224(DAB1),	3.8616	0.000792839	0.0146122
GO:0001953	negative regulation of cell-matrix adhesion	biological_process	6	6	0	1294	22	18322	ENSOARG00000015262(SERPINE1),ENSOARG00000010902(RCC2),ENSOARG00000020058(THBS1),ENSOARG00000020386(APOD),ENSOARG00000020487(BCL6),ENSOARG00000015397(SEMA3E),	-	3.8616	0.00465584	0.0540512
GO:0055008	cardiac muscle tissue morphogenesis	biological_process	12	4	8	1294	44	18322	ENSOARG00000003820(NOTCH1),ENSOARG00000015400(WNT5A),ENSOARG00000002366(RXRA),ENSOARG00000018738(BMP2),	ENSOARG00000011575(TCAP),ENSOARG00000019993(ACTC1),ENSOARG00000017779(MYL2),ENSOARG00000004431(XIRP2),ENSOARG00000004312(TNNC1),ENSOARG00000001573(MYLK2),ENSOARG00000019316(MYH7),ENSOARG00000006996(MYL3),	3.8616	0.000139063	0.00362908
GO:0048644	muscle organ morphogenesis	biological_process	16	5	11	1294	59	18322	ENSOARG00000018738(BMP2),ENSOARG00000002366(RXRA),ENSOARG00000015400(WNT5A),ENSOARG00000003820(NOTCH1),ENSOARG00000016629(FZD1),	ENSOARG00000001573(MYLK2),ENSOARG00000006996(MYL3),ENSOARG00000019316(MYH7),ENSOARG00000019015(TCF15),ENSOARG00000004431(XIRP2),ENSOARG00000004312(TNNC1),ENSOARG00000015145(MYF6),ENSOARG00000019993(ACTC1),ENSOARG00000017779(MYL2),ENSOARG00000011575(TCAP),ENSOARG00000015159(MYF5),	3.83978	1.49658e-05	0.000619682
GO:0098742	cell-cell adhesion via plasma-membrane adhesion molecules	biological_process	33	23	10	1294	122	18322	ENSOARG00000006661(-),ENSOARG00000005829(-),ENSOARG00000005822(-),ENSOARG00000020509(ADIPOQ),ENSOARG00000006551(DSG1),ENSOARG00000007245(PIK3CB),ENSOARG00000005894(CDH20),ENSOARG00000006732(DSC1),ENSOARG00000002570(CDHR2),ENSOARG00000006201(-),ENSOARG00000014957(PCDH9),ENSOARG00000011075(SELE),ENSOARG00000011081(-),ENSOARG00000003932(RET),ENSOARG00000003455(CDH1),ENSOARG00000018738(BMP2),ENSOARG0…	ENSOARG00000014358(PCDH18),ENSOARG00000012630(CDH6),ENSOARG00000014523(PCDH10),ENSOARG00000002586(APOA1),ENSOARG00000012806(CDH12),ENSOARG00000001415(DCHS2),ENSOARG00000002599(-),ENSOARG00000005103(CDH7),ENSOARG00000001829(CDH11),ENSOARG00000008224(DAB1),	3.82995	1.18056e-09	2.03679e-07
GO:0031225	anchored component of membrane	cellular_component	10	7	3	1294	37	18322	ENSOARG00000014694(RTN4RL1),ENSOARG00000020249(CD2),ENSOARG00000014153(DPEP1),ENSOARG00000003300(DPEP2),ENSOARG00000003282(DPEP3),ENSOARG00000011081(-),ENSOARG00000015063(MDGA1),	ENSOARG00000004683(PRND),ENSOARG00000000573(-),ENSOARG00000017192(-),	3.82681	0.000472688	0.00988506
GO:0031012	extracellular matrix	cellular_component	80	55	25	1294	296	18322	ENSOARG00000007029(SPOCK2),ENSOARG00000019751(WNT10A),ENSOARG00000001508(COL1A2),ENSOARG00000015677(HAPLN1),ENSOARG00000008075(WNT4),ENSOARG00000000308(-),ENSOARG00000005504(COCH),ENSOARG00000015400(WNT5A),ENSOARG00000005724(SPN),ENSOARG00000018254(FRAS1),ENSOARG00000014472(ZP2),ENSOARG00000003279(KCNIP1),ENSOARG00000013143(LAMB3),ENSOARG00000005648(ZG16),ENSOARG00000007270(LAMC3),ENSOARG00000018…	ENSOARG00000007044(-),ENSOARG00000015313(SPOCK1),ENSOARG00000009973(EMILIN2),ENSOARG00000000465(RELN),ENSOARG00000003814(MATN2),ENSOARG00000006184(COL21A1),ENSOARG00000009670(CPXM2),ENSOARG00000009722(TNFRSF11B),ENSOARG00000002359(SFRP1),ENSOARG00000014039(COL5A3),ENSOARG00000010729(SLC1A3),ENSOARG00000014336(CYR61),ENSOARG00000019329(FN1),ENSOARG00000015081(TGFBI),ENSOARG00000007656(BGN),ENSOARG…	3.82681	8.13499e-21	5.05265e-17
GO:0008235	metalloexopeptidase activity	molecular_function	10	5	5	1294	37	18322	ENSOARG00000003282(DPEP3),ENSOARG00000013193(CPZ),ENSOARG00000003300(DPEP2),ENSOARG00000014153(DPEP1),ENSOARG00000005274(CPA3),	ENSOARG00000010742(-),ENSOARG00000009670(CPXM2),ENSOARG00000005200(CPA4),ENSOARG00000005292(CPA5),ENSOARG00000003714(ENPEP),	3.82681	0.000472688	0.00988506
GO:0007156	homophilic cell adhesion via plasma membrane adhesion molecules	biological_process	24	16	8	1294	89	18322	ENSOARG00000012756(CDH10),ENSOARG00000008009(CDH17),ENSOARG00000019502(CELSR1),ENSOARG00000008845(FAT2),ENSOARG00000003455(CDH1),ENSOARG00000003932(RET),ENSOARG00000004271(CLSTN3),ENSOARG00000019135(CELSR2),ENSOARG00000006201(-),ENSOARG00000002570(CDHR2),ENSOARG00000014957(PCDH9),ENSOARG00000006661(-),ENSOARG00000006732(DSC1),ENSOARG00000005894(CDH20),ENSOARG00000007245(PIK3CB),ENSOARG00000006551…	ENSOARG00000002599(-),ENSOARG00000001829(CDH11),ENSOARG00000005103(CDH7),ENSOARG00000001415(DCHS2),ENSOARG00000012806(CDH12),ENSOARG00000012630(CDH6),ENSOARG00000014358(PCDH18),ENSOARG00000014523(PCDH10),	3.81821	1.82678e-07	1.59804e-05
GO:0046456	icosanoid biosynthetic process	biological_process	7	5	2	1294	26	18322	ENSOARG00000014073(EDN1),ENSOARG00000007787(FCER1A),ENSOARG00000008621(-),ENSOARG00000008524(PTGES),ENSOARG00000007229(CD74),	ENSOARG00000020480(PLA2G4F),ENSOARG00000012715(PTGIS),	3.81209	0.00275262	0.0374923
GO:0003338	metanephros morphogenesis	biological_process	7	6	1	1294	26	18322	ENSOARG00000018254(FRAS1),ENSOARG00000014908(LGR4),ENSOARG00000018071(HES5),ENSOARG00000008075(WNT4),ENSOARG00000004655(KIF26B),ENSOARG00000013779(SOX9),	ENSOARG00000009828(AGTR2),	3.81209	0.00275262	0.0374923
GO:0044344	cellular response to fibroblast growth factor stimulus	biological_process	19	12	7	1294	71	18322	ENSOARG00000014240(CTGF),ENSOARG00000008075(WNT4),ENSOARG00000020058(THBS1),ENSOARG00000010036(HHIP),ENSOARG00000015904(FGFR3),ENSOARG00000013752(NOG),ENSOARG00000010199(EGR3),ENSOARG00000008117(TDGF1),ENSOARG00000013941(GATA3),ENSOARG00000010557(FGF17),ENSOARG00000015400(WNT5A),ENSOARG00000017559(FGF19),	ENSOARG00000009585(FGF20),ENSOARG00000010080(SULF2),ENSOARG00000017732(CXCL13),ENSOARG00000003329(SULF1),ENSOARG00000002359(SFRP1),ENSOARG00000003578(FGF18),ENSOARG00000007954(FGFBP1),	3.78908	3.27019e-06	0.000182983
GO:0033017	sarcoplasmic reticulum membrane	cellular_component	4	1	3	1294	15	18322	ENSOARG00000017976(ATP2A3),	ENSOARG00000003388(KLHL41),ENSOARG00000002132(ATP2A1),ENSOARG00000012682(HRC),	3.77579	0.0167646	0.133322
GO:0001968	fibronectin binding	molecular_function	4	4	0	1294	15	18322	ENSOARG00000019332(CCDC80),ENSOARG00000020058(THBS1),ENSOARG00000002159(LRRC15),ENSOARG00000001268(SSC5D),	-	3.77579	0.0167646	0.133322
GO:0048643	positive regulation of skeletal muscle tissue development	biological_process	4	3	1	1294	15	18322	ENSOARG00000005108(DLL1),ENSOARG00000006942(-),ENSOARG00000011582(CYP26B1),	ENSOARG00000001036(MYOG),	3.77579	0.0167646	0.133322
GO:0048713	regulation of oligodendrocyte differentiation	biological_process	4	4	0	1294	15	18322	ENSOARG00000003820(NOTCH1),ENSOARG00000004234(SLC45A3),ENSOARG00000018071(HES5),ENSOARG00000006942(-),	-	3.77579	0.0167646	0.133322
GO:0045687	positive regulation of glial cell differentiation	biological_process	4	4	0	1294	15	18322	ENSOARG00000018738(BMP2),ENSOARG00000003820(NOTCH1),ENSOARG00000018197(RNF112),ENSOARG00000006942(-),	-	3.77579	0.0167646	0.133322
GO:0003171	atrioventricular valve development	biological_process	4	3	1	1294	15	18322	ENSOARG00000020088(HEYL),ENSOARG00000018738(BMP2),ENSOARG00000003820(NOTCH1),	ENSOARG00000014336(CYR61),	3.77579	0.0167646	0.133322
GO:0032376	positive regulation of cholesterol transport	biological_process	4	4	0	1294	15	18322	ENSOARG00000019294(ABCA12),ENSOARG00000007141(PLTP),ENSOARG00000020509(ADIPOQ),ENSOARG00000008578(PTCH1),	-	3.77579	0.0167646	0.133322
GO:0033630	positive regulation of cell adhesion mediated by integrin	biological_process	4	3	1	1294	15	18322	ENSOARG00000011081(-),ENSOARG00000011583(TGFB2),ENSOARG00000003932(RET),	ENSOARG00000017732(CXCL13),	3.77579	0.0167646	0.133322
GO:0003272	endocardial cushion formation	biological_process	4	3	1	1294	15	18322	ENSOARG00000003820(NOTCH1),ENSOARG00000011583(TGFB2),ENSOARG00000020088(HEYL),	ENSOARG00000013740(TMEM100),	3.77579	0.0167646	0.133322
GO:0003014	renal system process	biological_process	14	8	6	1294	53	18322	ENSOARG00000005412(ITGA3),ENSOARG00000014073(EDN1),ENSOARG00000011584(F2RL1),ENSOARG00000003583(WNK4),ENSOARG00000009442(AQP3),ENSOARG00000005780(EMP2),ENSOARG00000012828(TFAP2B),ENSOARG00000020509(ADIPOQ),	ENSOARG00000009828(AGTR2),ENSOARG00000010042(STC1),ENSOARG00000001130(CHRNA3),ENSOARG00000003329(SULF1),ENSOARG00000020651(PTPRO),ENSOARG00000010080(SULF2),	3.74017	6.02595e-05	0.00189026
GO:0003785	actin monomer binding	molecular_function	5	0	5	1294	19	18322	-	ENSOARG00000006996(MYL3),ENSOARG00000017779(MYL2),ENSOARG00000011750(MYL4),ENSOARG00000010033(LMOD3),ENSOARG00000003604(CORO1A),	3.7261	0.009791	0.0914464
GO:0050710	negative regulation of cytokine secretion	biological_process	10	8	2	1294	38	18322	ENSOARG00000020837(IL36RN),ENSOARG00000003215(FFAR4),ENSOARG00000015100(ANGPT1),ENSOARG00000011584(F2RL1),ENSOARG00000019888(PTPN22),ENSOARG00000014908(LGR4),ENSOARG00000005322(SRGN),ENSOARG00000001268(SSC5D),	ENSOARG00000019329(FN1),ENSOARG00000002586(APOA1),	3.7261	0.000573378	0.0112698
GO:0010669	epithelial structure maintenance	biological_process	5	4	1	1294	19	18322	ENSOARG00000011764(CROCC),ENSOARG00000013779(SOX9),ENSOARG00000017441(NOD2),ENSOARG00000015127(SLC22A5),	ENSOARG00000003236(RBP4),	3.7261	0.009791	0.0914464
GO:0090189	regulation of branching involved in ureteric bud morphogenesis	biological_process	5	3	2	1294	19	18322	ENSOARG00000013752(NOG),ENSOARG00000013779(SOX9),ENSOARG00000014908(LGR4),	ENSOARG00000009828(AGTR2),ENSOARG00000021129(SIX1),	3.7261	0.009791	0.0914464
GO:0033688	regulation of osteoblast proliferation	biological_process	5	3	2	1294	19	18322	ENSOARG00000016509(CTHRC1),ENSOARG00000017992(TMEM119),ENSOARG00000018738(BMP2),	ENSOARG00000014336(CYR61),ENSOARG00000002359(SFRP1),	3.7261	0.009791	0.0914464
GO:0002068	glandular epithelial cell development	biological_process	5	3	2	1294	19	18322	ENSOARG00000005108(DLL1),ENSOARG00000015400(WNT5A),ENSOARG00000016626(RARG),	ENSOARG00000006378(BMP5),ENSOARG00000004373(RARB),	3.7261	0.009791	0.0914464
GO:0097150	neuronal stem cell population maintenance	biological_process	5	4	1	1294	19	18322	ENSOARG00000018071(HES5),ENSOARG00000005108(DLL1),ENSOARG00000006012(FOXO1),ENSOARG00000003820(NOTCH1),	ENSOARG00000006509(IGF2BP1),	3.7261	0.009791	0.0914464
GO:0022612	gland morphogenesis	biological_process	28	23	5	1294	107	18322	ENSOARG00000013752(NOG),ENSOARG00000019372(VDR),ENSOARG00000000834(EDAR),ENSOARG00000011147(DDR1),ENSOARG00000016626(RARG),ENSOARG00000008578(PTCH1),ENSOARG00000013521(LAMA5),ENSOARG00000005637(ETV4),ENSOARG00000006674(GLI1),ENSOARG00000020478(TP63),ENSOARG00000016727(HGF),ENSOARG00000013779(SOX9),ENSOARG00000015400(WNT5A),ENSOARG00000008418(SOSTDC1),ENSOARG00000008192(FOXA1),ENSOARG00000002366(R…	ENSOARG00000003329(SULF1),ENSOARG00000005941(TNC),ENSOARG00000002359(SFRP1),ENSOARG00000010080(SULF2),ENSOARG00000016894(SEMA3C),	3.70521	3.48714e-08	3.93793e-06
GO:0004181	metallocarboxypeptidase activity	molecular_function	6	2	4	1294	23	18322	ENSOARG00000005274(CPA3),ENSOARG00000013193(CPZ),	ENSOARG00000005200(CPA4),ENSOARG00000005292(CPA5),ENSOARG00000010742(-),ENSOARG00000009670(CPXM2),	3.6937	0.00573068	0.0633332
GO:0060317	cardiac epithelial to mesenchymal transition	biological_process	6	5	1	1294	23	18322	ENSOARG00000003820(NOTCH1),ENSOARG00000018324(WNT16),ENSOARG00000020088(HEYL),ENSOARG00000018738(BMP2),ENSOARG00000011583(TGFB2),	ENSOARG00000013740(TMEM100),	3.6937	0.00573068	0.0633332
GO:0002437	inflammatory response to antigenic stimulus	biological_process	7	7	0	1294	27	18322	ENSOARG00000003820(NOTCH1),ENSOARG00000020667(-),ENSOARG00000007787(FCER1A),ENSOARG00000016740(EPHB6),ENSOARG00000011081(-),ENSOARG00000005724(SPN),ENSOARG00000007765(IL20RB),	-	3.6709	0.00336378	0.0429886
GO:0005604	basement membrane	cellular_component	17	13	4	1294	66	18322	ENSOARG00000007270(LAMC3),ENSOARG00000011304(EGFL6),ENSOARG00000005037(THBS2),ENSOARG00000019332(CCDC80),ENSOARG00000014568(VWA2),ENSOARG00000005106(COL28A1),ENSOARG00000017257(COL7A1),ENSOARG00000005724(SPN),ENSOARG00000018254(FRAS1),ENSOARG00000007872(HMCN2),ENSOARG00000013521(LAMA5),ENSOARG00000013143(LAMB3),ENSOARG00000009812(FREM2),	ENSOARG00000019329(FN1),ENSOARG00000014898(ADAMTS1),ENSOARG00000005941(TNC),ENSOARG00000003814(MATN2),	3.64707	1.55046e-05	0.000637743
GO:0048641	regulation of skeletal muscle tissue development	biological_process	9	3	6	1294	35	18322	ENSOARG00000006942(-),ENSOARG00000011582(CYP26B1),ENSOARG00000005108(DLL1),	ENSOARG00000003388(KLHL41),ENSOARG00000021129(SIX1),ENSOARG00000016285(GDF-8),ENSOARG00000017856(MEGF10),ENSOARG00000007861(TLL2),ENSOARG00000001036(MYOG),	3.64094	0.00116877	0.0196728
GO:0030514	negative regulation of BMP signaling pathway	biological_process	10	8	2	1294	39	18322	ENSOARG00000013752(NOG),ENSOARG00000005849(SOST),ENSOARG00000006037(BMPER),ENSOARG00000012784(HTRA3),ENSOARG00000016629(FZD1),ENSOARG00000003820(NOTCH1),ENSOARG00000015400(WNT5A),ENSOARG00000008418(SOSTDC1),	ENSOARG00000002359(SFRP1),ENSOARG00000020659(HFE2),	3.63056	0.000691542	0.0131351
GO:0061326	renal tubule development	biological_process	20	17	3	1294	79	18322	ENSOARG00000004655(KIF26B),ENSOARG00000018071(HES5),ENSOARG00000008075(WNT4),ENSOARG00000003820(NOTCH1),ENSOARG00000012828(TFAP2B),ENSOARG00000006942(-),ENSOARG00000008578(PTCH1),ENSOARG00000013521(LAMA5),ENSOARG00000003583(WNK4),ENSOARG00000013752(NOG),ENSOARG00000014558(LGR5),ENSOARG00000005108(DLL1),ENSOARG00000013779(SOX9),ENSOARG00000020088(HEYL),ENSOARG00000013941(GATA3),ENSOARG00000018738(…	ENSOARG00000009828(AGTR2),ENSOARG00000001545(PGF),ENSOARG00000021129(SIX1),	3.58461	3.98041e-06	0.000207751
GO:0050919	negative chemotaxis	biological_process	4	3	1	1294	16	18322	ENSOARG00000006153(PDGFA),ENSOARG00000008959(SLIT1),ENSOARG00000015400(WNT5A),	ENSOARG00000002586(APOA1),	3.5398	0.0208266	0.15473
GO:0045061	thymic T cell selection	biological_process	5	5	0	1294	20	18322	ENSOARG00000007229(CD74),ENSOARG00000018638(FOXN1),ENSOARG00000013941(GATA3),ENSOARG00000006942(-),ENSOARG00000005724(SPN),	-	3.5398	0.0120275	0.106414
GO:0042474	middle ear morphogenesis	biological_process	4	2	2	1294	16	18322	ENSOARG00000013752(NOG),ENSOARG00000014073(EDN1),	ENSOARG00000006609(INSIG1),ENSOARG00000021129(SIX1),	3.5398	0.0208266	0.15473
GO:0048730	epidermis morphogenesis	biological_process	6	6	0	1294	24	18322	ENSOARG00000011583(TGFB2),ENSOARG00000019751(WNT10A),ENSOARG00000006942(-),ENSOARG00000020478(TP63),ENSOARG00000003820(NOTCH1),ENSOARG00000008418(SOSTDC1),	-	3.5398	0.0069856	0.0718337
GO:0035357	peroxisome proliferator activated receptor signaling pathway	biological_process	4	3	1	1294	16	18322	ENSOARG00000002366(RXRA),ENSOARG00000018782(ALOXE3),ENSOARG00000020573(LMO3),	ENSOARG00000012715(PTGIS),	3.5398	0.0208266	0.15473
GO:0060713	labyrinthine layer morphogenesis	biological_process	4	3	1	1294	16	18322	ENSOARG00000020293(SPINT1),ENSOARG00000018325(GRHL2),ENSOARG00000000402(GJB5),	ENSOARG00000014336(CYR61),	3.5398	0.0208266	0.15473
GO:0072273	metanephric nephron morphogenesis	biological_process	5	5	0	1294	20	18322	ENSOARG00000014908(LGR4),ENSOARG00000018071(HES5),ENSOARG00000008075(WNT4),ENSOARG00000013779(SOX9),ENSOARG00000004655(KIF26B),	-	3.5398	0.0120275	0.106414
GO:0072080	nephron tubule development	biological_process	19	16	3	1294	76	18322	ENSOARG00000013941(GATA3),ENSOARG00000020088(HEYL),ENSOARG00000013779(SOX9),ENSOARG00000014908(LGR4),ENSOARG00000018738(BMP2),ENSOARG00000013752(NOG),ENSOARG00000003583(WNK4),ENSOARG00000013521(LAMA5),ENSOARG00000008578(PTCH1),ENSOARG00000005108(DLL1),ENSOARG00000003820(NOTCH1),ENSOARG00000006942(-),ENSOARG00000012828(TFAP2B),ENSOARG00000004655(KIF26B),ENSOARG00000018071(HES5),ENSOARG00000008075(…	ENSOARG00000021129(SIX1),ENSOARG00000001545(PGF),ENSOARG00000009828(AGTR2),	3.5398	7.85803e-06	0.000358869
GO:0035418	protein localization to synapse	biological_process	4	3	1	1294	16	18322	ENSOARG00000004271(CLSTN3),ENSOARG00000014121(SHANK1),ENSOARG00000013564(BSN),	ENSOARG00000000465(RELN),	3.5398	0.0208266	0.15473
GO:0007613	memory	biological_process	14	11	3	1294	56	18322	ENSOARG00000005412(ITGA3),ENSOARG00000020143(-),ENSOARG00000004484(RGS14),ENSOARG00000020357(FOXO6),ENSOARG00000008389(ITGA8),ENSOARG00000011324(LMX1A),ENSOARG00000003456(TH),ENSOARG00000014345(KLK8),ENSOARG00000004074(RIN1),ENSOARG00000014121(SHANK1),ENSOARG00000000184(CAMK4),	ENSOARG00000010669(-),ENSOARG00000008134(SORCS3),ENSOARG00000000465(RELN),	3.5398	0.000102935	0.00281643
GO:0004993	G-protein coupled serotonin receptor activity	molecular_function	4	2	2	1294	16	18322	ENSOARG00000004789(HTR4),ENSOARG00000015761(HTR7),	ENSOARG00000001305(HTR1F),ENSOARG00000008133(HTR2A),	3.5398	0.0208266	0.15473
GO:0060389	pathway-restricted SMAD protein phosphorylation	biological_process	10	7	3	1294	40	18322	ENSOARG00000013752(NOG),ENSOARG00000017358(PMEPA1),ENSOARG00000006037(BMPER),ENSOARG00000011583(TGFB2),ENSOARG00000017475(INHBA),ENSOARG00000002144(LDLRAD4),ENSOARG00000018738(BMP2),	ENSOARG00000001226(GDF10),ENSOARG00000006378(BMP5),ENSOARG00000001218(GDF2),	3.5398	0.000829503	0.0149769
GO:0003215	cardiac right ventricle morphogenesis	biological_process	4	3	1	1294	16	18322	ENSOARG00000003820(NOTCH1),ENSOARG00000009913(PPP1R13L),ENSOARG00000013941(GATA3),	ENSOARG00000016894(SEMA3C),	3.5398	0.0208266	0.15473
GO:0030857	negative regulation of epithelial cell differentiation	biological_process	6	5	1	1294	24	18322	ENSOARG00000020478(TP63),ENSOARG00000018325(GRHL2),ENSOARG00000005108(DLL1),ENSOARG00000003820(NOTCH1),ENSOARG00000013779(SOX9),	ENSOARG00000016764(FRZB),	3.5398	0.0069856	0.0718337
GO:0033622	integrin activation	biological_process	4	2	2	1294	16	18322	ENSOARG00000011081(-),ENSOARG00000008009(CDH17),	ENSOARG00000017732(CXCL13),ENSOARG00000019329(FN1),	3.5398	0.0208266	0.15473
GO:2000737	negative regulation of stem cell differentiation	biological_process	8	7	1	1294	32	18322	ENSOARG00000002144(LDLRAD4),ENSOARG00000008192(FOXA1),ENSOARG00000004689(HPN),ENSOARG00000020854(TRIM62),ENSOARG00000003820(NOTCH1),ENSOARG00000018071(HES5),ENSOARG00000011583(TGFB2),	ENSOARG00000002359(SFRP1),	3.5398	0.00238987	0.033059
GO:0060393	regulation of pathway-restricted SMAD protein phosphorylation	biological_process	9	6	3	1294	36	18322	ENSOARG00000002144(LDLRAD4),ENSOARG00000018738(BMP2),ENSOARG00000006037(BMPER),ENSOARG00000017475(INHBA),ENSOARG00000017358(PMEPA1),ENSOARG00000013752(NOG),	ENSOARG00000006378(BMP5),ENSOARG00000001226(GDF10),ENSOARG00000001218(GDF2),	3.5398	0.00140582	0.0223313
GO:0010894	negative regulation of steroid biosynthetic process	biological_process	5	3	2	1294	20	18322	ENSOARG00000017559(FGF19),ENSOARG00000018738(BMP2),ENSOARG00000008075(WNT4),	ENSOARG00000006609(INSIG1),ENSOARG00000006378(BMP5),	3.5398	0.0120275	0.106414
GO:0045682	regulation of epidermis development	biological_process	13	12	1	1294	52	18322	ENSOARG00000018071(HES5),ENSOARG00000005108(DLL1),ENSOARG00000016462(MYCN),ENSOARG00000011583(TGFB2),ENSOARG00000018325(GRHL2),ENSOARG00000020478(TP63),ENSOARG00000019372(VDR),ENSOARG00000018638(FOXN1),ENSOARG00000008578(PTCH1),ENSOARG00000001264(PTCH2),ENSOARG00000003892(KDF1),ENSOARG00000003820(NOTCH1),	ENSOARG00000008899(SFRP4),	3.5398	0.00017292	0.00436589
GO:0035767	endothelial cell chemotaxis	biological_process	5	3	2	1294	20	18322	ENSOARG00000020058(THBS1),ENSOARG00000010199(EGR3),ENSOARG00000003820(NOTCH1),	ENSOARG00000017732(CXCL13),ENSOARG00000003578(FGF18),	3.5398	0.0120275	0.106414
GO:0060351	cartilage development involved in endochondral bone morphogenesis	biological_process	5	3	2	1294	20	18322	ENSOARG00000013779(SOX9),ENSOARG00000004871(COL1A1),ENSOARG00000016626(RARG),	ENSOARG00000010042(STC1),ENSOARG00000004373(RARB),	3.5398	0.0120275	0.106414
GO:0048745	smooth muscle tissue development	biological_process	5	4	1	1294	20	18322	ENSOARG00000008389(ITGA8),ENSOARG00000006942(-),ENSOARG00000020478(TP63),ENSOARG00000013779(SOX9),	ENSOARG00000021129(SIX1),	3.5398	0.0120275	0.106414
GO:0001106	RNA polymerase II transcription corepressor activity	molecular_function	4	3	1	1294	16	18322	ENSOARG00000012828(TFAP2B),ENSOARG00000012299(TLE1),ENSOARG00000020088(HEYL),	ENSOARG00000005869(BEND6),	3.5398	0.0208266	0.15473
GO:0005109	frizzled binding	molecular_function	6	5	1	1294	24	18322	ENSOARG00000015400(WNT5A),ENSOARG00000010874(WNT3),ENSOARG00000016509(CTHRC1),ENSOARG00000016629(FZD1),ENSOARG00000008075(WNT4),	ENSOARG00000002359(SFRP1),	3.5398	0.0069856	0.0718337
GO:0032374	regulation of cholesterol transport	biological_process	7	6	1	1294	28	18322	ENSOARG00000006942(-),ENSOARG00000019294(ABCA12),ENSOARG00000000338(ABCA2),ENSOARG00000008578(PTCH1),ENSOARG00000007141(PLTP),ENSOARG00000020509(ADIPOQ),	ENSOARG00000002586(APOA1),	3.5398	0.00407734	0.0492692
GO:0008543	fibroblast growth factor receptor signaling pathway	biological_process	15	10	5	1294	60	18322	ENSOARG00000014240(CTGF),ENSOARG00000013752(NOG),ENSOARG00000010036(HHIP),ENSOARG00000020058(THBS1),ENSOARG00000008075(WNT4),ENSOARG00000015400(WNT5A),ENSOARG00000017559(FGF19),ENSOARG00000010557(FGF17),ENSOARG00000013941(GATA3),ENSOARG00000015904(FGFR3),	ENSOARG00000009585(FGF20),ENSOARG00000003329(SULF1),ENSOARG00000007954(FGFBP1),ENSOARG00000010080(SULF2),ENSOARG00000003578(FGF18),	3.5398	6.13732e-05	0.00191552
GO:0043267	negative regulation of potassium ion transport	biological_process	4	1	3	1294	16	18322	ENSOARG00000009699(PTK2B),	ENSOARG00000003713(ACTN2),ENSOARG00000020163(CASQ2),ENSOARG00000001434(KCNH2),	3.5398	0.0208266	0.15473
GO:0007214	gamma-aminobutyric acid signaling pathway	biological_process	4	1	3	1294	16	18322	ENSOARG00000011082(GABBR2),	ENSOARG00000015589(GABRA4),ENSOARG00000008347(GABRA3),ENSOARG00000015723(PLCL1),	3.5398	0.0208266	0.15473
GO:0061333	renal tubule morphogenesis	biological_process	16	13	3	1294	64	18322	ENSOARG00000013779(SOX9),ENSOARG00000013941(GATA3),ENSOARG00000018738(BMP2),ENSOARG00000014908(LGR4),ENSOARG00000008578(PTCH1),ENSOARG00000013521(LAMA5),ENSOARG00000003583(WNK4),ENSOARG00000013752(NOG),ENSOARG00000014558(LGR5),ENSOARG00000006942(-),ENSOARG00000004655(KIF26B),ENSOARG00000008075(WNT4),ENSOARG00000018071(HES5),	ENSOARG00000001545(PGF),ENSOARG00000021129(SIX1),ENSOARG00000009828(AGTR2),	3.5398	3.66453e-05	0.0013006
GO:0008201	heparin binding	molecular_function	20	13	7	1294	81	18322	ENSOARG00000005037(THBS2),ENSOARG00000019332(CCDC80),ENSOARG00000014240(CTGF),ENSOARG00000000300(-),ENSOARG00000000517(ADGRG1),ENSOARG00000000308(-),ENSOARG00000020058(THBS1),ENSOARG00000016465(LIPI),ENSOARG00000016657(PCSK6),ENSOARG00000015132(ADAMTS15),ENSOARG00000015342(NDNF),ENSOARG00000011051(CRISPLD2),ENSOARG00000008578(PTCH1),	ENSOARG00000017732(CXCL13),ENSOARG00000014039(COL5A3),ENSOARG00000016668(CXCL11),ENSOARG00000010041(POSTN),ENSOARG00000016285(GDF-8),ENSOARG00000014898(ADAMTS1),ENSOARG00000002359(SFRP1),	3.4961	5.56664e-06	0.000268019
GO:0072078	nephron tubule morphogenesis	biological_process	15	12	3	1294	61	18322	ENSOARG00000004655(KIF26B),ENSOARG00000013521(LAMA5),ENSOARG00000008578(PTCH1),ENSOARG00000013752(NOG),ENSOARG00000003583(WNK4),ENSOARG00000018071(HES5),ENSOARG00000008075(WNT4),ENSOARG00000013941(GATA3),ENSOARG00000013779(SOX9),ENSOARG00000018738(BMP2),ENSOARG00000006942(-),ENSOARG00000014908(LGR4),	ENSOARG00000009828(AGTR2),ENSOARG00000001545(PGF),ENSOARG00000021129(SIX1),	3.48177	7.27427e-05	0.00213115
GO:0004867	serine-type endopeptidase inhibitor activity	molecular_function	15	11	4	1294	61	18322	ENSOARG00000015262(SERPINE1),ENSOARG00000020293(SPINT1),ENSOARG00000017257(COL7A1),ENSOARG00000004524(SPINK9),ENSOARG00000004382(SPINK6),ENSOARG00000005106(COL28A1),ENSOARG00000014882(SERPINA1),ENSOARG00000013535(ITIH5),ENSOARG00000000412(PAPLN),ENSOARG00000009532(SPINK4),ENSOARG00000006889(-),	ENSOARG00000016534(TFPI),ENSOARG00000003275(WFIKKN2),ENSOARG00000006096(WFDC2),ENSOARG00000006441(SERPINB12),	3.48177	7.27427e-05	0.00213115
GO:0061180	mammary gland epithelium development	biological_process	13	13	0	1294	53	18322	ENSOARG00000005637(ETV4),ENSOARG00000008075(WNT4),ENSOARG00000019372(VDR),ENSOARG00000010874(WNT3),ENSOARG00000013395(-),ENSOARG00000011147(DDR1),ENSOARG00000008578(PTCH1),ENSOARG00000000893(FOXB1),ENSOARG00000013052(GLI2),ENSOARG00000011449(PRLR),ENSOARG00000013941(GATA3),ENSOARG00000015400(WNT5A),ENSOARG00000008418(SOSTDC1),	-	3.47301	0.000205387	0.00490639
GO:0010812	negative regulation of cell-substrate adhesion	biological_process	9	8	1	1294	37	18322	ENSOARG00000010902(RCC2),ENSOARG00000020058(THBS1),ENSOARG00000015397(SEMA3E),ENSOARG00000015262(SERPINE1),ENSOARG00000020487(BCL6),ENSOARG00000020386(APOD),ENSOARG00000003820(NOTCH1),ENSOARG00000004871(COL1A1),	ENSOARG00000015313(SPOCK1),	3.44413	0.00168108	0.0253427
GO:0005272	sodium channel activity	molecular_function	8	4	4	1294	33	18322	ENSOARG00000008446(SCNN1A),ENSOARG00000020207(ASIC4),ENSOARG00000016612(SCNN1G),ENSOARG00000003685(SLC4A11),	ENSOARG00000004852(SCN1A),ENSOARG00000014087(SCN4A),ENSOARG00000008505(HCN1),ENSOARG00000005392(SCN2A),	3.43253	0.00286535	0.0385209
GO:0035137	hindlimb morphogenesis	biological_process	8	7	1	1294	33	18322	ENSOARG00000016626(RARG),ENSOARG00000008578(PTCH1),ENSOARG00000010874(WNT3),ENSOARG00000001726(ALX4),ENSOARG00000003820(NOTCH1),ENSOARG00000012828(TFAP2B),ENSOARG00000006942(-),	ENSOARG00000004373(RARB),	3.43253	0.00286535	0.0385209
GO:0005913	cell-cell adherens junction	cellular_component	8	5	3	1294	33	18322	ENSOARG00000004988(MLLT4),ENSOARG00000001771(CAMSAP3),ENSOARG00000005263(PLEKHA7),ENSOARG00000003455(CDH1),ENSOARG00000008845(FAT2),	ENSOARG00000018874(-),ENSOARG00000012744(NRAP),ENSOARG00000013106(PGM5),	3.43253	0.00286535	0.0385209
GO:0090102	cochlea development	biological_process	8	5	3	1294	33	18322	ENSOARG00000013052(GLI2),ENSOARG00000010989(SOBP),ENSOARG00000015400(WNT5A),ENSOARG00000016509(CTHRC1),ENSOARG00000013779(SOX9),	ENSOARG00000013743(GABRB2),ENSOARG00000016764(FRZB),ENSOARG00000021129(SIX1),	3.43253	0.00286535	0.0385209
GO:0060071	Wnt signaling pathway, planar cell polarity pathway	biological_process	7	6	1	1294	29	18322	ENSOARG00000015400(WNT5A),ENSOARG00000012668(ANKRD6),ENSOARG00000019502(CELSR1),ENSOARG00000014289(MLLT3),ENSOARG00000016629(FZD1),ENSOARG00000016509(CTHRC1),	ENSOARG00000002359(SFRP1),	3.41774	0.0049047	0.0561015
GO:0009954	proximal/distal pattern formation	biological_process	7	7	0	1294	29	18322	ENSOARG00000006674(GLI1),ENSOARG00000020478(TP63),ENSOARG00000018071(HES5),ENSOARG00000005108(DLL1),ENSOARG00000013052(GLI2),ENSOARG00000004702(LRP4),ENSOARG00000011582(CYP26B1),	-	3.41774	0.0049047	0.0561015
GO:0060675	ureteric bud morphogenesis	biological_process	13	10	3	1294	54	18322	ENSOARG00000013779(SOX9),ENSOARG00000013941(GATA3),ENSOARG00000018738(BMP2),ENSOARG00000014908(LGR4),ENSOARG00000006942(-),ENSOARG00000008578(PTCH1),ENSOARG00000013521(LAMA5),ENSOARG00000004655(KIF26B),ENSOARG00000013752(NOG),ENSOARG00000008075(WNT4),	ENSOARG00000001545(PGF),ENSOARG00000021129(SIX1),ENSOARG00000009828(AGTR2),	3.4087	0.000243013	0.00565301
GO:0048708	astrocyte differentiation	biological_process	12	9	3	1294	50	18322	ENSOARG00000016462(MYCN),ENSOARG00000018071(HES5),ENSOARG00000005108(DLL1),ENSOARG00000013752(NOG),ENSOARG00000018738(BMP2),ENSOARG00000006942(-),ENSOARG00000003820(NOTCH1),ENSOARG00000007270(LAMC3),ENSOARG00000013779(SOX9),	ENSOARG00000011328(VIM),ENSOARG00000008224(DAB1),ENSOARG00000007826(PLPP3),	3.39821	0.000409905	0.0087189
GO:0035116	embryonic hindlimb morphogenesis	biological_process	6	5	1	1294	25	18322	ENSOARG00000006942(-),ENSOARG00000001726(ALX4),ENSOARG00000010874(WNT3),ENSOARG00000003820(NOTCH1),ENSOARG00000016626(RARG),	ENSOARG00000004373(RARB),	3.39821	0.00843905	0.0821551
GO:0072678	T cell migration	biological_process	6	4	2	1294	25	18322	ENSOARG00000015400(WNT5A),ENSOARG00000007683(CXCL16),ENSOARG00000013351(TMEM102),ENSOARG00000020386(APOD),	ENSOARG00000016668(CXCL11),ENSOARG00000017732(CXCL13),	3.39821	0.00843905	0.0821551
GO:0042481	regulation of odontogenesis	biological_process	5	4	1	1294	21	18322	ENSOARG00000016395(TFAP2A),ENSOARG00000019751(WNT10A),ENSOARG00000006942(-),ENSOARG00000018738(BMP2),	ENSOARG00000009722(TNFRSF11B),	3.37124	0.0146138	0.121183
GO:2000352	negative regulation of endothelial cell apoptotic process	biological_process	5	5	0	1294	21	18322	ENSOARG00000013941(GATA3),ENSOARG00000015656(ICAM-1),ENSOARG00000015262(SERPINE1),ENSOARG00000015100(ANGPT1),ENSOARG00000015342(NDNF),	-	3.37124	0.0146138	0.121183
GO:0045598	regulation of fat cell differentiation	biological_process	20	14	6	1294	84	18322	ENSOARG00000003121(WIF1),ENSOARG00000018738(BMP2),ENSOARG00000020573(LMO3),ENSOARG00000015400(WNT5A),ENSOARG00000013941(GATA3),ENSOARG00000015505(KLF5),ENSOARG00000012734(WNT5B),ENSOARG00000013027(NR1D1),ENSOARG00000003681(ZBTB7C),ENSOARG00000020509(ADIPOQ),ENSOARG00000006012(FOXO1),ENSOARG00000002555(LGALS12),ENSOARG00000014606(TRPV4),ENSOARG00000013395(-),	ENSOARG00000011803(MEDAG),ENSOARG00000010025(SULT1E1),ENSOARG00000002359(SFRP1),ENSOARG00000006609(INSIG1),ENSOARG00000016764(FRZB),ENSOARG00000008133(HTR2A),	3.37124	9.03665e-06	0.000409683
GO:0033687	osteoblast proliferation	biological_process	5	3	2	1294	21	18322	ENSOARG00000017992(TMEM119),ENSOARG00000016509(CTHRC1),ENSOARG00000018738(BMP2),	ENSOARG00000014336(CYR61),ENSOARG00000002359(SFRP1),	3.37124	0.0146138	0.121183
GO:0045823	positive regulation of heart contraction	biological_process	5	4	1	1294	21	18322	ENSOARG00000011583(TGFB2),ENSOARG00000009653(RGS2),ENSOARG00000014073(EDN1),ENSOARG00000013772(ADRB1),	ENSOARG00000012682(HRC),	3.37124	0.0146138	0.121183
GO:0048747	muscle fiber development	biological_process	9	0	9	1294	38	18322	-	ENSOARG00000007082(STAC3),ENSOARG00000003388(KLHL41),ENSOARG00000003709(KLHL40),ENSOARG00000011575(TCAP),ENSOARG00000003044(ACTA1),ENSOARG00000001036(MYOG),ENSOARG00000019120(MYO18B),ENSOARG00000017779(MYL2),ENSOARG00000003275(WFIKKN2),	3.35349	0.00199908	0.02901
GO:0090162	establishment of epithelial cell polarity	biological_process	4	3	1	1294	17	18322	ENSOARG00000015400(WNT5A),ENSOARG00000018071(HES5),ENSOARG00000005522(SIPA1L3),	ENSOARG00000019015(TCF15),	3.33158	0.0255134	0.177849
GO:0004629	phospholipase C activity	molecular_function	4	2	2	1294	17	18322	ENSOARG00000018329(PLCH2),ENSOARG00000003304(PLCH1),	ENSOARG00000003798(PLCE1),ENSOARG00000015723(PLCL1),	3.33158	0.0255134	0.177849
GO:0046596	regulation of viral entry into host cell	biological_process	4	2	2	1294	17	18322	ENSOARG00000020854(TRIM62),ENSOARG00000010334(TMPRSS2),	ENSOARG00000002754(PTX3),ENSOARG00000016038(TRIM10),	3.33158	0.0255134	0.177849
GO:0030823	regulation of cGMP metabolic process	biological_process	4	4	0	1294	17	18322	ENSOARG00000020058(THBS1),ENSOARG00000009699(PTK2B),ENSOARG00000010375(GUCY1A2),ENSOARG00000015400(WNT5A),	-	3.33158	0.0255134	0.177849
GO:0030510	regulation of BMP signaling pathway	biological_process	16	11	5	1294	68	18322	ENSOARG00000008418(SOSTDC1),ENSOARG00000015400(WNT5A),ENSOARG00000013752(NOG),ENSOARG00000016629(FZD1),ENSOARG00000003820(NOTCH1),ENSOARG00000012828(TFAP2B),ENSOARG00000006037(BMPER),ENSOARG00000018071(HES5),ENSOARG00000005412(ITGA3),ENSOARG00000005849(SOST),ENSOARG00000012784(HTRA3),	ENSOARG00000020659(HFE2),ENSOARG00000001218(GDF2),ENSOARG00000003329(SULF1),ENSOARG00000002359(SFRP1),ENSOARG00000014336(CYR61),	3.33158	7.07538e-05	0.00211275
GO:0090075	relaxation of muscle	biological_process	4	2	2	1294	17	18322	ENSOARG00000009653(RGS2),ENSOARG00000009371(ATP1B1),	ENSOARG00000002132(ATP2A1),ENSOARG00000012682(HRC),	3.33158	0.0255134	0.177849
GO:0005234	extracellular-glutamate-gated ion channel activity	molecular_function	4	3	1	1294	17	18322	ENSOARG00000012035(GRIN2C),ENSOARG00000013491(GRIA3),ENSOARG00000019747(GRIK3),	ENSOARG00000002844(GRIA4),	3.33158	0.0255134	0.177849
GO:0038179	neurotrophin signaling pathway	biological_process	4	2	2	1294	17	18322	ENSOARG00000010871(-),ENSOARG00000010833(-),	ENSOARG00000003604(CORO1A),ENSOARG00000009828(AGTR2),	3.33158	0.0255134	0.177849
GO:0032753	positive regulation of interleukin-4 production	biological_process	4	4	0	1294	17	18322	ENSOARG00000007765(IL20RB),ENSOARG00000013395(-),ENSOARG00000011738(-),ENSOARG00000013941(GATA3),	-	3.33158	0.0255134	0.177849
GO:0045197	establishment or maintenance of epithelial cell apical/basal polarity	biological_process	4	3	1	1294	17	18322	ENSOARG00000015400(WNT5A),ENSOARG00000013742(LHX2),ENSOARG00000000803(MTCL1),	ENSOARG00000019015(TCF15),	3.33158	0.0255134	0.177849
GO:0042044	fluid transport	biological_process	4	3	1	1294	17	18322	ENSOARG00000003685(SLC4A11),ENSOARG00000020858(AQP9),ENSOARG00000009442(AQP3),	ENSOARG00000002395(SLC14A1),	3.33158	0.0255134	0.177849
GO:0017134	fibroblast growth factor binding	molecular_function	4	2	2	1294	17	18322	ENSOARG00000020058(THBS1),ENSOARG00000015904(FGFR3),	ENSOARG00000017732(CXCL13),ENSOARG00000007954(FGFBP1),	3.33158	0.0255134	0.177849
GO:0031639	plasminogen activation	biological_process	4	3	1	1294	17	18322	ENSOARG00000004689(HPN),ENSOARG00000015262(SERPINE1),ENSOARG00000020058(THBS1),	ENSOARG00000003130(PLAT),	3.33158	0.0255134	0.177849
GO:0004970	ionotropic glutamate receptor activity	molecular_function	4	3	1	1294	17	18322	ENSOARG00000012035(GRIN2C),ENSOARG00000013491(GRIA3),ENSOARG00000019747(GRIK3),	ENSOARG00000002844(GRIA4),	3.33158	0.0255134	0.177849
GO:0004435	phosphatidylinositol phospholipase C activity	molecular_function	4	2	2	1294	17	18322	ENSOARG00000003304(PLCH1),ENSOARG00000018329(PLCH2),	ENSOARG00000003798(PLCE1),ENSOARG00000015723(PLCL1),	3.33158	0.0255134	0.177849
GO:0043954	cellular component maintenance	biological_process	4	4	0	1294	17	18322	ENSOARG00000005263(PLEKHA7),ENSOARG00000001771(CAMSAP3),ENSOARG00000004988(MLLT4),ENSOARG00000005412(ITGA3),	-	3.33158	0.0255134	0.177849
GO:0072073	kidney epithelium development	biological_process	27	20	7	1294	115	18322	ENSOARG00000014908(LGR4),ENSOARG00000003932(RET),ENSOARG00000018738(BMP2),ENSOARG00000020088(HEYL),ENSOARG00000013779(SOX9),ENSOARG00000013941(GATA3),ENSOARG00000005108(DLL1),ENSOARG00000003583(WNK4),ENSOARG00000013752(NOG),ENSOARG00000013521(LAMA5),ENSOARG00000008578(PTCH1),ENSOARG00000006942(-),ENSOARG00000005218(EPCAM),ENSOARG00000012828(TFAP2B),ENSOARG00000020509(ADIPOQ),ENSOARG00000003820(NO…	ENSOARG00000020651(PTPRO),ENSOARG00000002359(SFRP1),ENSOARG00000021129(SIX1),ENSOARG00000001545(PGF),ENSOARG00000011739(SIM1),ENSOARG00000009828(AGTR2),ENSOARG00000004373(RARB),	3.32433	4.06995e-07	3.24083e-05
GO:0072028	nephron morphogenesis	biological_process	15	12	3	1294	64	18322	ENSOARG00000018738(BMP2),ENSOARG00000014908(LGR4),ENSOARG00000013941(GATA3),ENSOARG00000013779(SOX9),ENSOARG00000008578(PTCH1),ENSOARG00000013521(LAMA5),ENSOARG00000013752(NOG),ENSOARG00000003583(WNK4),ENSOARG00000006942(-),ENSOARG00000018071(HES5),ENSOARG00000008075(WNT4),ENSOARG00000004655(KIF26B),	ENSOARG00000001545(PGF),ENSOARG00000021129(SIX1),ENSOARG00000009828(AGTR2),	3.31856	0.000118767	0.00319335
GO:0030178	negative regulation of Wnt signaling pathway	biological_process	25	21	4	1294	107	18322	ENSOARG00000013752(NOG),ENSOARG00000006674(GLI1),ENSOARG00000010390(LIMD1),ENSOARG00000014774(SOX10),ENSOARG00000000223(DRAXIN),ENSOARG00000012668(ANKRD6),ENSOARG00000008418(SOSTDC1),ENSOARG00000015400(WNT5A),ENSOARG00000016509(CTHRC1),ENSOARG00000013779(SOX9),ENSOARG00000018738(BMP2),ENSOARG00000006012(FOXO1),ENSOARG00000008075(WNT4),ENSOARG00000005849(SOST),ENSOARG00000004702(LRP4),ENSOARG00000…	ENSOARG00000002359(SFRP1),ENSOARG00000020651(PTPRO),ENSOARG00000016764(FRZB),ENSOARG00000008899(SFRP4),	3.30822	1.12251e-06	7.33884e-05
GO:0090175	regulation of establishment of planar polarity	biological_process	7	6	1	1294	30	18322	ENSOARG00000014289(MLLT3),ENSOARG00000019502(CELSR1),ENSOARG00000016509(CTHRC1),ENSOARG00000016629(FZD1),ENSOARG00000015400(WNT5A),ENSOARG00000012668(ANKRD6),	ENSOARG00000002359(SFRP1),	3.30381	0.00585781	0.0643944
GO:0014704	intercalated disc	cellular_component	7	1	6	1294	30	18322	ENSOARG00000009371(ATP1B1),	ENSOARG00000012744(NRAP),ENSOARG00000004852(SCN1A),ENSOARG00000010669(-),ENSOARG00000013106(PGM5),ENSOARG00000005392(SCN2A),ENSOARG00000018874(-),	3.30381	0.00585781	0.0643944
GO:0043616	keratinocyte proliferation	biological_process	7	7	0	1294	30	18322	ENSOARG00000020478(TP63),ENSOARG00000014345(KLK8),ENSOARG00000008578(PTCH1),ENSOARG00000003892(KDF1),ENSOARG00000018324(WNT16),ENSOARG00000019372(VDR),ENSOARG00000012896(KLF9),	-	3.30381	0.00585781	0.0643944
GO:0006936	muscle contraction	biological_process	40	11	29	1294	172	18322	ENSOARG00000013801(MYH14),ENSOARG00000009913(PPP1R13L),ENSOARG00000000119(LMOD1),ENSOARG00000012923(TACR1),ENSOARG00000015761(HTR7),ENSOARG00000009371(ATP1B1),ENSOARG00000009653(RGS2),ENSOARG00000013869(MAP2K6),ENSOARG00000014073(EDN1),ENSOARG00000007374(SPHK1),ENSOARG00000013009(ATP8A2),	ENSOARG00000001573(MYLK2),ENSOARG00000004312(TNNC1),ENSOARG00000008133(HTR2A),ENSOARG00000003713(ACTN2),ENSOARG00000010042(STC1),ENSOARG00000012656(MYH2),ENSOARG00000003329(SULF1),ENSOARG00000007082(STAC3),ENSOARG00000013899(MYH3),ENSOARG00000017779(MYL2),ENSOARG00000001434(KCNH2),ENSOARG00000008913(CSRP3),ENSOARG00000006566(TNNC2),ENSOARG00000001823(TNNT1),ENSOARG00000011575(TCAP),ENSOARG0000000…	3.29284	1.23532e-09	2.07367e-07
GO:0001657	ureteric bud development	biological_process	19	13	6	1294	82	18322	ENSOARG00000004655(KIF26B),ENSOARG00000006037(BMPER),ENSOARG00000008075(WNT4),ENSOARG00000006942(-),ENSOARG00000005218(EPCAM),ENSOARG00000013752(NOG),ENSOARG00000008578(PTCH1),ENSOARG00000013521(LAMA5),ENSOARG00000013941(GATA3),ENSOARG00000013779(SOX9),ENSOARG00000003932(RET),ENSOARG00000014908(LGR4),ENSOARG00000018738(BMP2),	ENSOARG00000009828(AGTR2),ENSOARG00000011739(SIM1),ENSOARG00000004373(RARB),ENSOARG00000021129(SIX1),ENSOARG00000001545(PGF),ENSOARG00000002359(SFRP1),	3.28079	2.0598e-05	0.000794624
GO:0090288	negative regulation of cellular response to growth factor stimulus	biological_process	22	15	7	1294	95	18322	ENSOARG00000012784(HTRA3),ENSOARG00000020058(THBS1),ENSOARG00000008075(WNT4),ENSOARG00000006037(BMPER),ENSOARG00000005849(SOST),ENSOARG00000011728(BCL9L),ENSOARG00000003820(NOTCH1),ENSOARG00000016629(FZD1),ENSOARG00000013752(NOG),ENSOARG00000017358(PMEPA1),ENSOARG00000002144(LDLRAD4),ENSOARG00000018640(RASL11B),ENSOARG00000008418(SOSTDC1),ENSOARG00000015400(WNT5A),ENSOARG00000013941(GATA3),	ENSOARG00000009828(AGTR2),ENSOARG00000017732(CXCL13),ENSOARG00000010080(SULF2),ENSOARG00000002359(SFRP1),ENSOARG00000003329(SULF1),ENSOARG00000017189(FBN2),ENSOARG00000020659(HFE2),	3.27897	5.16834e-06	0.000256804
GO:0010464	regulation of mesenchymal cell proliferation	biological_process	6	5	1	1294	26	18322	ENSOARG00000013779(SOX9),ENSOARG00000015400(WNT5A),ENSOARG00000016462(MYCN),ENSOARG00000006942(-),ENSOARG00000020478(TP63),	ENSOARG00000021129(SIX1),	3.26751	0.0101099	0.0934415
GO:0004896	cytokine receptor activity	molecular_function	15	9	6	1294	65	18322	ENSOARG00000007229(CD74),ENSOARG00000019095(CSF2RB),ENSOARG00000016109(IL2RG),ENSOARG00000010394(LEPR),ENSOARG00000010462(CXCR4),ENSOARG00000019729(CSF3R),ENSOARG00000011449(PRLR),ENSOARG00000013111(IL1RL1),ENSOARG00000014244(CCR3),	ENSOARG00000013144(IL1R1),ENSOARG00000008837(GHR),ENSOARG00000010445(EBI3),ENSOARG00000009228(CNTFR),ENSOARG00000017220(IL13RA2),ENSOARG00000016114(GPR75),	3.26751	0.000138982	0.00364227
GO:0001658	branching involved in ureteric bud morphogenesis	biological_process	11	8	3	1294	48	18322	ENSOARG00000018738(BMP2),ENSOARG00000014908(LGR4),ENSOARG00000006942(-),ENSOARG00000013779(SOX9),ENSOARG00000008075(WNT4),ENSOARG00000008578(PTCH1),ENSOARG00000013521(LAMA5),ENSOARG00000013752(NOG),	ENSOARG00000001545(PGF),ENSOARG00000021129(SIX1),ENSOARG00000009828(AGTR2),	3.24482	0.000961829	0.0167337
GO:0072163	mesonephric epithelium development	biological_process	19	13	6	1294	83	18322	ENSOARG00000013521(LAMA5),ENSOARG00000008578(PTCH1),ENSOARG00000013752(NOG),ENSOARG00000018738(BMP2),ENSOARG00000014908(LGR4),ENSOARG00000003932(RET),ENSOARG00000013779(SOX9),ENSOARG00000013941(GATA3),ENSOARG00000008075(WNT4),ENSOARG00000006037(BMPER),ENSOARG00000004655(KIF26B),ENSOARG00000005218(EPCAM),ENSOARG00000006942(-),	ENSOARG00000002359(SFRP1),ENSOARG00000004373(RARB),ENSOARG00000011739(SIM1),ENSOARG00000009828(AGTR2),ENSOARG00000001545(PGF),ENSOARG00000021129(SIX1),	3.24126	2.39811e-05	0.000908212
GO:0072164	mesonephric tubule development	biological_process	19	13	6	1294	83	18322	ENSOARG00000006037(BMPER),ENSOARG00000008075(WNT4),ENSOARG00000004655(KIF26B),ENSOARG00000006942(-),ENSOARG00000005218(EPCAM),ENSOARG00000013752(NOG),ENSOARG00000008578(PTCH1),ENSOARG00000013521(LAMA5),ENSOARG00000003932(RET),ENSOARG00000014908(LGR4),ENSOARG00000018738(BMP2),ENSOARG00000013941(GATA3),ENSOARG00000013779(SOX9),	ENSOARG00000009828(AGTR2),ENSOARG00000011739(SIM1),ENSOARG00000004373(RARB),ENSOARG00000021129(SIX1),ENSOARG00000001545(PGF),ENSOARG00000002359(SFRP1),	3.24126	2.39811e-05	0.000908212
GO:0001656	metanephros development	biological_process	16	14	2	1294	70	18322	ENSOARG00000013941(GATA3),ENSOARG00000013779(SOX9),ENSOARG00000003932(RET),ENSOARG00000008389(ITGA8),ENSOARG00000014908(LGR4),ENSOARG00000018254(FRAS1),ENSOARG00000008578(PTCH1),ENSOARG00000020509(ADIPOQ),ENSOARG00000006942(-),ENSOARG00000006153(PDGFA),ENSOARG00000012828(TFAP2B),ENSOARG00000004655(KIF26B),ENSOARG00000008075(WNT4),ENSOARG00000018071(HES5),	ENSOARG00000021129(SIX1),ENSOARG00000009828(AGTR2),	3.23639	9.65977e-05	0.00272713
GO:0032757	positive regulation of interleukin-8 production	biological_process	8	7	1	1294	35	18322	ENSOARG00000017441(NOD2),ENSOARG00000011584(F2RL1),ENSOARG00000009009(CD244),ENSOARG00000020249(CD2),ENSOARG00000015262(SERPINE1),ENSOARG00000020509(ADIPOQ),ENSOARG00000015400(WNT5A),	ENSOARG00000001218(GDF2),	3.23639	0.00404349	0.049051
GO:2001222	regulation of neuron migration	biological_process	5	4	1	1294	22	18322	ENSOARG00000000586(UNC5D),ENSOARG00000000517(ADGRG1),ENSOARG00000001863(SEMA6A),ENSOARG00000000945(NSMF),	ENSOARG00000000465(RELN),	3.218	0.0175785	0.137161
GO:0060444	branching involved in mammary gland duct morphogenesis	biological_process	5	5	0	1294	22	18322	ENSOARG00000019372(VDR),ENSOARG00000011147(DDR1),ENSOARG00000015400(WNT5A),ENSOARG00000005637(ETV4),ENSOARG00000008075(WNT4),	-	3.218	0.0175785	0.137161
GO:0045662	negative regulation of myoblast differentiation	biological_process	5	3	2	1294	22	18322	ENSOARG00000005108(DLL1),ENSOARG00000003820(NOTCH1),ENSOARG00000013779(SOX9),	ENSOARG00000016285(GDF-8),ENSOARG00000011323(NMRK2),	3.218	0.0175785	0.137161
GO:2000826	regulation of heart morphogenesis	biological_process	5	4	1	1294	22	18322	ENSOARG00000011583(TGFB2),ENSOARG00000018738(BMP2),ENSOARG00000013779(SOX9),ENSOARG00000003820(NOTCH1),	ENSOARG00000021129(SIX1),	3.218	0.0175785	0.137161
GO:0048741	skeletal muscle fiber development	biological_process	5	0	5	1294	22	18322	-	ENSOARG00000003709(KLHL40),ENSOARG00000003388(KLHL41),ENSOARG00000003044(ACTA1),ENSOARG00000007082(STAC3),ENSOARG00000001036(MYOG),	3.218	0.0175785	0.137161
GO:0008045	motor neuron axon guidance	biological_process	5	3	2	1294	22	18322	ENSOARG00000013752(NOG),ENSOARG00000008959(SLIT1),ENSOARG00000005637(ETV4),	ENSOARG00000000233(CHN1),ENSOARG00000009508(KIF5C),	3.218	0.0175785	0.137161
GO:0050771	negative regulation of axonogenesis	biological_process	7	5	2	1294	31	18322	ENSOARG00000000223(DRAXIN),ENSOARG00000004702(LRP4),ENSOARG00000014202(TNR),ENSOARG00000015400(WNT5A),ENSOARG00000010874(WNT3),	ENSOARG00000010669(-),ENSOARG00000008224(DAB1),	3.19724	0.00694905	0.0716953
GO:0021983	pituitary gland development	biological_process	7	7	0	1294	31	18322	ENSOARG00000018738(BMP2),ENSOARG00000006674(GLI1),ENSOARG00000008075(WNT4),ENSOARG00000014598(SOX2),ENSOARG00000013052(GLI2),ENSOARG00000015400(WNT5A),ENSOARG00000013752(NOG),	-	3.19724	0.00694905	0.0716953
GO:0001837	epithelial to mesenchymal transition	biological_process	18	15	3	1294	80	18322	ENSOARG00000008075(WNT4),ENSOARG00000011583(TGFB2),ENSOARG00000020854(TRIM62),ENSOARG00000018324(WNT16),ENSOARG00000004871(COL1A1),ENSOARG00000003820(NOTCH1),ENSOARG00000004689(HPN),ENSOARG00000011728(BCL9L),ENSOARG00000013752(NOG),ENSOARG00000020088(HEYL),ENSOARG00000013779(SOX9),ENSOARG00000015400(WNT5A),ENSOARG00000008192(FOXA1),ENSOARG00000002144(LDLRAD4),ENSOARG00000018738(BMP2),	ENSOARG00000014467(EOMES),ENSOARG00000013740(TMEM100),ENSOARG00000002359(SFRP1),	3.18582	4.6546e-05	0.00156269
GO:0035914	skeletal muscle cell differentiation	biological_process	13	5	8	1294	58	18322	ENSOARG00000015505(KLF5),ENSOARG00000003820(NOTCH1),ENSOARG00000011582(CYP26B1),ENSOARG00000020088(HEYL),ENSOARG00000011728(BCL9L),	ENSOARG00000015159(MYF5),ENSOARG00000014467(EOMES),ENSOARG00000017856(MEGF10),ENSOARG00000015145(MYF6),ENSOARG00000003388(KLHL41),ENSOARG00000001573(MYLK2),ENSOARG00000021129(SIX1),ENSOARG00000020750(SMYD1),	3.17361	0.000459412	0.00963989
GO:0001823	mesonephros development	biological_process	19	13	6	1294	85	18322	ENSOARG00000003932(RET),ENSOARG00000014908(LGR4),ENSOARG00000018738(BMP2),ENSOARG00000013941(GATA3),ENSOARG00000013779(SOX9),ENSOARG00000013752(NOG),ENSOARG00000013521(LAMA5),ENSOARG00000008578(PTCH1),ENSOARG00000006942(-),ENSOARG00000005218(EPCAM),ENSOARG00000008075(WNT4),ENSOARG00000006037(BMPER),ENSOARG00000004655(KIF26B),	ENSOARG00000002359(SFRP1),ENSOARG00000021129(SIX1),ENSOARG00000001545(PGF),ENSOARG00000009828(AGTR2),ENSOARG00000011739(SIM1),ENSOARG00000004373(RARB),	3.165	3.22838e-05	0.00116578
GO:0003081	regulation of systemic arterial blood pressure by renin-angiotensin	biological_process	4	2	2	1294	18	18322	ENSOARG00000005274(CPA3),ENSOARG00000011584(F2RL1),	ENSOARG00000003714(ENPEP),ENSOARG00000009828(AGTR2),	3.14649	0.0308638	0.202423
GO:0030517	negative regulation of axon extension	biological_process	4	4	0	1294	18	18322	ENSOARG00000014202(TNR),ENSOARG00000015400(WNT5A),ENSOARG00000010874(WNT3),ENSOARG00000000223(DRAXIN),	-	3.14649	0.0308638	0.202423
GO:0071813	lipoprotein particle binding	molecular_function	4	2	2	1294	18	18322	ENSOARG00000018274(SORL1),ENSOARG00000020058(THBS1),	ENSOARG00000002586(APOA1),ENSOARG00000015996(STAB2),	3.14649	0.0308638	0.202423
GO:0003012	muscle system process	biological_process	46	12	34	1294	207	18322	ENSOARG00000013801(MYH14),ENSOARG00000009913(PPP1R13L),ENSOARG00000012923(TACR1),ENSOARG00000009371(ATP1B1),ENSOARG00000015761(HTR7),ENSOARG00000000119(LMOD1),ENSOARG00000009653(RGS2),ENSOARG00000013869(MAP2K6),ENSOARG00000007374(SPHK1),ENSOARG00000009978(FBXO32),ENSOARG00000013009(ATP8A2),ENSOARG00000014073(EDN1),	ENSOARG00000001573(MYLK2),ENSOARG00000008133(HTR2A),ENSOARG00000004312(TNNC1),ENSOARG00000001036(MYOG),ENSOARG00000016285(GDF-8),ENSOARG00000013899(MYH3),ENSOARG00000007082(STAC3),ENSOARG00000010042(STC1),ENSOARG00000003713(ACTN2),ENSOARG00000003329(SULF1),ENSOARG00000012656(MYH2),ENSOARG00000011750(MYL4),ENSOARG00000007268(MYH8),ENSOARG00000019316(MYH7),ENSOARG00000000253(CHRNA1),ENSOARG00000006…	3.14649	2.96359e-10	5.75214e-08
GO:0060038	cardiac muscle cell proliferation	biological_process	6	5	1	1294	27	18322	ENSOARG00000003820(NOTCH1),ENSOARG00000013752(NOG),ENSOARG00000015833(TP73),ENSOARG00000002366(RXRA),ENSOARG00000011583(TGFB2),	ENSOARG00000009585(FGF20),	3.14649	0.0120174	0.106934
GO:0032633	interleukin-4 production	biological_process	6	6	0	1294	27	18322	ENSOARG00000003820(NOTCH1),ENSOARG00000013395(-),ENSOARG00000011738(-),ENSOARG00000013941(GATA3),ENSOARG00000007765(IL20RB),ENSOARG00000020295(VTCN1),	-	3.14649	0.0120174	0.106934
GO:0060602	branch elongation of an epithelium	biological_process	4	3	1	1294	18	18322	ENSOARG00000015400(WNT5A),ENSOARG00000013779(SOX9),ENSOARG00000006942(-),	ENSOARG00000021129(SIX1),	3.14649	0.0308638	0.202423
GO:0043236	laminin binding	molecular_function	4	4	0	1294	18	18322	ENSOARG00000006942(-),ENSOARG00000020058(THBS1),ENSOARG00000001268(SSC5D),ENSOARG00000002159(LRRC15),	-	3.14649	0.0308638	0.202423
GO:0001960	negative regulation of cytokine-mediated signaling pathway	biological_process	6	4	2	1294	27	18322	ENSOARG00000020837(IL36RN),ENSOARG00000020509(ADIPOQ),ENSOARG00000018834(NLRC5),ENSOARG00000011584(F2RL1),	ENSOARG00000006754(PALM3),ENSOARG00000002586(APOA1),	3.14649	0.0120174	0.106934
GO:2000404	regulation of T cell migration	biological_process	4	3	1	1294	18	18322	ENSOARG00000020386(APOD),ENSOARG00000015400(WNT5A),ENSOARG00000013351(TMEM102),	ENSOARG00000017732(CXCL13),	3.14649	0.0308638	0.202423
GO:0015301	anion:anion antiporter activity	molecular_function	4	2	2	1294	18	18322	ENSOARG00000003685(SLC4A11),ENSOARG00000017624(SLC4A9),	ENSOARG00000007821(SLC4A1),ENSOARG00000006903(SLC26A3),	3.14649	0.0308638	0.202423
GO:0030858	positive regulation of epithelial cell differentiation	biological_process	10	7	3	1294	45	18322	ENSOARG00000001264(PTCH2),ENSOARG00000020509(ADIPOQ),ENSOARG00000013779(SOX9),ENSOARG00000003892(KDF1),ENSOARG00000003820(NOTCH1),ENSOARG00000019372(VDR),ENSOARG00000008578(PTCH1),	ENSOARG00000008899(SFRP4),ENSOARG00000001218(GDF2),ENSOARG00000013740(TMEM100),	3.14649	0.00191243	0.0280144
GO:0004890	GABA-A receptor activity	molecular_function	4	0	4	1294	18	18322	-	ENSOARG00000013743(GABRB2),ENSOARG00000008296(GABRQ),ENSOARG00000008347(GABRA3),ENSOARG00000015589(GABRA4),	3.14649	0.0308638	0.202423
GO:0060669	embryonic placenta morphogenesis	biological_process	4	3	1	1294	18	18322	ENSOARG00000018325(GRHL2),ENSOARG00000020293(SPINT1),ENSOARG00000000402(GJB5),	ENSOARG00000014336(CYR61),	3.14649	0.0308638	0.202423
GO:0097485	neuron projection guidance	biological_process	28	18	10	1294	126	18322	ENSOARG00000006942(-),ENSOARG00000000586(UNC5D),ENSOARG00000014989(TUBB3),ENSOARG00000016907(UNC5C),ENSOARG00000003570(LGI1),ENSOARG00000011583(TGFB2),ENSOARG00000013052(GLI2),ENSOARG00000010874(WNT3),ENSOARG00000013742(LHX2),ENSOARG00000011324(LMX1A),ENSOARG00000015400(WNT5A),ENSOARG00000003149(UNC5A),ENSOARG00000013941(GATA3),ENSOARG00000000223(DRAXIN),ENSOARG00000005637(ETV4),ENSOARG0000000895…	ENSOARG00000006407(EPHA5),ENSOARG00000016894(SEMA3C),ENSOARG00000008024(EPHA8),ENSOARG00000020173(SEMA5B),ENSOARG00000020651(PTPRO),ENSOARG00000009508(KIF5C),ENSOARG00000001843(GAP43),ENSOARG00000000465(RELN),ENSOARG00000000233(CHN1),ENSOARG00000003814(MATN2),	3.14649	6.84853e-07	4.94607e-05
GO:0014909	smooth muscle cell migration	biological_process	6	5	1	1294	27	18322	ENSOARG00000006153(PDGFA),ENSOARG00000015262(SERPINE1),ENSOARG00000020509(ADIPOQ),ENSOARG00000018274(SORL1),ENSOARG00000011147(DDR1),	ENSOARG00000003130(PLAT),	3.14649	0.0120174	0.106934
GO:0007411	axon guidance	biological_process	27	18	9	1294	123	18322	ENSOARG00000016907(UNC5C),ENSOARG00000003570(LGI1),ENSOARG00000011583(TGFB2),ENSOARG00000013052(GLI2),ENSOARG00000010874(WNT3),ENSOARG00000006942(-),ENSOARG00000000586(UNC5D),ENSOARG00000014989(TUBB3),ENSOARG00000000223(DRAXIN),ENSOARG00000005637(ETV4),ENSOARG00000001863(SEMA6A),ENSOARG00000008959(SLIT1),ENSOARG00000013752(NOG),ENSOARG00000013742(LHX2),ENSOARG00000011324(LMX1A),ENSOARG00000015400…	ENSOARG00000006407(EPHA5),ENSOARG00000016894(SEMA3C),ENSOARG00000008024(EPHA8),ENSOARG00000003814(MATN2),ENSOARG00000020651(PTPRO),ENSOARG00000001843(GAP43),ENSOARG00000009508(KIF5C),ENSOARG00000000465(RELN),ENSOARG00000000233(CHN1),	3.10812	1.3048e-06	8.18595e-05
GO:0070252	actin-mediated cell contraction	biological_process	9	1	8	1294	41	18322	ENSOARG00000005780(EMP2),	ENSOARG00000004312(TNNC1),ENSOARG00000019316(MYH7),ENSOARG00000001573(MYLK2),ENSOARG00000007268(MYH8),ENSOARG00000012656(MYH2),ENSOARG00000010042(STC1),ENSOARG00000001434(KCNH2),ENSOARG00000019993(ACTC1),	3.10812	0.00325936	0.0419128
GO:0045104	intermediate filament cytoskeleton organization	biological_process	7	4	3	1294	32	18322	ENSOARG00000004281(NEFH),ENSOARG00000006942(-),ENSOARG00000013009(ATP8A2),ENSOARG00000017105(KRT14),	ENSOARG00000011328(VIM),ENSOARG00000018874(-),ENSOARG00000009942(NEFL),	3.09732	0.00819128	0.0803729
GO:0016525	negative regulation of angiogenesis	biological_process	12	10	2	1294	55	18322	ENSOARG00000004151(-),ENSOARG00000003820(NOTCH1),ENSOARG00000015262(SERPINE1),ENSOARG00000002124(ADGRB1),ENSOARG00000005579(SEMA4A),ENSOARG00000000300(-),ENSOARG00000005037(THBS2),ENSOARG00000015397(SEMA3E),ENSOARG00000000308(-),ENSOARG00000020058(THBS1),	ENSOARG00000002328(TNMD),ENSOARG00000003329(SULF1),	3.08928	0.000901686	0.0158203
GO:0051216	cartilage development	biological_process	29	17	12	1294	133	18322	ENSOARG00000013752(NOG),ENSOARG00000014073(EDN1),ENSOARG00000015400(WNT5A),ENSOARG00000010810(TRPS1),ENSOARG00000014240(CTGF),ENSOARG00000013052(GLI2),ENSOARG00000013548(BARX2),ENSOARG00000012734(WNT5B),ENSOARG00000016626(RARG),ENSOARG00000019663(PTHLH),ENSOARG00000020110(SOX5),ENSOARG00000016462(MYCN),ENSOARG00000013779(SOX9),ENSOARG00000018738(BMP2),ENSOARG00000011583(TGFB2),ENSOARG00000018071(…	ENSOARG00000007216(CYTL1),ENSOARG00000003578(FGF18),ENSOARG00000014336(CYR61),ENSOARG00000010080(SULF2),ENSOARG00000015159(MYF5),ENSOARG00000003329(SULF1),ENSOARG00000002053(EFEMP1),ENSOARG00000010042(STC1),ENSOARG00000001218(GDF2),ENSOARG00000004373(RARB),ENSOARG00000016764(FRZB),ENSOARG00000012268(OTOR),	3.08734	6.29079e-07	4.59672e-05
GO:0001738	morphogenesis of a polarized epithelium	biological_process	10	8	2	1294	46	18322	ENSOARG00000019502(CELSR1),ENSOARG00000013521(LAMA5),ENSOARG00000020478(TP63),ENSOARG00000016629(FZD1),ENSOARG00000016509(CTHRC1),ENSOARG00000014289(MLLT3),ENSOARG00000012668(ANKRD6),ENSOARG00000015400(WNT5A),	ENSOARG00000002359(SFRP1),ENSOARG00000019015(TCF15),	3.07809	0.00222997	0.0314067
GO:0002066	columnar/cuboidal epithelial cell development	biological_process	10	7	3	1294	46	18322	ENSOARG00000015505(KLF5),ENSOARG00000016626(RARG),ENSOARG00000008842(ROS1),ENSOARG00000005108(DLL1),ENSOARG00000010271(TIGAR),ENSOARG00000015400(WNT5A),ENSOARG00000011272(PRDM1),	ENSOARG00000004373(RARB),ENSOARG00000016146(PDZD7),ENSOARG00000006378(BMP5),	3.07809	0.00222997	0.0314067
GO:0002720	positive regulation of cytokine production involved in immune response	biological_process	5	4	1	1294	23	18322	ENSOARG00000007229(CD74),ENSOARG00000015400(WNT5A),ENSOARG00000013941(GATA3),ENSOARG00000011584(F2RL1),	ENSOARG00000012389(GPRC5B),	3.07809	0.0209496	0.15326
GO:1903053	regulation of extracellular matrix organization	biological_process	5	4	1	1294	23	18322	ENSOARG00000011583(TGFB2),ENSOARG00000003820(NOTCH1),ENSOARG00000013779(SOX9),ENSOARG00000011147(DDR1),	ENSOARG00000019015(TCF15),	3.07809	0.0209496	0.15326
GO:0050918	positive chemotaxis	biological_process	5	4	1	1294	23	18322	ENSOARG00000015100(ANGPT1),ENSOARG00000015400(WNT5A),ENSOARG00000011584(F2RL1),ENSOARG00000015742(IL16),	ENSOARG00000003604(CORO1A),	3.07809	0.0209496	0.15326
GO:0072207	metanephric epithelium development	biological_process	5	5	0	1294	23	18322	ENSOARG00000008075(WNT4),ENSOARG00000018071(HES5),ENSOARG00000014908(LGR4),ENSOARG00000013779(SOX9),ENSOARG00000020509(ADIPOQ),	-	3.07809	0.0209496	0.15326
GO:0048546	digestive tract morphogenesis	biological_process	8	7	1	1294	37	18322	ENSOARG00000013052(GLI2),ENSOARG00000020478(TP63),ENSOARG00000014774(SOX10),ENSOARG00000003820(NOTCH1),ENSOARG00000015400(WNT5A),ENSOARG00000008972(AGR2),ENSOARG00000006942(-),	ENSOARG00000002359(SFRP1),	3.06145	0.00557858	0.0623176
GO:0061053	somite development	biological_process	16	8	8	1294	74	18322	ENSOARG00000008578(PTCH1),ENSOARG00000013752(NOG),ENSOARG00000005108(DLL1),ENSOARG00000015400(WNT5A),ENSOARG00000000893(FOXB1),ENSOARG00000008075(WNT4),ENSOARG00000003820(NOTCH1),ENSOARG00000006942(-),	ENSOARG00000015159(MYF5),ENSOARG00000002359(SFRP1),ENSOARG00000011575(TCAP),ENSOARG00000016894(SEMA3C),ENSOARG00000016764(FRZB),ENSOARG00000015145(MYF6),ENSOARG00000021129(SIX1),ENSOARG00000019015(TCF15),	3.06145	0.000174334	0.00438377
GO:0061045	negative regulation of wound healing	biological_process	8	8	0	1294	37	18322	ENSOARG00000020058(THBS1),ENSOARG00000007475(ADAMTS18),ENSOARG00000005117(THBD),ENSOARG00000008075(WNT4),ENSOARG00000006153(PDGFA),ENSOARG00000015262(SERPINE1),ENSOARG00000010574(WFDC1),ENSOARG00000018423(UBASH3B),	-	3.06145	0.00557858	0.0623176
GO:0003208	cardiac ventricle morphogenesis	biological_process	11	6	5	1294	51	18322	ENSOARG00000002366(RXRA),ENSOARG00000013941(GATA3),ENSOARG00000020088(HEYL),ENSOARG00000003820(NOTCH1),ENSOARG00000018325(GRHL2),ENSOARG00000009913(PPP1R13L),	ENSOARG00000019316(MYH7),ENSOARG00000006996(MYL3),ENSOARG00000004312(TNNC1),ENSOARG00000016894(SEMA3C),ENSOARG00000017779(MYL2),	3.05394	0.00152588	0.0238721
GO:0008544	epidermis development	biological_process	40	38	2	1294	186	18322	ENSOARG00000019372(VDR),ENSOARG00000000834(EDAR),ENSOARG00000013521(LAMA5),ENSOARG00000005108(DLL1),ENSOARG00000016462(MYCN),ENSOARG00000018325(GRHL2),ENSOARG00000014558(LGR5),ENSOARG00000001726(ALX4),ENSOARG00000006674(GLI1),ENSOARG00000013779(SOX9),ENSOARG00000000906(-),ENSOARG00000008418(SOSTDC1),ENSOARG00000006220(FA2H),ENSOARG00000001264(PTCH2),ENSOARG00000017232(ACVR1B),ENSOARG00000013742(L…	ENSOARG00000008899(SFRP4),ENSOARG00000016146(PDZD7),	3.04499	8.75736e-09	1.26493e-06
GO:0003197	endocardial cushion development	biological_process	6	5	1	1294	28	18322	ENSOARG00000013779(SOX9),ENSOARG00000020088(HEYL),ENSOARG00000003820(NOTCH1),ENSOARG00000011583(TGFB2),ENSOARG00000018738(BMP2),	ENSOARG00000013740(TMEM100),	3.03411	0.0141808	0.118702
GO:0035272	exocrine system development	biological_process	9	8	1	1294	42	18322	ENSOARG00000014774(SOX10),ENSOARG00000011583(TGFB2),ENSOARG00000000834(EDAR),ENSOARG00000016626(RARG),ENSOARG00000013521(LAMA5),ENSOARG00000006942(-),ENSOARG00000013779(SOX9),ENSOARG00000016727(HGF),	ENSOARG00000016894(SEMA3C),	3.03411	0.00379973	0.0472949
GO:0086009	membrane repolarization	biological_process	6	4	2	1294	28	18322	ENSOARG00000017061(KCNIP2),ENSOARG00000009371(ATP1B1),ENSOARG00000016200(CACNA1D),ENSOARG00000019656(KCND3),	ENSOARG00000020163(CASQ2),ENSOARG00000001434(KCNH2),	3.03411	0.0141808	0.118702
GO:0001655	urogenital system development	biological_process	51	38	13	1294	240	18322	ENSOARG00000003820(NOTCH1),ENSOARG00000004702(LRP4),ENSOARG00000006942(-),ENSOARG00000006153(PDGFA),ENSOARG00000004655(KIF26B),ENSOARG00000013052(GLI2),ENSOARG00000005412(ITGA3),ENSOARG00000008075(WNT4),ENSOARG00000013941(GATA3),ENSOARG00000020088(HEYL),ENSOARG00000016395(TFAP2A),ENSOARG00000015400(WNT5A),ENSOARG00000014908(LGR4),ENSOARG00000018254(FRAS1),ENSOARG00000013752(NOG),ENSOARG0000000857…	ENSOARG00000010080(SULF2),ENSOARG00000001545(PGF),ENSOARG00000011739(SIM1),ENSOARG00000020651(PTPRO),ENSOARG00000003714(ENPEP),ENSOARG00000021129(SIX1),ENSOARG00000003798(PLCE1),ENSOARG00000009828(AGTR2),ENSOARG00000004373(RARB),ENSOARG00000003329(SULF1),ENSOARG00000014898(ADAMTS1),ENSOARG00000005941(TNC),ENSOARG00000002359(SFRP1),	3.00883	1.41855e-10	3.52425e-08
GO:0072001	renal system development	biological_process	45	33	12	1294	212	18322	ENSOARG00000013521(LAMA5),ENSOARG00000003583(WNK4),ENSOARG00000014558(LGR5),ENSOARG00000005108(DLL1),ENSOARG00000013779(SOX9),ENSOARG00000003966(NOTCH3),ENSOARG00000018738(BMP2),ENSOARG00000003932(RET),ENSOARG00000008389(ITGA8),ENSOARG00000018071(HES5),ENSOARG00000006037(BMPER),ENSOARG00000020509(ADIPOQ),ENSOARG00000012828(TFAP2B),ENSOARG00000005218(EPCAM),ENSOARG00000008578(PTCH1),ENSOARG0000000…	ENSOARG00000003329(SULF1),ENSOARG00000014898(ADAMTS1),ENSOARG00000002359(SFRP1),ENSOARG00000003798(PLCE1),ENSOARG00000004373(RARB),ENSOARG00000009828(AGTR2),ENSOARG00000021129(SIX1),ENSOARG00000003714(ENPEP),ENSOARG00000020651(PTPRO),ENSOARG00000011739(SIM1),ENSOARG00000010080(SULF2),ENSOARG00000001545(PGF),	3.00549	1.62264e-09	2.65216e-07
GO:0030216	keratinocyte differentiation	biological_process	14	14	0	1294	66	18322	ENSOARG00000018325(GRHL2),ENSOARG00000020478(TP63),ENSOARG00000019294(ABCA12),ENSOARG00000006264(ACER1),ENSOARG00000019372(VDR),ENSOARG00000015400(WNT5A),ENSOARG00000018638(FOXN1),ENSOARG00000020121(CSTA),ENSOARG00000000330(-),ENSOARG00000007100(TGM3),ENSOARG00000003820(NOTCH1),ENSOARG00000011582(CYP26B1),ENSOARG00000003892(KDF1),ENSOARG00000018324(WNT16),	-	3.00347	0.000490256	0.0100494
GO:0045103	intermediate filament-based process	biological_process	7	4	3	1294	33	18322	ENSOARG00000006942(-),ENSOARG00000004281(NEFH),ENSOARG00000013009(ATP8A2),ENSOARG00000017105(KRT14),	ENSOARG00000011328(VIM),ENSOARG00000018874(-),ENSOARG00000009942(NEFL),	3.00347	0.00959768	0.0899113
GO:0014013	regulation of gliogenesis	biological_process	11	10	1	1294	52	18322	ENSOARG00000014774(SOX10),ENSOARG00000018071(HES5),ENSOARG00000016462(MYCN),ENSOARG00000013752(NOG),ENSOARG00000004988(MLLT4),ENSOARG00000006942(-),ENSOARG00000018738(BMP2),ENSOARG00000018197(RNF112),ENSOARG00000004234(SLC45A3),ENSOARG00000003820(NOTCH1),	ENSOARG00000008224(DAB1),	2.99521	0.00176642	0.0265006
GO:0060828	regulation of canonical Wnt signaling pathway	biological_process	30	24	6	1294	142	18322	ENSOARG00000018738(BMP2),ENSOARG00000013779(SOX9),ENSOARG00000008418(SOSTDC1),ENSOARG00000012668(ANKRD6),ENSOARG00000006674(GLI1),ENSOARG00000014558(LGR5),ENSOARG00000014289(MLLT3),ENSOARG00000016629(FZD1),ENSOARG00000014598(SOX2),ENSOARG00000004871(COL1A1),ENSOARG00000005849(SOST),ENSOARG00000014908(LGR4),ENSOARG00000016509(CTHRC1),ENSOARG00000015400(WNT5A),ENSOARG00000010390(LIMD1),ENSOARG00000…	ENSOARG00000002359(SFRP1),ENSOARG00000012389(GPRC5B),ENSOARG00000008899(SFRP4),ENSOARG00000016764(FRZB),ENSOARG00000020651(PTPRO),ENSOARG00000010080(SULF2),	2.99138	7.47166e-07	5.21421e-05
GO:0035235	ionotropic glutamate receptor signaling pathway	biological_process	4	3	1	1294	19	18322	ENSOARG00000012035(GRIN2C),ENSOARG00000013491(GRIA3),ENSOARG00000019747(GRIK3),	ENSOARG00000002844(GRIA4),	2.98088	0.0369134	0.228583
GO:0045616	regulation of keratinocyte differentiation	biological_process	4	4	0	1294	19	18322	ENSOARG00000018325(GRHL2),ENSOARG00000020478(TP63),ENSOARG00000003820(NOTCH1),ENSOARG00000019372(VDR),	-	2.98088	0.0369134	0.228583
GO:0014003	oligodendrocyte development	biological_process	4	4	0	1294	19	18322	ENSOARG00000006220(FA2H),ENSOARG00000013482(MYRF),ENSOARG00000018071(HES5),ENSOARG00000006942(-),	-	2.98088	0.0369134	0.228583
GO:0035567	non-canonical Wnt signaling pathway	biological_process	8	7	1	1294	38	18322	ENSOARG00000008075(WNT4),ENSOARG00000019502(CELSR1),ENSOARG00000014289(MLLT3),ENSOARG00000016629(FZD1),ENSOARG00000016509(CTHRC1),ENSOARG00000015400(WNT5A),ENSOARG00000012668(ANKRD6),	ENSOARG00000002359(SFRP1),	2.98088	0.00650168	0.0683281
GO:0098868	bone growth	biological_process	4	2	2	1294	19	18322	ENSOARG00000016626(RARG),ENSOARG00000010394(LEPR),	ENSOARG00000004373(RARB),ENSOARG00000010042(STC1),	2.98088	0.0369134	0.228583
GO:0001708	cell fate specification	biological_process	12	9	3	1294	57	18322	ENSOARG00000003820(NOTCH1),ENSOARG00000014598(SOX2),ENSOARG00000013779(SOX9),ENSOARG00000008192(FOXA1),ENSOARG00000001264(PTCH2),ENSOARG00000006942(-),ENSOARG00000008578(PTCH1),ENSOARG00000013052(GLI2),ENSOARG00000005108(DLL1),	ENSOARG00000021129(SIX1),ENSOARG00000014467(EOMES),ENSOARG00000017779(MYL2),	2.98088	0.00120599	0.0201897
GO:0072170	metanephric tubule development	biological_process	4	4	0	1294	19	18322	ENSOARG00000013779(SOX9),ENSOARG00000014908(LGR4),ENSOARG00000018071(HES5),ENSOARG00000008075(WNT4),	-	2.98088	0.0369134	0.228583
GO:1902042	negative regulation of extrinsic apoptotic signaling pathway via death domain receptors	biological_process	4	3	1	1294	19	18322	ENSOARG00000016727(HGF),ENSOARG00000015656(ICAM-1),ENSOARG00000015262(SERPINE1),	ENSOARG00000018475(HMOX1),	2.98088	0.0369134	0.228583
GO:0001736	establishment of planar polarity	biological_process	8	7	1	1294	38	18322	ENSOARG00000020478(TP63),ENSOARG00000019502(CELSR1),ENSOARG00000016509(CTHRC1),ENSOARG00000016629(FZD1),ENSOARG00000014289(MLLT3),ENSOARG00000012668(ANKRD6),ENSOARG00000015400(WNT5A),	ENSOARG00000002359(SFRP1),	2.98088	0.00650168	0.0683281
GO:0005248	voltage-gated sodium channel activity	molecular_function	4	0	4	1294	19	18322	-	ENSOARG00000005392(SCN2A),ENSOARG00000008505(HCN1),ENSOARG00000004852(SCN1A),ENSOARG00000014087(SCN4A),	2.98088	0.0369134	0.228583
GO:0010803	regulation of tumor necrosis factor-mediated signaling pathway	biological_process	4	3	1	1294	19	18322	ENSOARG00000007374(SPHK1),ENSOARG00000020509(ADIPOQ),ENSOARG00000011584(F2RL1),	ENSOARG00000002586(APOA1),	2.98088	0.0369134	0.228583
GO:1900744	regulation of p38MAPK cascade	biological_process	4	4	0	1294	19	18322	ENSOARG00000018738(BMP2),ENSOARG00000007786(GADD45G),ENSOARG00000019888(PTPN22),ENSOARG00000016727(HGF),	-	2.98088	0.0369134	0.228583
GO:0048103	somatic stem cell division	biological_process	4	3	1	1294	19	18322	ENSOARG00000011583(TGFB2),ENSOARG00000020110(SOX5),ENSOARG00000003820(NOTCH1),	ENSOARG00000010669(-),	2.98088	0.0369134	0.228583
GO:0001959	regulation of cytokine-mediated signaling pathway	biological_process	13	9	4	1294	62	18322	ENSOARG00000007229(CD74),ENSOARG00000015400(WNT5A),ENSOARG00000020509(ADIPOQ),ENSOARG00000007374(SPHK1),ENSOARG00000011081(-),ENSOARG00000018834(NLRC5),ENSOARG00000011584(F2RL1),ENSOARG00000020837(IL36RN),ENSOARG00000015100(ANGPT1),	ENSOARG00000002586(APOA1),ENSOARG00000013144(IL1R1),ENSOARG00000001744(TREM2),ENSOARG00000006754(PALM3),	2.96886	0.000824136	0.0150109
GO:0044291	cell-cell contact zone	cellular_component	9	3	6	1294	43	18322	ENSOARG00000014957(PCDH9),ENSOARG00000014016(TIAM1),ENSOARG00000009371(ATP1B1),	ENSOARG00000018874(-),ENSOARG00000004852(SCN1A),ENSOARG00000010669(-),ENSOARG00000005392(SCN2A),ENSOARG00000013106(PGM5),ENSOARG00000012744(NRAP),	2.96355	0.0044101	0.0523731
GO:0002718	regulation of cytokine production involved in immune response	biological_process	9	7	2	1294	43	18322	ENSOARG00000020487(BCL6),ENSOARG00000015400(WNT5A),ENSOARG00000007229(CD74),ENSOARG00000013941(GATA3),ENSOARG00000011583(TGFB2),ENSOARG00000015100(ANGPT1),ENSOARG00000011584(F2RL1),	ENSOARG00000002586(APOA1),ENSOARG00000012389(GPRC5B),	2.96355	0.0044101	0.0523731
GO:0005921	gap junction	cellular_component	5	3	2	1294	24	18322	ENSOARG00000003936(CALB2),ENSOARG00000017073(GJB6),ENSOARG00000000402(GJB5),	ENSOARG00000010399(PANX3),ENSOARG00000019989(GJD2),	2.94983	0.0247543	0.175512
GO:0016702	oxidoreductase activity, acting on single donors with incorporation of molecular oxygen, incorporation of two atoms of oxygen	molecular_function	5	5	0	1294	24	18322	ENSOARG00000018782(ALOXE3),ENSOARG00000018715(ALOX12B),ENSOARG00000016415(CDO1),ENSOARG00000009683(P4HA3),ENSOARG00000008786(-),	-	2.94983	0.0247543	0.175512
GO:0050869	negative regulation of B cell activation	biological_process	5	4	1	1294	24	18322	ENSOARG00000020487(BCL6),ENSOARG00000011272(PRDM1),ENSOARG00000011081(-),ENSOARG00000016184(SAMSN1),	ENSOARG00000002359(SFRP1),	2.94983	0.0247543	0.175512
GO:0014904	myotube cell development	biological_process	5	0	5	1294	24	18322	-	ENSOARG00000007082(STAC3),ENSOARG00000001036(MYOG),ENSOARG00000003044(ACTA1),ENSOARG00000003388(KLHL41),ENSOARG00000003709(KLHL40),	2.94983	0.0247543	0.175512
GO:0014015	positive regulation of gliogenesis	biological_process	5	5	0	1294	24	18322	ENSOARG00000003820(NOTCH1),ENSOARG00000018197(RNF112),ENSOARG00000018738(BMP2),ENSOARG00000006942(-),ENSOARG00000014774(SOX10),	-	2.94983	0.0247543	0.175512
GO:0022824	transmitter-gated ion channel activity	molecular_function	5	3	2	1294	24	18322	ENSOARG00000013491(GRIA3),ENSOARG00000019747(GRIK3),ENSOARG00000012035(GRIN2C),	ENSOARG00000002844(GRIA4),ENSOARG00000000496(GLRA4),	2.94983	0.0247543	0.175512
GO:0021871	forebrain regionalization	biological_process	5	4	1	1294	24	18322	ENSOARG00000000517(ADGRG1),ENSOARG00000013742(LHX2),ENSOARG00000018738(BMP2),ENSOARG00000006942(-),	ENSOARG00000014467(EOMES),	2.94983	0.0247543	0.175512
GO:0002063	chondrocyte development	biological_process	5	2	3	1294	24	18322	ENSOARG00000016626(RARG),ENSOARG00000013779(SOX9),	ENSOARG00000003329(SULF1),ENSOARG00000010080(SULF2),ENSOARG00000003578(FGF18),	2.94983	0.0247543	0.175512
GO:0033176	proton-transporting V-type ATPase complex	cellular_component	5	2	3	1294	24	18322	ENSOARG00000011319(ATP6V1B1),ENSOARG00000015588(ATP6V1C2),	ENSOARG00000015583(ATP6V1G3),ENSOARG00000012834(ATP6V0D2),ENSOARG00000015534(ATP6AP1L),	2.94983	0.0247543	0.175512
GO:0002062	chondrocyte differentiation	biological_process	15	9	6	1294	72	18322	ENSOARG00000020110(SOX5),ENSOARG00000019663(PTHLH),ENSOARG00000016626(RARG),ENSOARG00000018738(BMP2),ENSOARG00000013779(SOX9),ENSOARG00000010810(TRPS1),ENSOARG00000013052(GLI2),ENSOARG00000014240(CTGF),ENSOARG00000012734(WNT5B),	ENSOARG00000002053(EFEMP1),ENSOARG00000007216(CYTL1),ENSOARG00000003329(SULF1),ENSOARG00000003578(FGF18),ENSOARG00000004373(RARB),ENSOARG00000010080(SULF2),	2.94983	0.000385926	0.00823707
GO:0007584	response to nutrient	biological_process	5	2	3	1294	24	18322	ENSOARG00000015114(CYP24A1),ENSOARG00000019372(VDR),	ENSOARG00000010041(POSTN),ENSOARG00000002359(SFRP1),ENSOARG00000002590(SPP1),	2.94983	0.0247543	0.175512
GO:1904036	negative regulation of epithelial cell apoptotic process	biological_process	5	5	0	1294	24	18322	ENSOARG00000015342(NDNF),ENSOARG00000015100(ANGPT1),ENSOARG00000015262(SERPINE1),ENSOARG00000015656(ICAM-1),ENSOARG00000013941(GATA3),	-	2.94983	0.0247543	0.175512
GO:0007519	skeletal muscle tissue development	biological_process	26	8	18	1294	125	18322	ENSOARG00000020088(HEYL),ENSOARG00000015505(KLF5),ENSOARG00000005108(DLL1),ENSOARG00000011582(CYP26B1),ENSOARG00000003820(NOTCH1),ENSOARG00000006942(-),ENSOARG00000011728(BCL9L),ENSOARG00000013801(MYH14),	ENSOARG00000007082(STAC3),ENSOARG00000008910(VGLL2),ENSOARG00000020750(SMYD1),ENSOARG00000016285(GDF-8),ENSOARG00000014467(EOMES),ENSOARG00000007861(TLL2),ENSOARG00000015159(MYF5),ENSOARG00000007035(KLHL31),ENSOARG00000015145(MYF6),ENSOARG00000000253(CHRNA1),ENSOARG00000021129(SIX1),ENSOARG00000001573(MYLK2),ENSOARG00000003709(KLHL40),ENSOARG00000003388(KLHL41),ENSOARG00000006071(MYLPF),ENSOARG00…	2.94511	4.84111e-06	0.000244456
GO:0060993	kidney morphogenesis	biological_process	16	13	3	1294	77	18322	ENSOARG00000018071(HES5),ENSOARG00000008075(WNT4),ENSOARG00000004655(KIF26B),ENSOARG00000006942(-),ENSOARG00000013752(NOG),ENSOARG00000003583(WNK4),ENSOARG00000008578(PTCH1),ENSOARG00000013521(LAMA5),ENSOARG00000014908(LGR4),ENSOARG00000018254(FRAS1),ENSOARG00000018738(BMP2),ENSOARG00000013941(GATA3),ENSOARG00000013779(SOX9),	ENSOARG00000009828(AGTR2),ENSOARG00000021129(SIX1),ENSOARG00000001545(PGF),	2.94217	0.000264436	0.00608301
GO:0001822	kidney development	biological_process	41	29	12	1294	198	18322	ENSOARG00000020509(ADIPOQ),ENSOARG00000012828(TFAP2B),ENSOARG00000005218(EPCAM),ENSOARG00000018071(HES5),ENSOARG00000006037(BMPER),ENSOARG00000013779(SOX9),ENSOARG00000003932(RET),ENSOARG00000008389(ITGA8),ENSOARG00000018738(BMP2),ENSOARG00000003966(NOTCH3),ENSOARG00000003583(WNK4),ENSOARG00000013521(LAMA5),ENSOARG00000005108(DLL1),ENSOARG00000004702(LRP4),ENSOARG00000003820(NOTCH1),ENSOARG000000…	ENSOARG00000021129(SIX1),ENSOARG00000003798(PLCE1),ENSOARG00000009828(AGTR2),ENSOARG00000004373(RARB),ENSOARG00000003329(SULF1),ENSOARG00000014898(ADAMTS1),ENSOARG00000002359(SFRP1),ENSOARG00000010080(SULF2),ENSOARG00000001545(PGF),ENSOARG00000011739(SIM1),ENSOARG00000020651(PTPRO),ENSOARG00000003714(ENPEP),	2.93195	1.50409e-08	2.03085e-06
GO:0008347	glial cell migration	biological_process	6	3	3	1294	29	18322	ENSOARG00000000517(ADGRG1),ENSOARG00000011583(TGFB2),ENSOARG00000001908(CSPG4),	ENSOARG00000003814(MATN2),ENSOARG00000008224(DAB1),ENSOARG00000000465(RELN),	2.92949	0.0166195	0.133537
GO:0001523	retinoid metabolic process	biological_process	6	4	2	1294	29	18322	ENSOARG00000011582(CYP26B1),ENSOARG00000014744(DHRS3),ENSOARG00000015390(-),ENSOARG00000021173(RDH12),	ENSOARG00000012705(ALDH1A1),ENSOARG00000003236(RBP4),	2.92949	0.0166195	0.133537
GO:0051291	protein heterooligomerization	biological_process	6	5	1	1294	29	18322	ENSOARG00000004871(COL1A1),ENSOARG00000011422(SCUBE3),ENSOARG00000001508(COL1A2),ENSOARG00000020509(ADIPOQ),ENSOARG00000020472(CLDN1),	ENSOARG00000006333(-),	2.92949	0.0166195	0.133537
GO:0060323	head morphogenesis	biological_process	6	5	1	1294	29	18322	ENSOARG00000013752(NOG),ENSOARG00000010874(WNT3),ENSOARG00000004871(COL1A1),ENSOARG00000011583(TGFB2),ENSOARG00000011051(CRISPLD2),	ENSOARG00000006897(CRISPLD1),	2.92949	0.0166195	0.133537
GO:0003156	regulation of organ formation	biological_process	6	4	2	1294	29	18322	ENSOARG00000015400(WNT5A),ENSOARG00000003820(NOTCH1),ENSOARG00000006942(-),ENSOARG00000018738(BMP2),	ENSOARG00000003329(SULF1),ENSOARG00000021129(SIX1),	2.92949	0.0166195	0.133537
GO:1901862	negative regulation of muscle tissue development	biological_process	6	4	2	1294	29	18322	ENSOARG00000015833(TP73),ENSOARG00000018738(BMP2),ENSOARG00000006942(-),ENSOARG00000013752(NOG),	ENSOARG00000016285(GDF-8),ENSOARG00000007861(TLL2),	2.92949	0.0166195	0.133537
GO:0030195	negative regulation of blood coagulation	biological_process	6	6	0	1294	29	18322	ENSOARG00000018423(UBASH3B),ENSOARG00000015262(SERPINE1),ENSOARG00000005117(THBD),ENSOARG00000020058(THBS1),ENSOARG00000006153(PDGFA),ENSOARG00000007475(ADAMTS18),	-	2.92949	0.0166195	0.133537
GO:0004180	carboxypeptidase activity	molecular_function	6	2	4	1294	29	18322	ENSOARG00000005274(CPA3),ENSOARG00000013193(CPZ),	ENSOARG00000005292(CPA5),ENSOARG00000005200(CPA4),ENSOARG00000009670(CPXM2),ENSOARG00000010742(-),	2.92949	0.0166195	0.133537
GO:0004866	endopeptidase inhibitor activity	molecular_function	26	16	10	1294	126	18322	ENSOARG00000004151(-),ENSOARG00000014153(DPEP1),ENSOARG00000004524(SPINK9),ENSOARG00000014882(SERPINA1),ENSOARG00000005106(COL28A1),ENSOARG00000015262(SERPINE1),ENSOARG00000017257(COL7A1),ENSOARG00000006889(-),ENSOARG00000009532(SPINK4),ENSOARG00000001682(A2ML1),ENSOARG00000000412(PAPLN),ENSOARG00000004382(SPINK6),ENSOARG00000012828(TFAP2B),ENSOARG00000020293(SPINT1),ENSOARG00000020121(CSTA),ENSO…	ENSOARG00000021090(-),ENSOARG00000018337(CPAMD8),ENSOARG00000005384(-),ENSOARG00000000751(-),ENSOARG00000006441(SERPINB12),ENSOARG00000006096(WFDC2),ENSOARG00000015313(SPOCK1),ENSOARG00000016534(TFPI),ENSOARG00000017856(MEGF10),ENSOARG00000003275(WFIKKN2),	2.92174	5.51005e-06	0.000269472
GO:0060538	skeletal muscle organ development	biological_process	27	8	19	1294	131	18322	ENSOARG00000013801(MYH14),ENSOARG00000015505(KLF5),ENSOARG00000005108(DLL1),ENSOARG00000003820(NOTCH1),ENSOARG00000011582(CYP26B1),ENSOARG00000006942(-),ENSOARG00000011728(BCL9L),ENSOARG00000020088(HEYL),	ENSOARG00000001036(MYOG),ENSOARG00000006071(MYLPF),ENSOARG00000009228(CNTFR),ENSOARG00000001573(MYLK2),ENSOARG00000003388(KLHL41),ENSOARG00000021129(SIX1),ENSOARG00000007861(TLL2),ENSOARG00000015159(MYF5),ENSOARG00000007035(KLHL31),ENSOARG00000007082(STAC3),ENSOARG00000020750(SMYD1),ENSOARG00000016285(GDF-8),ENSOARG00000003044(ACTA1),ENSOARG00000017856(MEGF10),ENSOARG00000015145(MYF6),ENSOARG0000…	2.91831	3.80276e-06	0.000205382
GO:0055006	cardiac cell development	biological_process	7	1	6	1294	34	18322	ENSOARG00000003820(NOTCH1),	ENSOARG00000011575(TCAP),ENSOARG00000019120(MYO18B),ENSOARG00000008913(CSRP3),ENSOARG00000019993(ACTC1),ENSOARG00000017779(MYL2),ENSOARG00000003713(ACTN2),	2.91513	0.0111818	0.100945
GO:0009913	epidermal cell differentiation	biological_process	23	21	2	1294	112	18322	ENSOARG00000003820(NOTCH1),ENSOARG00000011582(CYP26B1),ENSOARG00000003892(KDF1),ENSOARG00000018324(WNT16),ENSOARG00000000330(-),ENSOARG00000007100(TGM3),ENSOARG00000018638(FOXN1),ENSOARG00000020121(CSTA),ENSOARG00000018071(HES5),ENSOARG00000015400(WNT5A),ENSOARG00000006220(FA2H),ENSOARG00000001264(PTCH2),ENSOARG00000008578(PTCH1),ENSOARG00000019372(VDR),ENSOARG00000006264(ACER1),ENSOARG0000002047…	ENSOARG00000016146(PDZD7),ENSOARG00000008899(SFRP4),	2.90769	1.91336e-05	0.000747415
GO:0045661	regulation of myoblast differentiation	biological_process	8	3	5	1294	39	18322	ENSOARG00000005108(DLL1),ENSOARG00000013779(SOX9),ENSOARG00000003820(NOTCH1),	ENSOARG00000001036(MYOG),ENSOARG00000016285(GDF-8),ENSOARG00000020750(SMYD1),ENSOARG00000003388(KLHL41),ENSOARG00000011323(NMRK2),	2.90445	0.00754074	0.0767795
GO:0042476	odontogenesis	biological_process	16	15	1	1294	78	18322	ENSOARG00000018738(BMP2),ENSOARG00000016395(TFAP2A),ENSOARG00000008418(SOSTDC1),ENSOARG00000020478(TP63),ENSOARG00000000834(EDAR),ENSOARG00000009442(AQP3),ENSOARG00000013521(LAMA5),ENSOARG00000009764(ITGB4),ENSOARG00000019751(WNT10A),ENSOARG00000006942(-),ENSOARG00000005566(DLX3),ENSOARG00000004871(COL1A1),ENSOARG00000004702(LRP4),ENSOARG00000017475(INHBA),ENSOARG00000013052(GLI2),	ENSOARG00000009722(TNFRSF11B),	2.90445	0.000302416	0.00680545
GO:2000738	positive regulation of stem cell differentiation	biological_process	8	8	0	1294	39	18322	ENSOARG00000020110(SOX5),ENSOARG00000011583(TGFB2),ENSOARG00000004871(COL1A1),ENSOARG00000015227(LTBP3),ENSOARG00000003820(NOTCH1),ENSOARG00000013779(SOX9),ENSOARG00000018738(BMP2),ENSOARG00000011728(BCL9L),	-	2.90445	0.00754074	0.0767795
GO:0043583	ear development	biological_process	34	25	9	1294	167	18322	ENSOARG00000013052(GLI2),ENSOARG00000003820(NOTCH1),ENSOARG00000006942(-),ENSOARG00000011147(DDR1),ENSOARG00000019502(CELSR1),ENSOARG00000013752(NOG),ENSOARG00000009812(FREM2),ENSOARG00000014073(EDN1),ENSOARG00000016395(TFAP2A),ENSOARG00000015400(WNT5A),ENSOARG00000016509(CTHRC1),ENSOARG00000013941(GATA3),ENSOARG00000013009(ATP8A2),ENSOARG00000010989(SOBP),ENSOARG00000011319(ATP6V1B1),ENSOARG0000…	ENSOARG00000011575(TCAP),ENSOARG00000016146(PDZD7),ENSOARG00000019015(TCF15),ENSOARG00000007216(CYTL1),ENSOARG00000013743(GABRB2),ENSOARG00000006609(INSIG1),ENSOARG00000009585(FGF20),ENSOARG00000016764(FRZB),ENSOARG00000021129(SIX1),	2.88271	3.24477e-07	2.65174e-05
GO:0060048	cardiac muscle contraction	biological_process	14	4	10	1294	69	18322	ENSOARG00000009371(ATP1B1),ENSOARG00000009653(RGS2),ENSOARG00000009913(PPP1R13L),ENSOARG00000013869(MAP2K6),	ENSOARG00000010042(STC1),ENSOARG00000020163(CASQ2),ENSOARG00000001434(KCNH2),ENSOARG00000017779(MYL2),ENSOARG00000011575(TCAP),ENSOARG00000008913(CSRP3),ENSOARG00000011750(MYL4),ENSOARG00000019316(MYH7),ENSOARG00000006996(MYL3),ENSOARG00000004312(TNNC1),	2.87288	0.000739405	0.0138327
GO:0061138	morphogenesis of a branching epithelium	biological_process	33	26	7	1294	163	18322	ENSOARG00000018325(GRHL2),ENSOARG00000016462(MYCN),ENSOARG00000013521(LAMA5),ENSOARG00000019372(VDR),ENSOARG00000002366(RXRA),ENSOARG00000018738(BMP2),ENSOARG00000008192(FOXA1),ENSOARG00000016727(HGF),ENSOARG00000013779(SOX9),ENSOARG00000015397(SEMA3E),ENSOARG00000020478(TP63),ENSOARG00000005637(ETV4),ENSOARG00000014774(SOX10),ENSOARG00000014073(EDN1),ENSOARG00000008578(PTCH1),ENSOARG00000013752(…	ENSOARG00000002359(SFRP1),ENSOARG00000003329(SULF1),ENSOARG00000001218(GDF2),ENSOARG00000009828(AGTR2),ENSOARG00000021129(SIX1),ENSOARG00000001545(PGF),ENSOARG00000016894(SEMA3C),	2.86659	5.31192e-07	3.97498e-05
GO:0060761	negative regulation of response to cytokine stimulus	biological_process	6	4	2	1294	30	18322	ENSOARG00000020509(ADIPOQ),ENSOARG00000011584(F2RL1),ENSOARG00000018834(NLRC5),ENSOARG00000020837(IL36RN),	ENSOARG00000002586(APOA1),ENSOARG00000006754(PALM3),	2.83184	0.019353	0.145875
GO:0032350	regulation of hormone metabolic process	biological_process	4	3	1	1294	20	18322	ENSOARG00000013941(GATA3),ENSOARG00000008075(WNT4),ENSOARG00000018738(BMP2),	ENSOARG00000006378(BMP5),	2.83184	0.0436939	0.258706
GO:0031644	regulation of neurological system process	biological_process	5	4	1	1294	25	18322	ENSOARG00000014202(TNR),ENSOARG00000014345(KLK8),ENSOARG00000010408(FAM19A4),ENSOARG00000013482(MYRF),	ENSOARG00000013740(TMEM100),	2.83184	0.0290188	0.194639
GO:0014031	mesenchymal cell development	biological_process	24	20	4	1294	120	18322	ENSOARG00000003932(RET),ENSOARG00000002144(LDLRAD4),ENSOARG00000008192(FOXA1),ENSOARG00000018738(BMP2),ENSOARG00000020088(HEYL),ENSOARG00000013779(SOX9),ENSOARG00000015400(WNT5A),ENSOARG00000014073(EDN1),ENSOARG00000014774(SOX10),ENSOARG00000013752(NOG),ENSOARG00000013521(LAMA5),ENSOARG00000011728(BCL9L),ENSOARG00000006942(-),ENSOARG00000004689(HPN),ENSOARG00000018324(WNT16),ENSOARG00000020854(TR…	ENSOARG00000013740(TMEM100),ENSOARG00000002359(SFRP1),ENSOARG00000014467(EOMES),ENSOARG00000016894(SEMA3C),	2.83184	1.92487e-05	0.000747211
GO:0072676	lymphocyte migration	biological_process	8	6	2	1294	40	18322	ENSOARG00000020386(APOD),ENSOARG00000015400(WNT5A),ENSOARG00000013941(GATA3),ENSOARG00000013351(TMEM102),ENSOARG00000009699(PTK2B),ENSOARG00000007683(CXCL16),	ENSOARG00000016668(CXCL11),ENSOARG00000017732(CXCL13),	2.83184	0.00870536	0.0834398
GO:0030279	negative regulation of ossification	biological_process	11	8	3	1294	55	18322	ENSOARG00000005322(SRGN),ENSOARG00000003820(NOTCH1),ENSOARG00000004702(LRP4),ENSOARG00000013779(SOX9),ENSOARG00000009699(PTK2B),ENSOARG00000010390(LIMD1),ENSOARG00000008578(PTCH1),ENSOARG00000013752(NOG),	ENSOARG00000001226(GDF10),ENSOARG00000002359(SFRP1),ENSOARG00000000708(CALCR),	2.83184	0.00268465	0.0367277
GO:0048661	positive regulation of smooth muscle cell proliferation	biological_process	4	3	1	1294	20	18322	ENSOARG00000003966(NOTCH3),ENSOARG00000014073(EDN1),ENSOARG00000018071(HES5),	ENSOARG00000018475(HMOX1),	2.83184	0.0436939	0.258706
GO:0010717	regulation of epithelial to mesenchymal transition	biological_process	10	9	1	1294	50	18322	ENSOARG00000011583(TGFB2),ENSOARG00000018738(BMP2),ENSOARG00000008192(FOXA1),ENSOARG00000002144(LDLRAD4),ENSOARG00000004689(HPN),ENSOARG00000011728(BCL9L),ENSOARG00000004871(COL1A1),ENSOARG00000003820(NOTCH1),ENSOARG00000020854(TRIM62),	ENSOARG00000002359(SFRP1),	2.83184	0.00396395	0.0483695
GO:0006911	phagocytosis, engulfment	biological_process	4	3	1	1294	20	18322	ENSOARG00000020058(THBS1),ENSOARG00000020667(-),ENSOARG00000011584(F2RL1),	ENSOARG00000001744(TREM2),	2.83184	0.0436939	0.258706
GO:0045669	positive regulation of osteoblast differentiation	biological_process	9	6	3	1294	45	18322	ENSOARG00000008075(WNT4),ENSOARG00000020478(TP63),ENSOARG00000013395(-),ENSOARG00000017992(TMEM119),ENSOARG00000018738(BMP2),ENSOARG00000016509(CTHRC1),	ENSOARG00000014336(CYR61),ENSOARG00000017189(FBN2),ENSOARG00000001218(GDF2),	2.83184	0.00586651	0.0639244
GO:0060760	positive regulation of response to cytokine stimulus	biological_process	5	3	2	1294	25	18322	ENSOARG00000018834(NLRC5),ENSOARG00000007229(CD74),ENSOARG00000015400(WNT5A),	ENSOARG00000001744(TREM2),ENSOARG00000013144(IL1R1),	2.83184	0.0290188	0.194639
GO:0030042	actin filament depolymerization	biological_process	8	4	4	1294	40	18322	ENSOARG00000008705(-),ENSOARG00000011584(F2RL1),ENSOARG00000000119(LMOD1),ENSOARG00000003926(LRRC16A),	ENSOARG00000003713(ACTN2),ENSOARG00000000936(LMOD2),ENSOARG00000011187(ADD2),ENSOARG00000010033(LMOD3),	2.83184	0.00870536	0.0834398
GO:0010862	positive regulation of pathway-restricted SMAD protein phosphorylation	biological_process	5	2	3	1294	25	18322	ENSOARG00000018738(BMP2),ENSOARG00000017475(INHBA),	ENSOARG00000001218(GDF2),ENSOARG00000006378(BMP5),ENSOARG00000001226(GDF10),	2.83184	0.0290188	0.194639
GO:0001961	positive regulation of cytokine-mediated signaling pathway	biological_process	5	3	2	1294	25	18322	ENSOARG00000015400(WNT5A),ENSOARG00000007229(CD74),ENSOARG00000018834(NLRC5),	ENSOARG00000013144(IL1R1),ENSOARG00000001744(TREM2),	2.83184	0.0290188	0.194639
GO:0048839	inner ear development	biological_process	29	21	8	1294	145	18322	ENSOARG00000013779(SOX9),ENSOARG00000018738(BMP2),ENSOARG00000008389(ITGA8),ENSOARG00000014558(LGR5),ENSOARG00000016462(MYCN),ENSOARG00000005108(DLL1),ENSOARG00000014598(SOX2),ENSOARG00000010989(SOBP),ENSOARG00000011319(ATP6V1B1),ENSOARG00000018071(HES5),ENSOARG00000006037(BMPER),ENSOARG00000015400(WNT5A),ENSOARG00000016395(TFAP2A),ENSOARG00000013941(GATA3),ENSOARG00000013009(ATP8A2),ENSOARG00000…	ENSOARG00000016764(FRZB),ENSOARG00000021129(SIX1),ENSOARG00000009585(FGF20),ENSOARG00000007216(CYTL1),ENSOARG00000013743(GABRB2),ENSOARG00000006609(INSIG1),ENSOARG00000016146(PDZD7),ENSOARG00000011575(TCAP),	2.83184	2.98774e-06	0.000171823
GO:0051693	actin filament capping	biological_process	5	2	3	1294	25	18322	ENSOARG00000003926(LRRC16A),ENSOARG00000000119(LMOD1),	ENSOARG00000000936(LMOD2),ENSOARG00000010033(LMOD3),ENSOARG00000011187(ADD2),	2.83184	0.0290188	0.194639
GO:0032689	negative regulation of interferon-gamma production	biological_process	5	5	0	1294	25	18322	ENSOARG00000003013(PGLYRP2),ENSOARG00000013941(GATA3),ENSOARG00000013111(IL1RL1),ENSOARG00000020837(IL36RN),ENSOARG00000007765(IL20RB),	-	2.83184	0.0290188	0.194639
GO:0002090	regulation of receptor internalization	biological_process	5	4	1	1294	25	18322	ENSOARG00000014106(SH3GL2),ENSOARG00000015100(ANGPT1),ENSOARG00000016849(LRRTM2),ENSOARG00000011075(SELE),	ENSOARG00000008899(SFRP4),	2.83184	0.0290188	0.194639
GO:0002828	regulation of type 2 immune response	biological_process	4	4	0	1294	20	18322	ENSOARG00000007229(CD74),ENSOARG00000013941(GATA3),ENSOARG00000020487(BCL6),ENSOARG00000017441(NOD2),	-	2.83184	0.0436939	0.258706
GO:0045599	negative regulation of fat cell differentiation	biological_process	6	5	1	1294	30	18322	ENSOARG00000015400(WNT5A),ENSOARG00000013941(GATA3),ENSOARG00000020509(ADIPOQ),ENSOARG00000006012(FOXO1),ENSOARG00000014606(TRPV4),	ENSOARG00000006609(INSIG1),	2.83184	0.019353	0.145875
GO:0060441	epithelial tube branching involved in lung morphogenesis	biological_process	5	5	0	1294	25	18322	ENSOARG00000013779(SOX9),ENSOARG00000019502(CELSR1),ENSOARG00000008192(FOXA1),ENSOARG00000006942(-),ENSOARG00000010036(HHIP),	-	2.83184	0.0290188	0.194639
GO:0055001	muscle cell development	biological_process	18	2	16	1294	90	18322	ENSOARG00000014073(EDN1),ENSOARG00000003820(NOTCH1),	ENSOARG00000003713(ACTN2),ENSOARG00000019120(MYO18B),ENSOARG00000020163(CASQ2),ENSOARG00000004925(MYPN),ENSOARG00000007082(STAC3),ENSOARG00000003275(WFIKKN2),ENSOARG00000017856(MEGF10),ENSOARG00000017779(MYL2),ENSOARG00000019993(ACTC1),ENSOARG00000008913(CSRP3),ENSOARG00000001036(MYOG),ENSOARG00000003044(ACTA1),ENSOARG00000011575(TCAP),ENSOARG00000003709(KLHL40),ENSOARG00000003388(KLHL41),ENSOARG…	2.83184	0.000183855	0.00449577
GO:0050702	interleukin-1 beta secretion	biological_process	4	3	1	1294	20	18322	ENSOARG00000015400(WNT5A),ENSOARG00000011584(F2RL1),ENSOARG00000017441(NOD2),	ENSOARG00000002586(APOA1),	2.83184	0.0436939	0.258706
GO:0030414	peptidase inhibitor activity	molecular_function	28	18	10	1294	142	18322	ENSOARG00000017257(COL7A1),ENSOARG00000005106(COL28A1),ENSOARG00000014882(SERPINA1),ENSOARG00000004524(SPINK9),ENSOARG00000014153(DPEP1),ENSOARG00000009532(SPINK4),ENSOARG00000020293(SPINT1),ENSOARG00000004382(SPINK6),ENSOARG00000020121(CSTA),ENSOARG00000015262(SERPINE1),ENSOARG00000004151(-),ENSOARG00000000412(PAPLN),ENSOARG00000001682(A2ML1),ENSOARG00000006889(-),ENSOARG00000012828(TFAP2B),ENSO…	ENSOARG00000015313(SPOCK1),ENSOARG00000017856(MEGF10),ENSOARG00000018337(CPAMD8),ENSOARG00000005384(-),ENSOARG00000021090(-),ENSOARG00000000751(-),ENSOARG00000003275(WFIKKN2),ENSOARG00000016534(TFPI),ENSOARG00000006441(SERPINB12),ENSOARG00000006096(WFDC2),	2.79195	5.52449e-06	0.000268067
GO:0042475	odontogenesis of dentin-containing tooth	biological_process	12	11	1	1294	61	18322	ENSOARG00000020478(TP63),ENSOARG00000013052(GLI2),ENSOARG00000013521(LAMA5),ENSOARG00000009764(ITGB4),ENSOARG00000000834(EDAR),ENSOARG00000018738(BMP2),ENSOARG00000005566(DLX3),ENSOARG00000019751(WNT10A),ENSOARG00000006942(-),ENSOARG00000008418(SOSTDC1),ENSOARG00000004702(LRP4),	ENSOARG00000009722(TNFRSF11B),	2.78542	0.00207831	0.0296745
GO:0007517	muscle organ development	biological_process	44	16	28	1294	224	18322	ENSOARG00000006942(-),ENSOARG00000011728(BCL9L),ENSOARG00000011582(CYP26B1),ENSOARG00000003820(NOTCH1),ENSOARG00000020088(HEYL),ENSOARG00000015400(WNT5A),ENSOARG00000013752(NOG),ENSOARG00000016629(FZD1),ENSOARG00000015833(TP73),ENSOARG00000013801(MYH14),ENSOARG00000018738(BMP2),ENSOARG00000002366(RXRA),ENSOARG00000005108(DLL1),ENSOARG00000001726(ALX4),ENSOARG00000015505(KLF5),ENSOARG00000013521(L…	ENSOARG00000006996(MYL3),ENSOARG00000000253(CHRNA1),ENSOARG00000019316(MYH7),ENSOARG00000019015(TCF15),ENSOARG00000003709(KLHL40),ENSOARG00000015145(MYF6),ENSOARG00000017856(MEGF10),ENSOARG00000017779(MYL2),ENSOARG00000011575(TCAP),ENSOARG00000003044(ACTA1),ENSOARG00000008910(VGLL2),ENSOARG00000014467(EOMES),ENSOARG00000021129(SIX1),ENSOARG00000001573(MYLK2),ENSOARG00000009228(CNTFR),ENSOARG00000…	2.78127	1.89852e-08	2.40647e-06
GO:0014033	neural crest cell differentiation	biological_process	10	7	3	1294	51	18322	ENSOARG00000014774(SOX10),ENSOARG00000014073(EDN1),ENSOARG00000013521(LAMA5),ENSOARG00000006942(-),ENSOARG00000019751(WNT10A),ENSOARG00000003932(RET),ENSOARG00000013779(SOX9),	ENSOARG00000002359(SFRP1),ENSOARG00000016764(FRZB),ENSOARG00000016894(SEMA3C),	2.77631	0.00453565	0.0532532
GO:2000648	positive regulation of stem cell proliferation	biological_process	9	8	1	1294	46	18322	ENSOARG00000020478(TP63),ENSOARG00000014774(SOX10),ENSOARG00000016462(MYCN),ENSOARG00000015227(LTBP3),ENSOARG00000015400(WNT5A),ENSOARG00000013779(SOX9),ENSOARG00000005218(EPCAM),ENSOARG00000006942(-),	ENSOARG00000021129(SIX1),	2.77028	0.0067261	0.0703296
GO:0003281	ventricular septum development	biological_process	9	7	2	1294	46	18322	ENSOARG00000011272(PRDM1),ENSOARG00000016629(FZD1),ENSOARG00000020088(HEYL),ENSOARG00000013941(GATA3),ENSOARG00000003820(NOTCH1),ENSOARG00000015400(WNT5A),ENSOARG00000010749(NPRL3),	ENSOARG00000004431(XIRP2),ENSOARG00000014336(CYR61),	2.77028	0.0067261	0.0703296
GO:0048762	mesenchymal cell differentiation	biological_process	26	21	5	1294	133	18322	ENSOARG00000004871(COL1A1),ENSOARG00000020854(TRIM62),ENSOARG00000018324(WNT16),ENSOARG00000004689(HPN),ENSOARG00000011583(TGFB2),ENSOARG00000013779(SOX9),ENSOARG00000018738(BMP2),ENSOARG00000008192(FOXA1),ENSOARG00000003932(RET),ENSOARG00000013521(LAMA5),ENSOARG00000003820(NOTCH1),ENSOARG00000006942(-),ENSOARG00000019751(WNT10A),ENSOARG00000011728(BCL9L),ENSOARG00000008075(WNT4),ENSOARG000000154…	ENSOARG00000016764(FRZB),ENSOARG00000002359(SFRP1),ENSOARG00000013740(TMEM100),ENSOARG00000016894(SEMA3C),ENSOARG00000014467(EOMES),	2.76796	1.31318e-05	0.000562492
GO:0001763	morphogenesis of a branching structure	biological_process	34	27	7	1294	174	18322	ENSOARG00000013052(GLI2),ENSOARG00000008075(WNT4),ENSOARG00000010036(HHIP),ENSOARG00000003820(NOTCH1),ENSOARG00000020293(SPINT1),ENSOARG00000006942(-),ENSOARG00000011272(PRDM1),ENSOARG00000013752(NOG),ENSOARG00000019502(CELSR1),ENSOARG00000011147(DDR1),ENSOARG00000008578(PTCH1),ENSOARG00000005637(ETV4),ENSOARG00000014774(SOX10),ENSOARG00000014073(EDN1),ENSOARG00000020478(TP63),ENSOARG00000015400(…	ENSOARG00000016894(SEMA3C),ENSOARG00000001545(PGF),ENSOARG00000009828(AGTR2),ENSOARG00000021129(SIX1),ENSOARG00000003329(SULF1),ENSOARG00000002359(SFRP1),ENSOARG00000001218(GDF2),	2.76674	7.55914e-07	5.21665e-05
GO:0003231	cardiac ventricle development	biological_process	17	10	7	1294	87	18322	ENSOARG00000018325(GRHL2),ENSOARG00000002366(RXRA),ENSOARG00000015400(WNT5A),ENSOARG00000013941(GATA3),ENSOARG00000020088(HEYL),ENSOARG00000009913(PPP1R13L),ENSOARG00000010749(NPRL3),ENSOARG00000011272(PRDM1),ENSOARG00000003820(NOTCH1),ENSOARG00000016629(FZD1),	ENSOARG00000004431(XIRP2),ENSOARG00000017779(MYL2),ENSOARG00000014336(CYR61),ENSOARG00000019316(MYH7),ENSOARG00000006996(MYL3),ENSOARG00000016894(SEMA3C),ENSOARG00000004312(TNNC1),	2.76674	0.000345541	0.00753037
GO:0010810	regulation of cell-substrate adhesion	biological_process	25	20	5	1294	128	18322	ENSOARG00000004871(COL1A1),ENSOARG00000020058(THBS1),ENSOARG00000011304(EGFL6),ENSOARG00000019332(CCDC80),ENSOARG00000015397(SEMA3E),ENSOARG00000015262(SERPINE1),ENSOARG00000015342(NDNF),ENSOARG00000008972(AGR2),ENSOARG00000009699(PTK2B),ENSOARG00000005780(EMP2),ENSOARG00000020386(APOD),ENSOARG00000007029(SPOCK2),ENSOARG00000003820(NOTCH1),ENSOARG00000007245(PIK3CB),ENSOARG00000010902(RCC2),ENSOA…	ENSOARG00000002586(APOA1),ENSOARG00000015159(MYF5),ENSOARG00000015313(SPOCK1),ENSOARG00000014336(CYR61),ENSOARG00000019329(FN1),	2.76547	1.90857e-05	0.000750261
GO:0048864	stem cell development	biological_process	24	20	4	1294	123	18322	ENSOARG00000011583(TGFB2),ENSOARG00000008075(WNT4),ENSOARG00000018324(WNT16),ENSOARG00000020854(TRIM62),ENSOARG00000003820(NOTCH1),ENSOARG00000004871(COL1A1),ENSOARG00000011728(BCL9L),ENSOARG00000006942(-),ENSOARG00000004689(HPN),ENSOARG00000013752(NOG),ENSOARG00000013521(LAMA5),ENSOARG00000014073(EDN1),ENSOARG00000014774(SOX10),ENSOARG00000020088(HEYL),ENSOARG00000013779(SOX9),ENSOARG00000015400…	ENSOARG00000016894(SEMA3C),ENSOARG00000014467(EOMES),ENSOARG00000013740(TMEM100),ENSOARG00000002359(SFRP1),	2.76277	2.77568e-05	0.0010141
GO:0030177	positive regulation of Wnt signaling pathway	biological_process	16	11	5	1294	82	18322	ENSOARG00000004871(COL1A1),ENSOARG00000014289(MLLT3),ENSOARG00000006942(-),ENSOARG00000010874(WNT3),ENSOARG00000008075(WNT4),ENSOARG00000015400(WNT5A),ENSOARG00000012668(ANKRD6),ENSOARG00000018738(BMP2),ENSOARG00000014908(LGR4),ENSOARG00000015588(ATP6V1C2),ENSOARG00000014558(LGR5),	ENSOARG00000010080(SULF2),ENSOARG00000008899(SFRP4),ENSOARG00000003329(SULF1),ENSOARG00000002359(SFRP1),ENSOARG00000012389(GPRC5B),	2.76277	0.00050607	0.0103056
GO:0090101	negative regulation of transmembrane receptor protein serine/threonine kinase signaling pathway	biological_process	15	12	3	1294	77	18322	ENSOARG00000013752(NOG),ENSOARG00000017358(PMEPA1),ENSOARG00000015400(WNT5A),ENSOARG00000008418(SOSTDC1),ENSOARG00000002144(LDLRAD4),ENSOARG00000018640(RASL11B),ENSOARG00000006037(BMPER),ENSOARG00000005849(SOST),ENSOARG00000012784(HTRA3),ENSOARG00000016629(FZD1),ENSOARG00000003820(NOTCH1),ENSOARG00000011728(BCL9L),	ENSOARG00000002359(SFRP1),ENSOARG00000020659(HFE2),ENSOARG00000017189(FBN2),	2.75828	0.000742177	0.0138014
GO:0071773	cellular response to BMP stimulus	biological_process	22	16	6	1294	113	18322	ENSOARG00000013752(NOG),ENSOARG00000015400(WNT5A),ENSOARG00000008418(SOSTDC1),ENSOARG00000013941(GATA3),ENSOARG00000020088(HEYL),ENSOARG00000018738(BMP2),ENSOARG00000012784(HTRA3),ENSOARG00000005412(ITGA3),ENSOARG00000005849(SOST),ENSOARG00000006037(BMPER),ENSOARG00000018071(HES5),ENSOARG00000003820(NOTCH1),ENSOARG00000018480(FAM83G),ENSOARG00000004702(LRP4),ENSOARG00000016629(FZD1),ENSOARG000000…	ENSOARG00000003329(SULF1),ENSOARG00000002359(SFRP1),ENSOARG00000013740(TMEM100),ENSOARG00000020659(HFE2),ENSOARG00000001218(GDF2),ENSOARG00000014336(CYR61),	2.75666	5.88316e-05	0.0018643
GO:0061005	cell differentiation involved in kidney development	biological_process	7	6	1	1294	36	18322	ENSOARG00000013941(GATA3),ENSOARG00000020509(ADIPOQ),ENSOARG00000003820(NOTCH1),ENSOARG00000014908(LGR4),ENSOARG00000006942(-),ENSOARG00000008578(PTCH1),	ENSOARG00000020651(PTPRO),	2.75318	0.0149381	0.12224
GO:0003229	ventricular cardiac muscle tissue development	biological_process	7	3	4	1294	36	18322	ENSOARG00000009913(PPP1R13L),ENSOARG00000003820(NOTCH1),ENSOARG00000002366(RXRA),	ENSOARG00000017779(MYL2),ENSOARG00000004312(TNNC1),ENSOARG00000019316(MYH7),ENSOARG00000006996(MYL3),	2.75318	0.0149381	0.12224
GO:0030834	regulation of actin filament depolymerization	biological_process	7	3	4	1294	36	18322	ENSOARG00000003926(LRRC16A),ENSOARG00000011584(F2RL1),ENSOARG00000000119(LMOD1),	ENSOARG00000011187(ADD2),ENSOARG00000010033(LMOD3),ENSOARG00000000936(LMOD2),ENSOARG00000003713(ACTN2),	2.75318	0.0149381	0.12224
GO:0050715	positive regulation of cytokine secretion	biological_process	13	12	1	1294	67	18322	ENSOARG00000013111(IL1RL1),ENSOARG00000019888(PTPN22),ENSOARG00000009009(CD244),ENSOARG00000011584(F2RL1),ENSOARG00000014606(TRPV4),ENSOARG00000014270(CLEC5A),ENSOARG00000020295(VTCN1),ENSOARG00000001539(CADM1),ENSOARG00000017441(NOD2),ENSOARG00000020249(CD2),ENSOARG00000015400(WNT5A),ENSOARG00000013941(GATA3),	ENSOARG00000020877(IL1A),	2.74731	0.00160379	0.0245348
GO:0045778	positive regulation of ossification	biological_process	12	9	3	1294	62	18322	ENSOARG00000018738(BMP2),ENSOARG00000015400(WNT5A),ENSOARG00000016395(TFAP2A),ENSOARG00000016509(CTHRC1),ENSOARG00000020478(TP63),ENSOARG00000008075(WNT4),ENSOARG00000011583(TGFB2),ENSOARG00000017992(TMEM119),ENSOARG00000013395(-),	ENSOARG00000001218(GDF2),ENSOARG00000017189(FBN2),ENSOARG00000014336(CYR61),	2.74049	0.00236409	0.0327754
GO:0055017	cardiac muscle tissue growth	biological_process	6	5	1	1294	31	18322	ENSOARG00000011583(TGFB2),ENSOARG00000002366(RXRA),ENSOARG00000015833(TP73),ENSOARG00000013752(NOG),ENSOARG00000003820(NOTCH1),	ENSOARG00000009585(FGF20),	2.74049	0.0224003	0.161401
GO:0048013	ephrin receptor signaling pathway	biological_process	6	3	3	1294	31	18322	ENSOARG00000003579(-),ENSOARG00000021199(SIPA1L1),ENSOARG00000016740(EPHB6),	ENSOARG00000008024(EPHA8),ENSOARG00000000233(CHN1),ENSOARG00000006407(EPHA5),	2.74049	0.0224003	0.161401
GO:0003300	cardiac muscle hypertrophy	biological_process	6	2	4	1294	31	18322	ENSOARG00000009653(RGS2),ENSOARG00000014073(EDN1),	ENSOARG00000019316(MYH7),ENSOARG00000011575(TCAP),ENSOARG00000001072(TRPC3),ENSOARG00000008913(CSRP3),	2.74049	0.0224003	0.161401
GO:0071300	cellular response to retinoic acid	biological_process	6	6	0	1294	31	18322	ENSOARG00000009699(PTK2B),ENSOARG00000003932(RET),ENSOARG00000010950(PTK6),ENSOARG00000013779(SOX9),ENSOARG00000011582(CYP26B1),ENSOARG00000016626(RARG),	-	2.74049	0.0224003	0.161401
GO:0060537	muscle tissue development	biological_process	50	19	31	1294	259	18322	ENSOARG00000011582(CYP26B1),ENSOARG00000003820(NOTCH1),ENSOARG00000006942(-),ENSOARG00000020088(HEYL),ENSOARG00000020478(TP63),ENSOARG00000010749(NPRL3),ENSOARG00000013779(SOX9),ENSOARG00000018738(BMP2),ENSOARG00000005108(DLL1),ENSOARG00000011728(BCL9L),ENSOARG00000015400(WNT5A),ENSOARG00000013752(NOG),ENSOARG00000009913(PPP1R13L),ENSOARG00000011583(TGFB2),ENSOARG00000015833(TP73),ENSOARG00000013…	ENSOARG00000016894(SEMA3C),ENSOARG00000006996(MYL3),ENSOARG00000000253(CHRNA1),ENSOARG00000003709(KLHL40),ENSOARG00000011575(TCAP),ENSOARG00000003044(ACTA1),ENSOARG00000017856(MEGF10),ENSOARG00000008910(VGLL2),ENSOARG00000014467(EOMES),ENSOARG00000021129(SIX1),ENSOARG00000003388(KLHL41),ENSOARG00000004373(RARB),ENSOARG00000004431(XIRP2),ENSOARG00000020750(SMYD1),ENSOARG00000007861(TLL2),ENSOARG00…	2.73344	3.73918e-09	5.95488e-07
GO:0002367	cytokine production involved in immune response	biological_process	11	9	2	1294	57	18322	ENSOARG00000017441(NOD2),ENSOARG00000011583(TGFB2),ENSOARG00000015100(ANGPT1),ENSOARG00000011584(F2RL1),ENSOARG00000020487(BCL6),ENSOARG00000013347(CHGA),ENSOARG00000013941(GATA3),ENSOARG00000007229(CD74),ENSOARG00000015400(WNT5A),	ENSOARG00000012389(GPRC5B),ENSOARG00000002586(APOA1),	2.73248	0.00349244	0.0443591
GO:0042472	inner ear morphogenesis	biological_process	16	11	5	1294	83	18322	ENSOARG00000008389(ITGA8),ENSOARG00000015400(WNT5A),ENSOARG00000016395(TFAP2A),ENSOARG00000013941(GATA3),ENSOARG00000013009(ATP8A2),ENSOARG00000016509(CTHRC1),ENSOARG00000013779(SOX9),ENSOARG00000019502(CELSR1),ENSOARG00000011319(ATP6V1B1),ENSOARG00000013052(GLI2),ENSOARG00000010989(SOBP),	ENSOARG00000006609(INSIG1),ENSOARG00000021129(SIX1),ENSOARG00000016764(FRZB),ENSOARG00000016146(PDZD7),ENSOARG00000011575(TCAP),	2.72948	0.000572581	0.0112898
GO:0050707	regulation of cytokine secretion	biological_process	21	18	3	1294	109	18322	ENSOARG00000020837(IL36RN),ENSOARG00000017441(NOD2),ENSOARG00000015100(ANGPT1),ENSOARG00000003215(FFAR4),ENSOARG00000020249(CD2),ENSOARG00000014908(LGR4),ENSOARG00000005322(SRGN),ENSOARG00000013941(GATA3),ENSOARG00000015400(WNT5A),ENSOARG00000013111(IL1RL1),ENSOARG00000014606(TRPV4),ENSOARG00000014270(CLEC5A),ENSOARG00000011584(F2RL1),ENSOARG00000009009(CD244),ENSOARG00000019888(PTPN22),ENSOARG00…	ENSOARG00000019329(FN1),ENSOARG00000020877(IL1A),ENSOARG00000002586(APOA1),	2.72792	9.66777e-05	0.00271704
GO:0031032	actomyosin structure organization	biological_process	21	8	13	1294	109	18322	ENSOARG00000008075(WNT4),ENSOARG00000013801(MYH14),ENSOARG00000014240(CTGF),ENSOARG00000018429(ARHGEF5),ENSOARG00000007009(EPB41L4B),ENSOARG00000007513(SYNPO),ENSOARG00000014073(EDN1),ENSOARG00000003926(LRRC16A),	ENSOARG00000017779(MYL2),ENSOARG00000019993(ACTC1),ENSOARG00000008913(CSRP3),ENSOARG00000003044(ACTA1),ENSOARG00000011575(TCAP),ENSOARG00000003388(KLHL41),ENSOARG00000000611(LDB3),ENSOARG00000002586(APOA1),ENSOARG00000003713(ACTN2),ENSOARG00000014195(TMEFF2),ENSOARG00000020163(CASQ2),ENSOARG00000004925(MYPN),ENSOARG00000018621(CNN1),	2.72792	9.66777e-05	0.00271704
GO:0014706	striated muscle tissue development	biological_process	47	16	31	1294	244	18322	ENSOARG00000013752(NOG),ENSOARG00000015400(WNT5A),ENSOARG00000020088(HEYL),ENSOARG00000006942(-),ENSOARG00000011728(BCL9L),ENSOARG00000003820(NOTCH1),ENSOARG00000011582(CYP26B1),ENSOARG00000005108(DLL1),ENSOARG00000015505(KLF5),ENSOARG00000018738(BMP2),ENSOARG00000002366(RXRA),ENSOARG00000013801(MYH14),ENSOARG00000015833(TP73),ENSOARG00000011583(TGFB2),ENSOARG00000009913(PPP1R13L),ENSOARG00000010…	ENSOARG00000014467(EOMES),ENSOARG00000008910(VGLL2),ENSOARG00000017856(MEGF10),ENSOARG00000017779(MYL2),ENSOARG00000003044(ACTA1),ENSOARG00000011575(TCAP),ENSOARG00000008913(CSRP3),ENSOARG00000003709(KLHL40),ENSOARG00000006996(MYL3),ENSOARG00000019316(MYH7),ENSOARG00000000253(CHRNA1),ENSOARG00000016894(SEMA3C),ENSOARG00000015145(MYF6),ENSOARG00000007035(KLHL31),ENSOARG00000003713(ACTN2),ENSOARG00…	2.72739	1.12184e-08	1.58358e-06
GO:0003401	axis elongation	biological_process	5	3	2	1294	26	18322	ENSOARG00000006942(-),ENSOARG00000013779(SOX9),ENSOARG00000015400(WNT5A),	ENSOARG00000021129(SIX1),ENSOARG00000002359(SFRP1),	2.72292	0.0337679	0.215331
GO:0002820	negative regulation of adaptive immune response	biological_process	5	5	0	1294	26	18322	ENSOARG00000016184(SAMSN1),ENSOARG00000007765(IL20RB),ENSOARG00000005724(SPN),ENSOARG00000020487(BCL6),ENSOARG00000013111(IL1RL1),	-	2.72292	0.0337679	0.215331
GO:0060325	face morphogenesis	biological_process	5	4	1	1294	26	18322	ENSOARG00000013752(NOG),ENSOARG00000004871(COL1A1),ENSOARG00000011583(TGFB2),ENSOARG00000011051(CRISPLD2),	ENSOARG00000006897(CRISPLD1),	2.72292	0.0337679	0.215331
GO:0004177	aminopeptidase activity	molecular_function	5	3	2	1294	26	18322	ENSOARG00000003300(DPEP2),ENSOARG00000003282(DPEP3),ENSOARG00000014153(DPEP1),	ENSOARG00000014716(TRHDE),ENSOARG00000003714(ENPEP),	2.72292	0.0337679	0.215331
GO:0010718	positive regulation of epithelial to mesenchymal transition	biological_process	5	5	0	1294	26	18322	ENSOARG00000011728(BCL9L),ENSOARG00000011583(TGFB2),ENSOARG00000018738(BMP2),ENSOARG00000004871(COL1A1),ENSOARG00000003820(NOTCH1),	-	2.72292	0.0337679	0.215331
GO:0001709	cell fate determination	biological_process	5	5	0	1294	26	18322	ENSOARG00000001264(PTCH2),ENSOARG00000018071(HES5),ENSOARG00000008578(PTCH1),ENSOARG00000011582(CYP26B1),ENSOARG00000013941(GATA3),	-	2.72292	0.0337679	0.215331
GO:0045843	negative regulation of striated muscle tissue development	biological_process	5	3	2	1294	26	18322	ENSOARG00000013752(NOG),ENSOARG00000015833(TP73),ENSOARG00000018738(BMP2),	ENSOARG00000007861(TLL2),ENSOARG00000016285(GDF-8),	2.72292	0.0337679	0.215331
GO:0042471	ear morphogenesis	biological_process	19	14	5	1294	99	18322	ENSOARG00000011319(ATP6V1B1),ENSOARG00000010989(SOBP),ENSOARG00000013052(GLI2),ENSOARG00000008389(ITGA8),ENSOARG00000016395(TFAP2A),ENSOARG00000015400(WNT5A),ENSOARG00000016509(CTHRC1),ENSOARG00000013779(SOX9),ENSOARG00000013941(GATA3),ENSOARG00000013009(ATP8A2),ENSOARG00000017073(GJB6),ENSOARG00000014073(EDN1),ENSOARG00000013752(NOG),ENSOARG00000019502(CELSR1),	ENSOARG00000021129(SIX1),ENSOARG00000016764(FRZB),ENSOARG00000016146(PDZD7),ENSOARG00000011575(TCAP),ENSOARG00000006609(INSIG1),	2.71742	0.000206057	0.00490353
GO:0030856	regulation of epithelial cell differentiation	biological_process	18	14	4	1294	94	18322	ENSOARG00000018325(GRHL2),ENSOARG00000020478(TP63),ENSOARG00000016462(MYCN),ENSOARG00000005108(DLL1),ENSOARG00000008578(PTCH1),ENSOARG00000019372(VDR),ENSOARG00000001264(PTCH2),ENSOARG00000013941(GATA3),ENSOARG00000013779(SOX9),ENSOARG00000018071(HES5),ENSOARG00000011449(PRLR),ENSOARG00000003820(NOTCH1),ENSOARG00000020509(ADIPOQ),ENSOARG00000003892(KDF1),	ENSOARG00000013740(TMEM100),ENSOARG00000001218(GDF2),ENSOARG00000008899(SFRP4),ENSOARG00000016764(FRZB),	2.71134	0.000301296	0.00685477
GO:0048565	digestive tract development	biological_process	18	15	3	1294	94	18322	ENSOARG00000009764(ITGB4),ENSOARG00000015505(KLF5),ENSOARG00000001726(ALX4),ENSOARG00000020478(TP63),ENSOARG00000014774(SOX10),ENSOARG00000015400(WNT5A),ENSOARG00000010950(PTK6),ENSOARG00000008972(AGR2),ENSOARG00000014908(LGR4),ENSOARG00000013052(GLI2),ENSOARG00000010271(TIGAR),ENSOARG00000011583(TGFB2),ENSOARG00000003820(NOTCH1),ENSOARG00000011272(PRDM1),ENSOARG00000006942(-),	ENSOARG00000002359(SFRP1),ENSOARG00000010774(ZIC3),ENSOARG00000004373(RARB),	2.71134	0.000301296	0.00685477
GO:0060070	canonical Wnt signaling pathway	biological_process	35	28	7	1294	183	18322	ENSOARG00000015400(WNT5A),ENSOARG00000013941(GATA3),ENSOARG00000016509(CTHRC1),ENSOARG00000014908(LGR4),ENSOARG00000013752(NOG),ENSOARG00000014774(SOX10),ENSOARG00000000223(DRAXIN),ENSOARG00000010390(LIMD1),ENSOARG00000003820(NOTCH1),ENSOARG00000004702(LRP4),ENSOARG00000012734(WNT5B),ENSOARG00000011728(BCL9L),ENSOARG00000006942(-),ENSOARG00000002229(PTPRU),ENSOARG00000006012(FOXO1),ENSOARG0000001…	ENSOARG00000020651(PTPRO),ENSOARG00000010080(SULF2),ENSOARG00000007826(PLPP3),ENSOARG00000012389(GPRC5B),ENSOARG00000002359(SFRP1),ENSOARG00000016764(FRZB),ENSOARG00000008899(SFRP4),	2.70804	8.28907e-07	5.59602e-05
GO:0007229	integrin-mediated signaling pathway	biological_process	13	11	2	1294	68	18322	ENSOARG00000008389(ITGA8),ENSOARG00000013521(LAMA5),ENSOARG00000001158(LAT),ENSOARG00000009764(ITGB4),ENSOARG00000008009(CDH17),ENSOARG00000009699(PTK2B),ENSOARG00000005780(EMP2),ENSOARG00000014240(CTGF),ENSOARG00000010902(RCC2),ENSOARG00000005412(ITGA3),ENSOARG00000006967(ITGB6),	ENSOARG00000009130(ITGAX),ENSOARG00000002586(APOA1),	2.70691	0.00181792	0.0269477
GO:0042417	dopamine metabolic process	biological_process	4	3	1	1294	21	18322	ENSOARG00000003456(TH),ENSOARG00000002915(SNCB),ENSOARG00000011583(TGFB2),	ENSOARG00000016104(PDE1B),	2.69699	0.0512336	0.287195
GO:0035640	exploration behavior	biological_process	4	2	2	1294	21	18322	ENSOARG00000005412(ITGA3),ENSOARG00000014202(TNR),	ENSOARG00000009828(AGTR2),ENSOARG00000019641(LSAMP),	2.69699	0.0512336	0.287195
GO:0060384	innervation	biological_process	4	0	4	1294	21	18322	-	ENSOARG00000003329(SULF1),ENSOARG00000013743(GABRB2),ENSOARG00000010080(SULF2),ENSOARG00000000585(NPTX1),	2.69699	0.0512336	0.287195
GO:0007157	heterophilic cell-cell adhesion via plasma membrane cell adhesion molecules	biological_process	4	4	0	1294	21	18322	ENSOARG00000011081(-),ENSOARG00000005829(-),ENSOARG00000005822(-),ENSOARG00000011075(SELE),	-	2.69699	0.0512336	0.287195
GO:0033598	mammary gland epithelial cell proliferation	biological_process	4	4	0	1294	21	18322	ENSOARG00000015400(WNT5A),ENSOARG00000013941(GATA3),ENSOARG00000013395(-),ENSOARG00000005637(ETV4),	-	2.69699	0.0512336	0.287195
GO:0007588	excretion	biological_process	4	2	2	1294	21	18322	ENSOARG00000014073(EDN1),ENSOARG00000011319(ATP6V1B1),	ENSOARG00000001130(CHRNA3),ENSOARG00000010042(STC1),	2.69699	0.0512336	0.287195
GO:0030315	T-tubule	cellular_component	4	1	3	1294	21	18322	ENSOARG00000016200(CACNA1D),	ENSOARG00000016256(KCNN2),ENSOARG00000004852(SCN1A),ENSOARG00000005392(SCN2A),	2.69699	0.0512336	0.287195
GO:0033081	regulation of T cell differentiation in thymus	biological_process	4	4	0	1294	21	18322	ENSOARG00000010199(EGR3),ENSOARG00000018638(FOXN1),ENSOARG00000011771(TESPA1),ENSOARG00000006942(-),	-	2.69699	0.0512336	0.287195
GO:0060445	branching involved in salivary gland morphogenesis	biological_process	4	3	1	1294	21	18322	ENSOARG00000006942(-),ENSOARG00000016727(HGF),ENSOARG00000013521(LAMA5),	ENSOARG00000016894(SEMA3C),	2.69699	0.0512336	0.287195
GO:0035909	aorta morphogenesis	biological_process	4	3	1	1294	21	18322	ENSOARG00000003820(NOTCH1),ENSOARG00000010749(NPRL3),ENSOARG00000012828(TFAP2B),	ENSOARG00000021129(SIX1),	2.69699	0.0512336	0.287195
GO:0045095	keratin filament	cellular_component	11	9	2	1294	58	18322	ENSOARG00000017035(KRT75),ENSOARG00000017098(KRT85),ENSOARG00000016900(KRT1),ENSOARG00000016883(KRT77),ENSOARG00000017105(KRT14),ENSOARG00000016824(KRT79),ENSOARG00000012125(-),ENSOARG00000012089(-),ENSOARG00000012158(-),	ENSOARG00000017002(-),ENSOARG00000017016(-),	2.68536	0.0039655	0.0482936
GO:0050873	brown fat cell differentiation	biological_process	7	6	1	1294	37	18322	ENSOARG00000013772(ADRB1),ENSOARG00000009653(RGS2),ENSOARG00000013143(LAMB3),ENSOARG00000013395(-),ENSOARG00000014606(TRPV4),ENSOARG00000020509(ADIPOQ),	ENSOARG00000018639(MB),	2.67877	0.0171383	0.134063
GO:0009898	cytoplasmic side of plasma membrane	cellular_component	14	13	1	1294	74	18322	ENSOARG00000006551(DSG1),ENSOARG00000003456(TH),ENSOARG00000007100(TGM3),ENSOARG00000009791(RGS1),ENSOARG00000019888(PTPN22),ENSOARG00000009653(RGS2),ENSOARG00000008067(SNX18),ENSOARG00000007400(ESYT3),ENSOARG00000003455(CDH1),ENSOARG00000020249(CD2),ENSOARG00000014016(TIAM1),ENSOARG00000003279(KCNIP1),ENSOARG00000009699(PTK2B),	ENSOARG00000013106(PGM5),	2.67877	0.00139549	0.022224
GO:0032526	response to retinoic acid	biological_process	10	9	1	1294	53	18322	ENSOARG00000015390(-),ENSOARG00000009699(PTK2B),ENSOARG00000016626(RARG),ENSOARG00000009442(AQP3),ENSOARG00000002366(RXRA),ENSOARG00000010950(PTK6),ENSOARG00000003932(RET),ENSOARG00000011582(CYP26B1),ENSOARG00000013779(SOX9),	ENSOARG00000003236(RBP4),	2.67155	0.00587922	0.0639507
GO:0030048	actin filament-based movement	biological_process	10	2	8	1294	53	18322	ENSOARG00000013801(MYH14),ENSOARG00000005780(EMP2),	ENSOARG00000012656(MYH2),ENSOARG00000010042(STC1),ENSOARG00000001434(KCNH2),ENSOARG00000019993(ACTC1),ENSOARG00000004312(TNNC1),ENSOARG00000019316(MYH7),ENSOARG00000001573(MYLK2),ENSOARG00000007268(MYH8),	2.67155	0.00587922	0.0639507
GO:0030509	BMP signaling pathway	biological_process	20	14	6	1294	106	18322	ENSOARG00000013752(NOG),ENSOARG00000008418(SOSTDC1),ENSOARG00000015400(WNT5A),ENSOARG00000018738(BMP2),ENSOARG00000018071(HES5),ENSOARG00000006037(BMPER),ENSOARG00000005849(SOST),ENSOARG00000005412(ITGA3),ENSOARG00000012784(HTRA3),ENSOARG00000016629(FZD1),ENSOARG00000004702(LRP4),ENSOARG00000018480(FAM83G),ENSOARG00000003820(NOTCH1),ENSOARG00000012828(TFAP2B),	ENSOARG00000003329(SULF1),ENSOARG00000013740(TMEM100),ENSOARG00000002359(SFRP1),ENSOARG00000020659(HFE2),ENSOARG00000001218(GDF2),ENSOARG00000014336(CYR61),	2.67155	0.000178561	0.00443617
GO:0060047	heart contraction	biological_process	23	9	14	1294	122	18322	ENSOARG00000009653(RGS2),ENSOARG00000013772(ADRB1),ENSOARG00000011583(TGFB2),ENSOARG00000013869(MAP2K6),ENSOARG00000009913(PPP1R13L),ENSOARG00000003456(TH),ENSOARG00000014073(EDN1),ENSOARG00000016200(CACNA1D),ENSOARG00000009371(ATP1B1),	ENSOARG00000009828(AGTR2),ENSOARG00000017779(MYL2),ENSOARG00000019993(ACTC1),ENSOARG00000001434(KCNH2),ENSOARG00000008913(CSRP3),ENSOARG00000011575(TCAP),ENSOARG00000006996(MYL3),ENSOARG00000019316(MYH7),ENSOARG00000011750(MYL4),ENSOARG00000001210(CHRM2),ENSOARG00000004312(TNNC1),ENSOARG00000010042(STC1),ENSOARG00000012682(HRC),ENSOARG00000020163(CASQ2),	2.66936	6.46128e-05	0.00198668
GO:0007435	salivary gland morphogenesis	biological_process	6	5	1	1294	32	18322	ENSOARG00000006942(-),ENSOARG00000016727(HGF),ENSOARG00000011583(TGFB2),ENSOARG00000013521(LAMA5),ENSOARG00000000834(EDAR),	ENSOARG00000016894(SEMA3C),	2.65485	0.0257802	0.176151
GO:0033344	cholesterol efflux	biological_process	6	5	1	1294	32	18322	ENSOARG00000007141(PLTP),ENSOARG00000020509(ADIPOQ),ENSOARG00000006942(-),ENSOARG00000008578(PTCH1),ENSOARG00000019294(ABCA12),	ENSOARG00000002586(APOA1),	2.65485	0.0257802	0.176151
GO:0055010	ventricular cardiac muscle tissue morphogenesis	biological_process	6	2	4	1294	32	18322	ENSOARG00000002366(RXRA),ENSOARG00000003820(NOTCH1),	ENSOARG00000017779(MYL2),ENSOARG00000006996(MYL3),ENSOARG00000019316(MYH7),ENSOARG00000004312(TNNC1),	2.65485	0.0257802	0.176151
GO:0014068	positive regulation of phosphatidylinositol 3-kinase signaling	biological_process	9	8	1	1294	48	18322	ENSOARG00000006153(PDGFA),ENSOARG00000015096(SERPINA12),ENSOARG00000018324(WNT16),ENSOARG00000016727(HGF),ENSOARG00000013779(SOX9),ENSOARG00000011583(TGFB2),ENSOARG00000015100(ANGPT1),ENSOARG00000011584(F2RL1),	ENSOARG00000000465(RELN),	2.65485	0.00874377	0.0834218
GO:0033628	regulation of cell adhesion mediated by integrin	biological_process	6	4	2	1294	32	18322	ENSOARG00000003932(RET),ENSOARG00000015262(SERPINE1),ENSOARG00000011081(-),ENSOARG00000011583(TGFB2),	ENSOARG00000017732(CXCL13),ENSOARG00000008024(EPHA8),	2.65485	0.0257802	0.176151
GO:0055013	cardiac muscle cell development	biological_process	6	0	6	1294	32	18322	-	ENSOARG00000008913(CSRP3),ENSOARG00000019120(MYO18B),ENSOARG00000011575(TCAP),ENSOARG00000017779(MYL2),ENSOARG00000003713(ACTN2),ENSOARG00000019993(ACTC1),	2.65485	0.0257802	0.176151
GO:0050819	negative regulation of coagulation	biological_process	6	6	0	1294	32	18322	ENSOARG00000007475(ADAMTS18),ENSOARG00000020058(THBS1),ENSOARG00000005117(THBD),ENSOARG00000018423(UBASH3B),ENSOARG00000006153(PDGFA),ENSOARG00000015262(SERPINE1),	-	2.65485	0.0257802	0.176151
GO:0016529	sarcoplasmic reticulum	cellular_component	6	1	5	1294	32	18322	ENSOARG00000017976(ATP2A3),	ENSOARG00000003388(KLHL41),ENSOARG00000001748(RASD1),ENSOARG00000020163(CASQ2),ENSOARG00000002132(ATP2A1),ENSOARG00000012682(HRC),	2.65485	0.0257802	0.176151
GO:0010001	glial cell differentiation	biological_process	23	16	7	1294	123	18322	ENSOARG00000005108(DLL1),ENSOARG00000014774(SOX10),ENSOARG00000013482(MYRF),ENSOARG00000016462(MYCN),ENSOARG00000013752(NOG),ENSOARG00000018738(BMP2),ENSOARG00000018197(RNF112),ENSOARG00000006220(FA2H),ENSOARG00000004234(SLC45A3),ENSOARG00000013779(SOX9),ENSOARG00000018071(HES5),ENSOARG00000004917(SH3TC2),ENSOARG00000004988(MLLT4),ENSOARG00000006942(-),ENSOARG00000003820(NOTCH1),ENSOARG0000000727…	ENSOARG00000011416(ADAM22),ENSOARG00000008224(DAB1),ENSOARG00000001843(GAP43),ENSOARG00000000465(RELN),ENSOARG00000007826(PLPP3),ENSOARG00000011328(VIM),ENSOARG00000009964(TRPC4),	2.64765	7.24197e-05	0.00213175
GO:0016202	regulation of striated muscle tissue development	biological_process	14	7	7	1294	75	18322	ENSOARG00000013752(NOG),ENSOARG00000005108(DLL1),ENSOARG00000018738(BMP2),ENSOARG00000015833(TP73),ENSOARG00000011582(CYP26B1),ENSOARG00000003820(NOTCH1),ENSOARG00000006942(-),	ENSOARG00000007861(TLL2),ENSOARG00000016285(GDF-8),ENSOARG00000001036(MYOG),ENSOARG00000009585(FGF20),ENSOARG00000017856(MEGF10),ENSOARG00000021129(SIX1),ENSOARG00000003388(KLHL41),	2.64305	0.00157362	0.0243128
GO:0005882	intermediate filament	cellular_component	22	13	9	1294	118	18322	ENSOARG00000017379(-),ENSOARG00000017098(KRT85),ENSOARG00000004281(NEFH),ENSOARG00000016666(KRT32),ENSOARG00000012125(-),ENSOARG00000012089(-),ENSOARG00000016900(KRT1),ENSOARG00000017035(KRT75),ENSOARG00000017105(KRT14),ENSOARG00000016883(KRT77),ENSOARG00000016824(KRT79),ENSOARG00000012158(-),ENSOARG00000015681(KRT40),	ENSOARG00000020185(-),ENSOARG00000009958(NEFM),ENSOARG00000011328(VIM),ENSOARG00000017016(-),ENSOARG00000006200(NES),ENSOARG00000009942(NEFL),ENSOARG00000017002(-),ENSOARG00000014816(-),ENSOARG00000018874(-),	2.63985	0.000105524	0.00287461
GO:0022408	negative regulation of cell-cell adhesion	biological_process	19	18	1	1294	102	18322	ENSOARG00000020509(ADIPOQ),ENSOARG00000018423(UBASH3B),ENSOARG00000007765(IL20RB),ENSOARG00000020295(VTCN1),ENSOARG00000006942(-),ENSOARG00000005218(EPCAM),ENSOARG00000014606(TRPV4),ENSOARG00000013395(-),ENSOARG00000019888(PTPN22),ENSOARG00000007475(ADAMTS18),ENSOARG00000007229(CD74),ENSOARG00000005724(SPN),ENSOARG00000011081(-),ENSOARG00000003455(CDH1),ENSOARG00000018738(BMP2),ENSOARG00000020487…	ENSOARG00000002586(APOA1),	2.6375	0.000292859	0.0066873
GO:0060443	mammary gland morphogenesis	biological_process	8	8	0	1294	43	18322	ENSOARG00000008075(WNT4),ENSOARG00000005637(ETV4),ENSOARG00000011147(DDR1),ENSOARG00000019372(VDR),ENSOARG00000008578(PTCH1),ENSOARG00000013052(GLI2),ENSOARG00000015400(WNT5A),ENSOARG00000008418(SOSTDC1),	-	2.63427	0.0130524	0.112439
GO:0045667	regulation of osteoblast differentiation	biological_process	16	11	5	1294	86	18322	ENSOARG00000016509(CTHRC1),ENSOARG00000018738(BMP2),ENSOARG00000013752(NOG),ENSOARG00000008578(PTCH1),ENSOARG00000017992(TMEM119),ENSOARG00000010390(LIMD1),ENSOARG00000006674(GLI1),ENSOARG00000020478(TP63),ENSOARG00000003820(NOTCH1),ENSOARG00000013395(-),ENSOARG00000008075(WNT4),	ENSOARG00000017189(FBN2),ENSOARG00000001218(GDF2),ENSOARG00000002359(SFRP1),ENSOARG00000001226(GDF10),ENSOARG00000014336(CYR61),	2.63427	0.000819549	0.0150154
GO:0031128	developmental induction	biological_process	5	4	1	1294	27	18322	ENSOARG00000013779(SOX9),ENSOARG00000010874(WNT3),ENSOARG00000018738(BMP2),ENSOARG00000008075(WNT4),	ENSOARG00000021129(SIX1),	2.62207	0.0390253	0.236705
GO:0030513	positive regulation of BMP signaling pathway	biological_process	5	2	3	1294	27	18322	ENSOARG00000003820(NOTCH1),ENSOARG00000018071(HES5),	ENSOARG00000003329(SULF1),ENSOARG00000014336(CYR61),ENSOARG00000001218(GDF2),	2.62207	0.0390253	0.236705
GO:0006111	regulation of gluconeogenesis	biological_process	5	5	0	1294	27	18322	ENSOARG00000013027(NR1D1),ENSOARG00000015096(SERPINA12),ENSOARG00000006012(FOXO1),ENSOARG00000020509(ADIPOQ),ENSOARG00000010394(LEPR),	-	2.62207	0.0390253	0.236705
GO:0048635	negative regulation of muscle organ development	biological_process	5	3	2	1294	27	18322	ENSOARG00000018738(BMP2),ENSOARG00000015833(TP73),ENSOARG00000013752(NOG),	ENSOARG00000016285(GDF-8),ENSOARG00000007861(TLL2),	2.62207	0.0390253	0.236705
GO:0016701	oxidoreductase activity, acting on single donors with incorporation of molecular oxygen	molecular_function	5	5	0	1294	27	18322	ENSOARG00000008786(-),ENSOARG00000009683(P4HA3),ENSOARG00000016415(CDO1),ENSOARG00000018782(ALOXE3),ENSOARG00000018715(ALOX12B),	-	2.62207	0.0390253	0.236705
GO:0030111	regulation of Wnt signaling pathway	biological_process	35	27	8	1294	189	18322	ENSOARG00000013752(NOG),ENSOARG00000015588(ATP6V1C2),ENSOARG00000010390(LIMD1),ENSOARG00000000223(DRAXIN),ENSOARG00000014774(SOX10),ENSOARG00000016509(CTHRC1),ENSOARG00000015400(WNT5A),ENSOARG00000014908(LGR4),ENSOARG00000010874(WNT3),ENSOARG00000006012(FOXO1),ENSOARG00000008075(WNT4),ENSOARG00000005412(ITGA3),ENSOARG00000004702(LRP4),ENSOARG00000003820(NOTCH1),ENSOARG00000006942(-),ENSOARG000000…	ENSOARG00000020651(PTPRO),ENSOARG00000010080(SULF2),ENSOARG00000003329(SULF1),ENSOARG00000002359(SFRP1),ENSOARG00000012389(GPRC5B),ENSOARG00000007826(PLPP3),ENSOARG00000016764(FRZB),ENSOARG00000008899(SFRP4),	2.62207	1.6143e-06	0.000100264
GO:0007162	negative regulation of cell adhesion	biological_process	29	26	3	1294	157	18322	ENSOARG00000005218(EPCAM),ENSOARG00000020295(VTCN1),ENSOARG00000018423(UBASH3B),ENSOARG00000004871(COL1A1),ENSOARG00000020509(ADIPOQ),ENSOARG00000007475(ADAMTS18),ENSOARG00000020058(THBS1),ENSOARG00000015397(SEMA3E),ENSOARG00000013395(-),ENSOARG00000018738(BMP2),ENSOARG00000011081(-),ENSOARG00000015262(SERPINE1),ENSOARG00000009393(PLA2G2F),ENSOARG00000014202(TNR),ENSOARG00000020386(APOD),ENSOARG0…	ENSOARG00000002586(APOA1),ENSOARG00000008224(DAB1),ENSOARG00000015313(SPOCK1),	2.61539	1.19915e-05	0.000524501
GO:0051963	regulation of synapse assembly	biological_process	12	5	7	1294	65	18322	ENSOARG00000015400(WNT5A),ENSOARG00000004271(CLSTN3),ENSOARG00000002124(ADGRB1),ENSOARG00000016849(LRRTM2),ENSOARG00000019019(RAB17),	ENSOARG00000015697(LRTM1),ENSOARG00000014828(SLITRK3),ENSOARG00000021129(SIX1),ENSOARG00000008944(LINGO2),ENSOARG00000004741(LRRTM3),ENSOARG00000014093(LRRN1),ENSOARG00000004801(CBLN2),	2.61401	0.0034243	0.0436721
GO:0090257	regulation of muscle system process	biological_process	19	6	13	1294	103	18322	ENSOARG00000007374(SPHK1),ENSOARG00000012923(TACR1),ENSOARG00000009371(ATP1B1),ENSOARG00000009978(FBXO32),ENSOARG00000014073(EDN1),ENSOARG00000009653(RGS2),	ENSOARG00000020163(CASQ2),ENSOARG00000001072(TRPC3),ENSOARG00000010042(STC1),ENSOARG00000003074(-),ENSOARG00000012682(HRC),ENSOARG00000019316(MYH7),ENSOARG00000006996(MYL3),ENSOARG00000001573(MYLK2),ENSOARG00000000697(TNNT3),ENSOARG00000004312(TNNC1),ENSOARG00000001036(MYOG),ENSOARG00000002132(ATP2A1),ENSOARG00000001823(TNNT1),	2.61189	0.000328219	0.00722897
GO:0010463	mesenchymal cell proliferation	biological_process	7	6	1	1294	38	18322	ENSOARG00000016462(MYCN),ENSOARG00000020478(TP63),ENSOARG00000006942(-),ENSOARG00000018738(BMP2),ENSOARG00000013779(SOX9),ENSOARG00000015400(WNT5A),	ENSOARG00000021129(SIX1),	2.60827	0.0195719	0.146636
GO:0005509	calcium ion binding	molecular_function	105	64	41	1294	570	18322	ENSOARG00000011034(PADI3),ENSOARG00000008354(-),ENSOARG00000009393(PLA2G2F),ENSOARG00000013673(-),ENSOARG00000007872(HMCN2),ENSOARG00000014568(VWA2),ENSOARG00000000300(-),ENSOARG00000020891(ANXA9),ENSOARG00000003455(CDH1),ENSOARG00000008845(FAT2),ENSOARG00000011422(SCUBE3),ENSOARG00000014957(PCDH9),ENSOARG00000000593(-),ENSOARG00000017061(KCNIP2),ENSOARG00000005894(CDH20),ENSOARG00000012756(CDH10…	ENSOARG00000003713(ACTN2),ENSOARG00000009954(-),ENSOARG00000009955(CUBN),ENSOARG00000007780(CABS1),ENSOARG00000012630(CDH6),ENSOARG00000004312(TNNC1),ENSOARG00000003814(MATN2),ENSOARG00000007998(DGKB),ENSOARG00000015996(STAB2),ENSOARG00000007044(-),ENSOARG00000006566(TNNC2),ENSOARG00000014358(PCDH18),ENSOARG00000007861(TLL2),ENSOARG00000017189(FBN2),ENSOARG00000018585(NOX5),ENSOARG00000010943(MMP…	2.60827	3.95412e-16	6.13976e-13
GO:0051055	negative regulation of lipid biosynthetic process	biological_process	7	5	2	1294	38	18322	ENSOARG00000015096(SERPINA12),ENSOARG00000018738(BMP2),ENSOARG00000006153(PDGFA),ENSOARG00000017559(FGF19),ENSOARG00000008075(WNT4),	ENSOARG00000006378(BMP5),ENSOARG00000006609(INSIG1),	2.60827	0.0195719	0.146636
GO:0050663	cytokine secretion	biological_process	23	20	3	1294	125	18322	ENSOARG00000016740(EPHB6),ENSOARG00000020295(VTCN1),ENSOARG00000001539(CADM1),ENSOARG00000001268(SSC5D),ENSOARG00000003820(NOTCH1),ENSOARG00000013111(IL1RL1),ENSOARG00000011584(F2RL1),ENSOARG00000014270(CLEC5A),ENSOARG00000014606(TRPV4),ENSOARG00000019888(PTPN22),ENSOARG00000009009(CD244),ENSOARG00000014908(LGR4),ENSOARG00000005322(SRGN),ENSOARG00000013941(GATA3),ENSOARG00000015400(WNT5A),ENSOARG…	ENSOARG00000002586(APOA1),ENSOARG00000019329(FN1),ENSOARG00000020877(IL1A),	2.60529	9.0624e-05	0.00259385
GO:0002040	sprouting angiogenesis	biological_process	9	9	0	1294	49	18322	ENSOARG00000008117(TDGF1),ENSOARG00000015100(ANGPT1),ENSOARG00000006037(BMPER),ENSOARG00000009699(PTK2B),ENSOARG00000005108(DLL1),ENSOARG00000020058(THBS1),ENSOARG00000010199(EGR3),ENSOARG00000015397(SEMA3E),ENSOARG00000003820(NOTCH1),	-	2.60067	0.00991686	0.0917938
GO:0061448	connective tissue development	biological_process	31	19	12	1294	169	18322	ENSOARG00000004871(COL1A1),ENSOARG00000011583(TGFB2),ENSOARG00000018071(HES5),ENSOARG00000008192(FOXA1),ENSOARG00000018738(BMP2),ENSOARG00000013779(SOX9),ENSOARG00000016462(MYCN),ENSOARG00000019663(PTHLH),ENSOARG00000020110(SOX5),ENSOARG00000016626(RARG),ENSOARG00000012734(WNT5B),ENSOARG00000003820(NOTCH1),ENSOARG00000013548(BARX2),ENSOARG00000013052(GLI2),ENSOARG00000014240(CTGF),ENSOARG00000010…	ENSOARG00000012268(OTOR),ENSOARG00000016764(FRZB),ENSOARG00000004373(RARB),ENSOARG00000001218(GDF2),ENSOARG00000010042(STC1),ENSOARG00000002053(EFEMP1),ENSOARG00000015159(MYF5),ENSOARG00000003329(SULF1),ENSOARG00000010080(SULF2),ENSOARG00000014336(CYR61),ENSOARG00000003578(FGF18),ENSOARG00000007216(CYTL1),	2.59725	7.09093e-06	0.000331141
GO:0048754	branching morphogenesis of an epithelial tube	biological_process	24	20	4	1294	131	18322	ENSOARG00000018738(BMP2),ENSOARG00000008192(FOXA1),ENSOARG00000013779(SOX9),ENSOARG00000016462(MYCN),ENSOARG00000013521(LAMA5),ENSOARG00000019372(VDR),ENSOARG00000015397(SEMA3E),ENSOARG00000014908(LGR4),ENSOARG00000015400(WNT5A),ENSOARG00000014073(EDN1),ENSOARG00000005637(ETV4),ENSOARG00000008578(PTCH1),ENSOARG00000011147(DDR1),ENSOARG00000013752(NOG),ENSOARG00000019502(CELSR1),ENSOARG00000006942…	ENSOARG00000001218(GDF2),ENSOARG00000021129(SIX1),ENSOARG00000009828(AGTR2),ENSOARG00000001545(PGF),	2.59405	6.9517e-05	0.00208584
GO:0016324	apical plasma membrane	cellular_component	26	18	8	1294	142	18322	ENSOARG00000020472(CLDN1),ENSOARG00000008446(SCNN1A),ENSOARG00000005140(TMEM114),ENSOARG00000002570(CDHR2),ENSOARG00000005589(MARVELD2),ENSOARG00000005780(EMP2),ENSOARG00000015127(SLC22A5),ENSOARG00000002535(SLC34A3),ENSOARG00000019019(RAB17),ENSOARG00000007680(SLC34A2),ENSOARG00000003820(NOTCH1),ENSOARG00000005108(DLL1),ENSOARG00000008117(TDGF1),ENSOARG00000009371(ATP1B1),ENSOARG00000011319(ATP6…	ENSOARG00000003714(ENPEP),ENSOARG00000019329(FN1),ENSOARG00000020756(PLD1),ENSOARG00000020651(PTPRO),ENSOARG00000012834(ATP6V0D2),ENSOARG00000009955(CUBN),ENSOARG00000009228(CNTFR),ENSOARG00000016106(OTOA),	2.59253	3.66861e-05	0.00129464
GO:0008076	voltage-gated potassium channel complex	cellular_component	10	5	5	1294	55	18322	ENSOARG00000017061(KCNIP2),ENSOARG00000019428(KCNC4),ENSOARG00000010538(KCNG4),ENSOARG00000019656(KCND3),ENSOARG00000003279(KCNIP1),	ENSOARG00000009243(KCNA1),ENSOARG00000008173(KCNK2),ENSOARG00000011921(KCNV1),ENSOARG00000001434(KCNH2),ENSOARG00000016776(KCNS3),	2.5744	0.00752555	0.0767507
GO:0016328	lateral plasma membrane	cellular_component	6	5	1	1294	33	18322	ENSOARG00000005218(EPCAM),ENSOARG00000003455(CDH1),ENSOARG00000000803(MTCL1),ENSOARG00000020472(CLDN1),ENSOARG00000011319(ATP6V1B1),	ENSOARG00000020651(PTPRO),	2.5744	0.0295112	0.196246
GO:0070206	protein trimerization	biological_process	4	4	0	1294	22	18322	ENSOARG00000004871(COL1A1),ENSOARG00000001508(COL1A2),ENSOARG00000020509(ADIPOQ),ENSOARG00000014874(SCARA5),	-	2.5744	0.0595563	0.322497
GO:0032233	positive regulation of actin filament bundle assembly	biological_process	6	5	1	1294	33	18322	ENSOARG00000003926(LRRC16A),ENSOARG00000007513(SYNPO),ENSOARG00000018429(ARHGEF5),ENSOARG00000014240(CTGF),ENSOARG00000008075(WNT4),	ENSOARG00000002586(APOA1),	2.5744	0.0295112	0.196246
GO:0007605	sensory perception of sound	biological_process	18	13	5	1294	99	18322	ENSOARG00000004871(COL1A1),ENSOARG00000006661(-),ENSOARG00000010989(SOBP),ENSOARG00000014590(CRYM),ENSOARG00000011319(ATP6V1B1),ENSOARG00000005589(MARVELD2),ENSOARG00000013801(MYH14),ENSOARG00000015536(CEMIP),ENSOARG00000005504(COCH),ENSOARG00000017073(GJB6),ENSOARG00000016395(TFAP2A),ENSOARG00000016200(CACNA1D),ENSOARG00000012044(TSPEAR),	ENSOARG00000016146(PDZD7),ENSOARG00000021129(SIX1),ENSOARG00000016106(OTOA),ENSOARG00000010729(SLC1A3),ENSOARG00000013743(GABRB2),	2.5744	0.000537183	0.0107975
GO:0048333	mesodermal cell differentiation	biological_process	4	4	0	1294	22	18322	ENSOARG00000009764(ITGB4),ENSOARG00000008389(ITGA8),ENSOARG00000005412(ITGA3),ENSOARG00000017475(INHBA),	-	2.5744	0.0595563	0.322497
GO:0050829	defense response to Gram-negative bacterium	biological_process	4	4	0	1294	22	18322	ENSOARG00000015262(SERPINE1),ENSOARG00000001268(SSC5D),ENSOARG00000013347(CHGA),ENSOARG00000011584(F2RL1),	-	2.5744	0.0595563	0.322497
GO:0014896	muscle hypertrophy	biological_process	6	2	4	1294	33	18322	ENSOARG00000014073(EDN1),ENSOARG00000009653(RGS2),	ENSOARG00000011575(TCAP),ENSOARG00000008913(CSRP3),ENSOARG00000019316(MYH7),ENSOARG00000001072(TRPC3),	2.5744	0.0295112	0.196246
GO:0060043	regulation of cardiac muscle cell proliferation	biological_process	4	3	1	1294	22	18322	ENSOARG00000015833(TP73),ENSOARG00000003820(NOTCH1),ENSOARG00000013752(NOG),	ENSOARG00000009585(FGF20),	2.5744	0.0595563	0.322497
GO:0010518	positive regulation of phospholipase activity	biological_process	4	2	2	1294	22	18322	ENSOARG00000011075(SELE),ENSOARG00000015904(FGFR3),	ENSOARG00000008133(HTR2A),ENSOARG00000014336(CYR61),	2.5744	0.0595563	0.322497
GO:0001893	maternal placenta development	biological_process	4	3	1	1294	22	18322	ENSOARG00000002366(RXRA),ENSOARG00000011272(PRDM1),ENSOARG00000019372(VDR),	ENSOARG00000012715(PTGIS),	2.5744	0.0595563	0.322497
GO:0045177	apical part of cell	cellular_component	36	27	9	1294	198	18322	ENSOARG00000014153(DPEP1),ENSOARG00000005140(TMEM114),ENSOARG00000017624(SLC4A9),ENSOARG00000012078(REEP6),ENSOARG00000008446(SCNN1A),ENSOARG00000020472(CLDN1),ENSOARG00000019019(RAB17),ENSOARG00000003820(NOTCH1),ENSOARG00000007680(SLC34A2),ENSOARG00000005780(EMP2),ENSOARG00000002535(SLC34A3),ENSOARG00000015127(SLC22A5),ENSOARG00000004988(MLLT4),ENSOARG00000002570(CDHR2),ENSOARG00000005522(SIPA1L…	ENSOARG00000020756(PLD1),ENSOARG00000019329(FN1),ENSOARG00000020651(PTPRO),ENSOARG00000003714(ENPEP),ENSOARG00000003130(PLAT),ENSOARG00000012834(ATP6V0D2),ENSOARG00000009228(CNTFR),ENSOARG00000016106(OTOA),ENSOARG00000009955(CUBN),	2.5744	1.7127e-06	0.000102284
GO:0002687	positive regulation of leukocyte migration	biological_process	12	9	3	1294	66	18322	ENSOARG00000015262(SERPINE1),ENSOARG00000015656(ICAM-1),ENSOARG00000015400(WNT5A),ENSOARG00000007229(CD74),ENSOARG00000009699(PTK2B),ENSOARG00000006215(TNFRSF18),ENSOARG00000013351(TMEM102),ENSOARG00000011584(F2RL1),ENSOARG00000014606(TRPV4),	ENSOARG00000020877(IL1A),ENSOARG00000013144(IL1R1),ENSOARG00000017732(CXCL13),	2.5744	0.00385478	0.0476934
GO:0071542	dopaminergic neuron differentiation	biological_process	4	3	1	1294	22	18322	ENSOARG00000015400(WNT5A),ENSOARG00000011324(LMX1A),ENSOARG00000006942(-),	ENSOARG00000002359(SFRP1),	2.5744	0.0595563	0.322497
GO:0010837	regulation of keratinocyte proliferation	biological_process	4	4	0	1294	22	18322	ENSOARG00000020478(TP63),ENSOARG00000012896(KLF9),ENSOARG00000019372(VDR),ENSOARG00000003892(KDF1),	-	2.5744	0.0595563	0.322497
GO:0007405	neuroblast proliferation	biological_process	8	6	2	1294	44	18322	ENSOARG00000014774(SOX10),ENSOARG00000010036(HHIP),ENSOARG00000020110(SOX5),ENSOARG00000011081(-),ENSOARG00000006942(-),ENSOARG00000015735(-),	ENSOARG00000010669(-),ENSOARG00000009243(KCNA1),	2.5744	0.0148202	0.12208
GO:0046658	anchored component of plasma membrane	cellular_component	4	4	0	1294	22	18322	ENSOARG00000011081(-),ENSOARG00000015063(MDGA1),ENSOARG00000014694(RTN4RL1),ENSOARG00000020249(CD2),	-	2.5744	0.0595563	0.322497
GO:0060324	face development	biological_process	8	7	1	1294	44	18322	ENSOARG00000011583(TGFB2),ENSOARG00000018325(GRHL2),ENSOARG00000013752(NOG),ENSOARG00000016626(RARG),ENSOARG00000011051(CRISPLD2),ENSOARG00000015400(WNT5A),ENSOARG00000004871(COL1A1),	ENSOARG00000006897(CRISPLD1),	2.5744	0.0148202	0.12208
GO:0045880	positive regulation of smoothened signaling pathway	biological_process	4	3	1	1294	22	18322	ENSOARG00000008192(FOXA1),ENSOARG00000006942(-),ENSOARG00000006674(GLI1),	ENSOARG00000002359(SFRP1),	2.5744	0.0595563	0.322497
GO:0072577	endothelial cell apoptotic process	biological_process	6	6	0	1294	33	18322	ENSOARG00000020058(THBS1),ENSOARG00000015100(ANGPT1),ENSOARG00000015342(NDNF),ENSOARG00000015262(SERPINE1),ENSOARG00000015656(ICAM-1),ENSOARG00000013941(GATA3),	-	2.5744	0.0295112	0.196246
GO:0009620	response to fungus	biological_process	4	3	1	1294	22	18322	ENSOARG00000021015(CLEC7A),ENSOARG00000020837(IL36RN),ENSOARG00000000432(S100A12),	ENSOARG00000002754(PTX3),	2.5744	0.0595563	0.322497
GO:0034340	response to type I interferon	biological_process	4	4	0	1294	22	18322	ENSOARG00000015177(IFIT1),ENSOARG00000015400(WNT5A),ENSOARG00000018834(NLRC5),ENSOARG00000007233(ISG15),	-	2.5744	0.0595563	0.322497
GO:0043368	positive T cell selection	biological_process	4	3	1	1294	22	18322	ENSOARG00000018638(FOXN1),ENSOARG00000007229(CD74),ENSOARG00000006942(-),	ENSOARG00000013490(THEMIS),	2.5744	0.0595563	0.322497
GO:0048738	cardiac muscle tissue development	biological_process	22	9	13	1294	121	18322	ENSOARG00000003820(NOTCH1),ENSOARG00000010749(NPRL3),ENSOARG00000009913(PPP1R13L),ENSOARG00000011583(TGFB2),ENSOARG00000015833(TP73),ENSOARG00000015400(WNT5A),ENSOARG00000002366(RXRA),ENSOARG00000018738(BMP2),ENSOARG00000013752(NOG),	ENSOARG00000004312(TNNC1),ENSOARG00000019316(MYH7),ENSOARG00000006996(MYL3),ENSOARG00000001573(MYLK2),ENSOARG00000008913(CSRP3),ENSOARG00000011575(TCAP),ENSOARG00000009585(FGF20),ENSOARG00000017779(MYL2),ENSOARG00000004373(RARB),ENSOARG00000019993(ACTC1),ENSOARG00000004431(XIRP2),ENSOARG00000019120(MYO18B),ENSOARG00000003713(ACTN2),	2.5744	0.000147384	0.00378264
GO:0001659	temperature homeostasis	biological_process	4	3	1	1294	22	18322	ENSOARG00000006094(TNFRSF11A),ENSOARG00000013027(NR1D1),ENSOARG00000013772(ADRB1),	ENSOARG00000020877(IL1A),	2.5744	0.0595563	0.322497
GO:0061564	axon development	biological_process	48	29	19	1294	266	18322	ENSOARG00000021199(SIPA1L1),ENSOARG00000013009(ATP8A2),ENSOARG00000013941(GATA3),ENSOARG00000008959(SLIT1),ENSOARG00000006942(-),ENSOARG00000003820(NOTCH1),ENSOARG00000004702(LRP4),ENSOARG00000016907(UNC5C),ENSOARG00000010874(WNT3),ENSOARG00000013052(GLI2),ENSOARG00000003932(RET),ENSOARG00000003149(UNC5A),ENSOARG00000014202(TNR),ENSOARG00000015400(WNT5A),ENSOARG00000005637(ETV4),ENSOARG0000000022…	ENSOARG00000019329(FN1),ENSOARG00000000585(NPTX1),ENSOARG00000001829(CDH11),ENSOARG00000008024(EPHA8),ENSOARG00000016894(SEMA3C),ENSOARG00000001843(GAP43),ENSOARG00000005941(TNC),ENSOARG00000006407(EPHA5),ENSOARG00000000747(TNFRSF12A),ENSOARG00000020651(PTPRO),ENSOARG00000000233(CHN1),ENSOARG00000000465(RELN),ENSOARG00000009508(KIF5C),ENSOARG00000003814(MATN2),ENSOARG00000010669(-),ENSOARG0000002…	2.55504	4.86369e-08	4.87231e-06
GO:0048645	organ formation	biological_process	9	7	2	1294	50	18322	ENSOARG00000003820(NOTCH1),ENSOARG00000015400(WNT5A),ENSOARG00000006942(-),ENSOARG00000018738(BMP2),ENSOARG00000013752(NOG),ENSOARG00000013052(GLI2),ENSOARG00000020478(TP63),	ENSOARG00000021129(SIX1),ENSOARG00000003329(SULF1),	2.54866	0.0112098	0.101051
GO:0055123	digestive system development	biological_process	18	15	3	1294	100	18322	ENSOARG00000010271(TIGAR),ENSOARG00000011583(TGFB2),ENSOARG00000013052(GLI2),ENSOARG00000011272(PRDM1),ENSOARG00000006942(-),ENSOARG00000003820(NOTCH1),ENSOARG00000020478(TP63),ENSOARG00000001726(ALX4),ENSOARG00000014774(SOX10),ENSOARG00000009764(ITGB4),ENSOARG00000015505(KLF5),ENSOARG00000008972(AGR2),ENSOARG00000010950(PTK6),ENSOARG00000014908(LGR4),ENSOARG00000015400(WNT5A),	ENSOARG00000004373(RARB),ENSOARG00000002359(SFRP1),ENSOARG00000010774(ZIC3),	2.54866	0.000600096	0.011684
GO:0048709	oligodendrocyte differentiation	biological_process	9	8	1	1294	50	18322	ENSOARG00000006220(FA2H),ENSOARG00000003820(NOTCH1),ENSOARG00000004234(SLC45A3),ENSOARG00000013779(SOX9),ENSOARG00000006942(-),ENSOARG00000013482(MYRF),ENSOARG00000018071(HES5),ENSOARG00000014774(SOX10),	ENSOARG00000009964(TRPC4),	2.54866	0.0112098	0.101051
GO:0016331	morphogenesis of embryonic epithelium	biological_process	23	20	3	1294	128	18322	ENSOARG00000018325(GRHL2),ENSOARG00000016626(RARG),ENSOARG00000013521(LAMA5),ENSOARG00000003932(RET),ENSOARG00000013742(LHX2),ENSOARG00000013779(SOX9),ENSOARG00000018071(HES5),ENSOARG00000003892(KDF1),ENSOARG00000016629(FZD1),ENSOARG00000020478(TP63),ENSOARG00000013752(NOG),ENSOARG00000019502(CELSR1),ENSOARG00000008578(PTCH1),ENSOARG00000013941(GATA3),ENSOARG00000016509(CTHRC1),ENSOARG00000015400…	ENSOARG00000002359(SFRP1),ENSOARG00000003329(SULF1),ENSOARG00000021129(SIX1),	2.54423	0.000125667	0.00332136
GO:1901379	regulation of potassium ion transmembrane transport	biological_process	7	3	4	1294	39	18322	ENSOARG00000003279(KCNIP1),ENSOARG00000016200(CACNA1D),ENSOARG00000009371(ATP1B1),	ENSOARG00000001434(KCNH2),ENSOARG00000003713(ACTN2),ENSOARG00000020163(CASQ2),ENSOARG00000016256(KCNN2),	2.54139	0.022253	0.160713
GO:0050810	regulation of steroid biosynthetic process	biological_process	7	5	2	1294	39	18322	ENSOARG00000019372(VDR),ENSOARG00000008075(WNT4),ENSOARG00000017559(FGF19),ENSOARG00000013027(NR1D1),ENSOARG00000018738(BMP2),	ENSOARG00000006609(INSIG1),ENSOARG00000006378(BMP5),	2.54139	0.022253	0.160713
GO:0007409	axonogenesis	biological_process	45	27	18	1294	251	18322	ENSOARG00000014202(TNR),ENSOARG00000001863(SEMA6A),ENSOARG00000003149(UNC5A),ENSOARG00000013742(LHX2),ENSOARG00000005579(SEMA4A),ENSOARG00000011324(LMX1A),ENSOARG00000003932(RET),ENSOARG00000000893(FOXB1),ENSOARG00000003570(LGI1),ENSOARG00000011583(TGFB2),ENSOARG00000008959(SLIT1),ENSOARG00000013752(NOG),ENSOARG00000000223(DRAXIN),ENSOARG00000005637(ETV4),ENSOARG00000015400(WNT5A),ENSOARG00000013…	ENSOARG00000014828(SLITRK3),ENSOARG00000008224(DAB1),ENSOARG00000001843(GAP43),ENSOARG00000009942(NEFL),ENSOARG00000000747(TNFRSF12A),ENSOARG00000006407(EPHA5),ENSOARG00000003814(MATN2),ENSOARG00000009508(KIF5C),ENSOARG00000000465(RELN),ENSOARG00000001829(CDH11),ENSOARG00000000585(NPTX1),ENSOARG00000000233(CHN1),ENSOARG00000019329(FN1),ENSOARG00000020651(PTPRO),ENSOARG00000020173(SEMA5B),ENSOARG0…	2.5385	1.4515e-07	1.2879e-05
GO:0004714	transmembrane receptor protein tyrosine kinase activity	molecular_function	10	7	3	1294	56	18322	ENSOARG00000010833(-),ENSOARG00000016740(EPHB6),ENSOARG00000015904(FGFR3),ENSOARG00000010871(-),ENSOARG00000011147(DDR1),ENSOARG00000008842(ROS1),ENSOARG00000010826(-),	ENSOARG00000008024(EPHA8),ENSOARG00000006407(EPHA5),ENSOARG00000002053(EFEMP1),	2.52843	0.00847644	0.0821328
GO:0003073	regulation of systemic arterial blood pressure	biological_process	10	5	5	1294	56	18322	ENSOARG00000014073(EDN1),ENSOARG00000013772(ADRB1),ENSOARG00000011584(F2RL1),ENSOARG00000005274(CPA3),ENSOARG00000005780(EMP2),	ENSOARG00000018120(NCALD),ENSOARG00000014319(DDAH1),ENSOARG00000009828(AGTR2),ENSOARG00000003714(ENPEP),ENSOARG00000020651(PTPRO),	2.52843	0.00847644	0.0821328
GO:0030278	regulation of ossification	biological_process	25	19	6	1294	140	18322	ENSOARG00000004702(LRP4),ENSOARG00000003820(NOTCH1),ENSOARG00000008075(WNT4),ENSOARG00000005322(SRGN),ENSOARG00000016509(CTHRC1),ENSOARG00000014744(DHRS3),ENSOARG00000016395(TFAP2A),ENSOARG00000015400(WNT5A),ENSOARG00000010390(LIMD1),ENSOARG00000020478(TP63),ENSOARG00000013752(NOG),ENSOARG00000017992(TMEM119),ENSOARG00000008578(PTCH1),ENSOARG00000011583(TGFB2),ENSOARG00000013395(-),ENSOARG0000001…	ENSOARG00000014336(CYR61),ENSOARG00000001226(GDF10),ENSOARG00000000708(CALCR),ENSOARG00000017189(FBN2),ENSOARG00000001218(GDF2),ENSOARG00000002359(SFRP1),	2.52843	7.35164e-05	0.00213369
GO:2000401	regulation of lymphocyte migration	biological_process	5	4	1	1294	28	18322	ENSOARG00000013351(TMEM102),ENSOARG00000015400(WNT5A),ENSOARG00000009699(PTK2B),ENSOARG00000020386(APOD),	ENSOARG00000017732(CXCL13),	2.52843	0.0448127	0.262083
GO:0048048	embryonic eye morphogenesis	biological_process	5	2	3	1294	28	18322	ENSOARG00000016626(RARG),ENSOARG00000003456(TH),	ENSOARG00000004373(RARB),ENSOARG00000002053(EFEMP1),ENSOARG00000017189(FBN2),	2.52843	0.0448127	0.262083
GO:0050922	negative regulation of chemotaxis	biological_process	5	4	1	1294	28	18322	ENSOARG00000003820(NOTCH1),ENSOARG00000015400(WNT5A),ENSOARG00000010874(WNT3),ENSOARG00000020058(THBS1),	ENSOARG00000017732(CXCL13),	2.52843	0.0448127	0.262083
GO:0030835	negative regulation of actin filament depolymerization	biological_process	5	2	3	1294	28	18322	ENSOARG00000000119(LMOD1),ENSOARG00000003926(LRRC16A),	ENSOARG00000000936(LMOD2),ENSOARG00000011187(ADD2),ENSOARG00000010033(LMOD3),	2.52843	0.0448127	0.262083
GO:0001889	liver development	biological_process	10	7	3	1294	56	18322	ENSOARG00000013395(-),ENSOARG00000006674(GLI1),ENSOARG00000008075(WNT4),ENSOARG00000003820(NOTCH1),ENSOARG00000013779(SOX9),ENSOARG00000016727(HGF),ENSOARG00000004689(HPN),	ENSOARG00000016764(FRZB),ENSOARG00000010080(SULF2),ENSOARG00000010774(ZIC3),	2.52843	0.00847644	0.0821328
GO:0002673	regulation of acute inflammatory response	biological_process	5	5	0	1294	28	18322	ENSOARG00000005724(SPN),ENSOARG00000007765(IL20RB),ENSOARG00000020667(-),ENSOARG00000007787(FCER1A),ENSOARG00000006094(TNFRSF11A),	-	2.52843	0.0448127	0.262083
GO:0005249	voltage-gated potassium channel activity	molecular_function	13	6	7	1294	73	18322	ENSOARG00000010538(KCNG4),ENSOARG00000019428(KCNC4),ENSOARG00000019656(KCND3),ENSOARG00000015658(KCNH8),ENSOARG00000008000(KCNJ3),ENSOARG00000017061(KCNIP2),	ENSOARG00000011921(KCNV1),ENSOARG00000005956(KCNH7),ENSOARG00000008173(KCNK2),ENSOARG00000016776(KCNS3),ENSOARG00000001434(KCNH2),ENSOARG00000009243(KCNA1),ENSOARG00000008505(HCN1),	2.5215	0.00328346	0.0421355
GO:0060485	mesenchyme development	biological_process	29	21	8	1294	163	18322	ENSOARG00000011583(TGFB2),ENSOARG00000004871(COL1A1),ENSOARG00000020854(TRIM62),ENSOARG00000018324(WNT16),ENSOARG00000004689(HPN),ENSOARG00000013521(LAMA5),ENSOARG00000013779(SOX9),ENSOARG00000018738(BMP2),ENSOARG00000008192(FOXA1),ENSOARG00000003932(RET),ENSOARG00000008075(WNT4),ENSOARG00000003820(NOTCH1),ENSOARG00000006942(-),ENSOARG00000019751(WNT10A),ENSOARG00000011728(BCL9L),ENSOARG000000137…	ENSOARG00000016764(FRZB),ENSOARG00000021129(SIX1),ENSOARG00000002359(SFRP1),ENSOARG00000013740(TMEM100),ENSOARG00000003044(ACTA1),ENSOARG00000016894(SEMA3C),ENSOARG00000019015(TCF15),ENSOARG00000014467(EOMES),	2.51912	2.27216e-05	0.000865791
GO:0003007	heart morphogenesis	biological_process	31	16	15	1294	175	18322	ENSOARG00000003820(NOTCH1),ENSOARG00000006942(-),ENSOARG00000008578(PTCH1),ENSOARG00000015400(WNT5A),ENSOARG00000014744(DHRS3),ENSOARG00000013941(GATA3),ENSOARG00000020088(HEYL),ENSOARG00000009913(PPP1R13L),ENSOARG00000011583(TGFB2),ENSOARG00000018324(WNT16),ENSOARG00000016629(FZD1),ENSOARG00000018325(GRHL2),ENSOARG00000005108(DLL1),ENSOARG00000013779(SOX9),ENSOARG00000002366(RXRA),ENSOARG0000001…	ENSOARG00000014336(CYR61),ENSOARG00000011575(TCAP),ENSOARG00000017779(MYL2),ENSOARG00000016894(SEMA3C),ENSOARG00000019316(MYH7),ENSOARG00000006996(MYL3),ENSOARG00000010774(ZIC3),ENSOARG00000004373(RARB),ENSOARG00000019993(ACTC1),ENSOARG00000004312(TNNC1),ENSOARG00000001573(MYLK2),ENSOARG00000021129(SIX1),ENSOARG00000014898(ADAMTS1),ENSOARG00000013740(TMEM100),ENSOARG00000004431(XIRP2),	2.5082	1.33259e-05	0.000563043
GO:0009986	cell surface	cellular_component	85	62	23	1294	480	18322	ENSOARG00000015132(ADAMTS15),ENSOARG00000018738(BMP2),ENSOARG00000017232(ACVR1B),ENSOARG00000011081(-),ENSOARG00000016657(PCSK6),ENSOARG00000008117(TDGF1),ENSOARG00000014202(TNR),ENSOARG00000008009(CDH17),ENSOARG00000010462(CXCR4),ENSOARG00000007787(FCER1A),ENSOARG00000005218(EPCAM),ENSOARG00000016740(EPHB6),ENSOARG00000016629(FZD1),ENSOARG00000020667(-),ENSOARG00000006967(ITGB6),ENSOARG000000200…	ENSOARG00000013144(IL1R1),ENSOARG00000008899(SFRP4),ENSOARG00000016256(KCNN2),ENSOARG00000016534(TFPI),ENSOARG00000000747(TNFRSF12A),ENSOARG00000020659(HFE2),ENSOARG00000007954(FGFBP1),ENSOARG00000007656(BGN),ENSOARG00000009130(ITGAX),ENSOARG00000009964(TRPC4),ENSOARG00000000253(CHRNA1),ENSOARG00000010729(SLC1A3),ENSOARG00000003130(PLAT),ENSOARG00000002359(SFRP1),ENSOARG00000012389(GPRC5B),ENSOAR…	2.50736	1.41074e-12	5.15419e-10
GO:0008083	growth factor activity	molecular_function	17	8	9	1294	96	18322	ENSOARG00000008117(TDGF1),ENSOARG00000019042(BMP3),ENSOARG00000018738(BMP2),ENSOARG00000017559(FGF19),ENSOARG00000010557(FGF17),ENSOARG00000017475(INHBA),ENSOARG00000011583(TGFB2),ENSOARG00000006153(PDGFA),	ENSOARG00000001218(GDF2),ENSOARG00000016285(GDF-8),ENSOARG00000003578(FGF18),ENSOARG00000009728(PTN),ENSOARG00000010669(-),ENSOARG00000009585(FGF20),ENSOARG00000001545(PGF),ENSOARG00000006378(BMP5),ENSOARG00000001226(GDF10),	2.50736	0.000979675	0.0169492
GO:0008016	regulation of heart contraction	biological_process	18	7	11	1294	102	18322	ENSOARG00000016200(CACNA1D),ENSOARG00000009371(ATP1B1),ENSOARG00000014073(EDN1),ENSOARG00000003456(TH),ENSOARG00000011583(TGFB2),ENSOARG00000009653(RGS2),ENSOARG00000013772(ADRB1),	ENSOARG00000020163(CASQ2),ENSOARG00000010042(STC1),ENSOARG00000012682(HRC),ENSOARG00000019316(MYH7),ENSOARG00000006996(MYL3),ENSOARG00000011750(MYL4),ENSOARG00000001210(CHRM2),ENSOARG00000009828(AGTR2),ENSOARG00000017779(MYL2),ENSOARG00000001434(KCNH2),ENSOARG00000008913(CSRP3),	2.49868	0.000745414	0.0138202
GO:0070098	chemokine-mediated signaling pathway	biological_process	6	3	3	1294	34	18322	ENSOARG00000010462(CXCR4),ENSOARG00000009699(PTK2B),ENSOARG00000014244(CCR3),	ENSOARG00000016114(GPR75),ENSOARG00000001744(TREM2),ENSOARG00000016668(CXCL11),	2.49868	0.033611	0.215659
GO:0007431	salivary gland development	biological_process	6	5	1	1294	34	18322	ENSOARG00000011583(TGFB2),ENSOARG00000000834(EDAR),ENSOARG00000013521(LAMA5),ENSOARG00000006942(-),ENSOARG00000016727(HGF),	ENSOARG00000016894(SEMA3C),	2.49868	0.033611	0.215659
GO:0045668	negative regulation of osteoblast differentiation	biological_process	6	4	2	1294	34	18322	ENSOARG00000010390(LIMD1),ENSOARG00000008578(PTCH1),ENSOARG00000013752(NOG),ENSOARG00000003820(NOTCH1),	ENSOARG00000002359(SFRP1),ENSOARG00000001226(GDF10),	2.49868	0.033611	0.215659
GO:0021782	glial cell development	biological_process	9	7	2	1294	51	18322	ENSOARG00000013482(MYRF),ENSOARG00000004917(SH3TC2),ENSOARG00000018071(HES5),ENSOARG00000005108(DLL1),ENSOARG00000006942(-),ENSOARG00000006220(FA2H),ENSOARG00000007270(LAMC3),	ENSOARG00000011416(ADAM22),ENSOARG00000011328(VIM),	2.49868	0.0126305	0.109259
GO:0050954	sensory perception of mechanical stimulus	biological_process	19	13	6	1294	108	18322	ENSOARG00000004871(COL1A1),ENSOARG00000006661(-),ENSOARG00000014590(CRYM),ENSOARG00000010989(SOBP),ENSOARG00000011319(ATP6V1B1),ENSOARG00000005589(MARVELD2),ENSOARG00000013801(MYH14),ENSOARG00000015536(CEMIP),ENSOARG00000005504(COCH),ENSOARG00000017073(GJB6),ENSOARG00000016395(TFAP2A),ENSOARG00000016200(CACNA1D),ENSOARG00000012044(TSPEAR),	ENSOARG00000016146(PDZD7),ENSOARG00000009243(KCNA1),ENSOARG00000021129(SIX1),ENSOARG00000016106(OTOA),ENSOARG00000010729(SLC1A3),ENSOARG00000013743(GABRB2),	2.49097	0.000567359	0.0112225
GO:0050680	negative regulation of epithelial cell proliferation	biological_process	16	12	4	1294	91	18322	ENSOARG00000005637(ETV4),ENSOARG00000019372(VDR),ENSOARG00000008578(PTCH1),ENSOARG00000013941(GATA3),ENSOARG00000013779(SOX9),ENSOARG00000015400(WNT5A),ENSOARG00000011583(TGFB2),ENSOARG00000020058(THBS1),ENSOARG00000004689(HPN),ENSOARG00000012896(KLF9),ENSOARG00000003892(KDF1),ENSOARG00000014598(SOX2),	ENSOARG00000002359(SFRP1),ENSOARG00000002328(TNMD),ENSOARG00000003329(SULF1),ENSOARG00000001218(GDF2),	2.48953	0.00143573	0.0227483
GO:0034705	potassium channel complex	cellular_component	10	5	5	1294	57	18322	ENSOARG00000017061(KCNIP2),ENSOARG00000010538(KCNG4),ENSOARG00000019428(KCNC4),ENSOARG00000019656(KCND3),ENSOARG00000003279(KCNIP1),	ENSOARG00000009243(KCNA1),ENSOARG00000008173(KCNK2),ENSOARG00000011921(KCNV1),ENSOARG00000016776(KCNS3),ENSOARG00000001434(KCNH2),	2.48407	0.00952042	0.0898652
GO:0050729	positive regulation of inflammatory response	biological_process	10	9	1	1294	57	18322	ENSOARG00000015262(SERPINE1),ENSOARG00000011081(-),ENSOARG00000007787(FCER1A),ENSOARG00000015400(WNT5A),ENSOARG00000017441(NOD2),ENSOARG00000013111(IL1RL1),ENSOARG00000020667(-),ENSOARG00000006094(TNFRSF11A),ENSOARG00000014606(TRPV4),	ENSOARG00000012389(GPRC5B),	2.48407	0.00952042	0.0898652
GO:0042063	gliogenesis	biological_process	27	19	8	1294	154	18322	ENSOARG00000007270(LAMC3),ENSOARG00000018071(HES5),ENSOARG00000004917(SH3TC2),ENSOARG00000011583(TGFB2),ENSOARG00000000517(ADGRG1),ENSOARG00000004234(SLC45A3),ENSOARG00000013779(SOX9),ENSOARG00000006220(FA2H),ENSOARG00000001908(CSPG4),ENSOARG00000018738(BMP2),ENSOARG00000005108(DLL1),ENSOARG00000016462(MYCN),ENSOARG00000003820(NOTCH1),ENSOARG00000006942(-),ENSOARG00000004988(MLLT4),ENSOARG0000001…	ENSOARG00000007826(PLPP3),ENSOARG00000001843(GAP43),ENSOARG00000008224(DAB1),ENSOARG00000011416(ADAM22),ENSOARG00000009964(TRPC4),ENSOARG00000011328(VIM),ENSOARG00000000465(RELN),ENSOARG00000003814(MATN2),	2.48246	5.28617e-05	0.00170116
GO:0001725	stress fiber	cellular_component	7	3	4	1294	40	18322	ENSOARG00000007513(SYNPO),ENSOARG00000013801(MYH14),ENSOARG00000005522(SIPA1L3),	ENSOARG00000013106(PGM5),ENSOARG00000019316(MYH7),ENSOARG00000003044(ACTA1),ENSOARG00000005014(ABLIM3),	2.47786	0.0251955	0.176425
GO:0048017	inositol lipid-mediated signaling	biological_process	18	13	5	1294	103	18322	ENSOARG00000020531(PIK3C2G),ENSOARG00000006153(PDGFA),ENSOARG00000007245(PIK3CB),ENSOARG00000018324(WNT16),ENSOARG00000011583(TGFB2),ENSOARG00000003304(PLCH1),ENSOARG00000011584(F2RL1),ENSOARG00000015096(SERPINA12),ENSOARG00000013779(SOX9),ENSOARG00000016727(HGF),ENSOARG00000013941(GATA3),ENSOARG00000014073(EDN1),ENSOARG00000015100(ANGPT1),	ENSOARG00000008133(HTR2A),ENSOARG00000004371(PIRT),ENSOARG00000016001(CA8),ENSOARG00000020756(PLD1),ENSOARG00000000465(RELN),	2.47442	0.000828895	0.0150095
GO:0007416	synapse assembly	biological_process	15	8	7	1294	86	18322	ENSOARG00000013564(BSN),ENSOARG00000004271(CLSTN3),ENSOARG00000015400(WNT5A),ENSOARG00000002124(ADGRB1),ENSOARG00000007959(SPTBN2),ENSOARG00000016849(LRRTM2),ENSOARG00000004702(LRP4),ENSOARG00000019019(RAB17),	ENSOARG00000015697(LRTM1),ENSOARG00000014828(SLITRK3),ENSOARG00000008944(LINGO2),ENSOARG00000004741(LRRTM3),ENSOARG00000014093(LRRN1),ENSOARG00000004801(CBLN2),ENSOARG00000021129(SIX1),	2.46963	0.00210705	0.0300158
GO:0048863	stem cell differentiation	biological_process	35	30	5	1294	201	18322	ENSOARG00000003820(NOTCH1),ENSOARG00000015227(LTBP3),ENSOARG00000011728(BCL9L),ENSOARG00000006942(-),ENSOARG00000019751(WNT10A),ENSOARG00000010874(WNT3),ENSOARG00000008075(WNT4),ENSOARG00000020088(HEYL),ENSOARG00000015400(WNT5A),ENSOARG00000002144(LDLRAD4),ENSOARG00000013752(NOG),ENSOARG00000005637(ETV4),ENSOARG00000014073(EDN1),ENSOARG00000014774(SOX10),ENSOARG00000020478(TP63),ENSOARG0000001832…	ENSOARG00000016894(SEMA3C),ENSOARG00000014467(EOMES),ENSOARG00000016764(FRZB),ENSOARG00000013740(TMEM100),ENSOARG00000002359(SFRP1),	2.46553	5.60385e-06	0.000267735
GO:0050878	regulation of body fluid levels	biological_process	36	31	5	1294	207	18322	ENSOARG00000018715(ALOX12B),ENSOARG00000012828(TFAP2B),ENSOARG00000011449(PRLR),ENSOARG00000019636(LBH),ENSOARG00000003892(KDF1),ENSOARG00000018423(UBASH3B),ENSOARG00000020058(THBS1),ENSOARG00000007475(ADAMTS18),ENSOARG00000011584(F2RL1),ENSOARG00000000893(FOXB1),ENSOARG00000015262(SERPINE1),ENSOARG00000008972(AGR2),ENSOARG00000019372(VDR),ENSOARG00000009442(AQP3),ENSOARG00000003583(WNK4),ENSOARG…	ENSOARG00000016534(TFPI),ENSOARG00000006982(AQP4),ENSOARG00000015996(STAB2),ENSOARG00000020651(PTPRO),ENSOARG00000018445(F13A1),	2.46247	4.2909e-06	0.000220254
GO:0014910	regulation of smooth muscle cell migration	biological_process	4	4	0	1294	23	18322	ENSOARG00000015262(SERPINE1),ENSOARG00000006153(PDGFA),ENSOARG00000018274(SORL1),ENSOARG00000020509(ADIPOQ),	-	2.46247	0.0686819	0.357272
GO:0038066	p38MAPK cascade	biological_process	4	4	0	1294	23	18322	ENSOARG00000016727(HGF),ENSOARG00000019888(PTPN22),ENSOARG00000007786(GADD45G),ENSOARG00000018738(BMP2),	-	2.46247	0.0686819	0.357272
GO:0043303	mast cell degranulation	biological_process	4	3	1	1294	23	18322	ENSOARG00000007787(FCER1A),ENSOARG00000009594(PLA2G3),ENSOARG00000013347(CHGA),	ENSOARG00000017220(IL13RA2),	2.46247	0.0686819	0.357272
GO:0008066	glutamate receptor activity	molecular_function	4	3	1	1294	23	18322	ENSOARG00000012035(GRIN2C),ENSOARG00000019747(GRIK3),ENSOARG00000013491(GRIA3),	ENSOARG00000002844(GRIA4),	2.46247	0.0686819	0.357272
GO:0043266	regulation of potassium ion transport	biological_process	8	4	4	1294	46	18322	ENSOARG00000009371(ATP1B1),ENSOARG00000016200(CACNA1D),ENSOARG00000009699(PTK2B),ENSOARG00000003279(KCNIP1),	ENSOARG00000016256(KCNN2),ENSOARG00000020163(CASQ2),ENSOARG00000003713(ACTN2),ENSOARG00000001434(KCNH2),	2.46247	0.0188971	0.143309
GO:0021904	dorsal/ventral neural tube patterning	biological_process	4	4	0	1294	23	18322	ENSOARG00000006942(-),ENSOARG00000008192(FOXA1),ENSOARG00000008578(PTCH1),ENSOARG00000013052(GLI2),	-	2.46247	0.0686819	0.357272
GO:0060706	cell differentiation involved in embryonic placenta development	biological_process	4	3	1	1294	23	18322	ENSOARG00000000402(GJB5),ENSOARG00000011272(PRDM1),ENSOARG00000018325(GRHL2),	ENSOARG00000014467(EOMES),	2.46247	0.0686819	0.357272
GO:0015698	inorganic anion transport	biological_process	16	9	7	1294	92	18322	ENSOARG00000003583(WNK4),ENSOARG00000015655(OCA2),ENSOARG00000012660(-),ENSOARG00000003685(SLC4A11),ENSOARG00000008842(ROS1),ENSOARG00000009573(SLC26A7),ENSOARG00000007680(SLC34A2),ENSOARG00000007651(ANO9),ENSOARG00000002535(SLC34A3),	ENSOARG00000000496(GLRA4),ENSOARG00000006903(SLC26A3),ENSOARG00000015589(GABRA4),ENSOARG00000007821(SLC4A1),ENSOARG00000008347(GABRA3),ENSOARG00000008932(ANO2),ENSOARG00000008899(SFRP4),	2.46247	0.00159776	0.0245029
GO:0001952	regulation of cell-matrix adhesion	biological_process	12	11	1	1294	69	18322	ENSOARG00000007245(PIK3CB),ENSOARG00000020386(APOD),ENSOARG00000005780(EMP2),ENSOARG00000015397(SEMA3E),ENSOARG00000020058(THBS1),ENSOARG00000008075(WNT4),ENSOARG00000010902(RCC2),ENSOARG00000020487(BCL6),ENSOARG00000015262(SERPINE1),ENSOARG00000011147(DDR1),ENSOARG00000009699(PTK2B),	ENSOARG00000015159(MYF5),	2.46247	0.0054211	0.060777
GO:0090218	positive regulation of lipid kinase activity	biological_process	4	2	2	1294	23	18322	ENSOARG00000009699(PTK2B),ENSOARG00000015904(FGFR3),	ENSOARG00000011052(EEF1A2),ENSOARG00000008024(EPHA8),	2.46247	0.0686819	0.357272
GO:0031589	cell-substrate adhesion	biological_process	39	28	11	1294	225	18322	ENSOARG00000005780(EMP2),ENSOARG00000020386(APOD),ENSOARG00000007029(SPOCK2),ENSOARG00000003820(NOTCH1),ENSOARG00000007245(PIK3CB),ENSOARG00000010902(RCC2),ENSOARG00000008075(WNT4),ENSOARG00000014240(CTGF),ENSOARG00000020487(BCL6),ENSOARG00000003926(LRRC16A),ENSOARG00000015100(ANGPT1),ENSOARG00000011147(DDR1),ENSOARG00000010088(VIT),ENSOARG00000009764(ITGB4),ENSOARG00000004871(COL1A1),ENSOARG0000…	ENSOARG00000014039(COL5A3),ENSOARG00000015313(SPOCK1),ENSOARG00000014336(CYR61),ENSOARG00000019329(FN1),ENSOARG00000003604(CORO1A),ENSOARG00000008973(EPDR1),ENSOARG00000016106(OTOA),ENSOARG00000002586(APOA1),ENSOARG00000000747(TNFRSF12A),ENSOARG00000003713(ACTN2),ENSOARG00000015159(MYF5),	2.45426	1.92817e-06	0.000114056
GO:0048663	neuron fate commitment	biological_process	9	8	1	1294	52	18322	ENSOARG00000005108(DLL1),ENSOARG00000018071(HES5),ENSOARG00000011583(TGFB2),ENSOARG00000013052(GLI2),ENSOARG00000008192(FOXA1),ENSOARG00000006942(-),ENSOARG00000003966(NOTCH3),ENSOARG00000003820(NOTCH1),	ENSOARG00000021129(SIX1),	2.45063	0.0141873	0.118437
GO:0021536	diencephalon development	biological_process	9	9	0	1294	52	18322	ENSOARG00000015400(WNT5A),ENSOARG00000014598(SOX2),ENSOARG00000006942(-),ENSOARG00000018738(BMP2),ENSOARG00000013752(NOG),ENSOARG00000000893(FOXB1),ENSOARG00000013052(GLI2),ENSOARG00000008075(WNT4),ENSOARG00000006674(GLI1),	-	2.45063	0.0141873	0.118437
GO:0010594	regulation of endothelial cell migration	biological_process	15	10	5	1294	87	18322	ENSOARG00000005579(SEMA4A),ENSOARG00000013941(GATA3),ENSOARG00000015400(WNT5A),ENSOARG00000009699(PTK2B),ENSOARG00000015100(ANGPT1),ENSOARG00000008117(TDGF1),ENSOARG00000005780(EMP2),ENSOARG00000003820(NOTCH1),ENSOARG00000006037(BMPER),ENSOARG00000020058(THBS1),	ENSOARG00000001218(GDF2),ENSOARG00000007826(PLPP3),ENSOARG00000003578(FGF18),ENSOARG00000010042(STC1),ENSOARG00000017732(CXCL13),	2.44124	0.00234383	0.0325672
GO:0010517	regulation of phospholipase activity	biological_process	5	3	2	1294	29	18322	ENSOARG00000011075(SELE),ENSOARG00000015904(FGFR3),ENSOARG00000009653(RGS2),	ENSOARG00000014336(CYR61),ENSOARG00000008133(HTR2A),	2.44124	0.0511503	0.288551
GO:0046718	viral entry into host cell	biological_process	5	3	2	1294	29	18322	ENSOARG00000020854(TRIM62),ENSOARG00000006967(ITGB6),ENSOARG00000010334(TMPRSS2),	ENSOARG00000002754(PTX3),ENSOARG00000016038(TRIM10),	2.44124	0.0511503	0.288551
GO:0060135	maternal process involved in female pregnancy	biological_process	5	4	1	1294	29	18322	ENSOARG00000011272(PRDM1),ENSOARG00000002366(RXRA),ENSOARG00000008075(WNT4),ENSOARG00000019372(VDR),	ENSOARG00000012715(PTGIS),	2.44124	0.0511503	0.288551
GO:0001755	neural crest cell migration	biological_process	5	4	1	1294	29	18322	ENSOARG00000013521(LAMA5),ENSOARG00000006942(-),ENSOARG00000014774(SOX10),ENSOARG00000003932(RET),	ENSOARG00000016894(SEMA3C),	2.44124	0.0511503	0.288551
GO:0051496	positive regulation of stress fiber assembly	biological_process	5	4	1	1294	29	18322	ENSOARG00000003926(LRRC16A),ENSOARG00000014240(CTGF),ENSOARG00000008075(WNT4),ENSOARG00000018429(ARHGEF5),	ENSOARG00000002586(APOA1),	2.44124	0.0511503	0.288551
GO:0008305	integrin complex	cellular_component	5	4	1	1294	29	18322	ENSOARG00000009764(ITGB4),ENSOARG00000005412(ITGA3),ENSOARG00000008389(ITGA8),ENSOARG00000006967(ITGB6),	ENSOARG00000009130(ITGAX),	2.44124	0.0511503	0.288551
GO:0030501	positive regulation of bone mineralization	biological_process	5	4	1	1294	29	18322	ENSOARG00000017992(TMEM119),ENSOARG00000016395(TFAP2A),ENSOARG00000008075(WNT4),ENSOARG00000018738(BMP2),	ENSOARG00000017189(FBN2),	2.44124	0.0511503	0.288551
GO:0019226	transmission of nerve impulse	biological_process	6	2	4	1294	35	18322	ENSOARG00000014202(TNR),ENSOARG00000013801(MYH14),	ENSOARG00000016106(OTOA),ENSOARG00000000253(CHRNA1),ENSOARG00000009243(KCNA1),ENSOARG00000004852(SCN1A),	2.42729	0.0380969	0.233123
GO:0045058	T cell selection	biological_process	6	5	1	1294	35	18322	ENSOARG00000018638(FOXN1),ENSOARG00000005724(SPN),ENSOARG00000006942(-),ENSOARG00000007229(CD74),ENSOARG00000013941(GATA3),	ENSOARG00000013490(THEMIS),	2.42729	0.0380969	0.233123
GO:0060563	neuroepithelial cell differentiation	biological_process	12	11	1	1294	70	18322	ENSOARG00000018738(BMP2),ENSOARG00000015655(OCA2),ENSOARG00000016462(MYCN),ENSOARG00000005108(DLL1),ENSOARG00000014774(SOX10),ENSOARG00000005566(DLX3),ENSOARG00000003820(NOTCH1),ENSOARG00000004144(BCCIP),ENSOARG00000008075(WNT4),ENSOARG00000018071(HES5),ENSOARG00000004988(MLLT4),	ENSOARG00000016146(PDZD7),	2.42729	0.00604612	0.0646342
GO:0035019	somatic stem cell population maintenance	biological_process	6	5	1	1294	35	18322	ENSOARG00000011728(BCL9L),ENSOARG00000020165(ZHX2),ENSOARG00000014598(SOX2),ENSOARG00000013779(SOX9),ENSOARG00000013752(NOG),	ENSOARG00000002359(SFRP1),	2.42729	0.0380969	0.233123
GO:0016528	sarcoplasm	cellular_component	6	1	5	1294	35	18322	ENSOARG00000017976(ATP2A3),	ENSOARG00000020163(CASQ2),ENSOARG00000001748(RASD1),ENSOARG00000003388(KLHL41),ENSOARG00000012682(HRC),ENSOARG00000002132(ATP2A1),	2.42729	0.0380969	0.233123
GO:0048483	autonomic nervous system development	biological_process	6	5	1	1294	35	18322	ENSOARG00000003932(RET),ENSOARG00000012828(TFAP2B),ENSOARG00000013941(GATA3),ENSOARG00000014774(SOX10),ENSOARG00000020478(TP63),	ENSOARG00000021129(SIX1),	2.42729	0.0380969	0.233123
GO:0019955	cytokine binding	molecular_function	12	8	4	1294	70	18322	ENSOARG00000015227(LTBP3),ENSOARG00000007765(IL20RB),ENSOARG00000006094(TNFRSF11A),ENSOARG00000013111(IL1RL1),ENSOARG00000007229(CD74),ENSOARG00000010462(CXCR4),ENSOARG00000013752(NOG),ENSOARG00000020837(IL36RN),	ENSOARG00000009228(CNTFR),ENSOARG00000011575(TCAP),ENSOARG00000013144(IL1R1),ENSOARG00000020659(HFE2),	2.42729	0.00604612	0.0646342
GO:0010811	positive regulation of cell-substrate adhesion	biological_process	13	10	3	1294	76	18322	ENSOARG00000019332(CCDC80),ENSOARG00000011304(EGFL6),ENSOARG00000008075(WNT4),ENSOARG00000007029(SPOCK2),ENSOARG00000005780(EMP2),ENSOARG00000010088(VIT),ENSOARG00000009699(PTK2B),ENSOARG00000003926(LRRC16A),ENSOARG00000015342(NDNF),ENSOARG00000008972(AGR2),	ENSOARG00000014336(CYR61),ENSOARG00000002586(APOA1),ENSOARG00000019329(FN1),	2.42197	0.00456044	0.0534433
GO:0042641	actomyosin	cellular_component	8	3	5	1294	47	18322	ENSOARG00000007513(SYNPO),ENSOARG00000005522(SIPA1L3),ENSOARG00000013801(MYH14),	ENSOARG00000019316(MYH7),ENSOARG00000013106(PGM5),ENSOARG00000005014(ABLIM3),ENSOARG00000003044(ACTA1),ENSOARG00000019993(ACTC1),	2.41008	0.0212277	0.154567
GO:2001238	positive regulation of extrinsic apoptotic signaling pathway	biological_process	8	5	3	1294	47	18322	ENSOARG00000004314(G0S2),ENSOARG00000020058(THBS1),ENSOARG00000017475(INHBA),ENSOARG00000020741(TNFSF10),ENSOARG00000011583(TGFB2),	ENSOARG00000002359(SFRP1),ENSOARG00000009828(AGTR2),ENSOARG00000000747(TNFRSF12A),	2.41008	0.0212277	0.154567
GO:0048015	phosphatidylinositol-mediated signaling	biological_process	17	13	4	1294	100	18322	ENSOARG00000015100(ANGPT1),ENSOARG00000014073(EDN1),ENSOARG00000015096(SERPINA12),ENSOARG00000016727(HGF),ENSOARG00000013941(GATA3),ENSOARG00000013779(SOX9),ENSOARG00000011583(TGFB2),ENSOARG00000003304(PLCH1),ENSOARG00000011584(F2RL1),ENSOARG00000006153(PDGFA),ENSOARG00000020531(PIK3C2G),ENSOARG00000007245(PIK3CB),ENSOARG00000018324(WNT16),	ENSOARG00000016001(CA8),ENSOARG00000000465(RELN),ENSOARG00000004371(PIRT),ENSOARG00000008133(HTR2A),	2.40706	0.00149091	0.0235026
GO:0045444	fat cell differentiation	biological_process	28	20	8	1294	165	18322	ENSOARG00000015505(KLF5),ENSOARG00000018738(BMP2),ENSOARG00000003121(WIF1),ENSOARG00000020573(LMO3),ENSOARG00000013772(ADRB1),ENSOARG00000013395(-),ENSOARG00000002555(LGALS12),ENSOARG00000012828(TFAP2B),ENSOARG00000013027(NR1D1),ENSOARG00000003681(ZBTB7C),ENSOARG00000020509(ADIPOQ),ENSOARG00000013143(LAMB3),ENSOARG00000003215(FFAR4),ENSOARG00000015400(WNT5A),ENSOARG00000013941(GATA3),ENSOARG00000…	ENSOARG00000002359(SFRP1),ENSOARG00000010025(SULT1E1),ENSOARG00000001226(GDF10),ENSOARG00000016764(FRZB),ENSOARG00000008133(HTR2A),ENSOARG00000006609(INSIG1),ENSOARG00000011803(MEDAG),ENSOARG00000018639(MB),	2.40277	6.63016e-05	0.00201862
GO:0001756	somitogenesis	biological_process	10	4	6	1294	59	18322	ENSOARG00000015400(WNT5A),ENSOARG00000003820(NOTCH1),ENSOARG00000005108(DLL1),ENSOARG00000000893(FOXB1),	ENSOARG00000019015(TCF15),ENSOARG00000015145(MYF6),ENSOARG00000016894(SEMA3C),ENSOARG00000002359(SFRP1),ENSOARG00000015159(MYF5),ENSOARG00000011575(TCAP),	2.39986	0.0119125	0.106305
GO:0048729	tissue morphogenesis	biological_process	83	55	28	1294	491	18322	ENSOARG00000013742(LHX2),ENSOARG00000002366(RXRA),ENSOARG00000008389(ITGA8),ENSOARG00000016727(HGF),ENSOARG00000018325(GRHL2),ENSOARG00000014558(LGR5),ENSOARG00000016462(MYCN),ENSOARG00000016626(RARG),ENSOARG00000003892(KDF1),ENSOARG00000011583(TGFB2),ENSOARG00000018638(FOXN1),ENSOARG00000018254(FRAS1),ENSOARG00000014908(LGR4),ENSOARG00000015400(WNT5A),ENSOARG00000016395(TFAP2A),ENSOARG0000000563…	ENSOARG00000001218(GDF2),ENSOARG00000002359(SFRP1),ENSOARG00000003329(SULF1),ENSOARG00000015159(MYF5),ENSOARG00000001573(MYLK2),ENSOARG00000004312(TNNC1),ENSOARG00000019993(ACTC1),ENSOARG00000010774(ZIC3),ENSOARG00000001545(PGF),ENSOARG00000019316(MYH7),ENSOARG00000015145(MYF6),ENSOARG00000017779(MYL2),ENSOARG00000004431(XIRP2),ENSOARG00000005941(TNC),ENSOARG00000013740(TMEM100),ENSOARG0000001004…	2.39351	2.0812e-11	6.46316e-09
GO:0009953	dorsal/ventral pattern formation	biological_process	13	12	1	1294	77	18322	ENSOARG00000013742(LHX2),ENSOARG00000008192(FOXA1),ENSOARG00000008578(PTCH1),ENSOARG00000013752(NOG),ENSOARG00000006674(GLI1),ENSOARG00000014073(EDN1),ENSOARG00000004702(LRP4),ENSOARG00000006942(-),ENSOARG00000013052(GLI2),ENSOARG00000010874(WNT3),ENSOARG00000010036(HHIP),ENSOARG00000005849(SOST),	ENSOARG00000002359(SFRP1),	2.39051	0.00506768	0.0571241
GO:0001935	endothelial cell proliferation	biological_process	13	7	6	1294	77	18322	ENSOARG00000010199(EGR3),ENSOARG00000018738(BMP2),ENSOARG00000015400(WNT5A),ENSOARG00000014244(CCR3),ENSOARG00000020058(THBS1),ENSOARG00000006037(BMPER),ENSOARG00000007245(PIK3CB),	ENSOARG00000003329(SULF1),ENSOARG00000002328(TNMD),ENSOARG00000001218(GDF2),ENSOARG00000018585(NOX5),ENSOARG00000009827(VASH2),ENSOARG00000002586(APOA1),	2.39051	0.00506768	0.0571241
GO:0045165	cell fate commitment	biological_process	27	21	6	1294	160	18322	ENSOARG00000011272(PRDM1),ENSOARG00000006942(-),ENSOARG00000003820(NOTCH1),ENSOARG00000011582(CYP26B1),ENSOARG00000008075(WNT4),ENSOARG00000013052(GLI2),ENSOARG00000013941(GATA3),ENSOARG00000008578(PTCH1),ENSOARG00000014598(SOX2),ENSOARG00000011583(TGFB2),ENSOARG00000018071(HES5),ENSOARG00000018638(FOXN1),ENSOARG00000013395(-),ENSOARG00000003966(NOTCH3),ENSOARG00000018738(BMP2),ENSOARG00000008192…	ENSOARG00000010669(-),ENSOARG00000017779(MYL2),ENSOARG00000014467(EOMES),ENSOARG00000021129(SIX1),ENSOARG00000001843(GAP43),ENSOARG00000002359(SFRP1),	2.38936	9.57992e-05	0.00271694
GO:0008237	metallopeptidase activity	molecular_function	30	18	12	1294	178	18322	ENSOARG00000015132(ADAMTS15),ENSOARG00000003282(DPEP3),ENSOARG00000000412(PAPLN),ENSOARG00000008974(ADAM11),ENSOARG00000008621(-),ENSOARG00000006119(MMP7),ENSOARG00000007475(ADAMTS18),ENSOARG00000006156(ADAMTS14),ENSOARG00000015032(ADAMTS8),ENSOARG00000005607(MMP27),ENSOARG00000014153(DPEP1),ENSOARG00000005274(CPA3),ENSOARG00000005888(PAPPA),ENSOARG00000009766(ADAMTS17),ENSOARG00000014745(PAPPA2)…	ENSOARG00000011416(ADAM22),ENSOARG00000005292(CPA5),ENSOARG00000014898(ADAMTS1),ENSOARG00000007861(TLL2),ENSOARG00000010742(-),ENSOARG00000009670(CPXM2),ENSOARG00000010943(MMP19),ENSOARG00000014330(ADAMTSL3),ENSOARG00000005200(CPA4),ENSOARG00000010002(ADAMDEC1),ENSOARG00000003714(ENPEP),ENSOARG00000014716(TRHDE),	2.38638	4.24553e-05	0.00146494
GO:0050807	regulation of synapse organization	biological_process	15	7	8	1294	89	18322	ENSOARG00000002124(ADGRB1),ENSOARG00000019019(RAB17),ENSOARG00000014345(KLK8),ENSOARG00000004702(LRP4),ENSOARG00000016849(LRRTM2),ENSOARG00000004271(CLSTN3),ENSOARG00000015400(WNT5A),	ENSOARG00000008944(LINGO2),ENSOARG00000004801(CBLN2),ENSOARG00000014093(LRRN1),ENSOARG00000004741(LRRTM3),ENSOARG00000021129(SIX1),ENSOARG00000014828(SLITRK3),ENSOARG00000015697(LRTM1),ENSOARG00000000465(RELN),	2.38638	0.00288522	0.0384552
GO:0070374	positive regulation of ERK1 and ERK2 cascade	biological_process	18	15	3	1294	107	18322	ENSOARG00000018738(BMP2),ENSOARG00000007229(CD74),ENSOARG00000015656(ICAM-1),ENSOARG00000017559(FGF19),ENSOARG00000009699(PTK2B),ENSOARG00000015100(ANGPT1),ENSOARG00000003215(FFAR4),ENSOARG00000006153(PDGFA),ENSOARG00000015904(FGFR3),ENSOARG00000006037(BMPER),ENSOARG00000006094(TNFRSF11A),ENSOARG00000014606(TRPV4),ENSOARG00000011584(F2RL1),ENSOARG00000019888(PTPN22),ENSOARG00000014240(CTGF),	ENSOARG00000003578(FGF18),ENSOARG00000001744(TREM2),ENSOARG00000008133(HTR2A),	2.38192	0.00124912	0.0208557
GO:0007160	cell-matrix adhesion	biological_process	23	17	6	1294	137	18322	ENSOARG00000015262(SERPINE1),ENSOARG00000008389(ITGA8),ENSOARG00000009699(PTK2B),ENSOARG00000014016(TIAM1),ENSOARG00000015397(SEMA3E),ENSOARG00000020058(THBS1),ENSOARG00000006967(ITGB6),ENSOARG00000014568(VWA2),ENSOARG00000020487(BCL6),ENSOARG00000009764(ITGB4),ENSOARG00000011147(DDR1),ENSOARG00000007245(PIK3CB),ENSOARG00000020386(APOD),ENSOARG00000005780(EMP2),ENSOARG00000014240(CTGF),ENSOARG000…	ENSOARG00000015159(MYF5),ENSOARG00000003713(ACTN2),ENSOARG00000016106(OTOA),ENSOARG00000008973(EPDR1),ENSOARG00000019329(FN1),ENSOARG00000014039(COL5A3),	2.37709	0.000314455	0.00697528
GO:0045620	negative regulation of lymphocyte differentiation	biological_process	5	4	1	1294	30	18322	ENSOARG00000006942(-),ENSOARG00000020487(BCL6),ENSOARG00000003013(PGLYRP2),ENSOARG00000007229(CD74),	ENSOARG00000002359(SFRP1),	2.35987	0.0580565	0.316306
GO:0003382	epithelial cell morphogenesis	biological_process	7	4	3	1294	42	18322	ENSOARG00000018325(GRHL2),ENSOARG00000005522(SIPA1L3),ENSOARG00000008075(WNT4),ENSOARG00000013941(GATA3),	ENSOARG00000002328(TNMD),ENSOARG00000010042(STC1),ENSOARG00000019015(TCF15),	2.35987	0.0319193	0.206942
GO:0001706	endoderm formation	biological_process	7	5	2	1294	42	18322	ENSOARG00000017257(COL7A1),ENSOARG00000014598(SOX2),ENSOARG00000013143(LAMB3),ENSOARG00000017475(INHBA),ENSOARG00000013752(NOG),	ENSOARG00000019329(FN1),ENSOARG00000014467(EOMES),	2.35987	0.0319193	0.206942
GO:0034142	toll-like receptor 4 signaling pathway	biological_process	4	4	0	1294	24	18322	ENSOARG00000019888(PTPN22),ENSOARG00000011584(F2RL1),ENSOARG00000015256(TNIP3),ENSOARG00000013027(NR1D1),	-	2.35987	0.0786261	0.394146
GO:0019218	regulation of steroid metabolic process	biological_process	9	6	3	1294	54	18322	ENSOARG00000017559(FGF19),ENSOARG00000018738(BMP2),ENSOARG00000015096(SERPINA12),ENSOARG00000013027(NR1D1),ENSOARG00000019372(VDR),ENSOARG00000008075(WNT4),	ENSOARG00000002586(APOA1),ENSOARG00000006378(BMP5),ENSOARG00000006609(INSIG1),	2.35987	0.0177417	0.137057
GO:0046717	acid secretion	biological_process	6	3	3	1294	36	18322	ENSOARG00000009573(SLC26A7),ENSOARG00000006094(TNFRSF11A),ENSOARG00000010017(SLC22A16),	ENSOARG00000020480(PLA2G4F),ENSOARG00000009964(TRPC4),ENSOARG00000012988(APBA1),	2.35987	0.0429852	0.25524
GO:0031234	extrinsic component of cytoplasmic side of plasma membrane	cellular_component	7	7	0	1294	42	18322	ENSOARG00000009791(RGS1),ENSOARG00000007100(TGM3),ENSOARG00000007400(ESYT3),ENSOARG00000008067(SNX18),ENSOARG00000009699(PTK2B),ENSOARG00000014016(TIAM1),ENSOARG00000003279(KCNIP1),	-	2.35987	0.0319193	0.206942
GO:0035088	establishment or maintenance of apical/basal cell polarity	biological_process	4	3	1	1294	24	18322	ENSOARG00000000803(MTCL1),ENSOARG00000013742(LHX2),ENSOARG00000015400(WNT5A),	ENSOARG00000019015(TCF15),	2.35987	0.0786261	0.394146
GO:0042130	negative regulation of T cell proliferation	biological_process	6	6	0	1294	36	18322	ENSOARG00000013395(-),ENSOARG00000009393(PLA2G2F),ENSOARG00000005724(SPN),ENSOARG00000011081(-),ENSOARG00000007765(IL20RB),ENSOARG00000006942(-),	-	2.35987	0.0429852	0.25524
GO:0006942	regulation of striated muscle contraction	biological_process	8	2	6	1294	48	18322	ENSOARG00000009371(ATP1B1),ENSOARG00000009653(RGS2),	ENSOARG00000000697(TNNT3),ENSOARG00000019316(MYH7),ENSOARG00000020163(CASQ2),ENSOARG00000006996(MYL3),ENSOARG00000002132(ATP2A1),ENSOARG00000010042(STC1),	2.35987	0.0237674	0.169288
GO:0060487	lung epithelial cell differentiation	biological_process	4	4	0	1294	24	18322	ENSOARG00000008192(FOXA1),ENSOARG00000018325(GRHL2),ENSOARG00000008972(AGR2),ENSOARG00000013779(SOX9),	-	2.35987	0.0786261	0.394146
GO:0051965	positive regulation of synapse assembly	biological_process	9	3	6	1294	54	18322	ENSOARG00000016849(LRRTM2),ENSOARG00000004271(CLSTN3),ENSOARG00000002124(ADGRB1),	ENSOARG00000014828(SLITRK3),ENSOARG00000004801(CBLN2),ENSOARG00000004741(LRRTM3),ENSOARG00000015697(LRTM1),ENSOARG00000014093(LRRN1),ENSOARG00000008944(LINGO2),	2.35987	0.0177417	0.137057
GO:0050728	negative regulation of inflammatory response	biological_process	13	10	3	1294	78	18322	ENSOARG00000020386(APOD),ENSOARG00000007765(IL20RB),ENSOARG00000010574(WFDC1),ENSOARG00000020509(ADIPOQ),ENSOARG00000016900(KRT1),ENSOARG00000005724(SPN),ENSOARG00000016727(HGF),ENSOARG00000013941(GATA3),ENSOARG00000003215(FFAR4),ENSOARG00000013284(NT5E),	ENSOARG00000012715(PTGIS),ENSOARG00000002586(APOA1),ENSOARG00000009019(TNFAIP6),	2.35987	0.00562042	0.0625599
GO:0015081	sodium ion transmembrane transporter activity	molecular_function	18	12	6	1294	108	18322	ENSOARG00000009371(ATP1B1),ENSOARG00000003685(SLC4A11),ENSOARG00000001399(SLC24A3),ENSOARG00000016612(SCNN1G),ENSOARG00000014175(SLC9A7),ENSOARG00000008446(SCNN1A),ENSOARG00000018150(SLC6A2),ENSOARG00000011955(SLC5A1),ENSOARG00000002535(SLC34A3),ENSOARG00000004610(SLC1A6),ENSOARG00000007680(SLC34A2),ENSOARG00000020207(ASIC4),	ENSOARG00000004852(SCN1A),ENSOARG00000008505(HCN1),ENSOARG00000005392(SCN2A),ENSOARG00000014087(SCN4A),ENSOARG00000012969(SLC24A4),ENSOARG00000010729(SLC1A3),	2.35987	0.00137915	0.0222491
GO:0045428	regulation of nitric oxide biosynthetic process	biological_process	4	1	3	1294	24	18322	ENSOARG00000009699(PTK2B),	ENSOARG00000012715(PTGIS),ENSOARG00000014319(DDAH1),ENSOARG00000002754(PTX3),	2.35987	0.0786261	0.394146
GO:0031594	neuromuscular junction	cellular_component	5	2	3	1294	30	18322	ENSOARG00000004702(LRP4),ENSOARG00000019428(KCNC4),	ENSOARG00000020706(SV2A),ENSOARG00000000253(CHRNA1),ENSOARG00000018874(-),	2.35987	0.0580565	0.316306
GO:0007155	cell adhesion	biological_process	151	111	40	1294	906	18322	ENSOARG00000005579(SEMA4A),ENSOARG00000014016(TIAM1),ENSOARG00000018325(GRHL2),ENSOARG00000009393(PLA2G2F),ENSOARG00000007076(CTNNAL1),ENSOARG00000020509(ADIPOQ),ENSOARG00000020295(VTCN1),ENSOARG00000011449(PRLR),ENSOARG00000020891(ANXA9),ENSOARG00000018638(FOXN1),ENSOARG00000019332(CCDC80),ENSOARG00000014568(VWA2),ENSOARG00000003926(LRRC16A),ENSOARG00000015400(WNT5A),ENSOARG00000003455(CDH1),ENS…	ENSOARG00000013912(-),ENSOARG00000015159(MYF5),ENSOARG00000003713(ACTN2),ENSOARG00000002586(APOA1),ENSOARG00000012630(CDH6),ENSOARG00000015182(ASTN1),ENSOARG00000014358(PCDH18),ENSOARG00000013490(THEMIS),ENSOARG00000015996(STAB2),ENSOARG00000005119(KIRREL2),ENSOARG00000018303(-),ENSOARG00000015818(LMO7),ENSOARG00000010445(EBI3),ENSOARG00000016106(OTOA),ENSOARG00000000747(TNFRSF12A),ENSOARG0000001…	2.35987	7.43152e-19	2.30786e-15
GO:0002762	negative regulation of myeloid leukocyte differentiation	biological_process	4	2	2	1294	24	18322	ENSOARG00000018423(UBASH3B),ENSOARG00000020509(ADIPOQ),	ENSOARG00000007947(TMEM178A),ENSOARG00000002359(SFRP1),	2.35987	0.0786261	0.394146
GO:0030879	mammary gland development	biological_process	15	15	0	1294	90	18322	ENSOARG00000000893(FOXB1),ENSOARG00000013052(GLI2),ENSOARG00000006094(TNFRSF11A),ENSOARG00000013395(-),ENSOARG00000010874(WNT3),ENSOARG00000008075(WNT4),ENSOARG00000011449(PRLR),ENSOARG00000008578(PTCH1),ENSOARG00000011147(DDR1),ENSOARG00000019372(VDR),ENSOARG00000005637(ETV4),ENSOARG00000008418(SOSTDC1),ENSOARG00000015400(WNT5A),ENSOARG00000013779(SOX9),ENSOARG00000013941(GATA3),	-	2.35987	0.0031931	0.0411459
GO:0098562	cytoplasmic side of membrane	cellular_component	14	13	1	1294	84	18322	ENSOARG00000009791(RGS1),ENSOARG00000007100(TGM3),ENSOARG00000006551(DSG1),ENSOARG00000003456(TH),ENSOARG00000009653(RGS2),ENSOARG00000019888(PTPN22),ENSOARG00000003455(CDH1),ENSOARG00000007400(ESYT3),ENSOARG00000008067(SNX18),ENSOARG00000009699(PTK2B),ENSOARG00000014016(TIAM1),ENSOARG00000003279(KCNIP1),ENSOARG00000020249(CD2),	ENSOARG00000013106(PGM5),	2.35987	0.00423359	0.0508604
GO:0050701	interleukin-1 secretion	biological_process	4	3	1	1294	24	18322	ENSOARG00000011584(F2RL1),ENSOARG00000015400(WNT5A),ENSOARG00000017441(NOD2),	ENSOARG00000002586(APOA1),	2.35987	0.0786261	0.394146
GO:0060412	ventricular septum morphogenesis	biological_process	4	4	0	1294	24	18322	ENSOARG00000016629(FZD1),ENSOARG00000020088(HEYL),ENSOARG00000003820(NOTCH1),ENSOARG00000015400(WNT5A),	-	2.35987	0.0786261	0.394146
GO:0030155	regulation of cell adhesion	biological_process	75	63	12	1294	453	18322	ENSOARG00000005218(EPCAM),ENSOARG00000016740(EPHB6),ENSOARG00000007009(EPB41L4B),ENSOARG00000004871(COL1A1),ENSOARG00000018423(UBASH3B),ENSOARG00000000517(ADGRG1),ENSOARG00000007475(ADAMTS18),ENSOARG00000020058(THBS1),ENSOARG00000015397(SEMA3E),ENSOARG00000013395(-),ENSOARG00000011304(EGFL6),ENSOARG00000008972(AGR2),ENSOARG00000018738(BMP2),ENSOARG00000015342(NDNF),ENSOARG00000011081(-),ENSOARG00…	ENSOARG00000007826(PLPP3),ENSOARG00000015818(LMO7),ENSOARG00000017732(CXCL13),ENSOARG00000008024(EPHA8),ENSOARG00000014336(CYR61),ENSOARG00000019329(FN1),ENSOARG00000003604(CORO1A),ENSOARG00000018906(HHLA2),ENSOARG00000002586(APOA1),ENSOARG00000008224(DAB1),ENSOARG00000015159(MYF5),ENSOARG00000015313(SPOCK1),	2.34424	4.18159e-10	7.87025e-08
GO:0071804	cellular potassium ion transport	biological_process	21	11	10	1294	127	18322	ENSOARG00000021115(-),ENSOARG00000003279(KCNIP1),ENSOARG00000010538(KCNG4),ENSOARG00000009371(ATP1B1),ENSOARG00000019428(KCNC4),ENSOARG00000019656(KCND3),ENSOARG00000016200(CACNA1D),ENSOARG00000015658(KCNH8),ENSOARG00000008000(KCNJ3),ENSOARG00000008788(KCNT2),ENSOARG00000017061(KCNIP2),	ENSOARG00000011921(KCNV1),ENSOARG00000003713(ACTN2),ENSOARG00000008173(KCNK2),ENSOARG00000020163(CASQ2),ENSOARG00000005956(KCNH7),ENSOARG00000016776(KCNS3),ENSOARG00000001434(KCNH2),ENSOARG00000016256(KCNN2),ENSOARG00000008505(HCN1),ENSOARG00000009243(KCNA1),	2.34128	0.000661149	0.0127133
GO:0071805	potassium ion transmembrane transport	biological_process	21	11	10	1294	127	18322	ENSOARG00000008788(KCNT2),ENSOARG00000017061(KCNIP2),ENSOARG00000015658(KCNH8),ENSOARG00000008000(KCNJ3),ENSOARG00000010538(KCNG4),ENSOARG00000009371(ATP1B1),ENSOARG00000019428(KCNC4),ENSOARG00000019656(KCND3),ENSOARG00000016200(CACNA1D),ENSOARG00000021115(-),ENSOARG00000003279(KCNIP1),	ENSOARG00000016256(KCNN2),ENSOARG00000009243(KCNA1),ENSOARG00000008505(HCN1),ENSOARG00000016776(KCNS3),ENSOARG00000001434(KCNH2),ENSOARG00000008173(KCNK2),ENSOARG00000020163(CASQ2),ENSOARG00000005956(KCNH7),ENSOARG00000011921(KCNV1),ENSOARG00000003713(ACTN2),	2.34128	0.000661149	0.0127133
GO:0003205	cardiac chamber development	biological_process	20	11	9	1294	121	18322	ENSOARG00000009913(PPP1R13L),ENSOARG00000010749(NPRL3),ENSOARG00000003820(NOTCH1),ENSOARG00000016629(FZD1),ENSOARG00000011272(PRDM1),ENSOARG00000018325(GRHL2),ENSOARG00000015400(WNT5A),ENSOARG00000014744(DHRS3),ENSOARG00000013941(GATA3),ENSOARG00000020088(HEYL),ENSOARG00000002366(RXRA),	ENSOARG00000014336(CYR61),ENSOARG00000004373(RARB),ENSOARG00000017779(MYL2),ENSOARG00000016894(SEMA3C),ENSOARG00000004312(TNNC1),ENSOARG00000019316(MYH7),ENSOARG00000006996(MYL3),ENSOARG00000014898(ADAMTS1),ENSOARG00000004431(XIRP2),	2.34036	0.000871998	0.0155186
GO:0007178	transmembrane receptor protein serine/threonine kinase signaling pathway	biological_process	38	26	12	1294	230	18322	ENSOARG00000011728(BCL9L),ENSOARG00000003820(NOTCH1),ENSOARG00000004702(LRP4),ENSOARG00000005412(ITGA3),ENSOARG00000001508(COL1A2),ENSOARG00000002144(LDLRAD4),ENSOARG00000017890(-),ENSOARG00000015400(WNT5A),ENSOARG00000013752(NOG),ENSOARG00000012828(TFAP2B),ENSOARG00000016629(FZD1),ENSOARG00000018480(FAM83G),ENSOARG00000011583(TGFB2),ENSOARG00000005849(SOST),ENSOARG00000006037(BMPER),ENSOARG00000…	ENSOARG00000011328(VIM),ENSOARG00000014336(CYR61),ENSOARG00000020659(HFE2),ENSOARG00000006378(BMP5),ENSOARG00000001226(GDF10),ENSOARG00000003275(WFIKKN2),ENSOARG00000017189(FBN2),ENSOARG00000016285(GDF-8),ENSOARG00000001218(GDF2),ENSOARG00000013740(TMEM100),ENSOARG00000002359(SFRP1),ENSOARG00000003329(SULF1),	2.33935	7.1102e-06	0.000329563
GO:0001503	ossification	biological_process	44	32	12	1294	268	18322	ENSOARG00000013052(GLI2),ENSOARG00000014240(CTGF),ENSOARG00000010874(WNT3),ENSOARG00000014270(CLEC5A),ENSOARG00000006942(-),ENSOARG00000003820(NOTCH1),ENSOARG00000004702(LRP4),ENSOARG00000016361(PHEX),ENSOARG00000020478(TP63),ENSOARG00000010390(LIMD1),ENSOARG00000005322(SRGN),ENSOARG00000014744(DHRS3),ENSOARG00000016509(CTHRC1),ENSOARG00000013395(-),ENSOARG00000004871(COL1A1),ENSOARG00000016629(F…	ENSOARG00000014336(CYR61),ENSOARG00000000708(CALCR),ENSOARG00000005941(TNC),ENSOARG00000017189(FBN2),ENSOARG00000003578(FGF18),ENSOARG00000009728(PTN),ENSOARG00000001036(MYOG),ENSOARG00000001226(GDF10),ENSOARG00000002590(SPP1),ENSOARG00000002359(SFRP1),ENSOARG00000015159(MYF5),ENSOARG00000001218(GDF2),	2.32464	1.70205e-06	0.000102635
GO:0051480	regulation of cytosolic calcium ion concentration	biological_process	20	9	11	1294	122	18322	ENSOARG00000015536(CEMIP),ENSOARG00000014606(TRPV4),ENSOARG00000011584(F2RL1),ENSOARG00000006661(-),ENSOARG00000018423(UBASH3B),ENSOARG00000014073(EDN1),ENSOARG00000009699(PTK2B),ENSOARG00000011938(RXFP3),ENSOARG00000003697(SLC35G1),	ENSOARG00000007947(TMEM178A),ENSOARG00000000708(CALCR),ENSOARG00000017732(CXCL13),ENSOARG00000004369(GALR1),ENSOARG00000016668(CXCL11),ENSOARG00000008133(HTR2A),ENSOARG00000004619(TAC1),ENSOARG00000012682(HRC),ENSOARG00000020163(CASQ2),ENSOARG00000001072(TRPC3),ENSOARG00000003604(CORO1A),	2.32118	0.000959295	0.0167365
GO:0030193	regulation of blood coagulation	biological_process	10	9	1	1294	61	18322	ENSOARG00000018423(UBASH3B),ENSOARG00000019636(LBH),ENSOARG00000006153(PDGFA),ENSOARG00000014874(SCARA5),ENSOARG00000015262(SERPINE1),ENSOARG00000011584(F2RL1),ENSOARG00000020058(THBS1),ENSOARG00000007475(ADAMTS18),ENSOARG00000005117(THBD),	ENSOARG00000015996(STAB2),	2.32118	0.0147527	0.121686
GO:0042733	embryonic digit morphogenesis	biological_process	9	9	0	1294	55	18322	ENSOARG00000013752(NOG),ENSOARG00000013052(GLI2),ENSOARG00000016462(MYCN),ENSOARG00000001726(ALX4),ENSOARG00000018325(GRHL2),ENSOARG00000015400(WNT5A),ENSOARG00000003820(NOTCH1),ENSOARG00000004702(LRP4),ENSOARG00000006942(-),	-	2.31696	0.0197562	0.147661
GO:0005887	integral component of plasma membrane	cellular_component	80	51	29	1294	489	18322	ENSOARG00000006215(TNFRSF18),ENSOARG00000014221(TENM1),ENSOARG00000017061(KCNIP2),ENSOARG00000005724(SPN),ENSOARG00000014908(LGR4),ENSOARG00000013491(GRIA3),ENSOARG00000020472(CLDN1),ENSOARG00000003279(KCNIP1),ENSOARG00000016612(SCNN1G),ENSOARG00000004689(HPN),ENSOARG00000011738(-),ENSOARG00000019747(GRIK3),ENSOARG00000010871(-),ENSOARG00000011584(F2RL1),ENSOARG00000005860(-),ENSOARG00000008389(I…	ENSOARG00000009243(KCNA1),ENSOARG00000001210(CHRM2),ENSOARG00000001434(KCNH2),ENSOARG00000015996(STAB2),ENSOARG00000011046(NCF1),ENSOARG00000006903(SLC26A3),ENSOARG00000002243(SYT13),ENSOARG00000004852(SCN1A),ENSOARG00000014087(SCN4A),ENSOARG00000001305(HTR1F),ENSOARG00000007821(SLC4A1),ENSOARG00000011921(KCNV1),ENSOARG00000000253(CHRNA1),ENSOARG00000005392(SCN2A),ENSOARG00000008024(EPHA8),ENSOAR…	2.31643	1.89107e-10	4.05015e-08
GO:0097305	response to alcohol	biological_process	15	11	4	1294	92	18322	ENSOARG00000008192(FOXA1),ENSOARG00000003455(CDH1),ENSOARG00000015114(CYP24A1),ENSOARG00000021060(RORC),ENSOARG00000009978(FBXO32),ENSOARG00000015390(-),ENSOARG00000019372(VDR),ENSOARG00000008578(PTCH1),ENSOARG00000012896(KLF9),ENSOARG00000003456(TH),ENSOARG00000011170(-),	ENSOARG00000016285(GDF-8),ENSOARG00000002359(SFRP1),ENSOARG00000002590(SPP1),ENSOARG00000001036(MYOG),	2.30856	0.00389196	0.0480575
GO:0019838	growth factor binding	molecular_function	15	11	4	1294	92	18322	ENSOARG00000001508(COL1A2),ENSOARG00000020058(THBS1),ENSOARG00000004871(COL1A1),ENSOARG00000015227(LTBP3),ENSOARG00000006153(PDGFA),ENSOARG00000015904(FGFR3),ENSOARG00000004293(WISP2),ENSOARG00000009764(ITGB4),ENSOARG00000020837(IL36RN),ENSOARG00000016657(PCSK6),ENSOARG00000017232(ACVR1B),	ENSOARG00000014336(CYR61),ENSOARG00000017732(CXCL13),ENSOARG00000013144(IL1R1),ENSOARG00000007954(FGFBP1),	2.30856	0.00389196	0.0480575
GO:0032432	actin filament bundle	cellular_component	7	3	4	1294	43	18322	ENSOARG00000007513(SYNPO),ENSOARG00000013801(MYH14),ENSOARG00000005522(SIPA1L3),	ENSOARG00000013106(PGM5),ENSOARG00000019316(MYH7),ENSOARG00000003044(ACTA1),ENSOARG00000005014(ABLIM3),	2.30499	0.0357273	0.223918
GO:0033627	cell adhesion mediated by integrin	biological_process	7	5	2	1294	43	18322	ENSOARG00000015262(SERPINE1),ENSOARG00000011081(-),ENSOARG00000003932(RET),ENSOARG00000015656(ICAM-1),ENSOARG00000011583(TGFB2),	ENSOARG00000017732(CXCL13),ENSOARG00000008024(EPHA8),	2.30499	0.0357273	0.223918
GO:0006937	regulation of muscle contraction	biological_process	13	4	9	1294	80	18322	ENSOARG00000007374(SPHK1),ENSOARG00000012923(TACR1),ENSOARG00000009371(ATP1B1),ENSOARG00000009653(RGS2),	ENSOARG00000020163(CASQ2),ENSOARG00000010042(STC1),ENSOARG00000019316(MYH7),ENSOARG00000006996(MYL3),ENSOARG00000001573(MYLK2),ENSOARG00000004312(TNNC1),ENSOARG00000000697(TNNT3),ENSOARG00000002132(ATP2A1),ENSOARG00000001823(TNNT1),	2.30087	0.00687448	0.0715199
GO:0001649	osteoblast differentiation	biological_process	26	20	6	1294	160	18322	ENSOARG00000013752(NOG),ENSOARG00000017992(TMEM119),ENSOARG00000008578(PTCH1),ENSOARG00000010390(LIMD1),ENSOARG00000020478(TP63),ENSOARG00000016509(CTHRC1),ENSOARG00000014908(LGR4),ENSOARG00000014270(CLEC5A),ENSOARG00000010874(WNT3),ENSOARG00000013052(GLI2),ENSOARG00000008075(WNT4),ENSOARG00000003820(NOTCH1),ENSOARG00000006942(-),ENSOARG00000006674(GLI1),ENSOARG00000018738(BMP2),ENSOARG0000001511…	ENSOARG00000014336(CYR61),ENSOARG00000005941(TNC),ENSOARG00000002359(SFRP1),ENSOARG00000017189(FBN2),ENSOARG00000001218(GDF2),ENSOARG00000001226(GDF10),	2.30087	0.000220883	0.00519661
GO:0015079	potassium ion transmembrane transporter activity	molecular_function	19	10	9	1294	117	18322	ENSOARG00000015658(KCNH8),ENSOARG00000008000(KCNJ3),ENSOARG00000008788(KCNT2),ENSOARG00000017061(KCNIP2),ENSOARG00000001399(SLC24A3),ENSOARG00000021115(-),ENSOARG00000010538(KCNG4),ENSOARG00000009371(ATP1B1),ENSOARG00000019428(KCNC4),ENSOARG00000019656(KCND3),	ENSOARG00000016776(KCNS3),ENSOARG00000012969(SLC24A4),ENSOARG00000001434(KCNH2),ENSOARG00000016256(KCNN2),ENSOARG00000008505(HCN1),ENSOARG00000009243(KCNA1),ENSOARG00000011921(KCNV1),ENSOARG00000008173(KCNK2),ENSOARG00000005956(KCNH7),	2.29936	0.00139253	0.0222339
GO:0021517	ventral spinal cord development	biological_process	6	4	2	1294	37	18322	ENSOARG00000008578(PTCH1),ENSOARG00000013052(GLI2),ENSOARG00000006942(-),ENSOARG00000011760(GDPD5),	ENSOARG00000008224(DAB1),ENSOARG00000000465(RELN),	2.29609	0.0482914	0.276951
GO:0060042	retina morphogenesis in camera-type eye	biological_process	6	5	1	1294	37	18322	ENSOARG00000005108(DLL1),ENSOARG00000012828(TFAP2B),ENSOARG00000013779(SOX9),ENSOARG00000013009(ATP8A2),ENSOARG00000016395(TFAP2A),	ENSOARG00000008505(HCN1),	2.29609	0.0482914	0.276951
GO:0003407	neural retina development	biological_process	6	5	1	1294	37	18322	ENSOARG00000016395(TFAP2A),ENSOARG00000013779(SOX9),ENSOARG00000013009(ATP8A2),ENSOARG00000012828(TFAP2B),ENSOARG00000013970(RAB11FIP4),	ENSOARG00000008505(HCN1),	2.29609	0.0482914	0.276951
GO:0051145	smooth muscle cell differentiation	biological_process	6	5	1	1294	37	18322	ENSOARG00000008075(WNT4),ENSOARG00000008389(ITGA8),ENSOARG00000006942(-),ENSOARG00000003820(NOTCH1),ENSOARG00000013779(SOX9),	ENSOARG00000021129(SIX1),	2.29609	0.0482914	0.276951
GO:0034394	protein localization to cell surface	biological_process	6	5	1	1294	37	18322	ENSOARG00000005780(EMP2),ENSOARG00000019294(ABCA12),ENSOARG00000015100(ANGPT1),ENSOARG00000005833(ASTN2),ENSOARG00000002229(PTPRU),	ENSOARG00000003713(ACTN2),	2.29609	0.0482914	0.276951
GO:0034111	negative regulation of homotypic cell-cell adhesion	biological_process	12	12	0	1294	74	18322	ENSOARG00000007765(IL20RB),ENSOARG00000006942(-),ENSOARG00000020295(VTCN1),ENSOARG00000018423(UBASH3B),ENSOARG00000007475(ADAMTS18),ENSOARG00000013395(-),ENSOARG00000019888(PTPN22),ENSOARG00000005724(SPN),ENSOARG00000011081(-),ENSOARG00000020487(BCL6),ENSOARG00000007229(CD74),ENSOARG00000009393(PLA2G2F),	-	2.29609	0.00915902	0.0868499
GO:0007189	adenylate cyclase-activating G-protein coupled receptor signaling pathway	biological_process	6	4	2	1294	37	18322	ENSOARG00000013772(ADRB1),ENSOARG00000019663(PTHLH),ENSOARG00000017673(PTGER2),ENSOARG00000011170(-),	ENSOARG00000000708(CALCR),ENSOARG00000011653(RXFP2),	2.29609	0.0482914	0.276951
GO:0050673	epithelial cell proliferation	biological_process	41	31	10	1294	253	18322	ENSOARG00000018738(BMP2),ENSOARG00000013779(SOX9),ENSOARG00000006674(GLI1),ENSOARG00000014558(LGR5),ENSOARG00000019372(VDR),ENSOARG00000013027(NR1D1),ENSOARG00000004689(HPN),ENSOARG00000012896(KLF9),ENSOARG00000018324(WNT16),ENSOARG00000003892(KDF1),ENSOARG00000014598(SOX2),ENSOARG00000011583(TGFB2),ENSOARG00000018071(HES5),ENSOARG00000006037(BMPER),ENSOARG00000020058(THBS1),ENSOARG00000014244(CC…	ENSOARG00000018585(NOX5),ENSOARG00000001218(GDF2),ENSOARG00000009827(VASH2),ENSOARG00000002359(SFRP1),ENSOARG00000003329(SULF1),ENSOARG00000021129(SIX1),ENSOARG00000006378(BMP5),ENSOARG00000002586(APOA1),ENSOARG00000002328(TNMD),ENSOARG00000010080(SULF2),	2.29457	4.96051e-06	0.000248466
GO:0030198	extracellular matrix organization	biological_process	26	18	8	1294	161	18322	ENSOARG00000013779(SOX9),ENSOARG00000008389(ITGA8),ENSOARG00000015342(NDNF),ENSOARG00000014202(TNR),ENSOARG00000004871(COL1A1),ENSOARG00000004689(HPN),ENSOARG00000011304(EGFL6),ENSOARG00000019332(CCDC80),ENSOARG00000006156(ADAMTS14),ENSOARG00000011583(TGFB2),ENSOARG00000011051(CRISPLD2),ENSOARG00000011147(DDR1),ENSOARG00000010088(VIT),ENSOARG00000007029(SPOCK2),ENSOARG00000003820(NOTCH1),ENSOARG0…	ENSOARG00000015159(MYF5),ENSOARG00000003329(SULF1),ENSOARG00000010041(POSTN),ENSOARG00000009722(TNFRSF11B),ENSOARG00000015081(TGFBI),ENSOARG00000010080(SULF2),ENSOARG00000019015(TCF15),ENSOARG00000014336(CYR61),	2.28658	0.00024186	0.00564734
GO:0043462	regulation of ATPase activity	biological_process	5	2	3	1294	31	18322	ENSOARG00000009371(ATP1B1),ENSOARG00000020119(-),	ENSOARG00000000697(TNNT3),ENSOARG00000004312(TNNC1),ENSOARG00000011750(MYL4),	2.28374	0.0655475	0.345599
GO:0035148	tube formation	biological_process	20	18	2	1294	124	18322	ENSOARG00000018325(GRHL2),ENSOARG00000000834(EDAR),ENSOARG00000019502(CELSR1),ENSOARG00000013752(NOG),ENSOARG00000008578(PTCH1),ENSOARG00000016626(RARG),ENSOARG00000003932(RET),ENSOARG00000013742(LHX2),ENSOARG00000013779(SOX9),ENSOARG00000016509(CTHRC1),ENSOARG00000013941(GATA3),ENSOARG00000015400(WNT5A),ENSOARG00000018071(HES5),ENSOARG00000008075(WNT4),ENSOARG00000006942(-),ENSOARG00000020293(SP…	ENSOARG00000002359(SFRP1),ENSOARG00000021129(SIX1),	2.28374	0.00115692	0.0195793
GO:0042491	auditory receptor cell differentiation	biological_process	5	4	1	1294	31	18322	ENSOARG00000018071(HES5),ENSOARG00000005108(DLL1),ENSOARG00000016462(MYCN),ENSOARG00000003820(NOTCH1),	ENSOARG00000016146(PDZD7),	2.28374	0.0655475	0.345599
GO:0007566	embryo implantation	biological_process	5	4	1	1294	31	18322	ENSOARG00000005780(EMP2),ENSOARG00000017232(ACVR1B),ENSOARG00000002366(RXRA),ENSOARG00000011147(DDR1),	ENSOARG00000012715(PTGIS),	2.28374	0.0655475	0.345599
GO:0010596	negative regulation of endothelial cell migration	biological_process	5	2	3	1294	31	18322	ENSOARG00000003820(NOTCH1),ENSOARG00000020058(THBS1),	ENSOARG00000017732(CXCL13),ENSOARG00000001218(GDF2),ENSOARG00000010042(STC1),	2.28374	0.0655475	0.345599
GO:0046330	positive regulation of JNK cascade	biological_process	14	14	0	1294	87	18322	ENSOARG00000007787(FCER1A),ENSOARG00000018429(ARHGEF5),ENSOARG00000018324(WNT16),ENSOARG00000014240(CTGF),ENSOARG00000011584(F2RL1),ENSOARG00000014288(FGD2),ENSOARG00000014606(TRPV4),ENSOARG00000006094(TNFRSF11A),ENSOARG00000007786(GADD45G),ENSOARG00000017559(FGF19),ENSOARG00000015400(WNT5A),ENSOARG00000017441(NOD2),ENSOARG00000014073(EDN1),ENSOARG00000009699(PTK2B),	-	2.27849	0.00569646	0.0630672
GO:2000177	regulation of neural precursor cell proliferation	biological_process	9	9	0	1294	56	18322	ENSOARG00000006012(FOXO1),ENSOARG00000004988(MLLT4),ENSOARG00000013052(GLI2),ENSOARG00000014774(SOX10),ENSOARG00000000517(ADGRG1),ENSOARG00000006674(GLI1),ENSOARG00000015400(WNT5A),ENSOARG00000006942(-),ENSOARG00000011081(-),	-	2.27559	0.0219403	0.159195
GO:0035282	segmentation	biological_process	13	7	6	1294	81	18322	ENSOARG00000000893(FOXB1),ENSOARG00000018071(HES5),ENSOARG00000003820(NOTCH1),ENSOARG00000014289(MLLT3),ENSOARG00000005108(DLL1),ENSOARG00000016657(PCSK6),ENSOARG00000015400(WNT5A),	ENSOARG00000011575(TCAP),ENSOARG00000016894(SEMA3C),ENSOARG00000015145(MYF6),ENSOARG00000019015(TCF15),ENSOARG00000015159(MYF5),ENSOARG00000002359(SFRP1),	2.27246	0.0075821	0.0769484
GO:0060170	ciliary membrane	cellular_component	4	4	0	1294	25	18322	ENSOARG00000012044(TSPEAR),ENSOARG00000011081(-),ENSOARG00000008446(SCNN1A),ENSOARG00000020448(SPTBN5),	-	2.26547	0.0894005	0.435845
GO:0090630	activation of GTPase activity	biological_process	4	3	1	1294	25	18322	ENSOARG00000014016(TIAM1),ENSOARG00000010902(RCC2),ENSOARG00000015400(WNT5A),	ENSOARG00000017732(CXCL13),	2.26547	0.0894005	0.435845
GO:0015144	carbohydrate transmembrane transporter activity	molecular_function	4	4	0	1294	25	18322	ENSOARG00000011955(SLC5A1),ENSOARG00000004234(SLC45A3),ENSOARG00000009442(AQP3),ENSOARG00000020858(AQP9),	-	2.26547	0.0894005	0.435845
GO:0048665	neuron fate specification	biological_process	4	3	1	1294	25	18322	ENSOARG00000005108(DLL1),ENSOARG00000008192(FOXA1),ENSOARG00000013052(GLI2),	ENSOARG00000021129(SIX1),	2.26547	0.0894005	0.435845
GO:0021799	cerebral cortex radially oriented cell migration	biological_process	4	1	3	1294	25	18322	ENSOARG00000000517(ADGRG1),	ENSOARG00000000465(RELN),ENSOARG00000008224(DAB1),ENSOARG00000016969(CCDC141),	2.26547	0.0894005	0.435845
GO:0002448	mast cell mediated immunity	biological_process	4	3	1	1294	25	18322	ENSOARG00000013347(CHGA),ENSOARG00000009594(PLA2G3),ENSOARG00000007787(FCER1A),	ENSOARG00000017220(IL13RA2),	2.26547	0.0894005	0.435845
GO:0042092	type 2 immune response	biological_process	4	4	0	1294	25	18322	ENSOARG00000020487(BCL6),ENSOARG00000017441(NOD2),ENSOARG00000007229(CD74),ENSOARG00000013941(GATA3),	-	2.26547	0.0894005	0.435845
GO:0001937	negative regulation of endothelial cell proliferation	biological_process	4	1	3	1294	25	18322	ENSOARG00000020058(THBS1),	ENSOARG00000001218(GDF2),ENSOARG00000002328(TNMD),ENSOARG00000003329(SULF1),	2.26547	0.0894005	0.435845
GO:0004623	phospholipase A2 activity	molecular_function	4	2	2	1294	25	18322	ENSOARG00000009393(PLA2G2F),ENSOARG00000009594(PLA2G3),	ENSOARG00000020480(PLA2G4F),ENSOARG00000007044(-),	2.26547	0.0894005	0.435845
GO:0060173	limb development	biological_process	24	21	3	1294	150	18322	ENSOARG00000018638(FOXN1),ENSOARG00000003892(KDF1),ENSOARG00000012828(TFAP2B),ENSOARG00000016626(RARG),ENSOARG00000001726(ALX4),ENSOARG00000018325(GRHL2),ENSOARG00000016462(MYCN),ENSOARG00000013779(SOX9),ENSOARG00000013052(GLI2),ENSOARG00000010874(WNT3),ENSOARG00000003820(NOTCH1),ENSOARG00000004702(LRP4),ENSOARG00000011582(CYP26B1),ENSOARG00000006942(-),ENSOARG00000008578(PTCH1),ENSOARG0000000976…	ENSOARG00000004373(RARB),ENSOARG00000017189(FBN2),ENSOARG00000016894(SEMA3C),	2.26547	0.000458523	0.00965385
GO:0005104	fibroblast growth factor receptor binding	molecular_function	4	2	2	1294	25	18322	ENSOARG00000010557(FGF17),ENSOARG00000017559(FGF19),	ENSOARG00000003578(FGF18),ENSOARG00000009585(FGF20),	2.26547	0.0894005	0.435845
GO:0002504	antigen processing and presentation of peptide or polysaccharide antigen via MHC class II	biological_process	4	3	1	1294	25	18322	ENSOARG00000007229(CD74),ENSOARG00000016610(HLA-DRA),ENSOARG00000020058(THBS1),	ENSOARG00000001744(TREM2),	2.26547	0.0894005	0.435845
GO:0035051	cardiocyte differentiation	biological_process	12	4	8	1294	75	18322	ENSOARG00000018738(BMP2),ENSOARG00000002366(RXRA),ENSOARG00000003820(NOTCH1),ENSOARG00000011583(TGFB2),	ENSOARG00000019120(MYO18B),ENSOARG00000014467(EOMES),ENSOARG00000003713(ACTN2),ENSOARG00000011575(TCAP),ENSOARG00000008913(CSRP3),ENSOARG00000019993(ACTC1),ENSOARG00000004373(RARB),ENSOARG00000017779(MYL2),	2.26547	0.0101103	0.0933059
GO:0010595	positive regulation of endothelial cell migration	biological_process	8	6	2	1294	50	18322	ENSOARG00000020058(THBS1),ENSOARG00000008117(TDGF1),ENSOARG00000015100(ANGPT1),ENSOARG00000009699(PTK2B),ENSOARG00000015400(WNT5A),ENSOARG00000013941(GATA3),	ENSOARG00000003578(FGF18),ENSOARG00000007826(PLPP3),	2.26547	0.0295166	0.195446
GO:0048566	embryonic digestive tract development	biological_process	4	3	1	1294	25	18322	ENSOARG00000006942(-),ENSOARG00000011583(TGFB2),ENSOARG00000013052(GLI2),	ENSOARG00000004373(RARB),	2.26547	0.0894005	0.435845
GO:0031226	intrinsic component of plasma membrane	cellular_component	84	55	29	1294	525	18322	ENSOARG00000019428(KCNC4),ENSOARG00000014784(-),ENSOARG00000012035(GRIN2C),ENSOARG00000014874(SCARA5),ENSOARG00000004789(HTR4),ENSOARG00000009371(ATP1B1),ENSOARG00000019656(KCND3),ENSOARG00000018738(BMP2),ENSOARG00000014307(TENM2),ENSOARG00000010833(-),ENSOARG00000019083(KIAA1324),ENSOARG00000013491(GRIA3),ENSOARG00000020249(CD2),ENSOARG00000017061(KCNIP2),ENSOARG00000006215(TNFRSF18),ENSOARG0000…	ENSOARG00000000496(GLRA4),ENSOARG00000008024(EPHA8),ENSOARG00000012969(SLC24A4),ENSOARG00000008133(HTR2A),ENSOARG00000006903(SLC26A3),ENSOARG00000002243(SYT13),ENSOARG00000004852(SCN1A),ENSOARG00000009243(KCNA1),ENSOARG00000011046(NCF1),ENSOARG00000001434(KCNH2),ENSOARG00000015996(STAB2),ENSOARG00000011921(KCNV1),ENSOARG00000014087(SCN4A),ENSOARG00000001305(HTR1F),ENSOARG00000020659(HFE2),ENSOARG…	2.26547	1.82376e-10	4.04549e-08
GO:0019894	kinesin binding	molecular_function	4	3	1	1294	25	18322	ENSOARG00000011764(CROCC),ENSOARG00000020448(SPTBN5),ENSOARG00000006131(KIF5A),	ENSOARG00000012018(SYBU),	2.26547	0.0894005	0.435845
GO:0060479	lung cell differentiation	biological_process	4	4	0	1294	25	18322	ENSOARG00000008192(FOXA1),ENSOARG00000018325(GRHL2),ENSOARG00000008972(AGR2),ENSOARG00000013779(SOX9),	-	2.26547	0.0894005	0.435845
GO:0016459	myosin complex	cellular_component	8	2	6	1294	50	18322	ENSOARG00000013801(MYH14),ENSOARG00000013180(SHROOM1),	ENSOARG00000012656(MYH2),ENSOARG00000019120(MYO18B),ENSOARG00000013899(MYH3),ENSOARG00000019316(MYH7),ENSOARG00000018916(MYH15),ENSOARG00000007268(MYH8),	2.26547	0.0295166	0.195446
GO:0002690	positive regulation of leukocyte chemotaxis	biological_process	8	7	1	1294	50	18322	ENSOARG00000013351(TMEM102),ENSOARG00000015400(WNT5A),ENSOARG00000007229(CD74),ENSOARG00000015262(SERPINE1),ENSOARG00000011584(F2RL1),ENSOARG00000014606(TRPV4),ENSOARG00000009699(PTK2B),	ENSOARG00000017732(CXCL13),	2.26547	0.0295166	0.195446
GO:0050982	detection of mechanical stimulus	biological_process	4	0	4	1294	25	18322	-	ENSOARG00000009243(KCNA1),ENSOARG00000008913(CSRP3),ENSOARG00000016146(PDZD7),ENSOARG00000011575(TCAP),	2.26547	0.0894005	0.435845
GO:0007565	female pregnancy	biological_process	11	10	1	1294	69	18322	ENSOARG00000002986(HSD11B2),ENSOARG00000005780(EMP2),ENSOARG00000011272(PRDM1),ENSOARG00000019423(ENDOU),ENSOARG00000008075(WNT4),ENSOARG00000005117(THBD),ENSOARG00000017232(ACVR1B),ENSOARG00000002366(RXRA),ENSOARG00000011147(DDR1),ENSOARG00000019372(VDR),	ENSOARG00000012715(PTGIS),	2.25726	0.0135093	0.114003
GO:0019829	cation-transporting ATPase activity	molecular_function	7	4	3	1294	44	18322	ENSOARG00000009371(ATP1B1),ENSOARG00000007555(ATP2B3),ENSOARG00000015588(ATP6V1C2),ENSOARG00000017976(ATP2A3),	ENSOARG00000015534(ATP6AP1L),ENSOARG00000002132(ATP2A1),ENSOARG00000015583(ATP6V1G3),	2.2526	0.03985	0.240299
GO:0097481	neuronal postsynaptic density	cellular_component	7	4	3	1294	44	18322	ENSOARG00000013564(BSN),ENSOARG00000004281(NEFH),ENSOARG00000004271(CLSTN3),ENSOARG00000014121(SHANK1),	ENSOARG00000011187(ADD2),ENSOARG00000001843(GAP43),ENSOARG00000008134(SORCS3),	2.2526	0.03985	0.240299
GO:2000736	regulation of stem cell differentiation	biological_process	14	13	1	1294	88	18322	ENSOARG00000011728(BCL9L),ENSOARG00000004689(HPN),ENSOARG00000003820(NOTCH1),ENSOARG00000015227(LTBP3),ENSOARG00000004871(COL1A1),ENSOARG00000020854(TRIM62),ENSOARG00000011583(TGFB2),ENSOARG00000018071(HES5),ENSOARG00000018738(BMP2),ENSOARG00000008192(FOXA1),ENSOARG00000002144(LDLRAD4),ENSOARG00000013779(SOX9),ENSOARG00000020110(SOX5),	ENSOARG00000002359(SFRP1),	2.2526	0.00626793	0.0662077
GO:0014032	neural crest cell development	biological_process	7	6	1	1294	44	18322	ENSOARG00000013779(SOX9),ENSOARG00000003932(RET),ENSOARG00000006942(-),ENSOARG00000013521(LAMA5),ENSOARG00000014073(EDN1),ENSOARG00000014774(SOX10),	ENSOARG00000016894(SEMA3C),	2.2526	0.03985	0.240299
GO:0051148	negative regulation of muscle cell differentiation	biological_process	7	5	2	1294	44	18322	ENSOARG00000018738(BMP2),ENSOARG00000006942(-),ENSOARG00000003820(NOTCH1),ENSOARG00000013779(SOX9),ENSOARG00000005108(DLL1),	ENSOARG00000016285(GDF-8),ENSOARG00000011323(NMRK2),	2.2526	0.03985	0.240299
GO:0030855	epithelial cell differentiation	biological_process	66	52	14	1294	415	18322	ENSOARG00000019372(VDR),ENSOARG00000006674(GLI1),ENSOARG00000015655(OCA2),ENSOARG00000005108(DLL1),ENSOARG00000013779(SOX9),ENSOARG00000018738(BMP2),ENSOARG00000008972(AGR2),ENSOARG00000008192(FOXA1),ENSOARG00000001264(PTCH2),ENSOARG00000013395(-),ENSOARG00000018071(HES5),ENSOARG00000016629(FZD1),ENSOARG00000004144(BCCIP),ENSOARG00000005566(DLX3),ENSOARG00000000330(-),ENSOARG00000006264(ACER1),EN…	ENSOARG00000013740(TMEM100),ENSOARG00000010042(STC1),ENSOARG00000004373(RARB),ENSOARG00000016764(FRZB),ENSOARG00000008899(SFRP4),ENSOARG00000021129(SIX1),ENSOARG00000011328(VIM),ENSOARG00000016146(PDZD7),ENSOARG00000019015(TCF15),ENSOARG00000001218(GDF2),ENSOARG00000006254(DNPH1),ENSOARG00000006378(BMP5),ENSOARG00000002328(TNMD),ENSOARG00000020651(PTPRO),	2.25182	1.77264e-08	2.29372e-06
GO:0045211	postsynaptic membrane	cellular_component	10	5	5	1294	63	18322	ENSOARG00000012035(GRIN2C),ENSOARG00000014121(SHANK1),ENSOARG00000013491(GRIA3),ENSOARG00000004271(CLSTN3),ENSOARG00000019747(GRIK3),	ENSOARG00000000253(CHRNA1),ENSOARG00000002844(GRIA4),ENSOARG00000001210(CHRM2),ENSOARG00000001130(CHRNA3),ENSOARG00000014301(KCTD16),	2.24749	0.0180942	0.138745
GO:0000187	activation of MAPK activity	biological_process	10	8	2	1294	63	18322	ENSOARG00000007787(FCER1A),ENSOARG00000018738(BMP2),ENSOARG00000015400(WNT5A),ENSOARG00000001908(CSPG4),ENSOARG00000016727(HGF),ENSOARG00000020058(THBS1),ENSOARG00000008117(TDGF1),ENSOARG00000013869(MAP2K6),	ENSOARG00000008521(SHC2),ENSOARG00000003798(PLCE1),	2.24749	0.0180942	0.138745
GO:0005178	integrin binding	molecular_function	10	7	3	1294	63	18322	ENSOARG00000013521(LAMA5),ENSOARG00000014240(CTGF),ENSOARG00000008009(CDH17),ENSOARG00000020058(THBS1),ENSOARG00000006967(ITGB6),ENSOARG00000015656(ICAM-1),ENSOARG00000005780(EMP2),	ENSOARG00000014336(CYR61),ENSOARG00000007826(PLPP3),ENSOARG00000019329(FN1),	2.24749	0.0180942	0.138745
GO:0032874	positive regulation of stress-activated MAPK cascade	biological_process	16	16	0	1294	101	18322	ENSOARG00000018738(BMP2),ENSOARG00000007786(GADD45G),ENSOARG00000015400(WNT5A),ENSOARG00000017559(FGF19),ENSOARG00000017441(NOD2),ENSOARG00000014073(EDN1),ENSOARG00000009699(PTK2B),ENSOARG00000007787(FCER1A),ENSOARG00000018429(ARHGEF5),ENSOARG00000018324(WNT16),ENSOARG00000011583(TGFB2),ENSOARG00000014240(CTGF),ENSOARG00000014606(TRPV4),ENSOARG00000006094(TNFRSF11A),ENSOARG00000011584(F2RL1),ENSO…	-	2.24304	0.00389755	0.047936
GO:0042445	hormone metabolic process	biological_process	16	10	6	1294	101	18322	ENSOARG00000006942(-),ENSOARG00000011582(CYP26B1),ENSOARG00000008075(WNT4),ENSOARG00000021173(RDH12),ENSOARG00000014590(CRYM),ENSOARG00000008192(FOXA1),ENSOARG00000018738(BMP2),ENSOARG00000013941(GATA3),ENSOARG00000016657(PCSK6),ENSOARG00000015390(-),	ENSOARG00000019972(SCG5),ENSOARG00000006378(BMP5),ENSOARG00000003236(RBP4),ENSOARG00000012705(ALDH1A1),ENSOARG00000004779(HSD17B11),ENSOARG00000010025(SULT1E1),	2.24304	0.00389755	0.047936
GO:0005267	potassium channel activity	molecular_function	16	8	8	1294	101	18322	ENSOARG00000019656(KCND3),ENSOARG00000019428(KCNC4),ENSOARG00000010538(KCNG4),ENSOARG00000021115(-),ENSOARG00000017061(KCNIP2),ENSOARG00000008788(KCNT2),ENSOARG00000008000(KCNJ3),ENSOARG00000015658(KCNH8),	ENSOARG00000005956(KCNH7),ENSOARG00000008173(KCNK2),ENSOARG00000011921(KCNV1),ENSOARG00000009243(KCNA1),ENSOARG00000008505(HCN1),ENSOARG00000016256(KCNN2),ENSOARG00000001434(KCNH2),ENSOARG00000016776(KCNS3),	2.24304	0.00389755	0.047936
GO:0045665	negative regulation of neuron differentiation	biological_process	19	15	4	1294	120	18322	ENSOARG00000006942(-),ENSOARG00000020165(ZHX2),ENSOARG00000014345(KLK8),ENSOARG00000004702(LRP4),ENSOARG00000003820(NOTCH1),ENSOARG00000018071(HES5),ENSOARG00000010874(WNT3),ENSOARG00000011081(-),ENSOARG00000011324(LMX1A),ENSOARG00000003966(NOTCH3),ENSOARG00000013779(SOX9),ENSOARG00000015400(WNT5A),ENSOARG00000000223(DRAXIN),ENSOARG00000005108(DLL1),ENSOARG00000014202(TNR),	ENSOARG00000011328(VIM),ENSOARG00000010669(-),ENSOARG00000015313(SPOCK1),ENSOARG00000008224(DAB1),	2.24187	0.0018363	0.0270909
GO:0050709	negative regulation of protein secretion	biological_process	12	9	3	1294	76	18322	ENSOARG00000014908(LGR4),ENSOARG00000005322(SRGN),ENSOARG00000020837(IL36RN),ENSOARG00000015100(ANGPT1),ENSOARG00000003215(FFAR4),ENSOARG00000001268(SSC5D),ENSOARG00000019977(STXBP5L),ENSOARG00000011584(F2RL1),ENSOARG00000019888(PTPN22),	ENSOARG00000019329(FN1),ENSOARG00000002359(SFRP1),ENSOARG00000002586(APOA1),	2.23566	0.0111391	0.100705
GO:0030335	positive regulation of cell migration	biological_process	41	32	9	1294	260	18322	ENSOARG00000006215(TNFRSF18),ENSOARG00000015100(ANGPT1),ENSOARG00000007374(SPHK1),ENSOARG00000007229(CD74),ENSOARG00000015400(WNT5A),ENSOARG00000003926(LRRC16A),ENSOARG00000015536(CEMIP),ENSOARG00000011583(TGFB2),ENSOARG00000007683(CXCL16),ENSOARG00000011584(F2RL1),ENSOARG00000009699(PTK2B),ENSOARG00000001863(SEMA6A),ENSOARG00000016727(HGF),ENSOARG00000014606(TRPV4),ENSOARG00000006153(PDGFA),ENSO…	ENSOARG00000003578(FGF18),ENSOARG00000000465(RELN),ENSOARG00000014336(CYR61),ENSOARG00000017732(CXCL13),ENSOARG00000020877(IL1A),ENSOARG00000019329(FN1),ENSOARG00000003604(CORO1A),ENSOARG00000013144(IL1R1),ENSOARG00000007826(PLPP3),	2.2328	9.04498e-06	0.000407089
GO:0016055	Wnt signaling pathway	biological_process	41	33	8	1294	260	18322	ENSOARG00000004871(COL1A1),ENSOARG00000014289(MLLT3),ENSOARG00000016629(FZD1),ENSOARG00000008418(SOSTDC1),ENSOARG00000012668(ANKRD6),ENSOARG00000013779(SOX9),ENSOARG00000018738(BMP2),ENSOARG00000006674(GLI1),ENSOARG00000003820(NOTCH1),ENSOARG00000004702(LRP4),ENSOARG00000012734(WNT5B),ENSOARG00000006942(-),ENSOARG00000010874(WNT3),ENSOARG00000005412(ITGA3),ENSOARG00000013941(GATA3),ENSOARG0000001…	ENSOARG00000016764(FRZB),ENSOARG00000008899(SFRP4),ENSOARG00000007826(PLPP3),ENSOARG00000003329(SULF1),ENSOARG00000012389(GPRC5B),ENSOARG00000002359(SFRP1),ENSOARG00000010080(SULF2),ENSOARG00000020651(PTPRO),	2.2328	9.04498e-06	0.000407089
GO:0034703	cation channel complex	cellular_component	20	9	11	1294	127	18322	ENSOARG00000003279(KCNIP1),ENSOARG00000016612(SCNN1G),ENSOARG00000008446(SCNN1A),ENSOARG00000016200(CACNA1D),ENSOARG00000019656(KCND3),ENSOARG00000010538(KCNG4),ENSOARG00000019428(KCNC4),ENSOARG00000014639(-),ENSOARG00000017061(KCNIP2),	ENSOARG00000004852(SCN1A),ENSOARG00000011921(KCNV1),ENSOARG00000015836(CACNG1),ENSOARG00000008173(KCNK2),ENSOARG00000016776(KCNS3),ENSOARG00000001434(KCNH2),ENSOARG00000018609(CACNA1E),ENSOARG00000009243(KCNA1),ENSOARG00000005392(SCN2A),ENSOARG00000009964(TRPC4),ENSOARG00000014087(SCN4A),	2.22979	0.00151926	0.0238286
GO:0061041	regulation of wound healing	biological_process	14	11	3	1294	89	18322	ENSOARG00000018423(UBASH3B),ENSOARG00000019636(LBH),ENSOARG00000014874(SCARA5),ENSOARG00000006153(PDGFA),ENSOARG00000010574(WFDC1),ENSOARG00000011584(F2RL1),ENSOARG00000020058(THBS1),ENSOARG00000007475(ADAMTS18),ENSOARG00000008075(WNT4),ENSOARG00000005117(THBD),ENSOARG00000015262(SERPINE1),	ENSOARG00000015996(STAB2),ENSOARG00000000747(TNFRSF12A),ENSOARG00000007826(PLPP3),	2.22729	0.00688567	0.0715165
GO:0045995	regulation of embryonic development	biological_process	14	10	4	1294	89	18322	ENSOARG00000008075(WNT4),ENSOARG00000006942(-),ENSOARG00000020509(ADIPOQ),ENSOARG00000016629(FZD1),ENSOARG00000003820(NOTCH1),ENSOARG00000005108(DLL1),ENSOARG00000019502(CELSR1),ENSOARG00000013521(LAMA5),ENSOARG00000013941(GATA3),ENSOARG00000015400(WNT5A),	ENSOARG00000021129(SIX1),ENSOARG00000002586(APOA1),ENSOARG00000002359(SFRP1),ENSOARG00000003329(SULF1),	2.22729	0.00688567	0.0715165
GO:0060021	palate development	biological_process	11	9	2	1294	70	18322	ENSOARG00000016629(FZD1),ENSOARG00000006942(-),ENSOARG00000010749(NPRL3),ENSOARG00000017475(INHBA),ENSOARG00000015400(WNT5A),ENSOARG00000016395(TFAP2A),ENSOARG00000014744(DHRS3),ENSOARG00000018254(FRAS1),ENSOARG00000001726(ALX4),	ENSOARG00000003275(WFIKKN2),ENSOARG00000006609(INSIG1),	2.22502	0.0148959	0.122379
GO:0072091	regulation of stem cell proliferation	biological_process	11	10	1	1294	70	18322	ENSOARG00000015227(LTBP3),ENSOARG00000003892(KDF1),ENSOARG00000005218(EPCAM),ENSOARG00000006942(-),ENSOARG00000020478(TP63),ENSOARG00000014774(SOX10),ENSOARG00000016462(MYCN),ENSOARG00000015400(WNT5A),ENSOARG00000013779(SOX9),ENSOARG00000011081(-),	ENSOARG00000021129(SIX1),	2.22502	0.0148959	0.122379
GO:0005911	cell-cell junction	cellular_component	43	28	15	1294	274	18322	ENSOARG00000003936(CALB2),ENSOARG00000006551(DSG1),ENSOARG00000009371(ATP1B1),ENSOARG00000001158(LAT),ENSOARG00000003583(WNK4),ENSOARG00000009442(AQP3),ENSOARG00000005218(EPCAM),ENSOARG00000001028(CLDN8),ENSOARG00000010733(MAGI1),ENSOARG00000008845(FAT2),ENSOARG00000003455(CDH1),ENSOARG00000005140(TMEM114),ENSOARG00000020472(CLDN1),ENSOARG00000020249(CD2),ENSOARG00000000402(GJB5),ENSOARG000000052…	ENSOARG00000003604(CORO1A),ENSOARG00000018874(-),ENSOARG00000013106(PGM5),ENSOARG00000009964(TRPC4),ENSOARG00000005392(SCN2A),ENSOARG00000007947(TMEM178A),ENSOARG00000012744(NRAP),ENSOARG00000005119(KIRREL2),ENSOARG00000019989(GJD2),ENSOARG00000010399(PANX3),ENSOARG00000004852(SCN1A),ENSOARG00000020706(SV2A),ENSOARG00000013490(THEMIS),ENSOARG00000010669(-),ENSOARG00000012656(MYH2),	2.22206	6.25125e-06	0.00029414
GO:0070304	positive regulation of stress-activated protein kinase signaling cascade	biological_process	16	16	0	1294	102	18322	ENSOARG00000011583(TGFB2),ENSOARG00000014606(TRPV4),ENSOARG00000006094(TNFRSF11A),ENSOARG00000014288(FGD2),ENSOARG00000011584(F2RL1),ENSOARG00000014240(CTGF),ENSOARG00000018429(ARHGEF5),ENSOARG00000007787(FCER1A),ENSOARG00000018324(WNT16),ENSOARG00000009699(PTK2B),ENSOARG00000017441(NOD2),ENSOARG00000014073(EDN1),ENSOARG00000007786(GADD45G),ENSOARG00000018738(BMP2),ENSOARG00000015400(WNT5A),ENSOA…	-	2.22105	0.0042722	0.0512252
GO:0043271	negative regulation of ion transport	biological_process	8	3	5	1294	51	18322	ENSOARG00000007651(ANO9),ENSOARG00000009699(PTK2B),ENSOARG00000020058(THBS1),	ENSOARG00000008899(SFRP4),ENSOARG00000020163(CASQ2),ENSOARG00000003713(ACTN2),ENSOARG00000010042(STC1),ENSOARG00000001434(KCNH2),	2.22105	0.0327473	0.210989
GO:0016298	lipase activity	molecular_function	13	8	5	1294	83	18322	ENSOARG00000016423(PNLIPRP3),ENSOARG00000019515(PLB1),ENSOARG00000009393(PLA2G2F),ENSOARG00000003815(AADAC),ENSOARG00000018329(PLCH2),ENSOARG00000009594(PLA2G3),ENSOARG00000003304(PLCH1),ENSOARG00000016465(LIPI),	ENSOARG00000020756(PLD1),ENSOARG00000015723(PLCL1),ENSOARG00000020480(PLA2G4F),ENSOARG00000007044(-),ENSOARG00000003798(PLCE1),	2.21771	0.00917507	0.0868694
GO:0048732	gland development	biological_process	44	35	9	1294	281	18322	ENSOARG00000011147(DDR1),ENSOARG00000020478(TP63),ENSOARG00000014774(SOX10),ENSOARG00000013941(GATA3),ENSOARG00000011170(-),ENSOARG00000013052(GLI2),ENSOARG00000010874(WNT3),ENSOARG00000003820(NOTCH1),ENSOARG00000006942(-),ENSOARG00000013521(LAMA5),ENSOARG00000000834(EDAR),ENSOARG00000019372(VDR),ENSOARG00000006674(GLI1),ENSOARG00000008418(SOSTDC1),ENSOARG00000013779(SOX9),ENSOARG00000018738(BMP2…	ENSOARG00000016894(SEMA3C),ENSOARG00000005941(TNC),ENSOARG00000016764(FRZB),ENSOARG00000021129(SIX1),ENSOARG00000010774(ZIC3),ENSOARG00000010080(SULF2),ENSOARG00000003329(SULF1),ENSOARG00000002359(SFRP1),ENSOARG00000002586(APOA1),	2.2171	5.19578e-06	0.000256119
GO:0002009	morphogenesis of an epithelium	biological_process	60	46	14	1294	384	18322	ENSOARG00000003892(KDF1),ENSOARG00000011583(TGFB2),ENSOARG00000018638(FOXN1),ENSOARG00000002366(RXRA),ENSOARG00000013742(LHX2),ENSOARG00000016727(HGF),ENSOARG00000016462(MYCN),ENSOARG00000018325(GRHL2),ENSOARG00000014558(LGR5),ENSOARG00000016626(RARG),ENSOARG00000020293(SPINT1),ENSOARG00000019751(WNT10A),ENSOARG00000008075(WNT4),ENSOARG00000014908(LGR4),ENSOARG00000018254(FRAS1),ENSOARG0000001540…	ENSOARG00000001218(GDF2),ENSOARG00000002359(SFRP1),ENSOARG00000003329(SULF1),ENSOARG00000001545(PGF),ENSOARG00000010774(ZIC3),ENSOARG00000021129(SIX1),ENSOARG00000016764(FRZB),ENSOARG00000009828(AGTR2),ENSOARG00000005941(TNC),ENSOARG00000019015(TCF15),ENSOARG00000016894(SEMA3C),ENSOARG00000014336(CYR61),ENSOARG00000011575(TCAP),ENSOARG00000014195(TMEFF2),	2.21237	1.30563e-07	1.17526e-05
GO:0005201	extracellular matrix structural constituent	molecular_function	5	2	3	1294	32	18322	ENSOARG00000001508(COL1A2),ENSOARG00000004871(COL1A1),	ENSOARG00000014461(COL24A1),ENSOARG00000014039(COL5A3),ENSOARG00000017189(FBN2),	2.21237	0.0736376	0.375812
GO:2000179	positive regulation of neural precursor cell proliferation	biological_process	5	5	0	1294	32	18322	ENSOARG00000006942(-),ENSOARG00000013052(GLI2),ENSOARG00000014774(SOX10),ENSOARG00000000517(ADGRG1),ENSOARG00000006674(GLI1),	-	2.21237	0.0736376	0.375812
GO:0046068	cGMP metabolic process	biological_process	5	4	1	1294	32	18322	ENSOARG00000020058(THBS1),ENSOARG00000009699(PTK2B),ENSOARG00000010375(GUCY1A2),ENSOARG00000015400(WNT5A),	ENSOARG00000016104(PDE1B),	2.21237	0.0736376	0.375812
GO:0009798	axis specification	biological_process	10	8	2	1294	64	18322	ENSOARG00000016657(PCSK6),ENSOARG00000015400(WNT5A),ENSOARG00000005108(DLL1),ENSOARG00000008578(PTCH1),ENSOARG00000006942(-),ENSOARG00000003820(NOTCH1),ENSOARG00000005849(SOST),ENSOARG00000010874(WNT3),	ENSOARG00000002359(SFRP1),ENSOARG00000010042(STC1),	2.21237	0.0199699	0.149078
GO:0022843	voltage-gated cation channel activity	molecular_function	20	8	12	1294	128	18322	ENSOARG00000010538(KCNG4),ENSOARG00000019656(KCND3),ENSOARG00000015658(KCNH8),ENSOARG00000019428(KCNC4),ENSOARG00000016200(CACNA1D),ENSOARG00000014639(-),ENSOARG00000017061(KCNIP2),ENSOARG00000008000(KCNJ3),	ENSOARG00000005956(KCNH7),ENSOARG00000015836(CACNG1),ENSOARG00000011921(KCNV1),ENSOARG00000014087(SCN4A),ENSOARG00000008505(HCN1),ENSOARG00000018609(CACNA1E),ENSOARG00000008173(KCNK2),ENSOARG00000004852(SCN1A),ENSOARG00000009243(KCNA1),ENSOARG00000005392(SCN2A),ENSOARG00000001434(KCNH2),ENSOARG00000016776(KCNS3),	2.21237	0.00166004	0.0251476
GO:0007200	phospholipase C-activating G-protein coupled receptor signaling pathway	biological_process	5	3	2	1294	32	18322	ENSOARG00000006583(HCRTR2),ENSOARG00000014073(EDN1),ENSOARG00000011938(RXFP3),	ENSOARG00000003713(ACTN2),ENSOARG00000003798(PLCE1),	2.21237	0.0736376	0.375812
GO:0070169	positive regulation of biomineral tissue development	biological_process	5	4	1	1294	32	18322	ENSOARG00000018738(BMP2),ENSOARG00000016395(TFAP2A),ENSOARG00000008075(WNT4),ENSOARG00000017992(TMEM119),	ENSOARG00000017189(FBN2),	2.21237	0.0736376	0.375812
GO:0043406	positive regulation of MAP kinase activity	biological_process	17	14	3	1294	109	18322	ENSOARG00000018429(ARHGEF5),ENSOARG00000007787(FCER1A),ENSOARG00000006153(PDGFA),ENSOARG00000014221(TENM1),ENSOARG00000020058(THBS1),ENSOARG00000006094(TNFRSF11A),ENSOARG00000014288(FGD2),ENSOARG00000013869(MAP2K6),ENSOARG00000018738(BMP2),ENSOARG00000016727(HGF),ENSOARG00000015400(WNT5A),ENSOARG00000001908(CSPG4),ENSOARG00000014073(EDN1),ENSOARG00000008117(TDGF1),	ENSOARG00000008521(SHC2),ENSOARG00000003798(PLCE1),ENSOARG00000003578(FGF18),	2.20832	0.00352425	0.0445807
GO:0070372	regulation of ERK1 and ERK2 cascade	biological_process	24	19	5	1294	154	18322	ENSOARG00000009699(PTK2B),ENSOARG00000008842(ROS1),ENSOARG00000020573(LMO3),ENSOARG00000018738(BMP2),ENSOARG00000011584(F2RL1),ENSOARG00000006037(BMPER),ENSOARG00000020509(ADIPOQ),ENSOARG00000015100(ANGPT1),ENSOARG00000003215(FFAR4),ENSOARG00000007229(CD74),ENSOARG00000008084(WNK2),ENSOARG00000015656(ICAM-1),ENSOARG00000017559(FGF19),ENSOARG00000006094(TNFRSF11A),ENSOARG00000014606(TRPV4),ENSOARG…	ENSOARG00000008133(HTR2A),ENSOARG00000003578(FGF18),ENSOARG00000019329(FN1),ENSOARG00000014336(CYR61),ENSOARG00000001744(TREM2),	2.20663	0.000651526	0.0125672
GO:0010721	negative regulation of cell development	biological_process	31	25	6	1294	199	18322	ENSOARG00000004689(HPN),ENSOARG00000020854(TRIM62),ENSOARG00000000517(ADGRG1),ENSOARG00000011583(TGFB2),ENSOARG00000018071(HES5),ENSOARG00000003966(NOTCH3),ENSOARG00000011081(-),ENSOARG00000011324(LMX1A),ENSOARG00000008192(FOXA1),ENSOARG00000013779(SOX9),ENSOARG00000016462(MYCN),ENSOARG00000005108(DLL1),ENSOARG00000014202(TNR),ENSOARG00000020165(ZHX2),ENSOARG00000006942(-),ENSOARG00000003820(NOTC…	ENSOARG00000016764(FRZB),ENSOARG00000002359(SFRP1),ENSOARG00000008224(DAB1),ENSOARG00000015313(SPOCK1),ENSOARG00000010669(-),ENSOARG00000011328(VIM),	2.2057	0.00012377	0.00328518
GO:0060411	cardiac septum morphogenesis	biological_process	7	5	2	1294	45	18322	ENSOARG00000016629(FZD1),ENSOARG00000020088(HEYL),ENSOARG00000014744(DHRS3),ENSOARG00000015400(WNT5A),ENSOARG00000003820(NOTCH1),	ENSOARG00000014336(CYR61),ENSOARG00000004373(RARB),	2.20254	0.0442998	0.259817
GO:0007589	body fluid secretion	biological_process	7	7	0	1294	45	18322	ENSOARG00000014073(EDN1),ENSOARG00000003583(WNK4),ENSOARG00000019372(VDR),ENSOARG00000000893(FOXB1),ENSOARG00000018715(ALOX12B),ENSOARG00000008972(AGR2),ENSOARG00000011449(PRLR),	-	2.20254	0.0442998	0.259817
GO:0045765	regulation of angiogenesis	biological_process	23	16	7	1294	148	18322	ENSOARG00000009699(PTK2B),ENSOARG00000005108(DLL1),ENSOARG00000004151(-),ENSOARG00000005579(SEMA4A),ENSOARG00000015262(SERPINE1),ENSOARG00000005037(THBS2),ENSOARG00000015397(SEMA3E),ENSOARG00000000300(-),ENSOARG00000014244(CCR3),ENSOARG00000020058(THBS1),ENSOARG00000002124(ADGRB1),ENSOARG00000015400(WNT5A),ENSOARG00000007374(SPHK1),ENSOARG00000000308(-),ENSOARG00000003820(NOTCH1),ENSOARG000000057…	ENSOARG00000003329(SULF1),ENSOARG00000009827(VASH2),ENSOARG00000001218(GDF2),ENSOARG00000000747(TNFRSF12A),ENSOARG00000012715(PTGIS),ENSOARG00000002328(TNMD),ENSOARG00000020877(IL1A),	2.20042	0.000858731	0.015415
GO:0002064	epithelial cell development	biological_process	27	20	7	1294	174	18322	ENSOARG00000003820(NOTCH1),ENSOARG00000011272(PRDM1),ENSOARG00000008075(WNT4),ENSOARG00000005522(SIPA1L3),ENSOARG00000005589(MARVELD2),ENSOARG00000010271(TIGAR),ENSOARG00000013941(GATA3),ENSOARG00000015400(WNT5A),ENSOARG00000015656(ICAM-1),ENSOARG00000020478(TP63),ENSOARG00000003892(KDF1),ENSOARG00000020509(ADIPOQ),ENSOARG00000011584(F2RL1),ENSOARG00000013779(SOX9),ENSOARG00000008192(FOXA1),ENSOA…	ENSOARG00000016146(PDZD7),ENSOARG00000019015(TCF15),ENSOARG00000011328(VIM),ENSOARG00000002328(TNMD),ENSOARG00000006378(BMP5),ENSOARG00000004373(RARB),ENSOARG00000010042(STC1),	2.19712	0.000338795	0.00740935
GO:0005230	extracellular ligand-gated ion channel activity	molecular_function	11	3	8	1294	71	18322	ENSOARG00000019747(GRIK3),ENSOARG00000013491(GRIA3),ENSOARG00000012035(GRIN2C),	ENSOARG00000008347(GABRA3),ENSOARG00000000253(CHRNA1),ENSOARG00000001130(CHRNA3),ENSOARG00000015589(GABRA4),ENSOARG00000002844(GRIA4),ENSOARG00000013743(GABRB2),ENSOARG00000008296(GABRQ),ENSOARG00000000496(GLRA4),	2.19368	0.0163916	0.132219
GO:0001838	embryonic epithelial tube formation	biological_process	17	15	2	1294	110	18322	ENSOARG00000016629(FZD1),ENSOARG00000020293(SPINT1),ENSOARG00000008075(WNT4),ENSOARG00000018071(HES5),ENSOARG00000015400(WNT5A),ENSOARG00000013941(GATA3),ENSOARG00000013779(SOX9),ENSOARG00000016509(CTHRC1),ENSOARG00000013742(LHX2),ENSOARG00000003932(RET),ENSOARG00000016626(RARG),ENSOARG00000008578(PTCH1),ENSOARG00000019502(CELSR1),ENSOARG00000013752(NOG),ENSOARG00000018325(GRHL2),	ENSOARG00000021129(SIX1),ENSOARG00000002359(SFRP1),	2.18824	0.00385211	0.0477554
GO:0006813	potassium ion transport	biological_process	23	12	11	1294	149	18322	ENSOARG00000015658(KCNH8),ENSOARG00000008788(KCNT2),ENSOARG00000021115(-),ENSOARG00000009699(PTK2B),ENSOARG00000019656(KCND3),ENSOARG00000009371(ATP1B1),ENSOARG00000010538(KCNG4),ENSOARG00000008000(KCNJ3),ENSOARG00000017061(KCNIP2),ENSOARG00000003279(KCNIP1),ENSOARG00000016200(CACNA1D),ENSOARG00000019428(KCNC4),	ENSOARG00000013088(ATP1B4),ENSOARG00000008505(HCN1),ENSOARG00000016256(KCNN2),ENSOARG00000003713(ACTN2),ENSOARG00000011921(KCNV1),ENSOARG00000005956(KCNH7),ENSOARG00000001434(KCNH2),ENSOARG00000016776(KCNS3),ENSOARG00000009243(KCNA1),ENSOARG00000008173(KCNK2),ENSOARG00000020163(CASQ2),	2.18565	0.000935434	0.0163661
GO:0070371	ERK1 and ERK2 cascade	biological_process	25	20	5	1294	162	18322	ENSOARG00000014606(TRPV4),ENSOARG00000006094(TNFRSF11A),ENSOARG00000014240(CTGF),ENSOARG00000019888(PTPN22),ENSOARG00000006153(PDGFA),ENSOARG00000015904(FGFR3),ENSOARG00000003215(FFAR4),ENSOARG00000015100(ANGPT1),ENSOARG00000015656(ICAM-1),ENSOARG00000017559(FGF19),ENSOARG00000007229(CD74),ENSOARG00000008084(WNK2),ENSOARG00000011584(F2RL1),ENSOARG00000006037(BMPER),ENSOARG00000020509(ADIPOQ),ENSO…	ENSOARG00000014336(CYR61),ENSOARG00000001744(TREM2),ENSOARG00000003578(FGF18),ENSOARG00000019329(FN1),ENSOARG00000008133(HTR2A),	2.18506	0.000586544	0.0114922
GO:0021772	olfactory bulb development	biological_process	4	3	1	1294	26	18322	ENSOARG00000013742(LHX2),ENSOARG00000015400(WNT5A),ENSOARG00000008959(SLIT1),	ENSOARG00000014467(EOMES),	2.17834	0.101012	0.471012
GO:0006730	one-carbon metabolic process	biological_process	4	2	2	1294	26	18322	ENSOARG00000017047(ALDH1L2),ENSOARG00000020784(CA12),	ENSOARG00000013116(CA3),ENSOARG00000016001(CA8),	2.17834	0.101012	0.471012
GO:0042470	melanosome	cellular_component	4	3	1	1294	26	18322	ENSOARG00000015655(OCA2),ENSOARG00000003456(TH),ENSOARG00000019019(RAB17),	ENSOARG00000020267(GCHFR),	2.17834	0.101012	0.471012
GO:0007498	mesoderm development	biological_process	12	10	2	1294	78	18322	ENSOARG00000008389(ITGA8),ENSOARG00000013742(LHX2),ENSOARG00000015400(WNT5A),ENSOARG00000020478(TP63),ENSOARG00000013752(NOG),ENSOARG00000009764(ITGB4),ENSOARG00000006942(-),ENSOARG00000005412(ITGA3),ENSOARG00000017475(INHBA),ENSOARG00000010874(WNT3),	ENSOARG00000014467(EOMES),ENSOARG00000019015(TCF15),	2.17834	0.0134467	0.11394
GO:0006094	gluconeogenesis	biological_process	6	5	1	1294	39	18322	ENSOARG00000020509(ADIPOQ),ENSOARG00000015096(SERPINA12),ENSOARG00000013027(NR1D1),ENSOARG00000010394(LEPR),ENSOARG00000006012(FOXO1),	ENSOARG00000003236(RBP4),	2.17834	0.0602149	0.321578
GO:2000378	negative regulation of reactive oxygen species metabolic process	biological_process	4	3	1	1294	26	18322	ENSOARG00000010271(TIGAR),ENSOARG00000016462(MYCN),ENSOARG00000016395(TFAP2A),	ENSOARG00000012715(PTGIS),	2.17834	0.101012	0.471012
GO:0017145	stem cell division	biological_process	4	3	1	1294	26	18322	ENSOARG00000003820(NOTCH1),ENSOARG00000020110(SOX5),ENSOARG00000011583(TGFB2),	ENSOARG00000010669(-),	2.17834	0.101012	0.471012
GO:0060420	regulation of heart growth	biological_process	4	3	1	1294	26	18322	ENSOARG00000003820(NOTCH1),ENSOARG00000013752(NOG),ENSOARG00000015833(TP73),	ENSOARG00000009585(FGF20),	2.17834	0.101012	0.471012
GO:0034605	cellular response to heat	biological_process	4	2	2	1294	26	18322	ENSOARG00000014874(SCARA5),ENSOARG00000014606(TRPV4),	ENSOARG00000020877(IL1A),ENSOARG00000018475(HMOX1),	2.17834	0.101012	0.471012
GO:0008593	regulation of Notch signaling pathway	biological_process	8	6	2	1294	52	18322	ENSOARG00000018071(HES5),ENSOARG00000005108(DLL1),ENSOARG00000020478(TP63),ENSOARG00000011760(GDPD5),ENSOARG00000003820(NOTCH1),ENSOARG00000020487(BCL6),	ENSOARG00000010041(POSTN),ENSOARG00000005869(BEND6),	2.17834	0.036229	0.225922
GO:0035987	endodermal cell differentiation	biological_process	6	4	2	1294	39	18322	ENSOARG00000017257(COL7A1),ENSOARG00000014598(SOX2),ENSOARG00000013143(LAMB3),ENSOARG00000017475(INHBA),	ENSOARG00000019329(FN1),ENSOARG00000014467(EOMES),	2.17834	0.0602149	0.321578
GO:0051250	negative regulation of lymphocyte activation	biological_process	14	13	1	1294	91	18322	ENSOARG00000006942(-),ENSOARG00000020295(VTCN1),ENSOARG00000007765(IL20RB),ENSOARG00000011272(PRDM1),ENSOARG00000003013(PGLYRP2),ENSOARG00000013395(-),ENSOARG00000019888(PTPN22),ENSOARG00000007229(CD74),ENSOARG00000005724(SPN),ENSOARG00000011081(-),ENSOARG00000020487(BCL6),ENSOARG00000016184(SAMSN1),ENSOARG00000009393(PLA2G2F),	ENSOARG00000002359(SFRP1),	2.17834	0.00827098	0.0808993
GO:0010171	body morphogenesis	biological_process	6	5	1	1294	39	18322	ENSOARG00000011583(TGFB2),ENSOARG00000010874(WNT3),ENSOARG00000013752(NOG),ENSOARG00000011051(CRISPLD2),ENSOARG00000004871(COL1A1),	ENSOARG00000006897(CRISPLD1),	2.17834	0.0602149	0.321578
GO:0048660	regulation of smooth muscle cell proliferation	biological_process	6	5	1	1294	39	18322	ENSOARG00000018071(HES5),ENSOARG00000014073(EDN1),ENSOARG00000020509(ADIPOQ),ENSOARG00000020386(APOD),ENSOARG00000003966(NOTCH3),	ENSOARG00000018475(HMOX1),	2.17834	0.0602149	0.321578
GO:0050868	negative regulation of T cell activation	biological_process	10	10	0	1294	65	18322	ENSOARG00000009393(PLA2G2F),ENSOARG00000011081(-),ENSOARG00000005724(SPN),ENSOARG00000020487(BCL6),ENSOARG00000007229(CD74),ENSOARG00000013395(-),ENSOARG00000019888(PTPN22),ENSOARG00000020295(VTCN1),ENSOARG00000006942(-),ENSOARG00000007765(IL20RB),	-	2.17834	0.0219914	0.15938
GO:0001707	mesoderm formation	biological_process	8	7	1	1294	52	18322	ENSOARG00000010874(WNT3),ENSOARG00000013752(NOG),ENSOARG00000009764(ITGB4),ENSOARG00000005412(ITGA3),ENSOARG00000017475(INHBA),ENSOARG00000015400(WNT5A),ENSOARG00000008389(ITGA8),	ENSOARG00000014467(EOMES),	2.17834	0.036229	0.225922
GO:0051489	regulation of filopodium assembly	biological_process	4	2	2	1294	26	18322	ENSOARG00000014221(TENM1),ENSOARG00000019019(RAB17),	ENSOARG00000017654(PLPPR5),ENSOARG00000001843(GAP43),	2.17834	0.101012	0.471012
GO:0010324	membrane invagination	biological_process	4	3	1	1294	26	18322	ENSOARG00000011584(F2RL1),ENSOARG00000020667(-),ENSOARG00000020058(THBS1),	ENSOARG00000001744(TREM2),	2.17834	0.101012	0.471012
GO:0038032	termination of G-protein coupled receptor signaling pathway	biological_process	6	5	1	1294	39	18322	ENSOARG00000001692(RGS22),ENSOARG00000009731(RGS13),ENSOARG00000009791(RGS1),ENSOARG00000004484(RGS14),ENSOARG00000009653(RGS2),	ENSOARG00000004039(RGS17),	2.17834	0.0602149	0.321578
GO:0022029	telencephalon cell migration	biological_process	8	4	4	1294	52	18322	ENSOARG00000000517(ADGRG1),ENSOARG00000008959(SLIT1),ENSOARG00000014202(TNR),ENSOARG00000000893(FOXB1),	ENSOARG00000008224(DAB1),ENSOARG00000010669(-),ENSOARG00000016969(CCDC141),ENSOARG00000000465(RELN),	2.17834	0.036229	0.225922
GO:0046626	regulation of insulin receptor signaling pathway	biological_process	4	3	1	1294	26	18322	ENSOARG00000014568(VWA2),ENSOARG00000000788(BAIAP2L1),ENSOARG00000015096(SERPINA12),	ENSOARG00000016285(GDF-8),	2.17834	0.101012	0.471012
GO:0006821	chloride transport	biological_process	10	4	6	1294	65	18322	ENSOARG00000009573(SLC26A7),ENSOARG00000012660(-),ENSOARG00000003583(WNK4),ENSOARG00000007651(ANO9),	ENSOARG00000007821(SLC4A1),ENSOARG00000015589(GABRA4),ENSOARG00000006903(SLC26A3),ENSOARG00000000496(GLRA4),ENSOARG00000008932(ANO2),ENSOARG00000008347(GABRA3),	2.17834	0.0219914	0.15938
GO:0014065	phosphatidylinositol 3-kinase signaling	biological_process	12	10	2	1294	78	18322	ENSOARG00000011583(TGFB2),ENSOARG00000011584(F2RL1),ENSOARG00000006153(PDGFA),ENSOARG00000018324(WNT16),ENSOARG00000014073(EDN1),ENSOARG00000015100(ANGPT1),ENSOARG00000015096(SERPINA12),ENSOARG00000013779(SOX9),ENSOARG00000016727(HGF),ENSOARG00000013941(GATA3),	ENSOARG00000008133(HTR2A),ENSOARG00000000465(RELN),	2.17834	0.0134467	0.11394
GO:0055074	calcium ion homeostasis	biological_process	30	14	16	1294	195	18322	ENSOARG00000011584(F2RL1),ENSOARG00000015536(CEMIP),ENSOARG00000011319(ATP6V1B1),ENSOARG00000018423(UBASH3B),ENSOARG00000012828(TFAP2B),ENSOARG00000011938(RXFP3),ENSOARG00000019372(VDR),ENSOARG00000009699(PTK2B),ENSOARG00000009371(ATP1B1),ENSOARG00000014606(TRPV4),ENSOARG00000007245(PIK3CB),ENSOARG00000006661(-),ENSOARG00000003697(SLC35G1),ENSOARG00000014073(EDN1),	ENSOARG00000000708(CALCR),ENSOARG00000008133(HTR2A),ENSOARG00000019213(SYPL2),ENSOARG00000004619(TAC1),ENSOARG00000010042(STC1),ENSOARG00000002132(ATP2A1),ENSOARG00000008913(CSRP3),ENSOARG00000007947(TMEM178A),ENSOARG00000017732(CXCL13),ENSOARG00000004369(GALR1),ENSOARG00000016668(CXCL11),ENSOARG00000012682(HRC),ENSOARG00000020706(SV2A),ENSOARG00000001072(TRPC3),ENSOARG00000003604(CORO1A),ENSOARG…	2.17834	0.00019189	0.0046195
GO:0021522	spinal cord motor neuron differentiation	biological_process	4	4	0	1294	26	18322	ENSOARG00000011760(GDPD5),ENSOARG00000013052(GLI2),ENSOARG00000008578(PTCH1),ENSOARG00000006942(-),	-	2.17834	0.101012	0.471012
GO:0010573	vascular endothelial growth factor production	biological_process	4	1	3	1294	26	18322	ENSOARG00000000517(ADGRG1),	ENSOARG00000010080(SULF2),ENSOARG00000003329(SULF1),ENSOARG00000020877(IL1A),	2.17834	0.101012	0.471012
GO:0009611	response to wounding	biological_process	67	46	21	1294	436	18322	ENSOARG00000016900(KRT1),ENSOARG00000020487(BCL6),ENSOARG00000012035(GRIN2C),ENSOARG00000013941(GATA3),ENSOARG00000011147(DDR1),ENSOARG00000019502(CELSR1),ENSOARG00000009764(ITGB4),ENSOARG00000006942(-),ENSOARG00000020386(APOD),ENSOARG00000014874(SCARA5),ENSOARG00000006153(PDGFA),ENSOARG00000007245(PIK3CB),ENSOARG00000005117(THBD),ENSOARG00000013111(IL1RL1),ENSOARG00000003013(PGLYRP2),ENSOARG0000…	ENSOARG00000019329(FN1),ENSOARG00000020877(IL1A),ENSOARG00000009019(TNFAIP6),ENSOARG00000014195(TMEFF2),ENSOARG00000014336(CYR61),ENSOARG00000010729(SLC1A3),ENSOARG00000013144(IL1R1),ENSOARG00000007826(PLPP3),ENSOARG00000005941(TNC),ENSOARG00000000747(TNFRSF12A),ENSOARG00000016534(TFPI),ENSOARG00000018445(F13A1),ENSOARG00000003814(MATN2),ENSOARG00000018475(HMOX1),ENSOARG00000010080(SULF2),ENSOARG…	2.17584	4.56325e-08	4.64629e-06
GO:2000147	positive regulation of cell motility	biological_process	41	32	9	1294	267	18322	ENSOARG00000018738(BMP2),ENSOARG00000017232(ACVR1B),ENSOARG00000015262(SERPINE1),ENSOARG00000003932(RET),ENSOARG00000000945(NSMF),ENSOARG00000002159(LRRC15),ENSOARG00000013779(SOX9),ENSOARG00000008117(TDGF1),ENSOARG00000007009(EPB41L4B),ENSOARG00000004871(COL1A1),ENSOARG00000020058(THBS1),ENSOARG00000015656(ICAM-1),ENSOARG00000013941(GATA3),ENSOARG00000014073(EDN1),ENSOARG00000006153(PDGFA),ENSOA…	ENSOARG00000007826(PLPP3),ENSOARG00000013144(IL1R1),ENSOARG00000020877(IL1A),ENSOARG00000019329(FN1),ENSOARG00000003604(CORO1A),ENSOARG00000017732(CXCL13),ENSOARG00000014336(CYR61),ENSOARG00000000465(RELN),ENSOARG00000003578(FGF18),	2.17426	1.60724e-05	0.000652454
GO:0051272	positive regulation of cellular component movement	biological_process	42	33	9	1294	274	18322	ENSOARG00000018738(BMP2),ENSOARG00000017232(ACVR1B),ENSOARG00000015262(SERPINE1),ENSOARG00000003932(RET),ENSOARG00000002159(LRRC15),ENSOARG00000000945(NSMF),ENSOARG00000013779(SOX9),ENSOARG00000008117(TDGF1),ENSOARG00000007009(EPB41L4B),ENSOARG00000004871(COL1A1),ENSOARG00000020058(THBS1),ENSOARG00000020487(BCL6),ENSOARG00000015656(ICAM-1),ENSOARG00000013941(GATA3),ENSOARG00000014073(EDN1),ENSOAR…	ENSOARG00000007826(PLPP3),ENSOARG00000013144(IL1R1),ENSOARG00000020877(IL1A),ENSOARG00000019329(FN1),ENSOARG00000003604(CORO1A),ENSOARG00000017732(CXCL13),ENSOARG00000014336(CYR61),ENSOARG00000000465(RELN),ENSOARG00000003578(FGF18),	2.17039	1.33239e-05	0.000566812
GO:0043296	apical junction complex	cellular_component	13	12	1	1294	85	18322	ENSOARG00000013781(PARD6B),ENSOARG00000020472(CLDN1),ENSOARG00000003583(WNK4),ENSOARG00000011941(TJP3),ENSOARG00000003455(CDH1),ENSOARG00000001771(CAMSAP3),ENSOARG00000005140(TMEM114),ENSOARG00000005589(MARVELD2),ENSOARG00000001028(CLDN8),ENSOARG00000005218(EPCAM),ENSOARG00000005263(PLEKHA7),ENSOARG00000010733(MAGI1),	ENSOARG00000007947(TMEM178A),	2.16552	0.0110282	0.0998483
GO:0050808	synapse organization	biological_process	24	13	11	1294	157	18322	ENSOARG00000015397(SEMA3E),ENSOARG00000002124(ADGRB1),ENSOARG00000007959(SPTBN2),ENSOARG00000002915(SNCB),ENSOARG00000014202(TNR),ENSOARG00000011324(LMX1A),ENSOARG00000004271(CLSTN3),ENSOARG00000004702(LRP4),ENSOARG00000014345(KLK8),ENSOARG00000016849(LRRTM2),ENSOARG00000019019(RAB17),ENSOARG00000013564(BSN),ENSOARG00000015400(WNT5A),	ENSOARG00000008944(LINGO2),ENSOARG00000004741(LRRTM3),ENSOARG00000021129(SIX1),ENSOARG00000005941(TNC),ENSOARG00000014828(SLITRK3),ENSOARG00000014093(LRRN1),ENSOARG00000004801(CBLN2),ENSOARG00000000253(CHRNA1),ENSOARG00000000714(SNCG),ENSOARG00000015697(LRTM1),ENSOARG00000000465(RELN),	2.16446	0.000840042	0.0151232
GO:0060349	bone morphogenesis	biological_process	11	7	4	1294	72	18322	ENSOARG00000011582(CYP26B1),ENSOARG00000004871(COL1A1),ENSOARG00000014745(PAPPA2),ENSOARG00000016626(RARG),ENSOARG00000013779(SOX9),ENSOARG00000014744(DHRS3),ENSOARG00000003363(-),	ENSOARG00000004373(RARB),ENSOARG00000010042(STC1),ENSOARG00000006609(INSIG1),ENSOARG00000003578(FGF18),	2.16321	0.0180022	0.138552
GO:0006935	chemotaxis	biological_process	53	37	16	1294	347	18322	ENSOARG00000013941(GATA3),ENSOARG00000008959(SLIT1),ENSOARG00000003820(NOTCH1),ENSOARG00000013351(TMEM102),ENSOARG00000006153(PDGFA),ENSOARG00000006942(-),ENSOARG00000013052(GLI2),ENSOARG00000010874(WNT3),ENSOARG00000014606(TRPV4),ENSOARG00000016907(UNC5C),ENSOARG00000003149(UNC5A),ENSOARG00000015262(SERPINE1),ENSOARG00000010462(CXCR4),ENSOARG00000019729(CSF3R),ENSOARG00000020058(THBS1),ENSOARG00…	ENSOARG00000003604(CORO1A),ENSOARG00000008024(EPHA8),ENSOARG00000016894(SEMA3C),ENSOARG00000016668(CXCL11),ENSOARG00000017732(CXCL13),ENSOARG00000001843(GAP43),ENSOARG00000006407(EPHA5),ENSOARG00000000465(RELN),ENSOARG00000003578(FGF18),ENSOARG00000009508(KIF5C),ENSOARG00000014841(-),ENSOARG00000000233(CHN1),ENSOARG00000020651(PTPRO),ENSOARG00000003814(MATN2),ENSOARG00000020173(SEMA5B),ENSOARG000…	2.16264	1.24122e-06	7.86652e-05
GO:0035108	limb morphogenesis	biological_process	20	17	3	1294	131	18322	ENSOARG00000013779(SOX9),ENSOARG00000001726(ALX4),ENSOARG00000018325(GRHL2),ENSOARG00000016462(MYCN),ENSOARG00000016626(RARG),ENSOARG00000012828(TFAP2B),ENSOARG00000018254(FRAS1),ENSOARG00000015400(WNT5A),ENSOARG00000020478(TP63),ENSOARG00000008578(PTCH1),ENSOARG00000013752(NOG),ENSOARG00000006942(-),ENSOARG00000003820(NOTCH1),ENSOARG00000004702(LRP4),ENSOARG00000011582(CYP26B1),ENSOARG0000001305…	ENSOARG00000017189(FBN2),ENSOARG00000004373(RARB),ENSOARG00000016894(SEMA3C),	2.16171	0.00215185	0.0303753
GO:0045445	myoblast differentiation	biological_process	9	4	5	1294	59	18322	ENSOARG00000005108(DLL1),ENSOARG00000006942(-),ENSOARG00000013779(SOX9),ENSOARG00000003820(NOTCH1),	ENSOARG00000001036(MYOG),ENSOARG00000016285(GDF-8),ENSOARG00000020750(SMYD1),ENSOARG00000003388(KLHL41),ENSOARG00000011323(NMRK2),	2.15988	0.0295946	0.195337
GO:0010466	negative regulation of peptidase activity	biological_process	25	17	8	1294	164	18322	ENSOARG00000010574(WFDC1),ENSOARG00000020058(THBS1),ENSOARG00000004202(-),ENSOARG00000013535(ITIH5),ENSOARG00000016727(HGF),ENSOARG00000015262(SERPINE1),ENSOARG00000006889(-),ENSOARG00000001682(A2ML1),ENSOARG00000000412(PAPLN),ENSOARG00000004382(SPINK6),ENSOARG00000018274(SORL1),ENSOARG00000020293(SPINT1),ENSOARG00000020121(CSTA),ENSOARG00000005106(COL28A1),ENSOARG00000014153(DPEP1),ENSOARG000000…	ENSOARG00000000751(-),ENSOARG00000006096(WFDC2),ENSOARG00000003275(WFIKKN2),ENSOARG00000016534(TFPI),ENSOARG00000021090(-),ENSOARG00000018337(CPAMD8),ENSOARG00000005384(-),ENSOARG00000015313(SPOCK1),	2.15841	0.000693175	0.0131259
GO:0043524	negative regulation of neuron apoptotic process	biological_process	14	8	6	1294	92	18322	ENSOARG00000015342(NDNF),ENSOARG00000015100(ANGPT1),ENSOARG00000000223(DRAXIN),ENSOARG00000012828(TFAP2B),ENSOARG00000002915(SNCB),ENSOARG00000018351(VSTM2L),ENSOARG00000000893(FOXB1),ENSOARG00000013395(-),	ENSOARG00000003604(CORO1A),ENSOARG00000009942(NEFL),ENSOARG00000006200(NES),ENSOARG00000013743(GABRB2),ENSOARG00000009228(CNTFR),ENSOARG00000021129(SIX1),	2.15466	0.00904428	0.085893
GO:0006874	cellular calcium ion homeostasis	biological_process	28	12	16	1294	184	18322	ENSOARG00000003697(SLC35G1),ENSOARG00000014073(EDN1),ENSOARG00000007245(PIK3CB),ENSOARG00000006661(-),ENSOARG00000014606(TRPV4),ENSOARG00000009371(ATP1B1),ENSOARG00000019372(VDR),ENSOARG00000011938(RXFP3),ENSOARG00000009699(PTK2B),ENSOARG00000018423(UBASH3B),ENSOARG00000011584(F2RL1),ENSOARG00000015536(CEMIP),	ENSOARG00000001072(TRPC3),ENSOARG00000003604(CORO1A),ENSOARG00000020163(CASQ2),ENSOARG00000012682(HRC),ENSOARG00000020706(SV2A),ENSOARG00000017732(CXCL13),ENSOARG00000004369(GALR1),ENSOARG00000016668(CXCL11),ENSOARG00000008913(CSRP3),ENSOARG00000002132(ATP2A1),ENSOARG00000007947(TMEM178A),ENSOARG00000019213(SYPL2),ENSOARG00000010042(STC1),ENSOARG00000004619(TAC1),ENSOARG00000008133(HTR2A),ENSOARG…	2.15466	0.000359236	0.00777426
GO:0005518	collagen binding	molecular_function	7	6	1	1294	46	18322	ENSOARG00000011147(DDR1),ENSOARG00000020058(THBS1),ENSOARG00000000517(ADGRG1),ENSOARG00000005504(COCH),ENSOARG00000002159(LRRC15),ENSOARG00000006153(PDGFA),	ENSOARG00000015081(TGFBI),	2.15466	0.0490884	0.278946
GO:0098609	cell-cell adhesion	biological_process	90	67	23	1294	592	18322	ENSOARG00000019502(CELSR1),ENSOARG00000013941(GATA3),ENSOARG00000007256(CCDC88B),ENSOARG00000004655(KIF26B),ENSOARG00000014606(TRPV4),ENSOARG00000006201(-),ENSOARG00000002570(CDHR2),ENSOARG00000007245(PIK3CB),ENSOARG00000006551(DSG1),ENSOARG00000005829(-),ENSOARG00000014901(MYB),ENSOARG00000006942(-),ENSOARG00000006661(-),ENSOARG00000008009(CDH17),ENSOARG00000011771(TESPA1),ENSOARG00000013779(SOX…	ENSOARG00000014467(EOMES),ENSOARG00000018906(HHLA2),ENSOARG00000005103(CDH7),ENSOARG00000003604(CORO1A),ENSOARG00000012806(CDH12),ENSOARG00000017856(MEGF10),ENSOARG00000007826(PLPP3),ENSOARG00000002599(-),ENSOARG00000001415(DCHS2),ENSOARG00000008224(DAB1),ENSOARG00000014523(PCDH10),ENSOARG00000001829(CDH11),ENSOARG00000014336(CYR61),ENSOARG00000017732(CXCL13),ENSOARG00000018303(-),ENSOARG00000005…	2.15258	4.44469e-10	8.11941e-08
GO:0040017	positive regulation of locomotion	biological_process	43	34	9	1294	283	18322	ENSOARG00000015536(CEMIP),ENSOARG00000011583(TGFB2),ENSOARG00000007683(CXCL16),ENSOARG00000011584(F2RL1),ENSOARG00000009699(PTK2B),ENSOARG00000001863(SEMA6A),ENSOARG00000016727(HGF),ENSOARG00000015742(IL16),ENSOARG00000006215(TNFRSF18),ENSOARG00000015100(ANGPT1),ENSOARG00000007374(SPHK1),ENSOARG00000007229(CD74),ENSOARG00000015400(WNT5A),ENSOARG00000003926(LRRC16A),ENSOARG00000020058(THBS1),ENSOA…	ENSOARG00000000465(RELN),ENSOARG00000003578(FGF18),ENSOARG00000013144(IL1R1),ENSOARG00000007826(PLPP3),ENSOARG00000014336(CYR61),ENSOARG00000017732(CXCL13),ENSOARG00000020877(IL1A),ENSOARG00000019329(FN1),ENSOARG00000003604(CORO1A),	2.1514	1.29399e-05	0.000558122
GO:0030326	embryonic limb morphogenesis	biological_process	17	15	2	1294	112	18322	ENSOARG00000015400(WNT5A),ENSOARG00000018254(FRAS1),ENSOARG00000013752(NOG),ENSOARG00000016626(RARG),ENSOARG00000008578(PTCH1),ENSOARG00000016462(MYCN),ENSOARG00000001726(ALX4),ENSOARG00000020478(TP63),ENSOARG00000018325(GRHL2),ENSOARG00000011582(CYP26B1),ENSOARG00000003820(NOTCH1),ENSOARG00000004702(LRP4),ENSOARG00000006942(-),ENSOARG00000010874(WNT3),ENSOARG00000013052(GLI2),	ENSOARG00000017189(FBN2),ENSOARG00000004373(RARB),	2.14916	0.00458515	0.0536315
GO:0007204	positive regulation of cytosolic calcium ion concentration	biological_process	17	7	10	1294	112	18322	ENSOARG00000011938(RXFP3),ENSOARG00000014073(EDN1),ENSOARG00000009699(PTK2B),ENSOARG00000018423(UBASH3B),ENSOARG00000014606(TRPV4),ENSOARG00000011584(F2RL1),ENSOARG00000015536(CEMIP),	ENSOARG00000001072(TRPC3),ENSOARG00000003604(CORO1A),ENSOARG00000020163(CASQ2),ENSOARG00000012682(HRC),ENSOARG00000004619(TAC1),ENSOARG00000008133(HTR2A),ENSOARG00000017732(CXCL13),ENSOARG00000004369(GALR1),ENSOARG00000016668(CXCL11),ENSOARG00000000708(CALCR),	2.14916	0.00458515	0.0536315
GO:0050731	positive regulation of peptidyl-tyrosine phosphorylation	biological_process	17	12	5	1294	112	18322	ENSOARG00000018071(HES5),ENSOARG00000006215(TNFRSF18),ENSOARG00000015904(FGFR3),ENSOARG00000007787(FCER1A),ENSOARG00000004702(LRP4),ENSOARG00000008117(TDGF1),ENSOARG00000015100(ANGPT1),ENSOARG00000009699(PTK2B),ENSOARG00000011081(-),ENSOARG00000016727(HGF),ENSOARG00000001908(CSPG4),ENSOARG00000007229(CD74),	ENSOARG00000008133(HTR2A),ENSOARG00000001744(TREM2),ENSOARG00000012389(GPRC5B),ENSOARG00000007826(PLPP3),ENSOARG00000000465(RELN),	2.14916	0.00458515	0.0536315
GO:0010951	negative regulation of endopeptidase activity	biological_process	22	15	7	1294	145	18322	ENSOARG00000017257(COL7A1),ENSOARG00000005106(COL28A1),ENSOARG00000014153(DPEP1),ENSOARG00000009532(SPINK4),ENSOARG00000020293(SPINT1),ENSOARG00000004382(SPINK6),ENSOARG00000018274(SORL1),ENSOARG00000020121(CSTA),ENSOARG00000015262(SERPINE1),ENSOARG00000016727(HGF),ENSOARG00000001682(A2ML1),ENSOARG00000000412(PAPLN),ENSOARG00000006889(-),ENSOARG00000020058(THBS1),ENSOARG00000013535(ITIH5),	ENSOARG00000015313(SPOCK1),ENSOARG00000018337(CPAMD8),ENSOARG00000005384(-),ENSOARG00000021090(-),ENSOARG00000000751(-),ENSOARG00000003275(WFIKKN2),ENSOARG00000016534(TFPI),	2.14829	0.00145985	0.0230716
GO:0021587	cerebellum morphogenesis	biological_process	5	4	1	1294	33	18322	ENSOARG00000006674(GLI1),ENSOARG00000005108(DLL1),ENSOARG00000013052(GLI2),ENSOARG00000007959(SPTBN2),	ENSOARG00000008224(DAB1),	2.14533	0.082339	0.407496
GO:0004620	phospholipase activity	molecular_function	10	5	5	1294	66	18322	ENSOARG00000009393(PLA2G2F),ENSOARG00000009594(PLA2G3),ENSOARG00000018329(PLCH2),ENSOARG00000016465(LIPI),ENSOARG00000003304(PLCH1),	ENSOARG00000020480(PLA2G4F),ENSOARG00000015723(PLCL1),ENSOARG00000020756(PLD1),ENSOARG00000007044(-),ENSOARG00000003798(PLCE1),	2.14533	0.0241656	0.171534
GO:0032414	positive regulation of ion transmembrane transporter activity	biological_process	5	2	3	1294	33	18322	ENSOARG00000008084(WNK2),ENSOARG00000009371(ATP1B1),	ENSOARG00000003713(ACTN2),ENSOARG00000004371(PIRT),ENSOARG00000000465(RELN),	2.14533	0.082339	0.407496
GO:0007423	sensory organ development	biological_process	61	44	17	1294	403	18322	ENSOARG00000017073(GJB6),ENSOARG00000013473(NHS),ENSOARG00000002366(RXRA),ENSOARG00000013742(LHX2),ENSOARG00000008389(ITGA8),ENSOARG00000016626(RARG),ENSOARG00000018325(GRHL2),ENSOARG00000014558(LGR5),ENSOARG00000016462(MYCN),ENSOARG00000003456(TH),ENSOARG00000014598(SOX2),ENSOARG00000007270(LAMC3),ENSOARG00000016935(BCAR3),ENSOARG00000009913(PPP1R13L),ENSOARG00000011583(TGFB2),ENSOARG00000011319…	ENSOARG00000015159(MYF5),ENSOARG00000009585(FGF20),ENSOARG00000007216(CYTL1),ENSOARG00000013743(GABRB2),ENSOARG00000006609(INSIG1),ENSOARG00000017189(FBN2),ENSOARG00000015715(KERA),ENSOARG00000002053(EFEMP1),ENSOARG00000016764(FRZB),ENSOARG00000021129(SIX1),ENSOARG00000008505(HCN1),ENSOARG00000004373(RARB),ENSOARG00000016146(PDZD7),ENSOARG00000003236(RBP4),ENSOARG00000019015(TCF15),ENSOARG0000001…	2.1432	2.79173e-07	2.31192e-05
GO:0072089	stem cell proliferation	biological_process	18	14	4	1294	119	18322	ENSOARG00000020478(TP63),ENSOARG00000016462(MYCN),ENSOARG00000014774(SOX10),ENSOARG00000020110(SOX5),ENSOARG00000018738(BMP2),ENSOARG00000011081(-),ENSOARG00000015400(WNT5A),ENSOARG00000015735(-),ENSOARG00000013779(SOX9),ENSOARG00000010036(HHIP),ENSOARG00000005218(EPCAM),ENSOARG00000006942(-),ENSOARG00000015227(LTBP3),ENSOARG00000003892(KDF1),	ENSOARG00000006200(NES),ENSOARG00000010669(-),ENSOARG00000021129(SIX1),ENSOARG00000009243(KCNA1),	2.14173	0.00376744	0.046987
GO:0048667	cell morphogenesis involved in neuron differentiation	biological_process	49	29	20	1294	324	18322	ENSOARG00000015400(WNT5A),ENSOARG00000013752(NOG),ENSOARG00000005637(ETV4),ENSOARG00000000223(DRAXIN),ENSOARG00000014989(TUBB3),ENSOARG00000000586(UNC5D),ENSOARG00000004281(NEFH),ENSOARG00000014121(SHANK1),ENSOARG00000011324(LMX1A),ENSOARG00000005579(SEMA4A),ENSOARG00000013742(LHX2),ENSOARG00000001863(SEMA6A),ENSOARG00000018123(SARM1),ENSOARG00000000893(FOXB1),ENSOARG00000011583(TGFB2),ENSOARG000…	ENSOARG00000000233(CHN1),ENSOARG00000000465(RELN),ENSOARG00000009508(KIF5C),ENSOARG00000020651(PTPRO),ENSOARG00000003814(MATN2),ENSOARG00000020173(SEMA5B),ENSOARG00000010669(-),ENSOARG00000009942(NEFL),ENSOARG00000014828(SLITRK3),ENSOARG00000008224(DAB1),ENSOARG00000000585(NPTX1),ENSOARG00000001829(CDH11),ENSOARG00000019329(FN1),ENSOARG00000016146(PDZD7),ENSOARG00000008024(EPHA8),ENSOARG000000168…	2.14136	3.87388e-06	0.000205647
GO:0071363	cellular response to growth factor stimulus	biological_process	57	39	18	1294	377	18322	ENSOARG00000002144(LDLRAD4),ENSOARG00000015400(WNT5A),ENSOARG00000017559(FGF19),ENSOARG00000010557(FGF17),ENSOARG00000010199(EGR3),ENSOARG00000013752(NOG),ENSOARG00000019751(WNT10A),ENSOARG00000011728(BCL9L),ENSOARG00000008075(WNT4),ENSOARG00000001508(COL1A2),ENSOARG00000018640(RASL11B),ENSOARG00000008389(ITGA8),ENSOARG00000016727(HGF),ENSOARG00000017358(PMEPA1),ENSOARG00000018480(FAM83G),ENSOARG…	ENSOARG00000003578(FGF18),ENSOARG00000010080(SULF2),ENSOARG00000001218(GDF2),ENSOARG00000016285(GDF-8),ENSOARG00000002359(SFRP1),ENSOARG00000003329(SULF1),ENSOARG00000009585(FGF20),ENSOARG00000001036(MYOG),ENSOARG00000007954(FGFBP1),ENSOARG00000020659(HFE2),ENSOARG00000003604(CORO1A),ENSOARG00000017732(CXCL13),ENSOARG00000014336(CYR61),ENSOARG00000017189(FBN2),ENSOARG00000004619(TAC1),ENSOARG0000…	2.14078	6.86797e-07	4.9031e-05
GO:0006633	fatty acid biosynthetic process	biological_process	13	9	4	1294	86	18322	ENSOARG00000004234(SLC45A3),ENSOARG00000008524(PTGES),ENSOARG00000006220(FA2H),ENSOARG00000007229(CD74),ENSOARG00000014073(EDN1),ENSOARG00000008621(-),ENSOARG00000012921(ACSM1),ENSOARG00000007787(FCER1A),ENSOARG00000018782(ALOXE3),	ENSOARG00000020480(PLA2G4F),ENSOARG00000014346(HACD4),ENSOARG00000006609(INSIG1),ENSOARG00000012715(PTGIS),	2.14034	0.0120613	0.105809
GO:0070848	response to growth factor	biological_process	58	40	18	1294	384	18322	ENSOARG00000013941(GATA3),ENSOARG00000020088(HEYL),ENSOARG00000015904(FGFR3),ENSOARG00000003820(NOTCH1),ENSOARG00000004702(LRP4),ENSOARG00000005412(ITGA3),ENSOARG00000010036(HHIP),ENSOARG00000014240(CTGF),ENSOARG00000018738(BMP2),ENSOARG00000013779(SOX9),ENSOARG00000008418(SOSTDC1),ENSOARG00000008117(TDGF1),ENSOARG00000005108(DLL1),ENSOARG00000020110(SOX5),ENSOARG00000012828(TFAP2B),ENSOARG000000…	ENSOARG00000003604(CORO1A),ENSOARG00000007954(FGFBP1),ENSOARG00000020659(HFE2),ENSOARG00000017732(CXCL13),ENSOARG00000014336(CYR61),ENSOARG00000017189(FBN2),ENSOARG00000013740(TMEM100),ENSOARG00000004619(TAC1),ENSOARG00000009828(AGTR2),ENSOARG00000003275(WFIKKN2),ENSOARG00000003578(FGF18),ENSOARG00000010080(SULF2),ENSOARG00000016285(GDF-8),ENSOARG00000001218(GDF2),ENSOARG00000002359(SFRP1),ENSOAR…	2.13863	5.69704e-07	4.21242e-05
GO:0060562	epithelial tube morphogenesis	biological_process	40	34	6	1294	265	18322	ENSOARG00000008192(FOXA1),ENSOARG00000003932(RET),ENSOARG00000018738(BMP2),ENSOARG00000013779(SOX9),ENSOARG00000008418(SOSTDC1),ENSOARG00000005108(DLL1),ENSOARG00000003583(WNK4),ENSOARG00000019372(VDR),ENSOARG00000013521(LAMA5),ENSOARG00000016629(FZD1),ENSOARG00000018071(HES5),ENSOARG00000015397(SEMA3E),ENSOARG00000016509(CTHRC1),ENSOARG00000013941(GATA3),ENSOARG00000014073(EDN1),ENSOARG000000111…	ENSOARG00000021129(SIX1),ENSOARG00000009828(AGTR2),ENSOARG00000001218(GDF2),ENSOARG00000002359(SFRP1),ENSOARG00000010774(ZIC3),ENSOARG00000001545(PGF),	2.13724	2.88443e-05	0.00104767
GO:1901879	regulation of protein depolymerization	biological_process	8	3	5	1294	53	18322	ENSOARG00000011584(F2RL1),ENSOARG00000000119(LMOD1),ENSOARG00000003926(LRRC16A),	ENSOARG00000010669(-),ENSOARG00000003713(ACTN2),ENSOARG00000011187(ADD2),ENSOARG00000010033(LMOD3),ENSOARG00000000936(LMOD2),	2.13724	0.039972	0.240102
GO:0050678	regulation of epithelial cell proliferation	biological_process	31	23	8	1294	206	18322	ENSOARG00000008578(PTCH1),ENSOARG00000010199(EGR3),ENSOARG00000013752(NOG),ENSOARG00000020478(TP63),ENSOARG00000005637(ETV4),ENSOARG00000015400(WNT5A),ENSOARG00000013941(GATA3),ENSOARG00000003455(CDH1),ENSOARG00000003820(NOTCH1),ENSOARG00000006942(-),ENSOARG00000019372(VDR),ENSOARG00000006674(GLI1),ENSOARG00000013779(SOX9),ENSOARG00000018738(BMP2),ENSOARG00000020058(THBS1),ENSOARG00000014244(CCR3…	ENSOARG00000002328(TNMD),ENSOARG00000010080(SULF2),ENSOARG00000003329(SULF1),ENSOARG00000002359(SFRP1),ENSOARG00000009827(VASH2),ENSOARG00000001218(GDF2),ENSOARG00000021129(SIX1),ENSOARG00000006378(BMP5),	2.13075	0.000219199	0.0051766
GO:0051048	negative regulation of secretion	biological_process	17	13	4	1294	113	18322	ENSOARG00000003583(WNK4),ENSOARG00000015100(ANGPT1),ENSOARG00000003215(FFAR4),ENSOARG00000020837(IL36RN),ENSOARG00000007229(CD74),ENSOARG00000014908(LGR4),ENSOARG00000005322(SRGN),ENSOARG00000011584(F2RL1),ENSOARG00000019977(STXBP5L),ENSOARG00000019888(PTPN22),ENSOARG00000001268(SSC5D),ENSOARG00000013347(CHGA),ENSOARG00000003820(NOTCH1),	ENSOARG00000002359(SFRP1),ENSOARG00000019329(FN1),ENSOARG00000002586(APOA1),ENSOARG00000017220(IL13RA2),	2.13014	0.00499337	0.0566981
GO:0043523	regulation of neuron apoptotic process	biological_process	17	11	6	1294	113	18322	ENSOARG00000015100(ANGPT1),ENSOARG00000000223(DRAXIN),ENSOARG00000016395(TFAP2A),ENSOARG00000013941(GATA3),ENSOARG00000015342(NDNF),ENSOARG00000000893(FOXB1),ENSOARG00000013395(-),ENSOARG00000011583(TGFB2),ENSOARG00000012828(TFAP2B),ENSOARG00000018351(VSTM2L),ENSOARG00000002915(SNCB),	ENSOARG00000013743(GABRB2),ENSOARG00000003604(CORO1A),ENSOARG00000009942(NEFL),ENSOARG00000006200(NES),ENSOARG00000009228(CNTFR),ENSOARG00000021129(SIX1),	2.13014	0.00499337	0.0566981
GO:0050768	negative regulation of neurogenesis	biological_process	23	19	4	1294	153	18322	ENSOARG00000018071(HES5),ENSOARG00000000517(ADGRG1),ENSOARG00000005108(DLL1),ENSOARG00000016462(MYCN),ENSOARG00000014202(TNR),ENSOARG00000011324(LMX1A),ENSOARG00000011081(-),ENSOARG00000003966(NOTCH3),ENSOARG00000013779(SOX9),ENSOARG00000010874(WNT3),ENSOARG00000006942(-),ENSOARG00000020165(ZHX2),ENSOARG00000018274(SORL1),ENSOARG00000014345(KLK8),ENSOARG00000004702(LRP4),ENSOARG00000003820(NOTCH1…	ENSOARG00000008224(DAB1),ENSOARG00000011328(VIM),ENSOARG00000010669(-),ENSOARG00000015313(SPOCK1),	2.12851	0.00130539	0.0217366
GO:0045666	positive regulation of neuron differentiation	biological_process	26	17	9	1294	173	18322	ENSOARG00000010874(WNT3),ENSOARG00000013052(GLI2),ENSOARG00000011760(GDPD5),ENSOARG00000020487(BCL6),ENSOARG00000020357(FOXO6),ENSOARG00000018197(RNF112),ENSOARG00000010950(PTK6),ENSOARG00000020088(HEYL),ENSOARG00000013009(ATP8A2),ENSOARG00000015400(WNT5A),ENSOARG00000015027(SYT1),ENSOARG00000009699(PTK2B),ENSOARG00000008192(FOXA1),ENSOARG00000003932(RET),ENSOARG00000011081(-),ENSOARG00000018738(…	ENSOARG00000005869(BEND6),ENSOARG00000019329(FN1),ENSOARG00000000465(RELN),ENSOARG00000000747(TNFRSF12A),ENSOARG00000006378(BMP5),ENSOARG00000017654(PLPPR5),ENSOARG00000008224(DAB1),ENSOARG00000012389(GPRC5B),ENSOARG00000009942(NEFL),	2.12797	0.000672963	0.0128214
GO:0004857	enzyme inhibitor activity	molecular_function	35	23	12	1294	233	18322	ENSOARG00000015262(SERPINE1),ENSOARG00000004151(-),ENSOARG00000008517(-),ENSOARG00000001682(A2ML1),ENSOARG00000000412(PAPLN),ENSOARG00000006889(-),ENSOARG00000012828(TFAP2B),ENSOARG00000010574(WFDC1),ENSOARG00000004202(-),ENSOARG00000013535(ITIH5),ENSOARG00000008777(-),ENSOARG00000017257(COL7A1),ENSOARG00000014153(DPEP1),ENSOARG00000004524(SPINK9),ENSOARG00000014882(SERPINA1),ENSOARG00000005106(C…	ENSOARG00000018337(CPAMD8),ENSOARG00000005384(-),ENSOARG00000021090(-),ENSOARG00000000751(-),ENSOARG00000019972(SCG5),ENSOARG00000016534(TFPI),ENSOARG00000003275(WFIKKN2),ENSOARG00000006441(SERPINB12),ENSOARG00000006096(WFDC2),ENSOARG00000007520(-),ENSOARG00000015313(SPOCK1),ENSOARG00000017856(MEGF10),	2.12692	9.43127e-05	0.00268705
GO:0048675	axon extension	biological_process	9	6	3	1294	60	18322	ENSOARG00000013742(LHX2),ENSOARG00000015400(WNT5A),ENSOARG00000000223(DRAXIN),ENSOARG00000008959(SLIT1),ENSOARG00000010874(WNT3),ENSOARG00000014202(TNR),	ENSOARG00000019329(FN1),ENSOARG00000000747(TNFRSF12A),ENSOARG00000020173(SEMA5B),	2.12388	0.0325416	0.2101
GO:0005200	structural constituent of cytoskeleton	molecular_function	6	4	2	1294	40	18322	ENSOARG00000007959(SPTBN2),ENSOARG00000014989(TUBB3),ENSOARG00000009127(TUBAL3),ENSOARG00000020803(TLN2),	ENSOARG00000009942(NEFL),ENSOARG00000011328(VIM),	2.12388	0.0668582	0.350427
GO:0055007	cardiac muscle cell differentiation	biological_process	9	2	7	1294	60	18322	ENSOARG00000002366(RXRA),ENSOARG00000018738(BMP2),	ENSOARG00000019120(MYO18B),ENSOARG00000008913(CSRP3),ENSOARG00000011575(TCAP),ENSOARG00000017779(MYL2),ENSOARG00000003713(ACTN2),ENSOARG00000004373(RARB),ENSOARG00000019993(ACTC1),	2.12388	0.0325416	0.2101
GO:0034702	ion channel complex	cellular_component	27	14	13	1294	180	18322	ENSOARG00000019428(KCNC4),ENSOARG00000013491(GRIA3),ENSOARG00000014784(-),ENSOARG00000012035(GRIN2C),ENSOARG00000016200(CACNA1D),ENSOARG00000008446(SCNN1A),ENSOARG00000016612(SCNN1G),ENSOARG00000003279(KCNIP1),ENSOARG00000012660(-),ENSOARG00000014639(-),ENSOARG00000017061(KCNIP2),ENSOARG00000010538(KCNG4),ENSOARG00000014121(SHANK1),ENSOARG00000019656(KCND3),	ENSOARG00000008173(KCNK2),ENSOARG00000004852(SCN1A),ENSOARG00000000253(CHRNA1),ENSOARG00000009964(TRPC4),ENSOARG00000009243(KCNA1),ENSOARG00000005392(SCN2A),ENSOARG00000001434(KCNH2),ENSOARG00000016776(KCNS3),ENSOARG00000015836(CACNG1),ENSOARG00000011921(KCNV1),ENSOARG00000014087(SCN4A),ENSOARG00000018609(CACNA1E),ENSOARG00000001130(CHRNA3),	2.12388	0.000554737	0.0110787
GO:1902041	regulation of extrinsic apoptotic signaling pathway via death domain receptors	biological_process	6	4	2	1294	40	18322	ENSOARG00000020058(THBS1),ENSOARG00000016727(HGF),ENSOARG00000015656(ICAM-1),ENSOARG00000015262(SERPINE1),	ENSOARG00000002359(SFRP1),ENSOARG00000018475(HMOX1),	2.12388	0.0668582	0.350427
GO:0033209	tumor necrosis factor-mediated signaling pathway	biological_process	6	5	1	1294	40	18322	ENSOARG00000007374(SPHK1),ENSOARG00000020509(ADIPOQ),ENSOARG00000009699(PTK2B),ENSOARG00000011584(F2RL1),ENSOARG00000006094(TNFRSF11A),	ENSOARG00000002586(APOA1),	2.12388	0.0668582	0.350427
GO:0048871	multicellular organismal homeostasis	biological_process	34	29	5	1294	227	18322	ENSOARG00000008446(SCNN1A),ENSOARG00000010394(LEPR),ENSOARG00000016612(SCNN1G),ENSOARG00000020472(CLDN1),ENSOARG00000020478(TP63),ENSOARG00000019294(ABCA12),ENSOARG00000017441(NOD2),ENSOARG00000016900(KRT1),ENSOARG00000014240(CTGF),ENSOARG00000006094(TNFRSF11A),ENSOARG00000014606(TRPV4),ENSOARG00000018782(ALOXE3),ENSOARG00000011582(CYP26B1),ENSOARG00000015127(SLC22A5),ENSOARG00000006661(-),ENSOAR…	ENSOARG00000007216(CYTL1),ENSOARG00000003604(CORO1A),ENSOARG00000020877(IL1A),ENSOARG00000006982(AQP4),ENSOARG00000003236(RBP4),	2.12076	0.000123448	0.00329071
GO:1901215	negative regulation of neuron death	biological_process	16	10	6	1294	107	18322	ENSOARG00000015100(ANGPT1),ENSOARG00000000223(DRAXIN),ENSOARG00000015342(NDNF),ENSOARG00000000893(FOXB1),ENSOARG00000013395(-),ENSOARG00000010271(TIGAR),ENSOARG00000018274(SORL1),ENSOARG00000012828(TFAP2B),ENSOARG00000002915(SNCB),ENSOARG00000018351(VSTM2L),	ENSOARG00000013743(GABRB2),ENSOARG00000003604(CORO1A),ENSOARG00000009942(NEFL),ENSOARG00000006200(NES),ENSOARG00000009228(CNTFR),ENSOARG00000021129(SIX1),	2.11726	0.00662671	0.0694072
GO:0045785	positive regulation of cell adhesion	biological_process	39	32	7	1294	261	18322	ENSOARG00000010199(EGR3),ENSOARG00000015100(ANGPT1),ENSOARG00000015400(WNT5A),ENSOARG00000007229(CD74),ENSOARG00000003926(LRRC16A),ENSOARG00000005724(SPN),ENSOARG00000008075(WNT4),ENSOARG00000007029(SPOCK2),ENSOARG00000006215(TNFRSF18),ENSOARG00000009699(PTK2B),ENSOARG00000019332(CCDC80),ENSOARG00000011583(TGFB2),ENSOARG00000020295(VTCN1),ENSOARG00000010088(VIT),ENSOARG00000013941(GATA3),ENSOARG0…	ENSOARG00000002586(APOA1),ENSOARG00000018906(HHLA2),ENSOARG00000003604(CORO1A),ENSOARG00000019329(FN1),ENSOARG00000014336(CYR61),ENSOARG00000017732(CXCL13),ENSOARG00000007826(PLPP3),	2.11574	4.40159e-05	0.0015021
GO:0010977	negative regulation of neuron projection development	biological_process	10	6	4	1294	67	18322	ENSOARG00000004702(LRP4),ENSOARG00000014345(KLK8),ENSOARG00000010874(WNT3),ENSOARG00000015400(WNT5A),ENSOARG00000000223(DRAXIN),ENSOARG00000014202(TNR),	ENSOARG00000011328(VIM),ENSOARG00000010669(-),ENSOARG00000015313(SPOCK1),ENSOARG00000008224(DAB1),	2.11331	0.0264995	0.179485
GO:0005044	scavenger receptor activity	molecular_function	10	8	2	1294	67	18322	ENSOARG00000003615(-),ENSOARG00000007904(TMPRSS4),ENSOARG00000007683(CXCL16),ENSOARG00000014874(SCARA5),ENSOARG00000019423(ENDOU),ENSOARG00000003257(LGALS3BP),ENSOARG00000005291(CFI),ENSOARG00000001268(SSC5D),	ENSOARG00000015996(STAB2),ENSOARG00000011692(LOXL4),	2.11331	0.0264995	0.179485
GO:0045446	endothelial cell differentiation	biological_process	10	6	4	1294	67	18322	ENSOARG00000003820(NOTCH1),ENSOARG00000011584(F2RL1),ENSOARG00000006037(BMPER),ENSOARG00000005589(MARVELD2),ENSOARG00000015656(ICAM-1),ENSOARG00000005108(DLL1),	ENSOARG00000001218(GDF2),ENSOARG00000002328(TNMD),ENSOARG00000013740(TMEM100),ENSOARG00000010042(STC1),	2.11331	0.0264995	0.179485
GO:0035239	tube morphogenesis	biological_process	44	38	6	1294	295	18322	ENSOARG00000008418(SOSTDC1),ENSOARG00000013779(SOX9),ENSOARG00000008972(AGR2),ENSOARG00000018738(BMP2),ENSOARG00000008192(FOXA1),ENSOARG00000003932(RET),ENSOARG00000013521(LAMA5),ENSOARG00000003583(WNK4),ENSOARG00000019372(VDR),ENSOARG00000000834(EDAR),ENSOARG00000005108(DLL1),ENSOARG00000016629(FZD1),ENSOARG00000015397(SEMA3E),ENSOARG00000018071(HES5),ENSOARG00000016509(CTHRC1),ENSOARG0000001394…	ENSOARG00000021129(SIX1),ENSOARG00000009828(AGTR2),ENSOARG00000001218(GDF2),ENSOARG00000002359(SFRP1),ENSOARG00000010774(ZIC3),ENSOARG00000001545(PGF),	2.11188	1.57742e-05	0.000644561
GO:0006814	sodium ion transport	biological_process	17	11	6	1294	114	18322	ENSOARG00000020207(ASIC4),ENSOARG00000002535(SLC34A3),ENSOARG00000014175(SLC9A7),ENSOARG00000008446(SCNN1A),ENSOARG00000011955(SLC5A1),ENSOARG00000016612(SCNN1G),ENSOARG00000003583(WNK4),ENSOARG00000015655(OCA2),ENSOARG00000003685(SLC4A11),ENSOARG00000009371(ATP1B1),ENSOARG00000008084(WNK2),	ENSOARG00000013088(ATP1B4),ENSOARG00000012969(SLC24A4),ENSOARG00000014087(SCN4A),ENSOARG00000008505(HCN1),ENSOARG00000005392(SCN2A),ENSOARG00000004852(SCN1A),	2.11146	0.00543153	0.0607842
GO:0051279	regulation of release of sequestered calcium ion into cytosol	biological_process	7	3	4	1294	47	18322	ENSOARG00000009699(PTK2B),ENSOARG00000015536(CEMIP),ENSOARG00000018423(UBASH3B),	ENSOARG00000012682(HRC),ENSOARG00000003604(CORO1A),ENSOARG00000020163(CASQ2),ENSOARG00000016668(CXCL11),	2.10882	0.0542274	0.298852
GO:0050672	negative regulation of lymphocyte proliferation	biological_process	7	7	0	1294	47	18322	ENSOARG00000013395(-),ENSOARG00000009393(PLA2G2F),ENSOARG00000006942(-),ENSOARG00000007765(IL20RB),ENSOARG00000005724(SPN),ENSOARG00000011081(-),ENSOARG00000011272(PRDM1),	-	2.10882	0.0542274	0.298852
GO:0050848	regulation of calcium-mediated signaling	biological_process	7	3	4	1294	47	18322	ENSOARG00000009699(PTK2B),ENSOARG00000011081(-),ENSOARG00000007787(FCER1A),	ENSOARG00000013740(TMEM100),ENSOARG00000012682(HRC),ENSOARG00000020163(CASQ2),ENSOARG00000001744(TREM2),	2.10882	0.0542274	0.298852
GO:0045664	regulation of neuron differentiation	biological_process	51	35	16	1294	343	18322	ENSOARG00000018071(HES5),ENSOARG00000005108(DLL1),ENSOARG00000014202(TNR),ENSOARG00000011081(-),ENSOARG00000003932(RET),ENSOARG00000008192(FOXA1),ENSOARG00000003966(NOTCH3),ENSOARG00000015342(NDNF),ENSOARG00000018738(BMP2),ENSOARG00000013779(SOX9),ENSOARG00000010874(WNT3),ENSOARG00000013052(GLI2),ENSOARG00000020165(ZHX2),ENSOARG00000006942(-),ENSOARG00000011760(GDPD5),ENSOARG00000019019(RAB17),EN…	ENSOARG00000000747(TNFRSF12A),ENSOARG00000021129(SIX1),ENSOARG00000017654(PLPPR5),ENSOARG00000011328(VIM),ENSOARG00000014467(EOMES),ENSOARG00000019329(FN1),ENSOARG00000006378(BMP5),ENSOARG00000008224(DAB1),ENSOARG00000012389(GPRC5B),ENSOARG00000002359(SFRP1),ENSOARG00000009942(NEFL),ENSOARG00000015313(SPOCK1),ENSOARG00000010669(-),ENSOARG00000005869(BEND6),ENSOARG00000000233(CHN1),ENSOARG00000000…	2.1053	3.89116e-06	0.000204814
GO:0048332	mesoderm morphogenesis	biological_process	8	7	1	1294	54	18322	ENSOARG00000017475(INHBA),ENSOARG00000005412(ITGA3),ENSOARG00000009764(ITGB4),ENSOARG00000010874(WNT3),ENSOARG00000013752(NOG),ENSOARG00000008389(ITGA8),ENSOARG00000015400(WNT5A),	ENSOARG00000014467(EOMES),	2.09766	0.0439859	0.258954
GO:0042311	vasodilation	biological_process	4	3	1	1294	27	18322	ENSOARG00000011584(F2RL1),ENSOARG00000013772(ADRB1),ENSOARG00000009653(RGS2),	ENSOARG00000009828(AGTR2),	2.09766	0.113465	0.512532
GO:0021696	cerebellar cortex morphogenesis	biological_process	4	4	0	1294	27	18322	ENSOARG00000006674(GLI1),ENSOARG00000007959(SPTBN2),ENSOARG00000005108(DLL1),ENSOARG00000013052(GLI2),	-	2.09766	0.113465	0.512532
GO:0045747	positive regulation of Notch signaling pathway	biological_process	4	4	0	1294	27	18322	ENSOARG00000003820(NOTCH1),ENSOARG00000020478(TP63),ENSOARG00000005108(DLL1),ENSOARG00000018071(HES5),	-	2.09766	0.113465	0.512532
GO:0040019	positive regulation of embryonic development	biological_process	4	3	1	1294	27	18322	ENSOARG00000013941(GATA3),ENSOARG00000008075(WNT4),ENSOARG00000006942(-),	ENSOARG00000021129(SIX1),	2.09766	0.113465	0.512532
GO:0032642	regulation of chemokine production	biological_process	8	7	1	1294	54	18322	ENSOARG00000020509(ADIPOQ),ENSOARG00000015400(WNT5A),ENSOARG00000007229(CD74),ENSOARG00000020386(APOD),ENSOARG00000011584(F2RL1),ENSOARG00000014606(TRPV4),ENSOARG00000013111(IL1RL1),	ENSOARG00000020877(IL1A),	2.09766	0.0439859	0.258954
GO:0021988	olfactory lobe development	biological_process	4	3	1	1294	27	18322	ENSOARG00000013742(LHX2),ENSOARG00000015400(WNT5A),ENSOARG00000008959(SLIT1),	ENSOARG00000014467(EOMES),	2.09766	0.113465	0.512532
GO:0097060	synaptic membrane	cellular_component	12	7	5	1294	81	18322	ENSOARG00000005412(ITGA3),ENSOARG00000015027(SYT1),ENSOARG00000019747(GRIK3),ENSOARG00000012035(GRIN2C),ENSOARG00000004271(CLSTN3),ENSOARG00000014121(SHANK1),ENSOARG00000013491(GRIA3),	ENSOARG00000001130(CHRNA3),ENSOARG00000000253(CHRNA1),ENSOARG00000001210(CHRM2),ENSOARG00000014301(KCTD16),ENSOARG00000002844(GRIA4),	2.09766	0.0176015	0.136313
GO:0009069	serine family amino acid metabolic process	biological_process	4	4	0	1294	27	18322	ENSOARG00000012354(PSAT1),ENSOARG00000016415(CDO1),ENSOARG00000009930(PSPH),ENSOARG00000013672(GLDC),	-	2.09766	0.113465	0.512532
GO:1901016	regulation of potassium ion transmembrane transporter activity	biological_process	4	2	2	1294	27	18322	ENSOARG00000016200(CACNA1D),ENSOARG00000009371(ATP1B1),	ENSOARG00000020163(CASQ2),ENSOARG00000003713(ACTN2),	2.09766	0.113465	0.512532
GO:0007169	transmembrane receptor protein tyrosine kinase signaling pathway	biological_process	51	38	13	1294	345	18322	ENSOARG00000000788(BAIAP2L1),ENSOARG00000004917(SH3TC2),ENSOARG00000020058(THBS1),ENSOARG00000016740(EPHB6),ENSOARG00000010773(FAM83A),ENSOARG00000010833(-),ENSOARG00000005108(DLL1),ENSOARG00000003932(RET),ENSOARG00000018738(BMP2),ENSOARG00000008972(AGR2),ENSOARG00000013779(SOX9),ENSOARG00000010036(HHIP),ENSOARG00000014240(CTGF),ENSOARG00000020386(APOD),ENSOARG00000006153(PDGFA),ENSOARG0000001590…	ENSOARG00000009828(AGTR2),ENSOARG00000006407(EPHA5),ENSOARG00000002053(EFEMP1),ENSOARG00000003130(PLAT),ENSOARG00000008024(EPHA8),ENSOARG00000007954(FGFBP1),ENSOARG00000009585(FGF20),ENSOARG00000006378(BMP5),ENSOARG00000003329(SULF1),ENSOARG00000016285(GDF-8),ENSOARG00000010080(SULF2),ENSOARG00000000233(CHN1),ENSOARG00000003578(FGF18),	2.0931	4.51784e-06	0.000230003
GO:0061061	muscle structure development	biological_process	58	21	37	1294	393	18322	ENSOARG00000016629(FZD1),ENSOARG00000018738(BMP2),ENSOARG00000013779(SOX9),ENSOARG00000005108(DLL1),ENSOARG00000001726(ALX4),ENSOARG00000013521(LAMA5),ENSOARG00000006942(-),ENSOARG00000011582(CYP26B1),ENSOARG00000003820(NOTCH1),ENSOARG00000013548(BARX2),ENSOARG00000020088(HEYL),ENSOARG00000014073(EDN1),ENSOARG00000013801(MYH14),ENSOARG00000015833(TP73),ENSOARG00000008389(ITGA8),ENSOARG00000002366…	ENSOARG00000021129(SIX1),ENSOARG00000009228(CNTFR),ENSOARG00000003388(KLHL41),ENSOARG00000000611(LDB3),ENSOARG00000003275(WFIKKN2),ENSOARG00000004373(RARB),ENSOARG00000020750(SMYD1),ENSOARG00000004431(XIRP2),ENSOARG00000007861(TLL2),ENSOARG00000006996(MYL3),ENSOARG00000019015(TCF15),ENSOARG00000000253(CHRNA1),ENSOARG00000003709(KLHL40),ENSOARG00000017856(MEGF10),ENSOARG00000003044(ACTA1),ENSOARG0…	2.08965	1.1193e-06	7.39571e-05
GO:0005903	brush border	cellular_component	9	6	3	1294	61	18322	ENSOARG00000007680(SLC34A2),ENSOARG00000015127(SLC22A5),ENSOARG00000002535(SLC34A3),ENSOARG00000015846(PLEC),ENSOARG00000013801(MYH14),ENSOARG00000002570(CDHR2),	ENSOARG00000018240(LCTL),ENSOARG00000003714(ENPEP),ENSOARG00000009955(CUBN),	2.08906	0.0357003	0.224655
GO:0042383	sarcolemma	cellular_component	9	3	6	1294	61	18322	ENSOARG00000009371(ATP1B1),ENSOARG00000016200(CACNA1D),ENSOARG00000015846(PLEC),	ENSOARG00000016256(KCNN2),ENSOARG00000005392(SCN2A),ENSOARG00000013106(PGM5),ENSOARG00000018874(-),ENSOARG00000004852(SCN1A),ENSOARG00000007656(BGN),	2.08906	0.0357003	0.224655
GO:0014066	regulation of phosphatidylinositol 3-kinase signaling	biological_process	9	8	1	1294	61	18322	ENSOARG00000011583(TGFB2),ENSOARG00000015100(ANGPT1),ENSOARG00000011584(F2RL1),ENSOARG00000015096(SERPINA12),ENSOARG00000006153(PDGFA),ENSOARG00000013779(SOX9),ENSOARG00000016727(HGF),ENSOARG00000018324(WNT16),	ENSOARG00000000465(RELN),	2.08906	0.0357003	0.224655
GO:0045111	intermediate filament cytoskeleton	cellular_component	23	14	9	1294	156	18322	ENSOARG00000012158(-),ENSOARG00000016900(KRT1),ENSOARG00000017035(KRT75),ENSOARG00000016883(KRT77),ENSOARG00000017379(-),ENSOARG00000004281(NEFH),ENSOARG00000016824(KRT79),ENSOARG00000015846(PLEC),ENSOARG00000015681(KRT40),ENSOARG00000017105(KRT14),ENSOARG00000012125(-),ENSOARG00000012089(-),ENSOARG00000017098(KRT85),ENSOARG00000016666(KRT32),	ENSOARG00000018874(-),ENSOARG00000006200(NES),ENSOARG00000009958(NEFM),ENSOARG00000011328(VIM),ENSOARG00000014816(-),ENSOARG00000009942(NEFL),ENSOARG00000017002(-),ENSOARG00000017016(-),ENSOARG00000020185(-),	2.08757	0.00166084	0.0250984
GO:0021510	spinal cord development	biological_process	10	8	2	1294	68	18322	ENSOARG00000013752(NOG),ENSOARG00000008578(PTCH1),ENSOARG00000005108(DLL1),ENSOARG00000000223(DRAXIN),ENSOARG00000011760(GDPD5),ENSOARG00000006942(-),ENSOARG00000000893(FOXB1),ENSOARG00000013052(GLI2),	ENSOARG00000000465(RELN),ENSOARG00000008224(DAB1),	2.08223	0.029	0.194723
GO:0048384	retinoic acid receptor signaling pathway	biological_process	5	4	1	1294	34	18322	ENSOARG00000011582(CYP26B1),ENSOARG00000014744(DHRS3),ENSOARG00000002366(RXRA),ENSOARG00000016626(RARG),	ENSOARG00000004373(RARB),	2.08223	0.0916615	0.439961
GO:0030308	negative regulation of cell growth	biological_process	15	10	5	1294	102	18322	ENSOARG00000017232(ACVR1B),ENSOARG00000020487(BCL6),ENSOARG00000015400(WNT5A),ENSOARG00000020676(RERG),ENSOARG00000000223(DRAXIN),ENSOARG00000014202(TNR),ENSOARG00000017475(INHBA),ENSOARG00000011583(TGFB2),ENSOARG00000002570(CDHR2),ENSOARG00000010874(WNT3),	ENSOARG00000001218(GDF2),ENSOARG00000002359(SFRP1),ENSOARG00000016764(FRZB),ENSOARG00000010669(-),ENSOARG00000017779(MYL2),	2.08223	0.00957691	0.0901245
GO:0004879	RNA polymerase II transcription factor activity, ligand-activated sequence-specific DNA binding	molecular_function	5	4	1	1294	34	18322	ENSOARG00000016626(RARG),ENSOARG00000019372(VDR),ENSOARG00000002366(RXRA),ENSOARG00000021060(RORC),	ENSOARG00000004373(RARB),	2.08223	0.0916615	0.439961
GO:0002695	negative regulation of leukocyte activation	biological_process	15	13	2	1294	102	18322	ENSOARG00000007765(IL20RB),ENSOARG00000020295(VTCN1),ENSOARG00000006942(-),ENSOARG00000011272(PRDM1),ENSOARG00000003013(PGLYRP2),ENSOARG00000013395(-),ENSOARG00000019888(PTPN22),ENSOARG00000007229(CD74),ENSOARG00000005724(SPN),ENSOARG00000011081(-),ENSOARG00000020487(BCL6),ENSOARG00000016184(SAMSN1),ENSOARG00000009393(PLA2G2F),	ENSOARG00000017220(IL13RA2),ENSOARG00000002359(SFRP1),	2.08223	0.00957691	0.0901245
GO:0048806	genitalia development	biological_process	5	4	1	1294	34	18322	ENSOARG00000020478(TP63),ENSOARG00000015400(WNT5A),ENSOARG00000014908(LGR4),ENSOARG00000006942(-),	ENSOARG00000006378(BMP5),	2.08223	0.0916615	0.439961
GO:0048146	positive regulation of fibroblast proliferation	biological_process	5	4	1	1294	34	18322	ENSOARG00000006153(PDGFA),ENSOARG00000007374(SPHK1),ENSOARG00000015400(WNT5A),ENSOARG00000007229(CD74),	ENSOARG00000019329(FN1),	2.08223	0.0916615	0.439961
GO:0043029	T cell homeostasis	biological_process	5	4	1	1294	34	18322	ENSOARG00000011081(-),ENSOARG00000018638(FOXN1),ENSOARG00000014993(LMO1),ENSOARG00000011583(TGFB2),	ENSOARG00000003604(CORO1A),	2.08223	0.0916615	0.439961
GO:0098531	transcription factor activity, direct ligand regulated sequence-specific DNA binding	molecular_function	5	4	1	1294	34	18322	ENSOARG00000016626(RARG),ENSOARG00000019372(VDR),ENSOARG00000002366(RXRA),ENSOARG00000021060(RORC),	ENSOARG00000004373(RARB),	2.08223	0.0916615	0.439961
GO:1901214	regulation of neuron death	biological_process	21	14	7	1294	143	18322	ENSOARG00000015342(NDNF),ENSOARG00000013395(-),ENSOARG00000000893(FOXB1),ENSOARG00000011583(TGFB2),ENSOARG00000002915(SNCB),ENSOARG00000012828(TFAP2B),ENSOARG00000018123(SARM1),ENSOARG00000000223(DRAXIN),ENSOARG00000015100(ANGPT1),ENSOARG00000013941(GATA3),ENSOARG00000016395(TFAP2A),ENSOARG00000010271(TIGAR),ENSOARG00000018274(SORL1),ENSOARG00000018351(VSTM2L),	ENSOARG00000009942(NEFL),ENSOARG00000016114(GPR75),ENSOARG00000021129(SIX1),ENSOARG00000009228(CNTFR),ENSOARG00000013743(GABRB2),ENSOARG00000003604(CORO1A),ENSOARG00000006200(NES),	2.07932	0.00266579	0.0365502
GO:0004222	metalloendopeptidase activity	molecular_function	17	12	5	1294	116	18322	ENSOARG00000006156(ADAMTS14),ENSOARG00000007475(ADAMTS18),ENSOARG00000016361(PHEX),ENSOARG00000006119(MMP7),ENSOARG00000014745(PAPPA2),ENSOARG00000005888(PAPPA),ENSOARG00000009766(ADAMTS17),ENSOARG00000000412(PAPLN),ENSOARG00000008974(ADAM11),ENSOARG00000015032(ADAMTS8),ENSOARG00000005607(MMP27),ENSOARG00000015132(ADAMTS15),	ENSOARG00000010943(MMP19),ENSOARG00000007861(TLL2),ENSOARG00000014898(ADAMTS1),ENSOARG00000011416(ADAM22),ENSOARG00000010002(ADAMDEC1),	2.07505	0.00640435	0.0674193
GO:0007167	enzyme linked receptor protein signaling pathway	biological_process	82	60	22	1294	560	18322	ENSOARG00000005108(DLL1),ENSOARG00000003932(RET),ENSOARG00000008972(AGR2),ENSOARG00000017232(ACVR1B),ENSOARG00000013779(SOX9),ENSOARG00000014007(JADE2),ENSOARG00000018071(HES5),ENSOARG00000004917(SH3TC2),ENSOARG00000012784(HTRA3),ENSOARG00000016740(EPHB6),ENSOARG00000012828(TFAP2B),ENSOARG00000016629(FZD1),ENSOARG00000011147(DDR1),ENSOARG00000013941(GATA3),ENSOARG00000005412(ITGA3),ENSOARG0000001…	ENSOARG00000002053(EFEMP1),ENSOARG00000006407(EPHA5),ENSOARG00000020659(HFE2),ENSOARG00000011328(VIM),ENSOARG00000003130(PLAT),ENSOARG00000003329(SULF1),ENSOARG00000000233(CHN1),ENSOARG00000003578(FGF18),ENSOARG00000013740(TMEM100),ENSOARG00000017189(FBN2),ENSOARG00000003275(WFIKKN2),ENSOARG00000009828(AGTR2),ENSOARG00000007954(FGFBP1),ENSOARG00000014336(CYR61),ENSOARG00000008024(EPHA8),ENSOARG00…	2.07331	1.15275e-08	1.59105e-06
GO:0030512	negative regulation of transforming growth factor beta receptor signaling pathway	biological_process	6	5	1	1294	41	18322	ENSOARG00000017358(PMEPA1),ENSOARG00000012784(HTRA3),ENSOARG00000018640(RASL11B),ENSOARG00000011728(BCL9L),ENSOARG00000002144(LDLRAD4),	ENSOARG00000017189(FBN2),	2.07208	0.0739714	0.375971
GO:0008238	exopeptidase activity	molecular_function	12	6	6	1294	82	18322	ENSOARG00000004689(HPN),ENSOARG00000013193(CPZ),ENSOARG00000003300(DPEP2),ENSOARG00000003282(DPEP3),ENSOARG00000014153(DPEP1),ENSOARG00000005274(CPA3),	ENSOARG00000010742(-),ENSOARG00000009670(CPXM2),ENSOARG00000014716(TRHDE),ENSOARG00000005200(CPA4),ENSOARG00000005292(CPA5),ENSOARG00000003714(ENPEP),	2.07208	0.0191899	0.145175
GO:0001078	transcriptional repressor activity, RNA polymerase II core promoter proximal region sequence-specific binding	molecular_function	12	12	0	1294	82	18322	ENSOARG00000016395(TFAP2A),ENSOARG00000013941(GATA3),ENSOARG00000015209(-),ENSOARG00000019619(ZBTB20),ENSOARG00000006012(FOXO1),ENSOARG00000018071(HES5),ENSOARG00000010223(NFE2L3),ENSOARG00000014075(KCNIP3),ENSOARG00000000759(KLF17),ENSOARG00000018105(TFAP2C),ENSOARG00000011272(PRDM1),ENSOARG00000013027(NR1D1),	-	2.07208	0.0191899	0.145175
GO:0032722	positive regulation of chemokine production	biological_process	6	5	1	1294	41	18322	ENSOARG00000013111(IL1RL1),ENSOARG00000014606(TRPV4),ENSOARG00000007229(CD74),ENSOARG00000015400(WNT5A),ENSOARG00000020509(ADIPOQ),	ENSOARG00000020877(IL1A),	2.07208	0.0739714	0.375971
GO:0008015	blood circulation	biological_process	36	18	18	1294	246	18322	ENSOARG00000016200(CACNA1D),ENSOARG00000014073(EDN1),ENSOARG00000015100(ANGPT1),ENSOARG00000005274(CPA3),ENSOARG00000005780(EMP2),ENSOARG00000009653(RGS2),ENSOARG00000014606(TRPV4),ENSOARG00000001508(COL1A2),ENSOARG00000013869(MAP2K6),ENSOARG00000009371(ATP1B1),ENSOARG00000015761(HTR7),ENSOARG00000005108(DLL1),ENSOARG00000003456(TH),ENSOARG00000020509(ADIPOQ),ENSOARG00000013772(ADRB1),ENSOARG0000…	ENSOARG00000020163(CASQ2),ENSOARG00000020651(PTPRO),ENSOARG00000014319(DDAH1),ENSOARG00000018120(NCALD),ENSOARG00000003714(ENPEP),ENSOARG00000012682(HRC),ENSOARG00000011750(MYL4),ENSOARG00000006996(MYL3),ENSOARG00000019316(MYH7),ENSOARG00000001210(CHRM2),ENSOARG00000001434(KCNH2),ENSOARG00000017779(MYL2),ENSOARG00000011575(TCAP),ENSOARG00000008913(CSRP3),ENSOARG00000010042(STC1),ENSOARG0000000431…	2.07208	0.000123243	0.00329942
GO:0060350	endochondral bone morphogenesis	biological_process	6	3	3	1294	41	18322	ENSOARG00000013779(SOX9),ENSOARG00000004871(COL1A1),ENSOARG00000016626(RARG),	ENSOARG00000003578(FGF18),ENSOARG00000010042(STC1),ENSOARG00000004373(RARB),	2.07208	0.0739714	0.375971
GO:0048659	smooth muscle cell proliferation	biological_process	6	5	1	1294	41	18322	ENSOARG00000018071(HES5),ENSOARG00000014073(EDN1),ENSOARG00000020386(APOD),ENSOARG00000003966(NOTCH3),ENSOARG00000020509(ADIPOQ),	ENSOARG00000018475(HMOX1),	2.07208	0.0739714	0.375971
GO:0043507	positive regulation of JUN kinase activity	biological_process	6	6	0	1294	41	18322	ENSOARG00000015400(WNT5A),ENSOARG00000018429(ARHGEF5),ENSOARG00000007787(FCER1A),ENSOARG00000014288(FGD2),ENSOARG00000006094(TNFRSF11A),ENSOARG00000014073(EDN1),	-	2.07208	0.0739714	0.375971
GO:0042277	peptide binding	molecular_function	13	9	4	1294	89	18322	ENSOARG00000017475(INHBA),ENSOARG00000015536(CEMIP),ENSOARG00000011583(TGFB2),ENSOARG00000018274(SORL1),ENSOARG00000011449(PRLR),ENSOARG00000016610(HLA-DRA),ENSOARG00000017441(NOD2),ENSOARG00000007229(CD74),ENSOARG00000008524(PTGES),	ENSOARG00000012988(APBA1),ENSOARG00000002586(APOA1),ENSOARG00000004369(GALR1),ENSOARG00000019415(DLGAP3),	2.0682	0.0156323	0.127084
GO:0050727	regulation of inflammatory response	biological_process	26	21	5	1294	178	18322	ENSOARG00000016727(HGF),ENSOARG00000011081(-),ENSOARG00000015262(SERPINE1),ENSOARG00000020667(-),ENSOARG00000020509(ADIPOQ),ENSOARG00000010574(WFDC1),ENSOARG00000007787(FCER1A),ENSOARG00000013284(NT5E),ENSOARG00000003215(FFAR4),ENSOARG00000017441(NOD2),ENSOARG00000013941(GATA3),ENSOARG00000015400(WNT5A),ENSOARG00000016900(KRT1),ENSOARG00000005724(SPN),ENSOARG00000020487(BCL6),ENSOARG00000006094(T…	ENSOARG00000012389(GPRC5B),ENSOARG00000013144(IL1R1),ENSOARG00000002586(APOA1),ENSOARG00000012715(PTGIS),ENSOARG00000009019(TNFAIP6),	2.0682	0.000997044	0.0171541
GO:0001525	angiogenesis	biological_process	41	29	12	1294	281	18322	ENSOARG00000005108(DLL1),ENSOARG00000008117(TDGF1),ENSOARG00000015342(NDNF),ENSOARG00000003966(NOTCH3),ENSOARG00000015262(SERPINE1),ENSOARG00000004151(-),ENSOARG00000014244(CCR3),ENSOARG00000000517(ADGRG1),ENSOARG00000020058(THBS1),ENSOARG00000015397(SEMA3E),ENSOARG00000002124(ADGRB1),ENSOARG00000014073(EDN1),ENSOARG00000014240(CTGF),ENSOARG00000005780(EMP2),ENSOARG00000006942(-),ENSOARG000000072…	ENSOARG00000013740(TMEM100),ENSOARG00000009827(VASH2),ENSOARG00000000747(TNFRSF12A),ENSOARG00000015081(TGFBI),ENSOARG00000020877(IL1A),ENSOARG00000014336(CYR61),ENSOARG00000003329(SULF1),ENSOARG00000001218(GDF2),ENSOARG00000012715(PTGIS),ENSOARG00000003714(ENPEP),ENSOARG00000002328(TNMD),ENSOARG00000003578(FGF18),	2.06593	4.72024e-05	0.00156778
GO:0015297	antiporter activity	molecular_function	7	4	3	1294	48	18322	ENSOARG00000017624(SLC4A9),ENSOARG00000014175(SLC9A7),ENSOARG00000001399(SLC24A3),ENSOARG00000003685(SLC4A11),	ENSOARG00000006903(SLC26A3),ENSOARG00000007821(SLC4A1),ENSOARG00000012969(SLC24A4),	2.06488	0.0597273	0.319523
GO:0009887	organ morphogenesis	biological_process	105	70	35	1294	720	18322	ENSOARG00000004702(LRP4),ENSOARG00000011582(CYP26B1),ENSOARG00000014744(DHRS3),ENSOARG00000020088(HEYL),ENSOARG00000017475(INHBA),ENSOARG00000013395(-),ENSOARG00000005566(DLX3),ENSOARG00000004871(COL1A1),ENSOARG00000014289(MLLT3),ENSOARG00000001726(ALX4),ENSOARG00000006674(GLI1),ENSOARG00000009442(AQP3),ENSOARG00000019372(VDR),ENSOARG00000000834(EDAR),ENSOARG00000018738(BMP2),ENSOARG00000012668(A…	ENSOARG00000003044(ACTA1),ENSOARG00000014336(CYR61),ENSOARG00000006996(MYL3),ENSOARG00000004373(RARB),ENSOARG00000009828(AGTR2),ENSOARG00000012268(OTOR),ENSOARG00000021129(SIX1),ENSOARG00000016764(FRZB),ENSOARG00000005941(TNC),ENSOARG00000013740(TMEM100),ENSOARG00000010042(STC1),ENSOARG00000017189(FBN2),ENSOARG00000004431(XIRP2),ENSOARG00000019316(MYH7),ENSOARG00000010080(SULF2),ENSOARG0000001514…	2.06488	1.47293e-10	3.38828e-08
GO:0009408	response to heat	biological_process	7	3	4	1294	48	18322	ENSOARG00000021095(CRNN),ENSOARG00000014606(TRPV4),ENSOARG00000014874(SCARA5),	ENSOARG00000004371(PIRT),ENSOARG00000020877(IL1A),ENSOARG00000018475(HMOX1),ENSOARG00000009785(CKM),	2.06488	0.0597273	0.319523
GO:1902495	transmembrane transporter complex	cellular_component	29	15	14	1294	199	18322	ENSOARG00000019656(KCND3),ENSOARG00000014121(SHANK1),ENSOARG00000009371(ATP1B1),ENSOARG00000010538(KCNG4),ENSOARG00000017061(KCNIP2),ENSOARG00000014639(-),ENSOARG00000003279(KCNIP1),ENSOARG00000012660(-),ENSOARG00000016612(SCNN1G),ENSOARG00000008446(SCNN1A),ENSOARG00000016200(CACNA1D),ENSOARG00000012035(GRIN2C),ENSOARG00000014784(-),ENSOARG00000013491(GRIA3),ENSOARG00000019428(KCNC4),	ENSOARG00000001130(CHRNA3),ENSOARG00000018609(CACNA1E),ENSOARG00000013088(ATP1B4),ENSOARG00000014087(SCN4A),ENSOARG00000015836(CACNG1),ENSOARG00000011921(KCNV1),ENSOARG00000001434(KCNH2),ENSOARG00000016776(KCNS3),ENSOARG00000000253(CHRNA1),ENSOARG00000009964(TRPC4),ENSOARG00000005392(SCN2A),ENSOARG00000009243(KCNA1),ENSOARG00000004852(SCN1A),ENSOARG00000008173(KCNK2),	2.0634	0.000555076	0.0110499
GO:0045597	positive regulation of cell differentiation	biological_process	81	57	24	1294	556	18322	ENSOARG00000015400(WNT5A),ENSOARG00000003926(LRRC16A),ENSOARG00000017992(TMEM119),ENSOARG00000010199(EGR3),ENSOARG00000008578(PTCH1),ENSOARG00000007233(ISG15),ENSOARG00000003892(KDF1),ENSOARG00000020509(ADIPOQ),ENSOARG00000003121(WIF1),ENSOARG00000015505(KLF5),ENSOARG00000011582(CYP26B1),ENSOARG00000013599(RUNX1),ENSOARG00000011760(GDPD5),ENSOARG00000010874(WNT3),ENSOARG00000020487(BCL6),ENSOARG0…	ENSOARG00000005869(BEND6),ENSOARG00000000465(RELN),ENSOARG00000006378(BMP5),ENSOARG00000002586(APOA1),ENSOARG00000001036(MYOG),ENSOARG00000001218(GDF2),ENSOARG00000012389(GPRC5B),ENSOARG00000002359(SFRP1),ENSOARG00000014336(CYR61),ENSOARG00000016764(FRZB),ENSOARG00000008133(HTR2A),ENSOARG00000000747(TNFRSF12A),ENSOARG00000020750(SMYD1),ENSOARG00000017189(FBN2),ENSOARG00000013740(TMEM100),ENSOARG0…	2.06276	1.72023e-08	2.27327e-06
GO:0000904	cell morphogenesis involved in differentiation	biological_process	74	47	27	1294	508	18322	ENSOARG00000021199(SIPA1L1),ENSOARG00000020088(HEYL),ENSOARG00000013941(GATA3),ENSOARG00000013009(ATP8A2),ENSOARG00000008959(SLIT1),ENSOARG00000006942(-),ENSOARG00000004702(LRP4),ENSOARG00000003820(NOTCH1),ENSOARG00000016907(UNC5C),ENSOARG00000013052(GLI2),ENSOARG00000010874(WNT3),ENSOARG00000018738(BMP2),ENSOARG00000008192(FOXA1),ENSOARG00000003932(RET),ENSOARG00000013779(SOX9),ENSOARG0000000314…	ENSOARG00000019329(FN1),ENSOARG00000001829(CDH11),ENSOARG00000000585(NPTX1),ENSOARG00000014467(EOMES),ENSOARG00000019015(TCF15),ENSOARG00000016894(SEMA3C),ENSOARG00000008024(EPHA8),ENSOARG00000016146(PDZD7),ENSOARG00000010729(SLC1A3),ENSOARG00000001843(GAP43),ENSOARG00000010042(STC1),ENSOARG00000013740(TMEM100),ENSOARG00000006407(EPHA5),ENSOARG00000000747(TNFRSF12A),ENSOARG00000020651(PTPRO),ENSO…	2.06256	6.85851e-08	6.76162e-06
GO:0005615	extracellular space	cellular_component	116	73	43	1294	797	18322	ENSOARG00000005724(SPN),ENSOARG00000015096(SERPINA12),ENSOARG00000020121(CSTA),ENSOARG00000014421(KLK11),ENSOARG00000009096(MTUS1),ENSOARG00000008572(LYPD3),ENSOARG00000008075(WNT4),ENSOARG00000005522(SIPA1L3),ENSOARG00000005822(-),ENSOARG00000018274(SORL1),ENSOARG00000014345(KLK8),ENSOARG00000005291(CFI),ENSOARG00000020293(SPINT1),ENSOARG00000018081(BPIFC),ENSOARG00000010194(WDR60),ENSOARG000000…	ENSOARG00000014841(-),ENSOARG00000009785(CKM),ENSOARG00000004801(CBLN2),ENSOARG00000015313(SPOCK1),ENSOARG00000003329(SULF1),ENSOARG00000005384(-),ENSOARG00000007821(SLC4A1),ENSOARG00000002590(SPP1),ENSOARG00000020659(HFE2),ENSOARG00000019329(FN1),ENSOARG00000003130(PLAT),ENSOARG00000016146(PDZD7),ENSOARG00000016894(SEMA3C),ENSOARG00000002053(EFEMP1),ENSOARG00000021090(-),ENSOARG00000000114(-),EN…	2.06081	1.9055e-11	6.22899e-09
GO:0010522	regulation of calcium ion transport into cytosol	biological_process	8	3	5	1294	55	18322	ENSOARG00000009699(PTK2B),ENSOARG00000015536(CEMIP),ENSOARG00000018423(UBASH3B),	ENSOARG00000012682(HRC),ENSOARG00000020163(CASQ2),ENSOARG00000016668(CXCL11),ENSOARG00000003604(CORO1A),ENSOARG00000001072(TRPC3),	2.05952	0.0482804	0.277914
GO:0007044	cell-substrate junction assembly	biological_process	8	6	2	1294	55	18322	ENSOARG00000010902(RCC2),ENSOARG00000005727(COL17A1),ENSOARG00000008075(WNT4),ENSOARG00000015846(PLEC),ENSOARG00000009764(ITGB4),ENSOARG00000020386(APOD),	ENSOARG00000003713(ACTN2),ENSOARG00000019329(FN1),	2.05952	0.0482804	0.277914
GO:0030500	regulation of bone mineralization	biological_process	8	7	1	1294	55	18322	ENSOARG00000018738(BMP2),ENSOARG00000005322(SRGN),ENSOARG00000016395(TFAP2A),ENSOARG00000013779(SOX9),ENSOARG00000008075(WNT4),ENSOARG00000009699(PTK2B),ENSOARG00000017992(TMEM119),	ENSOARG00000017189(FBN2),	2.05952	0.0482804	0.277914
GO:0003779	actin binding	molecular_function	40	15	25	1294	275	18322	ENSOARG00000000692(VILL),ENSOARG00000017441(NOD2),ENSOARG00000007076(CTNNAL1),ENSOARG00000011118(-),ENSOARG00000015846(PLEC),ENSOARG00000020448(SPTBN5),ENSOARG00000013801(MYH14),ENSOARG00000008705(-),ENSOARG00000013180(SHROOM1),ENSOARG00000007513(SYNPO),ENSOARG00000010462(CXCR4),ENSOARG00000015843(PHACTR3),ENSOARG00000020803(TLN2),ENSOARG00000007959(SPTBN2),ENSOARG00000011764(CROCC),	ENSOARG00000018621(CNN1),ENSOARG00000017779(MYL2),ENSOARG00000006566(TNNC2),ENSOARG00000011750(MYL4),ENSOARG00000007268(MYH8),ENSOARG00000019316(MYH7),ENSOARG00000003713(ACTN2),ENSOARG00000012656(MYH2),ENSOARG00000005014(ABLIM3),ENSOARG00000016717(MYOZ2),ENSOARG00000010033(LMOD3),ENSOARG00000008659(NEB),ENSOARG00000004312(TNNC1),ENSOARG00000018120(NCALD),ENSOARG00000003852(TNNI2),ENSOARG000000036…	2.05952	6.15385e-05	0.00191108
GO:0021885	forebrain cell migration	biological_process	8	4	4	1294	55	18322	ENSOARG00000000893(FOXB1),ENSOARG00000014202(TNR),ENSOARG00000008959(SLIT1),ENSOARG00000000517(ADGRG1),	ENSOARG00000010669(-),ENSOARG00000008224(DAB1),ENSOARG00000000465(RELN),ENSOARG00000016969(CCDC141),	2.05952	0.0482804	0.277914
GO:0051146	striated muscle cell differentiation	biological_process	24	7	17	1294	165	18322	ENSOARG00000002366(RXRA),ENSOARG00000018738(BMP2),ENSOARG00000014073(EDN1),ENSOARG00000011582(CYP26B1),ENSOARG00000003820(NOTCH1),ENSOARG00000006942(-),ENSOARG00000013548(BARX2),	ENSOARG00000007082(STAC3),ENSOARG00000020750(SMYD1),ENSOARG00000004925(MYPN),ENSOARG00000019120(MYO18B),ENSOARG00000003713(ACTN2),ENSOARG00000000611(LDB3),ENSOARG00000003388(KLHL41),ENSOARG00000001036(MYOG),ENSOARG00000003275(WFIKKN2),ENSOARG00000004373(RARB),ENSOARG00000019993(ACTC1),ENSOARG00000020163(CASQ2),ENSOARG00000003709(KLHL40),ENSOARG00000008913(CSRP3),ENSOARG00000011575(TCAP),ENSOARG00…	2.05952	0.00159445	0.0245127
GO:0043542	endothelial cell migration	biological_process	17	11	6	1294	117	18322	ENSOARG00000005579(SEMA4A),ENSOARG00000015400(WNT5A),ENSOARG00000013941(GATA3),ENSOARG00000009699(PTK2B),ENSOARG00000015100(ANGPT1),ENSOARG00000008117(TDGF1),ENSOARG00000010199(EGR3),ENSOARG00000005780(EMP2),ENSOARG00000003820(NOTCH1),ENSOARG00000020058(THBS1),ENSOARG00000006037(BMPER),	ENSOARG00000001218(GDF2),ENSOARG00000003578(FGF18),ENSOARG00000007826(PLPP3),ENSOARG00000010042(STC1),ENSOARG00000017732(CXCL13),ENSOARG00000002586(APOA1),	2.05732	0.0069425	0.0717468
GO:0051960	regulation of nervous system development	biological_process	73	51	22	1294	503	18322	ENSOARG00000014202(TNR),ENSOARG00000006674(GLI1),ENSOARG00000005108(DLL1),ENSOARG00000000945(NSMF),ENSOARG00000004234(SLC45A3),ENSOARG00000013779(SOX9),ENSOARG00000018738(BMP2),ENSOARG00000015342(NDNF),ENSOARG00000003966(NOTCH3),ENSOARG00000008192(FOXA1),ENSOARG00000003932(RET),ENSOARG00000011081(-),ENSOARG00000000517(ADGRG1),ENSOARG00000018071(HES5),ENSOARG00000016629(FZD1),ENSOARG00000002124(AD…	ENSOARG00000004741(LRRTM3),ENSOARG00000000747(TNFRSF12A),ENSOARG00000017654(PLPPR5),ENSOARG00000021129(SIX1),ENSOARG00000014467(EOMES),ENSOARG00000019329(FN1),ENSOARG00000014093(LRRN1),ENSOARG00000011328(VIM),ENSOARG00000014828(SLITRK3),ENSOARG00000002359(SFRP1),ENSOARG00000012389(GPRC5B),ENSOARG00000008224(DAB1),ENSOARG00000009942(NEFL),ENSOARG00000008944(LINGO2),ENSOARG00000006378(BMP5),ENSOARG…	2.05491	9.53426e-08	9.11036e-06
GO:0019221	cytokine-mediated signaling pathway	biological_process	28	17	11	1294	193	18322	ENSOARG00000006094(TNFRSF11A),ENSOARG00000010394(LEPR),ENSOARG00000015100(ANGPT1),ENSOARG00000020837(IL36RN),ENSOARG00000015400(WNT5A),ENSOARG00000007229(CD74),ENSOARG00000007374(SPHK1),ENSOARG00000018834(NLRC5),ENSOARG00000011584(F2RL1),ENSOARG00000014244(CCR3),ENSOARG00000020509(ADIPOQ),ENSOARG00000019729(CSF3R),ENSOARG00000010462(CXCR4),ENSOARG00000009699(PTK2B),ENSOARG00000019095(CSF2RB),ENSO…	ENSOARG00000001744(TREM2),ENSOARG00000016668(CXCL11),ENSOARG00000008837(GHR),ENSOARG00000020877(IL1A),ENSOARG00000016114(GPR75),ENSOARG00000002586(APOA1),ENSOARG00000010445(EBI3),ENSOARG00000006754(PALM3),ENSOARG00000009228(CNTFR),ENSOARG00000017220(IL13RA2),ENSOARG00000013144(IL1R1),	2.05418	0.000727553	0.0136934
GO:0019897	extrinsic component of plasma membrane	cellular_component	10	10	0	1294	69	18322	ENSOARG00000004424(SYTL3),ENSOARG00000007100(TGM3),ENSOARG00000009791(RGS1),ENSOARG00000003279(KCNIP1),ENSOARG00000014016(TIAM1),ENSOARG00000009699(PTK2B),ENSOARG00000003455(CDH1),ENSOARG00000004076(EPN3),ENSOARG00000008067(SNX18),ENSOARG00000007400(ESYT3),	-	2.05206	0.031674	0.205567
GO:0030282	bone mineralization	biological_process	11	9	2	1294	76	18322	ENSOARG00000016361(PHEX),ENSOARG00000008075(WNT4),ENSOARG00000014908(LGR4),ENSOARG00000005322(SRGN),ENSOARG00000018738(BMP2),ENSOARG00000013779(SOX9),ENSOARG00000016395(TFAP2A),ENSOARG00000009699(PTK2B),ENSOARG00000017992(TMEM119),	ENSOARG00000017189(FBN2),ENSOARG00000009728(PTN),	2.04936	0.0257058	0.176224
GO:0045926	negative regulation of growth	biological_process	22	15	7	1294	152	18322	ENSOARG00000017232(ACVR1B),ENSOARG00000014202(TNR),ENSOARG00000017475(INHBA),ENSOARG00000015833(TP73),ENSOARG00000011583(TGFB2),ENSOARG00000013772(ADRB1),ENSOARG00000010950(PTK6),ENSOARG00000020487(BCL6),ENSOARG00000015400(WNT5A),ENSOARG00000020676(RERG),ENSOARG00000000223(DRAXIN),ENSOARG00000008578(PTCH1),ENSOARG00000013752(NOG),ENSOARG00000002570(CDHR2),ENSOARG00000010874(WNT3),	ENSOARG00000001218(GDF2),ENSOARG00000016285(GDF-8),ENSOARG00000002359(SFRP1),ENSOARG00000007861(TLL2),ENSOARG00000016764(FRZB),ENSOARG00000010669(-),ENSOARG00000017779(MYL2),	2.04936	0.00255676	0.0351329
GO:0003279	cardiac septum development	biological_process	11	8	3	1294	76	18322	ENSOARG00000010749(NPRL3),ENSOARG00000003820(NOTCH1),ENSOARG00000016629(FZD1),ENSOARG00000011272(PRDM1),ENSOARG00000015400(WNT5A),ENSOARG00000014744(DHRS3),ENSOARG00000013941(GATA3),ENSOARG00000020088(HEYL),	ENSOARG00000014336(CYR61),ENSOARG00000004373(RARB),ENSOARG00000004431(XIRP2),	2.04936	0.0257058	0.176224
GO:0050921	positive regulation of chemotaxis	biological_process	11	9	2	1294	76	18322	ENSOARG00000009699(PTK2B),ENSOARG00000015262(SERPINE1),ENSOARG00000015400(WNT5A),ENSOARG00000007229(CD74),ENSOARG00000020058(THBS1),ENSOARG00000011584(F2RL1),ENSOARG00000014606(TRPV4),ENSOARG00000015742(IL16),ENSOARG00000013351(TMEM102),	ENSOARG00000003578(FGF18),ENSOARG00000017732(CXCL13),	2.04936	0.0257058	0.176224
GO:0032609	interferon-gamma production	biological_process	12	11	1	1294	83	18322	ENSOARG00000020249(CD2),ENSOARG00000020837(IL36RN),ENSOARG00000013941(GATA3),ENSOARG00000015400(WNT5A),ENSOARG00000011584(F2RL1),ENSOARG00000003013(PGLYRP2),ENSOARG00000009009(CD244),ENSOARG00000013111(IL1RL1),ENSOARG00000007233(ISG15),ENSOARG00000007765(IL20RB),ENSOARG00000020295(VTCN1),	ENSOARG00000014467(EOMES),	2.04711	0.0208881	0.153171
GO:0045834	positive regulation of lipid metabolic process	biological_process	12	7	5	1294	83	18322	ENSOARG00000008075(WNT4),ENSOARG00000020509(ADIPOQ),ENSOARG00000015904(FGFR3),ENSOARG00000013027(NR1D1),ENSOARG00000009699(PTK2B),ENSOARG00000003815(AADAC),ENSOARG00000004234(SLC45A3),	ENSOARG00000014336(CYR61),ENSOARG00000011052(EEF1A2),ENSOARG00000002586(APOA1),ENSOARG00000008024(EPHA8),ENSOARG00000008133(HTR2A),	2.04711	0.0208881	0.153171
GO:0005261	cation channel activity	molecular_function	36	17	19	1294	249	18322	ENSOARG00000003685(SLC4A11),ENSOARG00000008446(SCNN1A),ENSOARG00000016612(SCNN1G),ENSOARG00000012035(GRIN2C),ENSOARG00000016200(CACNA1D),ENSOARG00000019428(KCNC4),ENSOARG00000008000(KCNJ3),ENSOARG00000014606(TRPV4),ENSOARG00000014639(-),ENSOARG00000017061(KCNIP2),ENSOARG00000021115(-),ENSOARG00000019656(KCND3),ENSOARG00000010538(KCNG4),ENSOARG00000016910(TRPV6),ENSOARG00000015658(KCNH8),ENSOARG00…	ENSOARG00000004852(SCN1A),ENSOARG00000008173(KCNK2),ENSOARG00000001072(TRPC3),ENSOARG00000001434(KCNH2),ENSOARG00000016776(KCNS3),ENSOARG00000000253(CHRNA1),ENSOARG00000009964(TRPC4),ENSOARG00000009243(KCNA1),ENSOARG00000005392(SCN2A),ENSOARG00000015836(CACNG1),ENSOARG00000011921(KCNV1),ENSOARG00000018585(NOX5),ENSOARG00000019713(TMEM37),ENSOARG00000005956(KCNH7),ENSOARG00000001130(CHRNA3),ENSOAR…	2.04711	0.000153881	0.00393316
GO:0050770	regulation of axonogenesis	biological_process	13	7	6	1294	90	18322	ENSOARG00000015400(WNT5A),ENSOARG00000021199(SIPA1L1),ENSOARG00000003932(RET),ENSOARG00000014202(TNR),ENSOARG00000000223(DRAXIN),ENSOARG00000004702(LRP4),ENSOARG00000010874(WNT3),	ENSOARG00000009942(NEFL),ENSOARG00000000233(CHN1),ENSOARG00000019329(FN1),ENSOARG00000008224(DAB1),ENSOARG00000000747(TNFRSF12A),ENSOARG00000010669(-),	2.04522	0.0169929	0.133093
GO:0035265	organ growth	biological_process	14	11	3	1294	97	18322	ENSOARG00000006942(-),ENSOARG00000011449(PRLR),ENSOARG00000003820(NOTCH1),ENSOARG00000011583(TGFB2),ENSOARG00000015833(TP73),ENSOARG00000002366(RXRA),ENSOARG00000013779(SOX9),ENSOARG00000005108(DLL1),ENSOARG00000013752(NOG),ENSOARG00000010394(LEPR),ENSOARG00000016626(RARG),	ENSOARG00000004373(RARB),ENSOARG00000009585(FGF20),ENSOARG00000010042(STC1),	2.0436	0.013839	0.116311
GO:0070509	calcium ion import	biological_process	14	6	8	1294	97	18322	ENSOARG00000014639(-),ENSOARG00000018423(UBASH3B),ENSOARG00000015536(CEMIP),ENSOARG00000014606(TRPV4),ENSOARG00000016200(CACNA1D),ENSOARG00000009699(PTK2B),	ENSOARG00000009964(TRPC4),ENSOARG00000016668(CXCL11),ENSOARG00000008133(HTR2A),ENSOARG00000002132(ATP2A1),ENSOARG00000020163(CASQ2),ENSOARG00000003604(CORO1A),ENSOARG00000010042(STC1),ENSOARG00000012682(HRC),	2.0436	0.013839	0.116311
GO:0019932	second-messenger-mediated signaling	biological_process	19	13	6	1294	132	18322	ENSOARG00000011081(-),ENSOARG00000015342(NDNF),ENSOARG00000013779(SOX9),ENSOARG00000009371(ATP1B1),ENSOARG00000009699(PTK2B),ENSOARG00000010462(CXCR4),ENSOARG00000001158(LAT),ENSOARG00000007787(FCER1A),ENSOARG00000013772(ADRB1),ENSOARG00000020058(THBS1),ENSOARG00000007374(SPHK1),ENSOARG00000014073(EDN1),ENSOARG00000009653(RGS2),	ENSOARG00000013740(TMEM100),ENSOARG00000020163(CASQ2),ENSOARG00000018120(NCALD),ENSOARG00000012682(HRC),ENSOARG00000016668(CXCL11),ENSOARG00000001744(TREM2),	2.03807	0.00502526	0.0568523
GO:0071560	cellular response to transforming growth factor beta stimulus	biological_process	19	15	4	1294	132	18322	ENSOARG00000012784(HTRA3),ENSOARG00000020058(THBS1),ENSOARG00000011583(TGFB2),ENSOARG00000013779(SOX9),ENSOARG00000008389(ITGA8),ENSOARG00000018640(RASL11B),ENSOARG00000017358(PMEPA1),ENSOARG00000020110(SOX5),ENSOARG00000011728(BCL9L),ENSOARG00000019751(WNT10A),ENSOARG00000001508(COL1A2),ENSOARG00000005412(ITGA3),ENSOARG00000008075(WNT4),ENSOARG00000015400(WNT5A),ENSOARG00000002144(LDLRAD4),	ENSOARG00000003275(WFIKKN2),ENSOARG00000017189(FBN2),ENSOARG00000016285(GDF-8),ENSOARG00000002359(SFRP1),	2.03807	0.00502526	0.0568523
GO:0061351	neural precursor cell proliferation	biological_process	15	12	3	1294	105	18322	ENSOARG00000006942(-),ENSOARG00000000517(ADGRG1),ENSOARG00000010036(HHIP),ENSOARG00000013052(GLI2),ENSOARG00000004988(MLLT4),ENSOARG00000006012(FOXO1),ENSOARG00000011081(-),ENSOARG00000015400(WNT5A),ENSOARG00000015735(-),ENSOARG00000006674(GLI1),ENSOARG00000014774(SOX10),ENSOARG00000020110(SOX5),	ENSOARG00000009243(KCNA1),ENSOARG00000010669(-),ENSOARG00000006509(IGF2BP1),	2.02274	0.0122217	0.106464
GO:0010623	developmental programmed cell death	biological_process	5	3	2	1294	35	18322	ENSOARG00000003820(NOTCH1),ENSOARG00000019372(VDR),ENSOARG00000012532(DNASE1L3),	ENSOARG00000020877(IL1A),ENSOARG00000014336(CYR61),	2.02274	0.101613	0.469233
GO:0045576	mast cell activation	biological_process	4	3	1	1294	28	18322	ENSOARG00000013347(CHGA),ENSOARG00000009594(PLA2G3),ENSOARG00000007787(FCER1A),	ENSOARG00000017220(IL13RA2),	2.02274	0.126758	0.561951
GO:0060425	lung morphogenesis	biological_process	7	7	0	1294	49	18322	ENSOARG00000013752(NOG),ENSOARG00000019502(CELSR1),ENSOARG00000010036(HHIP),ENSOARG00000018325(GRHL2),ENSOARG00000013779(SOX9),ENSOARG00000008192(FOXA1),ENSOARG00000006942(-),	-	2.02274	0.0655984	0.344697
GO:0002286	T cell activation involved in immune response	biological_process	7	6	1	1294	49	18322	ENSOARG00000011584(F2RL1),ENSOARG00000013941(GATA3),ENSOARG00000015656(ICAM-1),ENSOARG00000020487(BCL6),ENSOARG00000014901(MYB),ENSOARG00000005579(SEMA4A),	ENSOARG00000014467(EOMES),	2.02274	0.0655984	0.344697
GO:0019722	calcium-mediated signaling	biological_process	13	8	5	1294	91	18322	ENSOARG00000009371(ATP1B1),ENSOARG00000011081(-),ENSOARG00000007374(SPHK1),ENSOARG00000001158(LAT),ENSOARG00000010462(CXCR4),ENSOARG00000014073(EDN1),ENSOARG00000009699(PTK2B),ENSOARG00000007787(FCER1A),	ENSOARG00000020163(CASQ2),ENSOARG00000012682(HRC),ENSOARG00000018120(NCALD),ENSOARG00000013740(TMEM100),ENSOARG00000001744(TREM2),	2.02274	0.0184453	0.140397
GO:0071346	cellular response to interferon-gamma	biological_process	4	3	1	1294	28	18322	ENSOARG00000008117(TDGF1),ENSOARG00000015400(WNT5A),ENSOARG00000018834(NLRC5),	ENSOARG00000006982(AQP4),	2.02274	0.126758	0.561951
GO:0001818	negative regulation of cytokine production	biological_process	21	19	2	1294	147	18322	ENSOARG00000020058(THBS1),ENSOARG00000011583(TGFB2),ENSOARG00000011584(F2RL1),ENSOARG00000020509(ADIPOQ),ENSOARG00000001268(SSC5D),ENSOARG00000005108(DLL1),ENSOARG00000016727(HGF),ENSOARG00000013111(IL1RL1),ENSOARG00000019888(PTPN22),ENSOARG00000003013(PGLYRP2),ENSOARG00000020386(APOD),ENSOARG00000007765(IL20RB),ENSOARG00000020837(IL36RN),ENSOARG00000015100(ANGPT1),ENSOARG00000003215(FFAR4),ENSOA…	ENSOARG00000002586(APOA1),ENSOARG00000019329(FN1),	2.02274	0.00363523	0.0458911
GO:0030516	regulation of axon extension	biological_process	6	4	2	1294	42	18322	ENSOARG00000015400(WNT5A),ENSOARG00000000223(DRAXIN),ENSOARG00000014202(TNR),ENSOARG00000010874(WNT3),	ENSOARG00000019329(FN1),ENSOARG00000000747(TNFRSF12A),	2.02274	0.0815644	0.405277
GO:0070997	neuron death	biological_process	24	16	8	1294	168	18322	ENSOARG00000018351(VSTM2L),ENSOARG00000018274(SORL1),ENSOARG00000010271(TIGAR),ENSOARG00000016395(TFAP2A),ENSOARG00000013941(GATA3),ENSOARG00000020478(TP63),ENSOARG00000000223(DRAXIN),ENSOARG00000015100(ANGPT1),ENSOARG00000012828(TFAP2B),ENSOARG00000018123(SARM1),ENSOARG00000002915(SNCB),ENSOARG00000010733(MAGI1),ENSOARG00000011583(TGFB2),ENSOARG00000000893(FOXB1),ENSOARG00000013395(-),ENSOARG000…	ENSOARG00000005392(SCN2A),ENSOARG00000006200(NES),ENSOARG00000003604(CORO1A),ENSOARG00000013743(GABRB2),ENSOARG00000009228(CNTFR),ENSOARG00000021129(SIX1),ENSOARG00000016114(GPR75),ENSOARG00000009942(NEFL),	2.02274	0.00200124	0.0289736
GO:0007219	Notch signaling pathway	biological_process	17	13	4	1294	119	18322	ENSOARG00000018071(HES5),ENSOARG00000011760(GDPD5),ENSOARG00000010785(-),ENSOARG00000010910(-),ENSOARG00000003820(NOTCH1),ENSOARG00000005108(DLL1),ENSOARG00000020478(TP63),ENSOARG00000008192(FOXA1),ENSOARG00000018738(BMP2),ENSOARG00000020487(BCL6),ENSOARG00000003966(NOTCH3),ENSOARG00000013779(SOX9),ENSOARG00000020088(HEYL),	ENSOARG00000010041(POSTN),ENSOARG00000012630(CDH6),ENSOARG00000005869(BEND6),ENSOARG00000013740(TMEM100),	2.02274	0.00813143	0.0799119
GO:0023021	termination of signal transduction	biological_process	6	5	1	1294	42	18322	ENSOARG00000001692(RGS22),ENSOARG00000009731(RGS13),ENSOARG00000009791(RGS1),ENSOARG00000004484(RGS14),ENSOARG00000009653(RGS2),	ENSOARG00000004039(RGS17),	2.02274	0.0815644	0.405277
GO:0046513	ceramide biosynthetic process	biological_process	4	2	2	1294	28	18322	ENSOARG00000018715(ALOX12B),ENSOARG00000018782(ALOXE3),	ENSOARG00000014336(CYR61),ENSOARG00000004285(CERS6),	2.02274	0.126758	0.561951
GO:0007422	peripheral nervous system development	biological_process	6	5	1	1294	42	18322	ENSOARG00000004917(SH3TC2),ENSOARG00000014774(SOX10),ENSOARG00000010199(EGR3),ENSOARG00000004281(NEFH),ENSOARG00000006220(FA2H),	ENSOARG00000011416(ADAM22),	2.02274	0.0815644	0.405277
GO:0032418	lysosome localization	biological_process	4	3	1	1294	28	18322	ENSOARG00000007787(FCER1A),ENSOARG00000009594(PLA2G3),ENSOARG00000013347(CHGA),	ENSOARG00000017220(IL13RA2),	2.02274	0.126758	0.561951
GO:0019319	hexose biosynthetic process	biological_process	6	5	1	1294	42	18322	ENSOARG00000015096(SERPINA12),ENSOARG00000013027(NR1D1),ENSOARG00000020509(ADIPOQ),ENSOARG00000010394(LEPR),ENSOARG00000006012(FOXO1),	ENSOARG00000003236(RBP4),	2.02274	0.0815644	0.405277
GO:0033555	multicellular organismal response to stress	biological_process	8	5	3	1294	56	18322	ENSOARG00000003932(RET),ENSOARG00000012923(TACR1),ENSOARG00000011170(-),ENSOARG00000018150(SLC6A2),ENSOARG00000013772(ADRB1),	ENSOARG00000000465(RELN),ENSOARG00000004371(PIRT),ENSOARG00000004619(TAC1),	2.02274	0.0528647	0.29264
GO:0030148	sphingolipid biosynthetic process	biological_process	6	4	2	1294	42	18322	ENSOARG00000007374(SPHK1),ENSOARG00000018715(ALOX12B),ENSOARG00000018782(ALOXE3),ENSOARG00000006264(ACER1),	ENSOARG00000004285(CERS6),ENSOARG00000014336(CYR61),	2.02274	0.0815644	0.405277
GO:0005244	voltage-gated ion channel activity	molecular_function	22	9	13	1294	154	18322	ENSOARG00000010538(KCNG4),ENSOARG00000019656(KCND3),ENSOARG00000015658(KCNH8),ENSOARG00000012660(-),ENSOARG00000019428(KCNC4),ENSOARG00000016200(CACNA1D),ENSOARG00000008000(KCNJ3),ENSOARG00000017061(KCNIP2),ENSOARG00000014639(-),	ENSOARG00000011921(KCNV1),ENSOARG00000015836(CACNG1),ENSOARG00000005956(KCNH7),ENSOARG00000019713(TMEM37),ENSOARG00000018609(CACNA1E),ENSOARG00000014087(SCN4A),ENSOARG00000008505(HCN1),ENSOARG00000004852(SCN1A),ENSOARG00000008173(KCNK2),ENSOARG00000016776(KCNS3),ENSOARG00000001434(KCNH2),ENSOARG00000005392(SCN2A),ENSOARG00000009243(KCNA1),	2.02274	0.00297762	0.0390169
GO:0032873	negative regulation of stress-activated MAPK cascade	biological_process	4	3	1	1294	28	18322	ENSOARG00000006012(FOXO1),ENSOARG00000011584(F2RL1),ENSOARG00000019888(PTPN22),	ENSOARG00000002359(SFRP1),	2.02274	0.126758	0.561951
GO:0035315	hair cell differentiation	biological_process	5	4	1	1294	35	18322	ENSOARG00000003820(NOTCH1),ENSOARG00000016462(MYCN),ENSOARG00000005108(DLL1),ENSOARG00000018071(HES5),	ENSOARG00000016146(PDZD7),	2.02274	0.101613	0.469233
GO:0060429	epithelium development	biological_process	116	89	27	1294	817	18322	ENSOARG00000015655(OCA2),ENSOARG00000006674(GLI1),ENSOARG00000001726(ALX4),ENSOARG00000000834(EDAR),ENSOARG00000019372(VDR),ENSOARG00000018738(BMP2),ENSOARG00000012668(ANKRD6),ENSOARG00000008418(SOSTDC1),ENSOARG00000017475(INHBA),ENSOARG00000013395(-),ENSOARG00000005566(DLX3),ENSOARG00000005218(EPCAM),ENSOARG00000014289(MLLT3),ENSOARG00000009812(FREM2),ENSOARG00000014774(SOX10),ENSOARG00000019294…	ENSOARG00000005941(TNC),ENSOARG00000010042(STC1),ENSOARG00000013740(TMEM100),ENSOARG00000004373(RARB),ENSOARG00000009828(AGTR2),ENSOARG00000021129(SIX1),ENSOARG00000016764(FRZB),ENSOARG00000014195(TMEFF2),ENSOARG00000014336(CYR61),ENSOARG00000002359(SFRP1),ENSOARG00000015159(MYF5),ENSOARG00000001218(GDF2),ENSOARG00000006254(DNPH1),ENSOARG00000006378(BMP5),ENSOARG00000020651(PTPRO),ENSOARG00000015…	2.01036	7.45321e-11	2.10418e-08
GO:0050730	regulation of peptidyl-tyrosine phosphorylation	biological_process	21	15	6	1294	148	18322	ENSOARG00000015904(FGFR3),ENSOARG00000006215(TNFRSF18),ENSOARG00000004702(LRP4),ENSOARG00000013351(TMEM102),ENSOARG00000010950(PTK6),ENSOARG00000007229(CD74),ENSOARG00000015100(ANGPT1),ENSOARG00000007787(FCER1A),ENSOARG00000018071(HES5),ENSOARG00000011081(-),ENSOARG00000001908(CSPG4),ENSOARG00000016727(HGF),ENSOARG00000008117(TDGF1),ENSOARG00000009699(PTK2B),ENSOARG00000016184(SAMSN1),	ENSOARG00000001744(TREM2),ENSOARG00000000465(RELN),ENSOARG00000008133(HTR2A),ENSOARG00000007826(PLPP3),ENSOARG00000002359(SFRP1),ENSOARG00000012389(GPRC5B),	2.00908	0.00391979	0.0479248
GO:0007611	learning or memory	biological_process	20	15	5	1294	141	18322	ENSOARG00000014202(TNR),ENSOARG00000011324(LMX1A),ENSOARG00000008389(ITGA8),ENSOARG00000000184(CAMK4),ENSOARG00000014121(SHANK1),ENSOARG00000000893(FOXB1),ENSOARG00000007698(SHC3),ENSOARG00000003456(TH),ENSOARG00000020143(-),ENSOARG00000000602(NPTX2),ENSOARG00000020357(FOXO6),ENSOARG00000005412(ITGA3),ENSOARG00000004484(RGS14),ENSOARG00000014345(KLK8),ENSOARG00000004074(RIN1),	ENSOARG00000008134(SORCS3),ENSOARG00000009728(PTN),ENSOARG00000000465(RELN),ENSOARG00000010669(-),ENSOARG00000016104(PDE1B),	2.0084	0.00479066	0.0551014
GO:0051402	neuron apoptotic process	biological_process	19	12	7	1294	134	18322	ENSOARG00000002915(SNCB),ENSOARG00000012828(TFAP2B),ENSOARG00000011583(TGFB2),ENSOARG00000013395(-),ENSOARG00000000893(FOXB1),ENSOARG00000015342(NDNF),ENSOARG00000018351(VSTM2L),ENSOARG00000013941(GATA3),ENSOARG00000016395(TFAP2A),ENSOARG00000000223(DRAXIN),ENSOARG00000015100(ANGPT1),ENSOARG00000020478(TP63),	ENSOARG00000021129(SIX1),ENSOARG00000009228(CNTFR),ENSOARG00000009942(NEFL),ENSOARG00000005392(SCN2A),ENSOARG00000006200(NES),ENSOARG00000003604(CORO1A),ENSOARG00000013743(GABRB2),	2.00765	0.00585926	0.0640702
GO:0071559	response to transforming growth factor beta	biological_process	19	15	4	1294	134	18322	ENSOARG00000002144(LDLRAD4),ENSOARG00000015400(WNT5A),ENSOARG00000005412(ITGA3),ENSOARG00000008075(WNT4),ENSOARG00000001508(COL1A2),ENSOARG00000011728(BCL9L),ENSOARG00000019751(WNT10A),ENSOARG00000017358(PMEPA1),ENSOARG00000020110(SOX5),ENSOARG00000018640(RASL11B),ENSOARG00000008389(ITGA8),ENSOARG00000013779(SOX9),ENSOARG00000011583(TGFB2),ENSOARG00000020058(THBS1),ENSOARG00000012784(HTRA3),	ENSOARG00000002359(SFRP1),ENSOARG00000016285(GDF-8),ENSOARG00000017189(FBN2),ENSOARG00000003275(WFIKKN2),	2.00765	0.00585926	0.0640702
GO:0009888	tissue development	biological_process	180	117	63	1294	1274	18322	ENSOARG00000018638(FOXN1),ENSOARG00000018324(WNT16),ENSOARG00000003892(KDF1),ENSOARG00000011449(PRLR),ENSOARG00000004689(HPN),ENSOARG00000018325(GRHL2),ENSOARG00000000906(-),ENSOARG00000013742(LHX2),ENSOARG00000004988(MLLT4),ENSOARG00000017992(TMEM119),ENSOARG00000013752(NOG),ENSOARG00000016363(HOXC13),ENSOARG00000017475(INHBA),ENSOARG00000004871(COL1A1),ENSOARG00000014289(MLLT3),ENSOARG000000055…	ENSOARG00000009585(FGF20),ENSOARG00000004312(TNNC1),ENSOARG00000006378(BMP5),ENSOARG00000007035(KLHL31),ENSOARG00000008913(CSRP3),ENSOARG00000010041(POSTN),ENSOARG00000012268(OTOR),ENSOARG00000013740(TMEM100),ENSOARG00000014336(CYR61),ENSOARG00000003044(ACTA1),ENSOARG00000014195(TMEFF2),ENSOARG00000008910(VGLL2),ENSOARG00000019120(MYO18B),ENSOARG00000007082(STAC3),ENSOARG00000017779(MYL2),ENSOARG…	2.00051	9.435e-16	9.76679e-13
GO:0050890	cognition	biological_process	23	18	5	1294	163	18322	ENSOARG00000000893(FOXB1),ENSOARG00000010989(SOBP),ENSOARG00000007698(SHC3),ENSOARG00000003456(TH),ENSOARG00000014202(TNR),ENSOARG00000008389(ITGA8),ENSOARG00000011324(LMX1A),ENSOARG00000014121(SHANK1),ENSOARG00000000184(CAMK4),ENSOARG00000005412(ITGA3),ENSOARG00000004484(RGS14),ENSOARG00000014345(KLK8),ENSOARG00000004074(RIN1),ENSOARG00000013878(DOPEY2),ENSOARG00000020143(-),ENSOARG00000016610(H…	ENSOARG00000008134(SORCS3),ENSOARG00000010669(-),ENSOARG00000016104(PDE1B),ENSOARG00000000465(RELN),ENSOARG00000009728(PTN),	1.99792	0.00283079	0.0383887
GO:0030334	regulation of cell migration	biological_process	67	52	15	1294	475	18322	ENSOARG00000013941(GATA3),ENSOARG00000015656(ICAM-1),ENSOARG00000014073(EDN1),ENSOARG00000006942(-),ENSOARG00000005780(EMP2),ENSOARG00000012734(WNT5B),ENSOARG00000006153(PDGFA),ENSOARG00000020386(APOD),ENSOARG00000013351(TMEM102),ENSOARG00000003820(NOTCH1),ENSOARG00000016907(UNC5C),ENSOARG00000014606(TRPV4),ENSOARG00000019888(PTPN22),ENSOARG00000003932(RET),ENSOARG00000015262(SERPINE1),ENSOARG000…	ENSOARG00000019329(FN1),ENSOARG00000020877(IL1A),ENSOARG00000003604(CORO1A),ENSOARG00000014195(TMEFF2),ENSOARG00000017732(CXCL13),ENSOARG00000014336(CYR61),ENSOARG00000007826(PLPP3),ENSOARG00000013144(IL1R1),ENSOARG00000010042(STC1),ENSOARG00000020756(PLD1),ENSOARG00000003578(FGF18),ENSOARG00000000465(RELN),ENSOARG00000001218(GDF2),ENSOARG00000002359(SFRP1),ENSOARG00000003329(SULF1),	1.99719	7.76166e-07	5.29755e-05
GO:0050777	negative regulation of immune response	biological_process	11	9	2	1294	78	18322	ENSOARG00000007765(IL20RB),ENSOARG00000013111(IL1RL1),ENSOARG00000011583(TGFB2),ENSOARG00000003013(PGLYRP2),ENSOARG00000018834(NLRC5),ENSOARG00000020487(BCL6),ENSOARG00000005724(SPN),ENSOARG00000015100(ANGPT1),ENSOARG00000016184(SAMSN1),	ENSOARG00000017220(IL13RA2),ENSOARG00000002586(APOA1),	1.99681	0.0303954	0.200197
GO:0001843	neural tube closure	biological_process	11	10	1	1294	78	18322	ENSOARG00000018325(GRHL2),ENSOARG00000008578(PTCH1),ENSOARG00000016626(RARG),ENSOARG00000019502(CELSR1),ENSOARG00000013752(NOG),ENSOARG00000013742(LHX2),ENSOARG00000015400(WNT5A),ENSOARG00000016509(CTHRC1),ENSOARG00000020293(SPINT1),ENSOARG00000016629(FZD1),	ENSOARG00000002359(SFRP1),	1.99681	0.0303954	0.200197
GO:0070588	calcium ion transmembrane transport	biological_process	21	10	11	1294	149	18322	ENSOARG00000014606(TRPV4),ENSOARG00000017976(ATP2A3),ENSOARG00000014639(-),ENSOARG00000016200(CACNA1D),ENSOARG00000007555(ATP2B3),ENSOARG00000015536(CEMIP),ENSOARG00000016910(TRPV6),ENSOARG00000018423(UBASH3B),ENSOARG00000009699(PTK2B),ENSOARG00000009371(ATP1B1),	ENSOARG00000002132(ATP2A1),ENSOARG00000009964(TRPC4),ENSOARG00000016668(CXCL11),ENSOARG00000012682(HRC),ENSOARG00000001072(TRPC3),ENSOARG00000003604(CORO1A),ENSOARG00000020163(CASQ2),ENSOARG00000018609(CACNA1E),ENSOARG00000008133(HTR2A),ENSOARG00000015836(CACNG1),ENSOARG00000019713(TMEM37),	1.99559	0.00422303	0.0508319
GO:0048812	neuron projection morphogenesis	biological_process	49	31	18	1294	348	18322	ENSOARG00000001863(SEMA6A),ENSOARG00000014121(SHANK1),ENSOARG00000013742(LHX2),ENSOARG00000005579(SEMA4A),ENSOARG00000011324(LMX1A),ENSOARG00000015027(SYT1),ENSOARG00000000893(FOXB1),ENSOARG00000003570(LGI1),ENSOARG00000011583(TGFB2),ENSOARG00000018123(SARM1),ENSOARG00000013752(NOG),ENSOARG00000000223(DRAXIN),ENSOARG00000005637(ETV4),ENSOARG00000015400(WNT5A),ENSOARG00000014345(KLK8),ENSOARG00000…	ENSOARG00000014828(SLITRK3),ENSOARG00000008224(DAB1),ENSOARG00000009942(NEFL),ENSOARG00000003814(MATN2),ENSOARG00000009508(KIF5C),ENSOARG00000000465(RELN),ENSOARG00000000233(CHN1),ENSOARG00000020651(PTPRO),ENSOARG00000020173(SEMA5B),ENSOARG00000010669(-),ENSOARG00000001843(GAP43),ENSOARG00000000747(TNFRSF12A),ENSOARG00000006407(EPHA5),ENSOARG00000001829(CDH11),ENSOARG00000000585(NPTX1),ENSOARG000…	1.99368	2.22191e-05	0.00085187
GO:0030203	glycosaminoglycan metabolic process	biological_process	9	7	2	1294	64	18322	ENSOARG00000015342(NDNF),ENSOARG00000010360(XYLT1),ENSOARG00000015100(ANGPT1),ENSOARG00000007029(SPOCK2),ENSOARG00000003013(PGLYRP2),ENSOARG00000015536(CEMIP),ENSOARG00000013535(ITIH5),	ENSOARG00000007216(CYTL1),ENSOARG00000007656(BGN),	1.99114	0.046528	0.27008
GO:0050806	positive regulation of synaptic transmission	biological_process	9	6	3	1294	64	18322	ENSOARG00000016849(LRRTM2),ENSOARG00000015027(SYT1),ENSOARG00000004484(RGS14),ENSOARG00000004271(CLSTN3),ENSOARG00000014121(SHANK1),ENSOARG00000014202(TNR),	ENSOARG00000012120(STX1A),ENSOARG00000010729(SLC1A3),ENSOARG00000000465(RELN),	1.99114	0.046528	0.27008
GO:0050767	regulation of neurogenesis	biological_process	60	44	16	1294	427	18322	ENSOARG00000020165(ZHX2),ENSOARG00000006942(-),ENSOARG00000011760(GDPD5),ENSOARG00000019019(RAB17),ENSOARG00000003820(NOTCH1),ENSOARG00000004702(LRP4),ENSOARG00000010874(WNT3),ENSOARG00000013052(GLI2),ENSOARG00000021199(SIPA1L1),ENSOARG00000010950(PTK6),ENSOARG00000018197(RNF112),ENSOARG00000020357(FOXO6),ENSOARG00000020487(BCL6),ENSOARG00000013941(GATA3),ENSOARG00000013009(ATP8A2),ENSOARG0000002…	ENSOARG00000011328(VIM),ENSOARG00000019329(FN1),ENSOARG00000014467(EOMES),ENSOARG00000021129(SIX1),ENSOARG00000017654(PLPPR5),ENSOARG00000000747(TNFRSF12A),ENSOARG00000005869(BEND6),ENSOARG00000015313(SPOCK1),ENSOARG00000010669(-),ENSOARG00000000233(CHN1),ENSOARG00000000465(RELN),ENSOARG00000006378(BMP5),ENSOARG00000009942(NEFL),ENSOARG00000008224(DAB1),ENSOARG00000002359(SFRP1),ENSOARG0000001238…	1.98958	3.12716e-06	0.000178191
GO:0048144	fibroblast proliferation	biological_process	8	6	2	1294	57	18322	ENSOARG00000007374(SPHK1),ENSOARG00000015209(-),ENSOARG00000006153(PDGFA),ENSOARG00000015400(WNT5A),ENSOARG00000015581(PARP10),ENSOARG00000007229(CD74),	ENSOARG00000002359(SFRP1),ENSOARG00000019329(FN1),	1.98726	0.0577475	0.316008
GO:0002027	regulation of heart rate	biological_process	8	3	5	1294	57	18322	ENSOARG00000016200(CACNA1D),ENSOARG00000014073(EDN1),ENSOARG00000013772(ADRB1),	ENSOARG00000019316(MYH7),ENSOARG00000020163(CASQ2),ENSOARG00000009828(AGTR2),ENSOARG00000001434(KCNH2),ENSOARG00000012682(HRC),	1.98726	0.0577475	0.316008
GO:0045833	negative regulation of lipid metabolic process	biological_process	8	6	2	1294	57	18322	ENSOARG00000008075(WNT4),ENSOARG00000017559(FGF19),ENSOARG00000006153(PDGFA),ENSOARG00000015096(SERPINA12),ENSOARG00000020386(APOD),ENSOARG00000018738(BMP2),	ENSOARG00000006609(INSIG1),ENSOARG00000006378(BMP5),	1.98726	0.0577475	0.316008
GO:0090263	positive regulation of canonical Wnt signaling pathway	biological_process	8	4	4	1294	57	18322	ENSOARG00000008075(WNT4),ENSOARG00000014558(LGR5),ENSOARG00000014908(LGR4),ENSOARG00000004871(COL1A1),	ENSOARG00000002359(SFRP1),ENSOARG00000012389(GPRC5B),ENSOARG00000008899(SFRP4),ENSOARG00000010080(SULF2),	1.98726	0.0577475	0.316008
GO:0060113	inner ear receptor cell differentiation	biological_process	8	5	3	1294	57	18322	ENSOARG00000016462(MYCN),ENSOARG00000005108(DLL1),ENSOARG00000018071(HES5),ENSOARG00000016509(CTHRC1),ENSOARG00000003820(NOTCH1),	ENSOARG00000009585(FGF20),ENSOARG00000013743(GABRB2),ENSOARG00000016146(PDZD7),	1.98726	0.0577475	0.316008
GO:0022407	regulation of cell-cell adhesion	biological_process	37	32	5	1294	264	18322	ENSOARG00000018638(FOXN1),ENSOARG00000020295(VTCN1),ENSOARG00000020509(ADIPOQ),ENSOARG00000009393(PLA2G2F),ENSOARG00000008075(WNT4),ENSOARG00000014993(LMO1),ENSOARG00000007765(IL20RB),ENSOARG00000010199(EGR3),ENSOARG00000005724(SPN),ENSOARG00000003455(CDH1),ENSOARG00000015400(WNT5A),ENSOARG00000007229(CD74),ENSOARG00000007475(ADAMTS18),ENSOARG00000013395(-),ENSOARG00000016740(EPHB6),ENSOARG000000…	ENSOARG00000002586(APOA1),ENSOARG00000007826(PLPP3),ENSOARG00000017732(CXCL13),ENSOARG00000018906(HHLA2),ENSOARG00000003604(CORO1A),	1.98443	0.00022407	0.00525168
GO:0006720	isoprenoid metabolic process	biological_process	7	4	3	1294	50	18322	ENSOARG00000014744(DHRS3),ENSOARG00000011582(CYP26B1),ENSOARG00000015390(-),ENSOARG00000021173(RDH12),	ENSOARG00000012705(ALDH1A1),ENSOARG00000003236(RBP4),ENSOARG00000005586(PHYH),	1.98229	0.0718498	0.367897
GO:0008217	regulation of blood pressure	biological_process	13	8	5	1294	93	18322	ENSOARG00000005274(CPA3),ENSOARG00000014073(EDN1),ENSOARG00000005108(DLL1),ENSOARG00000011584(F2RL1),ENSOARG00000001508(COL1A2),ENSOARG00000013772(ADRB1),ENSOARG00000020509(ADIPOQ),ENSOARG00000005780(EMP2),	ENSOARG00000003714(ENPEP),ENSOARG00000018120(NCALD),ENSOARG00000014319(DDAH1),ENSOARG00000020651(PTPRO),ENSOARG00000009828(AGTR2),	1.97924	0.0216419	0.157214
GO:0005902	microvillus	cellular_component	6	5	1	1294	43	18322	ENSOARG00000008192(FOXA1),ENSOARG00000011081(-),ENSOARG00000011319(ATP6V1B1),ENSOARG00000002570(CDHR2),ENSOARG00000015100(ANGPT1),	ENSOARG00000014659(CLCA1),	1.9757	0.0896462	0.431622
GO:0001938	positive regulation of endothelial cell proliferation	biological_process	6	4	2	1294	43	18322	ENSOARG00000015400(WNT5A),ENSOARG00000018738(BMP2),ENSOARG00000010199(EGR3),ENSOARG00000014244(CCR3),	ENSOARG00000009827(VASH2),ENSOARG00000001218(GDF2),	1.9757	0.0896462	0.431622
GO:0048562	embryonic organ morphogenesis	biological_process	33	23	10	1294	237	18322	ENSOARG00000006942(-),ENSOARG00000003820(NOTCH1),ENSOARG00000013052(GLI2),ENSOARG00000016509(CTHRC1),ENSOARG00000013941(GATA3),ENSOARG00000013009(ATP8A2),ENSOARG00000016395(TFAP2A),ENSOARG00000015400(WNT5A),ENSOARG00000014073(EDN1),ENSOARG00000013752(NOG),ENSOARG00000019502(CELSR1),ENSOARG00000003456(TH),ENSOARG00000011319(ATP6V1B1),ENSOARG00000010989(SOBP),ENSOARG00000008389(ITGA8),ENSOARG000000…	ENSOARG00000016146(PDZD7),ENSOARG00000011575(TCAP),ENSOARG00000010774(ZIC3),ENSOARG00000006609(INSIG1),ENSOARG00000021129(SIX1),ENSOARG00000016764(FRZB),ENSOARG00000004373(RARB),ENSOARG00000017189(FBN2),ENSOARG00000002053(EFEMP1),ENSOARG00000015159(MYF5),	1.97153	0.000523151	0.010584
GO:0010634	positive regulation of epithelial cell migration	biological_process	11	9	2	1294	79	18322	ENSOARG00000020058(THBS1),ENSOARG00000011583(TGFB2),ENSOARG00000007009(EPB41L4B),ENSOARG00000009699(PTK2B),ENSOARG00000015100(ANGPT1),ENSOARG00000008117(TDGF1),ENSOARG00000015400(WNT5A),ENSOARG00000013779(SOX9),ENSOARG00000013941(GATA3),	ENSOARG00000003578(FGF18),ENSOARG00000007826(PLPP3),	1.97153	0.0329699	0.212203
GO:0060606	tube closure	biological_process	11	10	1	1294	79	18322	ENSOARG00000008578(PTCH1),ENSOARG00000016626(RARG),ENSOARG00000019502(CELSR1),ENSOARG00000013752(NOG),ENSOARG00000018325(GRHL2),ENSOARG00000015400(WNT5A),ENSOARG00000016509(CTHRC1),ENSOARG00000013742(LHX2),ENSOARG00000016629(FZD1),ENSOARG00000020293(SPINT1),	ENSOARG00000002359(SFRP1),	1.97153	0.0329699	0.212203
GO:0015276	ligand-gated ion channel activity	molecular_function	16	6	10	1294	115	18322	ENSOARG00000019747(GRIK3),ENSOARG00000008000(KCNJ3),ENSOARG00000013491(GRIA3),ENSOARG00000012035(GRIN2C),ENSOARG00000016612(SCNN1G),ENSOARG00000008446(SCNN1A),	ENSOARG00000008347(GABRA3),ENSOARG00000000253(CHRNA1),ENSOARG00000008505(HCN1),ENSOARG00000001434(KCNH2),ENSOARG00000001130(CHRNA3),ENSOARG00000015589(GABRA4),ENSOARG00000002844(GRIA4),ENSOARG00000008296(GABRQ),ENSOARG00000013743(GABRB2),ENSOARG00000000496(GLRA4),	1.96998	0.0125526	0.108737
GO:0021575	hindbrain morphogenesis	biological_process	5	4	1	1294	36	18322	ENSOARG00000005108(DLL1),ENSOARG00000006674(GLI1),ENSOARG00000013052(GLI2),ENSOARG00000007959(SPTBN2),	ENSOARG00000008224(DAB1),	1.96656	0.112199	0.509407
GO:1903038	negative regulation of leukocyte cell-cell adhesion	biological_process	10	10	0	1294	72	18322	ENSOARG00000009393(PLA2G2F),ENSOARG00000020487(BCL6),ENSOARG00000011081(-),ENSOARG00000005724(SPN),ENSOARG00000007229(CD74),ENSOARG00000019888(PTPN22),ENSOARG00000013395(-),ENSOARG00000007765(IL20RB),ENSOARG00000020295(VTCN1),ENSOARG00000006942(-),	-	1.96656	0.0408057	0.244166
GO:0030837	negative regulation of actin filament polymerization	biological_process	5	2	3	1294	36	18322	ENSOARG00000003926(LRRC16A),ENSOARG00000000119(LMOD1),	ENSOARG00000011187(ADD2),ENSOARG00000010033(LMOD3),ENSOARG00000000936(LMOD2),	1.96656	0.112199	0.509407
GO:0032611	interleukin-1 beta production	biological_process	5	4	1	1294	36	18322	ENSOARG00000011584(F2RL1),ENSOARG00000017441(NOD2),ENSOARG00000015400(WNT5A),ENSOARG00000007374(SPHK1),	ENSOARG00000002586(APOA1),	1.96656	0.112199	0.509407
GO:0043197	dendritic spine	cellular_component	5	3	2	1294	36	18322	ENSOARG00000004484(RGS14),ENSOARG00000013027(NR1D1),ENSOARG00000014121(SHANK1),	ENSOARG00000020651(PTPRO),ENSOARG00000016256(KCNN2),	1.96656	0.112199	0.509407
GO:0071241	cellular response to inorganic substance	biological_process	10	7	3	1294	72	18322	ENSOARG00000006012(FOXO1),ENSOARG00000010271(TIGAR),ENSOARG00000006942(-),ENSOARG00000006264(ACER1),ENSOARG00000015400(WNT5A),ENSOARG00000016395(TFAP2A),ENSOARG00000003455(CDH1),	ENSOARG00000001036(MYOG),ENSOARG00000018475(HMOX1),ENSOARG00000009243(KCNA1),	1.96656	0.0408057	0.244166
GO:0015267	channel activity	molecular_function	52	24	28	1294	375	18322	ENSOARG00000019656(KCND3),ENSOARG00000009442(AQP3),ENSOARG00000021115(-),ENSOARG00000015658(KCNH8),ENSOARG00000020207(ASIC4),ENSOARG00000019428(KCNC4),ENSOARG00000009573(SLC26A7),ENSOARG00000012035(GRIN2C),ENSOARG00000016200(CACNA1D),ENSOARG00000008446(SCNN1A),ENSOARG00000003685(SLC4A11),ENSOARG00000014606(TRPV4),ENSOARG00000010538(KCNG4),ENSOARG00000008788(KCNT2),ENSOARG00000019747(GRIK3),ENSOAR…	ENSOARG00000019713(TMEM37),ENSOARG00000018585(NOX5),ENSOARG00000008296(GABRQ),ENSOARG00000015836(CACNG1),ENSOARG00000008347(GABRA3),ENSOARG00000002395(SLC14A1),ENSOARG00000016256(KCNN2),ENSOARG00000008505(HCN1),ENSOARG00000018609(CACNA1E),ENSOARG00000001130(CHRNA3),ENSOARG00000001072(TRPC3),ENSOARG00000015589(GABRA4),ENSOARG00000008173(KCNK2),ENSOARG00000000496(GLRA4),ENSOARG00000005392(SCN2A),EN…	1.96341	1.87398e-05	0.000741356
GO:0009897	external side of plasma membrane	cellular_component	23	18	5	1294	166	18322	ENSOARG00000006215(TNFRSF18),ENSOARG00000005412(ITGA3),ENSOARG00000013111(IL1RL1),ENSOARG00000006094(TNFRSF11A),ENSOARG00000009009(CD244),ENSOARG00000005724(SPN),ENSOARG00000015656(ICAM-1),ENSOARG00000007229(CD74),ENSOARG00000016612(SCNN1G),ENSOARG00000020249(CD2),ENSOARG00000020295(VTCN1),ENSOARG00000007787(FCER1A),ENSOARG00000011738(-),ENSOARG00000020667(-),ENSOARG00000006967(ITGB6),ENSOARG0000…	ENSOARG00000006982(AQP4),ENSOARG00000015182(ASTN1),ENSOARG00000009130(ITGAX),ENSOARG00000003714(ENPEP),ENSOARG00000020747(CD8B),	1.96182	0.00351634	0.0445714
GO:0044325	ion channel binding	molecular_function	9	4	5	1294	65	18322	ENSOARG00000019656(KCND3),ENSOARG00000010538(KCNG4),ENSOARG00000020276(RIMS3),ENSOARG00000017061(KCNIP2),	ENSOARG00000003713(ACTN2),ENSOARG00000012682(HRC),ENSOARG00000010669(-),ENSOARG00000011575(TCAP),ENSOARG00000004371(PIRT),	1.9605	0.0506138	0.286305
GO:0001936	regulation of endothelial cell proliferation	biological_process	9	5	4	1294	65	18322	ENSOARG00000020058(THBS1),ENSOARG00000014244(CCR3),ENSOARG00000015400(WNT5A),ENSOARG00000018738(BMP2),ENSOARG00000010199(EGR3),	ENSOARG00000009827(VASH2),ENSOARG00000001218(GDF2),ENSOARG00000002328(TNMD),ENSOARG00000003329(SULF1),	1.9605	0.0506138	0.286305
GO:0010632	regulation of epithelial cell migration	biological_process	18	13	5	1294	130	18322	ENSOARG00000005780(EMP2),ENSOARG00000003820(NOTCH1),ENSOARG00000013941(GATA3),ENSOARG00000015400(WNT5A),ENSOARG00000015100(ANGPT1),ENSOARG00000007009(EPB41L4B),ENSOARG00000006037(BMPER),ENSOARG00000011583(TGFB2),ENSOARG00000020058(THBS1),ENSOARG00000005579(SEMA4A),ENSOARG00000013779(SOX9),ENSOARG00000009699(PTK2B),ENSOARG00000008117(TDGF1),	ENSOARG00000017732(CXCL13),ENSOARG00000003578(FGF18),ENSOARG00000001218(GDF2),ENSOARG00000007826(PLPP3),ENSOARG00000010042(STC1),	1.9605	0.00897795	0.0853937
GO:0004129	cytochrome-c oxidase activity	molecular_function	4	0	4	1294	29	18322	-	ENSOARG00000014113(-),ENSOARG00000015305(-),ENSOARG00000000016(COX1),ENSOARG00000009432(COX6A2),	1.95299	0.140886	0.610638
GO:0032651	regulation of interleukin-1 beta production	biological_process	4	3	1	1294	29	18322	ENSOARG00000017441(NOD2),ENSOARG00000007374(SPHK1),ENSOARG00000015400(WNT5A),	ENSOARG00000002586(APOA1),	1.95299	0.140886	0.610638
GO:0060291	long-term synaptic potentiation	biological_process	4	3	1	1294	29	18322	ENSOARG00000014202(TNR),ENSOARG00000016849(LRRTM2),ENSOARG00000004484(RGS14),	ENSOARG00000000465(RELN),	1.95299	0.140886	0.610638
GO:0030199	collagen fibril organization	biological_process	4	4	0	1294	29	18322	ENSOARG00000004871(COL1A1),ENSOARG00000006156(ADAMTS14),ENSOARG00000001508(COL1A2),ENSOARG00000011583(TGFB2),	-	1.95299	0.140886	0.610638
GO:0007528	neuromuscular junction development	biological_process	4	1	3	1294	29	18322	ENSOARG00000004702(LRP4),	ENSOARG00000000253(CHRNA1),ENSOARG00000021129(SIX1),ENSOARG00000005941(TNC),	1.95299	0.140886	0.610638
GO:1903078	positive regulation of protein localization to plasma membrane	biological_process	4	2	2	1294	29	18322	ENSOARG00000005412(ITGA3),ENSOARG00000008972(AGR2),	ENSOARG00000001744(TREM2),ENSOARG00000011885(DPP10),	1.95299	0.140886	0.610638
GO:0008180	COP9 signalosome	cellular_component	4	3	1	1294	29	18322	ENSOARG00000017441(NOD2),ENSOARG00000001158(LAT),ENSOARG00000011771(TESPA1),	ENSOARG00000013490(THEMIS),	1.95299	0.140886	0.610638
GO:0046873	metal ion transmembrane transporter activity	molecular_function	48	29	19	1294	348	18322	ENSOARG00000019656(KCND3),ENSOARG00000013238(SLC39A8),ENSOARG00000009371(ATP1B1),ENSOARG00000001399(SLC24A3),ENSOARG00000021115(-),ENSOARG00000015658(KCNH8),ENSOARG00000020207(ASIC4),ENSOARG00000016200(CACNA1D),ENSOARG00000019428(KCNC4),ENSOARG00000003685(SLC4A11),ENSOARG00000008446(SCNN1A),ENSOARG00000007680(SLC34A2),ENSOARG00000014606(TRPV4),ENSOARG00000018640(RASL11B),ENSOARG00000010538(KCNG4)…	ENSOARG00000019713(TMEM37),ENSOARG00000015836(CACNG1),ENSOARG00000008505(HCN1),ENSOARG00000016256(KCNN2),ENSOARG00000018609(CACNA1E),ENSOARG00000008173(KCNK2),ENSOARG00000001072(TRPC3),ENSOARG00000005392(SCN2A),ENSOARG00000009964(TRPC4),ENSOARG00000012969(SLC24A4),ENSOARG00000016776(KCNS3),ENSOARG00000010729(SLC1A3),ENSOARG00000005956(KCNH7),ENSOARG00000011921(KCNV1),ENSOARG00000014087(SCN4A),ENS…	1.95299	4.30495e-05	0.00147724
GO:0046782	regulation of viral transcription	biological_process	4	4	0	1294	29	18322	ENSOARG00000016819(POU2F3),ENSOARG00000004689(HPN),ENSOARG00000003820(NOTCH1),ENSOARG00000020854(TRIM62),	-	1.95299	0.140886	0.610638
GO:1903426	regulation of reactive oxygen species biosynthetic process	biological_process	4	1	3	1294	29	18322	ENSOARG00000009699(PTK2B),	ENSOARG00000014319(DDAH1),ENSOARG00000012715(PTGIS),ENSOARG00000002754(PTX3),	1.95299	0.140886	0.610638
GO:0015991	ATP hydrolysis coupled proton transport	biological_process	4	2	2	1294	29	18322	ENSOARG00000015588(ATP6V1C2),ENSOARG00000011319(ATP6V1B1),	ENSOARG00000015534(ATP6AP1L),ENSOARG00000012834(ATP6V0D2),	1.95299	0.140886	0.610638
GO:0051057	positive regulation of small GTPase mediated signal transduction	biological_process	4	2	2	1294	29	18322	ENSOARG00000011584(F2RL1),ENSOARG00000000517(ADGRG1),	ENSOARG00000002586(APOA1),ENSOARG00000000465(RELN),	1.95299	0.140886	0.610638
GO:0015002	heme-copper terminal oxidase activity	molecular_function	4	0	4	1294	29	18322	-	ENSOARG00000009432(COX6A2),ENSOARG00000000016(COX1),ENSOARG00000015305(-),ENSOARG00000014113(-),	1.95299	0.140886	0.610638
GO:0050769	positive regulation of neurogenesis	biological_process	31	22	9	1294	225	18322	ENSOARG00000014774(SOX10),ENSOARG00000015400(WNT5A),ENSOARG00000020088(HEYL),ENSOARG00000013009(ATP8A2),ENSOARG00000020487(BCL6),ENSOARG00000010950(PTK6),ENSOARG00000018197(RNF112),ENSOARG00000020357(FOXO6),ENSOARG00000013052(GLI2),ENSOARG00000010874(WNT3),ENSOARG00000003820(NOTCH1),ENSOARG00000011760(GDPD5),ENSOARG00000006942(-),ENSOARG00000001863(SEMA6A),ENSOARG00000009699(PTK2B),ENSOARG0000000…	ENSOARG00000000465(RELN),ENSOARG00000019329(FN1),ENSOARG00000005869(BEND6),ENSOARG00000012389(GPRC5B),ENSOARG00000008224(DAB1),ENSOARG00000009942(NEFL),ENSOARG00000000747(TNFRSF12A),ENSOARG00000017654(PLPPR5),ENSOARG00000006378(BMP5),	1.95082	0.000887959	0.0156236
GO:0048514	blood vessel morphogenesis	biological_process	48	34	14	1294	349	18322	ENSOARG00000008075(WNT4),ENSOARG00000000308(-),ENSOARG00000010394(LEPR),ENSOARG00000010199(EGR3),ENSOARG00000015100(ANGPT1),ENSOARG00000015400(WNT5A),ENSOARG00000007374(SPHK1),ENSOARG00000000300(-),ENSOARG00000005037(THBS2),ENSOARG00000018638(FOXN1),ENSOARG00000006037(BMPER),ENSOARG00000015505(KLF5),ENSOARG00000009699(PTK2B),ENSOARG00000005579(SEMA4A),ENSOARG00000014240(CTGF),ENSOARG00000007245(P…	ENSOARG00000002328(TNMD),ENSOARG00000003714(ENPEP),ENSOARG00000003578(FGF18),ENSOARG00000012715(PTGIS),ENSOARG00000019120(MYO18B),ENSOARG00000003329(SULF1),ENSOARG00000001218(GDF2),ENSOARG00000014336(CYR61),ENSOARG00000015081(TGFBI),ENSOARG00000020877(IL1A),ENSOARG00000000747(TNFRSF12A),ENSOARG00000021129(SIX1),ENSOARG00000013740(TMEM100),ENSOARG00000009827(VASH2),	1.9474	4.59741e-05	0.00155188
GO:0035725	sodium ion transmembrane transport	biological_process	11	6	5	1294	80	18322	ENSOARG00000016612(SCNN1G),ENSOARG00000014175(SLC9A7),ENSOARG00000008446(SCNN1A),ENSOARG00000009371(ATP1B1),ENSOARG00000008084(WNK2),ENSOARG00000020207(ASIC4),	ENSOARG00000004852(SCN1A),ENSOARG00000012969(SLC24A4),ENSOARG00000008505(HCN1),ENSOARG00000005392(SCN2A),ENSOARG00000014087(SCN4A),	1.94689	0.0357052	0.224005
GO:0002526	acute inflammatory response	biological_process	7	6	1	1294	51	18322	ENSOARG00000016740(EPHB6),ENSOARG00000005724(SPN),ENSOARG00000007765(IL20RB),ENSOARG00000007787(FCER1A),ENSOARG00000020667(-),ENSOARG00000006094(TNFRSF11A),	ENSOARG00000020877(IL1A),	1.94342	0.0784903	0.394739
GO:0008589	regulation of smoothened signaling pathway	biological_process	7	6	1	1294	51	18322	ENSOARG00000013052(GLI2),ENSOARG00000008578(PTCH1),ENSOARG00000010036(HHIP),ENSOARG00000006674(GLI1),ENSOARG00000008192(FOXA1),ENSOARG00000006942(-),	ENSOARG00000002359(SFRP1),	1.94342	0.0784903	0.394739
GO:0030301	cholesterol transport	biological_process	7	6	1	1294	51	18322	ENSOARG00000019294(ABCA12),ENSOARG00000008578(PTCH1),ENSOARG00000000338(ABCA2),ENSOARG00000006942(-),ENSOARG00000020509(ADIPOQ),ENSOARG00000007141(PLTP),	ENSOARG00000002586(APOA1),	1.94342	0.0784903	0.394739
GO:0003151	outflow tract morphogenesis	biological_process	7	4	3	1294	51	18322	ENSOARG00000015400(WNT5A),ENSOARG00000014744(DHRS3),ENSOARG00000020088(HEYL),ENSOARG00000016629(FZD1),	ENSOARG00000021129(SIX1),ENSOARG00000016894(SEMA3C),ENSOARG00000004373(RARB),	1.94342	0.0784903	0.394739
GO:0002685	regulation of leukocyte migration	biological_process	14	11	3	1294	102	18322	ENSOARG00000009699(PTK2B),ENSOARG00000015656(ICAM-1),ENSOARG00000015400(WNT5A),ENSOARG00000007229(CD74),ENSOARG00000015262(SERPINE1),ENSOARG00000019888(PTPN22),ENSOARG00000011584(F2RL1),ENSOARG00000014606(TRPV4),ENSOARG00000013351(TMEM102),ENSOARG00000020386(APOD),ENSOARG00000006215(TNFRSF18),	ENSOARG00000013144(IL1R1),ENSOARG00000020877(IL1A),ENSOARG00000017732(CXCL13),	1.94342	0.0204807	0.152708
GO:0005923	bicellular tight junction	cellular_component	10	9	1	1294	73	18322	ENSOARG00000005140(TMEM114),ENSOARG00000020472(CLDN1),ENSOARG00000013781(PARD6B),ENSOARG00000011941(TJP3),ENSOARG00000003583(WNK4),ENSOARG00000005218(EPCAM),ENSOARG00000001028(CLDN8),ENSOARG00000010733(MAGI1),ENSOARG00000005589(MARVELD2),	ENSOARG00000007947(TMEM178A),	1.93962	0.0442418	0.259968
GO:0010565	regulation of cellular ketone metabolic process	biological_process	10	8	2	1294	73	18322	ENSOARG00000006012(FOXO1),ENSOARG00000008075(WNT4),ENSOARG00000020509(ADIPOQ),ENSOARG00000013027(NR1D1),ENSOARG00000004234(SLC45A3),ENSOARG00000013941(GATA3),ENSOARG00000017559(FGF19),ENSOARG00000018738(BMP2),	ENSOARG00000006378(BMP5),ENSOARG00000006609(INSIG1),	1.93962	0.0442418	0.259968
GO:0007612	learning	biological_process	13	8	5	1294	95	18322	ENSOARG00000004484(RGS14),ENSOARG00000000893(FOXB1),ENSOARG00000004074(RIN1),ENSOARG00000003456(TH),ENSOARG00000020143(-),ENSOARG00000000602(NPTX2),ENSOARG00000014202(TNR),ENSOARG00000014121(SHANK1),	ENSOARG00000010669(-),ENSOARG00000008134(SORCS3),ENSOARG00000016104(PDE1B),ENSOARG00000009728(PTN),ENSOARG00000000465(RELN),	1.93757	0.0252552	0.176644
GO:0035295	tube development	biological_process	65	55	10	1294	475	18322	ENSOARG00000015400(WNT5A),ENSOARG00000014908(LGR4),ENSOARG00000008578(PTCH1),ENSOARG00000013752(NOG),ENSOARG00000005637(ETV4),ENSOARG00000020293(SPINT1),ENSOARG00000008075(WNT4),ENSOARG00000013742(LHX2),ENSOARG00000016626(RARG),ENSOARG00000015505(KLF5),ENSOARG00000014558(LGR5),ENSOARG00000018325(GRHL2),ENSOARG00000016462(MYCN),ENSOARG00000000893(FOXB1),ENSOARG00000006037(BMPER),ENSOARG00000011583…	ENSOARG00000003578(FGF18),ENSOARG00000010774(ZIC3),ENSOARG00000001545(PGF),ENSOARG00000001218(GDF2),ENSOARG00000002359(SFRP1),ENSOARG00000016894(SEMA3C),ENSOARG00000011739(SIM1),ENSOARG00000021129(SIX1),ENSOARG00000004373(RARB),ENSOARG00000009828(AGTR2),	1.93757	2.83598e-06	0.00016462
GO:0002366	leukocyte activation involved in immune response	biological_process	19	16	3	1294	139	18322	ENSOARG00000021015(CLEC7A),ENSOARG00000020487(BCL6),ENSOARG00000015656(ICAM-1),ENSOARG00000013941(GATA3),ENSOARG00000014901(MYB),ENSOARG00000009009(CD244),ENSOARG00000003013(PGLYRP2),ENSOARG00000005579(SEMA4A),ENSOARG00000009594(PLA2G3),ENSOARG00000009699(PTK2B),ENSOARG00000005108(DLL1),ENSOARG00000008009(CDH17),ENSOARG00000007787(FCER1A),ENSOARG00000013347(CHGA),ENSOARG00000002236(STXBP2),ENSOAR…	ENSOARG00000003604(CORO1A),ENSOARG00000014467(EOMES),ENSOARG00000017220(IL13RA2),	1.93543	0.00846283	0.0821291
GO:0048844	artery morphogenesis	biological_process	6	5	1	1294	44	18322	ENSOARG00000010749(NPRL3),ENSOARG00000012828(TFAP2B),ENSOARG00000011272(PRDM1),ENSOARG00000003966(NOTCH3),ENSOARG00000003820(NOTCH1),	ENSOARG00000021129(SIX1),	1.9308	0.0982242	0.462175
GO:0045638	negative regulation of myeloid cell differentiation	biological_process	6	4	2	1294	44	18322	ENSOARG00000018423(UBASH3B),ENSOARG00000020509(ADIPOQ),ENSOARG00000009699(PTK2B),ENSOARG00000005108(DLL1),	ENSOARG00000002359(SFRP1),ENSOARG00000007947(TMEM178A),	1.9308	0.0982242	0.462175
GO:0008227	G-protein coupled amine receptor activity	molecular_function	6	3	3	1294	44	18322	ENSOARG00000015761(HTR7),ENSOARG00000004789(HTR4),ENSOARG00000013772(ADRB1),	ENSOARG00000008133(HTR2A),ENSOARG00000001210(CHRM2),ENSOARG00000001305(HTR1F),	1.9308	0.0982242	0.462175
GO:0010976	positive regulation of neuron projection development	biological_process	17	10	7	1294	125	18322	ENSOARG00000013009(ATP8A2),ENSOARG00000015400(WNT5A),ENSOARG00000011081(-),ENSOARG00000003932(RET),ENSOARG00000010950(PTK6),ENSOARG00000020357(FOXO6),ENSOARG00000015342(NDNF),ENSOARG00000009699(PTK2B),ENSOARG00000010874(WNT3),ENSOARG00000015027(SYT1),	ENSOARG00000009942(NEFL),ENSOARG00000000465(RELN),ENSOARG00000019329(FN1),ENSOARG00000012389(GPRC5B),ENSOARG00000006378(BMP5),ENSOARG00000017654(PLPPR5),ENSOARG00000000747(TNFRSF12A),	1.92565	0.0127413	0.110064
GO:0072359	circulatory system development	biological_process	92	58	34	1294	677	18322	ENSOARG00000005108(DLL1),ENSOARG00000003966(NOTCH3),ENSOARG00000015262(SERPINE1),ENSOARG00000004151(-),ENSOARG00000013779(SOX9),ENSOARG00000015397(SEMA3E),ENSOARG00000012828(TFAP2B),ENSOARG00000002124(ADGRB1),ENSOARG00000016629(FZD1),ENSOARG00000014073(EDN1),ENSOARG00000013941(GATA3),ENSOARG00000014240(CTGF),ENSOARG00000013052(GLI2),ENSOARG00000011272(PRDM1),ENSOARG00000005780(EMP2),ENSOARG000000…	ENSOARG00000014898(ADAMTS1),ENSOARG00000007924(PDLIM3),ENSOARG00000009827(VASH2),ENSOARG00000007826(PLPP3),ENSOARG00000014467(EOMES),ENSOARG00000011575(TCAP),ENSOARG00000016894(SEMA3C),ENSOARG00000003329(SULF1),ENSOARG00000019120(MYO18B),ENSOARG00000001573(MYLK2),ENSOARG00000002328(TNMD),ENSOARG00000010774(ZIC3),ENSOARG00000003578(FGF18),ENSOARG00000017779(MYL2),ENSOARG00000013740(TMEM100),ENSOAR…	1.92414	3.99544e-08	4.35362e-06
GO:0072358	cardiovascular system development	biological_process	92	58	34	1294	677	18322	ENSOARG00000020293(SPINT1),ENSOARG00000006012(FOXO1),ENSOARG00000008075(WNT4),ENSOARG00000000308(-),ENSOARG00000007374(SPHK1),ENSOARG00000010394(LEPR),ENSOARG00000003456(TH),ENSOARG00000005037(THBS2),ENSOARG00000011583(TGFB2),ENSOARG00000015833(TP73),ENSOARG00000009699(PTK2B),ENSOARG00000003820(NOTCH1),ENSOARG00000007245(PIK3CB),ENSOARG00000006942(-),ENSOARG00000005780(EMP2),ENSOARG00000011272(PR…	ENSOARG00000017779(MYL2),ENSOARG00000003578(FGF18),ENSOARG00000010774(ZIC3),ENSOARG00000002328(TNMD),ENSOARG00000001573(MYLK2),ENSOARG00000019120(MYO18B),ENSOARG00000003329(SULF1),ENSOARG00000016894(SEMA3C),ENSOARG00000011575(TCAP),ENSOARG00000014467(EOMES),ENSOARG00000007826(PLPP3),ENSOARG00000009827(VASH2),ENSOARG00000014898(ADAMTS1),ENSOARG00000007924(PDLIM3),ENSOARG00000019316(MYH7),ENSOARG00…	1.92414	3.99544e-08	4.35362e-06
GO:0045766	positive regulation of angiogenesis	biological_process	11	7	4	1294	81	18322	ENSOARG00000020058(THBS1),ENSOARG00000014244(CCR3),ENSOARG00000015262(SERPINE1),ENSOARG00000007374(SPHK1),ENSOARG00000015400(WNT5A),ENSOARG00000005108(DLL1),ENSOARG00000009699(PTK2B),	ENSOARG00000012715(PTGIS),ENSOARG00000020877(IL1A),ENSOARG00000001218(GDF2),ENSOARG00000009827(VASH2),	1.92285	0.038607	0.234856
GO:0045596	negative regulation of cell differentiation	biological_process	57	44	13	1294	420	18322	ENSOARG00000020509(ADIPOQ),ENSOARG00000020854(TRIM62),ENSOARG00000004689(HPN),ENSOARG00000011583(TGFB2),ENSOARG00000011324(LMX1A),ENSOARG00000016626(RARG),ENSOARG00000016462(MYCN),ENSOARG00000009699(PTK2B),ENSOARG00000018325(GRHL2),ENSOARG00000018274(SORL1),ENSOARG00000014345(KLK8),ENSOARG00000006012(FOXO1),ENSOARG00000010902(RCC2),ENSOARG00000008075(WNT4),ENSOARG00000015400(WNT5A),ENSOARG0000000…	ENSOARG00000001226(GDF10),ENSOARG00000011323(NMRK2),ENSOARG00000016285(GDF-8),ENSOARG00000008224(DAB1),ENSOARG00000002359(SFRP1),ENSOARG00000015313(SPOCK1),ENSOARG00000010669(-),ENSOARG00000006609(INSIG1),ENSOARG00000016764(FRZB),ENSOARG00000004373(RARB),ENSOARG00000002053(EFEMP1),ENSOARG00000011328(VIM),ENSOARG00000007947(TMEM178A),	1.92161	1.37886e-05	0.000574772
GO:0032231	regulation of actin filament bundle assembly	biological_process	8	6	2	1294	59	18322	ENSOARG00000014121(SHANK1),ENSOARG00000003926(LRRC16A),ENSOARG00000007513(SYNPO),ENSOARG00000018429(ARHGEF5),ENSOARG00000014240(CTGF),ENSOARG00000008075(WNT4),	ENSOARG00000002586(APOA1),ENSOARG00000014195(TMEFF2),	1.91989	0.0684419	0.357521
GO:0042490	mechanoreceptor differentiation	biological_process	8	5	3	1294	59	18322	ENSOARG00000016509(CTHRC1),ENSOARG00000003820(NOTCH1),ENSOARG00000016462(MYCN),ENSOARG00000018071(HES5),ENSOARG00000005108(DLL1),	ENSOARG00000016146(PDZD7),ENSOARG00000009585(FGF20),ENSOARG00000013743(GABRB2),	1.91989	0.0684419	0.357521
GO:0018958	phenol-containing compound metabolic process	biological_process	8	7	1	1294	59	18322	ENSOARG00000014590(CRYM),ENSOARG00000015655(OCA2),ENSOARG00000011583(TGFB2),ENSOARG00000003456(TH),ENSOARG00000015400(WNT5A),ENSOARG00000013941(GATA3),ENSOARG00000002915(SNCB),	ENSOARG00000016104(PDE1B),	1.91989	0.0684419	0.357521
GO:0007492	endoderm development	biological_process	8	6	2	1294	59	18322	ENSOARG00000003820(NOTCH1),ENSOARG00000014598(SOX2),ENSOARG00000017257(COL7A1),ENSOARG00000013752(NOG),ENSOARG00000017475(INHBA),ENSOARG00000013143(LAMB3),	ENSOARG00000019329(FN1),ENSOARG00000014467(EOMES),	1.91989	0.0684419	0.357521
GO:0006954	inflammatory response	biological_process	42	32	10	1294	310	18322	ENSOARG00000003215(FFAR4),ENSOARG00000017441(NOD2),ENSOARG00000013284(NT5E),ENSOARG00000007374(SPHK1),ENSOARG00000005724(SPN),ENSOARG00000015400(WNT5A),ENSOARG00000006094(TNFRSF11A),ENSOARG00000007765(IL20RB),ENSOARG00000012742(MS4A2),ENSOARG00000016727(HGF),ENSOARG00000020509(ADIPOQ),ENSOARG00000020487(BCL6),ENSOARG00000016900(KRT1),ENSOARG00000013941(GATA3),ENSOARG00000013111(IL1RL1),ENSOARG000…	ENSOARG00000018475(HMOX1),ENSOARG00000012389(GPRC5B),ENSOARG00000012715(PTGIS),ENSOARG00000002586(APOA1),ENSOARG00000009019(TNFAIP6),ENSOARG00000020877(IL1A),ENSOARG00000016668(CXCL11),ENSOARG00000004619(TAC1),ENSOARG00000013144(IL1R1),ENSOARG00000009828(AGTR2),	1.91834	0.000177211	0.00442031
GO:0055024	regulation of cardiac muscle tissue development	biological_process	5	4	1	1294	37	18322	ENSOARG00000018738(BMP2),ENSOARG00000003820(NOTCH1),ENSOARG00000015833(TP73),ENSOARG00000013752(NOG),	ENSOARG00000009585(FGF20),	1.9134	0.123423	0.550704
GO:0060428	lung epithelium development	biological_process	5	5	0	1294	37	18322	ENSOARG00000018325(GRHL2),ENSOARG00000013779(SOX9),ENSOARG00000006942(-),ENSOARG00000008192(FOXA1),ENSOARG00000008972(AGR2),	-	1.9134	0.123423	0.550704
GO:0048705	skeletal system morphogenesis	biological_process	25	15	10	1294	185	18322	ENSOARG00000013752(NOG),ENSOARG00000014744(DHRS3),ENSOARG00000010036(HHIP),ENSOARG00000013548(BARX2),ENSOARG00000014240(CTGF),ENSOARG00000014745(PAPPA2),ENSOARG00000011582(CYP26B1),ENSOARG00000018325(GRHL2),ENSOARG00000001726(ALX4),ENSOARG00000016462(MYCN),ENSOARG00000016626(RARG),ENSOARG00000003363(-),ENSOARG00000013779(SOX9),ENSOARG00000011583(TGFB2),ENSOARG00000004871(COL1A1),	ENSOARG00000006609(INSIG1),ENSOARG00000003578(FGF18),ENSOARG00000019015(TCF15),ENSOARG00000002359(SFRP1),ENSOARG00000010042(STC1),ENSOARG00000015159(MYF5),ENSOARG00000017189(FBN2),ENSOARG00000004373(RARB),ENSOARG00000012268(OTOR),ENSOARG00000021129(SIX1),	1.9134	0.00333301	0.0426832
GO:0035249	synaptic transmission, glutamatergic	biological_process	5	4	1	1294	37	18322	ENSOARG00000007698(SHC3),ENSOARG00000004271(CLSTN3),ENSOARG00000015027(SYT1),ENSOARG00000014202(TNR),	ENSOARG00000000465(RELN),	1.9134	0.123423	0.550704
GO:0001948	glycoprotein binding	molecular_function	10	6	4	1294	74	18322	ENSOARG00000014882(SERPINA1),ENSOARG00000008972(AGR2),ENSOARG00000003455(CDH1),ENSOARG00000000454(PTPRF),ENSOARG00000006942(-),ENSOARG00000005412(ITGA3),	ENSOARG00000020659(HFE2),ENSOARG00000017192(-),ENSOARG00000000573(-),ENSOARG00000011328(VIM),	1.9134	0.047885	0.27615
GO:0046889	positive regulation of lipid biosynthetic process	biological_process	5	3	2	1294	37	18322	ENSOARG00000008075(WNT4),ENSOARG00000004234(SLC45A3),ENSOARG00000013027(NR1D1),	ENSOARG00000014336(CYR61),ENSOARG00000008133(HTR2A),	1.9134	0.123423	0.550704
GO:0032872	regulation of stress-activated MAPK cascade	biological_process	20	19	1	1294	148	18322	ENSOARG00000009699(PTK2B),ENSOARG00000007786(GADD45G),ENSOARG00000018738(BMP2),ENSOARG00000016727(HGF),ENSOARG00000011583(TGFB2),ENSOARG00000011584(F2RL1),ENSOARG00000007787(FCER1A),ENSOARG00000018324(WNT16),ENSOARG00000017441(NOD2),ENSOARG00000014073(EDN1),ENSOARG00000015400(WNT5A),ENSOARG00000017559(FGF19),ENSOARG00000014606(TRPV4),ENSOARG00000006094(TNFRSF11A),ENSOARG00000014288(FGD2),ENSOARG0…	ENSOARG00000002359(SFRP1),	1.9134	0.00794886	0.0782415
GO:0007507	heart development	biological_process	49	26	23	1294	363	18322	ENSOARG00000005108(DLL1),ENSOARG00000008117(TDGF1),ENSOARG00000018738(BMP2),ENSOARG00000013779(SOX9),ENSOARG00000010749(NPRL3),ENSOARG00000016629(FZD1),ENSOARG00000014073(EDN1),ENSOARG00000009812(FREM2),ENSOARG00000020088(HEYL),ENSOARG00000013941(GATA3),ENSOARG00000014744(DHRS3),ENSOARG00000013052(GLI2),ENSOARG00000006942(-),ENSOARG00000011272(PRDM1),ENSOARG00000003820(NOTCH1),ENSOARG00000018325(…	ENSOARG00000013740(TMEM100),ENSOARG00000007924(PDLIM3),ENSOARG00000014898(ADAMTS1),ENSOARG00000020750(SMYD1),ENSOARG00000004431(XIRP2),ENSOARG00000004373(RARB),ENSOARG00000021129(SIX1),ENSOARG00000014467(EOMES),ENSOARG00000011575(TCAP),ENSOARG00000014336(CYR61),ENSOARG00000006996(MYL3),ENSOARG00000016894(SEMA3C),ENSOARG00000003713(ACTN2),ENSOARG00000019120(MYO18B),ENSOARG00000019993(ACTC1),ENSOAR…	1.9113	5.95639e-05	0.00187793
GO:0031214	biomineral tissue development	biological_process	12	10	2	1294	89	18322	ENSOARG00000013779(SOX9),ENSOARG00000016395(TFAP2A),ENSOARG00000014908(LGR4),ENSOARG00000018738(BMP2),ENSOARG00000005322(SRGN),ENSOARG00000017992(TMEM119),ENSOARG00000009699(PTK2B),ENSOARG00000016361(PHEX),ENSOARG00000004871(COL1A1),ENSOARG00000008075(WNT4),	ENSOARG00000009728(PTN),ENSOARG00000017189(FBN2),	1.90911	0.0336546	0.215272
GO:0005216	ion channel activity	molecular_function	48	22	26	1294	356	18322	ENSOARG00000007651(ANO9),ENSOARG00000017061(KCNIP2),ENSOARG00000014639(-),ENSOARG00000008000(KCNJ3),ENSOARG00000013491(GRIA3),ENSOARG00000012660(-),ENSOARG00000016612(SCNN1G),ENSOARG00000008788(KCNT2),ENSOARG00000016910(TRPV6),ENSOARG00000019747(GRIK3),ENSOARG00000010538(KCNG4),ENSOARG00000014606(TRPV4),ENSOARG00000016200(CACNA1D),ENSOARG00000012035(GRIN2C),ENSOARG00000009573(SLC26A7),ENSOARG0000…	ENSOARG00000009243(KCNA1),ENSOARG00000001434(KCNH2),ENSOARG00000004852(SCN1A),ENSOARG00000013743(GABRB2),ENSOARG00000008932(ANO2),ENSOARG00000014087(SCN4A),ENSOARG00000005956(KCNH7),ENSOARG00000002844(GRIA4),ENSOARG00000011921(KCNV1),ENSOARG00000009964(TRPC4),ENSOARG00000000253(CHRNA1),ENSOARG00000005392(SCN2A),ENSOARG00000016776(KCNS3),ENSOARG00000008173(KCNK2),ENSOARG00000015589(GABRA4),ENSOARG…	1.90911	7.21388e-05	0.00213359
GO:0046890	regulation of lipid biosynthetic process	biological_process	12	8	4	1294	89	18322	ENSOARG00000019372(VDR),ENSOARG00000017559(FGF19),ENSOARG00000004234(SLC45A3),ENSOARG00000015096(SERPINA12),ENSOARG00000018738(BMP2),ENSOARG00000008075(WNT4),ENSOARG00000006153(PDGFA),ENSOARG00000013027(NR1D1),	ENSOARG00000006609(INSIG1),ENSOARG00000014336(CYR61),ENSOARG00000008133(HTR2A),ENSOARG00000006378(BMP5),	1.90911	0.0336546	0.215272
GO:0002263	cell activation involved in immune response	biological_process	19	16	3	1294	141	18322	ENSOARG00000015656(ICAM-1),ENSOARG00000013941(GATA3),ENSOARG00000021015(CLEC7A),ENSOARG00000020487(BCL6),ENSOARG00000014901(MYB),ENSOARG00000009009(CD244),ENSOARG00000003013(PGLYRP2),ENSOARG00000005579(SEMA4A),ENSOARG00000009594(PLA2G3),ENSOARG00000008009(CDH17),ENSOARG00000009699(PTK2B),ENSOARG00000005108(DLL1),ENSOARG00000013347(CHGA),ENSOARG00000007787(FCER1A),ENSOARG00000002236(STXBP2),ENSOAR…	ENSOARG00000003604(CORO1A),ENSOARG00000014467(EOMES),ENSOARG00000017220(IL13RA2),	1.90798	0.00974287	0.091134
GO:0002456	T cell mediated immunity	biological_process	7	7	0	1294	52	18322	ENSOARG00000015656(ICAM-1),ENSOARG00000013941(GATA3),ENSOARG00000011081(-),ENSOARG00000005724(SPN),ENSOARG00000016740(EPHB6),ENSOARG00000005780(EMP2),ENSOARG00000007765(IL20RB),	-	1.90605	0.0855277	0.421597
GO:0048525	negative regulation of viral process	biological_process	7	5	2	1294	52	18322	ENSOARG00000016819(POU2F3),ENSOARG00000020854(TRIM62),ENSOARG00000015177(IFIT1),ENSOARG00000015581(PARP10),ENSOARG00000007233(ISG15),	ENSOARG00000002754(PTX3),ENSOARG00000016038(TRIM10),	1.90605	0.0855277	0.421597
GO:0015918	sterol transport	biological_process	7	6	1	1294	52	18322	ENSOARG00000006942(-),ENSOARG00000007141(PLTP),ENSOARG00000020509(ADIPOQ),ENSOARG00000019294(ABCA12),ENSOARG00000000338(ABCA2),ENSOARG00000008578(PTCH1),	ENSOARG00000002586(APOA1),	1.90605	0.0855277	0.421597
GO:0051492	regulation of stress fiber assembly	biological_process	7	5	2	1294	52	18322	ENSOARG00000008075(WNT4),ENSOARG00000014240(CTGF),ENSOARG00000018429(ARHGEF5),ENSOARG00000007513(SYNPO),ENSOARG00000003926(LRRC16A),	ENSOARG00000014195(TMEFF2),ENSOARG00000002586(APOA1),	1.90605	0.0855277	0.421597
GO:0043534	blood vessel endothelial cell migration	biological_process	7	6	1	1294	52	18322	ENSOARG00000020058(THBS1),ENSOARG00000015100(ANGPT1),ENSOARG00000008117(TDGF1),ENSOARG00000010199(EGR3),ENSOARG00000005780(EMP2),ENSOARG00000003820(NOTCH1),	ENSOARG00000002586(APOA1),	1.90605	0.0855277	0.421597
GO:0006029	proteoglycan metabolic process	biological_process	7	3	4	1294	52	18322	ENSOARG00000015342(NDNF),ENSOARG00000018738(BMP2),ENSOARG00000007029(SPOCK2),	ENSOARG00000007656(BGN),ENSOARG00000003329(SULF1),ENSOARG00000007216(CYTL1),ENSOARG00000010080(SULF2),	1.90605	0.0855277	0.421597
GO:0004252	serine-type endopeptidase activity	molecular_function	23	20	3	1294	171	18322	ENSOARG00000010334(TMPRSS2),ENSOARG00000009779(CFD),ENSOARG00000007652(-),ENSOARG00000000309(PRSS21),ENSOARG00000016657(PCSK6),ENSOARG00000020498(MASP1),ENSOARG00000016727(HGF),ENSOARG00000004689(HPN),ENSOARG00000014689(TRYPTASE-1),ENSOARG00000012784(HTRA3),ENSOARG00000014396(KLK10),ENSOARG00000019588(OVCH1),ENSOARG00000009165(PRSS57),ENSOARG00000014456(KLK12),ENSOARG00000007904(TMPRSS4),ENSOARG0…	ENSOARG00000010943(MMP19),ENSOARG00000019961(PRSS35),ENSOARG00000003130(PLAT),	1.90445	0.00497389	0.0565802
GO:0043025	neuronal cell body	cellular_component	18	11	7	1294	134	18322	ENSOARG00000013578(PURA),ENSOARG00000007652(-),ENSOARG00000006131(KIF5A),ENSOARG00000011583(TGFB2),ENSOARG00000000454(PTPRF),ENSOARG00000007959(SPTBN2),ENSOARG00000003456(TH),ENSOARG00000014989(TUBB3),ENSOARG00000004074(RIN1),ENSOARG00000019019(RAB17),ENSOARG00000011760(GDPD5),	ENSOARG00000004619(TAC1),ENSOARG00000013740(TMEM100),ENSOARG00000015136(KLHL1),ENSOARG00000004852(SCN1A),ENSOARG00000000714(SNCG),ENSOARG00000010729(SLC1A3),ENSOARG00000009243(KCNA1),	1.90198	0.0119536	0.106519
GO:0015718	monocarboxylic acid transport	biological_process	9	6	3	1294	67	18322	ENSOARG00000006094(TNFRSF11A),ENSOARG00000020058(THBS1),ENSOARG00000015127(SLC22A5),ENSOARG00000010017(SLC22A16),ENSOARG00000008351(SLCO2A1),ENSOARG00000020169(MFSD2A),	ENSOARG00000012988(APBA1),ENSOARG00000009964(TRPC4),ENSOARG00000020480(PLA2G4F),	1.90198	0.0595453	0.322719
GO:0040012	regulation of locomotion	biological_process	74	57	17	1294	551	18322	ENSOARG00000000616(ADGRG3),ENSOARG00000007009(EPB41L4B),ENSOARG00000013779(SOX9),ENSOARG00000002159(LRRC15),ENSOARG00000000945(NSMF),ENSOARG00000003932(RET),ENSOARG00000015262(SERPINE1),ENSOARG00000017232(ACVR1B),ENSOARG00000010462(CXCR4),ENSOARG00000013521(LAMA5),ENSOARG00000003820(NOTCH1),ENSOARG00000006942(-),ENSOARG00000005780(EMP2),ENSOARG00000012734(WNT5B),ENSOARG00000006153(PDGFA),ENSOARG0…	ENSOARG00000007826(PLPP3),ENSOARG00000003604(CORO1A),ENSOARG00000019329(FN1),ENSOARG00000003329(SULF1),ENSOARG00000003578(FGF18),ENSOARG00000016038(TRIM10),ENSOARG00000013144(IL1R1),ENSOARG00000010042(STC1),ENSOARG00000017732(CXCL13),ENSOARG00000014336(CYR61),ENSOARG00000020877(IL1A),ENSOARG00000014195(TMEFF2),ENSOARG00000002754(PTX3),ENSOARG00000001218(GDF2),ENSOARG00000002359(SFRP1),ENSOARG0000…	1.9016	1.16723e-06	7.55176e-05
GO:0031175	neuron projection development	biological_process	67	41	26	1294	499	18322	ENSOARG00000014345(KLK8),ENSOARG00000004281(NEFH),ENSOARG00000000586(UNC5D),ENSOARG00000014989(TUBB3),ENSOARG00000013752(NOG),ENSOARG00000005637(ETV4),ENSOARG00000000223(DRAXIN),ENSOARG00000015400(WNT5A),ENSOARG00000000893(FOXB1),ENSOARG00000015027(SYT1),ENSOARG00000011583(TGFB2),ENSOARG00000003570(LGI1),ENSOARG00000018123(SARM1),ENSOARG00000000454(PTPRF),ENSOARG00000002380(GRIP1),ENSOARG00000001…	ENSOARG00000020173(SEMA5B),ENSOARG00000015313(SPOCK1),ENSOARG00000010669(-),ENSOARG00000003814(MATN2),ENSOARG00000000465(RELN),ENSOARG00000009508(KIF5C),ENSOARG00000000233(CHN1),ENSOARG00000020651(PTPRO),ENSOARG00000006378(BMP5),ENSOARG00000014828(SLITRK3),ENSOARG00000002359(SFRP1),ENSOARG00000012389(GPRC5B),ENSOARG00000008224(DAB1),ENSOARG00000009942(NEFL),ENSOARG00000011328(VIM),ENSOARG00000008…	1.90113	3.63116e-06	0.000199585
GO:0030425	dendrite	cellular_component	20	11	9	1294	149	18322	ENSOARG00000013564(BSN),ENSOARG00000019019(RAB17),ENSOARG00000004074(RIN1),ENSOARG00000014989(TUBB3),ENSOARG00000004484(RGS14),ENSOARG00000014121(SHANK1),ENSOARG00000007652(-),ENSOARG00000002380(GRIP1),ENSOARG00000013578(PURA),ENSOARG00000018123(SARM1),ENSOARG00000013027(NR1D1),	ENSOARG00000000465(RELN),ENSOARG00000020651(PTPRO),ENSOARG00000009243(KCNA1),ENSOARG00000010669(-),ENSOARG00000015136(KLHL1),ENSOARG00000008133(HTR2A),ENSOARG00000016256(KCNN2),ENSOARG00000008505(HCN1),ENSOARG00000020267(GCHFR),	1.90056	0.00851672	0.0821387
[truncated: 1,003 more rows]

## Sheet: Group3-VS-Group2 GO e
GO_ID	GO_term	TYPE	diff_gene_in_this_GO	UP_GENE	DOWN_GENE	all_diff_gene_in_all_GO	all_gene_in_this_GO	all_gene_in_all_GO	gene_UP_list	gene_DOWN_list	rich_factor	Pvalue	Qvalue
GO:0030049	muscle filament sliding	biological_process	4	4	0	1947	4	18322	ENSOARG00000019316(MYH7),ENSOARG00000004312(TNNC1),ENSOARG00000001573(MYLK2),ENSOARG00000007268(MYH8),	-	9.41037	0.00147808	0.0532572
[truncated: 2,075 more rows]

## Sheet: Group4-VS-Group3 GO e
GO_ID	GO_term	TYPE	diff_gene_in_this_GO	UP_GENE	DOWN_GENE	all_diff_gene_in_all_GO	all_gene_in_this_GO	all_gene_in_all_GO	gene_UP_list	gene_DOWN_list	rich_factor	Pvalue	Qvalue
[truncated: 1,496 more rows]

## Sheet: Group5-VS-Group4 GO e
GO_ID	GO_term	TYPE	diff_gene_in_this_GO	UP_GENE	DOWN_GENE	all_diff_gene_in_all_GO	all_gene_in_this_GO	all_gene_in_all_GO	gene_UP_list	gene_DOWN_list	rich_factor	Pvalue	Qvalue
[truncated: 1,004 more rows]

[truncated: 2 more sheets: Group6-VS-Group1 GO e, Group6-VS-Group5 GOen]
