# Supplementary material for: Genome-wide identification and characterization of long non-coding RNAs expressed during sheep fetal and postnatal hair follicle development
Source: Sci Rep. 2019 Jun 11;9:8501. doi: 10.1038/s41598-019-44600-w (PMC6559957; doi:10.1038/s41598-019-44600-w)
Supplement: Supplementary file 10 — Dataset 9 [file 41598_2019_44600_MOESM10_ESM.xlsx]

## Sheet: List
Title of the manuscript:
Genome-wide identification and characterization of long non-coding RNAs expressed during sheep fetal and postnatal hair follicle development
Author list:
Ablat Sulayman1,2, Kechuan Tian2,*, Xixia Huang1,*, Yuezhen Tian2, Xinming Xu2, Xuefeng Fu2, Bingru Zhao1, Weiwei Wu2, Dan Wang1, Aynur Yasin2 and Hanikezi Tulafu2
Supplementary Dataset 9. KEGG pathways for the target genes of differentially expressed lncRNAs among six comparison groups
Dataset 9a. Group2-VS-Group1 KEGG pathways
Dataset 9b. Group3-VS-Group2 KEGG pathways
Dataset 9c. Group4-VS-Group3 KEGG pathways
Dataset 9d. Group5-VS-Group4 KEGG pathways
Dataset 9e. Group6-VS-Group1 KEGG pathways
Dataset 9f. Group6-VS-Group5 KEGG pathways

## Sheet: Group2-VS-Group1 KEGG
pathway_ID	PATHWAY_DES	target_gene_in_this_pathway	target_gene_in_all_pathway	all_gene_in_this_pathway	all_gene_in_all_pathway	all_gene_list	Pvalue	Qvalue
oas00190	Oxidative phosphorylation - Ovis aries (sheep)	5	13	100	5081	ENSOARG00000000025(ND3),ENSOARG00000000019(COX2),ENSOARG00000000022(ATP6),ENSOARG00000000021(ATP8),ENSOARG00000000016(COX1),	2.25968e-06	7.68291e-05
oas05012	Parkinson's disease - Ovis aries (sheep)	5	13	104	5081	ENSOARG00000000025(ND3),ENSOARG00000000019(COX2),ENSOARG00000000022(ATP6),ENSOARG00000000021(ATP8),ENSOARG00000000016(COX1),	2.82181e-06	4.79708e-05
oas04260	Cardiac muscle contraction - Ovis aries (sheep)	2	13	52	5081	ENSOARG00000000019(COX2),ENSOARG00000000016(COX1),	0.00105484	0.00717292
oas05010	Alzheimer's disease - Ovis aries (sheep)	4	13	121	5081	ENSOARG00000000019(COX2),ENSOARG00000000022(ATP6),ENSOARG00000000021(ATP8),ENSOARG00000000016(COX1),	9.05435e-05	0.00102616
oas05016	Huntington's disease - Ovis aries (sheep)	4	13	137	5081	ENSOARG00000000019(COX2),ENSOARG00000000022(ATP6),ENSOARG00000000021(ATP8),ENSOARG00000000016(COX1),	0.000160541	0.0013646
oas04390	Hippo signaling pathway - Ovis aries (sheep)	2	13	94	5081	ENSOARG00000018324(WNT16),ENSOARG00000013966(AFP),	0.00562164	0.031856
oas04310	Wnt signaling pathway - Ovis aries (sheep)	2	13	97	5081	ENSOARG00000018324(WNT16),ENSOARG00000002359(SFRP1),ENSOARG00000016363(Hoxc13)	0.00613233	0.0297856
oas04932	Non-alcoholic fatty liver disease (NAFLD) - Ovis aries (sheep)	2	13	112	5081	ENSOARG00000000019(COX2),ENSOARG00000000016(COX1),	0.00910257	0.0386859
oas05166	HTLV-I infection - Ovis aries (sheep)	2	13	187	5081	ENSOARG00000018324(WNT16),ENSOARG00000014382(ANAPC1),	0.0354149	0.120411
oas01100	Metabolic pathways - Ovis aries (sheep)	7	13	912	5081	ENSOARG00000004027(),ENSOARG00000000025(ND3),ENSOARG00000000019(COX2),ENSOARG00000006503(NT5C3A),ENSOARG00000000022(ATP6),ENSOARG00000000021(ATP8),ENSOARG00000000016(COX1),	0.0181618	0.0686114
oas04120	Ubiquitin mediated proteolysis - Ovis aries (sheep)	1	13	104	5081	ENSOARG00000014382(ANAPC1),	1	1
oas05200	Pathways in cancer - Ovis aries (sheep)	1	13	262	5081	ENSOARG00000018324(WNT16),	1	1
oas00240	Pyrimidine metabolism - Ovis aries (sheep)	1	13	71	5081	ENSOARG00000006503(NT5C3A),	1	1
oas00260	Glycine, serine and threonine metabolism - Ovis aries (sheep)	1	13	34	5081	ENSOARG00000004027(),	1	1
oas04114	Oocyte meiosis - Ovis aries (sheep)	1	13	78	5081	ENSOARG00000014382(ANAPC1),	1	1
oas04150	mTOR signaling pathway - Ovis aries (sheep)	1	13	101	5081	ENSOARG00000018324(WNT16),	1	1
oas05217	Basal cell carcinoma - Ovis aries (sheep)	1	13	34	5081	ENSOARG00000018324(WNT16),	1	1
oas05202	Transcriptional misregulation in cancer - Ovis aries (sheep)	1	13	108	5081	ENSOARG00000018324(WNT16),	1	1
oas05160	Hepatitis C - Ovis aries (sheep)	1	13	100	5081	ENSOARG00000020472(CLDN1),	1	1
oas04514	Cell adhesion molecules (CAMs) - Ovis aries (sheep)	1	13	99	5081	ENSOARG00000020472(CLDN1),	1	1
oas04610	Complement and coagulation cascades - Ovis aries (sheep)	1	13	68	5081	ENSOARG00000000291(FGB),	1	1
oas00360	Phenylalanine metabolism - Ovis aries (sheep)	1	13	15	5081	ENSOARG00000004027(),	1	1
oas00410	beta-Alanine metabolism - Ovis aries (sheep)	1	13	21	5081	ENSOARG00000004027(),	1	1
oas04670	Leukocyte transendothelial migration - Ovis aries (sheep)	1	13	85	5081	ENSOARG00000020472(CLDN1),	1	1
oas00350	Tyrosine metabolism - Ovis aries (sheep)	1	13	25	5081	ENSOARG00000004027(),	1	1
oas00760	Nicotinate and nicotinamide metabolism - Ovis aries (sheep)	1	13	19	5081	ENSOARG00000006503(NT5C3A),	1	1
oas04550	Signaling pathways regulating pluripotency of stem cells - Ovis aries (sheep)	1	13	97	5081	ENSOARG00000018324(WNT16),	1	1
oas04110	Cell cycle - Ovis aries (sheep)	1	13	100	5081	ENSOARG00000014382(ANAPC1),	1	1
oas00230	Purine metabolism - Ovis aries (sheep)	1	13	133	5081	ENSOARG00000006503(NT5C3A),	1	1
oas04916	Melanogenesis - Ovis aries (sheep)	1	13	65	5081	ENSOARG00000018324(WNT16),	1	1
oas05205	Proteoglycans in cancer - Ovis aries (sheep)	1	13	143	5081	ENSOARG00000018324(WNT16),	1	1
oas04530	Tight junction - Ovis aries (sheep)	1	13	91	5081	ENSOARG00000020472(CLDN1),	1	1
oas04611	Platelet activation - Ovis aries (sheep)	1	13	83	5081	ENSOARG00000000291(FGB),	1	1
oas04914	Progesterone-mediated oocyte maturation - Ovis aries (sheep)	1	13	67	5081	ENSOARG00000014382(ANAPC1),	1	1

## Sheet: Group3-VS-Group2 KEGG
pathway_ID	PATHWAY_DES	target_gene_in_this_pathway	target_gene_in_all_pathway	all_gene_in_this_pathway	all_gene_in_all_pathway	all_gene_list	Pvalue	Qvalue
oas05310	Asthma - Ovis aries (sheep)	4	112	24	5081	ENSOARG00000015707(),ENSOARG00000015660(),ENSOARG00000007335(),ENSOARG00000007906(),	0.000497214	0.0211813
oas05332	Graft-versus-host disease - Ovis aries (sheep)	5	112	32	5081	ENSOARG00000020866(IL1B),ENSOARG00000015707(),ENSOARG00000015660(),ENSOARG00000007335(),ENSOARG00000007906(),	0.000217676	0.015455
oas05150	Staphylococcus aureus infection - Ovis aries (sheep)	7	112	45	5081	ENSOARG00000015707(),ENSOARG00000015660(),ENSOARG00000007335(),ENSOARG00000016664(FGG),ENSOARG00000008001(C1QA),ENSOARG00000004658(C1S),ENSOARG00000007906(),	2.47771e-05	0.00263876
oas04612	Antigen processing and presentation - Ovis aries (sheep)	9	112	59	5081	ENSOARG00000015707(),ENSOARG00000015660(),ENSOARG00000006301(CD4),ENSOARG00000007335(),ENSOARG00000000468(),ENSOARG00000019212(PSME2),ENSOARG00000007573(),ENSOARG00000005855(),ENSOARG00000007906(),	3.40125e-06	0.000724466
oas04672	Intestinal immune network for IgA production - Ovis aries (sheep)	5	112	34	5081	ENSOARG00000015707(),ENSOARG00000015660(),ENSOARG00000007335(),ENSOARG00000008645(CCL28),ENSOARG00000007906(),	0.000301092	0.0160331
oas04964	Proximal tubule bicarbonate reclamation - Ovis aries (sheep)	2	112	15	5081	ENSOARG00000017880(CA4),ENSOARG00000020213(ATP1A1),	0.00985242	0.0953894
oas04940	Type I diabetes mellitus - Ovis aries (sheep)	5	112	41	5081	ENSOARG00000020866(IL1B),ENSOARG00000015707(),ENSOARG00000015660(),ENSOARG00000007335(),ENSOARG00000007906(),	0.000807051	0.0214877
oas00051	Fructose and mannose metabolism - Ovis aries (sheep)	3	112	25	5081	ENSOARG00000008668(FBP2),ENSOARG00000004143(ALDOA),ENSOARG00000005491(HK1),	0.00532463	0.0756098
oas05020	Prion diseases - Ovis aries (sheep)	3	112	25	5081	ENSOARG00000020866(IL1B),ENSOARG00000010782(),ENSOARG00000008001(C1QA),	0.00532463	0.0756098
oas05416	Viral myocarditis - Ovis aries (sheep)	5	112	42	5081	ENSOARG00000015707(),ENSOARG00000015660(),ENSOARG00000007335(),ENSOARG00000018447(SGCB),ENSOARG00000007906(),	0.000914529	0.0216438
oas00030	Pentose phosphate pathway - Ovis aries (sheep)	2	112	17	5081	ENSOARG00000008668(FBP2),ENSOARG00000004143(ALDOA),	0.0138694	0.113623
oas05340	Primary immunodeficiency - Ovis aries (sheep)	3	112	26	5081	ENSOARG00000006301(CD4),ENSOARG00000001710(CD19),ENSOARG00000007573(),	0.00611813	0.0723979
oas05330	Allograft rejection - Ovis aries (sheep)	4	112	36	5081	ENSOARG00000015707(),ENSOARG00000015660(),ENSOARG00000007335(),ENSOARG00000007906(),	0.00300884	0.0492986
oas05140	Leishmaniasis - Ovis aries (sheep)	6	112	57	5081	ENSOARG00000019050(NCF4),ENSOARG00000020866(IL1B),ENSOARG00000015707(),ENSOARG00000015660(),ENSOARG00000007335(),ENSOARG00000007906(),	0.000784933	0.0278651
oas05321	Inflammatory bowel disease (IBD) - Ovis aries (sheep)	6	112	57	5081	ENSOARG00000020866(IL1B),ENSOARG00000015707(),ENSOARG00000015660(),ENSOARG00000007335(),ENSOARG00000013096(IL18R1),ENSOARG00000007906(),	0.000784933	0.0278651
oas05320	Autoimmune thyroid disease - Ovis aries (sheep)	4	112	44	5081	ENSOARG00000015707(),ENSOARG00000015660(),ENSOARG00000007335(),ENSOARG00000007906(),	0.00706219	0.0791709
oas05217	Basal cell carcinoma - Ovis aries (sheep)	3	112	34	5081	ENSOARG00000004175(FZD4),ENSOARG00000002808(),ENSOARG00000018324(WNT16),	0.0155058	0.122324
oas05323	Rheumatoid arthritis - Ovis aries (sheep)	6	112	71	5081	ENSOARG00000020866(IL1B),ENSOARG00000015707(),ENSOARG00000015660(),ENSOARG00000007335(),ENSOARG00000011319(ATP6V1B1),ENSOARG00000007906(),	0.00276143	0.0490154
oas04623	Cytosolic DNA-sensing pathway - Ovis aries (sheep)	4	112	49	5081	ENSOARG00000020644(POLR3GL),ENSOARG00000020866(IL1B),ENSOARG00000003068(),ENSOARG00000008791(),	0.0110184	0.097788
oas00010	Glycolysis / Gluconeogenesis - Ovis aries (sheep)	4	112	49	5081	ENSOARG00000005238(ENO2),ENSOARG00000008668(FBP2),ENSOARG00000004143(ALDOA),ENSOARG00000005491(HK1),	0.0110184	0.097788
oas03050	Proteasome - Ovis aries (sheep)	3	112	37	5081	ENSOARG00000017342(),ENSOARG00000019212(PSME2),ENSOARG00000019380(PSMB5),	0.0206165	0.151424
oas00500	Starch and sucrose metabolism - Ovis aries (sheep)	3	112	37	5081	ENSOARG00000014082(ENPP3),ENSOARG00000005491(HK1),ENSOARG00000009541(),	0.0206165	0.151424
oas04514	Cell adhesion molecules (CAMs) - Ovis aries (sheep)	8	112	99	5081	ENSOARG00000015707(),ENSOARG00000015660(),ENSOARG00000006301(CD4),ENSOARG00000007335(),ENSOARG00000005551(OCLN),ENSOARG00000013509(CD274),ENSOARG00000001849(CDH5),ENSOARG00000007906(),	0.00112462	0.0239545
oas05143	African trypanosomiasis - Ovis aries (sheep)	2	112	26	5081	ENSOARG00000020866(IL1B),ENSOARG00000002251(IDO1),	0.0427197	0.245927
oas04621	NOD-like receptor signaling pathway - Ovis aries (sheep)	3	112	39	5081	ENSOARG00000020866(IL1B),ENSOARG00000003068(),ENSOARG00000016366(HSP90B1),	0.0245617	0.163489
oas00860	Porphyrin and chlorophyll metabolism - Ovis aries (sheep)	2	112	26	5081	ENSOARG00000009541(),ENSOARG00000005331(HEPH),	0.0427197	0.245927
oas04916	Melanogenesis - Ovis aries (sheep)	5	112	65	5081	ENSOARG00000004175(FZD4),ENSOARG00000013796(TYRP1),ENSOARG00000010782(),ENSOARG00000002808(),ENSOARG00000018324(WNT16),	0.00804147	0.0856417
oas03030	DNA replication - Ovis aries (sheep)	2	112	28	5081	ENSOARG00000014143(MCM3),ENSOARG00000008701(RNASEH2B),	0.0516237	0.268192
oas05133	Pertussis - Ovis aries (sheep)	4	112	56	5081	ENSOARG00000020866(IL1B),ENSOARG00000003068(),ENSOARG00000008001(C1QA),ENSOARG00000004658(C1S),	0.0188628	0.143492
oas05164	Influenza A - Ovis aries (sheep)	9	112	129	5081	ENSOARG00000020866(IL1B),ENSOARG00000015707(),ENSOARG00000015660(),ENSOARG00000007335(),ENSOARG00000010782(),ENSOARG00000003068(),ENSOARG00000008791(),ENSOARG00000005855(),ENSOARG00000007906(),	0.00192293	0.0372348
oas05145	Toxoplasmosis - Ovis aries (sheep)	6	112	89	5081	ENSOARG00000015707(),ENSOARG00000015660(),ENSOARG00000007335(),ENSOARG00000000327(LAMA1),ENSOARG00000005855(),ENSOARG00000007906(),	0.00940717	0.0954156
oas04918	Thyroid hormone synthesis - Ovis aries (sheep)	3	112	45	5081	ENSOARG00000006025(SLC26A4),ENSOARG00000020213(ATP1A1),ENSOARG00000016366(HSP90B1),	0.0391586	0.238308
oas04973	Carbohydrate digestion and absorption - Ovis aries (sheep)	2	112	31	5081	ENSOARG00000005491(HK1),ENSOARG00000020213(ATP1A1),	0.0666867	0.31565
oas04145	Phagosome - Ovis aries (sheep)	8	112	127	5081	ENSOARG00000019050(NCF4),ENSOARG00000015707(),ENSOARG00000015660(),ENSOARG00000007335(),ENSOARG00000011319(ATP6V1B1),ENSOARG00000007573(),ENSOARG00000002637(),ENSOARG00000007906(),	0.00594776	0.0745219
oas05168	Herpes simplex infection - Ovis aries (sheep)	9	112	145	5081	ENSOARG00000020866(IL1B),ENSOARG00000015707(),ENSOARG00000015660(),ENSOARG00000007335(),ENSOARG00000018853(TAF9B),ENSOARG00000004318(CDK1),ENSOARG00000008791(),ENSOARG00000007573(),ENSOARG00000007906(),	0.00443588	0.0674887
oas04640	Hematopoietic cell lineage - Ovis aries (sheep)	4	112	65	5081	ENSOARG00000020866(IL1B),ENSOARG00000006301(CD4),ENSOARG00000007267(),ENSOARG00000001710(CD19),	0.0336607	0.217264
oas05134	Legionellosis - Ovis aries (sheep)	3	112	50	5081	ENSOARG00000020866(IL1B),ENSOARG00000003068(),ENSOARG00000005855(),	0.0546679	0.277244
oas04610	Complement and coagulation cascades - Ovis aries (sheep)	4	112	68	5081	ENSOARG00000000291(FGB),ENSOARG00000016664(FGG),ENSOARG00000008001(C1QA),ENSOARG00000004658(C1S),	0.0399199	0.236193
oas05152	Tuberculosis - Ovis aries (sheep)	8	112	138	5081	ENSOARG00000020866(IL1B),ENSOARG00000015707(),ENSOARG00000015660(),ENSOARG00000007335(),ENSOARG00000000468(),ENSOARG00000008791(),ENSOARG00000002637(),ENSOARG00000007906(),	0.0100387	0.0929672
oas04260	Cardiac muscle contraction - Ovis aries (sheep)	3	112	52	5081	ENSOARG00000000019(COX2),ENSOARG00000020213(ATP1A1),ENSOARG00000006996(MYL3),	0.0617554	0.298952
oas04978	Mineral absorption - Ovis aries (sheep)	2	112	35	5081	ENSOARG00000020213(ATP1A1),ENSOARG00000005331(HEPH),	0.0898964	0.398915
oas05144	Malaria - Ovis aries (sheep)	2	112	37	5081	ENSOARG00000020866(IL1B),ENSOARG00000007687(ACKR1),	0.102801	0.437933
oas03022	Basal transcription factors - Ovis aries (sheep)	2	112	37	5081	ENSOARG00000017126(),ENSOARG00000018853(TAF9B),	0.102801	0.437933
oas00565	Ether lipid metabolism - Ovis aries (sheep)	2	112	37	5081	ENSOARG00000003616(PAFAH1B2),ENSOARG00000018091(LPCAT2),	0.102801	0.437933
oas01230	Biosynthesis of amino acids - Ovis aries (sheep)	3	112	57	5081	ENSOARG00000005238(ENO2),ENSOARG00000004143(ALDOA),ENSOARG00000011128(),	0.0817205	0.378402
oas04550	Signaling pathways regulating pluripotency of stem cells - Ovis aries (sheep)	5	112	97	5081	ENSOARG00000004175(FZD4),ENSOARG00000010782(),ENSOARG00000002808(),ENSOARG00000000646(ESX1),ENSOARG00000018324(WNT16),	0.0483013	0.263799
oas04310	Wnt signaling pathway - Ovis aries (sheep)	5	112	97	5081	ENSOARG00000004175(FZD4),ENSOARG00000016363(Hoxc13),ENSOARG00000002808(),ENSOARG00000001680(SFRP2),ENSOARG00000018324(WNT16),ENSOARG00000013619(DKK1),	0.0483013	0.263799
oas02010	ABC transporters - Ovis aries (sheep)	2	112	39	5081	ENSOARG00000001404(),ENSOARG00000007573(),	0.116543	0.451338
oas05322	Systemic lupus erythematosus - Ovis aries (sheep)	6	112	118	5081	ENSOARG00000015707(),ENSOARG00000015660(),ENSOARG00000007335(),ENSOARG00000008001(C1QA),ENSOARG00000004658(C1S),ENSOARG00000007906(),	0.0384971	0.241173
oas00140	Steroid hormone biosynthesis - Ovis aries (sheep)	2	112	40	5081	ENSOARG00000009541(),ENSOARG00000014965(SRD5A1),	0.123719	0.470573
oas04150	mTOR signaling pathway - Ovis aries (sheep)	5	112	101	5081	ENSOARG00000004175(FZD4),ENSOARG00000011319(ATP6V1B1),ENSOARG00000010782(),ENSOARG00000002808(),ENSOARG00000018324(WNT16),	0.0570992	0.28284
oas04668	TNF signaling pathway - Ovis aries (sheep)	4	112	83	5081	ENSOARG00000020866(IL1B),ENSOARG00000013096(IL18R1),ENSOARG00000019340(DNM1L),ENSOARG00000010854(JUNB),	0.0823073	0.37301
oas05166	HTLV-I infection - Ovis aries (sheep)	9	112	187	5081	ENSOARG00000004175(FZD4),ENSOARG00000015707(),ENSOARG00000015660(),ENSOARG00000014714(ANAPC5),ENSOARG00000007335(),ENSOARG00000000468(),ENSOARG00000002808(),ENSOARG00000018324(WNT16),ENSOARG00000007906(),	0.023806	0.16357
oas00520	Amino sugar and nucleotide sugar metabolism - Ovis aries (sheep)	2	112	42	5081	ENSOARG00000005491(HK1),ENSOARG00000001558(RENBP),	0.138664	0.509232
oas01200	Carbon metabolism - Ovis aries (sheep)	4	112	87	5081	ENSOARG00000005238(ENO2),ENSOARG00000008668(FBP2),ENSOARG00000004143(ALDOA),ENSOARG00000005491(HK1),	0.0968931	0.421188
oas04914	Progesterone-mediated oocyte maturation - Ovis aries (sheep)	3	112	67	5081	ENSOARG00000014714(ANAPC5),ENSOARG00000004318(CDK1),ENSOARG00000014305(BUB1),	0.131255	0.490478
oas04380	Osteoclast differentiation - Ovis aries (sheep)	4	112	91	5081	ENSOARG00000019050(NCF4),ENSOARG00000020866(IL1B),ENSOARG00000010854(JUNB),ENSOARG00000008791(),	0.112894	0.445303
oas04066	HIF-1 signaling pathway - Ovis aries (sheep)	3	112	69	5081	ENSOARG00000005238(ENO2),ENSOARG00000010782(),ENSOARG00000005491(HK1),	0.142664	0.51504
oas05230	Central carbon metabolism in cancer - Ovis aries (sheep)	2	112	46	5081	ENSOARG00000010782(),ENSOARG00000005491(HK1),	0.170821	0.577537
oas04915	Estrogen signaling pathway - Ovis aries (sheep)	3	112	71	5081	ENSOARG00000010782(),ENSOARG00000016366(HSP90B1),ENSOARG00000005855(),	0.154556	0.530975
oas04722	Neurotrophin signaling pathway - Ovis aries (sheep)	3	112	75	5081	ENSOARG00000010782(),ENSOARG00000002799(IRAK3),ENSOARG00000020698(ARHGDIB),	0.179753	0.580112
oas00190	Oxidative phosphorylation - Ovis aries (sheep)	4	112	100	5081	ENSOARG00000000022(ATP6),ENSOARG00000011319(ATP6V1B1),ENSOARG00000000021(ATP8),ENSOARG00000000019(COX2),	0.154035	0.546826
oas04110	Cell cycle - Ovis aries (sheep)	4	112	100	5081	ENSOARG00000014714(ANAPC5),ENSOARG00000014143(MCM3),ENSOARG00000004318(CDK1),ENSOARG00000014305(BUB1),	0.154035	0.546826
oas05146	Amoebiasis - Ovis aries (sheep)	3	112	75	5081	ENSOARG00000020866(IL1B),ENSOARG00000006971(SERPINB10),ENSOARG00000000327(LAMA1),	0.179753	0.580112
oas05142	Chagas disease (American trypanosomiasis) - Ovis aries (sheep)	3	112	76	5081	ENSOARG00000020866(IL1B),ENSOARG00000008001(C1QA),ENSOARG00000008791(),	0.186338	0.583677
oas05132	Salmonella infection - Ovis aries (sheep)	2	112	51	5081	ENSOARG00000020866(IL1B),ENSOARG00000003068(),	0.214923	0.64477
oas00590	Arachidonic acid metabolism - Ovis aries (sheep)	2	112	52	5081	ENSOARG00000009659(EPHX2),ENSOARG00000012264(LTA4H),	0.224221	0.654235
oas05162	Measles - Ovis aries (sheep)	4	112	104	5081	ENSOARG00000020866(IL1B),ENSOARG00000008791(),ENSOARG00000005855(),ENSOARG00000002637(),	0.174559	0.580954
oas05012	Parkinson's disease - Ovis aries (sheep)	4	112	104	5081	ENSOARG00000000022(ATP6),ENSOARG00000000021(ATP8),ENSOARG00000000019(COX2),ENSOARG00000011997(UBA7),	0.174559	0.580954
oas04114	Oocyte meiosis - Ovis aries (sheep)	3	112	78	5081	ENSOARG00000014714(ANAPC5),ENSOARG00000004318(CDK1),ENSOARG00000014305(BUB1),	0.199842	0.616903
oas05410	Hypertrophic cardiomyopathy (HCM) - Ovis aries (sheep)	2	112	53	5081	ENSOARG00000018447(SGCB),ENSOARG00000006996(MYL3),	0.233668	0.672585
oas04620	Toll-like receptor signaling pathway - Ovis aries (sheep)	3	112	81	5081	ENSOARG00000020866(IL1B),ENSOARG00000010782(),ENSOARG00000008791(),	0.220905	0.65351
oas04662	B cell receptor signaling pathway - Ovis aries (sheep)	2	112	54	5081	ENSOARG00000010782(),ENSOARG00000001710(CD19),	0.243259	0.690855
oas05414	Dilated cardiomyopathy - Ovis aries (sheep)	2	112	54	5081	ENSOARG00000018447(SGCB),ENSOARG00000006996(MYL3),	0.243259	0.690855
oas04670	Leukocyte transendothelial migration - Ovis aries (sheep)	3	112	85	5081	ENSOARG00000019050(NCF4),ENSOARG00000005551(OCLN),ENSOARG00000001849(CDH5),	0.250424	0.692732
oas05205	Proteoglycans in cancer - Ovis aries (sheep)	5	112	143	5081	ENSOARG00000004175(FZD4),ENSOARG00000010782(),ENSOARG00000002808(),ENSOARG00000012525(DROSHA),ENSOARG00000018324(WNT16),	0.212009	0.645114
oas04976	Bile secretion - Ovis aries (sheep)	2	112	59	5081	ENSOARG00000001404(),ENSOARG00000020213(ATP1A1),	0.293215	0.790566
oas04540	Gap junction - Ovis aries (sheep)	2	112	60	5081	ENSOARG00000010782(),ENSOARG00000004318(CDK1),	0.303574	0.808266
oas05010	Alzheimer's disease - Ovis aries (sheep)	4	112	121	5081	ENSOARG00000020866(IL1B),ENSOARG00000000022(ATP6),ENSOARG00000000021(ATP8),ENSOARG00000000019(COX2),	0.276043	0.75381
oas04390	Hippo signaling pathway - Ovis aries (sheep)	3	112	94	5081	ENSOARG00000004175(FZD4),ENSOARG00000002808(),ENSOARG00000018324(WNT16),	0.322255	0.847412
oas05215	Prostate cancer - Ovis aries (sheep)	2	112	63	5081	ENSOARG00000010782(),ENSOARG00000016366(HSP90B1),	0.335308	0.870983
oas03018	RNA degradation - Ovis aries (sheep)	2	112	63	5081	ENSOARG00000005238(ENO2),ENSOARG00000020060(PABPC4),	0.335308	0.870983
oas04910	Insulin signaling pathway - Ovis aries (sheep)	3	112	97	5081	ENSOARG00000008668(FBP2),ENSOARG00000010782(),ENSOARG00000005491(HK1),	0.347673	0.881599
oas01100	Metabolic pathways - Ovis aries (sheep)	28	112	912	5081	ENSOARG00000005238(ENO2),ENSOARG00000008668(FBP2),ENSOARG00000020644(POLR3GL),ENSOARG00000013796(TYRP1),ENSOARG00000014018(),ENSOARG00000000022(ATP6),ENSOARG00000011319(ATP6V1B1),ENSOARG00000014082(ENPP3),ENSOARG00000004143(ALDOA),ENSOARG00000015114(CYP24A1),ENSOARG00000000021(ATP8),ENSOARG00000000019(COX2),ENSOARG00000001347(),ENSOARG00000012853(PIGK),ENSOARG00000003616(PAFAH1B2),ENSOARG00000005…	0.106999	0.430016
oas03015	mRNA surveillance pathway - Ovis aries (sheep)	2	112	66	5081	ENSOARG00000020060(PABPC4),ENSOARG00000002195(RNMT),	0.36793	0.91127
oas00230	Purine metabolism - Ovis aries (sheep)	4	112	133	5081	ENSOARG00000020644(POLR3GL),ENSOARG00000014018(),ENSOARG00000014082(ENPP3),ENSOARG00000006937(ENTPD6),	0.359833	0.9017
oas05160	Hepatitis C - Ovis aries (sheep)	3	112	100	5081	ENSOARG00000014786(EIF3E),ENSOARG00000005551(OCLN),ENSOARG00000008791(),	0.373734	0.915003
oas00240	Pyrimidine metabolism - Ovis aries (sheep)	2	112	71	5081	ENSOARG00000020644(POLR3GL),ENSOARG00000006937(ENTPD6),	0.423954	1
oas05169	Epstein-Barr virus infection - Ovis aries (sheep)	4	112	145	5081	ENSOARG00000020644(POLR3GL),ENSOARG00000004318(CDK1),ENSOARG00000001710(CD19),ENSOARG00000005855(),	0.451475	1
oas04210	Apoptosis - Ovis aries (sheep)	3	112	109	5081	ENSOARG00000005842(CASP6),ENSOARG00000010782(),ENSOARG00000004103(PTPN13),	0.455208	1
oas04919	Thyroid hormone signaling pathway - Ovis aries (sheep)	2	112	75	5081	ENSOARG00000010782(),ENSOARG00000020213(ATP1A1),	0.469958	1
oas04660	T cell receptor signaling pathway - Ovis aries (sheep)	2	112	76	5081	ENSOARG00000006301(CD4),ENSOARG00000010782(),	0.48159	1
oas04022	cGMP-PKG signaling pathway - Ovis aries (sheep)	3	112	115	5081	ENSOARG00000010763(MRVI1),ENSOARG00000010782(),ENSOARG00000020213(ATP1A1),	0.511702	1
oas04071	Sphingolipid signaling pathway - Ovis aries (sheep)	2	112	79	5081	ENSOARG00000010782(),ENSOARG00000003587(CERS4),	0.516737	1
oas04270	Vascular smooth muscle contraction - Ovis aries (sheep)	2	112	79	5081	ENSOARG00000010763(MRVI1),ENSOARG00000010782(),	0.516737	1
oas04611	Platelet activation - Ovis aries (sheep)	2	112	83	5081	ENSOARG00000000291(FGB),ENSOARG00000016664(FGG),	0.564052	1
oas04974	Protein digestion and absorption - Ovis aries (sheep)	2	112	83	5081	ENSOARG00000011224(MEP1A),ENSOARG00000020213(ATP1A1),	0.564052	1
oas04650	Natural killer cell mediated cytotoxicity - Ovis aries (sheep)	2	112	83	5081	ENSOARG00000010782(),ENSOARG00000008791(),	0.564052	1
oas05200	Pathways in cancer - Ovis aries (sheep)	6	112	262	5081	ENSOARG00000004175(FZD4),ENSOARG00000010782(),ENSOARG00000002808(),ENSOARG00000000327(LAMA1),ENSOARG00000016366(HSP90B1),ENSOARG00000018324(WNT16),	0.733112	1
oas04060	Cytokine-cytokine receptor interaction - Ovis aries (sheep)	4	112	175	5081	ENSOARG00000020866(IL1B),ENSOARG00000013096(IL18R1),ENSOARG00000008645(CCL28),ENSOARG00000008791(),	0.700798	1
oas00564	Glycerophospholipid metabolism - Ovis aries (sheep)	1	112	68	5081	ENSOARG00000018091(LPCAT2),	1	1
oas00514	Other types of O-glycan biosynthesis - Ovis aries (sheep)	1	112	17	5081	ENSOARG00000009490(),	1	1
oas04921	Oxytocin signaling pathway - Ovis aries (sheep)	1	112	97	5081	ENSOARG00000010782(),	1	1
oas04917	Prolactin signaling pathway - Ovis aries (sheep)	1	112	56	5081	ENSOARG00000010782(),	1	1
oas00600	Sphingolipid metabolism - Ovis aries (sheep)	1	112	35	5081	ENSOARG00000003587(CERS4),	1	1
oas00760	Nicotinate and nicotinamide metabolism - Ovis aries (sheep)	1	112	19	5081	ENSOARG00000014082(ENPP3),	1	1
oas05231	Choline metabolism in cancer - Ovis aries (sheep)	1	112	72	5081	ENSOARG00000010782(),	1	1
oas05213	Endometrial cancer - Ovis aries (sheep)	1	112	36	5081	ENSOARG00000010782(),	1	1
oas00053	Ascorbate and aldarate metabolism - Ovis aries (sheep)	1	112	15	5081	ENSOARG00000009541(),	1	1
oas01524	Platinum drug resistance - Ovis aries (sheep)	1	112	64	5081	ENSOARG00000009822(REV3L),	1	1
oas05222	Small cell lung cancer - Ovis aries (sheep)	1	112	61	5081	ENSOARG00000000327(LAMA1),	1	1
oas00260	Glycine, serine and threonine metabolism - Ovis aries (sheep)	1	112	34	5081	ENSOARG00000011128(),	1	1
oas03320	PPAR signaling pathway - Ovis aries (sheep)	1	112	54	5081	ENSOARG00000016341(FABP2),	1	1
oas00100	Steroid biosynthesis - Ovis aries (sheep)	1	112	17	5081	ENSOARG00000015114(CYP24A1),	1	1
oas01521	EGFR tyrosine kinase inhibitor resistance - Ovis aries (sheep)	1	112	59	5081	ENSOARG00000010782(),	1	1
oas04727	GABAergic synapse - Ovis aries (sheep)	1	112	58	5081	ENSOARG00000017610(GABRR3),	1	1
oas00270	Cysteine and methionine metabolism - Ovis aries (sheep)	1	112	40	5081	ENSOARG00000011128(),	1	1
oas04912	GnRH signaling pathway - Ovis aries (sheep)	1	112	61	5081	ENSOARG00000010782(),	1	1
oas04975	Fat digestion and absorption - Ovis aries (sheep)	1	112	36	5081	ENSOARG00000016341(FABP2),	1	1
oas04666	Fc gamma R-mediated phagocytosis - Ovis aries (sheep)	1	112	57	5081	ENSOARG00000002820(HCK),	1	1
oas04971	Gastric acid secretion - Ovis aries (sheep)	1	112	50	5081	ENSOARG00000020213(ATP1A1),	1	1
oas05218	Melanoma - Ovis aries (sheep)	1	112	46	5081	ENSOARG00000010782(),	1	1
oas03060	Protein export - Ovis aries (sheep)	1	112	17	5081	ENSOARG00000007160(SRP54),	1	1
oas05216	Thyroid cancer - Ovis aries (sheep)	1	112	17	5081	ENSOARG00000010782(),	1	1
oas04530	Tight junction - Ovis aries (sheep)	1	112	91	5081	ENSOARG00000005551(OCLN),	1	1
oas01522	Endocrine resistance - Ovis aries (sheep)	1	112	64	5081	ENSOARG00000010782(),	1	1
oas00562	Inositol phosphate metabolism - Ovis aries (sheep)	1	112	51	5081	ENSOARG00000004372(PIK3C2A),	1	1
oas04721	Synaptic vesicle cycle - Ovis aries (sheep)	1	112	43	5081	ENSOARG00000011319(ATP6V1B1),	1	1
oas04152	AMPK signaling pathway - Ovis aries (sheep)	1	112	92	5081	ENSOARG00000008668(FBP2),	1	1
oas04911	Insulin secretion - Ovis aries (sheep)	1	112	53	5081	ENSOARG00000020213(ATP1A1),	1	1
oas00350	Tyrosine metabolism - Ovis aries (sheep)	1	112	25	5081	ENSOARG00000013796(TYRP1),	1	1
oas04966	Collecting duct acid secretion - Ovis aries (sheep)	1	112	17	5081	ENSOARG00000011319(ATP6V1B1),	1	1
oas04950	Maturity onset diabetes of the young - Ovis aries (sheep)	1	112	10	5081	ENSOARG00000008929(RFX6),	1	1
oas04370	VEGF signaling pathway - Ovis aries (sheep)	1	112	37	5081	ENSOARG00000010782(),	1	1
oas05220	Chronic myeloid leukemia - Ovis aries (sheep)	1	112	51	5081	ENSOARG00000010782(),	1	1
oas05219	Bladder cancer - Ovis aries (sheep)	1	112	27	5081	ENSOARG00000010782(),	1	1
oas05223	Non-small cell lung cancer - Ovis aries (sheep)	1	112	35	5081	ENSOARG00000010782(),	1	1
oas04070	Phosphatidylinositol signaling system - Ovis aries (sheep)	1	112	71	5081	ENSOARG00000004372(PIK3C2A),	1	1
oas04512	ECM-receptor interaction - Ovis aries (sheep)	1	112	57	5081	ENSOARG00000000327(LAMA1),	1	1
oas04014	Ras signaling pathway - Ovis aries (sheep)	1	112	154	5081	ENSOARG00000010782(),	1	1
oas04930	Type II diabetes mellitus - Ovis aries (sheep)	1	112	31	5081	ENSOARG00000005491(HK1),	1	1
oas04962	Vasopressin-regulated water reabsorption - Ovis aries (sheep)	1	112	32	5081	ENSOARG00000020698(ARHGDIB),	1	1
oas00512	Mucin type O-Glycan biosynthesis - Ovis aries (sheep)	1	112	20	5081	ENSOARG00000009335(GALNT8),	1	1
oas00040	Pentose and glucuronate interconversions - Ovis aries (sheep)	1	112	20	5081	ENSOARG00000009541(),	1	1
oas00563	Glycosylphosphatidylinositol(GPI)-anchor biosynthesis - Ovis aries (sheep)	1	112	19	5081	ENSOARG00000012853(PIGK),	1	1
oas05412	Arrhythmogenic right ventricular cardiomyopathy (ARVC) - Ovis aries (sheep)	1	112	47	5081	ENSOARG00000018447(SGCB),	1	1
oas00910	Nitrogen metabolism - Ovis aries (sheep)	1	112	13	5081	ENSOARG00000017880(CA4),	1	1
oas04015	Rap1 signaling pathway - Ovis aries (sheep)	1	112	131	5081	ENSOARG00000010782(),	1	1
oas04723	Retrograde endocannabinoid signaling - Ovis aries (sheep)	1	112	62	5081	ENSOARG00000017610(GABRR3),	1	1
oas03020	RNA polymerase - Ovis aries (sheep)	1	112	25	5081	ENSOARG00000020644(POLR3GL),	1	1
oas00524	Neomycin, kanamycin and gentamicin biosynthesis - Ovis aries (sheep)	1	112	4	5081	ENSOARG00000005491(HK1),	1	1
oas00330	Arginine and proline metabolism - Ovis aries (sheep)	1	112	36	5081	ENSOARG00000005080(PRODH2),	1	1
oas05203	Viral carcinogenesis - Ovis aries (sheep)	1	112	163	5081	ENSOARG00000004318(CDK1),	1	1
oas04213	Longevity regulating pathway - multiple species - Ovis aries (sheep)	1	112	50	5081	ENSOARG00000005855(),	1	1
oas05211	Renal cell carcinoma - Ovis aries (sheep)	1	112	49	5081	ENSOARG00000010782(),	1	1
oas05214	Glioma - Ovis aries (sheep)	1	112	43	5081	ENSOARG00000010782(),	1	1
oas04072	Phospholipase D signaling pathway - Ovis aries (sheep)	1	112	96	5081	ENSOARG00000010782(),	1	1
oas04146	Peroxisome - Ovis aries (sheep)	1	112	64	5081	ENSOARG00000009659(EPHX2),	1	1
oas04064	NF-kappa B signaling pathway - Ovis aries (sheep)	1	112	64	5081	ENSOARG00000020866(IL1B),	1	1
oas00970	Aminoacyl-tRNA biosynthesis - Ovis aries (sheep)	1	112	35	5081	ENSOARG00000013003(RARS2),	1	1
oas05033	Nicotine addiction - Ovis aries (sheep)	1	112	30	5081	ENSOARG00000017610(GABRR3),	1	1
oas04144	Endocytosis - Ovis aries (sheep)	1	112	187	5081	ENSOARG00000005855(),	1	1
oas05202	Transcriptional misregulation in cancer - Ovis aries (sheep)	1	112	108	5081	ENSOARG00000018324(WNT16),	1	1
oas05032	Morphine addiction - Ovis aries (sheep)	1	112	60	5081	ENSOARG00000017610(GABRR3),	1	1
oas00380	Tryptophan metabolism - Ovis aries (sheep)	1	112	32	5081	ENSOARG00000002251(IDO1),	1	1
oas04810	Regulation of actin cytoskeleton - Ovis aries (sheep)	1	112	140	5081	ENSOARG00000010782(),	1	1
oas04961	Endocrine and other factor-regulated calcium reabsorption - Ovis aries (sheep)	1	112	29	5081	ENSOARG00000020213(ATP1A1),	1	1
oas00982	Drug metabolism - cytochrome P450 - Ovis aries (sheep)	1	112	48	5081	ENSOARG00000009541(),	1	1
oas00531	Glycosaminoglycan degradation - Ovis aries (sheep)	1	112	15	5081	ENSOARG00000001347(),	1	1
oas00450	Selenocompound metabolism - Ovis aries (sheep)	1	112	13	5081	ENSOARG00000014018(),	1	1
oas03008	Ribosome biogenesis in eukaryotes - Ovis aries (sheep)	1	112	62	5081	ENSOARG00000012525(DROSHA),	1	1
oas04750	Inflammatory mediator regulation of TRP channels - Ovis aries (sheep)	1	112	74	5081	ENSOARG00000020866(IL1B),	1	1
oas04622	RIG-I-like receptor signaling pathway - Ovis aries (sheep)	1	112	60	5081	ENSOARG00000008791(),	1	1
oas00052	Galactose metabolism - Ovis aries (sheep)	1	112	24	5081	ENSOARG00000005491(HK1),	1	1
oas04115	p53 signaling pathway - Ovis aries (sheep)	1	112	56	5081	ENSOARG00000004318(CDK1),	1	1
oas04510	Focal adhesion - Ovis aries (sheep)	1	112	137	5081	ENSOARG00000000327(LAMA1),	1	1
oas04933	AGE-RAGE signaling pathway in diabetic complications - Ovis aries (sheep)	1	112	76	5081	ENSOARG00000020866(IL1B),	1	1
oas04012	ErbB signaling pathway - Ovis aries (sheep)	1	112	63	5081	ENSOARG00000010782(),	1	1
oas05221	Acute myeloid leukemia - Ovis aries (sheep)	1	112	38	5081	ENSOARG00000010782(),	1	1
oas00920	Sulfur metabolism - Ovis aries (sheep)	1	112	10	5081	ENSOARG00000014018(),	1	1
oas00983	Drug metabolism - other enzymes - Ovis aries (sheep)	1	112	25	5081	ENSOARG00000009541(),	1	1
oas05204	Chemical carcinogenesis - Ovis aries (sheep)	1	112	58	5081	ENSOARG00000009541(),	1	1
oas00980	Metabolism of xenobiotics by cytochrome P450 - Ovis aries (sheep)	1	112	50	5081	ENSOARG00000009541(),	1	1
oas04720	Long-term potentiation - Ovis aries (sheep)	1	112	38	5081	ENSOARG00000010782(),	1	1
oas04970	Salivary secretion - Ovis aries (sheep)	1	112	58	5081	ENSOARG00000020213(ATP1A1),	1	1
oas04960	Aldosterone-regulated sodium reabsorption - Ovis aries (sheep)	1	112	25	5081	ENSOARG00000020213(ATP1A1),	1	1
oas05014	Amyotrophic lateral sclerosis (ALS) - Ovis aries (sheep)	1	112	38	5081	ENSOARG00000003068(),	1	1
oas04360	Axon guidance - Ovis aries (sheep)	1	112	118	5081	ENSOARG00000019098(RND1),	1	1
oas00900	Terpenoid backbone biosynthesis - Ovis aries (sheep)	1	112	15	5081	ENSOARG00000019705(PCYOX1),	1	1
oas04972	Pancreatic secretion - Ovis aries (sheep)	1	112	69	5081	ENSOARG00000020213(ATP1A1),	1	1
oas00062	Fatty acid elongation - Ovis aries (sheep)	1	112	18	5081	ENSOARG00000007114(ELOVL7),	1	1
oas04068	FoxO signaling pathway - Ovis aries (sheep)	1	112	100	5081	ENSOARG00000010782(),	1	1
oas03460	Fanconi anemia pathway - Ovis aries (sheep)	1	112	35	5081	ENSOARG00000009822(REV3L),	1	1
oas04730	Long-term depression - Ovis aries (sheep)	1	112	35	5081	ENSOARG00000010782(),	1	1
oas00770	Pantothenate and CoA biosynthesis - Ovis aries (sheep)	1	112	14	5081	ENSOARG00000014082(ENPP3),	1	1
oas00830	Retinol metabolism - Ovis aries (sheep)	1	112	44	5081	ENSOARG00000009541(),	1	1
oas04664	Fc epsilon RI signaling pathway - Ovis aries (sheep)	1	112	49	5081	ENSOARG00000010782(),	1	1
oas04630	Jak-STAT signaling pathway - Ovis aries (sheep)	1	112	122	5081	ENSOARG00000008791(),	1	1
oas05016	Huntington's disease - Ovis aries (sheep)	3	112	137	5081	ENSOARG00000000022(ATP6),ENSOARG00000000021(ATP8),ENSOARG00000000019(COX2),	1	1
oas04151	PI3K-Akt signaling pathway - Ovis aries (sheep)	5	112	229	5081	ENSOARG00000010782(),ENSOARG00000000327(LAMA1),ENSOARG00000001710(CD19),ENSOARG00000008791(),ENSOARG00000016366(HSP90B1),	1	1
oas04261	Adrenergic signaling in cardiomyocytes - Ovis aries (sheep)	2	112	95	5081	ENSOARG00000020213(ATP1A1),ENSOARG00000006996(MYL3),	1	1
oas04024	cAMP signaling pathway - Ovis aries (sheep)	3	112	143	5081	ENSOARG00000010782(),ENSOARG00000001404(),ENSOARG00000020213(ATP1A1),	1	1
oas03010	Ribosome - Ovis aries (sheep)	3	112	154	5081	ENSOARG00000003945(),ENSOARG00000017330(MRPL32),ENSOARG00000009703(),	1	1
oas04120	Ubiquitin mediated proteolysis - Ovis aries (sheep)	2	112	104	5081	ENSOARG00000014714(ANAPC5),ENSOARG00000011997(UBA7),	1	1
oas03040	Spliceosome - Ovis aries (sheep)	2	112	109	5081	ENSOARG00000006733(),ENSOARG00000005855(),	1	1
oas04010	MAPK signaling pathway - Ovis aries (sheep)	3	112	168	5081	ENSOARG00000020866(IL1B),ENSOARG00000010782(),ENSOARG00000005855(),	1	1
oas04932	Non-alcoholic fatty liver disease (NAFLD) - Ovis aries (sheep)	2	112	112	5081	ENSOARG00000020866(IL1B),ENSOARG00000000019(COX2),	1	1
oas05161	Hepatitis B - Ovis aries (sheep)	2	112	113	5081	ENSOARG00000010782(),ENSOARG00000008791(),	1	1
oas04141	Protein processing in endoplasmic reticulum - Ovis aries (sheep)	2	112	119	5081	ENSOARG00000016366(HSP90B1),ENSOARG00000005855(),	1	1
oas04062	Chemokine signaling pathway - Ovis aries (sheep)	2	112	120	5081	ENSOARG00000008645(CCL28),ENSOARG00000002820(HCK),	1	1
oas03013	RNA transport - Ovis aries (sheep)	2	112	130	5081	ENSOARG00000014786(EIF3E),ENSOARG00000020060(PABPC4),	1	1
oas04080	Neuroactive ligand-receptor interaction - Ovis aries (sheep)	3	112	206	5081	ENSOARG00000001994(GPR83),ENSOARG00000017610(GABRR3),ENSOARG00000007300(HRH4),	1	1
oas05206	MicroRNAs in cancer - Ovis aries (sheep)	2	112	140	5081	ENSOARG00000010782(),ENSOARG00000015114(CYP24A1),	1	1

## Sheet: Group4-VS-Group3 KEGG
pathway_ID	PATHWAY_DES	target_gene_in_this_pathway	target_gene_in_all_pathway	all_gene_in_this_pathway	all_gene_in_all_pathway	all_gene_list	Pvalue	Qvalue
oas00100	Steroid biosynthesis - Ovis aries (sheep)	2	67	17	5081	ENSOARG00000016688(SOAT2),ENSOARG00000007493(DHCR24),	0.00343578	0.11424
oas05150	Staphylococcus aureus infection - Ovis aries (sheep)	4	67	45	5081	ENSOARG00000006551(DSG1),ENSOARG00000007335(),ENSOARG00000020667(),ENSOARG00000004658(C1S),	0.000895267	0.11907
oas00480	Glutathione metabolism - Ovis aries (sheep)	3	67	36	5081	ENSOARG00000018980(IDH1),ENSOARG00000003421(LAP3),ENSOARG00000017584(),	0.00327163	0.145042
oas05340	Primary immunodeficiency - Ovis aries (sheep)	2	67	26	5081	ENSOARG00000006301(CD4),ENSOARG00000007573(),	0.0112047	0.186278
oas04612	Antigen processing and presentation - Ovis aries (sheep)	4	67	59	5081	ENSOARG00000006301(CD4),ENSOARG00000007335(),ENSOARG00000021003(),ENSOARG00000007573(),	0.00294669	0.195955
oas00010	Glycolysis / Gluconeogenesis - Ovis aries (sheep)	3	67	49	5081	ENSOARG00000004143(ALDOA),ENSOARG00000015987(GCK),ENSOARG00000009602(LDHA),	0.00972987	0.184867
oas00510	N-Glycan biosynthesis - Ovis aries (sheep)	2	67	36	5081	ENSOARG00000015910(GANAB),ENSOARG00000019292(),	0.0268597	0.357234
oas03022	Basal transcription factors - Ovis aries (sheep)	2	67	37	5081	ENSOARG00000005496(),ENSOARG00000019038(TAF13),	0.0288664	0.349021
oas05140	Leishmaniasis - Ovis aries (sheep)	3	67	57	5081	ENSOARG00000007335(),ENSOARG00000020667(),ENSOARG00000019050(NCF4),	0.0163231	0.241219
oas00190	Oxidative phosphorylation - Ovis aries (sheep)	5	67	100	5081	ENSOARG00000000019(COX2),ENSOARG00000000021(ATP8),ENSOARG00000000025(ND3),ENSOARG00000000022(ATP6),ENSOARG00000000016(COX1),	0.0058375	0.155277
oas05012	Parkinson's disease - Ovis aries (sheep)	5	67	104	5081	ENSOARG00000000019(COX2),ENSOARG00000000021(ATP8),ENSOARG00000000025(ND3),ENSOARG00000000022(ATP6),ENSOARG00000000016(COX1),	0.00704261	0.156111
oas00830	Retinol metabolism - Ovis aries (sheep)	2	67	44	5081	ENSOARG00000011244(RDH5),ENSOARG00000005450(),	0.0452289	0.462727
oas04918	Thyroid hormone synthesis - Ovis aries (sheep)	2	67	45	5081	ENSOARG00000006025(SLC26A4),ENSOARG00000010137(ASGR1),	0.0478986	0.455036
oas05146	Amoebiasis - Ovis aries (sheep)	3	67	75	5081	ENSOARG00000006971(SERPINB10),ENSOARG00000004688(),ENSOARG00000000327(LAMA1),	0.040252	0.446126
oas04260	Cardiac muscle contraction - Ovis aries (sheep)	2	67	52	5081	ENSOARG00000000019(COX2),ENSOARG00000000016(COX1),	0.0688962	0.458159
oas04911	Insulin secretion - Ovis aries (sheep)	2	67	53	5081	ENSOARG00000015987(GCK),ENSOARG00000015802(PCLO),	0.0722224	0.457409
oas04670	Leukocyte transendothelial migration - Ovis aries (sheep)	3	67	85	5081	ENSOARG00000019050(NCF4),ENSOARG00000009699(PTK2B),ENSOARG00000020472(CLDN1),	0.0596488	0.466664
oas05321	Inflammatory bowel disease (IBD) - Ovis aries (sheep)	2	67	57	5081	ENSOARG00000007335(),ENSOARG00000014066(IL17F),	0.0863272	0.478397
oas01230	Biosynthesis of amino acids - Ovis aries (sheep)	2	67	57	5081	ENSOARG00000018980(IDH1),ENSOARG00000004143(ALDOA),	0.0863272	0.478397
oas01200	Carbon metabolism - Ovis aries (sheep)	3	67	87	5081	ENSOARG00000018980(IDH1),ENSOARG00000004143(ALDOA),ENSOARG00000015987(GCK),	0.0640797	0.448558
oas05204	Chemical carcinogenesis - Ovis aries (sheep)	2	67	58	5081	ENSOARG00000017584(),ENSOARG00000005450(),	0.0900507	0.460644
oas05322	Systemic lupus erythematosus - Ovis aries (sheep)	4	67	118	5081	ENSOARG00000007335(),ENSOARG00000020667(),ENSOARG00000004688(),ENSOARG00000004658(C1S),	0.0481024	0.426508
oas05010	Alzheimer's disease - Ovis aries (sheep)	4	67	121	5081	ENSOARG00000000019(COX2),ENSOARG00000000021(ATP8),ENSOARG00000000022(ATP6),ENSOARG00000000016(COX1),	0.052734	0.438351
oas04380	Osteoclast differentiation - Ovis aries (sheep)	3	67	91	5081	ENSOARG00000020667(),ENSOARG00000019050(NCF4),ENSOARG00000000625(),	0.0734998	0.44434
oas04912	GnRH signaling pathway - Ovis aries (sheep)	2	67	61	5081	ENSOARG00000017521(HBEGF),ENSOARG00000009699(PTK2B),	0.101685	0.466349
oas04145	Phagosome - Ovis aries (sheep)	4	67	127	5081	ENSOARG00000007335(),ENSOARG00000020667(),ENSOARG00000019050(NCF4),ENSOARG00000007573(),	0.0628169	0.464147
oas04146	Peroxisome - Ovis aries (sheep)	2	67	64	5081	ENSOARG00000018980(IDH1),ENSOARG00000018309(PEX1),	0.114002	0.505407
oas04640	Hematopoietic cell lineage - Ovis aries (sheep)	2	67	65	5081	ENSOARG00000006301(CD4),ENSOARG00000020667(),	0.118255	0.491498
oas04916	Melanogenesis - Ovis aries (sheep)	2	67	65	5081	ENSOARG00000002808(),ENSOARG00000003888(TYR),	0.118255	0.491498
oas04514	Cell adhesion molecules (CAMs) - Ovis aries (sheep)	3	67	99	5081	ENSOARG00000006301(CD4),ENSOARG00000007335(),ENSOARG00000020472(CLDN1),	0.094576	0.465874
oas04610	Complement and coagulation cascades - Ovis aries (sheep)	2	67	68	5081	ENSOARG00000004658(C1S),ENSOARG00000008473(PLAU),	0.13145	0.514201
oas05016	Huntington's disease - Ovis aries (sheep)	4	67	137	5081	ENSOARG00000000019(COX2),ENSOARG00000000021(ATP8),ENSOARG00000000022(ATP6),ENSOARG00000000016(COX1),	0.0821087	0.474802
oas05168	Herpes simplex infection - Ovis aries (sheep)	4	67	145	5081	ENSOARG00000019038(TAF13),ENSOARG00000007335(),ENSOARG00000009345(UBE2R2),ENSOARG00000007573(),	0.0998218	0.474154
oas04722	Neurotrophin signaling pathway - Ovis aries (sheep)	2	67	75	5081	ENSOARG00000002799(IRAK3),ENSOARG00000020698(ARHGDIB),	0.16466	0.625707
oas04922	Glucagon signaling pathway - Ovis aries (sheep)	2	67	75	5081	ENSOARG00000015987(GCK),ENSOARG00000009602(LDHA),	0.16466	0.625707
oas04650	Natural killer cell mediated cytotoxicity - Ovis aries (sheep)	2	67	83	5081	ENSOARG00000021003(),ENSOARG00000009699(PTK2B),	0.206443	0.742079
oas05145	Toxoplasmosis - Ovis aries (sheep)	2	67	89	5081	ENSOARG00000007335(),ENSOARG00000000327(LAMA1),	0.24018	0.840629
oas04530	Tight junction - Ovis aries (sheep)	2	67	91	5081	ENSOARG00000013044(),ENSOARG00000020472(CLDN1),	0.25184	0.858839
oas04142	Lysosome - Ovis aries (sheep)	2	67	94	5081	ENSOARG00000004632(IGF2R),ENSOARG00000004688(),	0.269692	0.874854
oas05205	Proteoglycans in cancer - Ovis aries (sheep)	3	67	143	5081	ENSOARG00000017521(HBEGF),ENSOARG00000002808(),ENSOARG00000008473(PLAU),	0.260473	0.866071
oas04310	Wnt signaling pathway - Ovis aries (sheep)	2	67	97	5081	ENSOARG00000001680(SFRP2),ENSOARG00000002808(),	0.287953	0.911852
oas04550	Signaling pathways regulating pluripotency of stem cells - Ovis aries (sheep)	2	67	97	5081	ENSOARG00000002808(),ENSOARG00000000646(ESX1),	0.287953	0.911852
oas01100	Metabolic pathways - Ovis aries (sheep)	18	67	912	5081	ENSOARG00000015910(GANAB),ENSOARG00000018980(IDH1),ENSOARG00000004143(ALDOA),ENSOARG00000015987(GCK),ENSOARG00000000019(COX2),ENSOARG00000000021(ATP8),ENSOARG00000003421(LAP3),ENSOARG00000004046(),ENSOARG00000000025(ND3),ENSOARG00000000022(ATP6),ENSOARG00000000016(COX1),ENSOARG00000007493(DHCR24),ENSOARG00000003888(TYR),ENSOARG00000009602(LDHA),ENSOARG00000003616(PAFAH1B2),ENSOARG00000005450(),EN…	0.114325	0.490491
oas04120	Ubiquitin mediated proteolysis - Ovis aries (sheep)	2	67	104	5081	ENSOARG00000004571(UBE2E1),ENSOARG00000009345(UBE2R2),	0.332004	1
oas05202	Transcriptional misregulation in cancer - Ovis aries (sheep)	2	67	108	5081	ENSOARG00000020667(),ENSOARG00000008473(PLAU),	0.35798	1
oas04932	Non-alcoholic fatty liver disease (NAFLD) - Ovis aries (sheep)	2	67	112	5081	ENSOARG00000000019(COX2),ENSOARG00000000016(COX1),	0.384464	1
oas04141	Protein processing in endoplasmic reticulum - Ovis aries (sheep)	2	67	119	5081	ENSOARG00000015910(GANAB),ENSOARG00000004003(ERLEC1),	0.431852	1
oas03013	RNA transport - Ovis aries (sheep)	2	67	130	5081	ENSOARG00000009171(EIF2S2),ENSOARG00000007056(NUP214),	0.508347	1
oas05152	Tuberculosis - Ovis aries (sheep)	2	67	138	5081	ENSOARG00000007335(),ENSOARG00000020667(),	0.564987	1
oas00500	Starch and sucrose metabolism - Ovis aries (sheep)	1	67	37	5081	ENSOARG00000015987(GCK),	1	1
oas05203	Viral carcinogenesis - Ovis aries (sheep)	1	67	163	5081	ENSOARG00000005496(),	1	1
oas00524	Neomycin, kanamycin and gentamicin biosynthesis - Ovis aries (sheep)	1	67	4	5081	ENSOARG00000015987(GCK),	1	1
oas00330	Arginine and proline metabolism - Ovis aries (sheep)	1	67	36	5081	ENSOARG00000003421(LAP3),	1	1
oas01210	2-Oxocarboxylic acid metabolism - Ovis aries (sheep)	1	67	12	5081	ENSOARG00000018980(IDH1),	1	1
oas05416	Viral myocarditis - Ovis aries (sheep)	1	67	42	5081	ENSOARG00000007335(),	1	1
oas04064	NF-kappa B signaling pathway - Ovis aries (sheep)	1	67	64	5081	ENSOARG00000008473(PLAU),	1	1
oas04614	Renin-angiotensin system - Ovis aries (sheep)	1	67	21	5081	ENSOARG00000004688(),	1	1
oas04072	Phospholipase D signaling pathway - Ovis aries (sheep)	1	67	96	5081	ENSOARG00000009699(PTK2B),	1	1
oas01212	Fatty acid metabolism - Ovis aries (sheep)	1	67	36	5081	ENSOARG00000004046(),	1	1
oas00520	Amino sugar and nucleotide sugar metabolism - Ovis aries (sheep)	1	67	42	5081	ENSOARG00000015987(GCK),	1	1
oas00620	Pyruvate metabolism - Ovis aries (sheep)	1	67	32	5081	ENSOARG00000009602(LDHA),	1	1
oas04750	Inflammatory mediator regulation of TRP channels - Ovis aries (sheep)	1	67	74	5081	ENSOARG00000005450(),	1	1
oas03008	Ribosome biogenesis in eukaryotes - Ovis aries (sheep)	1	67	62	5081	ENSOARG00000018968(WDR36),	1	1
oas00982	Drug metabolism - cytochrome P450 - Ovis aries (sheep)	1	67	48	5081	ENSOARG00000017584(),	1	1
oas05206	MicroRNAs in cancer - Ovis aries (sheep)	1	67	140	5081	ENSOARG00000008473(PLAU),	1	1
oas00640	Propanoate metabolism - Ovis aries (sheep)	1	67	24	5081	ENSOARG00000009602(LDHA),	1	1
oas04144	Endocytosis - Ovis aries (sheep)	1	67	187	5081	ENSOARG00000004632(IGF2R),	1	1
oas00071	Fatty acid degradation - Ovis aries (sheep)	1	67	31	5081	ENSOARG00000004046(),	1	1
oas04012	ErbB signaling pathway - Ovis aries (sheep)	1	67	63	5081	ENSOARG00000017521(HBEGF),	1	1
oas00740	Riboflavin metabolism - Ovis aries (sheep)	1	67	2	5081	ENSOARG00000003888(TYR),	1	1
oas04510	Focal adhesion - Ovis aries (sheep)	1	67	137	5081	ENSOARG00000000327(LAMA1),	1	1
oas04151	PI3K-Akt signaling pathway - Ovis aries (sheep)	1	67	229	5081	ENSOARG00000000327(LAMA1),	1	1
oas00052	Galactose metabolism - Ovis aries (sheep)	1	67	24	5081	ENSOARG00000015987(GCK),	1	1
oas05161	Hepatitis B - Ovis aries (sheep)	1	67	113	5081	ENSOARG00000009699(PTK2B),	1	1
oas00030	Pentose phosphate pathway - Ovis aries (sheep)	1	67	17	5081	ENSOARG00000004143(ALDOA),	1	1
oas05310	Asthma - Ovis aries (sheep)	1	67	24	5081	ENSOARG00000007335(),	1	1
oas04020	Calcium signaling pathway - Ovis aries (sheep)	1	67	117	5081	ENSOARG00000009699(PTK2B),	1	1
oas04970	Salivary secretion - Ovis aries (sheep)	1	67	58	5081	ENSOARG00000020393(),	1	1
oas00591	Linoleic acid metabolism - Ovis aries (sheep)	1	67	31	5081	ENSOARG00000005450(),	1	1
oas04520	Adherens junction - Ovis aries (sheep)	1	67	49	5081	ENSOARG00000013977(SSX2IP),	1	1
oas00980	Metabolism of xenobiotics by cytochrome P450 - Ovis aries (sheep)	1	67	50	5081	ENSOARG00000017584(),	1	1
oas04742	Taste transduction - Ovis aries (sheep)	1	67	53	5081	ENSOARG00000004675(SCN9A),	1	1
oas00062	Fatty acid elongation - Ovis aries (sheep)	1	67	18	5081	ENSOARG00000004046(),	1	1
oas00140	Steroid hormone biosynthesis - Ovis aries (sheep)	1	67	40	5081	ENSOARG00000005450(),	1	1
oas05323	Rheumatoid arthritis - Ovis aries (sheep)	1	67	71	5081	ENSOARG00000007335(),	1	1
oas05160	Hepatitis C - Ovis aries (sheep)	1	67	100	5081	ENSOARG00000020472(CLDN1),	1	1
oas04660	T cell receptor signaling pathway - Ovis aries (sheep)	1	67	76	5081	ENSOARG00000006301(CD4),	1	1
oas04910	Insulin signaling pathway - Ovis aries (sheep)	1	67	97	5081	ENSOARG00000015987(GCK),	1	1
oas04917	Prolactin signaling pathway - Ovis aries (sheep)	1	67	56	5081	ENSOARG00000015987(GCK),	1	1
oas00514	Other types of O-glycan biosynthesis - Ovis aries (sheep)	1	67	17	5081	ENSOARG00000009490(),	1	1
oas04010	MAPK signaling pathway - Ovis aries (sheep)	1	67	168	5081	ENSOARG00000010578(MAPKAPK5),	1	1
oas00230	Purine metabolism - Ovis aries (sheep)	1	67	133	5081	ENSOARG00000006937(ENTPD6),	1	1
oas04210	Apoptosis - Ovis aries (sheep)	1	67	109	5081	ENSOARG00000004103(PTPN13),	1	1
oas00590	Arachidonic acid metabolism - Ovis aries (sheep)	1	67	52	5081	ENSOARG00000005450(),	1	1
oas05164	Influenza A - Ovis aries (sheep)	1	67	129	5081	ENSOARG00000007335(),	1	1
oas04940	Type I diabetes mellitus - Ovis aries (sheep)	1	67	41	5081	ENSOARG00000007335(),	1	1
oas00051	Fructose and mannose metabolism - Ovis aries (sheep)	1	67	25	5081	ENSOARG00000004143(ALDOA),	1	1
oas00270	Cysteine and methionine metabolism - Ovis aries (sheep)	1	67	40	5081	ENSOARG00000009602(LDHA),	1	1
oas04062	Chemokine signaling pathway - Ovis aries (sheep)	1	67	120	5081	ENSOARG00000009699(PTK2B),	1	1
oas05230	Central carbon metabolism in cancer - Ovis aries (sheep)	1	67	46	5081	ENSOARG00000015987(GCK),	1	1
oas01524	Platinum drug resistance - Ovis aries (sheep)	1	67	64	5081	ENSOARG00000017584(),	1	1
oas05222	Small cell lung cancer - Ovis aries (sheep)	1	67	61	5081	ENSOARG00000000327(LAMA1),	1	1
oas00280	Valine, leucine and isoleucine degradation - Ovis aries (sheep)	1	67	36	5081	ENSOARG00000004046(),	1	1
oas04726	Serotonergic synapse - Ovis aries (sheep)	1	67	77	5081	ENSOARG00000005450(),	1	1
oas04672	Intestinal immune network for IgA production - Ovis aries (sheep)	1	67	34	5081	ENSOARG00000007335(),	1	1
oas04971	Gastric acid secretion - Ovis aries (sheep)	1	67	50	5081	ENSOARG00000009573(SLC26A7),	1	1
oas04666	Fc gamma R-mediated phagocytosis - Ovis aries (sheep)	1	67	57	5081	ENSOARG00000020667(),	1	1
oas00240	Pyrimidine metabolism - Ovis aries (sheep)	1	67	71	5081	ENSOARG00000006937(ENTPD6),	1	1
oas03420	Nucleotide excision repair - Ovis aries (sheep)	1	67	29	5081	ENSOARG00000005496(),	1	1
oas02010	ABC transporters - Ovis aries (sheep)	1	67	39	5081	ENSOARG00000007573(),	1	1
oas04915	Estrogen signaling pathway - Ovis aries (sheep)	1	67	71	5081	ENSOARG00000017521(HBEGF),	1	1
oas05332	Graft-versus-host disease - Ovis aries (sheep)	1	67	32	5081	ENSOARG00000007335(),	1	1
oas01522	Endocrine resistance - Ovis aries (sheep)	1	67	64	5081	ENSOARG00000017521(HBEGF),	1	1
oas05133	Pertussis - Ovis aries (sheep)	1	67	56	5081	ENSOARG00000004658(C1S),	1	1
oas00565	Ether lipid metabolism - Ovis aries (sheep)	1	67	37	5081	ENSOARG00000003616(PAFAH1B2),	1	1
oas04390	Hippo signaling pathway - Ovis aries (sheep)	1	67	94	5081	ENSOARG00000002808(),	1	1
oas00020	Citrate cycle (TCA cycle) - Ovis aries (sheep)	1	67	23	5081	ENSOARG00000018980(IDH1),	1	1
oas05330	Allograft rejection - Ovis aries (sheep)	1	67	36	5081	ENSOARG00000007335(),	1	1
oas04950	Maturity onset diabetes of the young - Ovis aries (sheep)	1	67	10	5081	ENSOARG00000015987(GCK),	1	1
oas00350	Tyrosine metabolism - Ovis aries (sheep)	1	67	25	5081	ENSOARG00000003888(TYR),	1	1
oas04930	Type II diabetes mellitus - Ovis aries (sheep)	1	67	31	5081	ENSOARG00000015987(GCK),	1	1
oas05320	Autoimmune thyroid disease - Ovis aries (sheep)	1	67	44	5081	ENSOARG00000007335(),	1	1
oas04512	ECM-receptor interaction - Ovis aries (sheep)	1	67	57	5081	ENSOARG00000000327(LAMA1),	1	1
oas04150	mTOR signaling pathway - Ovis aries (sheep)	1	67	101	5081	ENSOARG00000002808(),	1	1
oas05219	Bladder cancer - Ovis aries (sheep)	1	67	27	5081	ENSOARG00000017521(HBEGF),	1	1
oas05217	Basal cell carcinoma - Ovis aries (sheep)	1	67	34	5081	ENSOARG00000002808(),	1	1
oas05169	Epstein-Barr virus infection - Ovis aries (sheep)	1	67	145	5081	ENSOARG00000007056(NUP214),	1	1
oas00512	Mucin type O-Glycan biosynthesis - Ovis aries (sheep)	1	67	20	5081	ENSOARG00000008011(GALNT13),	1	1
oas04962	Vasopressin-regulated water reabsorption - Ovis aries (sheep)	1	67	32	5081	ENSOARG00000020698(ARHGDIB),	1	1
oas03040	Spliceosome - Ovis aries (sheep)	1	67	109	5081	ENSOARG00000020718(),	1	1
oas05166	HTLV-I infection - Ovis aries (sheep)	2	67	187	5081	ENSOARG00000002808(),ENSOARG00000007335(),	1	1
oas04080	Neuroactive ligand-receptor interaction - Ovis aries (sheep)	2	67	206	5081	ENSOARG00000007300(HRH4),ENSOARG00000004688(),	1	1
oas05200	Pathways in cancer - Ovis aries (sheep)	2	67	262	5081	ENSOARG00000002808(),ENSOARG00000000327(LAMA1),	1	1

## Sheet: Group5-VS-Group4 KEGG
pathway_ID	PATHWAY_DES	target_gene_in_this_pathway	target_gene_in_all_pathway	all_gene_in_this_pathway	all_gene_in_all_pathway	all_gene_list	Pvalue	Qvalue
oas00100	Steroid biosynthesis - Ovis aries (sheep)	2	85	17	5081	ENSOARG00000015114(CYP24A1),ENSOARG00000002197(),	0.0065879	0.104807
oas05340	Primary immunodeficiency - Ovis aries (sheep)	3	85	26	5081	ENSOARG00000006301(CD4),ENSOARG00000001982(AICDA),ENSOARG00000007573(),	0.00232482	0.0678073
oas00071	Fatty acid degradation - Ovis aries (sheep)	3	85	31	5081	ENSOARG00000019949(CPT1B),ENSOARG00000000664(ACSBG1),ENSOARG00000016505(CPT1A),	0.00438379	0.109595
oas05332	Graft-versus-host disease - Ovis aries (sheep)	3	85	32	5081	ENSOARG00000002990(GZMB),ENSOARG00000007335(),ENSOARG00000007458(HLA-DOB),	0.00490907	0.107386
oas05320	Autoimmune thyroid disease - Ovis aries (sheep)	4	85	44	5081	ENSOARG00000002990(GZMB),ENSOARG00000007335(),ENSOARG00000008723(),ENSOARG00000007458(HLA-DOB),	0.0022393	0.0783756
oas04672	Intestinal immune network for IgA production - Ovis aries (sheep)	3	85	34	5081	ENSOARG00000007335(),ENSOARG00000007458(HLA-DOB),ENSOARG00000001982(AICDA),	0.00608585	0.106502
oas04612	Antigen processing and presentation - Ovis aries (sheep)	5	85	59	5081	ENSOARG00000020861(CTSS),ENSOARG00000006301(CD4),ENSOARG00000007335(),ENSOARG00000007458(HLA-DOB),ENSOARG00000007573(),	0.00132606	0.0580152
oas01212	Fatty acid metabolism - Ovis aries (sheep)	3	85	36	5081	ENSOARG00000019949(CPT1B),ENSOARG00000000664(ACSBG1),ENSOARG00000016505(CPT1A),	0.00744118	0.0868137
oas05310	Asthma - Ovis aries (sheep)	2	85	24	5081	ENSOARG00000007335(),ENSOARG00000007458(HLA-DOB),	0.0169417	0.134764
oas05330	Allograft rejection - Ovis aries (sheep)	3	85	36	5081	ENSOARG00000002990(GZMB),ENSOARG00000007335(),ENSOARG00000007458(HLA-DOB),	0.00744118	0.0868137
oas05012	Parkinson's disease - Ovis aries (sheep)	8	85	104	5081	ENSOARG00000000016(COX1),ENSOARG00000000022(ATP6),ENSOARG00000000021(ATP8),ENSOARG00000000019(COX2),ENSOARG00000011997(UBA7),ENSOARG00000000006(ND1),ENSOARG00000000555(),ENSOARG00000000023(COIII),	0.000240789	0.0421381
oas03320	PPAR signaling pathway - Ovis aries (sheep)	4	85	54	5081	ENSOARG00000017050(SLC27A6),ENSOARG00000019949(CPT1B),ENSOARG00000000664(ACSBG1),ENSOARG00000016505(CPT1A),	0.00539458	0.104895
oas04940	Type I diabetes mellitus - Ovis aries (sheep)	3	85	41	5081	ENSOARG00000002990(GZMB),ENSOARG00000007335(),ENSOARG00000007458(HLA-DOB),	0.0116874	0.107647
oas05140	Leishmaniasis - Ovis aries (sheep)	4	85	57	5081	ENSOARG00000007335(),ENSOARG00000007458(HLA-DOB),ENSOARG00000019079(TRAF6),ENSOARG00000013903(STAT4),	0.00676996	0.0911341
oas05321	Inflammatory bowel disease (IBD) - Ovis aries (sheep)	4	85	57	5081	ENSOARG00000007335(),ENSOARG00000007458(HLA-DOB),ENSOARG00000014066(IL17F),ENSOARG00000013903(STAT4),	0.00676996	0.0911341
oas00190	Oxidative phosphorylation - Ovis aries (sheep)	7	85	100	5081	ENSOARG00000000016(COX1),ENSOARG00000000022(ATP6),ENSOARG00000012834(ATP6V0D2),ENSOARG00000000021(ATP8),ENSOARG00000000019(COX2),ENSOARG00000000006(ND1),ENSOARG00000000023(COIII),	0.000914527	0.0533474
oas04622	RIG-I-like receptor signaling pathway - Ovis aries (sheep)	4	85	60	5081	ENSOARG00000008723(),ENSOARG00000019079(TRAF6),ENSOARG00000016909(),ENSOARG00000008791(),	0.0083797	0.0862616
oas05150	Staphylococcus aureus infection - Ovis aries (sheep)	3	85	45	5081	ENSOARG00000007335(),ENSOARG00000007458(HLA-DOB),ENSOARG00000008001(C1QA),	0.0160562	0.133802
oas05152	Tuberculosis - Ovis aries (sheep)	9	85	138	5081	ENSOARG00000020861(CTSS),ENSOARG00000007335(),ENSOARG00000008723(),ENSOARG00000007458(HLA-DOB),ENSOARG00000019079(TRAF6),ENSOARG00000012834(ATP6V0D2),ENSOARG00000016909(),ENSOARG00000013903(STAT4),ENSOARG00000008791(),	0.000435428	0.0381
oas04962	Vasopressin-regulated water reabsorption - Ovis aries (sheep)	2	85	32	5081	ENSOARG00000003665(DYNC2H1),ENSOARG00000008331(STX4),	0.0362646	0.235048
oas04260	Cardiac muscle contraction - Ovis aries (sheep)	3	85	52	5081	ENSOARG00000000016(COX1),ENSOARG00000000019(COX2),ENSOARG00000000023(COIII),	0.0260237	0.189756
oas04210	Apoptosis - Ovis aries (sheep)	6	85	109	5081	ENSOARG00000020861(CTSS),ENSOARG00000002990(GZMB),ENSOARG00000005842(CASP6),ENSOARG00000016909(),ENSOARG00000004103(PTPN13),ENSOARG00000018142(LMNB1),	0.00667006	0.0972718
oas03022	Basal transcription factors - Ovis aries (sheep)	2	85	37	5081	ENSOARG00000017126(),ENSOARG00000005496(),	0.0526209	0.287771
oas04920	Adipocytokine signaling pathway - Ovis aries (sheep)	3	85	56	5081	ENSOARG00000019949(CPT1B),ENSOARG00000000664(ACSBG1),ENSOARG00000016505(CPT1A),	0.0331542	0.223153
oas02010	ABC transporters - Ovis aries (sheep)	2	85	39	5081	ENSOARG00000001404(),ENSOARG00000007573(),	0.0600896	0.309285
oas04976	Bile secretion - Ovis aries (sheep)	3	85	59	5081	ENSOARG00000001404(),ENSOARG00000000555(),ENSOARG00000020390(SLCO1A2),	0.0392258	0.245161
oas00140	Steroid hormone biosynthesis - Ovis aries (sheep)	2	85	40	5081	ENSOARG00000013497(),ENSOARG00000014965(SRD5A1),	0.0640207	0.311212
oas04620	Toll-like receptor signaling pathway - Ovis aries (sheep)	4	85	81	5081	ENSOARG00000008723(),ENSOARG00000019079(TRAF6),ENSOARG00000013903(STAT4),ENSOARG00000008791(),	0.0278476	0.194933
oas05168	Herpes simplex infection - Ovis aries (sheep)	7	85	145	5081	ENSOARG00000007335(),ENSOARG00000008723(),ENSOARG00000007458(HLA-DOB),ENSOARG00000019079(TRAF6),ENSOARG00000013903(STAT4),ENSOARG00000008791(),ENSOARG00000007573(),	0.00884275	0.0859712
oas05416	Viral myocarditis - Ovis aries (sheep)	2	85	42	5081	ENSOARG00000007335(),ENSOARG00000007458(HLA-DOB),	0.0722734	0.316196
oas04145	Phagosome - Ovis aries (sheep)	6	85	127	5081	ENSOARG00000020861(CTSS),ENSOARG00000007335(),ENSOARG00000003665(DYNC2H1),ENSOARG00000007458(HLA-DOB),ENSOARG00000012834(ATP6V0D2),ENSOARG00000007573(),	0.0148012	0.12951
oas05202	Transcriptional misregulation in cancer - Ovis aries (sheep)	5	85	108	5081	ENSOARG00000002990(GZMB),ENSOARG00000016384(CDK14),ENSOARG00000001457(REL),ENSOARG00000008473(PLAU),ENSOARG00000003642(EWSR1),	0.0241054	0.18341
oas04916	Melanogenesis - Ovis aries (sheep)	3	85	65	5081	ENSOARG00000013796(TYRP1),ENSOARG00000002808(),ENSOARG00000000555(),	0.0532977	0.282639
oas05145	Toxoplasmosis - Ovis aries (sheep)	4	85	89	5081	ENSOARG00000007335(),ENSOARG00000007458(HLA-DOB),ENSOARG00000019079(TRAF6),ENSOARG00000013903(STAT4),	0.0398334	0.232361
oas04918	Thyroid hormone synthesis - Ovis aries (sheep)	2	85	45	5081	ENSOARG00000006025(SLC26A4),ENSOARG00000000555(),	0.085615	0.356729
oas05323	Rheumatoid arthritis - Ovis aries (sheep)	3	85	71	5081	ENSOARG00000007335(),ENSOARG00000007458(HLA-DOB),ENSOARG00000012834(ATP6V0D2),	0.0700109	0.322419
oas05010	Alzheimer's disease - Ovis aries (sheep)	5	85	121	5081	ENSOARG00000000016(COX1),ENSOARG00000000022(ATP6),ENSOARG00000000021(ATP8),ENSOARG00000000019(COX2),ENSOARG00000000023(COIII),	0.0394449	0.23803
oas04623	Cytosolic DNA-sensing pathway - Ovis aries (sheep)	2	85	49	5081	ENSOARG00000008723(),ENSOARG00000008791(),	0.105156	0.408938
oas05160	Hepatitis C - Ovis aries (sheep)	4	85	100	5081	ENSOARG00000008723(),ENSOARG00000019079(TRAF6),ENSOARG00000013903(STAT4),ENSOARG00000008791(),	0.0611348	0.305674
oas05142	Chagas disease (American trypanosomiasis) - Ovis aries (sheep)	3	85	76	5081	ENSOARG00000019079(TRAF6),ENSOARG00000008791(),ENSOARG00000008001(C1QA),	0.0859859	0.349943
oas05164	Influenza A - Ovis aries (sheep)	5	85	129	5081	ENSOARG00000007335(),ENSOARG00000008723(),ENSOARG00000007458(HLA-DOB),ENSOARG00000013903(STAT4),ENSOARG00000008791(),	0.0515822	0.29119
oas05162	Measles - Ovis aries (sheep)	4	85	104	5081	ENSOARG00000008723(),ENSOARG00000019079(TRAF6),ENSOARG00000013903(STAT4),ENSOARG00000008791(),	0.0703431	0.315642
oas00590	Arachidonic acid metabolism - Ovis aries (sheep)	2	85	52	5081	ENSOARG00000013497(),ENSOARG00000012264(LTA4H),	0.121079	0.441435
oas05016	Huntington's disease - Ovis aries (sheep)	5	85	137	5081	ENSOARG00000000016(COX1),ENSOARG00000000022(ATP6),ENSOARG00000000021(ATP8),ENSOARG00000000019(COX2),ENSOARG00000000023(COIII),	0.0659505	0.311928
oas04650	Natural killer cell mediated cytotoxicity - Ovis aries (sheep)	3	85	83	5081	ENSOARG00000002990(GZMB),ENSOARG00000008723(),ENSOARG00000008791(),	0.111471	0.424074
oas04931	Insulin resistance - Ovis aries (sheep)	3	85	83	5081	ENSOARG00000017050(SLC27A6),ENSOARG00000019949(CPT1B),ENSOARG00000016505(CPT1A),	0.111471	0.424074
oas05133	Pertussis - Ovis aries (sheep)	2	85	56	5081	ENSOARG00000019079(TRAF6),ENSOARG00000008001(C1QA),	0.143924	0.514015
oas05161	Hepatitis B - Ovis aries (sheep)	4	85	113	5081	ENSOARG00000008723(),ENSOARG00000016909(),ENSOARG00000013903(STAT4),ENSOARG00000008791(),	0.0940119	0.373911
oas05204	Chemical carcinogenesis - Ovis aries (sheep)	2	85	58	5081	ENSOARG00000013497(),ENSOARG00000015083(GSTA4),	0.156008	0.535323
oas04727	GABAergic synapse - Ovis aries (sheep)	2	85	58	5081	ENSOARG00000012518(SLC38A5),ENSOARG00000000555(),	0.156008	0.535323
oas04540	Gap junction - Ovis aries (sheep)	2	85	60	5081	ENSOARG00000003293(PDGFD),ENSOARG00000000555(),	0.168515	0.556416
oas04380	Osteoclast differentiation - Ovis aries (sheep)	3	85	91	5081	ENSOARG00000019079(TRAF6),ENSOARG00000013903(STAT4),ENSOARG00000008791(),	0.14496	0.507361
oas05215	Prostate cancer - Ovis aries (sheep)	2	85	63	5081	ENSOARG00000003293(PDGFD),ENSOARG00000014525(AR),	0.188033	0.598287
oas04064	NF-kappa B signaling pathway - Ovis aries (sheep)	2	85	64	5081	ENSOARG00000019079(TRAF6),ENSOARG00000008473(PLAU),	0.194734	0.608543
oas04514	Cell adhesion molecules (CAMs) - Ovis aries (sheep)	3	85	99	5081	ENSOARG00000006301(CD4),ENSOARG00000007335(),ENSOARG00000007458(HLA-DOB),	0.182894	0.592713
oas04610	Complement and coagulation cascades - Ovis aries (sheep)	2	85	68	5081	ENSOARG00000008473(PLAU),ENSOARG00000008001(C1QA),	0.222459	0.671213
oas05231	Choline metabolism in cancer - Ovis aries (sheep)	2	85	72	5081	ENSOARG00000003293(PDGFD),ENSOARG00000017408(SLC44A3),	0.251563	0.746163
oas04750	Inflammatory mediator regulation of TRP channels - Ovis aries (sheep)	2	85	74	5081	ENSOARG00000013497(),ENSOARG00000000555(),	0.266593	0.764815
oas04932	Non-alcoholic fatty liver disease (NAFLD) - Ovis aries (sheep)	3	85	112	5081	ENSOARG00000000016(COX1),ENSOARG00000000019(COX2),ENSOARG00000000023(COIII),	0.253196	0.738489
oas05166	HTLV-I infection - Ovis aries (sheep)	5	85	187	5081	ENSOARG00000007335(),ENSOARG00000003547(MYBL2),ENSOARG00000007458(HLA-DOB),ENSOARG00000002808(),ENSOARG00000000555(),	0.210306	0.645676
oas04922	Glucagon signaling pathway - Ovis aries (sheep)	2	85	75	5081	ENSOARG00000019949(CPT1B),ENSOARG00000016505(CPT1A),	0.274219	0.774006
oas04722	Neurotrophin signaling pathway - Ovis aries (sheep)	2	85	75	5081	ENSOARG00000002799(IRAK3),ENSOARG00000019079(TRAF6),	0.274219	0.774006
oas04726	Serotonergic synapse - Ovis aries (sheep)	2	85	77	5081	ENSOARG00000013497(),ENSOARG00000000555(),	0.289687	0.779927
oas04114	Oocyte meiosis - Ovis aries (sheep)	2	85	78	5081	ENSOARG00000014525(AR),ENSOARG00000000555(),	0.297524	0.788889
oas05322	Systemic lupus erythematosus - Ovis aries (sheep)	3	85	118	5081	ENSOARG00000007335(),ENSOARG00000007458(HLA-DOB),ENSOARG00000008001(C1QA),	0.288868	0.789874
oas04270	Vascular smooth muscle contraction - Ovis aries (sheep)	2	85	79	5081	ENSOARG00000010763(MRVI1),ENSOARG00000000555(),	0.305427	0.797757
oas01100	Metabolic pathways - Ovis aries (sheep)	23	85	912	5081	ENSOARG00000013796(TYRP1),ENSOARG00000010252(AK9),ENSOARG00000000016(COX1),ENSOARG00000000022(ATP6),ENSOARG00000013497(),ENSOARG00000015147(),ENSOARG00000015114(CYP24A1),ENSOARG00000004143(ALDOA),ENSOARG00000012834(ATP6V0D2),ENSOARG00000000021(ATP8),ENSOARG00000000019(COX2),ENSOARG00000005898(SEPHS1),ENSOARG00000000006(ND1),ENSOARG00000000023(COIII),ENSOARG00000000664(ACSBG1),ENSOARG00000015380(D…	0.0746239	0.318517
oas04630	Jak-STAT signaling pathway - Ovis aries (sheep)	3	85	122	5081	ENSOARG00000008723(),ENSOARG00000013903(STAT4),ENSOARG00000008791(),	0.313651	0.807189
oas04668	TNF signaling pathway - Ovis aries (sheep)	2	85	83	5081	ENSOARG00000019340(DNM1L),ENSOARG00000016909(),	0.337659	0.856381
oas04530	Tight junction - Ovis aries (sheep)	2	85	91	5081	ENSOARG00000013044(),ENSOARG00000011486(MYH1),	0.404693	1
oas04152	AMPK signaling pathway - Ovis aries (sheep)	2	85	92	5081	ENSOARG00000019949(CPT1B),ENSOARG00000016505(CPT1A),	0.413275	1
oas05206	MicroRNAs in cancer - Ovis aries (sheep)	3	85	140	5081	ENSOARG00000015114(CYP24A1),ENSOARG00000008473(PLAU),ENSOARG00000015380(DNMT1),	0.433399	1
oas04142	Lysosome - Ovis aries (sheep)	2	85	94	5081	ENSOARG00000020861(CTSS),ENSOARG00000012834(ATP6V0D2),	0.430556	1
oas04072	Phospholipase D signaling pathway - Ovis aries (sheep)	2	85	96	5081	ENSOARG00000003293(PDGFD),ENSOARG00000000555(),	0.447978	1
oas04550	Signaling pathways regulating pluripotency of stem cells - Ovis aries (sheep)	2	85	97	5081	ENSOARG00000002808(),ENSOARG00000000646(ESX1),	0.456738	1
oas04014	Ras signaling pathway - Ovis aries (sheep)	3	85	154	5081	ENSOARG00000003293(PDGFD),ENSOARG00000001457(REL),ENSOARG00000003099(RASAL3),	0.533361	1
oas04120	Ubiquitin mediated proteolysis - Ovis aries (sheep)	2	85	104	5081	ENSOARG00000019079(TRAF6),ENSOARG00000011997(UBA7),	0.518804	1
oas05200	Pathways in cancer - Ovis aries (sheep)	5	85	262	5081	ENSOARG00000019079(TRAF6),ENSOARG00000014525(AR),ENSOARG00000002808(),ENSOARG00000013903(STAT4),ENSOARG00000000555(),	0.576547	1
oas05203	Viral carcinogenesis - Ovis aries (sheep)	3	85	163	5081	ENSOARG00000001457(REL),ENSOARG00000005496(),ENSOARG00000012834(ATP6V0D2),	0.599503	1
oas04022	cGMP-PKG signaling pathway - Ovis aries (sheep)	2	85	115	5081	ENSOARG00000010763(MRVI1),ENSOARG00000000555(),	0.617974	1
oas04141	Protein processing in endoplasmic reticulum - Ovis aries (sheep)	2	85	119	5081	ENSOARG00000004003(ERLEC1),ENSOARG00000006492(SSR4),	0.654206	1
oas04510	Focal adhesion - Ovis aries (sheep)	1	85	137	5081	ENSOARG00000003293(PDGFD),	1	1
oas04728	Dopaminergic synapse - Ovis aries (sheep)	1	85	81	5081	ENSOARG00000000555(),	1	1
oas04933	AGE-RAGE signaling pathway in diabetic complications - Ovis aries (sheep)	1	85	76	5081	ENSOARG00000013903(STAT4),	1	1
oas04810	Regulation of actin cytoskeleton - Ovis aries (sheep)	1	85	140	5081	ENSOARG00000003293(PDGFD),	1	1
oas00982	Drug metabolism - cytochrome P450 - Ovis aries (sheep)	1	85	48	5081	ENSOARG00000015083(GSTA4),	1	1
oas04724	Glutamatergic synapse - Ovis aries (sheep)	1	85	63	5081	ENSOARG00000000555(),	1	1
oas00380	Tryptophan metabolism - Ovis aries (sheep)	1	85	32	5081	ENSOARG00000002251(IDO1),	1	1
oas04144	Endocytosis - Ovis aries (sheep)	1	85	187	5081	ENSOARG00000019079(TRAF6),	1	1
oas05032	Morphine addiction - Ovis aries (sheep)	1	85	60	5081	ENSOARG00000000555(),	1	1
oas04925	Aldosterone synthesis and secretion - Ovis aries (sheep)	1	85	47	5081	ENSOARG00000000555(),	1	1
oas00450	Selenocompound metabolism - Ovis aries (sheep)	1	85	13	5081	ENSOARG00000005898(SEPHS1),	1	1
oas04130	SNARE interactions in vesicular transport - Ovis aries (sheep)	1	85	26	5081	ENSOARG00000008331(STX4),	1	1
oas04913	Ovarian steroidogenesis - Ovis aries (sheep)	1	85	37	5081	ENSOARG00000000555(),	1	1
oas04621	NOD-like receptor signaling pathway - Ovis aries (sheep)	1	85	39	5081	ENSOARG00000019079(TRAF6),	1	1
oas04640	Hematopoietic cell lineage - Ovis aries (sheep)	1	85	65	5081	ENSOARG00000006301(CD4),	1	1
oas05212	Pancreatic cancer - Ovis aries (sheep)	1	85	50	5081	ENSOARG00000013903(STAT4),	1	1
oas04723	Retrograde endocannabinoid signaling - Ovis aries (sheep)	1	85	62	5081	ENSOARG00000000555(),	1	1
oas04611	Platelet activation - Ovis aries (sheep)	1	85	83	5081	ENSOARG00000000555(),	1	1
oas05020	Prion diseases - Ovis aries (sheep)	1	85	25	5081	ENSOARG00000008001(C1QA),	1	1
oas04213	Longevity regulating pathway - multiple species - Ovis aries (sheep)	1	85	50	5081	ENSOARG00000000555(),	1	1
oas01200	Carbon metabolism - Ovis aries (sheep)	1	85	87	5081	ENSOARG00000004143(ALDOA),	1	1
oas04924	Renin secretion - Ovis aries (sheep)	1	85	44	5081	ENSOARG00000000555(),	1	1
oas05414	Dilated cardiomyopathy - Ovis aries (sheep)	1	85	54	5081	ENSOARG00000000555(),	1	1
oas04310	Wnt signaling pathway - Ovis aries (sheep)	1	85	97	5081	ENSOARG00000002808(),	1	1
oas04923	Regulation of lipolysis in adipocytes - Ovis aries (sheep)	1	85	39	5081	ENSOARG00000000555(),	1	1
oas04660	T cell receptor signaling pathway - Ovis aries (sheep)	1	85	76	5081	ENSOARG00000006301(CD4),	1	1
oas00830	Retinol metabolism - Ovis aries (sheep)	1	85	44	5081	ENSOARG00000013497(),	1	1
oas00010	Glycolysis / Gluconeogenesis - Ovis aries (sheep)	1	85	49	5081	ENSOARG00000004143(ALDOA),	1	1
oas03013	RNA transport - Ovis aries (sheep)	1	85	130	5081	ENSOARG00000003504(XPOT),	1	1
oas03460	Fanconi anemia pathway - Ovis aries (sheep)	1	85	35	5081	ENSOARG00000018545(UBE2T),	1	1
oas04972	Pancreatic secretion - Ovis aries (sheep)	1	85	69	5081	ENSOARG00000000555(),	1	1
oas00591	Linoleic acid metabolism - Ovis aries (sheep)	1	85	31	5081	ENSOARG00000013497(),	1	1
oas00980	Metabolism of xenobiotics by cytochrome P450 - Ovis aries (sheep)	1	85	50	5081	ENSOARG00000015083(GSTA4),	1	1
oas04080	Neuroactive ligand-receptor interaction - Ovis aries (sheep)	1	85	206	5081	ENSOARG00000000253(CHRNA1),	1	1
oas05146	Amoebiasis - Ovis aries (sheep)	1	85	75	5081	ENSOARG00000006971(SERPINB10),	1	1
oas04140	Regulation of autophagy - Ovis aries (sheep)	1	85	27	5081	ENSOARG00000008723(),	1	1
oas04970	Salivary secretion - Ovis aries (sheep)	1	85	58	5081	ENSOARG00000000555(),	1	1
oas00061	Fatty acid biosynthesis - Ovis aries (sheep)	1	85	11	5081	ENSOARG00000000664(ACSBG1),	1	1
oas04914	Progesterone-mediated oocyte maturation - Ovis aries (sheep)	1	85	67	5081	ENSOARG00000000555(),	1	1
oas00030	Pentose phosphate pathway - Ovis aries (sheep)	1	85	17	5081	ENSOARG00000004143(ALDOA),	1	1
oas04915	Estrogen signaling pathway - Ovis aries (sheep)	1	85	71	5081	ENSOARG00000000555(),	1	1
oas03015	mRNA surveillance pathway - Ovis aries (sheep)	1	85	66	5081	ENSOARG00000015073(CPSF3),	1	1
oas04912	GnRH signaling pathway - Ovis aries (sheep)	1	85	61	5081	ENSOARG00000000555(),	1	1
oas05030	Cocaine addiction - Ovis aries (sheep)	1	85	36	5081	ENSOARG00000000555(),	1	1
oas03060	Protein export - Ovis aries (sheep)	1	85	17	5081	ENSOARG00000007160(SRP54),	1	1
oas05143	African trypanosomiasis - Ovis aries (sheep)	1	85	26	5081	ENSOARG00000002251(IDO1),	1	1
oas05218	Melanoma - Ovis aries (sheep)	1	85	46	5081	ENSOARG00000003293(PDGFD),	1	1
oas04971	Gastric acid secretion - Ovis aries (sheep)	1	85	50	5081	ENSOARG00000000555(),	1	1
oas05031	Amphetamine addiction - Ovis aries (sheep)	1	85	42	5081	ENSOARG00000000555(),	1	1
oas03420	Nucleotide excision repair - Ovis aries (sheep)	1	85	29	5081	ENSOARG00000005496(),	1	1
oas00240	Pyrimidine metabolism - Ovis aries (sheep)	1	85	71	5081	ENSOARG00000010252(AK9),	1	1
oas00260	Glycine, serine and threonine metabolism - Ovis aries (sheep)	1	85	34	5081	ENSOARG00000015190(),	1	1
oas05034	Alcoholism - Ovis aries (sheep)	1	85	124	5081	ENSOARG00000000555(),	1	1
oas01524	Platinum drug resistance - Ovis aries (sheep)	1	85	64	5081	ENSOARG00000015083(GSTA4),	1	1
oas04725	Cholinergic synapse - Ovis aries (sheep)	1	85	62	5081	ENSOARG00000000555(),	1	1
oas05222	Small cell lung cancer - Ovis aries (sheep)	1	85	61	5081	ENSOARG00000019079(TRAF6),	1	1
oas00051	Fructose and mannose metabolism - Ovis aries (sheep)	1	85	25	5081	ENSOARG00000004143(ALDOA),	1	1
oas00270	Cysteine and methionine metabolism - Ovis aries (sheep)	1	85	40	5081	ENSOARG00000015380(DNMT1),	1	1
oas01521	EGFR tyrosine kinase inhibitor resistance - Ovis aries (sheep)	1	85	59	5081	ENSOARG00000003293(PDGFD),	1	1
oas04071	Sphingolipid signaling pathway - Ovis aries (sheep)	1	85	79	5081	ENSOARG00000003587(CERS4),	1	1
oas04713	Circadian entrainment - Ovis aries (sheep)	1	85	51	5081	ENSOARG00000000555(),	1	1
oas04010	MAPK signaling pathway - Ovis aries (sheep)	1	85	168	5081	ENSOARG00000019079(TRAF6),	1	1
oas03050	Proteasome - Ovis aries (sheep)	1	85	37	5081	ENSOARG00000007429(PSMA6),	1	1
oas04261	Adrenergic signaling in cardiomyocytes - Ovis aries (sheep)	1	85	95	5081	ENSOARG00000000555(),	1	1
oas00670	One carbon pool by folate - Ovis aries (sheep)	1	85	17	5081	ENSOARG00000015147(),	1	1
oas00600	Sphingolipid metabolism - Ovis aries (sheep)	1	85	35	5081	ENSOARG00000003587(CERS4),	1	1
oas04921	Oxytocin signaling pathway - Ovis aries (sheep)	1	85	97	5081	ENSOARG00000000555(),	1	1
oas04917	Prolactin signaling pathway - Ovis aries (sheep)	1	85	56	5081	ENSOARG00000013903(STAT4),	1	1
oas00514	Other types of O-glycan biosynthesis - Ovis aries (sheep)	1	85	17	5081	ENSOARG00000009490(),	1	1
oas05132	Salmonella infection - Ovis aries (sheep)	1	85	51	5081	ENSOARG00000003665(DYNC2H1),	1	1
oas00480	Glutathione metabolism - Ovis aries (sheep)	1	85	36	5081	ENSOARG00000015083(GSTA4),	1	1
oas00512	Mucin type O-Glycan biosynthesis - Ovis aries (sheep)	1	85	20	5081	ENSOARG00000009335(GALNT8),	1	1
oas03040	Spliceosome - Ovis aries (sheep)	1	85	109	5081	ENSOARG00000012223(SNRPB2),	1	1
oas00534	Glycosaminoglycan biosynthesis - heparan sulfate / heparin - Ovis aries (sheep)	1	85	19	5081	ENSOARG00000007393(NDST1),	1	1
oas05169	Epstein-Barr virus infection - Ovis aries (sheep)	1	85	145	5081	ENSOARG00000019079(TRAF6),	1	1
oas04150	mTOR signaling pathway - Ovis aries (sheep)	1	85	101	5081	ENSOARG00000002808(),	1	1
oas05217	Basal cell carcinoma - Ovis aries (sheep)	1	85	34	5081	ENSOARG00000002808(),	1	1
oas01230	Biosynthesis of amino acids - Ovis aries (sheep)	1	85	57	5081	ENSOARG00000004143(ALDOA),	1	1
oas00350	Tyrosine metabolism - Ovis aries (sheep)	1	85	25	5081	ENSOARG00000013796(TYRP1),	1	1
oas04966	Collecting duct acid secretion - Ovis aries (sheep)	1	85	17	5081	ENSOARG00000012834(ATP6V0D2),	1	1
oas04721	Synaptic vesicle cycle - Ovis aries (sheep)	1	85	43	5081	ENSOARG00000012834(ATP6V0D2),	1	1
oas04911	Insulin secretion - Ovis aries (sheep)	1	85	53	5081	ENSOARG00000000555(),	1	1
oas04390	Hippo signaling pathway - Ovis aries (sheep)	1	85	94	5081	ENSOARG00000002808(),	1	1
oas01522	Endocrine resistance - Ovis aries (sheep)	1	85	64	5081	ENSOARG00000000555(),	1	1
oas04919	Thyroid hormone signaling pathway - Ovis aries (sheep)	1	85	75	5081	ENSOARG00000013903(STAT4),	1	1
oas04211	Longevity regulating pathway - Ovis aries (sheep)	1	85	69	5081	ENSOARG00000000555(),	1	1
oas04062	Chemokine signaling pathway - Ovis aries (sheep)	2	85	120	5081	ENSOARG00000013903(STAT4),ENSOARG00000000555(),	1	1
oas04015	Rap1 signaling pathway - Ovis aries (sheep)	2	85	131	5081	ENSOARG00000003293(PDGFD),ENSOARG00000000555(),	1	1
oas00230	Purine metabolism - Ovis aries (sheep)	2	85	133	5081	ENSOARG00000010252(AK9),ENSOARG00000000555(),	1	1
oas04024	cAMP signaling pathway - Ovis aries (sheep)	2	85	143	5081	ENSOARG00000001404(),ENSOARG00000000555(),	1	1
oas05205	Proteoglycans in cancer - Ovis aries (sheep)	2	85	143	5081	ENSOARG00000002808(),ENSOARG00000008473(PLAU),	1	1
oas04151	PI3K-Akt signaling pathway - Ovis aries (sheep)	3	85	229	5081	ENSOARG00000008723(),ENSOARG00000003293(PDGFD),ENSOARG00000008791(),	1	1
oas03010	Ribosome - Ovis aries (sheep)	2	85	154	5081	ENSOARG00000017330(MRPL32),ENSOARG00000009703(),	1	1
oas04060	Cytokine-cytokine receptor interaction - Ovis aries (sheep)	2	85	175	5081	ENSOARG00000008723(),ENSOARG00000008791(),	1	1

## Sheet: Group6-VS-Group1 KEGG
pathway_ID	PATHWAY_DES	target_gene_in_this_pathway	target_gene_in_all_pathway	all_gene_in_this_pathway	all_gene_in_all_pathway	all_gene_list	Pvalue	Qvalue
oas00524	Neomycin, kanamycin and gentamicin biosynthesis - Ovis aries (sheep)	2	310	4	5081	ENSOARG00000015987(GCK),ENSOARG00000005491(HK1),	0.0041085	0.0677902
oas00061	Fatty acid biosynthesis - Ovis aries (sheep)	3	310	11	5081	ENSOARG00000016430(ACACB),ENSOARG00000004117(OXSM),ENSOARG00000000664(ACSBG1),	0.0101871	0.128067
oas05332	Graft-versus-host disease - Ovis aries (sheep)	8	310	32	5081	ENSOARG00000002990(GZMB),ENSOARG00000007335(),ENSOARG00000015660(),ENSOARG00000020866(IL1B),ENSOARG00000001958(IFNG),ENSOARG00000007458(HLA-DOB),ENSOARG00000015707(),ENSOARG00000007906(),	0.000437607	0.0288821
oas05310	Asthma - Ovis aries (sheep)	6	310	24	5081	ENSOARG00000007335(),ENSOARG00000015660(),ENSOARG00000007458(HLA-DOB),ENSOARG00000015707(),ENSOARG00000007906(),ENSOARG00000008369(CD40),	0.0017126	0.0565159
oas00100	Steroid biosynthesis - Ovis aries (sheep)	4	310	17	5081	ENSOARG00000016688(SOAT2),ENSOARG00000015114(CYP24A1),ENSOARG00000002197(),ENSOARG00000007493(DHCR24),	0.00881127	0.116309
oas05150	Staphylococcus aureus infection - Ovis aries (sheep)	10	310	45	5081	ENSOARG00000006551(DSG1),ENSOARG00000016664(FGG),ENSOARG00000007335(),ENSOARG00000015660(),ENSOARG00000004658(C1S),ENSOARG00000004515(C1R),ENSOARG00000007458(HLA-DOB),ENSOARG00000015707(),ENSOARG00000007906(),ENSOARG00000008001(C1QA),	0.000313975	0.0276298
oas05330	Allograft rejection - Ovis aries (sheep)	8	310	36	5081	ENSOARG00000002990(GZMB),ENSOARG00000007335(),ENSOARG00000015660(),ENSOARG00000001958(IFNG),ENSOARG00000007458(HLA-DOB),ENSOARG00000015707(),ENSOARG00000007906(),ENSOARG00000008369(CD40),	0.00101338	0.0535064
oas04672	Intestinal immune network for IgA production - Ovis aries (sheep)	7	310	34	5081	ENSOARG00000008645(CCL28),ENSOARG00000007335(),ENSOARG00000015660(),ENSOARG00000007458(HLA-DOB),ENSOARG00000015707(),ENSOARG00000007906(),ENSOARG00000008369(CD40),	0.00294962	0.0598999
oas04612	Antigen processing and presentation - Ovis aries (sheep)	12	310	59	5081	ENSOARG00000021003(),ENSOARG00000007335(),ENSOARG00000015660(),ENSOARG00000007573(),ENSOARG00000001958(IFNG),ENSOARG00000007458(HLA-DOB),ENSOARG00000000468(),ENSOARG00000015707(),ENSOARG00000007906(),ENSOARG00000005855(),ENSOARG00000019212(PSME2),ENSOARG00000006301(CD4),	0.000234508	0.06191
oas04950	Maturity onset diabetes of the young - Ovis aries (sheep)	2	310	10	5081	ENSOARG00000008929(RFX6),ENSOARG00000015987(GCK),	0.0489289	0.358812
oas04964	Proximal tubule bicarbonate reclamation - Ovis aries (sheep)	3	310	15	5081	ENSOARG00000006495(ATP1B3),ENSOARG00000017880(CA4),ENSOARG00000020213(ATP1A1),	0.0290628	0.274021
oas04540	Gap junction - Ovis aries (sheep)	12	310	60	5081	ENSOARG00000010782(),ENSOARG00000019070(PDGFRA),ENSOARG00000000555(),ENSOARG00000009127(TUBAL3),ENSOARG00000018879(),ENSOARG00000019963(GJA1),ENSOARG00000002051(TUBA1C),ENSOARG00000008423(SOS1),ENSOARG00000004318(CDK1),ENSOARG00000020020(TUBA4A),ENSOARG00000003293(PDGFD),ENSOARG00000018884(),	0.00027553	0.03637
oas04940	Type I diabetes mellitus - Ovis aries (sheep)	8	310	41	5081	ENSOARG00000002990(GZMB),ENSOARG00000007335(),ENSOARG00000015660(),ENSOARG00000020866(IL1B),ENSOARG00000001958(IFNG),ENSOARG00000007458(HLA-DOB),ENSOARG00000015707(),ENSOARG00000007906(),	0.00248321	0.0595971
oas00480	Glutathione metabolism - Ovis aries (sheep)	7	310	36	5081	ENSOARG00000013541(),ENSOARG00000015083(GSTA4),ENSOARG00000011493(MGST3),ENSOARG00000018980(IDH1),ENSOARG00000007070(GCLC),ENSOARG00000003421(LAP3),ENSOARG00000019319(GSTM3),	0.00418356	0.0649682
oas05340	Primary immunodeficiency - Ovis aries (sheep)	5	310	26	5081	ENSOARG00000007573(),ENSOARG00000001710(CD19),ENSOARG00000008369(CD40),ENSOARG00000006301(CD4),ENSOARG00000001620(BTK),	0.0120838	0.145006
oas05416	Viral myocarditis - Ovis aries (sheep)	8	310	42	5081	ENSOARG00000018447(SGCB),ENSOARG00000007335(),ENSOARG00000015660(),ENSOARG00000007458(HLA-DOB),ENSOARG00000015707(),ENSOARG00000007906(),ENSOARG00000001337(CAV1),ENSOARG00000008369(CD40),	0.00292048	0.0642506
oas03050	Proteasome - Ovis aries (sheep)	7	310	37	5081	ENSOARG00000005131(PSMB1),ENSOARG00000000996(PSMA4),ENSOARG00000019380(PSMB5),ENSOARG00000001958(IFNG),ENSOARG00000019212(PSME2),ENSOARG00000017342(),ENSOARG00000007429(PSMA6),	0.00493601	0.0685845
oas05219	Bladder cancer - Ovis aries (sheep)	5	310	27	5081	ENSOARG00000018035(MMP2),ENSOARG00000017521(HBEGF),ENSOARG00000010782(),ENSOARG00000013636(CDKN1A),ENSOARG00000005315(MMP1),	0.0143947	0.165226
oas05320	Autoimmune thyroid disease - Ovis aries (sheep)	8	310	44	5081	ENSOARG00000002990(GZMB),ENSOARG00000007335(),ENSOARG00000015660(),ENSOARG00000007458(HLA-DOB),ENSOARG00000015707(),ENSOARG00000007906(),ENSOARG00000008723(),ENSOARG00000008369(CD40),	0.0039798	0.0700444
oas05321	Inflammatory bowel disease (IBD) - Ovis aries (sheep)	10	310	57	5081	ENSOARG00000013096(IL18R1),ENSOARG00000007335(),ENSOARG00000015660(),ENSOARG00000020866(IL1B),ENSOARG00000001958(IFNG),ENSOARG00000007458(HLA-DOB),ENSOARG00000015707(),ENSOARG00000007906(),ENSOARG00000013168(IFNGR2),ENSOARG00000014066(IL17F),	0.00215629	0.0632513
oas05140	Leishmaniasis - Ovis aries (sheep)	10	310	57	5081	ENSOARG00000019079(TRAF6),ENSOARG00000007335(),ENSOARG00000015660(),ENSOARG00000020866(IL1B),ENSOARG00000001958(IFNG),ENSOARG00000007458(HLA-DOB),ENSOARG00000015707(),ENSOARG00000019050(NCF4),ENSOARG00000007906(),ENSOARG00000013168(IFNGR2),	0.00215629	0.0632513
oas00051	Fructose and mannose metabolism - Ovis aries (sheep)	4	310	25	5081	ENSOARG00000004143(ALDOA),ENSOARG00000008668(FBP2),ENSOARG00000016621(TSTA3),ENSOARG00000005491(HK1),	0.0406685	0.346338
oas05020	Prion diseases - Ovis aries (sheep)	4	310	25	5081	ENSOARG00000010782(),ENSOARG00000009128(C7),ENSOARG00000020866(IL1B),ENSOARG00000008001(C1QA),	0.0406685	0.346338
oas05323	Rheumatoid arthritis - Ovis aries (sheep)	11	310	71	5081	ENSOARG00000020869(CTSK),ENSOARG00000011319(ATP6V1B1),ENSOARG00000007335(),ENSOARG00000015660(),ENSOARG00000020866(IL1B),ENSOARG00000001958(IFNG),ENSOARG00000012834(ATP6V0D2),ENSOARG00000007458(HLA-DOB),ENSOARG00000015707(),ENSOARG00000007906(),ENSOARG00000005315(MMP1),	0.00395432	0.0745671
oas00450	Selenocompound metabolism - Ovis aries (sheep)	2	310	13	5081	ENSOARG00000014018(),ENSOARG00000005898(SEPHS1),	0.0940547	0.443401
oas00860	Porphyrin and chlorophyll metabolism - Ovis aries (sheep)	4	310	26	5081	ENSOARG00000016920(),ENSOARG00000009541(),ENSOARG00000005331(HEPH),ENSOARG00000004970(),	0.0470948	0.355229
oas04514	Cell adhesion molecules (CAMs) - Ovis aries (sheep)	15	310	99	5081	ENSOARG00000017587(PDCD1),ENSOARG00000001849(CDH5),ENSOARG00000020472(CLDN1),ENSOARG00000005551(OCLN),ENSOARG00000007335(),ENSOARG00000015660(),ENSOARG00000013611(JAM3),ENSOARG00000007458(HLA-DOB),ENSOARG00000015707(),ENSOARG00000007906(),ENSOARG00000013509(CD274),ENSOARG00000020249(CD2),ENSOARG00000008369(CD40),ENSOARG00000006301(CD4),ENSOARG00000000498(ITGA9),	0.00130694	0.0492903
oas00512	Mucin type O-Glycan biosynthesis - Ovis aries (sheep)	3	310	20	5081	ENSOARG00000009335(GALNT8),ENSOARG00000008011(GALNT13),ENSOARG00000004865(GALNT11),	0.0724342	0.415709
oas00270	Cysteine and methionine metabolism - Ovis aries (sheep)	6	310	40	5081	ENSOARG00000009602(LDHA),ENSOARG00000020483(),ENSOARG00000007070(GCLC),ENSOARG00000020516(MAT2A),ENSOARG00000015380(DNMT1),ENSOARG00000011128(),	0.0263261	0.267311
oas04145	Phagosome - Ovis aries (sheep)	18	310	127	5081	ENSOARG00000003665(DYNC2H1),ENSOARG00000009127(TUBAL3),ENSOARG00000011319(ATP6V1B1),ENSOARG00000018879(),ENSOARG00000007335(),ENSOARG00000015660(),ENSOARG00000007573(),ENSOARG00000002051(TUBA1C),ENSOARG00000004515(C1R),ENSOARG00000021012(OLR1),ENSOARG00000020020(TUBA4A),ENSOARG00000012834(ATP6V0D2),ENSOARG00000007458(HLA-DOB),ENSOARG00000015707(),ENSOARG00000019050(NCF4),ENSOARG00000007906(),ENSO…	0.00112084	0.0493171
oas01212	Fatty acid metabolism - Ovis aries (sheep)	5	310	36	5081	ENSOARG00000004046(),ENSOARG00000019949(CPT1B),ENSOARG00000004117(OXSM),ENSOARG00000016505(CPT1A),ENSOARG00000000664(ACSBG1),	0.0511	0.355011
oas00500	Starch and sucrose metabolism - Ovis aries (sheep)	5	310	37	5081	ENSOARG00000009541(),ENSOARG00000014082(ENPP3),ENSOARG00000015987(GCK),ENSOARG00000020521(GANC),ENSOARG00000005491(HK1),	0.0572602	0.3687
oas04260	Cardiac muscle contraction - Ovis aries (sheep)	7	310	52	5081	ENSOARG00000006495(ATP1B3),ENSOARG00000000023(COIII),ENSOARG00000000019(COX2),ENSOARG00000006996(MYL3),ENSOARG00000000016(COX1),ENSOARG00000020213(ATP1A1),ENSOARG00000000875(TPM4),	0.0337812	0.297275
oas00900	Terpenoid backbone biosynthesis - Ovis aries (sheep)	2	310	15	5081	ENSOARG00000019705(PCYOX1),ENSOARG00000004498(DHDDS),	0.132285	0.572513
oas04918	Thyroid hormone synthesis - Ovis aries (sheep)	6	310	45	5081	ENSOARG00000006025(SLC26A4),ENSOARG00000006495(ATP1B3),ENSOARG00000016366(HSP90B1),ENSOARG00000000555(),ENSOARG00000010137(ASGR1),ENSOARG00000020213(ATP1A1),	0.0463133	0.359609
oas00360	Phenylalanine metabolism - Ovis aries (sheep)	2	310	15	5081	ENSOARG00000011446(),ENSOARG00000020483(),	0.132285	0.572513
oas03320	PPAR signaling pathway - Ovis aries (sheep)	7	310	54	5081	ENSOARG00000019949(CPT1B),ENSOARG00000016341(FABP2),ENSOARG00000021012(OLR1),ENSOARG00000016505(CPT1A),ENSOARG00000000664(ACSBG1),ENSOARG00000017050(SLC27A6),ENSOARG00000005315(MMP1),	0.041116	0.328928
oas03008	Ribosome biogenesis in eukaryotes - Ovis aries (sheep)	8	310	62	5081	ENSOARG00000012525(DROSHA),ENSOARG00000018783(RPP40),ENSOARG00000018968(WDR36),ENSOARG00000012764(POP5),ENSOARG00000015129(),ENSOARG00000012174(),ENSOARG00000001787(),ENSOARG00000018138(RIOK2),	0.032959	0.300041
oas00071	Fatty acid degradation - Ovis aries (sheep)	4	310	31	5081	ENSOARG00000004046(),ENSOARG00000019949(CPT1B),ENSOARG00000016505(CPT1A),ENSOARG00000000664(ACSBG1),	0.0887872	0.450766
oas04973	Carbohydrate digestion and absorption - Ovis aries (sheep)	4	310	31	5081	ENSOARG00000006495(ATP1B3),ENSOARG00000017233(GNAT3),ENSOARG00000020213(ATP1A1),ENSOARG00000005491(HK1),	0.0887872	0.450766
oas00591	Linoleic acid metabolism - Ovis aries (sheep)	4	310	31	5081	ENSOARG00000020474(PLA2G4D),ENSOARG00000009488(),ENSOARG00000013497(),ENSOARG00000005450(),	0.0887872	0.450766
oas05133	Pertussis - Ovis aries (sheep)	7	310	56	5081	ENSOARG00000007405(C4BPA),ENSOARG00000019079(TRAF6),ENSOARG00000020866(IL1B),ENSOARG00000004658(C1S),ENSOARG00000004515(C1R),ENSOARG00000008001(C1QA),ENSOARG00000003068(),	0.0495106	0.353265
oas00140	Steroid hormone biosynthesis - Ovis aries (sheep)	5	310	40	5081	ENSOARG00000009541(),ENSOARG00000010025(SULT1E1),ENSOARG00000013497(),ENSOARG00000014965(SRD5A1),ENSOARG00000005450(),	0.0785873	0.43223
oas00052	Galactose metabolism - Ovis aries (sheep)	3	310	24	5081	ENSOARG00000015987(GCK),ENSOARG00000020521(GANC),ENSOARG00000005491(HK1),	0.124501	0.547806
oas05168	Herpes simplex infection - Ovis aries (sheep)	18	310	145	5081	ENSOARG00000019079(TRAF6),ENSOARG00000009345(UBE2R2),ENSOARG00000019038(TAF13),ENSOARG00000018853(TAF9B),ENSOARG00000016730(HCFC2),ENSOARG00000007335(),ENSOARG00000015660(),ENSOARG00000020866(IL1B),ENSOARG00000007573(),ENSOARG00000008791(),ENSOARG00000004318(CDK1),ENSOARG00000001958(IFNG),ENSOARG00000007458(HLA-DOB),ENSOARG00000015707(),ENSOARG00000007906(),ENSOARG00000013168(IFNGR2),ENSOARG00000…	0.00486596	0.0713674
oas05145	Toxoplasmosis - Ovis aries (sheep)	11	310	89	5081	ENSOARG00000019079(TRAF6),ENSOARG00000000327(LAMA1),ENSOARG00000007335(),ENSOARG00000015660(),ENSOARG00000001958(IFNG),ENSOARG00000007458(HLA-DOB),ENSOARG00000015707(),ENSOARG00000007906(),ENSOARG00000005855(),ENSOARG00000013168(IFNGR2),ENSOARG00000008369(CD40),	0.0218462	0.230696
oas00010	Glycolysis / Gluconeogenesis - Ovis aries (sheep)	6	310	49	5081	ENSOARG00000004143(ALDOA),ENSOARG00000005238(ENO2),ENSOARG00000009602(LDHA),ENSOARG00000015987(GCK),ENSOARG00000008668(FBP2),ENSOARG00000005491(HK1),	0.0683926	0.419899
oas05204	Chemical carcinogenesis - Ovis aries (sheep)	7	310	58	5081	ENSOARG00000013541(),ENSOARG00000015083(GSTA4),ENSOARG00000009541(),ENSOARG00000011493(MGST3),ENSOARG00000013497(),ENSOARG00000019319(GSTM3),ENSOARG00000005450(),	0.0590303	0.371047
oas00350	Tyrosine metabolism - Ovis aries (sheep)	3	310	25	5081	ENSOARG00000003888(TYR),ENSOARG00000020483(),ENSOARG00000013796(TYRP1),	0.139914	0.586308
oas03060	Protein export - Ovis aries (sheep)	2	310	17	5081	ENSOARG00000004329(SRP72),ENSOARG00000007160(SRP54),	0.176428	0.629419
oas04966	Collecting duct acid secretion - Ovis aries (sheep)	2	310	17	5081	ENSOARG00000011319(ATP6V1B1),ENSOARG00000012834(ATP6V0D2),	0.176428	0.629419
oas05132	Salmonella infection - Ovis aries (sheep)	6	310	51	5081	ENSOARG00000003665(DYNC2H1),ENSOARG00000001880(),ENSOARG00000020866(IL1B),ENSOARG00000001958(IFNG),ENSOARG00000013168(IFNGR2),ENSOARG00000003068(),	0.0816673	0.440003
oas04610	Complement and coagulation cascades - Ovis aries (sheep)	8	310	68	5081	ENSOARG00000007405(C4BPA),ENSOARG00000016664(FGG),ENSOARG00000008473(PLAU),ENSOARG00000009128(C7),ENSOARG00000004658(C1S),ENSOARG00000004515(C1R),ENSOARG00000008001(C1QA),ENSOARG00000000291(FGB),	0.0549724	0.372121
oas00030	Pentose phosphate pathway - Ovis aries (sheep)	2	310	17	5081	ENSOARG00000004143(ALDOA),ENSOARG00000008668(FBP2),	0.176428	0.629419
oas05164	Influenza A - Ovis aries (sheep)	15	310	129	5081	ENSOARG00000010782(),ENSOARG00000007335(),ENSOARG00000015660(),ENSOARG00000020866(IL1B),ENSOARG00000008791(),ENSOARG00000001958(IFNG),ENSOARG00000007458(HLA-DOB),ENSOARG00000015707(),ENSOARG00000007906(),ENSOARG00000005855(),ENSOARG00000013168(IFNGR2),ENSOARG00000001787(),ENSOARG00000008723(),ENSOARG00000016555(),ENSOARG00000003068(),	0.0161775	0.177952
oas05143	African trypanosomiasis - Ovis aries (sheep)	3	310	26	5081	ENSOARG00000020866(IL1B),ENSOARG00000001958(IFNG),ENSOARG00000002251(IDO1),	0.156253	0.606628
oas00590	Arachidonic acid metabolism - Ovis aries (sheep)	6	310	52	5081	ENSOARG00000020474(PLA2G4D),ENSOARG00000012264(LTA4H),ENSOARG00000009488(),ENSOARG00000013497(),ENSOARG00000009659(EPHX2),ENSOARG00000005450(),	0.0888882	0.426663
oas04912	GnRH signaling pathway - Ovis aries (sheep)	7	310	61	5081	ENSOARG00000018035(MMP2),ENSOARG00000017521(HBEGF),ENSOARG00000010782(),ENSOARG00000000555(),ENSOARG00000020474(PLA2G4D),ENSOARG00000008423(SOS1),ENSOARG00000009699(PTK2B),	0.0755455	0.424341
oas04911	Insulin secretion - Ovis aries (sheep)	6	310	53	5081	ENSOARG00000006495(ATP1B3),ENSOARG00000015802(PCLO),ENSOARG00000000555(),ENSOARG00000010268(SNAP25),ENSOARG00000015987(GCK),ENSOARG00000020213(ATP1A1),	0.0965054	0.446972
oas05215	Prostate cancer - Ovis aries (sheep)	7	310	63	5081	ENSOARG00000010782(),ENSOARG00000016366(HSP90B1),ENSOARG00000019070(PDGFRA),ENSOARG00000008423(SOS1),ENSOARG00000013636(CDKN1A),ENSOARG00000014525(AR),ENSOARG00000003293(PDGFD),	0.0881182	0.456141
oas00062	Fatty acid elongation - Ovis aries (sheep)	2	310	18	5081	ENSOARG00000007114(ELOVL7),ENSOARG00000004046(),	0.200513	0.645554
oas05414	Dilated cardiomyopathy - Ovis aries (sheep)	6	310	54	5081	ENSOARG00000018447(SGCB),ENSOARG00000000555(),ENSOARG00000008370(GPATCH8),ENSOARG00000006996(MYL3),ENSOARG00000000498(ITGA9),ENSOARG00000000875(TPM4),	0.104523	0.475761
oas04380	Osteoclast differentiation - Ovis aries (sheep)	10	310	91	5081	ENSOARG00000019079(TRAF6),ENSOARG00000000625(),ENSOARG00000020869(CTSK),ENSOARG00000020866(IL1B),ENSOARG00000008791(),ENSOARG00000001958(IFNG),ENSOARG00000019050(NCF4),ENSOARG00000013168(IFNGR2),ENSOARG00000001620(BTK),ENSOARG00000010854(JUNB),	0.0570039	0.376226
oas05152	Tuberculosis - Ovis aries (sheep)	15	310	138	5081	ENSOARG00000019079(TRAF6),ENSOARG00000007335(),ENSOARG00000015660(),ENSOARG00000020866(IL1B),ENSOARG00000008791(),ENSOARG00000001958(IFNG),ENSOARG00000012834(ATP6V0D2),ENSOARG00000007458(HLA-DOB),ENSOARG00000000468(),ENSOARG00000015707(),ENSOARG00000007906(),ENSOARG00000016909(),ENSOARG00000013168(IFNGR2),ENSOARG00000008723(),ENSOARG00000002637(),	0.0285957	0.279602
oas04650	Natural killer cell mediated cytotoxicity - Ovis aries (sheep)	9	310	83	5081	ENSOARG00000010782(),ENSOARG00000021003(),ENSOARG00000002990(GZMB),ENSOARG00000008423(SOS1),ENSOARG00000008791(),ENSOARG00000009699(PTK2B),ENSOARG00000001958(IFNG),ENSOARG00000013168(IFNGR2),ENSOARG00000008723(),	0.0721368	0.423203
oas03022	Basal transcription factors - Ovis aries (sheep)	4	310	37	5081	ENSOARG00000017126(),ENSOARG00000005496(),ENSOARG00000019038(TAF13),ENSOARG00000018853(TAF9B),	0.160791	0.60641
oas00565	Ether lipid metabolism - Ovis aries (sheep)	4	310	37	5081	ENSOARG00000018091(LPCAT2),ENSOARG00000020474(PLA2G4D),ENSOARG00000009488(),ENSOARG00000003616(PAFAH1B2),	0.160791	0.60641
oas05144	Malaria - Ovis aries (sheep)	4	310	37	5081	ENSOARG00000020866(IL1B),ENSOARG00000001958(IFNG),ENSOARG00000008369(CD40),ENSOARG00000007687(ACKR1),	0.160791	0.60641
oas05412	Arrhythmogenic right ventricular cardiomyopathy (ARVC) - Ovis aries (sheep)	5	310	47	5081	ENSOARG00000018447(SGCB),ENSOARG00000019963(GJA1),ENSOARG00000017474(JUP),ENSOARG00000008370(GPATCH8),ENSOARG00000000498(ITGA9),	0.145826	0.601534
oas00563	Glycosylphosphatidylinositol(GPI)-anchor biosynthesis - Ovis aries (sheep)	2	310	19	5081	ENSOARG00000012853(PIGK),ENSOARG00000017110(PIGG),	0.225822	0.662411
oas00760	Nicotinate and nicotinamide metabolism - Ovis aries (sheep)	2	310	19	5081	ENSOARG00000014082(ENPP3),ENSOARG00000006503(NT5C3A),	0.225822	0.662411
oas00982	Drug metabolism - cytochrome P450 - Ovis aries (sheep)	5	310	48	5081	ENSOARG00000013541(),ENSOARG00000015083(GSTA4),ENSOARG00000009541(),ENSOARG00000011493(MGST3),ENSOARG00000019319(GSTM3),	0.157466	0.60248
oas04621	NOD-like receptor signaling pathway - Ovis aries (sheep)	4	310	39	5081	ENSOARG00000019079(TRAF6),ENSOARG00000016366(HSP90B1),ENSOARG00000020866(IL1B),ENSOARG00000003068(),	0.190054	0.635116
oas04623	Cytosolic DNA-sensing pathway - Ovis aries (sheep)	5	310	49	5081	ENSOARG00000020866(IL1B),ENSOARG00000008791(),ENSOARG00000020644(POLR3GL),ENSOARG00000008723(),ENSOARG00000003068(),	0.16961	0.613384
oas05322	Systemic lupus erythematosus - Ovis aries (sheep)	12	310	118	5081	ENSOARG00000004688(),ENSOARG00000009128(C7),ENSOARG00000007335(),ENSOARG00000015660(),ENSOARG00000004658(C1S),ENSOARG00000004515(C1R),ENSOARG00000001958(IFNG),ENSOARG00000007458(HLA-DOB),ENSOARG00000015707(),ENSOARG00000007906(),ENSOARG00000008001(C1QA),ENSOARG00000008369(CD40),	0.0700886	0.420531
oas04210	Apoptosis - Ovis aries (sheep)	11	310	109	5081	ENSOARG00000010782(),ENSOARG00000002990(GZMB),ENSOARG00000009127(TUBAL3),ENSOARG00000004103(PTPN13),ENSOARG00000020869(CTSK),ENSOARG00000018879(),ENSOARG00000002051(TUBA1C),ENSOARG00000020020(TUBA4A),ENSOARG00000016909(),ENSOARG00000005842(CASP6),ENSOARG00000018884(),	0.0831843	0.439213
oas00592	alpha-Linolenic acid metabolism - Ovis aries (sheep)	2	310	20	5081	ENSOARG00000020474(PLA2G4D),ENSOARG00000009488(),	0.252262	0.701022
oas00980	Metabolism of xenobiotics by cytochrome P450 - Ovis aries (sheep)	5	310	50	5081	ENSOARG00000013541(),ENSOARG00000015083(GSTA4),ENSOARG00000009541(),ENSOARG00000011493(MGST3),ENSOARG00000019319(GSTM3),	0.182252	0.624866
oas04915	Estrogen signaling pathway - Ovis aries (sheep)	7	310	71	5081	ENSOARG00000018035(MMP2),ENSOARG00000017521(HBEGF),ENSOARG00000010782(),ENSOARG00000016366(HSP90B1),ENSOARG00000000555(),ENSOARG00000008423(SOS1),ENSOARG00000005855(),	0.151636	0.606542
oas05012	Parkinson's disease - Ovis aries (sheep)	10	310	104	5081	ENSOARG00000000555(),ENSOARG00000011397(ATP5H),ENSOARG00000000023(COIII),ENSOARG00000000019(COX2),ENSOARG00000000006(ND1),ENSOARG00000000021(ATP8),ENSOARG00000000016(COX1),ENSOARG00000000022(ATP6),ENSOARG00000013586(UBA1),ENSOARG00000011997(UBA7),	0.123056	0.550624
oas00520	Amino sugar and nucleotide sugar metabolism - Ovis aries (sheep)	4	310	42	5081	ENSOARG00000001558(RENBP),ENSOARG00000015987(GCK),ENSOARG00000016621(TSTA3),ENSOARG00000005491(HK1),	0.23858	0.670055
oas05410	Hypertrophic cardiomyopathy (HCM) - Ovis aries (sheep)	5	310	53	5081	ENSOARG00000018447(SGCB),ENSOARG00000008370(GPATCH8),ENSOARG00000006996(MYL3),ENSOARG00000000498(ITGA9),ENSOARG00000000875(TPM4),	0.223104	0.669313
oas04962	Vasopressin-regulated water reabsorption - Ovis aries (sheep)	3	310	32	5081	ENSOARG00000003665(DYNC2H1),ENSOARG00000008331(STX4),ENSOARG00000020698(ARHGDIB),	0.272145	0.725721
oas01522	Endocrine resistance - Ovis aries (sheep)	6	310	64	5081	ENSOARG00000018035(MMP2),ENSOARG00000017521(HBEGF),ENSOARG00000010782(),ENSOARG00000000555(),ENSOARG00000008423(SOS1),ENSOARG00000013636(CDKN1A),	0.207079	0.65866
oas01524	Platinum drug resistance - Ovis aries (sheep)	6	310	64	5081	ENSOARG00000013541(),ENSOARG00000015083(GSTA4),ENSOARG00000009822(REV3L),ENSOARG00000011493(MGST3),ENSOARG00000013636(CDKN1A),ENSOARG00000019319(GSTM3),	0.207079	0.65866
oas04722	Neurotrophin signaling pathway - Ovis aries (sheep)	7	310	75	5081	ENSOARG00000008891(NTRK2),ENSOARG00000019079(TRAF6),ENSOARG00000010782(),ENSOARG00000000358(PSEN1),ENSOARG00000008423(SOS1),ENSOARG00000002799(IRAK3),ENSOARG00000020698(ARHGDIB),	0.191527	0.63204
oas05214	Glioma - Ovis aries (sheep)	4	310	43	5081	ENSOARG00000010782(),ENSOARG00000019070(PDGFRA),ENSOARG00000008423(SOS1),ENSOARG00000013636(CDKN1A),	0.255925	0.703793
oas04662	B cell receptor signaling pathway - Ovis aries (sheep)	5	310	54	5081	ENSOARG00000010782(),ENSOARG00000008423(SOS1),ENSOARG00000001710(CD19),ENSOARG00000001620(BTK),ENSOARG00000014209(DAPP1),	0.237668	0.674671
oas05202	Transcriptional misregulation in cancer - Ovis aries (sheep)	10	310	108	5081	ENSOARG00000001457(REL),ENSOARG00000002990(GZMB),ENSOARG00000008473(PLAU),ENSOARG00000003642(EWSR1),ENSOARG00000018773(),ENSOARG00000013636(CDKN1A),ENSOARG00000017474(JUP),ENSOARG00000016384(CDK14),ENSOARG00000008369(CD40),ENSOARG00000012658(PBX3),	0.150593	0.61164
oas04916	Melanogenesis - Ovis aries (sheep)	6	310	65	5081	ENSOARG00000002808(),ENSOARG00000010782(),ENSOARG00000004175(FZD4),ENSOARG00000003888(TYR),ENSOARG00000000555(),ENSOARG00000013796(TYRP1),	0.219545	0.68188
oas04640	Hematopoietic cell lineage - Ovis aries (sheep)	6	310	65	5081	ENSOARG00000020866(IL1B),ENSOARG00000008370(GPATCH8),ENSOARG00000001710(CD19),ENSOARG00000007267(),ENSOARG00000020249(CD2),ENSOARG00000006301(CD4),	0.219545	0.68188
oas00830	Retinol metabolism - Ovis aries (sheep)	4	310	44	5081	ENSOARG00000009541(),ENSOARG00000011244(RDH5),ENSOARG00000013497(),ENSOARG00000005450(),	0.273822	0.715732
oas00190	Oxidative phosphorylation - Ovis aries (sheep)	9	310	100	5081	ENSOARG00000011397(ATP5H),ENSOARG00000011319(ATP6V1B1),ENSOARG00000000023(COIII),ENSOARG00000000019(COX2),ENSOARG00000012834(ATP6V0D2),ENSOARG00000000006(ND1),ENSOARG00000000021(ATP8),ENSOARG00000000016(COX1),ENSOARG00000000022(ATP6),	0.189081	0.639965
oas04114	Oocyte meiosis - Ovis aries (sheep)	7	310	78	5081	ENSOARG00000003635(FBXW11),ENSOARG00000000555(),ENSOARG00000014382(ANAPC1),ENSOARG00000004318(CDK1),ENSOARG00000014525(AR),ENSOARG00000014714(ANAPC5),ENSOARG00000014305(BUB1),	0.224966	0.667316
oas01230	Biosynthesis of amino acids - Ovis aries (sheep)	5	310	57	5081	ENSOARG00000004143(ALDOA),ENSOARG00000005238(ENO2),ENSOARG00000018980(IDH1),ENSOARG00000020516(MAT2A),ENSOARG00000011128(),	0.284051	0.735191
oas05230	Central carbon metabolism in cancer - Ovis aries (sheep)	4	310	46	5081	ENSOARG00000010782(),ENSOARG00000019070(PDGFRA),ENSOARG00000015987(GCK),ENSOARG00000005491(HK1),	0.311187	0.775032
oas05218	Melanoma - Ovis aries (sheep)	4	310	46	5081	ENSOARG00000010782(),ENSOARG00000019070(PDGFRA),ENSOARG00000013636(CDKN1A),ENSOARG00000003293(PDGFD),	0.311187	0.775032
oas04066	HIF-1 signaling pathway - Ovis aries (sheep)	6	310	69	5081	ENSOARG00000010782(),ENSOARG00000005238(ENO2),ENSOARG00000013636(CDKN1A),ENSOARG00000001958(IFNG),ENSOARG00000013168(IFNGR2),ENSOARG00000005491(HK1),	0.273203	0.721256
oas04120	Ubiquitin mediated proteolysis - Ovis aries (sheep)	9	310	104	5081	ENSOARG00000003635(FBXW11),ENSOARG00000004571(UBE2E1),ENSOARG00000019079(TRAF6),ENSOARG00000009345(UBE2R2),ENSOARG00000014382(ANAPC1),ENSOARG00000010941(SAE1),ENSOARG00000014714(ANAPC5),ENSOARG00000013586(UBA1),ENSOARG00000011997(UBA7),	0.227111	0.651709
oas04620	Toll-like receptor signaling pathway - Ovis aries (sheep)	7	310	81	5081	ENSOARG00000019079(TRAF6),ENSOARG00000010782(),ENSOARG00000020869(CTSK),ENSOARG00000020866(IL1B),ENSOARG00000008791(),ENSOARG00000008723(),ENSOARG00000008369(CD40),	0.261326	0.70398
oas04970	Salivary secretion - Ovis aries (sheep)	5	310	58	5081	ENSOARG00000006495(ATP1B3),ENSOARG00000000555(),ENSOARG00000009752(ADRA1A),ENSOARG00000020393(),ENSOARG00000020213(ATP1A1),	0.300368	0.75521
oas04340	Hedgehog signaling pathway - Ovis aries (sheep)	3	310	35	5081	ENSOARG00000003635(FBXW11),ENSOARG00000005440(CSNK1A1),ENSOARG00000012075(CDON),	0.339974	0.801368
oas03460	Fanconi anemia pathway - Ovis aries (sheep)	3	310	35	5081	ENSOARG00000017218(PALB2),ENSOARG00000009822(REV3L),ENSOARG00000018545(UBE2T),	0.339974	0.801368
oas04978	Mineral absorption - Ovis aries (sheep)	3	310	35	5081	ENSOARG00000006495(ATP1B3),ENSOARG00000005331(HEPH),ENSOARG00000020213(ATP1A1),	0.339974	0.801368
oas05166	HTLV-I infection - Ovis aries (sheep)	16	310	187	5081	ENSOARG00000002808(),ENSOARG00000004175(FZD4),ENSOARG00000019070(PDGFRA),ENSOARG00000002461(CHEK2),ENSOARG00000000555(),ENSOARG00000014382(ANAPC1),ENSOARG00000007335(),ENSOARG00000015660(),ENSOARG00000013636(CDKN1A),ENSOARG00000007458(HLA-DOB),ENSOARG00000000468(),ENSOARG00000015707(),ENSOARG00000003547(MYBL2),ENSOARG00000007906(),ENSOARG00000008369(CD40),ENSOARG00000014714(ANAPC5),	0.155283	0.611863
oas04142	Lysosome - Ovis aries (sheep)	8	310	94	5081	ENSOARG00000004688(),ENSOARG00000008609(AP3M1),ENSOARG00000020869(CTSK),ENSOARG00000008704(ASAH1),ENSOARG00000012834(ATP6V0D2),ENSOARG00000020979(AP4E1),ENSOARG00000016970(TPP1),ENSOARG00000020391(AP1S3),	0.260659	0.709423
oas04974	Protein digestion and absorption - Ovis aries (sheep)	7	310	83	5081	ENSOARG00000016440(COL5A2),ENSOARG00000006495(ATP1B3),ENSOARG00000011496(),ENSOARG00000006084(MEP1B),ENSOARG00000011224(MEP1A),ENSOARG00000016555(),ENSOARG00000020213(ATP1A1),	0.287124	0.73593
oas05205	Proteoglycans in cancer - Ovis aries (sheep)	12	310	143	5081	ENSOARG00000002808(),ENSOARG00000018035(MMP2),ENSOARG00000017521(HBEGF),ENSOARG00000010782(),ENSOARG00000004175(FZD4),ENSOARG00000008473(PLAU),ENSOARG00000012525(DROSHA),ENSOARG00000000265(TWIST2),ENSOARG00000015737(DCN),ENSOARG00000008423(SOS1),ENSOARG00000013636(CDKN1A),ENSOARG00000001337(CAV1),	0.219975	0.667511
oas00510	N-Glycan biosynthesis - Ovis aries (sheep)	3	310	36	5081	ENSOARG00000015910(GANAB),ENSOARG00000019292(),ENSOARG00000009017(DDOST),	0.363777	0.835106
oas05231	Choline metabolism in cancer - Ovis aries (sheep)	6	310	72	5081	ENSOARG00000017408(SLC44A3),ENSOARG00000010782(),ENSOARG00000019070(PDGFRA),ENSOARG00000020474(PLA2G4D),ENSOARG00000008423(SOS1),ENSOARG00000003293(PDGFD),	0.317215	0.768301
oas00640	Propanoate metabolism - Ovis aries (sheep)	2	310	24	5081	ENSOARG00000016430(ACACB),ENSOARG00000009602(LDHA),	0.367446	0.829109
oas04310	Wnt signaling pathway - Ovis aries (sheep)	8	310	97	5081	ENSOARG00000002808(),ENSOARG00000003635(FBXW11),ENSOARG00000004175(FZD4),ENSOARG00000000358(PSEN1),ENSOARG00000005440(CSNK1A1),ENSOARG00000013619(DKK1),ENSOARG00000001680(SFRP2),ENSOARG00000021117(DAAM1),	0.296623	0.752966
oas04670	Leukocyte transendothelial migration - Ovis aries (sheep)	7	310	85	5081	ENSOARG00000018035(MMP2),ENSOARG00000001849(CDH5),ENSOARG00000020472(CLDN1),ENSOARG00000005551(OCLN),ENSOARG00000009699(PTK2B),ENSOARG00000013611(JAM3),ENSOARG00000019050(NCF4),	0.314113	0.767832
oas04664	Fc epsilon RI signaling pathway - Ovis aries (sheep)	4	310	49	5081	ENSOARG00000010782(),ENSOARG00000020474(PLA2G4D),ENSOARG00000008423(SOS1),ENSOARG00000001620(BTK),	0.370816	0.829622
oas04110	Cell cycle - Ovis aries (sheep)	8	310	100	5081	ENSOARG00000012992(ORC3),ENSOARG00000002461(CHEK2),ENSOARG00000014382(ANAPC1),ENSOARG00000013636(CDKN1A),ENSOARG00000004318(CDK1),ENSOARG00000014143(MCM3),ENSOARG00000014714(ANAPC5),ENSOARG00000014305(BUB1),	0.334888	0.803732
oas05160	Hepatitis C - Ovis aries (sheep)	8	310	100	5081	ENSOARG00000019079(TRAF6),ENSOARG00000020472(CLDN1),ENSOARG00000005551(OCLN),ENSOARG00000008423(SOS1),ENSOARG00000013636(CDKN1A),ENSOARG00000008791(),ENSOARG00000014786(EIF3E),ENSOARG00000008723(),	0.334888	0.803732
oas04971	Gastric acid secretion - Ovis aries (sheep)	4	310	50	5081	ENSOARG00000006495(ATP1B3),ENSOARG00000000555(),ENSOARG00000009573(SLC26A7),ENSOARG00000020213(ATP1A1),	0.391549	0.840397
oas04960	Aldosterone-regulated sodium reabsorption - Ovis aries (sheep)	2	310	25	5081	ENSOARG00000006495(ATP1B3),ENSOARG00000020213(ATP1A1),	0.39813	0.847632
oas04012	ErbB signaling pathway - Ovis aries (sheep)	5	310	63	5081	ENSOARG00000017521(HBEGF),ENSOARG00000010782(),ENSOARG00000007798(NCK1),ENSOARG00000008423(SOS1),ENSOARG00000013636(CDKN1A),	0.387723	0.845941
oas05142	Chagas disease (American trypanosomiasis) - Ovis aries (sheep)	6	310	76	5081	ENSOARG00000019079(TRAF6),ENSOARG00000020866(IL1B),ENSOARG00000008791(),ENSOARG00000001958(IFNG),ENSOARG00000008001(C1QA),ENSOARG00000013168(IFNGR2),	0.380438	0.843997
oas04660	T cell receptor signaling pathway - Ovis aries (sheep)	6	310	76	5081	ENSOARG00000010782(),ENSOARG00000017587(PDCD1),ENSOARG00000007798(NCK1),ENSOARG00000008423(SOS1),ENSOARG00000001958(IFNG),ENSOARG00000006301(CD4),	0.380438	0.843997
oas05221	Acute myeloid leukemia - Ovis aries (sheep)	3	310	38	5081	ENSOARG00000010782(),ENSOARG00000008423(SOS1),ENSOARG00000017474(JUP),	0.412911	0.858335
oas04064	NF-kappa B signaling pathway - Ovis aries (sheep)	5	310	64	5081	ENSOARG00000019079(TRAF6),ENSOARG00000008473(PLAU),ENSOARG00000020866(IL1B),ENSOARG00000008369(CD40),ENSOARG00000001620(BTK),	0.406237	0.851163
oas05162	Measles - Ovis aries (sheep)	8	310	104	5081	ENSOARG00000019079(TRAF6),ENSOARG00000020866(IL1B),ENSOARG00000008791(),ENSOARG00000001958(IFNG),ENSOARG00000005855(),ENSOARG00000013168(IFNGR2),ENSOARG00000008723(),ENSOARG00000002637(),	0.389227	0.842262
oas03013	RNA transport - Ovis aries (sheep)	10	310	130	5081	ENSOARG00000002892(),ENSOARG00000007056(NUP214),ENSOARG00000008466(GEMIN2),ENSOARG00000020060(PABPC4),ENSOARG00000018783(RPP40),ENSOARG00000012764(POP5),ENSOARG00000014786(EIF3E),ENSOARG00000003504(XPOT),ENSOARG00000001787(),ENSOARG00000009171(EIF2S2),	0.364793	0.830219
oas04270	Vascular smooth muscle contraction - Ovis aries (sheep)	6	310	79	5081	ENSOARG00000010782(),ENSOARG00000000555(),ENSOARG00000009752(ADRA1A),ENSOARG00000010763(MRVI1),ENSOARG00000020474(PLA2G4D),ENSOARG00000009488(),	0.430869	0.888668
oas00230	Purine metabolism - Ovis aries (sheep)	10	310	133	5081	ENSOARG00000020688(PDE6H),ENSOARG00000000555(),ENSOARG00000014018(),ENSOARG00000006937(ENTPD6),ENSOARG00000016017(PDE5A),ENSOARG00000014082(ENPP3),ENSOARG00000020644(POLR3GL),ENSOARG00000010252(AK9),ENSOARG00000020013(AMPD1),ENSOARG00000006503(NT5C3A),	0.401544	0.848062
oas04914	Progesterone-mediated oocyte maturation - Ovis aries (sheep)	5	310	67	5081	ENSOARG00000000555(),ENSOARG00000014382(ANAPC1),ENSOARG00000004318(CDK1),ENSOARG00000014714(ANAPC5),ENSOARG00000014305(BUB1),	0.463558	0.941379
oas04140	Regulation of autophagy - Ovis aries (sheep)	2	310	27	5081	ENSOARG00000001958(IFNG),ENSOARG00000008723(),	0.461133	0.943714
oas04072	Phospholipase D signaling pathway - Ovis aries (sheep)	7	310	96	5081	ENSOARG00000010782(),ENSOARG00000019070(PDGFRA),ENSOARG00000000555(),ENSOARG00000020474(PLA2G4D),ENSOARG00000008423(SOS1),ENSOARG00000009699(PTK2B),ENSOARG00000003293(PDGFD),	0.481079	0.969502
oas04972	Pancreatic secretion - Ovis aries (sheep)	5	310	69	5081	ENSOARG00000006495(ATP1B3),ENSOARG00000000555(),ENSOARG00000009488(),ENSOARG00000016555(),ENSOARG00000020213(ATP1A1),	0.503075	0.991133
oas01100	Metabolic pathways - Ovis aries (sheep)	66	310	912	5081	ENSOARG00000015114(CYP24A1),ENSOARG00000004143(ALDOA),ENSOARG00000004046(),ENSOARG00000014636(),ENSOARG00000016430(ACACB),ENSOARG00000005238(ENO2),ENSOARG00000018091(LPCAT2),ENSOARG00000009335(GALNT8),ENSOARG00000003888(TYR),ENSOARG00000009822(REV3L),ENSOARG00000008011(GALNT13),ENSOARG00000009541(),ENSOARG00000015910(GANAB),ENSOARG00000011397(ATP5H),ENSOARG00000018980(IDH1),ENSOARG00000011319(ATP…	0.194148	0.632778
oas04611	Platelet activation - Ovis aries (sheep)	6	310	83	5081	ENSOARG00000000555(),ENSOARG00000016664(FGG),ENSOARG00000020474(PLA2G4D),ENSOARG00000008370(GPATCH8),ENSOARG00000000291(FGB),ENSOARG00000001620(BTK),	0.501497	0.995452
oas03030	DNA replication - Ovis aries (sheep)	2	310	28	5081	ENSOARG00000014143(MCM3),ENSOARG00000008701(RNASEH2B),	0.493281	0.986562
oas04115	p53 signaling pathway - Ovis aries (sheep)	4	310	56	5081	ENSOARG00000011988(GORAB),ENSOARG00000002461(CHEK2),ENSOARG00000013636(CDKN1A),ENSOARG00000004318(CDK1),	0.523109	1
oas04920	Adipocytokine signaling pathway - Ovis aries (sheep)	4	310	56	5081	ENSOARG00000016430(ACACB),ENSOARG00000019949(CPT1B),ENSOARG00000016505(CPT1A),ENSOARG00000000664(ACSBG1),	0.523109	1
oas00240	Pyrimidine metabolism - Ovis aries (sheep)	5	310	71	5081	ENSOARG00000014636(),ENSOARG00000006937(ENTPD6),ENSOARG00000020644(POLR3GL),ENSOARG00000010252(AK9),ENSOARG00000006503(NT5C3A),	0.543465	1
oas04721	Synaptic vesicle cycle - Ovis aries (sheep)	3	310	43	5081	ENSOARG00000011319(ATP6V1B1),ENSOARG00000012834(ATP6V0D2),ENSOARG00000010268(SNAP25),	0.542612	1
oas04022	cGMP-PKG signaling pathway - Ovis aries (sheep)	8	310	115	5081	ENSOARG00000010782(),ENSOARG00000006495(ATP1B3),ENSOARG00000000555(),ENSOARG00000009752(ADRA1A),ENSOARG00000010763(MRVI1),ENSOARG00000016017(PDE5A),ENSOARG00000020278(KCNJ8),ENSOARG00000020213(ATP1A1),	0.554799	1
oas04961	Endocrine and other factor-regulated calcium reabsorption - Ovis aries (sheep)	2	310	29	5081	ENSOARG00000006495(ATP1B3),ENSOARG00000020213(ATP1A1),	0.525751	1
oas01200	Carbon metabolism - Ovis aries (sheep)	6	310	87	5081	ENSOARG00000004143(ALDOA),ENSOARG00000005238(ENO2),ENSOARG00000018980(IDH1),ENSOARG00000015987(GCK),ENSOARG00000008668(FBP2),ENSOARG00000005491(HK1),	0.57522	1
oas01521	EGFR tyrosine kinase inhibitor resistance - Ovis aries (sheep)	4	310	59	5081	ENSOARG00000010782(),ENSOARG00000019070(PDGFRA),ENSOARG00000008423(SOS1),ENSOARG00000003293(PDGFD),	0.592298	1
oas04976	Bile secretion - Ovis aries (sheep)	4	310	59	5081	ENSOARG00000006495(ATP1B3),ENSOARG00000000555(),ENSOARG00000001404(),ENSOARG00000020213(ATP1A1),	0.592298	1
oas04750	Inflammatory mediator regulation of TRP channels - Ovis aries (sheep)	5	310	74	5081	ENSOARG00000000555(),ENSOARG00000020866(IL1B),ENSOARG00000020474(PLA2G4D),ENSOARG00000013497(),ENSOARG00000005450(),	0.605363	1
oas04141	Protein processing in endoplasmic reticulum - Ovis aries (sheep)	8	310	119	5081	ENSOARG00000006492(SSR4),ENSOARG00000016366(HSP90B1),ENSOARG00000000952(SEC23B),ENSOARG00000015910(GANAB),ENSOARG00000004003(ERLEC1),ENSOARG00000005855(),ENSOARG00000002779(EDEM3),ENSOARG00000009017(DDOST),	0.619389	1
oas04922	Glucagon signaling pathway - Ovis aries (sheep)	5	310	75	5081	ENSOARG00000016430(ACACB),ENSOARG00000019949(CPT1B),ENSOARG00000009602(LDHA),ENSOARG00000016505(CPT1A),ENSOARG00000015987(GCK),	0.626273	1
oas05146	Amoebiasis - Ovis aries (sheep)	5	310	75	5081	ENSOARG00000004688(),ENSOARG00000000327(LAMA1),ENSOARG00000020866(IL1B),ENSOARG00000001958(IFNG),ENSOARG00000006971(SERPINB10),	0.626273	1
oas04622	RIG-I-like receptor signaling pathway - Ovis aries (sheep)	4	310	60	5081	ENSOARG00000019079(TRAF6),ENSOARG00000008791(),ENSOARG00000016909(),ENSOARG00000008723(),	0.61569	1
oas05010	Alzheimer's disease - Ovis aries (sheep)	8	310	121	5081	ENSOARG00000011397(ATP5H),ENSOARG00000020866(IL1B),ENSOARG00000000358(PSEN1),ENSOARG00000000023(COIII),ENSOARG00000000019(COX2),ENSOARG00000000021(ATP8),ENSOARG00000000016(COX1),ENSOARG00000000022(ATP6),	0.652275	1
oas04530	Tight junction - Ovis aries (sheep)	6	310	91	5081	ENSOARG00000013044(),ENSOARG00000020472(CLDN1),ENSOARG00000005551(OCLN),ENSOARG00000013611(JAM3),ENSOARG00000010325(LLGL2),ENSOARG00000011486(MYH1),	0.651173	1
oas04930	Type II diabetes mellitus - Ovis aries (sheep)	2	310	31	5081	ENSOARG00000015987(GCK),ENSOARG00000005491(HK1),	0.591355	1
oas04261	Adrenergic signaling in cardiomyocytes - Ovis aries (sheep)	6	310	95	5081	ENSOARG00000006495(ATP1B3),ENSOARG00000000555(),ENSOARG00000009752(ADRA1A),ENSOARG00000006996(MYL3),ENSOARG00000020213(ATP1A1),ENSOARG00000000875(TPM4),	0.728495	1
oas00620	Pyruvate metabolism - Ovis aries (sheep)	2	310	32	5081	ENSOARG00000016430(ACACB),ENSOARG00000009602(LDHA),	0.624345	1
oas00380	Tryptophan metabolism - Ovis aries (sheep)	2	310	32	5081	ENSOARG00000020483(),ENSOARG00000002251(IDO1),	0.624345	1
oas05169	Epstein-Barr virus infection - Ovis aries (sheep)	9	310	145	5081	ENSOARG00000019079(TRAF6),ENSOARG00000007056(NUP214),ENSOARG00000013636(CDKN1A),ENSOARG00000004318(CDK1),ENSOARG00000001958(IFNG),ENSOARG00000020644(POLR3GL),ENSOARG00000005855(),ENSOARG00000001710(CD19),ENSOARG00000008369(CD40),	0.792754	1
oas04910	Insulin signaling pathway - Ovis aries (sheep)	6	310	97	5081	ENSOARG00000010782(),ENSOARG00000016430(ACACB),ENSOARG00000008423(SOS1),ENSOARG00000015987(GCK),ENSOARG00000008668(FBP2),ENSOARG00000005491(HK1),	0.767408	1
oas00130	Ubiquinone and other terpenoid-quinone biosynthesis - Ovis aries (sheep)	1	310	7	5081	ENSOARG00000020518(GGCX),	1	1
oas05100	Bacterial invasion of epithelial cells - Ovis aries (sheep)	1	310	56	5081	ENSOARG00000001337(CAV1),	1	1
oas00250	Alanine, aspartate and glutamate metabolism - Ovis aries (sheep)	1	310	29	5081	ENSOARG00000020483(),	1	1
oas00511	Other glycan degradation - Ovis aries (sheep)	1	310	15	5081	ENSOARG00000001591(FUCA2),	1	1
oas00040	Pentose and glucuronate interconversions - Ovis aries (sheep)	1	310	20	5081	ENSOARG00000009541(),	1	1
oas04211	Longevity regulating pathway - Ovis aries (sheep)	1	310	69	5081	ENSOARG00000000555(),	1	1
oas00020	Citrate cycle (TCA cycle) - Ovis aries (sheep)	1	310	23	5081	ENSOARG00000018980(IDH1),	1	1
oas04710	Circadian rhythm - Ovis aries (sheep)	1	310	25	5081	ENSOARG00000003635(FBXW11),	1	1
oas00053	Ascorbate and aldarate metabolism - Ovis aries (sheep)	1	310	15	5081	ENSOARG00000009541(),	1	1
oas05031	Amphetamine addiction - Ovis aries (sheep)	1	310	42	5081	ENSOARG00000000555(),	1	1
oas03420	Nucleotide excision repair - Ovis aries (sheep)	1	310	29	5081	ENSOARG00000005496(),	1	1
oas04740	Olfactory transduction - Ovis aries (sheep)	1	310	522	5081	ENSOARG00000008580(CNGA2),	1	1
oas00514	Other types of O-glycan biosynthesis - Ovis aries (sheep)	1	310	17	5081	ENSOARG00000009490(),	1	1
oas04713	Circadian entrainment - Ovis aries (sheep)	1	310	51	5081	ENSOARG00000000555(),	1	1
oas04330	Notch signaling pathway - Ovis aries (sheep)	1	310	26	5081	ENSOARG00000000358(PSEN1),	1	1
oas00780	Biotin metabolism - Ovis aries (sheep)	1	310	2	5081	ENSOARG00000004117(OXSM),	1	1
oas00983	Drug metabolism - other enzymes - Ovis aries (sheep)	1	310	25	5081	ENSOARG00000009541(),	1	1
oas00920	Sulfur metabolism - Ovis aries (sheep)	1	310	10	5081	ENSOARG00000014018(),	1	1
oas04520	Adherens junction - Ovis aries (sheep)	1	310	49	5081	ENSOARG00000013977(SSX2IP),	1	1
oas04130	SNARE interactions in vesicular transport - Ovis aries (sheep)	1	310	26	5081	ENSOARG00000008331(STX4),	1	1
oas01210	2-Oxocarboxylic acid metabolism - Ovis aries (sheep)	1	310	12	5081	ENSOARG00000018980(IDH1),	1	1
oas04614	Renin-angiotensin system - Ovis aries (sheep)	1	310	21	5081	ENSOARG00000004688(),	1	1
oas00562	Inositol phosphate metabolism - Ovis aries (sheep)	1	310	51	5081	ENSOARG00000004372(PIK3C2A),	1	1
oas05216	Thyroid cancer - Ovis aries (sheep)	1	310	17	5081	ENSOARG00000010782(),	1	1
oas04725	Cholinergic synapse - Ovis aries (sheep)	1	310	62	5081	ENSOARG00000000555(),	1	1
oas05030	Cocaine addiction - Ovis aries (sheep)	1	310	36	5081	ENSOARG00000000555(),	1	1
oas00770	Pantothenate and CoA biosynthesis - Ovis aries (sheep)	1	310	14	5081	ENSOARG00000014082(ENPP3),	1	1
oas04923	Regulation of lipolysis in adipocytes - Ovis aries (sheep)	1	310	39	5081	ENSOARG00000000555(),	1	1
oas04924	Renin secretion - Ovis aries (sheep)	1	310	44	5081	ENSOARG00000000555(),	1	1
oas05014	Amyotrophic lateral sclerosis (ALS) - Ovis aries (sheep)	1	310	38	5081	ENSOARG00000003068(),	1	1
oas00400	Phenylalanine, tyrosine and tryptophan biosynthesis - Ovis aries (sheep)	1	310	5	5081	ENSOARG00000020483(),	1	1
oas04720	Long-term potentiation - Ovis aries (sheep)	1	310	38	5081	ENSOARG00000010782(),	1	1
oas00531	Glycosaminoglycan degradation - Ovis aries (sheep)	1	310	15	5081	ENSOARG00000001347(),	1	1
oas05033	Nicotine addiction - Ovis aries (sheep)	1	310	30	5081	ENSOARG00000017610(GABRR3),	1	1
oas04320	Dorso-ventral axis formation - Ovis aries (sheep)	1	310	16	5081	ENSOARG00000008423(SOS1),	1	1
oas00740	Riboflavin metabolism - Ovis aries (sheep)	1	310	2	5081	ENSOARG00000003888(TYR),	1	1
oas04728	Dopaminergic synapse - Ovis aries (sheep)	1	310	81	5081	ENSOARG00000000555(),	1	1
oas03020	RNA polymerase - Ovis aries (sheep)	1	310	25	5081	ENSOARG00000020644(POLR3GL),	1	1
oas00910	Nitrogen metabolism - Ovis aries (sheep)	1	310	13	5081	ENSOARG00000017880(CA4),	1	1
oas04668	TNF signaling pathway - Ovis aries (sheep)	5	310	83	5081	ENSOARG00000013096(IL18R1),ENSOARG00000020866(IL1B),ENSOARG00000019340(DNM1L),ENSOARG00000016909(),ENSOARG00000010854(JUNB),	1	1
oas05134	Legionellosis - Ovis aries (sheep)	3	310	50	5081	ENSOARG00000020866(IL1B),ENSOARG00000005855(),ENSOARG00000003068(),	1	1
oas05217	Basal cell carcinoma - Ovis aries (sheep)	2	310	34	5081	ENSOARG00000002808(),ENSOARG00000004175(FZD4),	1	1
oas05220	Chronic myeloid leukemia - Ovis aries (sheep)	3	310	51	5081	ENSOARG00000010782(),ENSOARG00000008423(SOS1),ENSOARG00000013636(CDKN1A),	1	1
oas00260	Glycine, serine and threonine metabolism - Ovis aries (sheep)	2	310	34	5081	ENSOARG00000015190(),ENSOARG00000011128(),	1	1
oas00564	Glycerophospholipid metabolism - Ovis aries (sheep)	4	310	68	5081	ENSOARG00000018091(LPCAT2),ENSOARG00000020474(PLA2G4D),ENSOARG00000009488(),ENSOARG00000003211(CDS1),	1	1
oas04062	Chemokine signaling pathway - Ovis aries (sheep)	7	310	120	5081	ENSOARG00000009100(),ENSOARG00000000555(),ENSOARG00000008645(CCL28),ENSOARG00000008423(SOS1),ENSOARG00000009699(PTK2B),ENSOARG00000007683(CXCL16),ENSOARG00000002820(HCK),	1	1
oas05200	Pathways in cancer - Ovis aries (sheep)	15	310	262	5081	ENSOARG00000002808(),ENSOARG00000018035(MMP2),ENSOARG00000019079(TRAF6),ENSOARG00000010782(),ENSOARG00000004175(FZD4),ENSOARG00000016366(HSP90B1),ENSOARG00000019070(PDGFRA),ENSOARG00000000555(),ENSOARG00000000327(LAMA1),ENSOARG00000008423(SOS1),ENSOARG00000013636(CDKN1A),ENSOARG00000017474(JUP),ENSOARG00000014525(AR),ENSOARG00000008370(GPATCH8),ENSOARG00000005315(MMP1),	1	1
oas00970	Aminoacyl-tRNA biosynthesis - Ovis aries (sheep)	2	310	35	5081	ENSOARG00000006928(KARS),ENSOARG00000013003(RARS2),	1	1
oas05223	Non-small cell lung cancer - Ovis aries (sheep)	2	310	35	5081	ENSOARG00000010782(),ENSOARG00000008423(SOS1),	1	1
oas04060	Cytokine-cytokine receptor interaction - Ovis aries (sheep)	10	310	175	5081	ENSOARG00000013096(IL18R1),ENSOARG00000019070(PDGFRA),ENSOARG00000008645(CCL28),ENSOARG00000020866(IL1B),ENSOARG00000008791(),ENSOARG00000001958(IFNG),ENSOARG00000013168(IFNGR2),ENSOARG00000008723(),ENSOARG00000008369(CD40),ENSOARG00000007683(CXCL16),	1	1
oas00600	Sphingolipid metabolism - Ovis aries (sheep)	2	310	35	5081	ENSOARG00000008704(ASAH1),ENSOARG00000003587(CERS4),	1	1
oas04730	Long-term depression - Ovis aries (sheep)	2	310	35	5081	ENSOARG00000010782(),ENSOARG00000020474(PLA2G4D),	1	1
oas05213	Endometrial cancer - Ovis aries (sheep)	2	310	36	5081	ENSOARG00000010782(),ENSOARG00000008423(SOS1),	1	1
oas00280	Valine, leucine and isoleucine degradation - Ovis aries (sheep)	2	310	36	5081	ENSOARG00000004046(),ENSOARG00000020483(),	1	1
oas04975	Fat digestion and absorption - Ovis aries (sheep)	2	310	36	5081	ENSOARG00000016341(FABP2),ENSOARG00000009488(),	1	1
oas00330	Arginine and proline metabolism - Ovis aries (sheep)	2	310	36	5081	ENSOARG00000005080(PRODH2),ENSOARG00000003421(LAP3),	1	1
oas04152	AMPK signaling pathway - Ovis aries (sheep)	5	310	92	5081	ENSOARG00000016046(RAB2A),ENSOARG00000019949(CPT1B),ENSOARG00000009752(ADRA1A),ENSOARG00000016505(CPT1A),ENSOARG00000008668(FBP2),	1	1
oas04370	VEGF signaling pathway - Ovis aries (sheep)	2	310	37	5081	ENSOARG00000010782(),ENSOARG00000020474(PLA2G4D),	1	1
oas04913	Ovarian steroidogenesis - Ovis aries (sheep)	2	310	37	5081	ENSOARG00000000555(),ENSOARG00000020474(PLA2G4D),	1	1
oas04917	Prolactin signaling pathway - Ovis aries (sheep)	3	310	56	5081	ENSOARG00000010782(),ENSOARG00000008423(SOS1),ENSOARG00000015987(GCK),	1	1
oas04010	MAPK signaling pathway - Ovis aries (sheep)	9	310	168	5081	ENSOARG00000008891(NTRK2),ENSOARG00000019079(TRAF6),ENSOARG00000010782(),ENSOARG00000019070(PDGFRA),ENSOARG00000020866(IL1B),ENSOARG00000020474(PLA2G4D),ENSOARG00000008423(SOS1),ENSOARG00000005855(),ENSOARG00000010578(MAPKAPK5),	1	1
oas04390	Hippo signaling pathway - Ovis aries (sheep)	5	310	94	5081	ENSOARG00000002808(),ENSOARG00000003635(FBXW11),ENSOARG00000004175(FZD4),ENSOARG00000010325(LLGL2),ENSOARG00000013966(AFP),	1	1
oas05161	Hepatitis B - Ovis aries (sheep)	6	310	113	5081	ENSOARG00000010782(),ENSOARG00000013636(CDKN1A),ENSOARG00000008791(),ENSOARG00000009699(PTK2B),ENSOARG00000016909(),ENSOARG00000008723(),	1	1
oas04512	ECM-receptor interaction - Ovis aries (sheep)	3	310	57	5081	ENSOARG00000000327(LAMA1),ENSOARG00000008370(GPATCH8),ENSOARG00000000498(ITGA9),	1	1
oas04151	PI3K-Akt signaling pathway - Ovis aries (sheep)	12	310	229	5081	ENSOARG00000010782(),ENSOARG00000016366(HSP90B1),ENSOARG00000019070(PDGFRA),ENSOARG00000000327(LAMA1),ENSOARG00000008423(SOS1),ENSOARG00000013636(CDKN1A),ENSOARG00000008791(),ENSOARG00000003293(PDGFD),ENSOARG00000008370(GPATCH8),ENSOARG00000001710(CD19),ENSOARG00000008723(),ENSOARG00000000498(ITGA9),	1	1
oas04726	Serotonergic synapse - Ovis aries (sheep)	4	310	77	5081	ENSOARG00000000555(),ENSOARG00000020474(PLA2G4D),ENSOARG00000013497(),ENSOARG00000005450(),	1	1
oas04014	Ras signaling pathway - Ovis aries (sheep)	8	310	154	5081	ENSOARG00000001457(REL),ENSOARG00000010782(),ENSOARG00000019070(PDGFRA),ENSOARG00000020474(PLA2G4D),ENSOARG00000008423(SOS1),ENSOARG00000009488(),ENSOARG00000003293(PDGFD),ENSOARG00000003099(RASAL3),	1	1
oas04727	GABAergic synapse - Ovis aries (sheep)	3	310	58	5081	ENSOARG00000017610(GABRR3),ENSOARG00000000555(),ENSOARG00000012518(SLC38A5),	1	1
oas04550	Signaling pathways regulating pluripotency of stem cells - Ovis aries (sheep)	5	310	97	5081	ENSOARG00000002808(),ENSOARG00000010782(),ENSOARG00000004175(FZD4),ENSOARG00000000646(ESX1),ENSOARG00000020880(SETDB1),	1	1
oas02010	ABC transporters - Ovis aries (sheep)	2	310	39	5081	ENSOARG00000001404(),ENSOARG00000007573(),	1	1
oas04510	Focal adhesion - Ovis aries (sheep)	7	310	137	5081	ENSOARG00000019070(PDGFRA),ENSOARG00000000327(LAMA1),ENSOARG00000008423(SOS1),ENSOARG00000003293(PDGFD),ENSOARG00000001337(CAV1),ENSOARG00000008370(GPATCH8),ENSOARG00000000498(ITGA9),	1	1
oas04810	Regulation of actin cytoskeleton - Ovis aries (sheep)	7	310	140	5081	ENSOARG00000010782(),ENSOARG00000019070(PDGFRA),ENSOARG00000008423(SOS1),ENSOARG00000003293(PDGFD),ENSOARG00000008370(GPATCH8),ENSOARG00000009784(LIMK2),ENSOARG00000000498(ITGA9),	1	1
oas00310	Lysine degradation - Ovis aries (sheep)	2	310	40	5081	ENSOARG00000003774(KMT5A),ENSOARG00000020880(SETDB1),	1	1
oas05206	MicroRNAs in cancer - Ovis aries (sheep)	7	310	140	5081	ENSOARG00000015114(CYP24A1),ENSOARG00000010782(),ENSOARG00000019070(PDGFRA),ENSOARG00000008473(PLAU),ENSOARG00000008423(SOS1),ENSOARG00000013636(CDKN1A),ENSOARG00000015380(DNMT1),	1	1
oas04150	mTOR signaling pathway - Ovis aries (sheep)	5	310	101	5081	ENSOARG00000002808(),ENSOARG00000010782(),ENSOARG00000004175(FZD4),ENSOARG00000011319(ATP6V1B1),ENSOARG00000008423(SOS1),	1	1
oas05222	Small cell lung cancer - Ovis aries (sheep)	3	310	61	5081	ENSOARG00000019079(TRAF6),ENSOARG00000000327(LAMA1),ENSOARG00000008370(GPATCH8),	1	1
oas04630	Jak-STAT signaling pathway - Ovis aries (sheep)	6	310	122	5081	ENSOARG00000008423(SOS1),ENSOARG00000013636(CDKN1A),ENSOARG00000008791(),ENSOARG00000001958(IFNG),ENSOARG00000013168(IFNGR2),ENSOARG00000008723(),	1	1
oas04931	Insulin resistance - Ovis aries (sheep)	4	310	83	5081	ENSOARG00000016430(ACACB),ENSOARG00000019949(CPT1B),ENSOARG00000016505(CPT1A),ENSOARG00000017050(SLC27A6),	1	1
oas04146	Peroxisome - Ovis aries (sheep)	3	310	64	5081	ENSOARG00000018309(PEX1),ENSOARG00000018980(IDH1),ENSOARG00000009659(EPHX2),	1	1
oas04015	Rap1 signaling pathway - Ovis aries (sheep)	6	310	131	5081	ENSOARG00000010782(),ENSOARG00000019070(PDGFRA),ENSOARG00000000555(),ENSOARG00000010668(PRKD2),ENSOARG00000003293(PDGFD),ENSOARG00000008370(GPATCH8),	1	1
oas03015	mRNA surveillance pathway - Ovis aries (sheep)	3	310	66	5081	ENSOARG00000020060(PABPC4),ENSOARG00000002195(RNMT),ENSOARG00000001787(),	1	1
oas05016	Huntington's disease - Ovis aries (sheep)	6	310	137	5081	ENSOARG00000011397(ATP5H),ENSOARG00000000023(COIII),ENSOARG00000000019(COX2),ENSOARG00000000021(ATP8),ENSOARG00000000016(COX1),ENSOARG00000000022(ATP6),	1	1
oas04925	Aldosterone synthesis and secretion - Ovis aries (sheep)	2	310	47	5081	ENSOARG00000000555(),ENSOARG00000010668(PRKD2),	1	1
oas04024	cAMP signaling pathway - Ovis aries (sheep)	6	310	143	5081	ENSOARG00000010782(),ENSOARG00000006495(ATP1B3),ENSOARG00000000555(),ENSOARG00000001404(),ENSOARG00000008580(CNGA2),ENSOARG00000020213(ATP1A1),	1	1
oas04921	Oxytocin signaling pathway - Ovis aries (sheep)	4	310	97	5081	ENSOARG00000010782(),ENSOARG00000000555(),ENSOARG00000020474(PLA2G4D),ENSOARG00000013636(CDKN1A),	1	1
oas05211	Renal cell carcinoma - Ovis aries (sheep)	2	310	49	5081	ENSOARG00000010782(),ENSOARG00000008423(SOS1),	1	1
oas04919	Thyroid hormone signaling pathway - Ovis aries (sheep)	3	310	75	5081	ENSOARG00000010782(),ENSOARG00000006495(ATP1B3),ENSOARG00000020213(ATP1A1),	1	1
oas04213	Longevity regulating pathway - multiple species - Ovis aries (sheep)	2	310	50	5081	ENSOARG00000000555(),ENSOARG00000005855(),	1	1
oas04080	Neuroactive ligand-receptor interaction - Ovis aries (sheep)	8	310	206	5081	ENSOARG00000000253(CHRNA1),ENSOARG00000017610(GABRR3),ENSOARG00000004688(),ENSOARG00000009752(ADRA1A),ENSOARG00000010861(TACR3),ENSOARG00000007300(HRH4),ENSOARG00000001994(GPR83),ENSOARG00000016555(),	1	1
oas04071	Sphingolipid signaling pathway - Ovis aries (sheep)	3	310	79	5081	ENSOARG00000010782(),ENSOARG00000008704(ASAH1),ENSOARG00000003587(CERS4),	1	1
oas04742	Taste transduction - Ovis aries (sheep)	2	310	53	5081	ENSOARG00000017233(GNAT3),ENSOARG00000004675(SCN9A),	1	1
oas04350	TGF-beta signaling pathway - Ovis aries (sheep)	2	310	54	5081	ENSOARG00000015737(DCN),ENSOARG00000001958(IFNG),	1	1
oas04932	Non-alcoholic fatty liver disease (NAFLD) - Ovis aries (sheep)	4	310	112	5081	ENSOARG00000020866(IL1B),ENSOARG00000000023(COIII),ENSOARG00000000019(COX2),ENSOARG00000000016(COX1),	1	1
oas04666	Fc gamma R-mediated phagocytosis - Ovis aries (sheep)	2	310	57	5081	ENSOARG00000009784(LIMK2),ENSOARG00000002820(HCK),	1	1
oas04020	Calcium signaling pathway - Ovis aries (sheep)	4	310	117	5081	ENSOARG00000019070(PDGFRA),ENSOARG00000009752(ADRA1A),ENSOARG00000009699(PTK2B),ENSOARG00000010861(TACR3),	1	1
oas04360	Axon guidance - Ovis aries (sheep)	4	310	118	5081	ENSOARG00000016894(SEMA3C),ENSOARG00000007798(NCK1),ENSOARG00000019098(RND1),ENSOARG00000009784(LIMK2),	1	1
oas05032	Morphine addiction - Ovis aries (sheep)	2	310	60	5081	ENSOARG00000017610(GABRR3),ENSOARG00000000555(),	1	1
oas03010	Ribosome - Ovis aries (sheep)	5	310	154	5081	ENSOARG00000017330(MRPL32),ENSOARG00000003945(),ENSOARG00000018207(),ENSOARG00000013169(),ENSOARG00000009703(),	1	1
oas04723	Retrograde endocannabinoid signaling - Ovis aries (sheep)	2	310	62	5081	ENSOARG00000017610(GABRR3),ENSOARG00000000555(),	1	1
oas04724	Glutamatergic synapse - Ovis aries (sheep)	2	310	63	5081	ENSOARG00000000555(),ENSOARG00000020474(PLA2G4D),	1	1
oas03018	RNA degradation - Ovis aries (sheep)	2	310	63	5081	ENSOARG00000005238(ENO2),ENSOARG00000020060(PABPC4),	1	1
oas05203	Viral carcinogenesis - Ovis aries (sheep)	5	310	163	5081	ENSOARG00000001457(REL),ENSOARG00000005496(),ENSOARG00000013636(CDKN1A),ENSOARG00000004318(CDK1),ENSOARG00000012834(ATP6V0D2),	1	1
oas04068	FoxO signaling pathway - Ovis aries (sheep)	3	310	100	5081	ENSOARG00000010782(),ENSOARG00000008423(SOS1),ENSOARG00000013636(CDKN1A),	1	1
oas04070	Phosphatidylinositol signaling system - Ovis aries (sheep)	2	310	71	5081	ENSOARG00000003211(CDS1),ENSOARG00000004372(PIK3C2A),	1	1
oas03040	Spliceosome - Ovis aries (sheep)	3	310	109	5081	ENSOARG00000006733(),ENSOARG00000005855(),ENSOARG00000020718(),	1	1
oas04144	Endocytosis - Ovis aries (sheep)	5	310	187	5081	ENSOARG00000019079(TRAF6),ENSOARG00000001898(IZUMO1R),ENSOARG00000019070(PDGFRA),ENSOARG00000005855(),ENSOARG00000001337(CAV1),	1	1
oas04933	AGE-RAGE signaling pathway in diabetic complications - Ovis aries (sheep)	2	310	76	5081	ENSOARG00000018035(MMP2),ENSOARG00000020866(IL1B),	1	1
oas05034	Alcoholism - Ovis aries (sheep)	3	310	124	5081	ENSOARG00000008891(NTRK2),ENSOARG00000000555(),ENSOARG00000008423(SOS1),	1	1

## Sheet: Group6-VS-Group5 KEGG
pathway_ID	PATHWAY_DES	target_gene_in_this_pathway	target_gene_in_all_pathway	all_gene_in_this_pathway	all_gene_in_all_pathway	all_gene_list	Pvalue	Qvalue
oas04260	Cardiac muscle contraction - Ovis aries (sheep)	3	7	52	5081	ENSOARG00000000023(COIII),ENSOARG00000000016(COX1),ENSOARG00000000019(COX2),	6.56688e-06	1.31338e-05
oas00190	Oxidative phosphorylation - Ovis aries (sheep)	5	7	100	5081	ENSOARG00000000023(COIII),ENSOARG00000000022(ATP6),ENSOARG00000000016(COX1),ENSOARG00000000021(ATP8),ENSOARG00000000019(COX2),	1.57908e-07	1.57908e-06
oas05012	Parkinson's disease - Ovis aries (sheep)	5	7	104	5081	ENSOARG00000000023(COIII),ENSOARG00000000022(ATP6),ENSOARG00000000016(COX1),ENSOARG00000000021(ATP8),ENSOARG00000000019(COX2),	1.97967e-07	9.89835e-07
oas05010	Alzheimer's disease - Ovis aries (sheep)	5	7	121	5081	ENSOARG00000000023(COIII),ENSOARG00000000022(ATP6),ENSOARG00000000016(COX1),ENSOARG00000000021(ATP8),ENSOARG00000000019(COX2),	4.72164e-07	1.57388e-06
oas05016	Huntington's disease - Ovis aries (sheep)	5	7	137	5081	ENSOARG00000000023(COIII),ENSOARG00000000022(ATP6),ENSOARG00000000016(COX1),ENSOARG00000000021(ATP8),ENSOARG00000000019(COX2),	9.58851e-07	2.39713e-06
oas04932	Non-alcoholic fatty liver disease (NAFLD) - Ovis aries (sheep)	3	7	112	5081	ENSOARG00000000023(COIII),ENSOARG00000000016(COX1),ENSOARG00000000019(COX2),	0.000126459	0.000210765
oas01100	Metabolic pathways - Ovis aries (sheep)	5	7	912	5081	ENSOARG00000000023(COIII),ENSOARG00000000022(ATP6),ENSOARG00000000016(COX1),ENSOARG00000000021(ATP8),ENSOARG00000000019(COX2),	0.016189	0.0231272
oas00230	Purine metabolism - Ovis aries (sheep)	1	7	133	5081	ENSOARG00000006937(ENTPD6),	1	1
oas04918	Thyroid hormone synthesis - Ovis aries (sheep)	1	7	45	5081	ENSOARG00000006025(SLC26A4),	1	1
oas00240	Pyrimidine metabolism - Ovis aries (sheep)	1	7	71	5081	ENSOARG00000006937(ENTPD6),	1	1
