# Supplementary material for: Genome-wide identification and characterization of long non-coding RNAs expressed during sheep fetal and postnatal hair follicle development
Source: Sci Rep. 2019 Jun 11;9:8501. doi: 10.1038/s41598-019-44600-w (PMC6559957; doi:10.1038/s41598-019-44600-w)
Supplement: Supplementary file 11 — Dataset 10 [file 41598_2019_44600_MOESM11_ESM.xlsx]

## Sheet: List
Title of the manuscript:
Genome-wide identification and characterization of long non-coding RNAs expressed during sheep fetal and postnatal hair follicle development
Author list:
Ablat Sulayman1,2, Kechuan Tian2,*, Xixia Huang1,*, Yuezhen Tian2, Xinming Xu2, Xuefeng Fu2, Bingru Zhao1, Weiwei Wu2, Dan Wang1, Aynur Yasin2 and Hanikezi Tulafu2
Supplementary Dataset 10. KEGG pathways of differentially expressed mRNAs among six comparison groups
Dataset 10a. Group2-VS-Group1 KEGG pathways
Dataset 10b. Group3-VS-Group2 KEGG pathways
Dataset 10c. Group4-VS-Group3 KEGG pathways
Dataset 10d. Group5-VS-Group4 KEGG pathways
Dataset 10e. Group6-VS-Group1 KEGG pathways
Dataset 10f. Group6-VS-Group5 KEGG pathways

## Sheet: Group2-VS-Group1 KEGG
pathway_ID	PATHWAY_DES	diff_gene_in_this_pathway	UP_GENES	DOWN_GENES	diff_gene_in_all_pathway	all_gene_in_this_pathway	all_gene_in_all_pathway	all_gene_list	gene_UP_list	gene_DOWN_list	rich_factor	Pvalue	Qvalue
oas00750	Vitamin B6 metabolism	3	2	1	366	7	5081	ENSOARG00000016052(AOX1),ENSOARG00000012354(PSAT1),ENSOARG00000016231(-),	ENSOARG00000012354(PSAT1),ENSOARG00000016231(-),	ENSOARG00000016052(AOX1),	5.94965	0.00369174	0.0598062
oas00430	Taurine and hypotaurine metabolism	3	3	0	366	8	5081	ENSOARG00000016670(-),ENSOARG00000000122(GGT6),ENSOARG00000016415(CDO1),	ENSOARG00000016670(-),ENSOARG00000000122(GGT6),ENSOARG00000016415(CDO1),	-	5.20594	0.00594765	0.0656945
oas05217	Basal cell carcinoma	9	9	0	366	34	5081	ENSOARG00000019751(WNT10A),ENSOARG00000016629(FZD1),ENSOARG00000010036(HHIP),ENSOARG00000006674(GLI1),ENSOARG00000010874(WNT3),ENSOARG00000018324(WNT16),ENSOARG00000015400(WNT5A),ENSOARG00000013052(GLI2),ENSOARG00000018738(BMP2),	ENSOARG00000019751(WNT10A),ENSOARG00000016629(FZD1),ENSOARG00000010036(HHIP),ENSOARG00000006674(GLI1),ENSOARG00000010874(WNT3),ENSOARG00000018324(WNT16),ENSOARG00000015400(WNT5A),ENSOARG00000013052(GLI2),ENSOARG00000018738(BMP2),	-	3.67478	0.000517084	0.0209419
oas04512	ECM-receptor interaction	15	9	6	366	57	5081	ENSOARG00000020706(SV2A),ENSOARG00000000744(LAMC2),ENSOARG00000014718(COL6A6),ENSOARG00000019329(FN1),ENSOARG00000001508(COL1A2),ENSOARG00000017020(-),ENSOARG00000020058(THBS1),ENSOARG00000000465(RELN),ENSOARG00000005412(ITGA3),ENSOARG00000007270(LAMC3),ENSOARG00000014842(COL6A5),ENSOARG00000006967(ITGB6),ENSOARG00000014202(TNR),ENSOARG00000004871(COL1A1),ENSOARG00000002590(SPP1),	ENSOARG00000000744(LAMC2),ENSOARG00000001508(COL1A2),ENSOARG00000017020(-),ENSOARG00000020058(THBS1),ENSOARG00000005412(ITGA3),ENSOARG00000007270(LAMC3),ENSOARG00000006967(ITGB6),ENSOARG00000014202(TNR),ENSOARG00000004871(COL1A1),	ENSOARG00000020706(SV2A),ENSOARG00000014718(COL6A6),ENSOARG00000019329(FN1),ENSOARG00000000465(RELN),ENSOARG00000014842(COL6A5),ENSOARG00000002590(SPP1),	3.65329	1.66285e-05	0.00404073
oas05144	Malaria	9	6	3	366	37	5081	ENSOARG00000011075(SELE),ENSOARG00000018303(-),ENSOARG00000017020(-),ENSOARG00000015656(ICAM-1),ENSOARG00000020058(THBS1),ENSOARG00000011583(TGFB2),ENSOARG00000016727(HGF),ENSOARG00000019174(-),ENSOARG00000010944(-),	ENSOARG00000011075(SELE),ENSOARG00000017020(-),ENSOARG00000015656(ICAM-1),ENSOARG00000020058(THBS1),ENSOARG00000011583(TGFB2),ENSOARG00000016727(HGF),	ENSOARG00000018303(-),ENSOARG00000019174(-),ENSOARG00000010944(-),	3.37683	0.000989726	0.0267226
oas04960	Aldosterone-regulated sodium reabsorption	6	5	1	366	25	5081	ENSOARG00000002479(PIK3R5),ENSOARG00000013088(ATP1B4),ENSOARG00000016612(SCNN1G),ENSOARG00000007245(PIK3CB),ENSOARG00000008446(SCNN1A),ENSOARG00000009371(ATP1B1),	ENSOARG00000002479(PIK3R5),ENSOARG00000016612(SCNN1G),ENSOARG00000007245(PIK3CB),ENSOARG00000008446(SCNN1A),ENSOARG00000009371(ATP1B1),	ENSOARG00000013088(ATP1B4),	3.3318	0.00539366	0.0624123
oas04966	Collecting duct acid secretion	4	1	3	366	17	5081	ENSOARG00000011319(ATP6V1B1),ENSOARG00000007821(SLC4A1),ENSOARG00000015583(ATP6V1G3),ENSOARG00000012834(ATP6V0D2),	ENSOARG00000011319(ATP6V1B1),	ENSOARG00000007821(SLC4A1),ENSOARG00000015583(ATP6V1G3),ENSOARG00000012834(ATP6V0D2),	3.26647	0.0172496	0.130989
oas00910	Nitrogen metabolism	3	1	2	366	13	5081	ENSOARG00000020784(CA12),ENSOARG00000016001(CA8),ENSOARG00000013116(CA3),	ENSOARG00000020784(CA12),	ENSOARG00000016001(CA8),ENSOARG00000013116(CA3),	3.20366	0.0312307	0.194591
oas04260	Cardiac muscle contraction	12	3	9	366	52	5081	ENSOARG00000009432(COX6A2),ENSOARG00000017779(MYL2),ENSOARG00000013088(ATP1B4),ENSOARG00000015530(CACNA2D3),ENSOARG00000000016(COX1),ENSOARG00000019993(ACTC1),ENSOARG00000019316(MYH7),ENSOARG00000009371(ATP1B1),ENSOARG00000006996(MYL3),ENSOARG00000016200(CACNA1D),ENSOARG00000011750(MYL4),ENSOARG00000004312(TNNC1),	ENSOARG00000015530(CACNA2D3),ENSOARG00000009371(ATP1B1),ENSOARG00000016200(CACNA1D),	ENSOARG00000009432(COX6A2),ENSOARG00000017779(MYL2),ENSOARG00000013088(ATP1B4),ENSOARG00000000016(COX1),ENSOARG00000019993(ACTC1),ENSOARG00000019316(MYH7),ENSOARG00000006996(MYL3),ENSOARG00000011750(MYL4),ENSOARG00000004312(TNNC1),	3.20366	0.000334982	0.0203502
oas05143	African trypanosomiasis	6	2	4	366	26	5081	ENSOARG00000002586(APOA1),ENSOARG00000011075(SELE),ENSOARG00000018303(-),ENSOARG00000015656(ICAM-1),ENSOARG00000019174(-),ENSOARG00000010944(-),	ENSOARG00000011075(SELE),ENSOARG00000015656(ICAM-1),	ENSOARG00000002586(APOA1),ENSOARG00000018303(-),ENSOARG00000019174(-),ENSOARG00000010944(-),	3.20366	0.00666963	0.0704661
oas00760	Nicotinate and nicotinamide metabolism	4	2	2	366	19	5081	ENSOARG00000016052(AOX1),ENSOARG00000016231(-),ENSOARG00000011323(NMRK2),ENSOARG00000013284(NT5E),	ENSOARG00000016231(-),ENSOARG00000013284(NT5E),	ENSOARG00000016052(AOX1),ENSOARG00000011323(NMRK2),	2.92263	0.0267491	0.175677
oas04610	Complement and coagulation cascades	14	8	6	366	68	5081	ENSOARG00000009130(ITGAX),ENSOARG00000009779(CFD),ENSOARG00000005117(THBD),ENSOARG00000014882(SERPINA1),ENSOARG00000000751(-),ENSOARG00000015262(SERPINE1),ENSOARG00000020498(MASP1),ENSOARG00000008208(CR2),ENSOARG00000018445(F13A1),ENSOARG00000003130(PLAT),ENSOARG00000006889(-),ENSOARG00000000114(-),ENSOARG00000016534(TFPI),ENSOARG00000005291(CFI),	ENSOARG00000009779(CFD),ENSOARG00000005117(THBD),ENSOARG00000014882(SERPINA1),ENSOARG00000015262(SERPINE1),ENSOARG00000020498(MASP1),ENSOARG00000008208(CR2),ENSOARG00000006889(-),ENSOARG00000005291(CFI),	ENSOARG00000009130(ITGAX),ENSOARG00000000751(-),ENSOARG00000018445(F13A1),ENSOARG00000003130(PLAT),ENSOARG00000000114(-),ENSOARG00000016534(TFPI),	2.85816	0.000426461	0.020726
oas04640	Hematopoietic cell lineage	13	10	3	366	65	5081	ENSOARG00000020747(CD8B),ENSOARG00000007307(CD1E),ENSOARG00000013144(IL1R1),ENSOARG00000004796(CD22),ENSOARG00000017020(-),ENSOARG00000020877(IL1A),ENSOARG00000020249(CD2),ENSOARG00000011081(-),ENSOARG00000007267(-),ENSOARG00000008208(CR2),ENSOARG00000005412(ITGA3),ENSOARG00000020667(-),ENSOARG00000019729(CSF3R),	ENSOARG00000007307(CD1E),ENSOARG00000004796(CD22),ENSOARG00000017020(-),ENSOARG00000020249(CD2),ENSOARG00000011081(-),ENSOARG00000007267(-),ENSOARG00000008208(CR2),ENSOARG00000005412(ITGA3),ENSOARG00000020667(-),ENSOARG00000019729(CSF3R),	ENSOARG00000020747(CD8B),ENSOARG00000013144(IL1R1),ENSOARG00000020877(IL1A),	2.7765	0.000849894	0.0258155
oas04978	Mineral absorption	7	5	2	366	35	5081	ENSOARG00000019372(VDR),ENSOARG00000013088(ATP1B4),ENSOARG00000011955(SLC5A1),ENSOARG00000016910(TRPV6),ENSOARG00000008517(-),ENSOARG00000009371(ATP1B1),ENSOARG00000006903(SLC26A3),	ENSOARG00000019372(VDR),ENSOARG00000011955(SLC5A1),ENSOARG00000016910(TRPV6),ENSOARG00000008517(-),ENSOARG00000009371(ATP1B1),	ENSOARG00000013088(ATP1B4),ENSOARG00000006903(SLC26A3),	2.7765	0.00938929	0.0877537
oas00592	alpha-Linolenic acid metabolism	4	3	1	366	20	5081	ENSOARG00000009594(PLA2G3),ENSOARG00000019515(PLB1),ENSOARG00000009393(PLA2G2F),ENSOARG00000020480(PLA2G4F),	ENSOARG00000009594(PLA2G3),ENSOARG00000019515(PLB1),ENSOARG00000009393(PLA2G2F),	ENSOARG00000020480(PLA2G4F),	2.7765	0.0326053	0.193246
oas05033	Nicotine addiction	6	2	4	366	30	5081	ENSOARG00000015589(GABRA4),ENSOARG00000008347(GABRA3),ENSOARG00000013743(GABRB2),ENSOARG00000007649(SLC17A6),ENSOARG00000012035(GRIN2C),ENSOARG00000013491(GRIA3),	ENSOARG00000012035(GRIN2C),ENSOARG00000013491(GRIA3),	ENSOARG00000015589(GABRA4),ENSOARG00000008347(GABRA3),ENSOARG00000013743(GABRB2),ENSOARG00000007649(SLC17A6),	2.7765	0.0141743	0.118771
oas05150	Staphylococcus aureus infection	9	7	2	366	45	5081	ENSOARG00000009779(CFD),ENSOARG00000000751(-),ENSOARG00000015656(ICAM-1),ENSOARG00000020498(MASP1),ENSOARG00000006551(DSG1),ENSOARG00000010070(-),ENSOARG00000000114(-),ENSOARG00000020667(-),ENSOARG00000005291(CFI),	ENSOARG00000009779(CFD),ENSOARG00000015656(ICAM-1),ENSOARG00000020498(MASP1),ENSOARG00000006551(DSG1),ENSOARG00000010070(-),ENSOARG00000020667(-),ENSOARG00000005291(CFI),	ENSOARG00000000751(-),ENSOARG00000000114(-),	2.7765	0.00416357	0.0632342
oas04973	Carbohydrate digestion and absorption	6	5	1	366	31	5081	ENSOARG00000002479(PIK3R5),ENSOARG00000013088(ATP1B4),ENSOARG00000011955(SLC5A1),ENSOARG00000007245(PIK3CB),ENSOARG00000009371(ATP1B1),ENSOARG00000016200(CACNA1D),	ENSOARG00000002479(PIK3R5),ENSOARG00000011955(SLC5A1),ENSOARG00000007245(PIK3CB),ENSOARG00000009371(ATP1B1),ENSOARG00000016200(CACNA1D),	ENSOARG00000013088(ATP1B4),	2.68694	0.0167642	0.13141
oas04614	Renin-angiotensin system	4	2	2	366	21	5081	ENSOARG00000009828(AGTR2),ENSOARG00000003714(ENPEP),ENSOARG00000014213(KLK1),ENSOARG00000005274(CPA3),	ENSOARG00000014213(KLK1),ENSOARG00000005274(CPA3),	ENSOARG00000009828(AGTR2),ENSOARG00000003714(ENPEP),	2.64429	0.0392547	0.211976
oas05410	Hypertrophic cardiomyopathy (HCM)	10	5	5	366	53	5081	ENSOARG00000017779(MYL2),ENSOARG00000011583(TGFB2),ENSOARG00000005412(ITGA3),ENSOARG00000015530(CACNA2D3),ENSOARG00000019993(ACTC1),ENSOARG00000020185(-),ENSOARG00000006967(ITGB6),ENSOARG00000006996(MYL3),ENSOARG00000016200(CACNA1D),ENSOARG00000004312(TNNC1),	ENSOARG00000011583(TGFB2),ENSOARG00000005412(ITGA3),ENSOARG00000015530(CACNA2D3),ENSOARG00000006967(ITGB6),ENSOARG00000016200(CACNA1D),	ENSOARG00000017779(MYL2),ENSOARG00000019993(ACTC1),ENSOARG00000020185(-),ENSOARG00000006996(MYL3),ENSOARG00000004312(TNNC1),	2.61934	0.004346	0.058671
oas05414	Dilated cardiomyopathy	10	5	5	366	54	5081	ENSOARG00000017779(MYL2),ENSOARG00000011583(TGFB2),ENSOARG00000005412(ITGA3),ENSOARG00000015530(CACNA2D3),ENSOARG00000019993(ACTC1),ENSOARG00000020185(-),ENSOARG00000006967(ITGB6),ENSOARG00000006996(MYL3),ENSOARG00000016200(CACNA1D),ENSOARG00000004312(TNNC1),	ENSOARG00000011583(TGFB2),ENSOARG00000005412(ITGA3),ENSOARG00000015530(CACNA2D3),ENSOARG00000006967(ITGB6),ENSOARG00000016200(CACNA1D),	ENSOARG00000017779(MYL2),ENSOARG00000019993(ACTC1),ENSOARG00000020185(-),ENSOARG00000006996(MYL3),ENSOARG00000004312(TNNC1),	2.57084	0.00500037	0.0607545
oas04933	AGE-RAGE signaling pathway in diabetic complications	14	10	4	366	76	5081	ENSOARG00000003798(PLCE1),ENSOARG00000002479(PIK3R5),ENSOARG00000011075(SELE),ENSOARG00000005117(THBD),ENSOARG00000018303(-),ENSOARG00000014073(EDN1),ENSOARG00000019329(FN1),ENSOARG00000001508(COL1A2),ENSOARG00000020877(IL1A),ENSOARG00000015656(ICAM-1),ENSOARG00000015262(SERPINE1),ENSOARG00000011583(TGFB2),ENSOARG00000007245(PIK3CB),ENSOARG00000004871(COL1A1),	ENSOARG00000002479(PIK3R5),ENSOARG00000011075(SELE),ENSOARG00000005117(THBD),ENSOARG00000014073(EDN1),ENSOARG00000001508(COL1A2),ENSOARG00000015656(ICAM-1),ENSOARG00000015262(SERPINE1),ENSOARG00000011583(TGFB2),ENSOARG00000007245(PIK3CB),ENSOARG00000004871(COL1A1),	ENSOARG00000003798(PLCE1),ENSOARG00000018303(-),ENSOARG00000019329(FN1),ENSOARG00000020877(IL1A),	2.55731	0.00131537	0.0266362
oas04510	Focal adhesion	25	15	10	366	137	5081	ENSOARG00000002495(-),ENSOARG00000003713(ACTN2),ENSOARG00000002479(PIK3R5),ENSOARG00000001545(PGF),ENSOARG00000000744(LAMC2),ENSOARG00000017779(MYL2),ENSOARG00000014718(COL6A6),ENSOARG00000019329(FN1),ENSOARG00000006071(MYLPF),ENSOARG00000001508(COL1A2),ENSOARG00000020058(THBS1),ENSOARG00000000465(RELN),ENSOARG00000005412(ITGA3),ENSOARG00000016727(HGF),ENSOARG00000007270(LAMC3),ENSOARG00000007698…	ENSOARG00000002495(-),ENSOARG00000002479(PIK3R5),ENSOARG00000000744(LAMC2),ENSOARG00000001508(COL1A2),ENSOARG00000020058(THBS1),ENSOARG00000005412(ITGA3),ENSOARG00000016727(HGF),ENSOARG00000007270(LAMC3),ENSOARG00000007698(SHC3),ENSOARG00000007245(PIK3CB),ENSOARG00000020803(TLN2),ENSOARG00000006967(ITGB6),ENSOARG00000020143(-),ENSOARG00000014202(TNR),ENSOARG00000004871(COL1A1),	ENSOARG00000003713(ACTN2),ENSOARG00000001545(PGF),ENSOARG00000017779(MYL2),ENSOARG00000014718(COL6A6),ENSOARG00000019329(FN1),ENSOARG00000006071(MYLPF),ENSOARG00000000465(RELN),ENSOARG00000014842(COL6A5),ENSOARG00000001573(MYLK2),ENSOARG00000002590(SPP1),	2.53331	4.12881e-05	0.00501651
oas00061	Fatty acid biosynthesis	2	2	0	366	11	5081	ENSOARG00000015735(-),ENSOARG00000006346(ACSBG2),	ENSOARG00000015735(-),ENSOARG00000006346(ACSBG2),	-	2.52409	0.0936498	0.38571
oas04390	Hippo signaling pathway	17	15	2	366	94	5081	ENSOARG00000013781(PARD6B),ENSOARG00000010390(LIMD1),ENSOARG00000005642(PPP2R2C),ENSOARG00000015262(SERPINE1),ENSOARG00000011583(TGFB2),ENSOARG00000019751(WNT10A),ENSOARG00000016629(FZD1),ENSOARG00000015833(TP73),ENSOARG00000010325(LLGL2),ENSOARG00000010874(WNT3),ENSOARG00000014598(SOX2),ENSOARG00000006378(BMP5),ENSOARG00000018324(WNT16),ENSOARG00000015400(WNT5A),ENSOARG00000013052(GLI2),ENSOARG0…	ENSOARG00000013781(PARD6B),ENSOARG00000010390(LIMD1),ENSOARG00000015262(SERPINE1),ENSOARG00000011583(TGFB2),ENSOARG00000019751(WNT10A),ENSOARG00000016629(FZD1),ENSOARG00000015833(TP73),ENSOARG00000010325(LLGL2),ENSOARG00000010874(WNT3),ENSOARG00000014598(SOX2),ENSOARG00000018324(WNT16),ENSOARG00000015400(WNT5A),ENSOARG00000013052(GLI2),ENSOARG00000018738(BMP2),ENSOARG00000003455(CDH1),	ENSOARG00000005642(PPP2R2C),ENSOARG00000006378(BMP5),	2.51067	0.000594634	0.0206423
oas04742	Taste transduction	9	4	5	366	53	5081	ENSOARG00000015589(GABRA4),ENSOARG00000011082(GABBR2),ENSOARG00000016612(SCNN1G),ENSOARG00000008347(GABRA3),ENSOARG00000007096(PDE1C),ENSOARG00000016104(PDE1B),ENSOARG00000001305(HTR1F),ENSOARG00000008446(SCNN1A),ENSOARG00000005392(SCN2A),	ENSOARG00000011082(GABBR2),ENSOARG00000016612(SCNN1G),ENSOARG00000007096(PDE1C),ENSOARG00000008446(SCNN1A),	ENSOARG00000015589(GABRA4),ENSOARG00000008347(GABRA3),ENSOARG00000016104(PDE1B),ENSOARG00000001305(HTR1F),ENSOARG00000005392(SCN2A),	2.35741	0.0127595	0.110734
oas04261	Adrenergic signaling in cardiomyocytes	16	7	9	366	95	5081	ENSOARG00000002479(PIK3R5),ENSOARG00000001743(CREB3L4),ENSOARG00000009828(AGTR2),ENSOARG00000017779(MYL2),ENSOARG00000013088(ATP1B4),ENSOARG00000005642(PPP2R2C),ENSOARG00000015530(CACNA2D3),ENSOARG00000019993(ACTC1),ENSOARG00000007245(PIK3CB),ENSOARG00000019316(MYH7),ENSOARG00000007555(ATP2B3),ENSOARG00000009371(ATP1B1),ENSOARG00000006996(MYL3),ENSOARG00000016200(CACNA1D),ENSOARG00000011750(MYL4)…	ENSOARG00000002479(PIK3R5),ENSOARG00000001743(CREB3L4),ENSOARG00000015530(CACNA2D3),ENSOARG00000007245(PIK3CB),ENSOARG00000007555(ATP2B3),ENSOARG00000009371(ATP1B1),ENSOARG00000016200(CACNA1D),	ENSOARG00000009828(AGTR2),ENSOARG00000017779(MYL2),ENSOARG00000013088(ATP1B4),ENSOARG00000005642(PPP2R2C),ENSOARG00000019993(ACTC1),ENSOARG00000019316(MYH7),ENSOARG00000006996(MYL3),ENSOARG00000011750(MYL4),ENSOARG00000004312(TNNC1),	2.33811	0.00176487	0.0329895
oas04024	cAMP signaling pathway	24	19	5	366	143	5081	ENSOARG00000014016(TIAM1),ENSOARG00000003798(PLCE1),ENSOARG00000002479(PIK3R5),ENSOARG00000001594(-),ENSOARG00000001743(CREB3L4),ENSOARG00000011082(GABBR2),ENSOARG00000013088(ATP1B4),ENSOARG00000004617(-),ENSOARG00000004789(HTR4),ENSOARG00000010036(HHIP),ENSOARG00000001210(CHRM2),ENSOARG00000001808(-),ENSOARG00000007245(PIK3CB),ENSOARG00000006674(GLI1),ENSOARG00000007555(ATP2B3),ENSOARG0000001767…	ENSOARG00000014016(TIAM1),ENSOARG00000002479(PIK3R5),ENSOARG00000001594(-),ENSOARG00000001743(CREB3L4),ENSOARG00000011082(GABBR2),ENSOARG00000004617(-),ENSOARG00000004789(HTR4),ENSOARG00000010036(HHIP),ENSOARG00000001808(-),ENSOARG00000007245(PIK3CB),ENSOARG00000006674(GLI1),ENSOARG00000007555(ATP2B3),ENSOARG00000017673(PTGER2),ENSOARG00000004602(HCAR1),ENSOARG00000012035(GRIN2C),ENSOARG000000134…	ENSOARG00000003798(PLCE1),ENSOARG00000013088(ATP1B4),ENSOARG00000001210(CHRM2),ENSOARG00000001305(HTR1F),ENSOARG00000020756(PLD1),	2.32993	0.000203462	0.0164804
oas04977	Vitamin digestion and absorption	3	1	2	366	18	5081	ENSOARG00000002586(APOA1),ENSOARG00000009955(CUBN),ENSOARG00000019515(PLB1),	ENSOARG00000019515(PLB1),	ENSOARG00000002586(APOA1),ENSOARG00000009955(CUBN),	2.31375	0.0868183	0.383579
oas03320	PPAR signaling pathway	9	6	3	366	54	5081	ENSOARG00000002586(APOA1),ENSOARG00000009400(PLIN4),ENSOARG00000015735(-),ENSOARG00000017020(-),ENSOARG00000007141(PLTP),ENSOARG00000020509(ADIPOQ),ENSOARG00000001603(FABP3),ENSOARG00000006346(ACSBG2),ENSOARG00000008976(FABP5),	ENSOARG00000009400(PLIN4),ENSOARG00000015735(-),ENSOARG00000017020(-),ENSOARG00000007141(PLTP),ENSOARG00000020509(ADIPOQ),ENSOARG00000006346(ACSBG2),	ENSOARG00000002586(APOA1),ENSOARG00000001603(FABP3),ENSOARG00000008976(FABP5),	2.31375	0.0144251	0.116843
oas04530	Tight junction	15	7	8	366	91	5081	ENSOARG00000013899(MYH3),ENSOARG00000003713(ACTN2),ENSOARG00000009885(IGSF5),ENSOARG00000013781(PARD6B),ENSOARG00000017779(MYL2),ENSOARG00000006071(MYLPF),ENSOARG00000007268(MYH8),ENSOARG00000011941(TJP3),ENSOARG00000005642(PPP2R2C),ENSOARG00000013180(SHROOM1),ENSOARG00000012656(MYH2),ENSOARG00000001028(CLDN8),ENSOARG00000019316(MYH7),ENSOARG00000010325(LLGL2),ENSOARG00000020472(CLDN1),	ENSOARG00000009885(IGSF5),ENSOARG00000013781(PARD6B),ENSOARG00000011941(TJP3),ENSOARG00000013180(SHROOM1),ENSOARG00000001028(CLDN8),ENSOARG00000010325(LLGL2),ENSOARG00000020472(CLDN1),	ENSOARG00000013899(MYH3),ENSOARG00000003713(ACTN2),ENSOARG00000017779(MYL2),ENSOARG00000006071(MYLPF),ENSOARG00000007268(MYH8),ENSOARG00000005642(PPP2R2C),ENSOARG00000012656(MYH2),ENSOARG00000019316(MYH7),	2.28833	0.00290188	0.0503683
oas04020	Calcium signaling pathway	19	11	8	366	117	5081	ENSOARG00000003798(PLCE1),ENSOARG00000002495(-),ENSOARG00000009699(PTK2B),ENSOARG00000007374(SPHK1),ENSOARG00000004789(HTR4),ENSOARG00000014552(TRHR),ENSOARG00000007096(PDE1C),ENSOARG00000001210(CHRM2),ENSOARG00000002132(ATP2A1),ENSOARG00000016104(PDE1B),ENSOARG00000007555(ATP2B3),ENSOARG00000012035(GRIN2C),ENSOARG00000017976(ATP2A3),ENSOARG00000012923(TACR1),ENSOARG00000001573(MYLK2),ENSOARG0000…	ENSOARG00000002495(-),ENSOARG00000009699(PTK2B),ENSOARG00000007374(SPHK1),ENSOARG00000004789(HTR4),ENSOARG00000007096(PDE1C),ENSOARG00000007555(ATP2B3),ENSOARG00000012035(GRIN2C),ENSOARG00000017976(ATP2A3),ENSOARG00000012923(TACR1),ENSOARG00000016200(CACNA1D),ENSOARG00000015761(HTR7),	ENSOARG00000003798(PLCE1),ENSOARG00000014552(TRHR),ENSOARG00000001210(CHRM2),ENSOARG00000002132(ATP2A1),ENSOARG00000016104(PDE1B),ENSOARG00000001573(MYLK2),ENSOARG00000008133(HTR2A),ENSOARG00000004312(TNNC1),	2.25443	0.00118087	0.0286952
oas00565	Ether lipid metabolism	6	3	3	366	37	5081	ENSOARG00000009594(PLA2G3),ENSOARG00000019515(PLB1),ENSOARG00000009393(PLA2G2F),ENSOARG00000007826(PLPP3),ENSOARG00000020480(PLA2G4F),ENSOARG00000020756(PLD1),	ENSOARG00000009594(PLA2G3),ENSOARG00000019515(PLB1),ENSOARG00000009393(PLA2G2F),	ENSOARG00000007826(PLPP3),ENSOARG00000020480(PLA2G4F),ENSOARG00000020756(PLD1),	2.25122	0.040031	0.211468
oas04930	Type II diabetes mellitus	5	5	0	366	31	5081	ENSOARG00000002479(PIK3R5),ENSOARG00000020509(ADIPOQ),ENSOARG00000007245(PIK3CB),ENSOARG00000016200(CACNA1D),ENSOARG00000018126(IRS4),	ENSOARG00000002479(PIK3R5),ENSOARG00000020509(ADIPOQ),ENSOARG00000007245(PIK3CB),ENSOARG00000016200(CACNA1D),ENSOARG00000018126(IRS4),	-	2.23912	0.0544777	0.264761
oas04360	Axon guidance	19	14	5	366	118	5081	ENSOARG00000001863(SEMA6A),ENSOARG00000002479(PIK3R5),ENSOARG00000003579(-),ENSOARG00000013781(PARD6B),ENSOARG00000001072(TRPC3),ENSOARG00000015397(SEMA3E),ENSOARG00000010462(CXCR4),ENSOARG00000016894(SEMA3C),ENSOARG00000016907(UNC5C),ENSOARG00000007245(PIK3CB),ENSOARG00000005579(SEMA4A),ENSOARG00000000586(UNC5D),ENSOARG00000020173(SEMA5B),ENSOARG00000010775(SSH3),ENSOARG00000004415(SEMA3G),ENSOA…	ENSOARG00000001863(SEMA6A),ENSOARG00000002479(PIK3R5),ENSOARG00000003579(-),ENSOARG00000013781(PARD6B),ENSOARG00000015397(SEMA3E),ENSOARG00000010462(CXCR4),ENSOARG00000016907(UNC5C),ENSOARG00000007245(PIK3CB),ENSOARG00000005579(SEMA4A),ENSOARG00000000586(UNC5D),ENSOARG00000010775(SSH3),ENSOARG00000004415(SEMA3G),ENSOARG00000015400(WNT5A),ENSOARG00000020143(-),	ENSOARG00000001072(TRPC3),ENSOARG00000016894(SEMA3C),ENSOARG00000020173(SEMA5B),ENSOARG00000009964(TRPC4),ENSOARG00000006407(EPHA5),	2.23532	0.00130665	0.0288651
oas04972	Pancreatic secretion	11	7	4	366	69	5081	ENSOARG00000009594(PLA2G3),ENSOARG00000014819(-),ENSOARG00000013088(ATP1B4),ENSOARG00000014659(CLCA1),ENSOARG00000009393(PLA2G2F),ENSOARG00000002132(ATP2A1),ENSOARG00000007555(ATP2B3),ENSOARG00000017976(ATP2A3),ENSOARG00000009371(ATP1B1),ENSOARG00000006903(SLC26A3),ENSOARG00000005274(CPA3),	ENSOARG00000009594(PLA2G3),ENSOARG00000014819(-),ENSOARG00000009393(PLA2G2F),ENSOARG00000007555(ATP2B3),ENSOARG00000017976(ATP2A3),ENSOARG00000009371(ATP1B1),ENSOARG00000005274(CPA3),	ENSOARG00000013088(ATP1B4),ENSOARG00000014659(CLCA1),ENSOARG00000002132(ATP2A1),ENSOARG00000006903(SLC26A3),	2.21315	0.0113111	0.1018
oas00830	Retinol metabolism	7	5	2	366	44	5081	ENSOARG00000011582(CYP26B1),ENSOARG00000015390(-),ENSOARG00000014744(DHRS3),ENSOARG00000016052(AOX1),ENSOARG00000016231(-),ENSOARG00000021173(RDH12),ENSOARG00000012705(ALDH1A1),	ENSOARG00000011582(CYP26B1),ENSOARG00000015390(-),ENSOARG00000014744(DHRS3),ENSOARG00000016231(-),ENSOARG00000021173(RDH12),	ENSOARG00000016052(AOX1),ENSOARG00000012705(ALDH1A1),	2.20858	0.0333566	0.192992
oas04666	Fc gamma R-mediated phagocytosis	9	5	4	366	57	5081	ENSOARG00000002479(PIK3R5),ENSOARG00000011046(NCF1),ENSOARG00000007374(SPHK1),ENSOARG00000001158(LAT),ENSOARG00000007245(PIK3CB),ENSOARG00000017838(AMPH),ENSOARG00000020667(-),ENSOARG00000007826(PLPP3),ENSOARG00000020756(PLD1),	ENSOARG00000002479(PIK3R5),ENSOARG00000007374(SPHK1),ENSOARG00000001158(LAT),ENSOARG00000007245(PIK3CB),ENSOARG00000020667(-),	ENSOARG00000011046(NCF1),ENSOARG00000017838(AMPH),ENSOARG00000007826(PLPP3),ENSOARG00000020756(PLD1),	2.19198	0.0204379	0.150497
oas04976	Bile secretion	9	7	2	366	59	5081	ENSOARG00000001594(-),ENSOARG00000006982(AQP4),ENSOARG00000020858(AQP9),ENSOARG00000013088(ATP1B4),ENSOARG00000011955(SLC5A1),ENSOARG00000013832(-),ENSOARG00000017468(EPHX1),ENSOARG00000001808(-),ENSOARG00000009371(ATP1B1),	ENSOARG00000001594(-),ENSOARG00000020858(AQP9),ENSOARG00000011955(SLC5A1),ENSOARG00000013832(-),ENSOARG00000017468(EPHX1),ENSOARG00000001808(-),ENSOARG00000009371(ATP1B1),	ENSOARG00000006982(AQP4),ENSOARG00000013088(ATP1B4),	2.11767	0.0253926	0.1714
oas00561	Glycerolipid metabolism	6	1	5	366	42	5081	ENSOARG00000007998(DGKB),ENSOARG00000003059(GPAT3),ENSOARG00000020543(DGKG),ENSOARG00000016423(PNLIPRP3),ENSOARG00000007414(-),ENSOARG00000007826(PLPP3),	ENSOARG00000016423(PNLIPRP3),	ENSOARG00000007998(DGKB),ENSOARG00000003059(GPAT3),ENSOARG00000020543(DGKG),ENSOARG00000007414(-),ENSOARG00000007826(PLPP3),	1.98322	0.071743	0.322843
oas04664	Fc epsilon RI signaling pathway	7	6	1	366	49	5081	ENSOARG00000012742(MS4A2),ENSOARG00000002479(PIK3R5),ENSOARG00000013869(MAP2K6),ENSOARG00000001158(LAT),ENSOARG00000007245(PIK3CB),ENSOARG00000007787(FCER1A),ENSOARG00000020480(PLA2G4F),	ENSOARG00000012742(MS4A2),ENSOARG00000002479(PIK3R5),ENSOARG00000013869(MAP2K6),ENSOARG00000001158(LAT),ENSOARG00000007245(PIK3CB),ENSOARG00000007787(FCER1A),	ENSOARG00000020480(PLA2G4F),	1.98322	0.0579012	0.275882
oas04810	Regulation of actin cytoskeleton	20	12	8	366	140	5081	ENSOARG00000014016(TIAM1),ENSOARG00000009130(ITGAX),ENSOARG00000002495(-),ENSOARG00000003713(ACTN2),ENSOARG00000002479(PIK3R5),ENSOARG00000017779(MYL2),ENSOARG00000019329(FN1),ENSOARG00000006071(MYLPF),ENSOARG00000000258(BAIAP2),ENSOARG00000010669(-),ENSOARG00000005412(ITGA3),ENSOARG00000011768(CYFIP2),ENSOARG00000001210(CHRM2),ENSOARG00000007245(PIK3CB),ENSOARG00000010775(SSH3),ENSOARG0000000696…	ENSOARG00000014016(TIAM1),ENSOARG00000002495(-),ENSOARG00000002479(PIK3R5),ENSOARG00000000258(BAIAP2),ENSOARG00000005412(ITGA3),ENSOARG00000011768(CYFIP2),ENSOARG00000007245(PIK3CB),ENSOARG00000010775(SSH3),ENSOARG00000006967(ITGB6),ENSOARG00000020143(-),ENSOARG00000008161(FGD3),ENSOARG00000017559(FGF19),	ENSOARG00000009130(ITGAX),ENSOARG00000003713(ACTN2),ENSOARG00000017779(MYL2),ENSOARG00000019329(FN1),ENSOARG00000006071(MYLPF),ENSOARG00000010669(-),ENSOARG00000001210(CHRM2),ENSOARG00000001573(MYLK2),	1.98322	0.00421165	0.0602018
oas04724	Glutamatergic synapse	9	5	4	366	63	5081	ENSOARG00000004610(SLC1A6),ENSOARG00000007649(SLC17A6),ENSOARG00000012035(GRIN2C),ENSOARG00000013491(GRIA3),ENSOARG00000020480(PLA2G4F),ENSOARG00000019747(GRIK3),ENSOARG00000010729(SLC1A3),ENSOARG00000016200(CACNA1D),ENSOARG00000020756(PLD1),	ENSOARG00000004610(SLC1A6),ENSOARG00000012035(GRIN2C),ENSOARG00000013491(GRIA3),ENSOARG00000019747(GRIK3),ENSOARG00000016200(CACNA1D),	ENSOARG00000007649(SLC17A6),ENSOARG00000020480(PLA2G4F),ENSOARG00000010729(SLC1A3),ENSOARG00000020756(PLD1),	1.98322	0.0379302	0.209478
oas04670	Leukocyte transendothelial migration	12	7	5	366	85	5081	ENSOARG00000003713(ACTN2),ENSOARG00000002479(PIK3R5),ENSOARG00000018303(-),ENSOARG00000009699(PTK2B),ENSOARG00000011046(NCF1),ENSOARG00000017779(MYL2),ENSOARG00000006071(MYLPF),ENSOARG00000015656(ICAM-1),ENSOARG00000010462(CXCR4),ENSOARG00000001028(CLDN8),ENSOARG00000007245(PIK3CB),ENSOARG00000020472(CLDN1),	ENSOARG00000002479(PIK3R5),ENSOARG00000009699(PTK2B),ENSOARG00000015656(ICAM-1),ENSOARG00000010462(CXCR4),ENSOARG00000001028(CLDN8),ENSOARG00000007245(PIK3CB),ENSOARG00000020472(CLDN1),	ENSOARG00000003713(ACTN2),ENSOARG00000018303(-),ENSOARG00000011046(NCF1),ENSOARG00000017779(MYL2),ENSOARG00000006071(MYLPF),	1.95988	0.0223011	0.159387
oas04971	Gastric acid secretion	7	4	3	366	50	5081	ENSOARG00000002495(-),ENSOARG00000013088(ATP1B4),ENSOARG00000008173(KCNK2),ENSOARG00000009573(SLC26A7),ENSOARG00000000200(SSTR2),ENSOARG00000001573(MYLK2),ENSOARG00000009371(ATP1B1),	ENSOARG00000002495(-),ENSOARG00000009573(SLC26A7),ENSOARG00000000200(SSTR2),ENSOARG00000009371(ATP1B1),	ENSOARG00000013088(ATP1B4),ENSOARG00000008173(KCNK2),ENSOARG00000001573(MYLK2),	1.94355	0.0639906	0.293391
oas04975	Fat digestion and absorption	5	3	2	366	36	5081	ENSOARG00000002586(APOA1),ENSOARG00000009594(PLA2G3),ENSOARG00000017020(-),ENSOARG00000009393(PLA2G2F),ENSOARG00000007826(PLPP3),	ENSOARG00000009594(PLA2G3),ENSOARG00000017020(-),ENSOARG00000009393(PLA2G2F),	ENSOARG00000002586(APOA1),ENSOARG00000007826(PLPP3),	1.92813	0.0993619	0.389435
oas04961	Endocrine and other factor-regulated calcium reabsorption	4	3	1	366	29	5081	ENSOARG00000019372(VDR),ENSOARG00000013088(ATP1B4),ENSOARG00000014213(KLK1),ENSOARG00000009371(ATP1B1),	ENSOARG00000019372(VDR),ENSOARG00000014213(KLK1),ENSOARG00000009371(ATP1B1),	ENSOARG00000013088(ATP1B4),	1.91483	0.124267	0.431383
oas04015	Rap1 signaling pathway	18	15	3	366	131	5081	ENSOARG00000014016(TIAM1),ENSOARG00000003798(PLCE1),ENSOARG00000002479(PIK3R5),ENSOARG00000001545(PGF),ENSOARG00000013869(MAP2K6),ENSOARG00000003579(-),ENSOARG00000013781(PARD6B),ENSOARG00000010669(-),ENSOARG00000020058(THBS1),ENSOARG00000021199(SIPA1L1),ENSOARG00000016727(HGF),ENSOARG00000001158(LAT),ENSOARG00000007245(PIK3CB),ENSOARG00000005522(SIPA1L3),ENSOARG00000020803(TLN2),ENSOARG000000151…	ENSOARG00000014016(TIAM1),ENSOARG00000002479(PIK3R5),ENSOARG00000013869(MAP2K6),ENSOARG00000003579(-),ENSOARG00000013781(PARD6B),ENSOARG00000020058(THBS1),ENSOARG00000021199(SIPA1L1),ENSOARG00000016727(HGF),ENSOARG00000001158(LAT),ENSOARG00000007245(PIK3CB),ENSOARG00000005522(SIPA1L3),ENSOARG00000020803(TLN2),ENSOARG00000015100(ANGPT1),ENSOARG00000017559(FGF19),ENSOARG00000003455(CDH1),	ENSOARG00000003798(PLCE1),ENSOARG00000001545(PGF),ENSOARG00000010669(-),	1.90752	0.00923754	0.0897888
oas04924	Renin secretion	6	4	2	366	44	5081	ENSOARG00000014819(-),ENSOARG00000014659(CLCA1),ENSOARG00000007096(PDE1C),ENSOARG00000016104(PDE1B),ENSOARG00000017673(PTGER2),ENSOARG00000016200(CACNA1D),	ENSOARG00000014819(-),ENSOARG00000007096(PDE1C),ENSOARG00000017673(PTGER2),ENSOARG00000016200(CACNA1D),	ENSOARG00000014659(CLCA1),ENSOARG00000016104(PDE1B),	1.89307	0.088056	0.375397
oas04550	Signaling pathways regulating pluripotency of stem cells	13	11	2	366	97	5081	ENSOARG00000002479(PIK3R5),ENSOARG00000017475(INHBA),ENSOARG00000015159(MYF5),ENSOARG00000019751(WNT10A),ENSOARG00000016629(FZD1),ENSOARG00000007245(PIK3CB),ENSOARG00000010874(WNT3),ENSOARG00000014598(SOX2),ENSOARG00000017232(ACVR1B),ENSOARG00000018324(WNT16),ENSOARG00000015400(WNT5A),ENSOARG00000010774(ZIC3),ENSOARG00000018738(BMP2),	ENSOARG00000002479(PIK3R5),ENSOARG00000017475(INHBA),ENSOARG00000019751(WNT10A),ENSOARG00000016629(FZD1),ENSOARG00000007245(PIK3CB),ENSOARG00000010874(WNT3),ENSOARG00000014598(SOX2),ENSOARG00000017232(ACVR1B),ENSOARG00000018324(WNT16),ENSOARG00000015400(WNT5A),ENSOARG00000018738(BMP2),	ENSOARG00000015159(MYF5),ENSOARG00000010774(ZIC3),	1.86054	0.0274466	0.175514
oas04964	Proximal tubule bicarbonate reclamation	2	1	1	366	15	5081	ENSOARG00000013088(ATP1B4),ENSOARG00000009371(ATP1B1),	ENSOARG00000009371(ATP1B1),	ENSOARG00000013088(ATP1B4),	1.851	0.193082	0.572182
oas05146	Amoebiasis	10	7	3	366	75	5081	ENSOARG00000003713(ACTN2),ENSOARG00000002479(PIK3R5),ENSOARG00000013144(IL1R1),ENSOARG00000000744(LAMC2),ENSOARG00000019329(FN1),ENSOARG00000001508(COL1A2),ENSOARG00000011583(TGFB2),ENSOARG00000007270(LAMC3),ENSOARG00000007245(PIK3CB),ENSOARG00000004871(COL1A1),	ENSOARG00000002479(PIK3R5),ENSOARG00000000744(LAMC2),ENSOARG00000001508(COL1A2),ENSOARG00000011583(TGFB2),ENSOARG00000007270(LAMC3),ENSOARG00000007245(PIK3CB),ENSOARG00000004871(COL1A1),	ENSOARG00000003713(ACTN2),ENSOARG00000013144(IL1R1),ENSOARG00000019329(FN1),	1.851	0.0477421	0.241695
oas00564	Glycerophospholipid metabolism	9	3	6	366	68	5081	ENSOARG00000009594(PLA2G3),ENSOARG00000019515(PLB1),ENSOARG00000007998(DGKB),ENSOARG00000003059(GPAT3),ENSOARG00000009393(PLA2G2F),ENSOARG00000020543(DGKG),ENSOARG00000007826(PLPP3),ENSOARG00000020480(PLA2G4F),ENSOARG00000020756(PLD1),	ENSOARG00000009594(PLA2G3),ENSOARG00000019515(PLB1),ENSOARG00000009393(PLA2G2F),	ENSOARG00000007998(DGKB),ENSOARG00000003059(GPAT3),ENSOARG00000020543(DGKG),ENSOARG00000007826(PLPP3),ENSOARG00000020480(PLA2G4F),ENSOARG00000020756(PLD1),	1.83739	0.0593159	0.277188
oas04380	Osteoclast differentiation	12	6	6	366	91	5081	ENSOARG00000002479(PIK3R5),ENSOARG00000013144(IL1R1),ENSOARG00000013869(MAP2K6),ENSOARG00000011046(NCF1),ENSOARG00000020877(IL1A),ENSOARG00000011583(TGFB2),ENSOARG00000010070(-),ENSOARG00000007245(PIK3CB),ENSOARG00000020667(-),ENSOARG00000009722(TNFRSF11B),ENSOARG00000000708(CALCR),ENSOARG00000001744(TREM2),	ENSOARG00000002479(PIK3R5),ENSOARG00000013869(MAP2K6),ENSOARG00000011583(TGFB2),ENSOARG00000010070(-),ENSOARG00000007245(PIK3CB),ENSOARG00000020667(-),	ENSOARG00000013144(IL1R1),ENSOARG00000011046(NCF1),ENSOARG00000020877(IL1A),ENSOARG00000009722(TNFRSF11B),ENSOARG00000000708(CALCR),ENSOARG00000001744(TREM2),	1.83066	0.0365903	0.206778
oas05014	Amyotrophic lateral sclerosis (ALS)	5	3	2	366	38	5081	ENSOARG00000013869(MAP2K6),ENSOARG00000004281(NEFH),ENSOARG00000012035(GRIN2C),ENSOARG00000009942(NEFL),ENSOARG00000009958(NEFM),	ENSOARG00000013869(MAP2K6),ENSOARG00000004281(NEFH),ENSOARG00000012035(GRIN2C),	ENSOARG00000009942(NEFL),ENSOARG00000009958(NEFM),	1.82665	0.122192	0.430329
oas04514	Cell adhesion molecules (CAMs)	13	11	2	366	99	5081	ENSOARG00000020747(CD8B),ENSOARG00000011075(SELE),ENSOARG00000018303(-),ENSOARG00000004796(CD22),ENSOARG00000015656(ICAM-1),ENSOARG00000020249(CD2),ENSOARG00000011738(-),ENSOARG00000001539(CADM1),ENSOARG00000001028(CLDN8),ENSOARG00000020472(CLDN1),ENSOARG00000020295(VTCN1),ENSOARG00000000454(PTPRF),ENSOARG00000003455(CDH1),	ENSOARG00000011075(SELE),ENSOARG00000004796(CD22),ENSOARG00000015656(ICAM-1),ENSOARG00000020249(CD2),ENSOARG00000011738(-),ENSOARG00000001539(CADM1),ENSOARG00000001028(CLDN8),ENSOARG00000020472(CLDN1),ENSOARG00000020295(VTCN1),ENSOARG00000000454(PTPRF),ENSOARG00000003455(CDH1),	ENSOARG00000020747(CD8B),ENSOARG00000018303(-),	1.82296	0.0320307	0.194586
oas05218	Melanoma	6	5	1	366	46	5081	ENSOARG00000002479(PIK3R5),ENSOARG00000010669(-),ENSOARG00000016727(HGF),ENSOARG00000007245(PIK3CB),ENSOARG00000017559(FGF19),ENSOARG00000003455(CDH1),	ENSOARG00000002479(PIK3R5),ENSOARG00000016727(HGF),ENSOARG00000007245(PIK3CB),ENSOARG00000017559(FGF19),ENSOARG00000003455(CDH1),	ENSOARG00000010669(-),	1.81076	0.106573	0.39842
oas04350	TGF-beta signaling pathway	7	6	1	366	54	5081	ENSOARG00000017475(INHBA),ENSOARG00000020058(THBS1),ENSOARG00000011583(TGFB2),ENSOARG00000013752(NOG),ENSOARG00000006378(BMP5),ENSOARG00000017232(ACVR1B),ENSOARG00000018738(BMP2),	ENSOARG00000017475(INHBA),ENSOARG00000020058(THBS1),ENSOARG00000011583(TGFB2),ENSOARG00000013752(NOG),ENSOARG00000017232(ACVR1B),ENSOARG00000018738(BMP2),	ENSOARG00000006378(BMP5),	1.79959	0.0926591	0.38821
oas00591	Linoleic acid metabolism	4	3	1	366	31	5081	ENSOARG00000009594(PLA2G3),ENSOARG00000019515(PLB1),ENSOARG00000009393(PLA2G2F),ENSOARG00000020480(PLA2G4F),	ENSOARG00000009594(PLA2G3),ENSOARG00000019515(PLB1),ENSOARG00000009393(PLA2G2F),	ENSOARG00000020480(PLA2G4F),	1.79129	0.154785	0.501504
oas02010	ABC transporters	5	5	0	366	39	5081	ENSOARG00000001594(-),ENSOARG00000019294(ABCA12),ENSOARG00000013832(-),ENSOARG00000001808(-),ENSOARG00000007293(ABCB9),	ENSOARG00000001594(-),ENSOARG00000019294(ABCA12),ENSOARG00000013832(-),ENSOARG00000001808(-),ENSOARG00000007293(ABCB9),	-	1.77981	0.134674	0.454526
oas05412	Arrhythmogenic right ventricular cardiomyopathy (ARVC)	6	4	2	366	47	5081	ENSOARG00000003713(ACTN2),ENSOARG00000005412(ITGA3),ENSOARG00000015530(CACNA2D3),ENSOARG00000020185(-),ENSOARG00000006967(ITGB6),ENSOARG00000016200(CACNA1D),	ENSOARG00000005412(ITGA3),ENSOARG00000015530(CACNA2D3),ENSOARG00000006967(ITGB6),ENSOARG00000016200(CACNA1D),	ENSOARG00000003713(ACTN2),ENSOARG00000020185(-),	1.77224	0.116676	0.429579
oas04151	PI3K-Akt signaling pathway	29	19	10	366	229	5081	ENSOARG00000002479(PIK3R5),ENSOARG00000001743(CREB3L4),ENSOARG00000001545(PGF),ENSOARG00000000744(LAMC2),ENSOARG00000003579(-),ENSOARG00000014718(COL6A6),ENSOARG00000016109(IL2RG),ENSOARG00000019329(FN1),ENSOARG00000001508(COL1A2),ENSOARG00000010669(-),ENSOARG00000020058(THBS1),ENSOARG00000005642(PPP2R2C),ENSOARG00000000465(RELN),ENSOARG00000014901(MYB),ENSOARG00000005412(ITGA3),ENSOARG0000000883…	ENSOARG00000002479(PIK3R5),ENSOARG00000001743(CREB3L4),ENSOARG00000000744(LAMC2),ENSOARG00000003579(-),ENSOARG00000016109(IL2RG),ENSOARG00000001508(COL1A2),ENSOARG00000020058(THBS1),ENSOARG00000014901(MYB),ENSOARG00000005412(ITGA3),ENSOARG00000016727(HGF),ENSOARG00000007270(LAMC3),ENSOARG00000007245(PIK3CB),ENSOARG00000019729(CSF3R),ENSOARG00000006967(ITGB6),ENSOARG00000015100(ANGPT1),ENSOARG0000…	ENSOARG00000001545(PGF),ENSOARG00000014718(COL6A6),ENSOARG00000019329(FN1),ENSOARG00000010669(-),ENSOARG00000005642(PPP2R2C),ENSOARG00000000465(RELN),ENSOARG00000008837(GHR),ENSOARG00000001210(CHRM2),ENSOARG00000014842(COL6A5),ENSOARG00000002590(SPP1),	1.75805	0.00465725	0.0595638
oas04080	Neuroactive ligand-receptor interaction	26	13	13	366	206	5081	ENSOARG00000015589(GABRA4),ENSOARG00000006583(HCRTR2),ENSOARG00000000253(CHRNA1),ENSOARG00000019112(LTB4R),ENSOARG00000009828(AGTR2),ENSOARG00000011082(GABBR2),ENSOARG00000004789(HTR4),ENSOARG00000010394(LEPR),ENSOARG00000014552(TRHR),ENSOARG00000008347(GABRA3),ENSOARG00000004369(GALR1),ENSOARG00000011653(RXFP2),ENSOARG00000008837(GHR),ENSOARG00000001210(CHRM2),ENSOARG00000013743(GABRB2),ENSOARG0…	ENSOARG00000006583(HCRTR2),ENSOARG00000019112(LTB4R),ENSOARG00000011082(GABBR2),ENSOARG00000004789(HTR4),ENSOARG00000010394(LEPR),ENSOARG00000017673(PTGER2),ENSOARG00000012035(GRIN2C),ENSOARG00000013491(GRIA3),ENSOARG00000000200(SSTR2),ENSOARG00000012923(TACR1),ENSOARG00000019747(GRIK3),ENSOARG00000011938(RXFP3),ENSOARG00000015761(HTR7),	ENSOARG00000015589(GABRA4),ENSOARG00000000253(CHRNA1),ENSOARG00000009828(AGTR2),ENSOARG00000014552(TRHR),ENSOARG00000008347(GABRA3),ENSOARG00000004369(GALR1),ENSOARG00000011653(RXFP2),ENSOARG00000008837(GHR),ENSOARG00000001210(CHRM2),ENSOARG00000013743(GABRB2),ENSOARG00000001305(HTR1F),ENSOARG00000000708(CALCR),ENSOARG00000008133(HTR2A),	1.75216	0.00720389	0.0729394
oas04014	Ras signaling pathway	19	14	5	366	154	5081	ENSOARG00000014016(TIAM1),ENSOARG00000003798(PLCE1),ENSOARG00000002479(PIK3R5),ENSOARG00000001545(PGF),ENSOARG00000003579(-),ENSOARG00000009594(PLA2G3),ENSOARG00000010669(-),ENSOARG00000016727(HGF),ENSOARG00000001158(LAT),ENSOARG00000009393(PLA2G2F),ENSOARG00000007698(SHC3),ENSOARG00000007245(PIK3CB),ENSOARG00000004074(RIN1),ENSOARG00000020480(PLA2G4F),ENSOARG00000015100(ANGPT1),ENSOARG0000002014…	ENSOARG00000014016(TIAM1),ENSOARG00000002479(PIK3R5),ENSOARG00000003579(-),ENSOARG00000009594(PLA2G3),ENSOARG00000016727(HGF),ENSOARG00000001158(LAT),ENSOARG00000009393(PLA2G2F),ENSOARG00000007698(SHC3),ENSOARG00000007245(PIK3CB),ENSOARG00000004074(RIN1),ENSOARG00000015100(ANGPT1),ENSOARG00000020143(-),ENSOARG00000017559(FGF19),ENSOARG00000015761(HTR7),	ENSOARG00000003798(PLCE1),ENSOARG00000001545(PGF),ENSOARG00000010669(-),ENSOARG00000020480(PLA2G4F),ENSOARG00000020756(PLD1),	1.71278	0.0229717	0.15949
oas05140	Leishmaniasis	7	3	4	366	57	5081	ENSOARG00000011046(NCF1),ENSOARG00000000751(-),ENSOARG00000020877(IL1A),ENSOARG00000011583(TGFB2),ENSOARG00000010070(-),ENSOARG00000000114(-),ENSOARG00000020667(-),	ENSOARG00000011583(TGFB2),ENSOARG00000010070(-),ENSOARG00000020667(-),	ENSOARG00000011046(NCF1),ENSOARG00000000751(-),ENSOARG00000020877(IL1A),ENSOARG00000000114(-),	1.70487	0.118915	0.424945
oas04022	cGMP-PKG signaling pathway	14	11	3	366	115	5081	ENSOARG00000002495(-),ENSOARG00000002479(PIK3R5),ENSOARG00000001743(CREB3L4),ENSOARG00000013088(ATP1B4),ENSOARG00000007245(PIK3CB),ENSOARG00000002132(ATP2A1),ENSOARG00000007555(ATP2B3),ENSOARG00000017976(ATP2A3),ENSOARG00000010763(MRVI1),ENSOARG00000009653(RGS2),ENSOARG00000001573(MYLK2),ENSOARG00000009371(ATP1B1),ENSOARG00000016200(CACNA1D),ENSOARG00000018126(IRS4),	ENSOARG00000002495(-),ENSOARG00000002479(PIK3R5),ENSOARG00000001743(CREB3L4),ENSOARG00000007245(PIK3CB),ENSOARG00000007555(ATP2B3),ENSOARG00000017976(ATP2A3),ENSOARG00000010763(MRVI1),ENSOARG00000009653(RGS2),ENSOARG00000009371(ATP1B1),ENSOARG00000016200(CACNA1D),ENSOARG00000018126(IRS4),	ENSOARG00000013088(ATP1B4),ENSOARG00000002132(ATP2A1),ENSOARG00000001573(MYLK2),	1.69005	0.0488571	0.242291
oas04750	Inflammatory mediator regulation of TRP channels	9	6	3	366	74	5081	ENSOARG00000002479(PIK3R5),ENSOARG00000013144(IL1R1),ENSOARG00000013869(MAP2K6),ENSOARG00000008786(-),ENSOARG00000007245(PIK3CB),ENSOARG00000020207(ASIC4),ENSOARG00000017673(PTGER2),ENSOARG00000020480(PLA2G4F),ENSOARG00000008133(HTR2A),	ENSOARG00000002479(PIK3R5),ENSOARG00000013869(MAP2K6),ENSOARG00000008786(-),ENSOARG00000007245(PIK3CB),ENSOARG00000020207(ASIC4),ENSOARG00000017673(PTGER2),	ENSOARG00000013144(IL1R1),ENSOARG00000020480(PLA2G4F),ENSOARG00000008133(HTR2A),	1.68841	0.0947461	0.383722
oas04974	Protein digestion and absorption	10	4	6	366	83	5081	ENSOARG00000014461(COL24A1),ENSOARG00000014718(COL6A6),ENSOARG00000013088(ATP1B4),ENSOARG00000001508(COL1A2),ENSOARG00000006184(COL21A1),ENSOARG00000014842(COL6A5),ENSOARG00000009371(ATP1B1),ENSOARG00000004871(COL1A1),ENSOARG00000014039(COL5A3),ENSOARG00000005274(CPA3),	ENSOARG00000001508(COL1A2),ENSOARG00000009371(ATP1B1),ENSOARG00000004871(COL1A1),ENSOARG00000005274(CPA3),	ENSOARG00000014461(COL24A1),ENSOARG00000014718(COL6A6),ENSOARG00000013088(ATP1B4),ENSOARG00000006184(COL21A1),ENSOARG00000014842(COL6A5),ENSOARG00000014039(COL5A3),	1.67259	0.0875201	0.379775
oas00350	Tyrosine metabolism	3	2	1	366	25	5081	ENSOARG00000015390(-),ENSOARG00000016052(AOX1),ENSOARG00000016231(-),	ENSOARG00000015390(-),ENSOARG00000016231(-),	ENSOARG00000016052(AOX1),	1.6659	0.220211	0.615072
oas00260	Glycine, serine and threonine metabolism	4	3	1	366	34	5081	ENSOARG00000013672(GLDC),ENSOARG00000012354(PSAT1),ENSOARG00000005674(ALAS2),ENSOARG00000009930(PSPH),	ENSOARG00000013672(GLDC),ENSOARG00000012354(PSAT1),ENSOARG00000009930(PSPH),	ENSOARG00000005674(ALAS2),	1.63324	0.207332	0.592726
oas04726	Serotonergic synapse	9	5	4	366	77	5081	ENSOARG00000008786(-),ENSOARG00000004789(HTR4),ENSOARG00000013743(GABRB2),ENSOARG00000018715(ALOX12B),ENSOARG00000001305(HTR1F),ENSOARG00000020480(PLA2G4F),ENSOARG00000016200(CACNA1D),ENSOARG00000008133(HTR2A),ENSOARG00000015761(HTR7),	ENSOARG00000008786(-),ENSOARG00000004789(HTR4),ENSOARG00000018715(ALOX12B),ENSOARG00000016200(CACNA1D),ENSOARG00000015761(HTR7),	ENSOARG00000013743(GABRB2),ENSOARG00000001305(HTR1F),ENSOARG00000020480(PLA2G4F),ENSOARG00000008133(HTR2A),	1.62263	0.116876	0.423892
oas05032	Morphine addiction	7	2	5	366	60	5081	ENSOARG00000015035(PDE7B),ENSOARG00000015589(GABRA4),ENSOARG00000011082(GABBR2),ENSOARG00000008347(GABRA3),ENSOARG00000007096(PDE1C),ENSOARG00000013743(GABRB2),ENSOARG00000016104(PDE1B),	ENSOARG00000011082(GABBR2),ENSOARG00000007096(PDE1C),	ENSOARG00000015035(PDE7B),ENSOARG00000015589(GABRA4),ENSOARG00000008347(GABRA3),ENSOARG00000013743(GABRB2),ENSOARG00000016104(PDE1B),	1.61963	0.149401	0.497321
oas04721	Synaptic vesicle cycle	5	2	3	366	43	5081	ENSOARG00000015027(SYT1),ENSOARG00000011319(ATP6V1B1),ENSOARG00000007649(SLC17A6),ENSOARG00000015583(ATP6V1G3),ENSOARG00000012834(ATP6V0D2),	ENSOARG00000015027(SYT1),ENSOARG00000011319(ATP6V1B1),	ENSOARG00000007649(SLC17A6),ENSOARG00000015583(ATP6V1G3),ENSOARG00000012834(ATP6V0D2),	1.61425	0.191654	0.574963
oas00590	Arachidonic acid metabolism	6	5	1	366	52	5081	ENSOARG00000008786(-),ENSOARG00000009594(PLA2G3),ENSOARG00000019515(PLB1),ENSOARG00000009393(PLA2G2F),ENSOARG00000018715(ALOX12B),ENSOARG00000020480(PLA2G4F),	ENSOARG00000008786(-),ENSOARG00000009594(PLA2G3),ENSOARG00000019515(PLB1),ENSOARG00000009393(PLA2G2F),ENSOARG00000018715(ALOX12B),	ENSOARG00000020480(PLA2G4F),	1.60183	0.17573	0.53378
oas05222	Small cell lung cancer	7	5	2	366	61	5081	ENSOARG00000004373(RARB),ENSOARG00000002479(PIK3R5),ENSOARG00000000744(LAMC2),ENSOARG00000019329(FN1),ENSOARG00000005412(ITGA3),ENSOARG00000007270(LAMC3),ENSOARG00000007245(PIK3CB),	ENSOARG00000002479(PIK3R5),ENSOARG00000000744(LAMC2),ENSOARG00000005412(ITGA3),ENSOARG00000007270(LAMC3),ENSOARG00000007245(PIK3CB),	ENSOARG00000004373(RARB),ENSOARG00000019329(FN1),	1.59308	0.160513	0.513219
oas04072	Phospholipase D signaling pathway	11	6	5	366	96	5081	ENSOARG00000012742(MS4A2),ENSOARG00000002479(PIK3R5),ENSOARG00000009699(PTK2B),ENSOARG00000007998(DGKB),ENSOARG00000007698(SHC3),ENSOARG00000007245(PIK3CB),ENSOARG00000020543(DGKG),ENSOARG00000007826(PLPP3),ENSOARG00000007787(FCER1A),ENSOARG00000020480(PLA2G4F),ENSOARG00000020756(PLD1),	ENSOARG00000012742(MS4A2),ENSOARG00000002479(PIK3R5),ENSOARG00000009699(PTK2B),ENSOARG00000007698(SHC3),ENSOARG00000007245(PIK3CB),ENSOARG00000007787(FCER1A),	ENSOARG00000007998(DGKB),ENSOARG00000020543(DGKG),ENSOARG00000007826(PLPP3),ENSOARG00000020480(PLA2G4F),ENSOARG00000020756(PLD1),	1.5907	0.104178	0.39555
oas04060	Cytokine-cytokine receptor interaction	20	12	8	366	175	5081	ENSOARG00000019095(CSF2RB),ENSOARG00000013144(IL1R1),ENSOARG00000016109(IL2RG),ENSOARG00000007765(IL20RB),ENSOARG00000020741(TNFSF10),ENSOARG00000020877(IL1A),ENSOARG00000007683(CXCL16),ENSOARG00000010462(CXCR4),ENSOARG00000009228(CNTFR),ENSOARG00000010394(LEPR),ENSOARG00000011583(TGFB2),ENSOARG00000008837(GHR),ENSOARG00000016727(HGF),ENSOARG00000000747(TNFRSF12A),ENSOARG00000017732(CXCL13),ENSOA…	ENSOARG00000019095(CSF2RB),ENSOARG00000016109(IL2RG),ENSOARG00000007765(IL20RB),ENSOARG00000020741(TNFSF10),ENSOARG00000007683(CXCL16),ENSOARG00000010462(CXCR4),ENSOARG00000010394(LEPR),ENSOARG00000011583(TGFB2),ENSOARG00000016727(HGF),ENSOARG00000017232(ACVR1B),ENSOARG00000019729(CSF3R),ENSOARG00000014244(CCR3),	ENSOARG00000013144(IL1R1),ENSOARG00000020877(IL1A),ENSOARG00000009228(CNTFR),ENSOARG00000008837(GHR),ENSOARG00000000747(TNFRSF12A),ENSOARG00000017732(CXCL13),ENSOARG00000016668(CXCL11),ENSOARG00000009722(TNFRSF11B),	1.58657	0.0421885	0.218123
oas00600	Sphingolipid metabolism	4	2	2	366	35	5081	ENSOARG00000006264(ACER1),ENSOARG00000007374(SPHK1),ENSOARG00000004285(CERS6),ENSOARG00000007826(PLPP3),	ENSOARG00000006264(ACER1),ENSOARG00000007374(SPHK1),	ENSOARG00000004285(CERS6),ENSOARG00000007826(PLPP3),	1.58657	0.226571	0.625644
oas04071	Sphingolipid signaling pathway	9	6	3	366	79	5081	ENSOARG00000012742(MS4A2),ENSOARG00000002479(PIK3R5),ENSOARG00000006264(ACER1),ENSOARG00000007374(SPHK1),ENSOARG00000005642(PPP2R2C),ENSOARG00000004285(CERS6),ENSOARG00000007245(PIK3CB),ENSOARG00000007787(FCER1A),ENSOARG00000020756(PLD1),	ENSOARG00000012742(MS4A2),ENSOARG00000002479(PIK3R5),ENSOARG00000006264(ACER1),ENSOARG00000007374(SPHK1),ENSOARG00000007245(PIK3CB),ENSOARG00000007787(FCER1A),	ENSOARG00000005642(PPP2R2C),ENSOARG00000004285(CERS6),ENSOARG00000020756(PLD1),	1.58155	0.133349	0.456391
oas04723	Retrograde endocannabinoid signaling	7	3	4	366	62	5081	ENSOARG00000015589(GABRA4),ENSOARG00000002492(-),ENSOARG00000008347(GABRA3),ENSOARG00000013743(GABRB2),ENSOARG00000007649(SLC17A6),ENSOARG00000013491(GRIA3),ENSOARG00000016200(CACNA1D),	ENSOARG00000002492(-),ENSOARG00000013491(GRIA3),ENSOARG00000016200(CACNA1D),	ENSOARG00000015589(GABRA4),ENSOARG00000008347(GABRA3),ENSOARG00000013743(GABRB2),ENSOARG00000007649(SLC17A6),	1.56738	0.172099	0.529369
oas04145	Phagosome	14	8	6	366	127	5081	ENSOARG00000009127(TUBAL3),ENSOARG00000011046(NCF1),ENSOARG00000000751(-),ENSOARG00000011319(ATP6V1B1),ENSOARG00000021015(CLEC7A),ENSOARG00000017020(-),ENSOARG00000020058(THBS1),ENSOARG00000003604(CORO1A),ENSOARG00000002637(-),ENSOARG00000010070(-),ENSOARG00000000114(-),ENSOARG00000020667(-),ENSOARG00000015583(ATP6V1G3),ENSOARG00000012834(ATP6V0D2),	ENSOARG00000009127(TUBAL3),ENSOARG00000011319(ATP6V1B1),ENSOARG00000021015(CLEC7A),ENSOARG00000017020(-),ENSOARG00000020058(THBS1),ENSOARG00000002637(-),ENSOARG00000010070(-),ENSOARG00000020667(-),	ENSOARG00000011046(NCF1),ENSOARG00000000751(-),ENSOARG00000003604(CORO1A),ENSOARG00000000114(-),ENSOARG00000015583(ATP6V1G3),ENSOARG00000012834(ATP6V0D2),	1.53036	0.0989649	0.394237
oas05152	Tuberculosis	15	9	6	366	138	5081	ENSOARG00000009130(ITGAX),ENSOARG00000017441(NOD2),ENSOARG00000000751(-),ENSOARG00000007229(CD74),ENSOARG00000019372(VDR),ENSOARG00000021015(CLEC7A),ENSOARG00000020877(IL1A),ENSOARG00000007374(SPHK1),ENSOARG00000003604(CORO1A),ENSOARG00000011583(TGFB2),ENSOARG00000002637(-),ENSOARG00000010070(-),ENSOARG00000000114(-),ENSOARG00000020667(-),ENSOARG00000012834(ATP6V0D2),	ENSOARG00000017441(NOD2),ENSOARG00000007229(CD74),ENSOARG00000019372(VDR),ENSOARG00000021015(CLEC7A),ENSOARG00000007374(SPHK1),ENSOARG00000011583(TGFB2),ENSOARG00000002637(-),ENSOARG00000010070(-),ENSOARG00000020667(-),	ENSOARG00000009130(ITGAX),ENSOARG00000000751(-),ENSOARG00000020877(IL1A),ENSOARG00000003604(CORO1A),ENSOARG00000000114(-),ENSOARG00000012834(ATP6V0D2),	1.50897	0.0998997	0.385327
oas04668	TNF signaling pathway	9	8	1	366	83	5081	ENSOARG00000002479(PIK3R5),ENSOARG00000001743(CREB3L4),ENSOARG00000011075(SELE),ENSOARG00000018303(-),ENSOARG00000013869(MAP2K6),ENSOARG00000014073(EDN1),ENSOARG00000017441(NOD2),ENSOARG00000015656(ICAM-1),ENSOARG00000007245(PIK3CB),	ENSOARG00000002479(PIK3R5),ENSOARG00000001743(CREB3L4),ENSOARG00000011075(SELE),ENSOARG00000013869(MAP2K6),ENSOARG00000014073(EDN1),ENSOARG00000017441(NOD2),ENSOARG00000015656(ICAM-1),ENSOARG00000007245(PIK3CB),	ENSOARG00000018303(-),	1.50533	0.170515	0.538118
oas04650	Natural killer cell mediated cytotoxicity	9	9	0	366	83	5081	ENSOARG00000002479(PIK3R5),ENSOARG00000009699(PTK2B),ENSOARG00000020741(TNFSF10),ENSOARG00000015656(ICAM-1),ENSOARG00000001158(LAT),ENSOARG00000010070(-),ENSOARG00000007698(SHC3),ENSOARG00000007245(PIK3CB),ENSOARG00000009009(CD244),	ENSOARG00000002479(PIK3R5),ENSOARG00000009699(PTK2B),ENSOARG00000020741(TNFSF10),ENSOARG00000015656(ICAM-1),ENSOARG00000001158(LAT),ENSOARG00000010070(-),ENSOARG00000007698(SHC3),ENSOARG00000007245(PIK3CB),ENSOARG00000009009(CD244),	-	1.50533	0.170515	0.538118
oas04370	VEGF signaling pathway	4	3	1	366	37	5081	ENSOARG00000002479(PIK3R5),ENSOARG00000007374(SPHK1),ENSOARG00000007245(PIK3CB),ENSOARG00000020480(PLA2G4F),	ENSOARG00000002479(PIK3R5),ENSOARG00000007374(SPHK1),ENSOARG00000007245(PIK3CB),	ENSOARG00000020480(PLA2G4F),	1.50081	0.267467	0.70646
oas04916	Melanogenesis	7	7	0	366	65	5081	ENSOARG00000001743(CREB3L4),ENSOARG00000014073(EDN1),ENSOARG00000019751(WNT10A),ENSOARG00000016629(FZD1),ENSOARG00000010874(WNT3),ENSOARG00000018324(WNT16),ENSOARG00000015400(WNT5A),	ENSOARG00000001743(CREB3L4),ENSOARG00000014073(EDN1),ENSOARG00000019751(WNT10A),ENSOARG00000016629(FZD1),ENSOARG00000010874(WNT3),ENSOARG00000018324(WNT16),ENSOARG00000015400(WNT5A),	-	1.49504	0.209682	0.592474
oas04920	Adipocytokine signaling pathway	6	6	0	366	56	5081	ENSOARG00000015735(-),ENSOARG00000017020(-),ENSOARG00000010394(LEPR),ENSOARG00000020509(ADIPOQ),ENSOARG00000006346(ACSBG2),ENSOARG00000018126(IRS4),	ENSOARG00000015735(-),ENSOARG00000017020(-),ENSOARG00000010394(LEPR),ENSOARG00000020509(ADIPOQ),ENSOARG00000006346(ACSBG2),ENSOARG00000018126(IRS4),	-	1.48741	0.233082	0.629321
oas00534	Glycosaminoglycan biosynthesis - heparan sulfate / heparin	2	2	0	366	19	5081	ENSOARG00000007934(HS3ST1),ENSOARG00000010360(XYLT1),	ENSOARG00000007934(HS3ST1),ENSOARG00000010360(XYLT1),	-	1.46132	0.320287	0.78616
oas04727	GABAergic synapse	6	2	4	366	58	5081	ENSOARG00000015589(GABRA4),ENSOARG00000011082(GABBR2),ENSOARG00000015723(PLCL1),ENSOARG00000008347(GABRA3),ENSOARG00000013743(GABRB2),ENSOARG00000016200(CACNA1D),	ENSOARG00000011082(GABBR2),ENSOARG00000016200(CACNA1D),	ENSOARG00000015589(GABRA4),ENSOARG00000015723(PLCL1),ENSOARG00000008347(GABRA3),ENSOARG00000013743(GABRB2),	1.43612	0.264971	0.707561
oas04310	Wnt signaling pathway	10	8	2	366	97	5081	ENSOARG00000003121(WIF1),ENSOARG00000002359(SFRP1),ENSOARG00000006119(MMP7),ENSOARG00000016363(Hoxc13),ENSOARG00000010827(-),ENSOARG00000019751(WNT10A),ENSOARG00000016629(FZD1),ENSOARG00000008899(SFRP4),ENSOARG00000010874(WNT3),ENSOARG00000018324(WNT16),ENSOARG00000015400(WNT5A),	ENSOARG00000003121(WIF1),ENSOARG00000006119(MMP7),ENSOARG00000016363(Hoxc13),ENSOARG00000010827(-),ENSOARG00000019751(WNT10A),ENSOARG00000016629(FZD1),ENSOARG00000010874(WNT3),ENSOARG00000018324(WNT16),ENSOARG00000015400(WNT5A),	ENSOARG00000002359(SFRP1),ENSOARG00000008899(SFRP4),	1.43119	0.201963	0.584249
oas05211	Renal cell carcinoma	5	5	0	366	49	5081	ENSOARG00000002479(PIK3R5),ENSOARG00000011583(TGFB2),ENSOARG00000016727(HGF),ENSOARG00000007245(PIK3CB),ENSOARG00000020143(-),	ENSOARG00000002479(PIK3R5),ENSOARG00000011583(TGFB2),ENSOARG00000016727(HGF),ENSOARG00000007245(PIK3CB),ENSOARG00000020143(-),	-	1.41658	0.297117	0.759994
oas04520	Adherens junction	5	3	2	366	49	5081	ENSOARG00000003713(ACTN2),ENSOARG00000000258(BAIAP2),ENSOARG00000015818(LMO7),ENSOARG00000000454(PTPRF),ENSOARG00000003455(CDH1),	ENSOARG00000000258(BAIAP2),ENSOARG00000000454(PTPRF),ENSOARG00000003455(CDH1),	ENSOARG00000003713(ACTN2),ENSOARG00000015818(LMO7),	1.41658	0.297117	0.759994
oas05202	Transcriptional misregulation in cancer	11	9	2	366	108	5081	ENSOARG00000005637(ETV4),ENSOARG00000010334(TMPRSS2),ENSOARG00000000890(-),ENSOARG00000020293(SPINT1),ENSOARG00000014289(MLLT3),ENSOARG00000004234(SLC45A3),ENSOARG00000020487(BCL6),ENSOARG00000003130(PLAT),ENSOARG00000020667(-),ENSOARG00000018324(WNT16),ENSOARG00000013491(GRIA3),	ENSOARG00000005637(ETV4),ENSOARG00000010334(TMPRSS2),ENSOARG00000020293(SPINT1),ENSOARG00000014289(MLLT3),ENSOARG00000004234(SLC45A3),ENSOARG00000020487(BCL6),ENSOARG00000020667(-),ENSOARG00000018324(WNT16),ENSOARG00000013491(GRIA3),	ENSOARG00000000890(-),ENSOARG00000003130(PLAT),	1.41396	0.200659	0.587473
oas05323	Rheumatoid arthritis	7	4	3	366	71	5081	ENSOARG00000011319(ATP6V1B1),ENSOARG00000020877(IL1A),ENSOARG00000015656(ICAM-1),ENSOARG00000011583(TGFB2),ENSOARG00000015583(ATP6V1G3),ENSOARG00000015100(ANGPT1),ENSOARG00000012834(ATP6V0D2),	ENSOARG00000011319(ATP6V1B1),ENSOARG00000015656(ICAM-1),ENSOARG00000011583(TGFB2),ENSOARG00000015100(ANGPT1),	ENSOARG00000020877(IL1A),ENSOARG00000015583(ATP6V1G3),ENSOARG00000012834(ATP6V0D2),	1.3687	0.297067	0.776207
oas04070	Phosphatidylinositol signaling system	7	4	3	366	71	5081	ENSOARG00000003798(PLCE1),ENSOARG00000002479(PIK3R5),ENSOARG00000020531(PIK3C2G),ENSOARG00000010381(PPIP5K1),ENSOARG00000007998(DGKB),ENSOARG00000007245(PIK3CB),ENSOARG00000020543(DGKG),	ENSOARG00000002479(PIK3R5),ENSOARG00000020531(PIK3C2G),ENSOARG00000010381(PPIP5K1),ENSOARG00000007245(PIK3CB),	ENSOARG00000003798(PLCE1),ENSOARG00000007998(DGKB),ENSOARG00000020543(DGKG),	1.3687	0.297067	0.776207
oas04630	Jak-STAT signaling pathway	12	8	4	366	122	5081	ENSOARG00000019095(CSF2RB),ENSOARG00000002479(PIK3R5),ENSOARG00000016052(AOX1),ENSOARG00000016109(IL2RG),ENSOARG00000007765(IL20RB),ENSOARG00000009228(CNTFR),ENSOARG00000010394(LEPR),ENSOARG00000016231(-),ENSOARG00000017220(IL13RA2),ENSOARG00000008837(GHR),ENSOARG00000007245(PIK3CB),ENSOARG00000019729(CSF3R),	ENSOARG00000019095(CSF2RB),ENSOARG00000002479(PIK3R5),ENSOARG00000016109(IL2RG),ENSOARG00000007765(IL20RB),ENSOARG00000010394(LEPR),ENSOARG00000016231(-),ENSOARG00000007245(PIK3CB),ENSOARG00000019729(CSF3R),	ENSOARG00000016052(AOX1),ENSOARG00000009228(CNTFR),ENSOARG00000017220(IL13RA2),ENSOARG00000008837(GHR),	1.36549	0.22711	0.620088
oas05231	Choline metabolism in cancer	7	2	5	366	72	5081	ENSOARG00000002479(PIK3R5),ENSOARG00000007998(DGKB),ENSOARG00000007245(PIK3CB),ENSOARG00000020543(DGKG),ENSOARG00000007826(PLPP3),ENSOARG00000020480(PLA2G4F),ENSOARG00000020756(PLD1),	ENSOARG00000002479(PIK3R5),ENSOARG00000007245(PIK3CB),	ENSOARG00000007998(DGKB),ENSOARG00000020543(DGKG),ENSOARG00000007826(PLPP3),ENSOARG00000020480(PLA2G4F),ENSOARG00000020756(PLD1),	1.34969	0.313121	0.776411
oas00071	Fatty acid degradation	3	3	0	366	31	5081	ENSOARG00000015390(-),ENSOARG00000015735(-),ENSOARG00000006346(ACSBG2),	ENSOARG00000015390(-),ENSOARG00000015735(-),ENSOARG00000006346(ACSBG2),	-	1.34347	0.37771	0.891102
oas04611	Platelet activation	8	6	2	366	83	5081	ENSOARG00000002495(-),ENSOARG00000002479(PIK3R5),ENSOARG00000001508(COL1A2),ENSOARG00000007245(PIK3CB),ENSOARG00000020803(TLN2),ENSOARG00000001573(MYLK2),ENSOARG00000020480(PLA2G4F),ENSOARG00000004871(COL1A1),	ENSOARG00000002495(-),ENSOARG00000002479(PIK3R5),ENSOARG00000001508(COL1A2),ENSOARG00000007245(PIK3CB),ENSOARG00000020803(TLN2),ENSOARG00000004871(COL1A1),	ENSOARG00000001573(MYLK2),ENSOARG00000020480(PLA2G4F),	1.33807	0.307847	0.771203
oas05200	Pathways in cancer	25	21	4	366	262	5081	ENSOARG00000004373(RARB),ENSOARG00000002479(PIK3R5),ENSOARG00000001545(PGF),ENSOARG00000000744(LAMC2),ENSOARG00000019329(FN1),ENSOARG00000010669(-),ENSOARG00000010462(CXCR4),ENSOARG00000011583(TGFB2),ENSOARG00000005412(ITGA3),ENSOARG00000019751(WNT10A),ENSOARG00000016727(HGF),ENSOARG00000016629(FZD1),ENSOARG00000010036(HHIP),ENSOARG00000007270(LAMC3),ENSOARG00000007245(PIK3CB),ENSOARG00000006674(…	ENSOARG00000002479(PIK3R5),ENSOARG00000000744(LAMC2),ENSOARG00000010462(CXCR4),ENSOARG00000011583(TGFB2),ENSOARG00000005412(ITGA3),ENSOARG00000019751(WNT10A),ENSOARG00000016727(HGF),ENSOARG00000016629(FZD1),ENSOARG00000010036(HHIP),ENSOARG00000007270(LAMC3),ENSOARG00000007245(PIK3CB),ENSOARG00000006674(GLI1),ENSOARG00000010874(WNT3),ENSOARG00000017673(PTGER2),ENSOARG00000018324(WNT16),ENSOARG0000…	ENSOARG00000004373(RARB),ENSOARG00000001545(PGF),ENSOARG00000019329(FN1),ENSOARG00000010669(-),	1.32467	0.151326	0.496922
oas05031	Amphetamine addiction	4	4	0	366	42	5081	ENSOARG00000001743(CREB3L4),ENSOARG00000012035(GRIN2C),ENSOARG00000013491(GRIA3),ENSOARG00000016200(CACNA1D),	ENSOARG00000001743(CREB3L4),ENSOARG00000012035(GRIN2C),ENSOARG00000013491(GRIA3),ENSOARG00000016200(CACNA1D),	-	1.32214	0.382193	0.884504
oas00380	Tryptophan metabolism	3	2	1	366	32	5081	ENSOARG00000016052(AOX1),ENSOARG00000016231(-),ENSOARG00000005462(AFMID),	ENSOARG00000016231(-),ENSOARG00000005462(AFMID),	ENSOARG00000016052(AOX1),	1.30149	0.40681	0.923878
oas04921	Oxytocin signaling pathway	9	7	2	366	97	5081	ENSOARG00000002495(-),ENSOARG00000002479(PIK3R5),ENSOARG00000015530(CACNA2D3),ENSOARG00000007245(PIK3CB),ENSOARG00000009653(RGS2),ENSOARG00000001573(MYLK2),ENSOARG00000020480(PLA2G4F),ENSOARG00000016200(CACNA1D),ENSOARG00000013305(CAMK1G),	ENSOARG00000002495(-),ENSOARG00000002479(PIK3R5),ENSOARG00000015530(CACNA2D3),ENSOARG00000007245(PIK3CB),ENSOARG00000009653(RGS2),ENSOARG00000016200(CACNA1D),ENSOARG00000013305(CAMK1G),	ENSOARG00000001573(MYLK2),ENSOARG00000020480(PLA2G4F),	1.28807	0.344099	0.819766
oas05142	Chagas disease (American trypanosomiasis)	7	4	3	366	76	5081	ENSOARG00000002479(PIK3R5),ENSOARG00000000751(-),ENSOARG00000005642(PPP2R2C),ENSOARG00000015262(SERPINE1),ENSOARG00000011583(TGFB2),ENSOARG00000007245(PIK3CB),ENSOARG00000000114(-),	ENSOARG00000002479(PIK3R5),ENSOARG00000015262(SERPINE1),ENSOARG00000011583(TGFB2),ENSOARG00000007245(PIK3CB),	ENSOARG00000000751(-),ENSOARG00000005642(PPP2R2C),ENSOARG00000000114(-),	1.27865	0.381181	0.890645
oas04062	Chemokine signaling pathway	11	8	3	366	120	5081	ENSOARG00000014016(TIAM1),ENSOARG00000002479(PIK3R5),ENSOARG00000009699(PTK2B),ENSOARG00000011046(NCF1),ENSOARG00000007683(CXCL16),ENSOARG00000010462(CXCR4),ENSOARG00000007698(SHC3),ENSOARG00000007245(PIK3CB),ENSOARG00000017732(CXCL13),ENSOARG00000016668(CXCL11),ENSOARG00000014244(CCR3),	ENSOARG00000014016(TIAM1),ENSOARG00000002479(PIK3R5),ENSOARG00000009699(PTK2B),ENSOARG00000007683(CXCL16),ENSOARG00000010462(CXCR4),ENSOARG00000007698(SHC3),ENSOARG00000007245(PIK3CB),ENSOARG00000014244(CCR3),	ENSOARG00000011046(NCF1),ENSOARG00000017732(CXCL13),ENSOARG00000016668(CXCL11),	1.27256	0.336806	0.810336
oas05205	Proteoglycans in cancer	13	11	2	366	143	5081	ENSOARG00000014016(TIAM1),ENSOARG00000003798(PLCE1),ENSOARG00000002479(PIK3R5),ENSOARG00000019329(FN1),ENSOARG00000020058(THBS1),ENSOARG00000011583(TGFB2),ENSOARG00000019751(WNT10A),ENSOARG00000016727(HGF),ENSOARG00000016629(FZD1),ENSOARG00000007245(PIK3CB),ENSOARG00000010874(WNT3),ENSOARG00000018324(WNT16),ENSOARG00000015400(WNT5A),	ENSOARG00000014016(TIAM1),ENSOARG00000002479(PIK3R5),ENSOARG00000020058(THBS1),ENSOARG00000011583(TGFB2),ENSOARG00000019751(WNT10A),ENSOARG00000016727(HGF),ENSOARG00000016629(FZD1),ENSOARG00000007245(PIK3CB),ENSOARG00000010874(WNT3),ENSOARG00000018324(WNT16),ENSOARG00000015400(WNT5A),	ENSOARG00000003798(PLCE1),ENSOARG00000019329(FN1),	1.26205	0.327248	0.795212
oas05100	Bacterial invasion of epithelial cells	5	4	1	366	56	5081	ENSOARG00000002479(PIK3R5),ENSOARG00000019329(FN1),ENSOARG00000007698(SHC3),ENSOARG00000007245(PIK3CB),ENSOARG00000003455(CDH1),	ENSOARG00000002479(PIK3R5),ENSOARG00000007698(SHC3),ENSOARG00000007245(PIK3CB),ENSOARG00000003455(CDH1),	ENSOARG00000019329(FN1),	1.23951	0.44549	0.993156
oas04150	mTOR signaling pathway	9	8	1	366	101	5081	ENSOARG00000002479(PIK3R5),ENSOARG00000011319(ATP6V1B1),ENSOARG00000019751(WNT10A),ENSOARG00000016629(FZD1),ENSOARG00000007245(PIK3CB),ENSOARG00000010874(WNT3),ENSOARG00000018324(WNT16),ENSOARG00000015583(ATP6V1G3),ENSOARG00000015400(WNT5A),	ENSOARG00000002479(PIK3R5),ENSOARG00000011319(ATP6V1B1),ENSOARG00000019751(WNT10A),ENSOARG00000016629(FZD1),ENSOARG00000007245(PIK3CB),ENSOARG00000010874(WNT3),ENSOARG00000018324(WNT16),ENSOARG00000015400(WNT5A),	ENSOARG00000015583(ATP6V1G3),	1.23706	0.404965	0.928362
oas04270	Vascular smooth muscle contraction	7	5	2	366	79	5081	ENSOARG00000002495(-),ENSOARG00000009594(PLA2G3),ENSOARG00000009393(PLA2G2F),ENSOARG00000010763(MRVI1),ENSOARG00000001573(MYLK2),ENSOARG00000020480(PLA2G4F),ENSOARG00000016200(CACNA1D),	ENSOARG00000002495(-),ENSOARG00000009594(PLA2G3),ENSOARG00000009393(PLA2G2F),ENSOARG00000010763(MRVI1),ENSOARG00000016200(CACNA1D),	ENSOARG00000001573(MYLK2),ENSOARG00000020480(PLA2G4F),	1.2301	0.435883	0.980737
oas05321	Inflammatory bowel disease (IBD)	5	4	1	366	57	5081	ENSOARG00000021060(RORC),ENSOARG00000017441(NOD2),ENSOARG00000016109(IL2RG),ENSOARG00000020877(IL1A),ENSOARG00000011583(TGFB2),	ENSOARG00000021060(RORC),ENSOARG00000017441(NOD2),ENSOARG00000016109(IL2RG),ENSOARG00000011583(TGFB2),	ENSOARG00000020877(IL1A),	1.21776	0.468433	1
oas04066	HIF-1 signaling pathway	6	6	0	366	69	5081	ENSOARG00000002479(PIK3R5),ENSOARG00000014073(EDN1),ENSOARG00000015262(SERPINE1),ENSOARG00000007245(PIK3CB),ENSOARG00000008517(-),ENSOARG00000015100(ANGPT1),	ENSOARG00000002479(PIK3R5),ENSOARG00000014073(EDN1),ENSOARG00000015262(SERPINE1),ENSOARG00000007245(PIK3CB),ENSOARG00000008517(-),ENSOARG00000015100(ANGPT1),	-	1.20718	0.472908	1
oas04152	AMPK signaling pathway	8	7	1	366	92	5081	ENSOARG00000002479(PIK3R5),ENSOARG00000001743(CREB3L4),ENSOARG00000017020(-),ENSOARG00000010394(LEPR),ENSOARG00000005642(PPP2R2C),ENSOARG00000020509(ADIPOQ),ENSOARG00000007245(PIK3CB),ENSOARG00000018126(IRS4),	ENSOARG00000002479(PIK3R5),ENSOARG00000001743(CREB3L4),ENSOARG00000017020(-),ENSOARG00000010394(LEPR),ENSOARG00000020509(ADIPOQ),ENSOARG00000007245(PIK3CB),ENSOARG00000018126(IRS4),	ENSOARG00000005642(PPP2R2C),	1.20718	0.454869	0.995795
oas00630	Glyoxylate and dicarboxylate metabolism	2	2	0	366	23	5081	ENSOARG00000013672(GLDC),ENSOARG00000005462(AFMID),	ENSOARG00000013672(GLDC),ENSOARG00000005462(AFMID),	-	1.20718	0.465587	1
oas05162	Measles	9	8	1	366	104	5081	ENSOARG00000002479(PIK3R5),ENSOARG00000016109(IL2RG),ENSOARG00000020741(TNFSF10),ENSOARG00000020877(IL1A),ENSOARG00000002637(-),ENSOARG00000006142(IFIH1),ENSOARG00000015833(TP73),ENSOARG00000007245(PIK3CB),ENSOARG00000012923(TACR1),	ENSOARG00000002479(PIK3R5),ENSOARG00000016109(IL2RG),ENSOARG00000020741(TNFSF10),ENSOARG00000002637(-),ENSOARG00000006142(IFIH1),ENSOARG00000015833(TP73),ENSOARG00000007245(PIK3CB),ENSOARG00000012923(TACR1),	ENSOARG00000020877(IL1A),	1.20137	0.453349	1
oas04728	Dopaminergic synapse	7	4	3	366	81	5081	ENSOARG00000009508(KIF5C),ENSOARG00000001743(CREB3L4),ENSOARG00000005642(PPP2R2C),ENSOARG00000006131(KIF5A),ENSOARG00000004852(SCN1A),ENSOARG00000013491(GRIA3),ENSOARG00000016200(CACNA1D),	ENSOARG00000001743(CREB3L4),ENSOARG00000006131(KIF5A),ENSOARG00000013491(GRIA3),ENSOARG00000016200(CACNA1D),	ENSOARG00000009508(KIF5C),ENSOARG00000005642(PPP2R2C),ENSOARG00000004852(SCN1A),	1.19972	0.473867	1
oas04970	Salivary secretion	5	4	1	366	58	5081	ENSOARG00000013088(ATP1B4),ENSOARG00000016910(TRPV6),ENSOARG00000020515(-),ENSOARG00000007555(ATP2B3),ENSOARG00000009371(ATP1B1),	ENSOARG00000016910(TRPV6),ENSOARG00000020515(-),ENSOARG00000007555(ATP2B3),ENSOARG00000009371(ATP1B1),	ENSOARG00000013088(ATP1B4),	1.19677	0.491725	1
oas04340	Hedgehog signaling pathway	3	3	0	366	35	5081	ENSOARG00000010036(HHIP),ENSOARG00000006674(GLI1),ENSOARG00000013052(GLI2),	ENSOARG00000010036(HHIP),ENSOARG00000006674(GLI1),ENSOARG00000013052(GLI2),	-	1.18993	0.497564	1
oas05223	Non-small cell lung cancer	3	2	1	366	35	5081	ENSOARG00000004373(RARB),ENSOARG00000002479(PIK3R5),ENSOARG00000007245(PIK3CB),	ENSOARG00000002479(PIK3R5),ENSOARG00000007245(PIK3CB),	ENSOARG00000004373(RARB),	1.18993	0.497564	1
oas04931	Insulin resistance	7	5	2	366	83	5081	ENSOARG00000002479(PIK3R5),ENSOARG00000001743(CREB3L4),ENSOARG00000017020(-),ENSOARG00000008997(PYGM),ENSOARG00000001892(PPP1R3A),ENSOARG00000007245(PIK3CB),ENSOARG00000000454(PTPRF),	ENSOARG00000002479(PIK3R5),ENSOARG00000001743(CREB3L4),ENSOARG00000017020(-),ENSOARG00000007245(PIK3CB),ENSOARG00000000454(PTPRF),	ENSOARG00000008997(PYGM),ENSOARG00000001892(PPP1R3A),	1.17081	0.512911	1
oas00650	Butanoate metabolism	2	2	0	366	24	5081	ENSOARG00000012681(ACSM5),ENSOARG00000012921(ACSM1),	ENSOARG00000012681(ACSM5),ENSOARG00000012921(ACSM1),	-	1.15688	0.503631	1
oas00330	Arginine and proline metabolism	3	2	1	366	36	5081	ENSOARG00000009683(P4HA3),ENSOARG00000009785(CKM),ENSOARG00000010485(-),	ENSOARG00000009683(P4HA3),ENSOARG00000010485(-),	ENSOARG00000009785(CKM),	1.15688	0.528728	1
oas01212	Fatty acid metabolism	3	2	1	366	36	5081	ENSOARG00000015735(-),ENSOARG00000006346(ACSBG2),ENSOARG00000014346(HACD4),	ENSOARG00000015735(-),ENSOARG00000006346(ACSBG2),	ENSOARG00000014346(HACD4),	1.15688	0.528728	1
oas05310	Asthma	2	2	0	366	24	5081	ENSOARG00000012742(MS4A2),ENSOARG00000007787(FCER1A),	ENSOARG00000012742(MS4A2),ENSOARG00000007787(FCER1A),	-	1.15688	0.503631	1
oas05213	Endometrial cancer	3	3	0	366	36	5081	ENSOARG00000002479(PIK3R5),ENSOARG00000007245(PIK3CB),ENSOARG00000003455(CDH1),	ENSOARG00000002479(PIK3R5),ENSOARG00000007245(PIK3CB),ENSOARG00000003455(CDH1),	-	1.15688	0.528728	1
oas04912	GnRH signaling pathway	5	3	2	366	61	5081	ENSOARG00000009699(PTK2B),ENSOARG00000013869(MAP2K6),ENSOARG00000020480(PLA2G4F),ENSOARG00000016200(CACNA1D),ENSOARG00000020756(PLD1),	ENSOARG00000009699(PTK2B),ENSOARG00000013869(MAP2K6),ENSOARG00000016200(CACNA1D),	ENSOARG00000020480(PLA2G4F),ENSOARG00000020756(PLD1),	1.13791	0.563399	1
oas04725	Cholinergic synapse	5	4	1	366	62	5081	ENSOARG00000002479(PIK3R5),ENSOARG00000001743(CREB3L4),ENSOARG00000001210(CHRM2),ENSOARG00000007245(PIK3CB),ENSOARG00000016200(CACNA1D),	ENSOARG00000002479(PIK3R5),ENSOARG00000001743(CREB3L4),ENSOARG00000007245(PIK3CB),ENSOARG00000016200(CACNA1D),	ENSOARG00000001210(CHRM2),	1.11956	0.587789	1
oas00190	Oxidative phosphorylation	8	1	7	366	100	5081	ENSOARG00000009432(COX6A2),ENSOARG00000000006(ND1),ENSOARG00000011319(ATP6V1B1),ENSOARG00000000016(COX1),ENSOARG00000015583(ATP6V1G3),ENSOARG00000000033(ND6),ENSOARG00000000010(ND2),ENSOARG00000012834(ATP6V0D2),	ENSOARG00000011319(ATP6V1B1),	ENSOARG00000009432(COX6A2),ENSOARG00000000006(ND1),ENSOARG00000000016(COX1),ENSOARG00000015583(ATP6V1G3),ENSOARG00000000033(ND6),ENSOARG00000000010(ND2),ENSOARG00000012834(ATP6V0D2),	1.1106	0.602831	1
oas04710	Circadian rhythm	2	2	0	366	25	5081	ENSOARG00000021060(RORC),ENSOARG00000013027(NR1D1),	ENSOARG00000021060(RORC),ENSOARG00000013027(NR1D1),	-	1.1106	0.542091	1
oas00051	Fructose and mannose metabolism	2	1	1	366	25	5081	ENSOARG00000010271(TIGAR),ENSOARG00000007414(-),	ENSOARG00000010271(TIGAR),	ENSOARG00000007414(-),	1.1106	0.542091	1
oas04713	Circadian entrainment	4	3	1	366	51	5081	ENSOARG00000001748(RASD1),ENSOARG00000012035(GRIN2C),ENSOARG00000013491(GRIA3),ENSOARG00000016200(CACNA1D),	ENSOARG00000012035(GRIN2C),ENSOARG00000013491(GRIA3),ENSOARG00000016200(CACNA1D),	ENSOARG00000001748(RASD1),	1.08882	0.619885	1
oas05220	Chronic myeloid leukemia	4	4	0	366	51	5081	ENSOARG00000002479(PIK3R5),ENSOARG00000011583(TGFB2),ENSOARG00000007698(SHC3),ENSOARG00000007245(PIK3CB),	ENSOARG00000002479(PIK3R5),ENSOARG00000011583(TGFB2),ENSOARG00000007698(SHC3),ENSOARG00000007245(PIK3CB),	-	1.08882	0.619885	1
oas00562	Inositol phosphate metabolism	4	3	1	366	51	5081	ENSOARG00000003798(PLCE1),ENSOARG00000020531(PIK3C2G),ENSOARG00000007245(PIK3CB),ENSOARG00000003304(PLCH1),	ENSOARG00000020531(PIK3C2G),ENSOARG00000007245(PIK3CB),ENSOARG00000003304(PLCH1),	ENSOARG00000003798(PLCE1),	1.08882	0.619885	1
oas05340	Primary immunodeficiency	2	1	1	366	26	5081	ENSOARG00000020747(CD8B),ENSOARG00000016109(IL2RG),	ENSOARG00000016109(IL2RG),	ENSOARG00000020747(CD8B),	1.06789	0.580842	1
oas04923	Regulation of lipolysis in adipocytes	3	3	0	366	39	5081	ENSOARG00000002479(PIK3R5),ENSOARG00000007245(PIK3CB),ENSOARG00000018126(IRS4),	ENSOARG00000002479(PIK3R5),ENSOARG00000007245(PIK3CB),ENSOARG00000018126(IRS4),	-	1.06789	0.623987	1
oas04911	Insulin secretion	4	3	1	366	53	5081	ENSOARG00000001743(CREB3L4),ENSOARG00000013088(ATP1B4),ENSOARG00000009371(ATP1B1),ENSOARG00000016200(CACNA1D),	ENSOARG00000001743(CREB3L4),ENSOARG00000009371(ATP1B1),ENSOARG00000016200(CACNA1D),	ENSOARG00000013088(ATP1B4),	1.04774	0.675618	1
oas05166	HTLV-I infection	14	12	2	366	187	5081	ENSOARG00000002479(PIK3R5),ENSOARG00000013144(IL1R1),ENSOARG00000018303(-),ENSOARG00000016109(IL2RG),ENSOARG00000015656(ICAM-1),ENSOARG00000011583(TGFB2),ENSOARG00000014901(MYB),ENSOARG00000019751(WNT10A),ENSOARG00000016629(FZD1),ENSOARG00000007245(PIK3CB),ENSOARG00000010874(WNT3),ENSOARG00000018324(WNT16),ENSOARG00000020803(TLN2),ENSOARG00000015400(WNT5A),	ENSOARG00000002479(PIK3R5),ENSOARG00000016109(IL2RG),ENSOARG00000015656(ICAM-1),ENSOARG00000011583(TGFB2),ENSOARG00000014901(MYB),ENSOARG00000019751(WNT10A),ENSOARG00000016629(FZD1),ENSOARG00000007245(PIK3CB),ENSOARG00000010874(WNT3),ENSOARG00000018324(WNT16),ENSOARG00000020803(TLN2),ENSOARG00000015400(WNT5A),	ENSOARG00000013144(IL1R1),ENSOARG00000018303(-),	1.03933	0.756757	1
oas04662	B cell receptor signaling pathway	4	4	0	366	54	5081	ENSOARG00000002479(PIK3R5),ENSOARG00000004796(CD22),ENSOARG00000008208(CR2),ENSOARG00000007245(PIK3CB),	ENSOARG00000002479(PIK3R5),ENSOARG00000004796(CD22),ENSOARG00000008208(CR2),ENSOARG00000007245(PIK3CB),	-	1.02833	0.703632	1
oas05219	Bladder cancer	2	2	0	366	27	5081	ENSOARG00000020058(THBS1),ENSOARG00000003455(CDH1),	ENSOARG00000020058(THBS1),ENSOARG00000003455(CDH1),	-	1.02833	0.619768	1
oas04211	Longevity regulating pathway	5	5	0	366	69	5081	ENSOARG00000002479(PIK3R5),ENSOARG00000001743(CREB3L4),ENSOARG00000020509(ADIPOQ),ENSOARG00000007245(PIK3CB),ENSOARG00000018126(IRS4),	ENSOARG00000002479(PIK3R5),ENSOARG00000001743(CREB3L4),ENSOARG00000020509(ADIPOQ),ENSOARG00000007245(PIK3CB),ENSOARG00000018126(IRS4),	-	1.00598	0.762448	1
oas04910	Insulin signaling pathway	7	5	2	366	97	5081	ENSOARG00000002479(PIK3R5),ENSOARG00000008997(PYGM),ENSOARG00000001892(PPP1R3A),ENSOARG00000007698(SHC3),ENSOARG00000007245(PIK3CB),ENSOARG00000000454(PTPRF),ENSOARG00000018126(IRS4),	ENSOARG00000002479(PIK3R5),ENSOARG00000007698(SHC3),ENSOARG00000007245(PIK3CB),ENSOARG00000000454(PTPRF),ENSOARG00000018126(IRS4),	ENSOARG00000008997(PYGM),ENSOARG00000001892(PPP1R3A),	1.00183	0.804423	1
oas00480	Glutathione metabolism	1	1	0	366	36	5081	ENSOARG00000000122(GGT6),	ENSOARG00000000122(GGT6),	-	0.385625	1	1
oas05216	Thyroid cancer	1	1	0	366	17	5081	ENSOARG00000003455(CDH1),	ENSOARG00000003455(CDH1),	-	0.816618	1	1
oas04720	Long-term potentiation	1	1	0	366	38	5081	ENSOARG00000012035(GRIN2C),	ENSOARG00000012035(GRIN2C),	-	0.365329	1	1
oas00531	Glycosaminoglycan degradation	1	1	0	366	15	5081	ENSOARG00000001193(-),	ENSOARG00000001193(-),	-	0.925501	1	1
oas04141	Protein processing in endoplasmic reticulum	1	1	0	366	119	5081	ENSOARG00000015941(HSPA4L),	ENSOARG00000015941(HSPA4L),	-	0.11666	1	1
oas04621	NOD-like receptor signaling pathway	1	1	0	366	39	5081	ENSOARG00000017441(NOD2),	ENSOARG00000017441(NOD2),	-	0.355962	1	1
oas00512	Mucin type O-Glycan biosynthesis	1	1	0	366	20	5081	ENSOARG00000009335(GALNT8),	ENSOARG00000009335(GALNT8),	-	0.694126	1	1
oas00400	Phenylalanine, tyrosine and tryptophan biosynthesis	1	0	1	366	5	5081	ENSOARG00000015870(PAH),	-	ENSOARG00000015870(PAH),	2.7765	1	1
oas05332	Graft-versus-host disease	1	0	1	366	32	5081	ENSOARG00000020877(IL1A),	-	ENSOARG00000020877(IL1A),	0.433829	1	1
oas04114	Oocyte meiosis	1	1	0	366	78	5081	ENSOARG00000013595(-),	ENSOARG00000013595(-),	-	0.177981	1	1
oas00520	Amino sugar and nucleotide sugar metabolism	1	1	0	366	42	5081	ENSOARG00000015682(CYB5R2),	ENSOARG00000015682(CYB5R2),	-	0.330536	1	1
oas00360	Phenylalanine metabolism	1	0	1	366	15	5081	ENSOARG00000015870(PAH),	-	ENSOARG00000015870(PAH),	0.925501	1	1
oas00062	Fatty acid elongation	1	0	1	366	18	5081	ENSOARG00000014346(HACD4),	-	ENSOARG00000014346(HACD4),	0.771251	1	1
oas05020	Prion diseases	1	0	1	366	25	5081	ENSOARG00000020877(IL1A),	-	ENSOARG00000020877(IL1A),	0.555301	1	1
oas00533	Glycosaminoglycan biosynthesis - keratan sulfate	1	1	0	366	12	5081	ENSOARG00000020705(B3GNT7),	ENSOARG00000020705(B3GNT7),	-	1.15688	1	1
oas04130	SNARE interactions in vesicular transport	1	1	0	366	26	5081	ENSOARG00000001421(STX19),	ENSOARG00000001421(STX19),	-	0.533943	1	1
oas00010	Glycolysis / Gluconeogenesis	1	1	0	366	49	5081	ENSOARG00000015390(-),	ENSOARG00000015390(-),	-	0.283317	1	1
oas00270	Cysteine and methionine metabolism	1	1	0	366	40	5081	ENSOARG00000016415(CDO1),	ENSOARG00000016415(CDO1),	-	0.347063	1	1
oas05132	Salmonella infection	1	0	1	366	51	5081	ENSOARG00000020877(IL1A),	-	ENSOARG00000020877(IL1A),	0.272206	1	1
oas04940	Type I diabetes mellitus	1	0	1	366	41	5081	ENSOARG00000020877(IL1A),	-	ENSOARG00000020877(IL1A),	0.338598	1	1
oas04392	Hippo signaling pathway -multiple species	1	1	0	366	18	5081	ENSOARG00000010390(LIMD1),	ENSOARG00000010390(LIMD1),	-	0.771251	1	1
oas00620	Pyruvate metabolism	1	0	1	366	32	5081	ENSOARG00000007496(ME1),	-	ENSOARG00000007496(ME1),	0.433829	1	1
oas03015	mRNA surveillance pathway	1	0	1	366	66	5081	ENSOARG00000005642(PPP2R2C),	-	ENSOARG00000005642(PPP2R2C),	0.210341	1	1
oas00100	Steroid biosynthesis	1	1	0	366	17	5081	ENSOARG00000015114(CYP24A1),	ENSOARG00000015114(CYP24A1),	-	0.816618	1	1
oas00670	One carbon pool by folate	1	1	0	366	17	5081	ENSOARG00000017047(ALDH1L2),	ENSOARG00000017047(ALDH1L2),	-	0.816618	1	1
oas04320	Dorso-ventral axis formation	1	1	0	366	16	5081	ENSOARG00000013595(-),	ENSOARG00000013595(-),	-	0.867657	1	1
oas00500	Starch and sucrose metabolism	1	0	1	366	37	5081	ENSOARG00000008997(PYGM),	-	ENSOARG00000008997(PYGM),	0.375203	1	1
oas04913	Ovarian steroidogenesis	1	0	1	366	37	5081	ENSOARG00000020480(PLA2G4F),	-	ENSOARG00000020480(PLA2G4F),	0.375203	1	1
oas00603	Glycosphingolipid biosynthesis - globo series	1	1	0	366	12	5081	ENSOARG00000005261(GBGT1),	ENSOARG00000005261(GBGT1),	-	1.15688	1	1
oas00860	Porphyrin and chlorophyll metabolism	1	0	1	366	26	5081	ENSOARG00000005674(ALAS2),	-	ENSOARG00000005674(ALAS2),	0.533943	1	1
oas01040	Biosynthesis of unsaturated fatty acids	1	0	1	366	14	5081	ENSOARG00000014346(HACD4),	-	ENSOARG00000014346(HACD4),	0.991608	1	1
oas03013	RNA transport	1	1	0	366	130	5081	ENSOARG00000011768(CYFIP2),	ENSOARG00000011768(CYFIP2),	-	0.106789	1	1
oas04110	Cell cycle	1	1	0	366	100	5081	ENSOARG00000011583(TGFB2),	ENSOARG00000011583(TGFB2),	-	0.138825	1	1
oas00052	Galactose metabolism	1	0	1	366	24	5081	ENSOARG00000007414(-),	-	ENSOARG00000007414(-),	0.578438	1	1
oas04330	Notch signaling pathway	1	1	0	366	26	5081	ENSOARG00000018071(HES5),	ENSOARG00000018071(HES5),	-	0.533943	1	1
oas00340	Histidine metabolism	1	1	0	366	12	5081	ENSOARG00000020992(HDC),	ENSOARG00000020992(HDC),	-	1.15688	1	1
oas00532	Glycosaminoglycan biosynthesis - chondroitin sulfate / dermatan sulfate	1	1	0	366	15	5081	ENSOARG00000010360(XYLT1),	ENSOARG00000010360(XYLT1),	-	0.925501	1	1
oas00040	Pentose and glucuronate interconversions	1	0	1	366	20	5081	ENSOARG00000007414(-),	-	ENSOARG00000007414(-),	0.694126	1	1
oas04115	p53 signaling pathway	4	4	0	366	56	5081	ENSOARG00000020200(-),ENSOARG00000020058(THBS1),ENSOARG00000015262(SERPINE1),ENSOARG00000015833(TP73),	ENSOARG00000020200(-),ENSOARG00000020058(THBS1),ENSOARG00000015262(SERPINE1),ENSOARG00000015833(TP73),	-	0.991608	1	1
oas05416	Viral myocarditis	3	2	1	366	42	5081	ENSOARG00000015656(ICAM-1),ENSOARG00000015844(-),ENSOARG00000019316(MYH7),	ENSOARG00000015656(ICAM-1),ENSOARG00000015844(-),	ENSOARG00000019316(MYH7),	0.991608	1	1
oas05206	MicroRNAs in cancer	10	8	2	366	140	5081	ENSOARG00000020200(-),ENSOARG00000011328(VIM),ENSOARG00000020058(THBS1),ENSOARG00000004234(SLC45A3),ENSOARG00000011583(TGFB2),ENSOARG00000006509(IGF2BP1),ENSOARG00000015114(CYP24A1),ENSOARG00000010874(WNT3),ENSOARG00000020478(TP63),ENSOARG00000014202(TNR),	ENSOARG00000020200(-),ENSOARG00000020058(THBS1),ENSOARG00000004234(SLC45A3),ENSOARG00000011583(TGFB2),ENSOARG00000015114(CYP24A1),ENSOARG00000010874(WNT3),ENSOARG00000020478(TP63),ENSOARG00000014202(TNR),	ENSOARG00000011328(VIM),ENSOARG00000006509(IGF2BP1),	0.991608	1	1
oas04915	Estrogen signaling pathway	5	5	0	366	71	5081	ENSOARG00000002479(PIK3R5),ENSOARG00000001743(CREB3L4),ENSOARG00000011082(GABBR2),ENSOARG00000007698(SHC3),ENSOARG00000007245(PIK3CB),	ENSOARG00000002479(PIK3R5),ENSOARG00000001743(CREB3L4),ENSOARG00000011082(GABBR2),ENSOARG00000007698(SHC3),ENSOARG00000007245(PIK3CB),	-	0.977642	1	1
oas04068	FoxO signaling pathway	7	7	0	366	100	5081	ENSOARG00000002479(PIK3R5),ENSOARG00000020741(TNFSF10),ENSOARG00000011583(TGFB2),ENSOARG00000020487(BCL6),ENSOARG00000007245(PIK3CB),ENSOARG00000009978(FBXO32),ENSOARG00000018126(IRS4),	ENSOARG00000002479(PIK3R5),ENSOARG00000020741(TNFSF10),ENSOARG00000011583(TGFB2),ENSOARG00000020487(BCL6),ENSOARG00000007245(PIK3CB),ENSOARG00000009978(FBXO32),ENSOARG00000018126(IRS4),	-	0.971776	1	1
oas05164	Influenza A	9	8	1	366	129	5081	ENSOARG00000007904(TMPRSS4),ENSOARG00000002479(PIK3R5),ENSOARG00000010334(TMPRSS2),ENSOARG00000013869(MAP2K6),ENSOARG00000020741(TNFSF10),ENSOARG00000020877(IL1A),ENSOARG00000015656(ICAM-1),ENSOARG00000006142(IFIH1),ENSOARG00000007245(PIK3CB),	ENSOARG00000007904(TMPRSS4),ENSOARG00000002479(PIK3R5),ENSOARG00000010334(TMPRSS2),ENSOARG00000013869(MAP2K6),ENSOARG00000020741(TNFSF10),ENSOARG00000015656(ICAM-1),ENSOARG00000006142(IFIH1),ENSOARG00000007245(PIK3CB),	ENSOARG00000020877(IL1A),	0.968547	1	1
oas05214	Glioma	3	3	0	366	43	5081	ENSOARG00000002479(PIK3R5),ENSOARG00000007698(SHC3),ENSOARG00000007245(PIK3CB),	ENSOARG00000002479(PIK3R5),ENSOARG00000007698(SHC3),ENSOARG00000007245(PIK3CB),	-	0.968547	1	1
oas01521	EGFR tyrosine kinase inhibitor resistance	4	4	0	366	59	5081	ENSOARG00000002479(PIK3R5),ENSOARG00000016727(HGF),ENSOARG00000007698(SHC3),ENSOARG00000007245(PIK3CB),	ENSOARG00000002479(PIK3R5),ENSOARG00000016727(HGF),ENSOARG00000007698(SHC3),ENSOARG00000007245(PIK3CB),	-	0.941187	1	1
oas05145	Toxoplasmosis	6	6	0	366	89	5081	ENSOARG00000002479(PIK3R5),ENSOARG00000013869(MAP2K6),ENSOARG00000000744(LAMC2),ENSOARG00000011583(TGFB2),ENSOARG00000007270(LAMC3),ENSOARG00000007245(PIK3CB),	ENSOARG00000002479(PIK3R5),ENSOARG00000013869(MAP2K6),ENSOARG00000000744(LAMC2),ENSOARG00000011583(TGFB2),ENSOARG00000007270(LAMC3),ENSOARG00000007245(PIK3CB),	-	0.9359	1	1
oas01100	Metabolic pathways	61	37	24	366	912	5081	ENSOARG00000011582(CYP26B1),ENSOARG00000003798(PLCE1),ENSOARG00000015390(-),ENSOARG00000006264(ACER1),ENSOARG00000005261(GBGT1),ENSOARG00000009432(COX6A2),ENSOARG00000014744(DHRS3),ENSOARG00000000006(ND1),ENSOARG00000008786(-),ENSOARG00000020531(PIK3C2G),ENSOARG00000009594(PLA2G3),ENSOARG00000013672(GLDC),ENSOARG00000016052(AOX1),ENSOARG00000012354(PSAT1),ENSOARG00000015870(PAH),ENSOARG0000001573…	ENSOARG00000011582(CYP26B1),ENSOARG00000015390(-),ENSOARG00000006264(ACER1),ENSOARG00000005261(GBGT1),ENSOARG00000014744(DHRS3),ENSOARG00000008786(-),ENSOARG00000020531(PIK3C2G),ENSOARG00000009594(PLA2G3),ENSOARG00000013672(GLDC),ENSOARG00000012354(PSAT1),ENSOARG00000015735(-),ENSOARG00000011319(ATP6V1B1),ENSOARG00000007374(SPHK1),ENSOARG00000020992(HDC),ENSOARG00000019515(PLB1),ENSOARG0000000119…	ENSOARG00000003798(PLCE1),ENSOARG00000009432(COX6A2),ENSOARG00000000006(ND1),ENSOARG00000016052(AOX1),ENSOARG00000015870(PAH),ENSOARG00000008997(PYGM),ENSOARG00000007998(DGKB),ENSOARG00000011323(NMRK2),ENSOARG00000003059(GPAT3),ENSOARG00000004285(CERS6),ENSOARG00000005674(ALAS2),ENSOARG00000007496(ME1),ENSOARG00000000016(COX1),ENSOARG00000009785(CKM),ENSOARG00000020543(DGKG),ENSOARG00000007414(-)…	0.928545	1	1
oas04918	Thyroid hormone synthesis	3	2	1	366	45	5081	ENSOARG00000001743(CREB3L4),ENSOARG00000013088(ATP1B4),ENSOARG00000009371(ATP1B1),	ENSOARG00000001743(CREB3L4),ENSOARG00000009371(ATP1B1),	ENSOARG00000013088(ATP1B4),	0.925501	1	1
oas04722	Neurotrophin signaling pathway	5	4	1	366	75	5081	ENSOARG00000002479(PIK3R5),ENSOARG00000011674(MATK),ENSOARG00000015833(TP73),ENSOARG00000007698(SHC3),ENSOARG00000007245(PIK3CB),	ENSOARG00000002479(PIK3R5),ENSOARG00000015833(TP73),ENSOARG00000007698(SHC3),ENSOARG00000007245(PIK3CB),	ENSOARG00000011674(MATK),	0.925501	1	1
oas04919	Thyroid hormone signaling pathway	5	3	2	366	75	5081	ENSOARG00000003798(PLCE1),ENSOARG00000002479(PIK3R5),ENSOARG00000013088(ATP1B4),ENSOARG00000007245(PIK3CB),ENSOARG00000009371(ATP1B1),	ENSOARG00000002479(PIK3R5),ENSOARG00000007245(PIK3CB),ENSOARG00000009371(ATP1B1),	ENSOARG00000003798(PLCE1),ENSOARG00000013088(ATP1B4),	0.925501	1	1
oas04660	T cell receptor signaling pathway	5	4	1	366	76	5081	ENSOARG00000020747(CD8B),ENSOARG00000002479(PIK3R5),ENSOARG00000001158(LAT),ENSOARG00000007245(PIK3CB),ENSOARG00000020143(-),	ENSOARG00000002479(PIK3R5),ENSOARG00000001158(LAT),ENSOARG00000007245(PIK3CB),ENSOARG00000020143(-),	ENSOARG00000020747(CD8B),	0.913323	1	1
oas05210	Colorectal cancer	3	3	0	366	46	5081	ENSOARG00000002479(PIK3R5),ENSOARG00000011583(TGFB2),ENSOARG00000007245(PIK3CB),	ENSOARG00000002479(PIK3R5),ENSOARG00000011583(TGFB2),ENSOARG00000007245(PIK3CB),	-	0.905381	1	1
oas05230	Central carbon metabolism in cancer	3	3	0	366	46	5081	ENSOARG00000002479(PIK3R5),ENSOARG00000007245(PIK3CB),ENSOARG00000010271(TIGAR),	ENSOARG00000002479(PIK3R5),ENSOARG00000007245(PIK3CB),ENSOARG00000010271(TIGAR),	-	0.905381	1	1
oas04144	Endocytosis	12	8	4	366	187	5081	ENSOARG00000009508(KIF5C),ENSOARG00000004214(-),ENSOARG00000013781(PARD6B),ENSOARG00000016109(IL2RG),ENSOARG00000010462(CXCR4),ENSOARG00000014300(SH3GL3),ENSOARG00000011583(TGFB2),ENSOARG00000006131(KIF5A),ENSOARG00000013970(RAB11FIP4),ENSOARG00000017838(AMPH),ENSOARG00000009322(ARAP2),ENSOARG00000020756(PLD1),	ENSOARG00000004214(-),ENSOARG00000013781(PARD6B),ENSOARG00000016109(IL2RG),ENSOARG00000010462(CXCR4),ENSOARG00000011583(TGFB2),ENSOARG00000006131(KIF5A),ENSOARG00000013970(RAB11FIP4),ENSOARG00000009322(ARAP2),	ENSOARG00000009508(KIF5C),ENSOARG00000014300(SH3GL3),ENSOARG00000017838(AMPH),ENSOARG00000020756(PLD1),	0.890856	1	1
oas04925	Aldosterone synthesis and secretion	3	3	0	366	47	5081	ENSOARG00000001743(CREB3L4),ENSOARG00000016200(CACNA1D),ENSOARG00000013305(CAMK1G),	ENSOARG00000001743(CREB3L4),ENSOARG00000016200(CACNA1D),ENSOARG00000013305(CAMK1G),	-	0.886118	1	1
oas04012	ErbB signaling pathway	4	4	0	366	63	5081	ENSOARG00000002479(PIK3R5),ENSOARG00000007698(SHC3),ENSOARG00000007245(PIK3CB),ENSOARG00000020143(-),	ENSOARG00000002479(PIK3R5),ENSOARG00000007698(SHC3),ENSOARG00000007245(PIK3CB),ENSOARG00000020143(-),	-	0.881429	1	1
oas00982	Drug metabolism - cytochrome P450	3	2	1	366	48	5081	ENSOARG00000015390(-),ENSOARG00000016052(AOX1),ENSOARG00000016231(-),	ENSOARG00000015390(-),ENSOARG00000016231(-),	ENSOARG00000016052(AOX1),	0.867657	1	1
oas04962	Vasopressin-regulated water reabsorption	2	1	1	366	32	5081	ENSOARG00000001743(CREB3L4),ENSOARG00000006982(AQP4),	ENSOARG00000001743(CREB3L4),	ENSOARG00000006982(AQP4),	0.867657	1	1
oas04064	NF-kappa B signaling pathway	4	2	2	366	64	5081	ENSOARG00000013144(IL1R1),ENSOARG00000018303(-),ENSOARG00000015656(ICAM-1),ENSOARG00000001158(LAT),	ENSOARG00000015656(ICAM-1),ENSOARG00000001158(LAT),	ENSOARG00000013144(IL1R1),ENSOARG00000018303(-),	0.867657	1	1
oas04932	Non-alcoholic fatty liver disease (NAFLD)	7	4	3	366	112	5081	ENSOARG00000002479(PIK3R5),ENSOARG00000009432(COX6A2),ENSOARG00000020877(IL1A),ENSOARG00000010394(LEPR),ENSOARG00000020509(ADIPOQ),ENSOARG00000000016(COX1),ENSOARG00000007245(PIK3CB),	ENSOARG00000002479(PIK3R5),ENSOARG00000010394(LEPR),ENSOARG00000020509(ADIPOQ),ENSOARG00000007245(PIK3CB),	ENSOARG00000009432(COX6A2),ENSOARG00000020877(IL1A),ENSOARG00000000016(COX1),	0.867657	1	1
oas04620	Toll-like receptor signaling pathway	5	3	2	366	81	5081	ENSOARG00000002479(PIK3R5),ENSOARG00000013869(MAP2K6),ENSOARG00000007245(PIK3CB),ENSOARG00000016668(CXCL11),ENSOARG00000002590(SPP1),	ENSOARG00000002479(PIK3R5),ENSOARG00000013869(MAP2K6),ENSOARG00000007245(PIK3CB),	ENSOARG00000016668(CXCL11),ENSOARG00000002590(SPP1),	0.856945	1	1
oas05160	Hepatitis C	6	5	1	366	100	5081	ENSOARG00000002479(PIK3R5),ENSOARG00000005642(PPP2R2C),ENSOARG00000015177(IFIT1),ENSOARG00000001028(CLDN8),ENSOARG00000007245(PIK3CB),ENSOARG00000020472(CLDN1),	ENSOARG00000002479(PIK3R5),ENSOARG00000015177(IFIT1),ENSOARG00000001028(CLDN8),ENSOARG00000007245(PIK3CB),ENSOARG00000020472(CLDN1),	ENSOARG00000005642(PPP2R2C),	0.832951	1	1
oas04213	Longevity regulating pathway - multiple species	3	3	0	366	50	5081	ENSOARG00000002479(PIK3R5),ENSOARG00000007245(PIK3CB),ENSOARG00000018126(IRS4),	ENSOARG00000002479(PIK3R5),ENSOARG00000007245(PIK3CB),ENSOARG00000018126(IRS4),	-	0.832951	1	1
oas05212	Pancreatic cancer	3	3	0	366	50	5081	ENSOARG00000002479(PIK3R5),ENSOARG00000011583(TGFB2),ENSOARG00000007245(PIK3CB),	ENSOARG00000002479(PIK3R5),ENSOARG00000011583(TGFB2),ENSOARG00000007245(PIK3CB),	-	0.832951	1	1
oas04010	MAPK signaling pathway	10	6	4	366	168	5081	ENSOARG00000013144(IL1R1),ENSOARG00000013869(MAP2K6),ENSOARG00000010272(DUSP4),ENSOARG00000020877(IL1A),ENSOARG00000010669(-),ENSOARG00000011583(TGFB2),ENSOARG00000015530(CACNA2D3),ENSOARG00000020480(PLA2G4F),ENSOARG00000016200(CACNA1D),ENSOARG00000017559(FGF19),	ENSOARG00000013869(MAP2K6),ENSOARG00000010272(DUSP4),ENSOARG00000011583(TGFB2),ENSOARG00000015530(CACNA2D3),ENSOARG00000016200(CACNA1D),ENSOARG00000017559(FGF19),	ENSOARG00000013144(IL1R1),ENSOARG00000020877(IL1A),ENSOARG00000010669(-),ENSOARG00000020480(PLA2G4F),	0.82634	1	1
oas04672	Intestinal immune network for IgA production	2	2	0	366	34	5081	ENSOARG00000010462(CXCR4),ENSOARG00000011738(-),	ENSOARG00000010462(CXCR4),ENSOARG00000011738(-),	-	0.816618	1	1
oas04730	Long-term depression	2	1	1	366	35	5081	ENSOARG00000013491(GRIA3),ENSOARG00000020480(PLA2G4F),	ENSOARG00000013491(GRIA3),	ENSOARG00000020480(PLA2G4F),	0.793286	1	1
oas05030	Cocaine addiction	2	2	0	366	36	5081	ENSOARG00000001743(CREB3L4),ENSOARG00000012035(GRIN2C),	ENSOARG00000001743(CREB3L4),ENSOARG00000012035(GRIN2C),	-	0.771251	1	1
oas00280	Valine, leucine and isoleucine degradation	2	1	1	366	36	5081	ENSOARG00000016052(AOX1),ENSOARG00000016231(-),	ENSOARG00000016231(-),	ENSOARG00000016052(AOX1),	0.771251	1	1
oas05203	Viral carcinogenesis	9	5	4	366	163	5081	ENSOARG00000003713(ACTN2),ENSOARG00000002479(PIK3R5),ENSOARG00000001743(CREB3L4),ENSOARG00000000751(-),ENSOARG00000007245(PIK3CB),ENSOARG00000000114(-),ENSOARG00000004689(HPN),ENSOARG00000014244(CCR3),ENSOARG00000012834(ATP6V0D2),	ENSOARG00000002479(PIK3R5),ENSOARG00000001743(CREB3L4),ENSOARG00000007245(PIK3CB),ENSOARG00000004689(HPN),ENSOARG00000014244(CCR3),	ENSOARG00000003713(ACTN2),ENSOARG00000000751(-),ENSOARG00000000114(-),ENSOARG00000012834(ATP6V0D2),	0.766519	1	1
oas04917	Prolactin signaling pathway	3	3	0	366	56	5081	ENSOARG00000002479(PIK3R5),ENSOARG00000007698(SHC3),ENSOARG00000007245(PIK3CB),	ENSOARG00000002479(PIK3R5),ENSOARG00000007698(SHC3),ENSOARG00000007245(PIK3CB),	-	0.743706	1	1
oas05133	Pertussis	3	0	3	366	56	5081	ENSOARG00000000751(-),ENSOARG00000020877(IL1A),ENSOARG00000000114(-),	-	ENSOARG00000000751(-),ENSOARG00000020877(IL1A),ENSOARG00000000114(-),	0.743706	1	1
oas05161	Hepatitis B	6	6	0	366	113	5081	ENSOARG00000002479(PIK3R5),ENSOARG00000001743(CREB3L4),ENSOARG00000009699(PTK2B),ENSOARG00000011583(TGFB2),ENSOARG00000006142(IFIH1),ENSOARG00000007245(PIK3CB),	ENSOARG00000002479(PIK3R5),ENSOARG00000001743(CREB3L4),ENSOARG00000009699(PTK2B),ENSOARG00000011583(TGFB2),ENSOARG00000006142(IFIH1),ENSOARG00000007245(PIK3CB),	-	0.737125	1	1
oas01230	Biosynthesis of amino acids	3	2	1	366	57	5081	ENSOARG00000012354(PSAT1),ENSOARG00000015870(PAH),ENSOARG00000009930(PSPH),	ENSOARG00000012354(PSAT1),ENSOARG00000009930(PSPH),	ENSOARG00000015870(PAH),	0.730659	1	1
oas05221	Acute myeloid leukemia	2	2	0	366	38	5081	ENSOARG00000002479(PIK3R5),ENSOARG00000007245(PIK3CB),	ENSOARG00000002479(PIK3R5),ENSOARG00000007245(PIK3CB),	-	0.730659	1	1
oas00310	Lysine degradation	2	1	1	366	40	5081	ENSOARG00000014571(BBOX1),ENSOARG00000005685(PLOD2),	ENSOARG00000014571(BBOX1),	ENSOARG00000005685(PLOD2),	0.694126	1	1
oas04540	Gap junction	3	1	2	366	60	5081	ENSOARG00000009127(TUBAL3),ENSOARG00000008133(HTR2A),ENSOARG00000019989(GJD2),	ENSOARG00000009127(TUBAL3),	ENSOARG00000008133(HTR2A),ENSOARG00000019989(GJD2),	0.694126	1	1
oas00140	Steroid hormone biosynthesis	2	1	1	366	40	5081	ENSOARG00000010025(SULT1E1),ENSOARG00000011881(SULT2B1),	ENSOARG00000011881(SULT2B1),	ENSOARG00000010025(SULT1E1),	0.694126	1	1
oas05010	Alzheimer's disease	6	3	3	366	121	5081	ENSOARG00000009432(COX6A2),ENSOARG00000000016(COX1),ENSOARG00000002132(ATP2A1),ENSOARG00000012035(GRIN2C),ENSOARG00000017976(ATP2A3),ENSOARG00000016200(CACNA1D),	ENSOARG00000012035(GRIN2C),ENSOARG00000017976(ATP2A3),ENSOARG00000016200(CACNA1D),	ENSOARG00000009432(COX6A2),ENSOARG00000000016(COX1),ENSOARG00000002132(ATP2A1),	0.688389	1	1
oas05169	Epstein-Barr virus infection	7	6	1	366	145	5081	ENSOARG00000002479(PIK3R5),ENSOARG00000013869(MAP2K6),ENSOARG00000011328(VIM),ENSOARG00000015656(ICAM-1),ENSOARG00000008208(CR2),ENSOARG00000007245(PIK3CB),ENSOARG00000006716(-),	ENSOARG00000002479(PIK3R5),ENSOARG00000013869(MAP2K6),ENSOARG00000015656(ICAM-1),ENSOARG00000008208(CR2),ENSOARG00000007245(PIK3CB),ENSOARG00000006716(-),	ENSOARG00000011328(VIM),	0.67019	1	1
oas05012	Parkinson's disease	5	0	5	366	104	5081	ENSOARG00000009432(COX6A2),ENSOARG00000000006(ND1),ENSOARG00000000016(COX1),ENSOARG00000000033(ND6),ENSOARG00000000010(ND2),	-	ENSOARG00000009432(COX6A2),ENSOARG00000000006(ND1),ENSOARG00000000016(COX1),ENSOARG00000000033(ND6),ENSOARG00000000010(ND2),	0.667429	1	1
oas05215	Prostate cancer	3	3	0	366	63	5081	ENSOARG00000002479(PIK3R5),ENSOARG00000001743(CREB3L4),ENSOARG00000007245(PIK3CB),	ENSOARG00000002479(PIK3R5),ENSOARG00000001743(CREB3L4),ENSOARG00000007245(PIK3CB),	-	0.661072	1	1
oas04146	Peroxisome	3	1	2	366	64	5081	ENSOARG00000019642(FAR2),ENSOARG00000015735(-),ENSOARG00000005586(PHYH),	ENSOARG00000015735(-),	ENSOARG00000019642(FAR2),ENSOARG00000005586(PHYH),	0.650743	1	1
oas01522	Endocrine resistance	3	3	0	366	64	5081	ENSOARG00000002479(PIK3R5),ENSOARG00000007698(SHC3),ENSOARG00000007245(PIK3CB),	ENSOARG00000002479(PIK3R5),ENSOARG00000007698(SHC3),ENSOARG00000007245(PIK3CB),	-	0.650743	1	1
oas01200	Carbon metabolism	4	3	1	366	87	5081	ENSOARG00000013672(GLDC),ENSOARG00000012354(PSAT1),ENSOARG00000009930(PSPH),ENSOARG00000007496(ME1),	ENSOARG00000013672(GLDC),ENSOARG00000012354(PSAT1),ENSOARG00000009930(PSPH),	ENSOARG00000007496(ME1),	0.638276	1	1
oas04210	Apoptosis	5	5	0	366	109	5081	ENSOARG00000019095(CSF2RB),ENSOARG00000009127(TUBAL3),ENSOARG00000002479(PIK3R5),ENSOARG00000020741(TNFSF10),ENSOARG00000007245(PIK3CB),	ENSOARG00000019095(CSF2RB),ENSOARG00000009127(TUBAL3),ENSOARG00000002479(PIK3R5),ENSOARG00000020741(TNFSF10),ENSOARG00000007245(PIK3CB),	-	0.636813	1	1
oas00230	Purine metabolism	6	4	2	366	133	5081	ENSOARG00000015035(PDE7B),ENSOARG00000007096(PDE1C),ENSOARG00000005769(AK8),ENSOARG00000013284(NT5E),ENSOARG00000016104(PDE1B),ENSOARG00000006716(-),	ENSOARG00000007096(PDE1C),ENSOARG00000005769(AK8),ENSOARG00000013284(NT5E),ENSOARG00000006716(-),	ENSOARG00000015035(PDE7B),ENSOARG00000016104(PDE1B),	0.626279	1	1
oas04914	Progesterone-mediated oocyte maturation	3	3	0	366	67	5081	ENSOARG00000002479(PIK3R5),ENSOARG00000013595(-),ENSOARG00000007245(PIK3CB),	ENSOARG00000002479(PIK3R5),ENSOARG00000013595(-),ENSOARG00000007245(PIK3CB),	-	0.621605	1	1
oas05322	Systemic lupus erythematosus	5	2	3	366	118	5081	ENSOARG00000003713(ACTN2),ENSOARG00000000751(-),ENSOARG00000010070(-),ENSOARG00000000114(-),ENSOARG00000020667(-),	ENSOARG00000010070(-),ENSOARG00000020667(-),	ENSOARG00000003713(ACTN2),ENSOARG00000000751(-),ENSOARG00000000114(-),	0.588242	1	1
oas05134	Legionellosis	2	0	2	366	50	5081	ENSOARG00000000751(-),ENSOARG00000000114(-),	-	ENSOARG00000000751(-),ENSOARG00000000114(-),	0.555301	1	1
oas00980	Metabolism of xenobiotics by cytochrome P450	2	2	0	366	50	5081	ENSOARG00000015390(-),ENSOARG00000017468(EPHX1),	ENSOARG00000015390(-),ENSOARG00000017468(EPHX1),	-	0.555301	1	1
oas05168	Herpes simplex infection	5	3	2	366	145	5081	ENSOARG00000000751(-),ENSOARG00000007229(CD74),ENSOARG00000006142(IFIH1),ENSOARG00000015177(IFIT1),ENSOARG00000000114(-),	ENSOARG00000007229(CD74),ENSOARG00000006142(IFIH1),ENSOARG00000015177(IFIT1),	ENSOARG00000000751(-),ENSOARG00000000114(-),	0.478707	1	1
oas05204	Chemical carcinogenesis	2	2	0	366	58	5081	ENSOARG00000015390(-),ENSOARG00000017468(EPHX1),	ENSOARG00000015390(-),ENSOARG00000017468(EPHX1),	-	0.478707	1	1
oas04612	Antigen processing and presentation	2	1	1	366	59	5081	ENSOARG00000020747(CD8B),ENSOARG00000007229(CD74),	ENSOARG00000007229(CD74),	ENSOARG00000020747(CD8B),	0.470594	1	1
oas04622	RIG-I-like receptor signaling pathway	2	2	0	366	60	5081	ENSOARG00000007233(ISG15),ENSOARG00000006142(IFIH1),	ENSOARG00000007233(ISG15),ENSOARG00000006142(IFIH1),	-	0.46275	1	1
oas05034	Alcoholism	4	3	1	366	124	5081	ENSOARG00000001743(CREB3L4),ENSOARG00000007698(SHC3),ENSOARG00000012035(GRIN2C),ENSOARG00000007520(-),	ENSOARG00000001743(CREB3L4),ENSOARG00000007698(SHC3),ENSOARG00000012035(GRIN2C),	ENSOARG00000007520(-),	0.447823	1	1
oas04142	Lysosome	3	2	1	366	94	5081	ENSOARG00000020391(AP1S3),ENSOARG00000007293(ABCB9),ENSOARG00000012834(ATP6V0D2),	ENSOARG00000020391(AP1S3),ENSOARG00000007293(ABCB9),	ENSOARG00000012834(ATP6V0D2),	0.443059	1	1
oas01524	Platinum drug resistance	2	2	0	366	64	5081	ENSOARG00000002479(PIK3R5),ENSOARG00000007245(PIK3CB),	ENSOARG00000002479(PIK3R5),ENSOARG00000007245(PIK3CB),	-	0.433829	1	1
oas00240	Pyrimidine metabolism	2	2	0	366	71	5081	ENSOARG00000013284(NT5E),ENSOARG00000006716(-),	ENSOARG00000013284(NT5E),ENSOARG00000006716(-),	-	0.391057	1	1
oas04922	Glucagon signaling pathway	2	1	1	366	75	5081	ENSOARG00000001743(CREB3L4),ENSOARG00000008997(PYGM),	ENSOARG00000001743(CREB3L4),	ENSOARG00000008997(PYGM),	0.3702	1	1
oas05016	Huntington's disease	3	1	2	366	137	5081	ENSOARG00000001743(CREB3L4),ENSOARG00000009432(COX6A2),ENSOARG00000000016(COX1),	ENSOARG00000001743(CREB3L4),	ENSOARG00000009432(COX6A2),ENSOARG00000000016(COX1),	0.303997	1	1
oas04740	Olfactory transduction	5	2	3	366	522	5081	ENSOARG00000018120(NCALD),ENSOARG00000007096(PDE1C),ENSOARG00000016104(PDE1B),ENSOARG00000009653(RGS2),ENSOARG00000012969(SLC24A4),	ENSOARG00000007096(PDE1C),ENSOARG00000009653(RGS2),	ENSOARG00000018120(NCALD),ENSOARG00000016104(PDE1B),ENSOARG00000012969(SLC24A4),	0.132974	1	1

## Sheet: Group3-VS-Group2 KEGG
pathway_ID	PATHWAY_DES	diff_gene_in_this_pathway	UP_GENES	DOWN_GENES	diff_gene_in_all_pathway	all_gene_in_this_pathway	all_gene_in_all_pathway	all_gene_list	gene_UP_list	gene_DOWN_list	rich_factor	Pvalue	Qvalue
oas00232	Caffeine metabolism	2	2	0	554	4	5081	ENSOARG00000013841(-),ENSOARG00000010953(XDH),	ENSOARG00000013841(-),ENSOARG00000010953(XDH),	-	4.58574	0.0201838	0.188614
oas00061	Fatty acid biosynthesis	5	5	0	554	11	5081	ENSOARG00000011792(ACSL5),ENSOARG00000000829(ACACA),ENSOARG00000016430(ACACB),ENSOARG00000000664(ACSBG1),ENSOARG00000007614(ACSL1),	ENSOARG00000011792(ACSL5),ENSOARG00000000829(ACACA),ENSOARG00000016430(ACACB),ENSOARG00000000664(ACSBG1),ENSOARG00000007614(ACSL1),	-	4.16885	0.00307148	0.0640286
oas00750	Vitamin B6 metabolism	3	3	0	554	7	5081	ENSOARG00000016231(-),ENSOARG00000016052(AOX1),ENSOARG00000016420(-),	ENSOARG00000016231(-),ENSOARG00000016052(AOX1),ENSOARG00000016420(-),	-	3.93063	0.0156833	0.157414
oas03320	PPAR signaling pathway	18	17	1	554	54	5081	ENSOARG00000008976(FABP5),ENSOARG00000011792(ACSL5),ENSOARG00000005315(MMP1),ENSOARG00000020509(ADIPOQ),ENSOARG00000011401(RXRG),ENSOARG00000017123(-),ENSOARG00000009400(PLIN4),ENSOARG00000017498(PCK1),ENSOARG00000008181(FABP7),ENSOARG00000019949(CPT1B),ENSOARG00000010719(LPL),ENSOARG00000014674(SCD),ENSOARG00000001603(FABP3),ENSOARG00000009458(-),ENSOARG00000000664(ACSBG1),ENSOARG00000009344(FAB…	ENSOARG00000008976(FABP5),ENSOARG00000011792(ACSL5),ENSOARG00000005315(MMP1),ENSOARG00000020509(ADIPOQ),ENSOARG00000017123(-),ENSOARG00000009400(PLIN4),ENSOARG00000017498(PCK1),ENSOARG00000008181(FABP7),ENSOARG00000019949(CPT1B),ENSOARG00000010719(LPL),ENSOARG00000014674(SCD),ENSOARG00000001603(FABP3),ENSOARG00000009458(-),ENSOARG00000000664(ACSBG1),ENSOARG00000009344(FABP4),ENSOARG00000007614(AC…	ENSOARG00000011401(RXRG),	3.05716	3.23243e-05	0.00875988
oas00360	Phenylalanine metabolism	5	5	0	554	15	5081	ENSOARG00000012549(HPD),ENSOARG00000000273(-),ENSOARG00000015870(PAH),ENSOARG00000017886(ALDH3A1),ENSOARG00000004027(-),	ENSOARG00000012549(HPD),ENSOARG00000000273(-),ENSOARG00000015870(PAH),ENSOARG00000017886(ALDH3A1),ENSOARG00000004027(-),	-	3.05716	0.0136839	0.148333
oas00591	Linoleic acid metabolism	10	9	1	554	31	5081	ENSOARG00000000994(PLA2G5),ENSOARG00000008610(-),ENSOARG00000009393(PLA2G2F),ENSOARG00000008718(-),ENSOARG00000018283(CYP3A24),ENSOARG00000019515(PLB1),ENSOARG00000020474(PLA2G4D),ENSOARG00000020466(PLA2G4E),ENSOARG00000008735(-),ENSOARG00000020432(-),	ENSOARG00000008610(-),ENSOARG00000009393(PLA2G2F),ENSOARG00000008718(-),ENSOARG00000018283(CYP3A24),ENSOARG00000019515(PLB1),ENSOARG00000020474(PLA2G4D),ENSOARG00000020466(PLA2G4E),ENSOARG00000008735(-),ENSOARG00000020432(-),	ENSOARG00000000994(PLA2G5),	2.95854	0.00164402	0.0405028
oas00350	Tyrosine metabolism	8	8	0	554	25	5081	ENSOARG00000012549(HPD),ENSOARG00000016231(-),ENSOARG00000000273(-),ENSOARG00000016052(AOX1),ENSOARG00000016420(-),ENSOARG00000017886(ALDH3A1),ENSOARG00000004027(-),ENSOARG00000000618(DCT),	ENSOARG00000012549(HPD),ENSOARG00000016231(-),ENSOARG00000000273(-),ENSOARG00000016052(AOX1),ENSOARG00000016420(-),ENSOARG00000017886(ALDH3A1),ENSOARG00000004027(-),ENSOARG00000000618(DCT),	-	2.93487	0.00425631	0.0823899
oas00760	Nicotinate and nicotinamide metabolism	6	5	1	554	19	5081	ENSOARG00000011323(NMRK2),ENSOARG00000014082(ENPP3),ENSOARG00000016231(-),ENSOARG00000016052(AOX1),ENSOARG00000020090(NT5C1A),ENSOARG00000016420(-),	ENSOARG00000011323(NMRK2),ENSOARG00000016231(-),ENSOARG00000016052(AOX1),ENSOARG00000020090(NT5C1A),ENSOARG00000016420(-),	ENSOARG00000014082(ENPP3),	2.89626	0.0112273	0.132286
oas00590	Arachidonic acid metabolism	16	15	1	554	52	5081	ENSOARG00000001451(-),ENSOARG00000008403(CYP2U1),ENSOARG00000000994(PLA2G5),ENSOARG00000008610(-),ENSOARG00000009393(PLA2G2F),ENSOARG00000008718(-),ENSOARG00000008786(-),ENSOARG00000018613(ALOX15B),ENSOARG00000018715(ALOX12B),ENSOARG00000017685(HPGDS),ENSOARG00000003175(-),ENSOARG00000019515(PLB1),ENSOARG00000020474(PLA2G4D),ENSOARG00000020466(PLA2G4E),ENSOARG00000008735(-),ENSOARG00000020432(-),	ENSOARG00000001451(-),ENSOARG00000008403(CYP2U1),ENSOARG00000008610(-),ENSOARG00000009393(PLA2G2F),ENSOARG00000008718(-),ENSOARG00000008786(-),ENSOARG00000018613(ALOX15B),ENSOARG00000018715(ALOX12B),ENSOARG00000017685(HPGDS),ENSOARG00000003175(-),ENSOARG00000019515(PLB1),ENSOARG00000020474(PLA2G4D),ENSOARG00000020466(PLA2G4E),ENSOARG00000008735(-),ENSOARG00000020432(-),	ENSOARG00000000994(PLA2G5),	2.82199	0.000206091	0.0139627
oas00592	alpha-Linolenic acid metabolism	6	5	1	554	20	5081	ENSOARG00000000994(PLA2G5),ENSOARG00000009393(PLA2G2F),ENSOARG00000019515(PLB1),ENSOARG00000020474(PLA2G4D),ENSOARG00000020466(PLA2G4E),ENSOARG00000020432(-),	ENSOARG00000009393(PLA2G2F),ENSOARG00000019515(PLB1),ENSOARG00000020474(PLA2G4D),ENSOARG00000020466(PLA2G4E),ENSOARG00000020432(-),	ENSOARG00000000994(PLA2G5),	2.75144	0.0146485	0.152682
oas04610	Complement and coagulation cascades	20	19	1	554	68	5081	ENSOARG00000002951(-),ENSOARG00000004038(F2),ENSOARG00000008985(C6),ENSOARG00000016733(FGA),ENSOARG00000003130(PLAT),ENSOARG00000008121(C8B),ENSOARG00000004658(C1S),ENSOARG00000005159(-),ENSOARG00000001568(-),ENSOARG00000016664(FGG),ENSOARG00000002722(-),ENSOARG00000012929(SERPINC1),ENSOARG00000007993(C8A),ENSOARG00000006889(-),ENSOARG00000011939(PROCR),ENSOARG00000008208(CR2),ENSOARG00000014081(…	ENSOARG00000002951(-),ENSOARG00000004038(F2),ENSOARG00000008985(C6),ENSOARG00000016733(FGA),ENSOARG00000008121(C8B),ENSOARG00000004658(C1S),ENSOARG00000005159(-),ENSOARG00000001568(-),ENSOARG00000016664(FGG),ENSOARG00000002722(-),ENSOARG00000012929(SERPINC1),ENSOARG00000007993(C8A),ENSOARG00000006889(-),ENSOARG00000011939(PROCR),ENSOARG00000008208(CR2),ENSOARG00000014081(SERPINF2),ENSOARG00000004…	ENSOARG00000003130(PLAT),	2.69749	7.88807e-05	0.0106883
oas00030	Pentose phosphate pathway	5	4	1	554	17	5081	ENSOARG00000005207(-),ENSOARG00000008668(FBP2),ENSOARG00000004143(ALDOA),ENSOARG00000007511(ALDOB),ENSOARG00000008650(FBP1),	ENSOARG00000008668(FBP2),ENSOARG00000004143(ALDOA),ENSOARG00000007511(ALDOB),ENSOARG00000008650(FBP1),	ENSOARG00000005207(-),	2.69749	0.024174	0.218371
oas04966	Collecting duct acid secretion	5	5	0	554	17	5081	ENSOARG00000012834(ATP6V0D2),ENSOARG00000010469(ATP6V0A4),ENSOARG00000007821(SLC4A1),ENSOARG00000011319(ATP6V1B1),ENSOARG00000004873(ATP4A),	ENSOARG00000012834(ATP6V0D2),ENSOARG00000010469(ATP6V0A4),ENSOARG00000007821(SLC4A1),ENSOARG00000011319(ATP6V1B1),ENSOARG00000004873(ATP4A),	-	2.69749	0.024174	0.218371
oas05410	Hypertrophic cardiomyopathy (HCM)	15	12	3	554	53	5081	ENSOARG00000013430(SGCG),ENSOARG00000010541(CACNB1),ENSOARG00000020185(-),ENSOARG00000020797(-),ENSOARG00000011583(TGFB2),ENSOARG00000017779(MYL2),ENSOARG00000006996(MYL3),ENSOARG00000011889(TPM2),ENSOARG00000004312(TNNC1),ENSOARG00000000955(CACNG6),ENSOARG00000000498(ITGA9),ENSOARG00000015530(CACNA2D3),ENSOARG00000019993(ACTC1),ENSOARG00000012958(ACE),ENSOARG00000008437(-),	ENSOARG00000013430(SGCG),ENSOARG00000010541(CACNB1),ENSOARG00000020185(-),ENSOARG00000020797(-),ENSOARG00000017779(MYL2),ENSOARG00000011889(TPM2),ENSOARG00000004312(TNNC1),ENSOARG00000000955(CACNG6),ENSOARG00000015530(CACNA2D3),ENSOARG00000019993(ACTC1),ENSOARG00000012958(ACE),ENSOARG00000008437(-),	ENSOARG00000011583(TGFB2),ENSOARG00000006996(MYL3),ENSOARG00000000498(ITGA9),	2.5957	0.000760606	0.034354
oas00062	Fatty acid elongation	5	5	0	554	18	5081	ENSOARG00000004328(ELOVL6),ENSOARG00000000779(-),ENSOARG00000017607(ELOVL3),ENSOARG00000020545(ELOVL1),ENSOARG00000007114(ELOVL7),	ENSOARG00000004328(ELOVL6),ENSOARG00000000779(-),ENSOARG00000017607(ELOVL3),ENSOARG00000020545(ELOVL1),ENSOARG00000007114(ELOVL7),	-	2.54763	0.031114	0.234219
oas05414	Dilated cardiomyopathy	15	11	4	554	54	5081	ENSOARG00000013430(SGCG),ENSOARG00000010541(CACNB1),ENSOARG00000020185(-),ENSOARG00000020797(-),ENSOARG00000011583(TGFB2),ENSOARG00000017779(MYL2),ENSOARG00000006996(MYL3),ENSOARG00000011889(TPM2),ENSOARG00000004312(TNNC1),ENSOARG00000000955(CACNG6),ENSOARG00000000498(ITGA9),ENSOARG00000015530(CACNA2D3),ENSOARG00000019993(ACTC1),ENSOARG00000014702(ADCY2),ENSOARG00000008437(-),	ENSOARG00000013430(SGCG),ENSOARG00000010541(CACNB1),ENSOARG00000020185(-),ENSOARG00000020797(-),ENSOARG00000017779(MYL2),ENSOARG00000011889(TPM2),ENSOARG00000004312(TNNC1),ENSOARG00000000955(CACNG6),ENSOARG00000015530(CACNA2D3),ENSOARG00000019993(ACTC1),ENSOARG00000008437(-),	ENSOARG00000011583(TGFB2),ENSOARG00000006996(MYL3),ENSOARG00000000498(ITGA9),ENSOARG00000014702(ADCY2),	2.54763	0.000926314	0.0358616
oas04913	Ovarian steroidogenesis	10	9	1	554	37	5081	ENSOARG00000008610(-),ENSOARG00000008718(-),ENSOARG00000009466(HSD17B2),ENSOARG00000014702(ADCY2),ENSOARG00000009090(CYP1B1),ENSOARG00000020474(PLA2G4D),ENSOARG00000020466(PLA2G4E),ENSOARG00000002137(-),ENSOARG00000008735(-),ENSOARG00000020432(-),	ENSOARG00000008610(-),ENSOARG00000008718(-),ENSOARG00000009466(HSD17B2),ENSOARG00000009090(CYP1B1),ENSOARG00000020474(PLA2G4D),ENSOARG00000020466(PLA2G4E),ENSOARG00000002137(-),ENSOARG00000008735(-),ENSOARG00000020432(-),	ENSOARG00000014702(ADCY2),	2.47878	0.00637948	0.115256
oas04260	Cardiac muscle contraction	14	13	1	554	52	5081	ENSOARG00000010541(CACNB1),ENSOARG00000020797(-),ENSOARG00000017779(MYL2),ENSOARG00000009432(COX6A2),ENSOARG00000006996(MYL3),ENSOARG00000011889(TPM2),ENSOARG00000004312(TNNC1),ENSOARG00000011750(MYL4),ENSOARG00000000955(CACNG6),ENSOARG00000019316(MYH7),ENSOARG00000015530(CACNA2D3),ENSOARG00000019993(ACTC1),ENSOARG00000008437(-),ENSOARG00000013088(ATP1B4),	ENSOARG00000010541(CACNB1),ENSOARG00000020797(-),ENSOARG00000017779(MYL2),ENSOARG00000009432(COX6A2),ENSOARG00000011889(TPM2),ENSOARG00000004312(TNNC1),ENSOARG00000011750(MYL4),ENSOARG00000000955(CACNG6),ENSOARG00000019316(MYH7),ENSOARG00000015530(CACNA2D3),ENSOARG00000019993(ACTC1),ENSOARG00000008437(-),ENSOARG00000013088(ATP1B4),	ENSOARG00000006996(MYL3),	2.46924	0.00177083	0.0399912
oas00220	Arginine biosynthesis	4	4	0	554	15	5081	ENSOARG00000004210(NOS1),ENSOARG00000019210(CPS1),ENSOARG00000007692(ASS1),ENSOARG00000000670(-),	ENSOARG00000004210(NOS1),ENSOARG00000019210(CPS1),ENSOARG00000007692(ASS1),ENSOARG00000000670(-),	-	2.44573	0.0521344	0.277028
oas00260	Glycine, serine and threonine metabolism	9	9	0	554	34	5081	ENSOARG00000013633(PGAM2),ENSOARG00000004327(GNMT),ENSOARG00000014198(GCAT),ENSOARG00000000273(-),ENSOARG00000017209(DMGDH),ENSOARG00000007716(BPGM),ENSOARG00000011995(CTH),ENSOARG00000004027(-),ENSOARG00000017250(BHMT),	ENSOARG00000013633(PGAM2),ENSOARG00000004327(GNMT),ENSOARG00000014198(GCAT),ENSOARG00000000273(-),ENSOARG00000017209(DMGDH),ENSOARG00000007716(BPGM),ENSOARG00000011995(CTH),ENSOARG00000004027(-),ENSOARG00000017250(BHMT),	-	2.42774	0.0102656	0.132475
oas04726	Serotonergic synapse	20	15	5	554	77	5081	ENSOARG00000015761(HTR7),ENSOARG00000008610(-),ENSOARG00000013280(KCNJ5),ENSOARG00000004789(HTR4),ENSOARG00000008718(-),ENSOARG00000008786(-),ENSOARG00000018613(ALOX15B),ENSOARG00000002664(-),ENSOARG00000018715(ALOX12B),ENSOARG00000013743(GABRB2),ENSOARG00000018936(-),ENSOARG00000003514(GNG4),ENSOARG00000010110(SLC6A4),ENSOARG00000009536(PLCB4),ENSOARG00000003414(CYP4X1),ENSOARG00000020474(PLA2G4…	ENSOARG00000008610(-),ENSOARG00000008718(-),ENSOARG00000008786(-),ENSOARG00000018613(ALOX15B),ENSOARG00000002664(-),ENSOARG00000018715(ALOX12B),ENSOARG00000018936(-),ENSOARG00000003514(GNG4),ENSOARG00000010110(SLC6A4),ENSOARG00000009536(PLCB4),ENSOARG00000003414(CYP4X1),ENSOARG00000020474(PLA2G4D),ENSOARG00000020466(PLA2G4E),ENSOARG00000008735(-),ENSOARG00000020432(-),	ENSOARG00000015761(HTR7),ENSOARG00000013280(KCNJ5),ENSOARG00000004789(HTR4),ENSOARG00000013743(GABRB2),ENSOARG00000009242(GABRB3),	2.3822	0.000419491	0.0227364
oas04978	Mineral absorption	9	9	0	554	35	5081	ENSOARG00000008517(-),ENSOARG00000011955(SLC5A1),ENSOARG00000019372(VDR),ENSOARG00000004798(SLC26A9),ENSOARG00000018341(-),ENSOARG00000016390(SLC40A1),ENSOARG00000018343(-),ENSOARG00000016910(TRPV6),ENSOARG00000013088(ATP1B4),	ENSOARG00000008517(-),ENSOARG00000011955(SLC5A1),ENSOARG00000019372(VDR),ENSOARG00000004798(SLC26A9),ENSOARG00000018341(-),ENSOARG00000016390(SLC40A1),ENSOARG00000018343(-),ENSOARG00000016910(TRPV6),ENSOARG00000013088(ATP1B4),	-	2.35838	0.0124528	0.140613
oas00830	Retinol metabolism	11	11	0	554	44	5081	ENSOARG00000008046(RDH16),ENSOARG00000021173(RDH12),ENSOARG00000016231(-),ENSOARG00000016052(AOX1),ENSOARG00000016420(-),ENSOARG00000020860(ALDH1A2),ENSOARG00000018283(CYP3A24),ENSOARG00000008165(HSD17B6),ENSOARG00000003175(-),ENSOARG00000015026(AWAT2),ENSOARG00000015038(SDR16C5),	ENSOARG00000008046(RDH16),ENSOARG00000021173(RDH12),ENSOARG00000016231(-),ENSOARG00000016052(AOX1),ENSOARG00000016420(-),ENSOARG00000020860(ALDH1A2),ENSOARG00000018283(CYP3A24),ENSOARG00000008165(HSD17B6),ENSOARG00000003175(-),ENSOARG00000015026(AWAT2),ENSOARG00000015038(SDR16C5),	-	2.29287	0.00841314	0.126664
oas00140	Steroid hormone biosynthesis	10	9	1	554	40	5081	ENSOARG00000010045(AKR1D1),ENSOARG00000010025(SULT1E1),ENSOARG00000011881(SULT2B1),ENSOARG00000018283(CYP3A24),ENSOARG00000008165(HSD17B6),ENSOARG00000002664(-),ENSOARG00000009466(HSD17B2),ENSOARG00000018936(-),ENSOARG00000009090(CYP1B1),ENSOARG00000002137(-),	ENSOARG00000010025(SULT1E1),ENSOARG00000011881(SULT2B1),ENSOARG00000018283(CYP3A24),ENSOARG00000008165(HSD17B6),ENSOARG00000002664(-),ENSOARG00000009466(HSD17B2),ENSOARG00000018936(-),ENSOARG00000009090(CYP1B1),ENSOARG00000002137(-),	ENSOARG00000010045(AKR1D1),	2.29287	0.0112159	0.138159
oas00010	Glycolysis / Gluconeogenesis	12	12	0	554	49	5081	ENSOARG00000010787(ACSS2),ENSOARG00000013633(PGAM2),ENSOARG00000017498(PCK1),ENSOARG00000008668(FBP2),ENSOARG00000007716(BPGM),ENSOARG00000017886(ALDH3A1),ENSOARG00000005406(HKDC1),ENSOARG00000004143(ALDOA),ENSOARG00000007511(ALDOB),ENSOARG00000005506(ENO3),ENSOARG00000008650(FBP1),ENSOARG00000010650(-),	ENSOARG00000010787(ACSS2),ENSOARG00000013633(PGAM2),ENSOARG00000017498(PCK1),ENSOARG00000008668(FBP2),ENSOARG00000007716(BPGM),ENSOARG00000017886(ALDH3A1),ENSOARG00000005406(HKDC1),ENSOARG00000004143(ALDOA),ENSOARG00000007511(ALDOB),ENSOARG00000005506(ENO3),ENSOARG00000008650(FBP1),ENSOARG00000010650(-),	-	2.24608	0.0074865	0.119344
oas05020	Prion diseases	6	5	1	554	25	5081	ENSOARG00000008985(C6),ENSOARG00000008121(C8B),ENSOARG00000007993(C8A),ENSOARG00000020877(IL1A),ENSOARG00000015555(NCAM2),ENSOARG00000009510(C9),	ENSOARG00000008985(C6),ENSOARG00000008121(C8B),ENSOARG00000007993(C8A),ENSOARG00000015555(NCAM2),ENSOARG00000009510(C9),	ENSOARG00000020877(IL1A),	2.20116	0.0440096	0.290893
oas00051	Fructose and mannose metabolism	6	6	0	554	25	5081	ENSOARG00000005886(PFKFB1),ENSOARG00000008668(FBP2),ENSOARG00000005406(HKDC1),ENSOARG00000004143(ALDOA),ENSOARG00000007511(ALDOB),ENSOARG00000008650(FBP1),	ENSOARG00000005886(PFKFB1),ENSOARG00000008668(FBP2),ENSOARG00000005406(HKDC1),ENSOARG00000004143(ALDOA),ENSOARG00000007511(ALDOB),ENSOARG00000008650(FBP1),	-	2.20116	0.0440096	0.290893
oas04020	Calcium signaling pathway	28	23	5	554	117	5081	ENSOARG00000000772(PLCD1),ENSOARG00000009749(PLCD3),ENSOARG00000015761(HTR7),ENSOARG00000004609(CALML5),ENSOARG00000006951(CAMK2A),ENSOARG00000010861(TACR3),ENSOARG00000007666(SLC25A4),ENSOARG00000007096(PDE1C),ENSOARG00000019941(RYR3),ENSOARG00000010448(ERBB3),ENSOARG00000004789(HTR4),ENSOARG00000001613(GNAL),ENSOARG00000004210(NOS1),ENSOARG00000001632(STIM1),ENSOARG00000007374(SPHK1),ENSOARG000…	ENSOARG00000000772(PLCD1),ENSOARG00000009749(PLCD3),ENSOARG00000004609(CALML5),ENSOARG00000006951(CAMK2A),ENSOARG00000007666(SLC25A4),ENSOARG00000019941(RYR3),ENSOARG00000010448(ERBB3),ENSOARG00000001613(GNAL),ENSOARG00000004210(NOS1),ENSOARG00000001632(STIM1),ENSOARG00000007374(SPHK1),ENSOARG00000009752(ADRA1A),ENSOARG00000004312(TNNC1),ENSOARG00000019840(PTAFR),ENSOARG00000001573(MYLK2),ENSOARG…	ENSOARG00000015761(HTR7),ENSOARG00000010861(TACR3),ENSOARG00000007096(PDE1C),ENSOARG00000004789(HTR4),ENSOARG00000014702(ADCY2),	2.19488	0.000168046	0.0151801
oas04614	Renin-angiotensin system	5	3	2	554	21	5081	ENSOARG00000003055(AGT),ENSOARG00000006985(CTSA),ENSOARG00000014213(KLK1),ENSOARG00000012958(ACE),ENSOARG00000003714(ENPEP),	ENSOARG00000003055(AGT),ENSOARG00000006985(CTSA),ENSOARG00000012958(ACE),	ENSOARG00000014213(KLK1),ENSOARG00000003714(ENPEP),	2.18369	0.0598879	0.28473
oas04261	Adrenergic signaling in cardiomyocytes	22	18	4	554	95	5081	ENSOARG00000004609(CALML5),ENSOARG00000006951(CAMK2A),ENSOARG00000010541(CACNB1),ENSOARG00000000850(RAPGEF4),ENSOARG00000020797(-),ENSOARG00000007595(-),ENSOARG00000002180(PIK3R3),ENSOARG00000017779(MYL2),ENSOARG00000002479(PIK3R5),ENSOARG00000009752(ADRA1A),ENSOARG00000006996(MYL3),ENSOARG00000011889(TPM2),ENSOARG00000004312(TNNC1),ENSOARG00000011750(MYL4),ENSOARG00000000955(CACNG6),ENSOARG00000…	ENSOARG00000004609(CALML5),ENSOARG00000006951(CAMK2A),ENSOARG00000010541(CACNB1),ENSOARG00000000850(RAPGEF4),ENSOARG00000020797(-),ENSOARG00000007595(-),ENSOARG00000017779(MYL2),ENSOARG00000009752(ADRA1A),ENSOARG00000011889(TPM2),ENSOARG00000004312(TNNC1),ENSOARG00000011750(MYL4),ENSOARG00000000955(CACNG6),ENSOARG00000019316(MYH7),ENSOARG00000015530(CACNA2D3),ENSOARG00000019993(ACTC1),ENSOARG0000…	ENSOARG00000002180(PIK3R3),ENSOARG00000002479(PIK3R5),ENSOARG00000006996(MYL3),ENSOARG00000014702(ADCY2),	2.12392	0.00111627	0.0378135
oas02010	ABC transporters	9	7	2	554	39	5081	ENSOARG00000016747(ABCC11),ENSOARG00000014385(ABCA6),ENSOARG00000004000(ABCB11),ENSOARG00000018133(CFTR),ENSOARG00000016359(-),ENSOARG00000014704(ABCA9),ENSOARG00000019294(ABCA12),ENSOARG00000010625(ABCG1),ENSOARG00000001594(-),	ENSOARG00000016747(ABCC11),ENSOARG00000014385(ABCA6),ENSOARG00000004000(ABCB11),ENSOARG00000016359(-),ENSOARG00000014704(ABCA9),ENSOARG00000019294(ABCA12),ENSOARG00000010625(ABCG1),	ENSOARG00000018133(CFTR),ENSOARG00000001594(-),	2.1165	0.0249965	0.205274
oas00910	Nitrogen metabolism	3	3	0	554	13	5081	ENSOARG00000013116(CA3),ENSOARG00000019210(CPS1),ENSOARG00000009222(CA6),	ENSOARG00000013116(CA3),ENSOARG00000019210(CPS1),ENSOARG00000009222(CA6),	-	2.1165	0.112478	0.411912
oas04923	Regulation of lipolysis in adipocytes	9	5	4	554	39	5081	ENSOARG00000005578(MGLL),ENSOARG00000000858(NPR1),ENSOARG00000002180(PIK3R3),ENSOARG00000002479(PIK3R5),ENSOARG00000018126(IRS4),ENSOARG00000004222(ABHD5),ENSOARG00000014702(ADCY2),ENSOARG00000009458(-),ENSOARG00000009344(FABP4),	ENSOARG00000005578(MGLL),ENSOARG00000000858(NPR1),ENSOARG00000004222(ABHD5),ENSOARG00000009458(-),ENSOARG00000009344(FABP4),	ENSOARG00000002180(PIK3R3),ENSOARG00000002479(PIK3R5),ENSOARG00000018126(IRS4),ENSOARG00000014702(ADCY2),	2.1165	0.0249965	0.205274
oas04530	Tight junction	21	18	3	554	91	5081	ENSOARG00000001063(CLDN17),ENSOARG00000013180(SHROOM1),ENSOARG00000017779(MYL2),ENSOARG00000004731(-),ENSOARG00000013899(MYH3),ENSOARG00000006670(ACTN3),ENSOARG00000009609(MYH4),ENSOARG00000019316(MYH7),ENSOARG00000008975(MYH11),ENSOARG00000011486(MYH1),ENSOARG00000025184(CLDN4),ENSOARG00000013044(-),ENSOARG00000001028(CLDN8),ENSOARG00000012656(MYH2),ENSOARG00000001617(MYH10),ENSOARG00000006071(M…	ENSOARG00000001063(CLDN17),ENSOARG00000017779(MYL2),ENSOARG00000004731(-),ENSOARG00000013899(MYH3),ENSOARG00000006670(ACTN3),ENSOARG00000009609(MYH4),ENSOARG00000019316(MYH7),ENSOARG00000008975(MYH11),ENSOARG00000011486(MYH1),ENSOARG00000025184(CLDN4),ENSOARG00000013044(-),ENSOARG00000001028(CLDN8),ENSOARG00000012656(MYH2),ENSOARG00000006071(MYLPF),ENSOARG00000007268(MYH8),ENSOARG00000003713(ACTN…	ENSOARG00000013180(SHROOM1),ENSOARG00000001617(MYH10),ENSOARG00000007444(MRAS),	2.1165	0.00146732	0.0397644
oas04921	Oxytocin signaling pathway	22	18	4	554	97	5081	ENSOARG00000004609(CALML5),ENSOARG00000006951(CAMK2A),ENSOARG00000009653(RGS2),ENSOARG00000010541(CACNB1),ENSOARG00000013280(KCNJ5),ENSOARG00000000858(NPR1),ENSOARG00000019941(RYR3),ENSOARG00000001783(FOS),ENSOARG00000002180(PIK3R3),ENSOARG00000002479(PIK3R5),ENSOARG00000000955(CACNG6),ENSOARG00000001573(MYLK2),ENSOARG00000015530(CACNA2D3),ENSOARG00000013636(CDKN1A),ENSOARG00000014702(ADCY2),ENSO…	ENSOARG00000004609(CALML5),ENSOARG00000006951(CAMK2A),ENSOARG00000009653(RGS2),ENSOARG00000010541(CACNB1),ENSOARG00000000858(NPR1),ENSOARG00000019941(RYR3),ENSOARG00000001783(FOS),ENSOARG00000000955(CACNG6),ENSOARG00000001573(MYLK2),ENSOARG00000015530(CACNA2D3),ENSOARG00000013636(CDKN1A),ENSOARG00000009536(PLCB4),ENSOARG00000008437(-),ENSOARG00000020474(PLA2G4D),ENSOARG00000020466(PLA2G4E),ENSOAR…	ENSOARG00000013280(KCNJ5),ENSOARG00000002180(PIK3R3),ENSOARG00000002479(PIK3R5),ENSOARG00000014702(ADCY2),	2.08013	0.00146365	0.044072
oas00071	Fatty acid degradation	7	7	0	554	31	5081	ENSOARG00000011792(ACSL5),ENSOARG00000018036(ECI1),ENSOARG00000019949(CPT1B),ENSOARG00000003175(-),ENSOARG00000000664(ACSBG1),ENSOARG00000007614(ACSL1),ENSOARG00000010650(-),	ENSOARG00000011792(ACSL5),ENSOARG00000018036(ECI1),ENSOARG00000019949(CPT1B),ENSOARG00000003175(-),ENSOARG00000000664(ACSBG1),ENSOARG00000007614(ACSL1),ENSOARG00000010650(-),	-	2.07098	0.0459469	0.289572
oas01212	Fatty acid metabolism	8	8	0	554	36	5081	ENSOARG00000004328(ELOVL6),ENSOARG00000011792(ACSL5),ENSOARG00000000779(-),ENSOARG00000000829(ACACA),ENSOARG00000019949(CPT1B),ENSOARG00000014674(SCD),ENSOARG00000000664(ACSBG1),ENSOARG00000007614(ACSL1),	ENSOARG00000004328(ELOVL6),ENSOARG00000011792(ACSL5),ENSOARG00000000779(-),ENSOARG00000000829(ACACA),ENSOARG00000019949(CPT1B),ENSOARG00000014674(SCD),ENSOARG00000000664(ACSBG1),ENSOARG00000007614(ACSL1),	-	2.03811	0.0396323	0.268509
oas04977	Vitamin digestion and absorption	4	3	1	554	18	5081	ENSOARG00000009955(CUBN),ENSOARG00000017402(APOB),ENSOARG00000015026(AWAT2),ENSOARG00000019515(PLB1),	ENSOARG00000017402(APOB),ENSOARG00000015026(AWAT2),ENSOARG00000019515(PLB1),	ENSOARG00000009955(CUBN),	2.03811	0.099928	0.398242
oas00072	Synthesis and degradation of ketone bodies	2	2	0	554	9	5081	ENSOARG00000020135(-),ENSOARG00000020427(HMGCS2),	ENSOARG00000020135(-),ENSOARG00000020427(HMGCS2),	-	2.03811	0.154754	0.537672
oas00620	Pyruvate metabolism	7	7	0	554	32	5081	ENSOARG00000004257(ME3),ENSOARG00000010787(ACSS2),ENSOARG00000000829(ACACA),ENSOARG00000017498(PCK1),ENSOARG00000016430(ACACB),ENSOARG00000007496(ME1),ENSOARG00000010650(-),	ENSOARG00000004257(ME3),ENSOARG00000010787(ACSS2),ENSOARG00000000829(ACACA),ENSOARG00000017498(PCK1),ENSOARG00000016430(ACACB),ENSOARG00000007496(ME1),ENSOARG00000010650(-),	-	2.00626	0.0539687	0.275953
oas04750	Inflammatory mediator regulation of TRP channels	16	12	4	554	74	5081	ENSOARG00000004609(CALML5),ENSOARG00000006951(CAMK2A),ENSOARG00000008610(-),ENSOARG00000002180(PIK3R3),ENSOARG00000008718(-),ENSOARG00000008786(-),ENSOARG00000002479(PIK3R5),ENSOARG00000016942(TRPV3),ENSOARG00000019170(TRPM8),ENSOARG00000014702(ADCY2),ENSOARG00000009536(PLCB4),ENSOARG00000020474(PLA2G4D),ENSOARG00000020466(PLA2G4E),ENSOARG00000008735(-),ENSOARG00000020432(-),ENSOARG00000008988(PL…	ENSOARG00000004609(CALML5),ENSOARG00000006951(CAMK2A),ENSOARG00000008610(-),ENSOARG00000008718(-),ENSOARG00000008786(-),ENSOARG00000016942(TRPV3),ENSOARG00000009536(PLCB4),ENSOARG00000020474(PLA2G4D),ENSOARG00000020466(PLA2G4E),ENSOARG00000008735(-),ENSOARG00000020432(-),ENSOARG00000008988(PLCG2),	ENSOARG00000002180(PIK3R3),ENSOARG00000002479(PIK3R5),ENSOARG00000019170(TRPM8),ENSOARG00000014702(ADCY2),	1.98302	0.0087911	0.125389
oas04370	VEGF signaling pathway	8	6	2	554	37	5081	ENSOARG00000007374(SPHK1),ENSOARG00000002180(PIK3R3),ENSOARG00000002479(PIK3R5),ENSOARG00000008564(MAPKAPK3),ENSOARG00000020474(PLA2G4D),ENSOARG00000020466(PLA2G4E),ENSOARG00000020432(-),ENSOARG00000008988(PLCG2),	ENSOARG00000007374(SPHK1),ENSOARG00000008564(MAPKAPK3),ENSOARG00000020474(PLA2G4D),ENSOARG00000020466(PLA2G4E),ENSOARG00000020432(-),ENSOARG00000008988(PLCG2),	ENSOARG00000002180(PIK3R3),ENSOARG00000002479(PIK3R5),	1.98302	0.0461456	0.284215
oas00565	Ether lipid metabolism	8	7	1	554	37	5081	ENSOARG00000000994(PLA2G5),ENSOARG00000009393(PLA2G2F),ENSOARG00000011007(PLA2G7),ENSOARG00000015196(CHPT1),ENSOARG00000019515(PLB1),ENSOARG00000020474(PLA2G4D),ENSOARG00000020466(PLA2G4E),ENSOARG00000020432(-),	ENSOARG00000009393(PLA2G2F),ENSOARG00000011007(PLA2G7),ENSOARG00000015196(CHPT1),ENSOARG00000019515(PLB1),ENSOARG00000020474(PLA2G4D),ENSOARG00000020466(PLA2G4E),ENSOARG00000020432(-),	ENSOARG00000000994(PLA2G5),	1.98302	0.0461456	0.284215
oas04713	Circadian entrainment	11	7	4	554	51	5081	ENSOARG00000013491(GRIA3),ENSOARG00000004609(CALML5),ENSOARG00000006951(CAMK2A),ENSOARG00000020802(GRIN2B),ENSOARG00000013280(KCNJ5),ENSOARG00000019941(RYR3),ENSOARG00000001783(FOS),ENSOARG00000004210(NOS1),ENSOARG00000003514(GNG4),ENSOARG00000014702(ADCY2),ENSOARG00000009536(PLCB4),	ENSOARG00000004609(CALML5),ENSOARG00000006951(CAMK2A),ENSOARG00000019941(RYR3),ENSOARG00000001783(FOS),ENSOARG00000004210(NOS1),ENSOARG00000003514(GNG4),ENSOARG00000009536(PLCB4),	ENSOARG00000013491(GRIA3),ENSOARG00000020802(GRIN2B),ENSOARG00000013280(KCNJ5),ENSOARG00000014702(ADCY2),	1.97816	0.0249042	0.210907
oas00561	Glycerolipid metabolism	9	9	0	554	42	5081	ENSOARG00000005578(MGLL),ENSOARG00000004007(LIPG),ENSOARG00000012124(-),ENSOARG00000015168(-),ENSOARG00000016423(PNLIPRP3),ENSOARG00000010719(LPL),ENSOARG00000002204(LPIN3),ENSOARG00000010650(-),ENSOARG00000019246(PNPLA3),	ENSOARG00000005578(MGLL),ENSOARG00000004007(LIPG),ENSOARG00000012124(-),ENSOARG00000015168(-),ENSOARG00000016423(PNLIPRP3),ENSOARG00000010719(LPL),ENSOARG00000002204(LPIN3),ENSOARG00000010650(-),ENSOARG00000019246(PNPLA3),	-	1.96532	0.0393504	0.273435
oas05146	Amoebiasis	16	12	4	554	75	5081	ENSOARG00000000327(LAMA1),ENSOARG00000006669(-),ENSOARG00000011583(TGFB2),ENSOARG00000001613(GNAL),ENSOARG00000008121(C8B),ENSOARG00000002180(PIK3R3),ENSOARG00000002479(PIK3R5),ENSOARG00000013159(IL1R2),ENSOARG00000020525(COL4A3),ENSOARG00000006670(ACTN3),ENSOARG00000006971(SERPINB10),ENSOARG00000006513(SERPINB13),ENSOARG00000007993(C8A),ENSOARG00000009536(PLCB4),ENSOARG00000003713(ACTN2),ENSOARG…	ENSOARG00000006669(-),ENSOARG00000001613(GNAL),ENSOARG00000008121(C8B),ENSOARG00000013159(IL1R2),ENSOARG00000020525(COL4A3),ENSOARG00000006670(ACTN3),ENSOARG00000006971(SERPINB10),ENSOARG00000006513(SERPINB13),ENSOARG00000007993(C8A),ENSOARG00000009536(PLCB4),ENSOARG00000003713(ACTN2),ENSOARG00000009510(C9),	ENSOARG00000000327(LAMA1),ENSOARG00000011583(TGFB2),ENSOARG00000002180(PIK3R3),ENSOARG00000002479(PIK3R5),	1.95658	0.00998324	0.135273
oas05412	Arrhythmogenic right ventricular cardiomyopathy (ARVC)	10	9	1	554	47	5081	ENSOARG00000013430(SGCG),ENSOARG00000010541(CACNB1),ENSOARG00000020185(-),ENSOARG00000004731(-),ENSOARG00000006670(ACTN3),ENSOARG00000000955(CACNG6),ENSOARG00000000498(ITGA9),ENSOARG00000015530(CACNA2D3),ENSOARG00000008437(-),ENSOARG00000003713(ACTN2),	ENSOARG00000013430(SGCG),ENSOARG00000010541(CACNB1),ENSOARG00000020185(-),ENSOARG00000004731(-),ENSOARG00000006670(ACTN3),ENSOARG00000000955(CACNG6),ENSOARG00000015530(CACNA2D3),ENSOARG00000008437(-),ENSOARG00000003713(ACTN2),	ENSOARG00000000498(ITGA9),	1.95138	0.0335094	0.238975
oas04670	Leukocyte transendothelial migration	18	14	4	554	85	5081	ENSOARG00000001063(CLDN17),ENSOARG00000000850(RAPGEF4),ENSOARG00000018242(-),ENSOARG00000002180(PIK3R3),ENSOARG00000017779(MYL2),ENSOARG00000004731(-),ENSOARG00000002479(PIK3R5),ENSOARG00000006670(ACTN3),ENSOARG00000000571(RHOH),ENSOARG00000025184(CLDN4),ENSOARG00000001028(CLDN8),ENSOARG00000006071(MYLPF),ENSOARG00000016822(TXK),ENSOARG00000003713(ACTN2),ENSOARG00000011171(ITK),ENSOARG00000014703…	ENSOARG00000001063(CLDN17),ENSOARG00000000850(RAPGEF4),ENSOARG00000017779(MYL2),ENSOARG00000004731(-),ENSOARG00000006670(ACTN3),ENSOARG00000025184(CLDN4),ENSOARG00000001028(CLDN8),ENSOARG00000006071(MYLPF),ENSOARG00000016822(TXK),ENSOARG00000003713(ACTN2),ENSOARG00000011171(ITK),ENSOARG00000014703(MYL10),ENSOARG00000002037(CLDN10),ENSOARG00000008988(PLCG2),	ENSOARG00000018242(-),ENSOARG00000002180(PIK3R3),ENSOARG00000002479(PIK3R5),ENSOARG00000000571(RHOH),	1.9422	0.00731841	0.123956
oas00650	Butanoate metabolism	5	5	0	554	24	5081	ENSOARG00000020135(-),ENSOARG00000013163(ACSM3),ENSOARG00000012921(ACSM1),ENSOARG00000012681(ACSM5),ENSOARG00000020427(HMGCS2),	ENSOARG00000020135(-),ENSOARG00000013163(ACSM3),ENSOARG00000012921(ACSM1),ENSOARG00000012681(ACSM5),ENSOARG00000020427(HMGCS2),	-	1.91073	0.102114	0.395325
oas04270	Vascular smooth muscle contraction	16	14	2	554	79	5081	ENSOARG00000003270(KCNMB1),ENSOARG00000004609(CALML5),ENSOARG00000014814(ACTA2),ENSOARG00000000994(PLA2G5),ENSOARG00000009393(PLA2G2F),ENSOARG00000000858(NPR1),ENSOARG00000009752(ADRA1A),ENSOARG00000012108(ACTG2),ENSOARG00000001573(MYLK2),ENSOARG00000014702(ADCY2),ENSOARG00000003175(-),ENSOARG00000009536(PLCB4),ENSOARG00000020474(PLA2G4D),ENSOARG00000020466(PLA2G4E),ENSOARG00000002495(-),ENSOARG0…	ENSOARG00000003270(KCNMB1),ENSOARG00000004609(CALML5),ENSOARG00000014814(ACTA2),ENSOARG00000009393(PLA2G2F),ENSOARG00000000858(NPR1),ENSOARG00000009752(ADRA1A),ENSOARG00000012108(ACTG2),ENSOARG00000001573(MYLK2),ENSOARG00000003175(-),ENSOARG00000009536(PLCB4),ENSOARG00000020474(PLA2G4D),ENSOARG00000020466(PLA2G4E),ENSOARG00000002495(-),ENSOARG00000020432(-),	ENSOARG00000000994(PLA2G5),ENSOARG00000014702(ADCY2),	1.85751	0.0161364	0.156178
oas04730	Long-term depression	7	5	2	554	35	5081	ENSOARG00000013491(GRIA3),ENSOARG00000018241(GRID2),ENSOARG00000004210(NOS1),ENSOARG00000009536(PLCB4),ENSOARG00000020474(PLA2G4D),ENSOARG00000020466(PLA2G4E),ENSOARG00000020432(-),	ENSOARG00000004210(NOS1),ENSOARG00000009536(PLCB4),ENSOARG00000020474(PLA2G4D),ENSOARG00000020466(PLA2G4E),ENSOARG00000020432(-),	ENSOARG00000013491(GRIA3),ENSOARG00000018241(GRID2),	1.8343	0.0837114	0.360092
oas05150	Staphylococcus aureus infection	9	9	0	554	45	5081	ENSOARG00000002951(-),ENSOARG00000010070(-),ENSOARG00000004658(C1S),ENSOARG00000019840(PTAFR),ENSOARG00000001568(-),ENSOARG00000016664(FGG),ENSOARG00000002722(-),ENSOARG00000004726(-),ENSOARG00000004515(C1R),	ENSOARG00000002951(-),ENSOARG00000010070(-),ENSOARG00000004658(C1S),ENSOARG00000019840(PTAFR),ENSOARG00000001568(-),ENSOARG00000016664(FGG),ENSOARG00000002722(-),ENSOARG00000004726(-),ENSOARG00000004515(C1R),	-	1.8343	0.0589475	0.29045
oas04964	Proximal tubule bicarbonate reclamation	3	3	0	554	15	5081	ENSOARG00000010284(SLC38A3),ENSOARG00000017498(PCK1),ENSOARG00000013088(ATP1B4),	ENSOARG00000010284(SLC38A3),ENSOARG00000017498(PCK1),ENSOARG00000013088(ATP1B4),	-	1.8343	0.168976	0.565341
oas04971	Gastric acid secretion	10	8	2	554	50	5081	ENSOARG00000004609(CALML5),ENSOARG00000006951(CAMK2A),ENSOARG00000001573(MYLK2),ENSOARG00000008173(KCNK2),ENSOARG00000018133(CFTR),ENSOARG00000014702(ADCY2),ENSOARG00000009536(PLCB4),ENSOARG00000013088(ATP1B4),ENSOARG00000002495(-),ENSOARG00000004873(ATP4A),	ENSOARG00000004609(CALML5),ENSOARG00000006951(CAMK2A),ENSOARG00000001573(MYLK2),ENSOARG00000008173(KCNK2),ENSOARG00000009536(PLCB4),ENSOARG00000013088(ATP1B4),ENSOARG00000002495(-),ENSOARG00000004873(ATP4A),	ENSOARG00000018133(CFTR),ENSOARG00000014702(ADCY2),	1.8343	0.0495765	0.268705
oas04960	Aldosterone-regulated sodium reabsorption	5	3	2	554	25	5081	ENSOARG00000008446(SCNN1A),ENSOARG00000002180(PIK3R3),ENSOARG00000002479(PIK3R5),ENSOARG00000018302(SFN),ENSOARG00000013088(ATP1B4),	ENSOARG00000008446(SCNN1A),ENSOARG00000018302(SFN),ENSOARG00000013088(ATP1B4),	ENSOARG00000002180(PIK3R3),ENSOARG00000002479(PIK3R5),	1.8343	0.119391	0.425722
oas05033	Nicotine addiction	6	2	4	554	30	5081	ENSOARG00000013491(GRIA3),ENSOARG00000020802(GRIN2B),ENSOARG00000008347(GABRA3),ENSOARG00000003297(GABRP),ENSOARG00000013743(GABRB2),ENSOARG00000009242(GABRB3),	ENSOARG00000008347(GABRA3),ENSOARG00000003297(GABRP),	ENSOARG00000013491(GRIA3),ENSOARG00000020802(GRIN2B),ENSOARG00000013743(GABRB2),ENSOARG00000009242(GABRB3),	1.8343	0.0999469	0.392545
oas04920	Adipocytokine signaling pathway	11	9	2	554	56	5081	ENSOARG00000011792(ACSL5),ENSOARG00000020509(ADIPOQ),ENSOARG00000011401(RXRG),ENSOARG00000017123(-),ENSOARG00000017498(PCK1),ENSOARG00000016430(ACACB),ENSOARG00000018126(IRS4),ENSOARG00000019949(CPT1B),ENSOARG00000000664(ACSBG1),ENSOARG00000007614(ACSL1),ENSOARG00000012807(ADIPOR2),	ENSOARG00000011792(ACSL5),ENSOARG00000020509(ADIPOQ),ENSOARG00000017123(-),ENSOARG00000017498(PCK1),ENSOARG00000016430(ACACB),ENSOARG00000019949(CPT1B),ENSOARG00000000664(ACSBG1),ENSOARG00000007614(ACSL1),ENSOARG00000012807(ADIPOR2),	ENSOARG00000011401(RXRG),ENSOARG00000018126(IRS4),	1.80154	0.0470478	0.277173
oas00480	Glutathione metabolism	7	7	0	554	36	5081	ENSOARG00000003421(LAP3),ENSOARG00000019281(-),ENSOARG00000015023(-),ENSOARG00000013589(-),ENSOARG00000017685(HPGDS),ENSOARG00000010860(GSS),ENSOARG00000008128(-),	ENSOARG00000003421(LAP3),ENSOARG00000019281(-),ENSOARG00000015023(-),ENSOARG00000013589(-),ENSOARG00000017685(HPGDS),ENSOARG00000010860(GSS),ENSOARG00000008128(-),	-	1.78334	0.095635	0.392683
oas01230	Biosynthesis of amino acids	11	10	1	554	57	5081	ENSOARG00000013633(PGAM2),ENSOARG00000005207(-),ENSOARG00000019210(CPS1),ENSOARG00000010176(MAT1A),ENSOARG00000007692(ASS1),ENSOARG00000015870(PAH),ENSOARG00000011995(CTH),ENSOARG00000004143(ALDOA),ENSOARG00000000670(-),ENSOARG00000007511(ALDOB),ENSOARG00000005506(ENO3),	ENSOARG00000013633(PGAM2),ENSOARG00000019210(CPS1),ENSOARG00000010176(MAT1A),ENSOARG00000007692(ASS1),ENSOARG00000015870(PAH),ENSOARG00000011995(CTH),ENSOARG00000004143(ALDOA),ENSOARG00000000670(-),ENSOARG00000007511(ALDOB),ENSOARG00000005506(ENO3),	ENSOARG00000005207(-),	1.76993	0.0528128	0.275236
oas04724	Glutamatergic synapse	12	7	5	554	63	5081	ENSOARG00000010284(SLC38A3),ENSOARG00000013491(GRIA3),ENSOARG00000020802(GRIN2B),ENSOARG00000010437(DLGAP1),ENSOARG00000010729(SLC1A3),ENSOARG00000018857(SLC1A2),ENSOARG00000003514(GNG4),ENSOARG00000014702(ADCY2),ENSOARG00000009536(PLCB4),ENSOARG00000020474(PLA2G4D),ENSOARG00000020466(PLA2G4E),ENSOARG00000020432(-),	ENSOARG00000010284(SLC38A3),ENSOARG00000010729(SLC1A3),ENSOARG00000003514(GNG4),ENSOARG00000009536(PLCB4),ENSOARG00000020474(PLA2G4D),ENSOARG00000020466(PLA2G4E),ENSOARG00000020432(-),	ENSOARG00000013491(GRIA3),ENSOARG00000020802(GRIN2B),ENSOARG00000010437(DLGAP1),ENSOARG00000018857(SLC1A2),ENSOARG00000014702(ADCY2),	1.74695	0.0495513	0.274049
oas00410	beta-Alanine metabolism	4	4	0	554	21	5081	ENSOARG00000000273(-),ENSOARG00000017886(ALDH3A1),ENSOARG00000004027(-),ENSOARG00000010650(-),	ENSOARG00000000273(-),ENSOARG00000017886(ALDH3A1),ENSOARG00000004027(-),ENSOARG00000010650(-),	-	1.74695	0.166883	0.565315
oas04970	Salivary secretion	11	10	1	554	58	5081	ENSOARG00000018171(AQP5),ENSOARG00000004609(CALML5),ENSOARG00000001285(-),ENSOARG00000019941(RYR3),ENSOARG00000004210(NOS1),ENSOARG00000009752(ADRA1A),ENSOARG00000001969(BAC5),ENSOARG00000016910(TRPV6),ENSOARG00000014702(ADCY2),ENSOARG00000009536(PLCB4),ENSOARG00000013088(ATP1B4),	ENSOARG00000018171(AQP5),ENSOARG00000004609(CALML5),ENSOARG00000001285(-),ENSOARG00000019941(RYR3),ENSOARG00000004210(NOS1),ENSOARG00000009752(ADRA1A),ENSOARG00000001969(BAC5),ENSOARG00000016910(TRPV6),ENSOARG00000009536(PLCB4),ENSOARG00000013088(ATP1B4),	ENSOARG00000014702(ADCY2),	1.73942	0.0590742	0.285877
oas00982	Drug metabolism - cytochrome P450	9	9	0	554	48	5081	ENSOARG00000012259(FMO3),ENSOARG00000019281(-),ENSOARG00000016231(-),ENSOARG00000015023(-),ENSOARG00000016052(AOX1),ENSOARG00000016420(-),ENSOARG00000017886(ALDH3A1),ENSOARG00000013589(-),ENSOARG00000017685(HPGDS),	ENSOARG00000012259(FMO3),ENSOARG00000019281(-),ENSOARG00000016231(-),ENSOARG00000015023(-),ENSOARG00000016052(AOX1),ENSOARG00000016420(-),ENSOARG00000017886(ALDH3A1),ENSOARG00000013589(-),ENSOARG00000017685(HPGDS),	-	1.71965	0.0845903	0.358187
oas04976	Bile secretion	11	7	4	554	59	5081	ENSOARG00000020420(-),ENSOARG00000004000(ABCB11),ENSOARG00000011955(SLC5A1),ENSOARG00000018133(CFTR),ENSOARG00000018479(AQP8),ENSOARG00000014702(ADCY2),ENSOARG00000013088(ATP1B4),ENSOARG00000016724(HMGCR),ENSOARG00000001594(-),ENSOARG00000020858(AQP9),ENSOARG00000006982(AQP4),	ENSOARG00000020420(-),ENSOARG00000004000(ABCB11),ENSOARG00000011955(SLC5A1),ENSOARG00000013088(ATP1B4),ENSOARG00000016724(HMGCR),ENSOARG00000020858(AQP9),ENSOARG00000006982(AQP4),	ENSOARG00000018133(CFTR),ENSOARG00000018479(AQP8),ENSOARG00000014702(ADCY2),ENSOARG00000001594(-),	1.70994	0.0658525	0.302475
oas04514	Cell adhesion molecules (CAMs)	18	11	7	554	99	5081	ENSOARG00000001063(CLDN17),ENSOARG00000020295(VTCN1),ENSOARG00000015632(VCAN),ENSOARG00000013856(-),ENSOARG00000018242(-),ENSOARG00000004796(CD22),ENSOARG00000003261(CNTN2),ENSOARG00000007707(NRCAM),ENSOARG00000000498(ITGA9),ENSOARG00000025184(CLDN4),ENSOARG00000003085(CNTNAP1),ENSOARG00000007676(CADM3),ENSOARG00000001028(CLDN8),ENSOARG00000015555(NCAM2),ENSOARG00000016602(NLGN3),ENSOARG000000020…	ENSOARG00000001063(CLDN17),ENSOARG00000020295(VTCN1),ENSOARG00000013856(-),ENSOARG00000004796(CD22),ENSOARG00000007707(NRCAM),ENSOARG00000025184(CLDN4),ENSOARG00000001028(CLDN8),ENSOARG00000015555(NCAM2),ENSOARG00000002037(CLDN10),ENSOARG00000013509(CD274),ENSOARG00000011075(SELE),	ENSOARG00000015632(VCAN),ENSOARG00000018242(-),ENSOARG00000003261(CNTN2),ENSOARG00000000498(ITGA9),ENSOARG00000003085(CNTNAP1),ENSOARG00000007676(CADM3),ENSOARG00000016602(NLGN3),	1.66754	0.0320953	0.235076
oas04611	Platelet activation	15	12	3	554	83	5081	ENSOARG00000016733(FGA),ENSOARG00000001632(STIM1),ENSOARG00000002180(PIK3R3),ENSOARG00000008574(RASGRP2),ENSOARG00000002479(PIK3R5),ENSOARG00000015199(P2RY1),ENSOARG00000001573(MYLK2),ENSOARG00000016664(FGG),ENSOARG00000014702(ADCY2),ENSOARG00000009536(PLCB4),ENSOARG00000020474(PLA2G4D),ENSOARG00000020466(PLA2G4E),ENSOARG00000002495(-),ENSOARG00000020432(-),ENSOARG00000008988(PLCG2),	ENSOARG00000016733(FGA),ENSOARG00000001632(STIM1),ENSOARG00000008574(RASGRP2),ENSOARG00000015199(P2RY1),ENSOARG00000001573(MYLK2),ENSOARG00000016664(FGG),ENSOARG00000009536(PLCB4),ENSOARG00000020474(PLA2G4D),ENSOARG00000020466(PLA2G4E),ENSOARG00000002495(-),ENSOARG00000020432(-),ENSOARG00000008988(PLCG2),	ENSOARG00000002180(PIK3R3),ENSOARG00000002479(PIK3R5),ENSOARG00000014702(ADCY2),	1.6575	0.0486695	0.280626
oas04723	Retrograde endocannabinoid signaling	11	6	5	554	62	5081	ENSOARG00000005578(MGLL),ENSOARG00000013491(GRIA3),ENSOARG00000013280(KCNJ5),ENSOARG00000008347(GABRA3),ENSOARG00000002492(-),ENSOARG00000003297(GABRP),ENSOARG00000013743(GABRB2),ENSOARG00000003514(GNG4),ENSOARG00000014702(ADCY2),ENSOARG00000009536(PLCB4),ENSOARG00000009242(GABRB3),	ENSOARG00000005578(MGLL),ENSOARG00000008347(GABRA3),ENSOARG00000002492(-),ENSOARG00000003297(GABRP),ENSOARG00000003514(GNG4),ENSOARG00000009536(PLCB4),	ENSOARG00000013491(GRIA3),ENSOARG00000013280(KCNJ5),ENSOARG00000013743(GABRB2),ENSOARG00000014702(ADCY2),ENSOARG00000009242(GABRB3),	1.6272	0.0894749	0.373041
oas00564	Glycerophospholipid metabolism	12	11	1	554	68	5081	ENSOARG00000000994(PLA2G5),ENSOARG00000009393(PLA2G2F),ENSOARG00000006175(PHOSPHO1),ENSOARG00000015196(CHPT1),ENSOARG00000015526(ACHE),ENSOARG00000002204(LPIN3),ENSOARG00000003211(CDS1),ENSOARG00000019515(PLB1),ENSOARG00000020474(PLA2G4D),ENSOARG00000020466(PLA2G4E),ENSOARG00000007512(ETNPPL),ENSOARG00000020432(-),	ENSOARG00000009393(PLA2G2F),ENSOARG00000006175(PHOSPHO1),ENSOARG00000015196(CHPT1),ENSOARG00000015526(ACHE),ENSOARG00000002204(LPIN3),ENSOARG00000003211(CDS1),ENSOARG00000019515(PLB1),ENSOARG00000020474(PLA2G4D),ENSOARG00000020466(PLA2G4E),ENSOARG00000007512(ETNPPL),ENSOARG00000020432(-),	ENSOARG00000000994(PLA2G5),	1.6185	0.0822923	0.371687
oas00100	Steroid biosynthesis	3	3	0	554	17	5081	ENSOARG00000016678(SOAT1),ENSOARG00000007493(DHCR24),ENSOARG00000005222(CYP27B1),	ENSOARG00000016678(SOAT1),ENSOARG00000007493(DHCR24),ENSOARG00000005222(CYP27B1),	-	1.6185	0.236685	0.712683
oas04012	ErbB signaling pathway	11	7	4	554	63	5081	ENSOARG00000000229(NRG1),ENSOARG00000006951(CAMK2A),ENSOARG00000010448(ERBB3),ENSOARG00000002180(PIK3R3),ENSOARG00000015052(AREG),ENSOARG00000002479(PIK3R5),ENSOARG00000013636(CDKN1A),ENSOARG00000011111(TGFA),ENSOARG00000018775(CBLB),ENSOARG00000017521(HBEGF),ENSOARG00000008988(PLCG2),	ENSOARG00000006951(CAMK2A),ENSOARG00000010448(ERBB3),ENSOARG00000015052(AREG),ENSOARG00000013636(CDKN1A),ENSOARG00000011111(TGFA),ENSOARG00000017521(HBEGF),ENSOARG00000008988(PLCG2),	ENSOARG00000000229(NRG1),ENSOARG00000002180(PIK3R3),ENSOARG00000002479(PIK3R5),ENSOARG00000018775(CBLB),	1.60137	0.0985007	0.398413
oas04152	AMPK signaling pathway	16	12	4	554	92	5081	ENSOARG00000000829(ACACA),ENSOARG00000020509(ADIPOQ),ENSOARG00000005886(PFKFB1),ENSOARG00000017123(-),ENSOARG00000002180(PIK3R3),ENSOARG00000017498(PCK1),ENSOARG00000002479(PIK3R5),ENSOARG00000008668(FBP2),ENSOARG00000009752(ADRA1A),ENSOARG00000018126(IRS4),ENSOARG00000019949(CPT1B),ENSOARG00000018133(CFTR),ENSOARG00000014674(SCD),ENSOARG00000008650(FBP1),ENSOARG00000012807(ADIPOR2),ENSOARG000000…	ENSOARG00000000829(ACACA),ENSOARG00000020509(ADIPOQ),ENSOARG00000005886(PFKFB1),ENSOARG00000017123(-),ENSOARG00000017498(PCK1),ENSOARG00000008668(FBP2),ENSOARG00000009752(ADRA1A),ENSOARG00000019949(CPT1B),ENSOARG00000014674(SCD),ENSOARG00000008650(FBP1),ENSOARG00000012807(ADIPOR2),ENSOARG00000016724(HMGCR),	ENSOARG00000002180(PIK3R3),ENSOARG00000002479(PIK3R5),ENSOARG00000018126(IRS4),ENSOARG00000018133(CFTR),	1.59504	0.0586591	0.294382
oas04922	Glucagon signaling pathway	13	12	1	554	75	5081	ENSOARG00000004609(CALML5),ENSOARG00000006951(CAMK2A),ENSOARG00000013633(PGAM2),ENSOARG00000000829(ACACA),ENSOARG00000005886(PFKFB1),ENSOARG00000017498(PCK1),ENSOARG00000018139(GCGR),ENSOARG00000016430(ACACB),ENSOARG00000019949(CPT1B),ENSOARG00000014702(ADCY2),ENSOARG00000009536(PLCB4),ENSOARG00000008997(PYGM),ENSOARG00000010150(PHKG1),	ENSOARG00000004609(CALML5),ENSOARG00000006951(CAMK2A),ENSOARG00000013633(PGAM2),ENSOARG00000000829(ACACA),ENSOARG00000005886(PFKFB1),ENSOARG00000017498(PCK1),ENSOARG00000018139(GCGR),ENSOARG00000016430(ACACB),ENSOARG00000019949(CPT1B),ENSOARG00000009536(PLCB4),ENSOARG00000008997(PYGM),ENSOARG00000010150(PHKG1),	ENSOARG00000014702(ADCY2),	1.58972	0.0828044	0.367869
oas00600	Sphingolipid metabolism	6	6	0	554	35	5081	ENSOARG00000019344(NEU2),ENSOARG00000007374(SPHK1),ENSOARG00000003422(SMPD3),ENSOARG00000003587(CERS4),ENSOARG00000013806(-),ENSOARG00000006264(ACER1),	ENSOARG00000019344(NEU2),ENSOARG00000007374(SPHK1),ENSOARG00000003422(SMPD3),ENSOARG00000003587(CERS4),ENSOARG00000013806(-),ENSOARG00000006264(ACER1),	-	1.57225	0.187545	0.612346
oas05323	Rheumatoid arthritis	12	6	6	554	71	5081	ENSOARG00000015100(ANGPT1),ENSOARG00000008385(-),ENSOARG00000012834(ATP6V0D2),ENSOARG00000008259(LTB),ENSOARG00000012119(IL15),ENSOARG00000005315(MMP1),ENSOARG00000011583(TGFB2),ENSOARG00000001783(FOS),ENSOARG00000007376(TNFSF11),ENSOARG00000010469(ATP6V0A4),ENSOARG00000020877(IL1A),ENSOARG00000011319(ATP6V1B1),	ENSOARG00000008385(-),ENSOARG00000012834(ATP6V0D2),ENSOARG00000005315(MMP1),ENSOARG00000001783(FOS),ENSOARG00000010469(ATP6V0A4),ENSOARG00000011319(ATP6V1B1),	ENSOARG00000015100(ANGPT1),ENSOARG00000008259(LTB),ENSOARG00000012119(IL15),ENSOARG00000011583(TGFB2),ENSOARG00000007376(TNFSF11),ENSOARG00000020877(IL1A),	1.55011	0.107973	0.412122
oas04915	Estrogen signaling pathway	12	7	5	554	71	5081	ENSOARG00000004609(CALML5),ENSOARG00000013280(KCNJ5),ENSOARG00000001783(FOS),ENSOARG00000002180(PIK3R3),ENSOARG00000011082(GABBR2),ENSOARG00000008817(HSPA1B),ENSOARG00000002479(PIK3R5),ENSOARG00000001015(HSPA2),ENSOARG00000014702(ADCY2),ENSOARG00000009536(PLCB4),ENSOARG00000007452(HSPA6),ENSOARG00000017521(HBEGF),	ENSOARG00000004609(CALML5),ENSOARG00000001783(FOS),ENSOARG00000008817(HSPA1B),ENSOARG00000001015(HSPA2),ENSOARG00000009536(PLCB4),ENSOARG00000007452(HSPA6),ENSOARG00000017521(HBEGF),	ENSOARG00000013280(KCNJ5),ENSOARG00000002180(PIK3R3),ENSOARG00000011082(GABBR2),ENSOARG00000002479(PIK3R5),ENSOARG00000014702(ADCY2),	1.55011	0.107973	0.412122
oas00640	Propanoate metabolism	4	4	0	554	24	5081	ENSOARG00000010787(ACSS2),ENSOARG00000000829(ACACA),ENSOARG00000016430(ACACB),ENSOARG00000007696(ECHDC1),	ENSOARG00000010787(ACSS2),ENSOARG00000000829(ACACA),ENSOARG00000016430(ACACB),ENSOARG00000007696(ECHDC1),	-	1.52858	0.252206	0.742911
oas00330	Arginine and proline metabolism	6	6	0	554	36	5081	ENSOARG00000003421(LAP3),ENSOARG00000004210(NOS1),ENSOARG00000010485(-),ENSOARG00000009785(CKM),ENSOARG00000015170(CKMT2),ENSOARG00000010650(-),	ENSOARG00000003421(LAP3),ENSOARG00000004210(NOS1),ENSOARG00000010485(-),ENSOARG00000009785(CKM),ENSOARG00000015170(CKMT2),ENSOARG00000010650(-),	-	1.52858	0.208947	0.666172
oas00280	Valine, leucine and isoleucine degradation	6	6	0	554	36	5081	ENSOARG00000020135(-),ENSOARG00000016231(-),ENSOARG00000016052(AOX1),ENSOARG00000016420(-),ENSOARG00000020427(HMGCS2),ENSOARG00000010650(-),	ENSOARG00000020135(-),ENSOARG00000016231(-),ENSOARG00000016052(AOX1),ENSOARG00000016420(-),ENSOARG00000020427(HMGCS2),ENSOARG00000010650(-),	-	1.52858	0.208947	0.666172
oas00533	Glycosaminoglycan biosynthesis - keratan sulfate	2	1	1	554	12	5081	ENSOARG00000020705(B3GNT7),ENSOARG00000002297(CHST1),	ENSOARG00000002297(CHST1),	ENSOARG00000020705(B3GNT7),	1.52858	0.291124	0.788945
oas00603	Glycosphingolipid biosynthesis - globo series	2	2	0	554	12	5081	ENSOARG00000012166(FUT1),ENSOARG00000020178(ST8SIA1),	ENSOARG00000012166(FUT1),ENSOARG00000020178(ST8SIA1),	-	1.52858	0.291124	0.788945
oas00340	Histidine metabolism	2	2	0	554	12	5081	ENSOARG00000017886(ALDH3A1),ENSOARG00000010650(-),	ENSOARG00000017886(ALDH3A1),ENSOARG00000010650(-),	-	1.52858	0.291124	0.788945
oas00601	Glycosphingolipid biosynthesis - lacto and neolacto series	3	2	1	554	18	5081	ENSOARG00000012166(FUT1),ENSOARG00000019658(B3GALT1),ENSOARG00000020178(ST8SIA1),	ENSOARG00000012166(FUT1),ENSOARG00000020178(ST8SIA1),	ENSOARG00000019658(B3GALT1),	1.52858	0.274288	0.774293
oas04975	Fat digestion and absorption	6	5	1	554	36	5081	ENSOARG00000000994(PLA2G5),ENSOARG00000009393(PLA2G2F),ENSOARG00000017123(-),ENSOARG00000012124(-),ENSOARG00000015168(-),ENSOARG00000017402(APOB),	ENSOARG00000009393(PLA2G2F),ENSOARG00000017123(-),ENSOARG00000012124(-),ENSOARG00000015168(-),ENSOARG00000017402(APOB),	ENSOARG00000000994(PLA2G5),	1.52858	0.208947	0.666172
oas05032	Morphine addiction	10	4	6	554	60	5081	ENSOARG00000012952(PDE4C),ENSOARG00000013280(KCNJ5),ENSOARG00000007096(PDE1C),ENSOARG00000008347(GABRA3),ENSOARG00000011082(GABBR2),ENSOARG00000003297(GABRP),ENSOARG00000013743(GABRB2),ENSOARG00000003514(GNG4),ENSOARG00000014702(ADCY2),ENSOARG00000009242(GABRB3),	ENSOARG00000012952(PDE4C),ENSOARG00000008347(GABRA3),ENSOARG00000003297(GABRP),ENSOARG00000003514(GNG4),	ENSOARG00000013280(KCNJ5),ENSOARG00000007096(PDE1C),ENSOARG00000011082(GABBR2),ENSOARG00000013743(GABRB2),ENSOARG00000014702(ADCY2),ENSOARG00000009242(GABRB3),	1.52858	0.142094	0.500097
oas05164	Influenza A	21	18	3	554	129	5081	ENSOARG00000008697(-),ENSOARG00000010283(MX1),ENSOARG00000013903(STAT4),ENSOARG00000004233(PML),ENSOARG00000016611(CXCL10),ENSOARG00000014648(RSAD2),ENSOARG00000002180(PIK3R3),ENSOARG00000008817(HSPA1B),ENSOARG00000014731(DDX58),ENSOARG00000020741(TNFSF10),ENSOARG00000007011(TRIM25),ENSOARG00000002479(PIK3R5),ENSOARG00000010334(TMPRSS2),ENSOARG00000005443(-),ENSOARG00000001015(HSPA2),ENSOARG00000…	ENSOARG00000008697(-),ENSOARG00000010283(MX1),ENSOARG00000013903(STAT4),ENSOARG00000004233(PML),ENSOARG00000016611(CXCL10),ENSOARG00000014648(RSAD2),ENSOARG00000008817(HSPA1B),ENSOARG00000014731(DDX58),ENSOARG00000020741(TNFSF10),ENSOARG00000007011(TRIM25),ENSOARG00000010334(TMPRSS2),ENSOARG00000005443(-),ENSOARG00000001015(HSPA2),ENSOARG00000006142(IFIH1),ENSOARG00000006626(IRF7),ENSOARG00000007…	ENSOARG00000002180(PIK3R3),ENSOARG00000002479(PIK3R5),ENSOARG00000020877(IL1A),	1.49303	0.0647255	0.302425
oas05214	Glioma	7	5	2	554	43	5081	ENSOARG00000004609(CALML5),ENSOARG00000006951(CAMK2A),ENSOARG00000002180(PIK3R3),ENSOARG00000002479(PIK3R5),ENSOARG00000013636(CDKN1A),ENSOARG00000011111(TGFA),ENSOARG00000008988(PLCG2),	ENSOARG00000004609(CALML5),ENSOARG00000006951(CAMK2A),ENSOARG00000013636(CDKN1A),ENSOARG00000011111(TGFA),ENSOARG00000008988(PLCG2),	ENSOARG00000002180(PIK3R3),ENSOARG00000002479(PIK3R5),	1.49303	0.209143	0.644065
oas04973	Carbohydrate digestion and absorption	5	3	2	554	31	5081	ENSOARG00000011955(SLC5A1),ENSOARG00000002180(PIK3R3),ENSOARG00000002479(PIK3R5),ENSOARG00000005406(HKDC1),ENSOARG00000013088(ATP1B4),	ENSOARG00000011955(SLC5A1),ENSOARG00000005406(HKDC1),ENSOARG00000013088(ATP1B4),	ENSOARG00000002180(PIK3R3),ENSOARG00000002479(PIK3R5),	1.47927	0.256656	0.747889
oas04930	Type II diabetes mellitus	5	2	3	554	31	5081	ENSOARG00000020509(ADIPOQ),ENSOARG00000002180(PIK3R3),ENSOARG00000002479(PIK3R5),ENSOARG00000018126(IRS4),ENSOARG00000005406(HKDC1),	ENSOARG00000020509(ADIPOQ),ENSOARG00000005406(HKDC1),	ENSOARG00000002180(PIK3R3),ENSOARG00000002479(PIK3R5),ENSOARG00000018126(IRS4),	1.47927	0.256656	0.747889
oas04360	Axon guidance	19	10	9	554	118	5081	ENSOARG00000006407(EPHA5),ENSOARG00000006951(CAMK2A),ENSOARG00000015109(SEMA3D),ENSOARG00000008094(EPHB1),ENSOARG00000016907(UNC5C),ENSOARG00000009151(RHOD),ENSOARG00000018103(EPHA1),ENSOARG00000002180(PIK3R3),ENSOARG00000002479(PIK3R5),ENSOARG00000021032(SEMA6D),ENSOARG00000003915(SRGAP1),ENSOARG00000013487(PLXNA2),ENSOARG00000006382(UNC5B),ENSOARG00000019004(DPYSL5),ENSOARG00000007281(SRGAP3),E…	ENSOARG00000006951(CAMK2A),ENSOARG00000008094(EPHB1),ENSOARG00000009151(RHOD),ENSOARG00000018103(EPHA1),ENSOARG00000013487(PLXNA2),ENSOARG00000006382(UNC5B),ENSOARG00000019004(DPYSL5),ENSOARG00000003579(-),ENSOARG00000008988(PLCG2),ENSOARG00000009784(LIMK2),	ENSOARG00000006407(EPHA5),ENSOARG00000015109(SEMA3D),ENSOARG00000016907(UNC5C),ENSOARG00000002180(PIK3R3),ENSOARG00000002479(PIK3R5),ENSOARG00000021032(SEMA6D),ENSOARG00000003915(SRGAP1),ENSOARG00000007281(SRGAP3),ENSOARG00000015286(SEMA3A),	1.47676	0.083121	0.363319
oas05133	Pertussis	9	8	1	554	56	5081	ENSOARG00000002951(-),ENSOARG00000004609(CALML5),ENSOARG00000015078(IRF1),ENSOARG00000001783(FOS),ENSOARG00000004658(C1S),ENSOARG00000001568(-),ENSOARG00000002722(-),ENSOARG00000020877(IL1A),ENSOARG00000004515(C1R),	ENSOARG00000002951(-),ENSOARG00000004609(CALML5),ENSOARG00000015078(IRF1),ENSOARG00000001783(FOS),ENSOARG00000004658(C1S),ENSOARG00000001568(-),ENSOARG00000002722(-),ENSOARG00000004515(C1R),	ENSOARG00000020877(IL1A),	1.47399	0.186715	0.617071
oas00983	Drug metabolism - other enzymes	4	3	1	554	25	5081	ENSOARG00000007659(UPP2),ENSOARG00000018232(-),ENSOARG00000010953(XDH),ENSOARG00000018268(-),	ENSOARG00000018232(-),ENSOARG00000010953(XDH),ENSOARG00000018268(-),	ENSOARG00000007659(UPP2),	1.46744	0.284346	0.794411
oas04213	Longevity regulating pathway - multiple species	8	4	4	554	50	5081	ENSOARG00000002180(PIK3R3),ENSOARG00000008817(HSPA1B),ENSOARG00000002479(PIK3R5),ENSOARG00000018126(IRS4),ENSOARG00000001015(HSPA2),ENSOARG00000014702(ADCY2),ENSOARG00000007452(HSPA6),ENSOARG00000015194(CRYAB),	ENSOARG00000008817(HSPA1B),ENSOARG00000001015(HSPA2),ENSOARG00000007452(HSPA6),ENSOARG00000015194(CRYAB),	ENSOARG00000002180(PIK3R3),ENSOARG00000002479(PIK3R5),ENSOARG00000018126(IRS4),ENSOARG00000014702(ADCY2),	1.46744	0.206884	0.667446
oas04924	Renin secretion	7	6	1	554	44	5081	ENSOARG00000004609(CALML5),ENSOARG00000003055(AGT),ENSOARG00000007096(PDE1C),ENSOARG00000000858(NPR1),ENSOARG00000015263(CTSB),ENSOARG00000009536(PLCB4),ENSOARG00000012958(ACE),	ENSOARG00000004609(CALML5),ENSOARG00000003055(AGT),ENSOARG00000000858(NPR1),ENSOARG00000015263(CTSB),ENSOARG00000009536(PLCB4),ENSOARG00000012958(ACE),	ENSOARG00000007096(PDE1C),	1.4591	0.229663	0.69931
oas04933	AGE-RAGE signaling pathway in diabetic complications	12	7	5	554	76	5081	ENSOARG00000000772(PLCD1),ENSOARG00000009749(PLCD3),ENSOARG00000013903(STAT4),ENSOARG00000011583(TGFB2),ENSOARG00000018242(-),ENSOARG00000002180(PIK3R3),ENSOARG00000002479(PIK3R5),ENSOARG00000020525(COL4A3),ENSOARG00000020877(IL1A),ENSOARG00000009536(PLCB4),ENSOARG00000008988(PLCG2),ENSOARG00000011075(SELE),	ENSOARG00000000772(PLCD1),ENSOARG00000009749(PLCD3),ENSOARG00000013903(STAT4),ENSOARG00000020525(COL4A3),ENSOARG00000009536(PLCB4),ENSOARG00000008988(PLCG2),ENSOARG00000011075(SELE),	ENSOARG00000011583(TGFB2),ENSOARG00000018242(-),ENSOARG00000002180(PIK3R3),ENSOARG00000002479(PIK3R5),ENSOARG00000020877(IL1A),	1.44813	0.161878	0.555302
oas04022	cGMP-PKG signaling pathway	18	13	5	554	115	5081	ENSOARG00000003270(KCNMB1),ENSOARG00000004609(CALML5),ENSOARG00000009653(RGS2),ENSOARG00000007666(SLC25A4),ENSOARG00000000858(NPR1),ENSOARG00000016017(PDE5A),ENSOARG00000002180(PIK3R3),ENSOARG00000002479(PIK3R5),ENSOARG00000009752(ADRA1A),ENSOARG00000018126(IRS4),ENSOARG00000001573(MYLK2),ENSOARG00000000158(EDNRB),ENSOARG00000002132(ATP2A1),ENSOARG00000014702(ADCY2),ENSOARG00000009536(PLCB4),ENSO…	ENSOARG00000003270(KCNMB1),ENSOARG00000004609(CALML5),ENSOARG00000009653(RGS2),ENSOARG00000007666(SLC25A4),ENSOARG00000000858(NPR1),ENSOARG00000009752(ADRA1A),ENSOARG00000001573(MYLK2),ENSOARG00000000158(EDNRB),ENSOARG00000002132(ATP2A1),ENSOARG00000009536(PLCB4),ENSOARG00000013088(ATP1B4),ENSOARG00000021191(SLC8A3),ENSOARG00000002495(-),	ENSOARG00000016017(PDE5A),ENSOARG00000002180(PIK3R3),ENSOARG00000002479(PIK3R5),ENSOARG00000018126(IRS4),ENSOARG00000014702(ADCY2),	1.43554	0.111795	0.41502
oas00380	Tryptophan metabolism	5	5	0	554	32	5081	ENSOARG00000016231(-),ENSOARG00000016052(AOX1),ENSOARG00000016420(-),ENSOARG00000009090(CYP1B1),ENSOARG00000010650(-),	ENSOARG00000016231(-),ENSOARG00000016052(AOX1),ENSOARG00000016420(-),ENSOARG00000009090(CYP1B1),ENSOARG00000010650(-),	-	1.43304	0.284795	0.787546
oas04080	Neuroactive ligand-receptor interaction	32	20	12	554	206	5081	ENSOARG00000004038(F2),ENSOARG00000015761(HTR7),ENSOARG00000013491(GRIA3),ENSOARG00000000708(CALCR),ENSOARG00000001994(GPR83),ENSOARG00000002239(MC5R),ENSOARG00000020802(GRIN2B),ENSOARG00000010861(TACR3),ENSOARG00000018241(GRID2),ENSOARG00000004789(HTR4),ENSOARG00000008347(GABRA3),ENSOARG00000004369(GALR1),ENSOARG00000020744(GHSR),ENSOARG00000016694(UTS2R),ENSOARG00000011082(GABBR2),ENSOARG000000…	ENSOARG00000004038(F2),ENSOARG00000000708(CALCR),ENSOARG00000002239(MC5R),ENSOARG00000008347(GABRA3),ENSOARG00000020744(GHSR),ENSOARG00000016694(UTS2R),ENSOARG00000000253(CHRNA1),ENSOARG00000018139(GCGR),ENSOARG00000009752(ADRA1A),ENSOARG00000015199(P2RY1),ENSOARG00000013533(CHRNB1),ENSOARG00000019840(PTAFR),ENSOARG00000000158(EDNRB),ENSOARG00000003297(GABRP),ENSOARG00000007690(S1PR3),ENSOARG0000…	ENSOARG00000015761(HTR7),ENSOARG00000013491(GRIA3),ENSOARG00000001994(GPR83),ENSOARG00000020802(GRIN2B),ENSOARG00000010861(TACR3),ENSOARG00000018241(GRID2),ENSOARG00000004789(HTR4),ENSOARG00000004369(GALR1),ENSOARG00000011082(GABBR2),ENSOARG00000004183(GLP2R),ENSOARG00000013743(GABRB2),ENSOARG00000009242(GABRB3),	1.4247	0.0492774	0.278212
oas05143	African trypanosomiasis	4	3	1	554	26	5081	ENSOARG00000018242(-),ENSOARG00000019163(-),ENSOARG00000009536(PLCB4),ENSOARG00000011075(SELE),	ENSOARG00000019163(-),ENSOARG00000009536(PLCB4),ENSOARG00000011075(SELE),	ENSOARG00000018242(-),	1.411	0.318146	0.837064
oas00450	Selenocompound metabolism	2	2	0	554	13	5081	ENSOARG00000011995(CTH),ENSOARG00000016814(TXNRD1),	ENSOARG00000011995(CTH),ENSOARG00000016814(TXNRD1),	-	1.411	0.343071	0.860853
oas04010	MAPK signaling pathway	25	20	5	554	168	5081	ENSOARG00000017559(FGF19),ENSOARG00000010541(CACNB1),ENSOARG00000013671(GADD45B),ENSOARG00000011583(TGFB2),ENSOARG00000001783(FOS),ENSOARG00000015118(BDNF),ENSOARG00000014009(DUSP2),ENSOARG00000008817(HSPA1B),ENSOARG00000008574(RASGRP2),ENSOARG00000013159(IL1R2),ENSOARG00000020111(PTPRR),ENSOARG00000003963(DUSP1),ENSOARG00000000955(CACNG6),ENSOARG00000003550(MAP3K6),ENSOARG00000015530(CACNA2D3),E…	ENSOARG00000010541(CACNB1),ENSOARG00000013671(GADD45B),ENSOARG00000001783(FOS),ENSOARG00000014009(DUSP2),ENSOARG00000008817(HSPA1B),ENSOARG00000008574(RASGRP2),ENSOARG00000013159(IL1R2),ENSOARG00000020111(PTPRR),ENSOARG00000003963(DUSP1),ENSOARG00000000955(CACNG6),ENSOARG00000003550(MAP3K6),ENSOARG00000015530(CACNA2D3),ENSOARG00000001015(HSPA2),ENSOARG00000008564(MAPKAPK3),ENSOARG00000007452(HSPA…	ENSOARG00000017559(FGF19),ENSOARG00000011583(TGFB2),ENSOARG00000015118(BDNF),ENSOARG00000020877(IL1A),ENSOARG00000007444(MRAS),	1.3648	0.112852	0.407773
oas04910	Insulin signaling pathway	14	10	4	554	97	5081	ENSOARG00000004609(CALML5),ENSOARG00000000829(ACACA),ENSOARG00000002180(PIK3R3),ENSOARG00000017498(PCK1),ENSOARG00000002479(PIK3R5),ENSOARG00000008668(FBP2),ENSOARG00000016430(ACACB),ENSOARG00000018126(IRS4),ENSOARG00000005406(HKDC1),ENSOARG00000001892(PPP1R3A),ENSOARG00000018775(CBLB),ENSOARG00000008997(PYGM),ENSOARG00000008650(FBP1),ENSOARG00000010150(PHKG1),	ENSOARG00000004609(CALML5),ENSOARG00000000829(ACACA),ENSOARG00000017498(PCK1),ENSOARG00000008668(FBP2),ENSOARG00000016430(ACACB),ENSOARG00000005406(HKDC1),ENSOARG00000001892(PPP1R3A),ENSOARG00000008997(PYGM),ENSOARG00000008650(FBP1),ENSOARG00000010150(PHKG1),	ENSOARG00000002180(PIK3R3),ENSOARG00000002479(PIK3R5),ENSOARG00000018126(IRS4),ENSOARG00000018775(CBLB),	1.32372	0.240489	0.716181
oas05031	Amphetamine addiction	6	4	2	554	42	5081	ENSOARG00000013491(GRIA3),ENSOARG00000004609(CALML5),ENSOARG00000006951(CAMK2A),ENSOARG00000020802(GRIN2B),ENSOARG00000001783(FOS),ENSOARG00000011394(PPP1R1B),	ENSOARG00000004609(CALML5),ENSOARG00000006951(CAMK2A),ENSOARG00000001783(FOS),ENSOARG00000011394(PPP1R1B),	ENSOARG00000013491(GRIA3),ENSOARG00000020802(GRIN2B),	1.31021	0.362217	0.89237
oas01040	Biosynthesis of unsaturated fatty acids	2	2	0	554	14	5081	ENSOARG00000004328(ELOVL6),ENSOARG00000014674(SCD),	ENSOARG00000004328(ELOVL6),ENSOARG00000014674(SCD),	-	1.31021	0.397377	0.936427
oas04917	Prolactin signaling pathway	8	5	3	554	56	5081	ENSOARG00000013903(STAT4),ENSOARG00000015078(IRF1),ENSOARG00000001783(FOS),ENSOARG00000007376(TNFSF11),ENSOARG00000002180(PIK3R3),ENSOARG00000002479(PIK3R5),ENSOARG00000018645(ELF5),ENSOARG00000002137(-),	ENSOARG00000013903(STAT4),ENSOARG00000015078(IRF1),ENSOARG00000001783(FOS),ENSOARG00000018645(ELF5),ENSOARG00000002137(-),	ENSOARG00000007376(TNFSF11),ENSOARG00000002180(PIK3R3),ENSOARG00000002479(PIK3R5),	1.31021	0.332339	0.841718
oas05223	Non-small cell lung cancer	5	2	3	554	35	5081	ENSOARG00000011401(RXRG),ENSOARG00000002180(PIK3R3),ENSOARG00000002479(PIK3R5),ENSOARG00000011111(TGFA),ENSOARG00000008988(PLCG2),	ENSOARG00000011111(TGFA),ENSOARG00000008988(PLCG2),	ENSOARG00000011401(RXRG),ENSOARG00000002180(PIK3R3),ENSOARG00000002479(PIK3R5),	1.31021	0.376926	0.903954
oas04380	Osteoclast differentiation	13	8	5	554	91	5081	ENSOARG00000008697(-),ENSOARG00000000708(CALCR),ENSOARG00000013903(STAT4),ENSOARG00000010070(-),ENSOARG00000011583(TGFB2),ENSOARG00000001783(FOS),ENSOARG00000007376(TNFSF11),ENSOARG00000002180(PIK3R3),ENSOARG00000017000(TEC),ENSOARG00000002479(PIK3R5),ENSOARG00000010854(JUNB),ENSOARG00000020877(IL1A),ENSOARG00000008988(PLCG2),	ENSOARG00000008697(-),ENSOARG00000000708(CALCR),ENSOARG00000013903(STAT4),ENSOARG00000010070(-),ENSOARG00000001783(FOS),ENSOARG00000017000(TEC),ENSOARG00000010854(JUNB),ENSOARG00000008988(PLCG2),	ENSOARG00000011583(TGFB2),ENSOARG00000007376(TNFSF11),ENSOARG00000002180(PIK3R3),ENSOARG00000002479(PIK3R5),ENSOARG00000020877(IL1A),	1.31021	0.266278	0.759593
oas05160	Hepatitis C	14	12	2	554	100	5081	ENSOARG00000008697(-),ENSOARG00000001063(CLDN17),ENSOARG00000013903(STAT4),ENSOARG00000015078(IRF1),ENSOARG00000015177(IFIT1),ENSOARG00000002180(PIK3R3),ENSOARG00000014731(DDX58),ENSOARG00000002479(PIK3R5),ENSOARG00000025184(CLDN4),ENSOARG00000001028(CLDN8),ENSOARG00000013636(CDKN1A),ENSOARG00000006626(IRF7),ENSOARG00000009740(EIF2AK2),ENSOARG00000002037(CLDN10),	ENSOARG00000008697(-),ENSOARG00000001063(CLDN17),ENSOARG00000013903(STAT4),ENSOARG00000015078(IRF1),ENSOARG00000015177(IFIT1),ENSOARG00000014731(DDX58),ENSOARG00000025184(CLDN4),ENSOARG00000001028(CLDN8),ENSOARG00000013636(CDKN1A),ENSOARG00000006626(IRF7),ENSOARG00000009740(EIF2AK2),ENSOARG00000002037(CLDN10),	ENSOARG00000002180(PIK3R3),ENSOARG00000002479(PIK3R5),	1.28401	0.285093	0.780406
oas04961	Endocrine and other factor-regulated calcium reabsorption	4	3	1	554	29	5081	ENSOARG00000014213(KLK1),ENSOARG00000019372(VDR),ENSOARG00000009536(PLCB4),ENSOARG00000013088(ATP1B4),	ENSOARG00000019372(VDR),ENSOARG00000009536(PLCB4),ENSOARG00000013088(ATP1B4),	ENSOARG00000014213(KLK1),	1.26503	0.428146	0.983284
oas00250	Alanine, aspartate and glutamate metabolism	4	4	0	554	29	5081	ENSOARG00000010047(DDO),ENSOARG00000019210(CPS1),ENSOARG00000007692(ASS1),ENSOARG00000000670(-),	ENSOARG00000010047(DDO),ENSOARG00000019210(CPS1),ENSOARG00000007692(ASS1),ENSOARG00000000670(-),	-	1.26503	0.428146	0.983284
oas01200	Carbon metabolism	12	11	1	554	87	5081	ENSOARG00000004257(ME3),ENSOARG00000010787(ACSS2),ENSOARG00000013633(PGAM2),ENSOARG00000005207(-),ENSOARG00000019210(CPS1),ENSOARG00000008668(FBP2),ENSOARG00000005406(HKDC1),ENSOARG00000004143(ALDOA),ENSOARG00000007511(ALDOB),ENSOARG00000007496(ME1),ENSOARG00000005506(ENO3),ENSOARG00000008650(FBP1),	ENSOARG00000004257(ME3),ENSOARG00000010787(ACSS2),ENSOARG00000013633(PGAM2),ENSOARG00000019210(CPS1),ENSOARG00000008668(FBP2),ENSOARG00000005406(HKDC1),ENSOARG00000004143(ALDOA),ENSOARG00000007511(ALDOB),ENSOARG00000007496(ME1),ENSOARG00000005506(ENO3),ENSOARG00000008650(FBP1),	ENSOARG00000005207(-),	1.26503	0.331227	0.846815
oas04727	GABAergic synapse	8	4	4	554	58	5081	ENSOARG00000010284(SLC38A3),ENSOARG00000008347(GABRA3),ENSOARG00000011082(GABBR2),ENSOARG00000003297(GABRP),ENSOARG00000013743(GABRB2),ENSOARG00000003514(GNG4),ENSOARG00000014702(ADCY2),ENSOARG00000009242(GABRB3),	ENSOARG00000010284(SLC38A3),ENSOARG00000008347(GABRA3),ENSOARG00000003297(GABRP),ENSOARG00000003514(GNG4),	ENSOARG00000011082(GABBR2),ENSOARG00000013743(GABRB2),ENSOARG00000014702(ADCY2),ENSOARG00000009242(GABRB3),	1.26503	0.380647	0.904872
oas01100	Metabolic pathways	124	114	10	554	912	5081	ENSOARG00000000772(PLCD1),ENSOARG00000008046(RDH16),ENSOARG00000009749(PLCD3),ENSOARG00000004257(ME3),ENSOARG00000005578(MGLL),ENSOARG00000001451(-),ENSOARG00000012166(FUT1),ENSOARG00000012834(ATP6V0D2),ENSOARG00000012549(HPD),ENSOARG00000016415(CDO1),ENSOARG00000010787(ACSS2),ENSOARG00000013633(PGAM2),ENSOARG00000008403(CYP2U1),ENSOARG00000011248(AMPD3),ENSOARG00000001725(IMPA2),ENSOARG000000196…	ENSOARG00000000772(PLCD1),ENSOARG00000008046(RDH16),ENSOARG00000009749(PLCD3),ENSOARG00000004257(ME3),ENSOARG00000005578(MGLL),ENSOARG00000001451(-),ENSOARG00000012166(FUT1),ENSOARG00000012834(ATP6V0D2),ENSOARG00000012549(HPD),ENSOARG00000010787(ACSS2),ENSOARG00000013633(PGAM2),ENSOARG00000008403(CYP2U1),ENSOARG00000011248(AMPD3),ENSOARG00000001725(IMPA2),ENSOARG00000008610(-),ENSOARG00000011792(…	ENSOARG00000016415(CDO1),ENSOARG00000019658(B3GALT1),ENSOARG00000000994(PLA2G5),ENSOARG00000014082(ENPP3),ENSOARG00000010045(AKR1D1),ENSOARG00000005207(-),ENSOARG00000007659(UPP2),ENSOARG00000008196(RPN1),ENSOARG00000005769(AK8),ENSOARG00000008011(GALNT13),	1.247	0.0267126	0.206832
oas04728	Dopaminergic synapse	11	7	4	554	81	5081	ENSOARG00000013491(GRIA3),ENSOARG00000004609(CALML5),ENSOARG00000006951(CAMK2A),ENSOARG00000020802(GRIN2B),ENSOARG00000013280(KCNJ5),ENSOARG00000001783(FOS),ENSOARG00000001613(GNAL),ENSOARG00000009508(KIF5C),ENSOARG00000011394(PPP1R1B),ENSOARG00000003514(GNG4),ENSOARG00000009536(PLCB4),	ENSOARG00000004609(CALML5),ENSOARG00000006951(CAMK2A),ENSOARG00000001783(FOS),ENSOARG00000001613(GNAL),ENSOARG00000011394(PPP1R1B),ENSOARG00000003514(GNG4),ENSOARG00000009536(PLCB4),	ENSOARG00000013491(GRIA3),ENSOARG00000020802(GRIN2B),ENSOARG00000013280(KCNJ5),ENSOARG00000009508(KIF5C),	1.24551	0.36811	0.89872
oas05322	Systemic lupus erythematosus	16	14	2	554	118	5081	ENSOARG00000002951(-),ENSOARG00000000944(TRIM21),ENSOARG00000020802(GRIN2B),ENSOARG00000008985(C6),ENSOARG00000010070(-),ENSOARG00000020262(H2AFJ),ENSOARG00000008121(C8B),ENSOARG00000004658(C1S),ENSOARG00000006670(ACTN3),ENSOARG00000001568(-),ENSOARG00000002722(-),ENSOARG00000007993(C8A),ENSOARG00000003713(ACTN2),ENSOARG00000009510(C9),ENSOARG00000005812(H2AFY2),ENSOARG00000004515(C1R),	ENSOARG00000002951(-),ENSOARG00000000944(TRIM21),ENSOARG00000008985(C6),ENSOARG00000010070(-),ENSOARG00000020262(H2AFJ),ENSOARG00000008121(C8B),ENSOARG00000004658(C1S),ENSOARG00000006670(ACTN3),ENSOARG00000001568(-),ENSOARG00000002722(-),ENSOARG00000007993(C8A),ENSOARG00000003713(ACTN2),ENSOARG00000009510(C9),ENSOARG00000004515(C1R),	ENSOARG00000020802(GRIN2B),ENSOARG00000005812(H2AFY2),	1.24359	0.318272	0.829344
oas05144	Malaria	5	3	2	554	37	5081	ENSOARG00000011583(TGFB2),ENSOARG00000018242(-),ENSOARG00000017123(-),ENSOARG00000019163(-),ENSOARG00000011075(SELE),	ENSOARG00000017123(-),ENSOARG00000019163(-),ENSOARG00000011075(SELE),	ENSOARG00000011583(TGFB2),ENSOARG00000018242(-),	1.23939	0.443881	0.977982
oas05162	Measles	14	11	3	554	104	5081	ENSOARG00000008697(-),ENSOARG00000010283(MX1),ENSOARG00000013903(STAT4),ENSOARG00000002180(PIK3R3),ENSOARG00000008817(HSPA1B),ENSOARG00000014731(DDX58),ENSOARG00000020741(TNFSF10),ENSOARG00000002479(PIK3R5),ENSOARG00000001015(HSPA2),ENSOARG00000006142(IFIH1),ENSOARG00000020877(IL1A),ENSOARG00000006626(IRF7),ENSOARG00000007452(HSPA6),ENSOARG00000009740(EIF2AK2),	ENSOARG00000008697(-),ENSOARG00000010283(MX1),ENSOARG00000013903(STAT4),ENSOARG00000008817(HSPA1B),ENSOARG00000014731(DDX58),ENSOARG00000020741(TNFSF10),ENSOARG00000001015(HSPA2),ENSOARG00000006142(IFIH1),ENSOARG00000006626(IRF7),ENSOARG00000007452(HSPA6),ENSOARG00000009740(EIF2AK2),	ENSOARG00000002180(PIK3R3),ENSOARG00000002479(PIK3R5),ENSOARG00000020877(IL1A),	1.23462	0.351053	0.872802
oas04310	Wnt signaling pathway	13	11	2	554	97	5081	ENSOARG00000011322(SFRP5),ENSOARG00000013619(DKK1),ENSOARG00000016363(Hoxc13),ENSOARG00000014232(SERPINF1),ENSOARG00000006951(CAMK2A),ENSOARG00000015180(BAMBI),ENSOARG00000006119(MMP7),ENSOARG00000004175(FZD4),ENSOARG00000018896(FZD5),ENSOARG00000015331(CSNK1E),ENSOARG00000002359(SFRP1),ENSOARG00000001680(SFRP2),ENSOARG00000017695(NOTUM),ENSOARG00000009536(PLCB4),	ENSOARG00000011322(SFRP5),ENSOARG00000016363(Hoxc13),ENSOARG00000014232(SERPINF1),ENSOARG00000006951(CAMK2A),ENSOARG00000015180(BAMBI),ENSOARG00000006119(MMP7),ENSOARG00000004175(FZD4),ENSOARG00000018896(FZD5),ENSOARG00000015331(CSNK1E),ENSOARG00000002359(SFRP1),ENSOARG00000017695(NOTUM),ENSOARG00000009536(PLCB4),	ENSOARG00000013619(DKK1),ENSOARG00000001680(SFRP2),	1.22917	0.369244	0.893439
oas04919	Thyroid hormone signaling pathway	10	7	3	554	75	5081	ENSOARG00000000772(PLCD1),ENSOARG00000009749(PLCD3),ENSOARG00000013903(STAT4),ENSOARG00000002802(DIO2),ENSOARG00000011401(RXRG),ENSOARG00000002180(PIK3R3),ENSOARG00000002479(PIK3R5),ENSOARG00000009536(PLCB4),ENSOARG00000013088(ATP1B4),ENSOARG00000008988(PLCG2),	ENSOARG00000000772(PLCD1),ENSOARG00000009749(PLCD3),ENSOARG00000013903(STAT4),ENSOARG00000002802(DIO2),ENSOARG00000009536(PLCB4),ENSOARG00000013088(ATP1B4),ENSOARG00000008988(PLCG2),	ENSOARG00000011401(RXRG),ENSOARG00000002180(PIK3R3),ENSOARG00000002479(PIK3R5),	1.22286	0.410036	0.949741
oas04622	RIG-I-like receptor signaling pathway	8	8	0	554	60	5081	ENSOARG00000008697(-),ENSOARG00000018383(DHX58),ENSOARG00000016611(CXCL10),ENSOARG00000014731(DDX58),ENSOARG00000007011(TRIM25),ENSOARG00000007233(ISG15),ENSOARG00000006142(IFIH1),ENSOARG00000006626(IRF7),	ENSOARG00000008697(-),ENSOARG00000018383(DHX58),ENSOARG00000016611(CXCL10),ENSOARG00000014731(DDX58),ENSOARG00000007011(TRIM25),ENSOARG00000007233(ISG15),ENSOARG00000006142(IFIH1),ENSOARG00000006626(IRF7),	-	1.22286	0.431758	0.966994
oas00900	Terpenoid backbone biosynthesis	2	2	0	554	15	5081	ENSOARG00000020427(HMGCS2),ENSOARG00000016724(HMGCR),	ENSOARG00000020427(HMGCS2),ENSOARG00000016724(HMGCR),	-	1.22286	0.453529	0.99118
oas00511	Other glycan degradation	2	2	0	554	15	5081	ENSOARG00000019344(NEU2),ENSOARG00000003081(ENGASE),	ENSOARG00000019344(NEU2),ENSOARG00000003081(ENGASE),	-	1.22286	0.453529	0.99118
oas04024	cAMP signaling pathway	19	9	10	554	143	5081	ENSOARG00000013491(GRIA3),ENSOARG00000004609(CALML5),ENSOARG00000006951(CAMK2A),ENSOARG00000012952(PDE4C),ENSOARG00000000850(RAPGEF4),ENSOARG00000020802(GRIN2B),ENSOARG00000000858(NPR1),ENSOARG00000001783(FOS),ENSOARG00000004789(HTR4),ENSOARG00000015118(BDNF),ENSOARG00000020744(GHSR),ENSOARG00000002180(PIK3R3),ENSOARG00000011082(GABBR2),ENSOARG00000002479(PIK3R5),ENSOARG00000018133(CFTR),ENSOARG0…	ENSOARG00000004609(CALML5),ENSOARG00000006951(CAMK2A),ENSOARG00000012952(PDE4C),ENSOARG00000000850(RAPGEF4),ENSOARG00000000858(NPR1),ENSOARG00000001783(FOS),ENSOARG00000020744(GHSR),ENSOARG00000011394(PPP1R1B),ENSOARG00000013088(ATP1B4),	ENSOARG00000013491(GRIA3),ENSOARG00000020802(GRIN2B),ENSOARG00000004789(HTR4),ENSOARG00000015118(BDNF),ENSOARG00000002180(PIK3R3),ENSOARG00000011082(GABBR2),ENSOARG00000002479(PIK3R5),ENSOARG00000018133(CFTR),ENSOARG00000014702(ADCY2),ENSOARG00000001594(-),	1.21859	0.330362	0.852648
oas04742	Taste transduction	7	3	4	554	53	5081	ENSOARG00000008446(SCNN1A),ENSOARG00000007096(PDE1C),ENSOARG00000008347(GABRA3),ENSOARG00000011082(GABBR2),ENSOARG00000001223(TAS2R4),ENSOARG00000015199(P2RY1),ENSOARG00000004675(SCN9A),	ENSOARG00000008446(SCNN1A),ENSOARG00000008347(GABRA3),ENSOARG00000015199(P2RY1),	ENSOARG00000007096(PDE1C),ENSOARG00000011082(GABBR2),ENSOARG00000001223(TAS2R4),ENSOARG00000004675(SCN9A),	1.21133	0.456747	0.982368
oas04911	Insulin secretion	7	5	2	554	53	5081	ENSOARG00000003270(KCNMB1),ENSOARG00000006951(CAMK2A),ENSOARG00000000850(RAPGEF4),ENSOARG00000010268(SNAP25),ENSOARG00000014702(ADCY2),ENSOARG00000009536(PLCB4),ENSOARG00000013088(ATP1B4),	ENSOARG00000003270(KCNMB1),ENSOARG00000006951(CAMK2A),ENSOARG00000000850(RAPGEF4),ENSOARG00000009536(PLCB4),ENSOARG00000013088(ATP1B4),	ENSOARG00000010268(SNAP25),ENSOARG00000014702(ADCY2),	1.21133	0.456747	0.982368
oas05014	Amyotrophic lateral sclerosis (ALS)	5	2	3	554	38	5081	ENSOARG00000020802(GRIN2B),ENSOARG00000004210(NOS1),ENSOARG00000018857(SLC1A2),ENSOARG00000004281(NEFH),ENSOARG00000000337(MAP3K5),	ENSOARG00000004210(NOS1),ENSOARG00000000337(MAP3K5),	ENSOARG00000020802(GRIN2B),ENSOARG00000018857(SLC1A2),ENSOARG00000004281(NEFH),	1.20677	0.478727	0.997962
oas04912	GnRH signaling pathway	8	7	1	554	61	5081	ENSOARG00000004609(CALML5),ENSOARG00000006951(CAMK2A),ENSOARG00000014702(ADCY2),ENSOARG00000009536(PLCB4),ENSOARG00000017521(HBEGF),ENSOARG00000020474(PLA2G4D),ENSOARG00000020466(PLA2G4E),ENSOARG00000020432(-),	ENSOARG00000004609(CALML5),ENSOARG00000006951(CAMK2A),ENSOARG00000009536(PLCB4),ENSOARG00000017521(HBEGF),ENSOARG00000020474(PLA2G4D),ENSOARG00000020466(PLA2G4E),ENSOARG00000020432(-),	ENSOARG00000014702(ADCY2),	1.20282	0.458262	0.962706
oas04066	HIF-1 signaling pathway	9	6	3	554	69	5081	ENSOARG00000015100(ANGPT1),ENSOARG00000006951(CAMK2A),ENSOARG00000008517(-),ENSOARG00000002180(PIK3R3),ENSOARG00000002479(PIK3R5),ENSOARG00000005406(HKDC1),ENSOARG00000013636(CDKN1A),ENSOARG00000005506(ENO3),ENSOARG00000008988(PLCG2),	ENSOARG00000006951(CAMK2A),ENSOARG00000008517(-),ENSOARG00000005406(HKDC1),ENSOARG00000013636(CDKN1A),ENSOARG00000005506(ENO3),ENSOARG00000008988(PLCG2),	ENSOARG00000015100(ANGPT1),ENSOARG00000002180(PIK3R3),ENSOARG00000002479(PIK3R5),	1.19628	0.457927	0.969517
oas04662	B cell receptor signaling pathway	7	5	2	554	54	5081	ENSOARG00000005032(PTPN6),ENSOARG00000001783(FOS),ENSOARG00000002180(PIK3R3),ENSOARG00000004796(CD22),ENSOARG00000002479(PIK3R5),ENSOARG00000008208(CR2),ENSOARG00000008988(PLCG2),	ENSOARG00000005032(PTPN6),ENSOARG00000001783(FOS),ENSOARG00000004796(CD22),ENSOARG00000008208(CR2),ENSOARG00000008988(PLCG2),	ENSOARG00000002180(PIK3R3),ENSOARG00000002479(PIK3R5),	1.1889	0.48589	0.997547
oas04350	TGF-beta signaling pathway	7	5	2	554	54	5081	ENSOARG00000018738(BMP2),ENSOARG00000003437(PITX2),ENSOARG00000007318(ID3),ENSOARG00000003809(-),ENSOARG00000015180(BAMBI),ENSOARG00000007755(ACVR1C),ENSOARG00000011583(TGFB2),	ENSOARG00000018738(BMP2),ENSOARG00000007318(ID3),ENSOARG00000003809(-),ENSOARG00000015180(BAMBI),ENSOARG00000007755(ACVR1C),	ENSOARG00000003437(PITX2),ENSOARG00000011583(TGFB2),	1.1889	0.48589	0.997547
oas04725	Cholinergic synapse	8	5	3	554	62	5081	ENSOARG00000006951(CAMK2A),ENSOARG00000001783(FOS),ENSOARG00000002180(PIK3R3),ENSOARG00000002479(PIK3R5),ENSOARG00000015526(ACHE),ENSOARG00000003514(GNG4),ENSOARG00000014702(ADCY2),ENSOARG00000009536(PLCB4),	ENSOARG00000006951(CAMK2A),ENSOARG00000001783(FOS),ENSOARG00000015526(ACHE),ENSOARG00000003514(GNG4),ENSOARG00000009536(PLCB4),	ENSOARG00000002180(PIK3R3),ENSOARG00000002479(PIK3R5),ENSOARG00000014702(ADCY2),	1.18342	0.485342	1
oas04810	Regulation of actin cytoskeleton	18	11	7	554	140	5081	ENSOARG00000004038(F2),ENSOARG00000017559(FGF19),ENSOARG00000009250(ITGAD),ENSOARG00000002180(PIK3R3),ENSOARG00000017779(MYL2),ENSOARG00000002479(PIK3R5),ENSOARG00000016888(IQGAP2),ENSOARG00000008161(FGD3),ENSOARG00000006670(ACTN3),ENSOARG00000001573(MYLK2),ENSOARG00000000498(ITGA9),ENSOARG00000011768(CYFIP2),ENSOARG00000006071(MYLPF),ENSOARG00000003713(ACTN2),ENSOARG00000002495(-),ENSOARG0000000…	ENSOARG00000004038(F2),ENSOARG00000009250(ITGAD),ENSOARG00000017779(MYL2),ENSOARG00000006670(ACTN3),ENSOARG00000001573(MYLK2),ENSOARG00000011768(CYFIP2),ENSOARG00000006071(MYLPF),ENSOARG00000003713(ACTN2),ENSOARG00000002495(-),ENSOARG00000014703(MYL10),ENSOARG00000009784(LIMK2),	ENSOARG00000017559(FGF19),ENSOARG00000002180(PIK3R3),ENSOARG00000002479(PIK3R5),ENSOARG00000016888(IQGAP2),ENSOARG00000008161(FGD3),ENSOARG00000000498(ITGA9),ENSOARG00000007444(MRAS),	1.17919	0.408972	0.955444
oas04210	Apoptosis	14	12	2	554	109	5081	ENSOARG00000008385(-),ENSOARG00000013671(GADD45B),ENSOARG00000020020(TUBA4A),ENSOARG00000001783(FOS),ENSOARG00000010822(-),ENSOARG00000020032(-),ENSOARG00000015263(CTSB),ENSOARG00000002180(PIK3R3),ENSOARG00000014664(CTSH),ENSOARG00000013739(TUBA8),ENSOARG00000020741(TNFSF10),ENSOARG00000002479(PIK3R5),ENSOARG00000005821(PMAIP1),ENSOARG00000000337(MAP3K5),	ENSOARG00000008385(-),ENSOARG00000013671(GADD45B),ENSOARG00000020020(TUBA4A),ENSOARG00000001783(FOS),ENSOARG00000010822(-),ENSOARG00000020032(-),ENSOARG00000015263(CTSB),ENSOARG00000014664(CTSH),ENSOARG00000013739(TUBA8),ENSOARG00000020741(TNFSF10),ENSOARG00000005821(PMAIP1),ENSOARG00000000337(MAP3K5),	ENSOARG00000002180(PIK3R3),ENSOARG00000002479(PIK3R5),	1.17799	0.443031	0.984109
oas00230	Purine metabolism	17	10	7	554	133	5081	ENSOARG00000002706(ENTPD3),ENSOARG00000012952(PDE4C),ENSOARG00000011248(AMPD3),ENSOARG00000007096(PDE1C),ENSOARG00000000858(NPR1),ENSOARG00000014082(ENPP3),ENSOARG00000016017(PDE5A),ENSOARG00000005207(-),ENSOARG00000020090(NT5C1A),ENSOARG00000006716(-),ENSOARG00000005769(AK8),ENSOARG00000011321(AK1),ENSOARG00000013841(-),ENSOARG00000014702(ADCY2),ENSOARG00000016291(POLR3G),ENSOARG00000010953(XDH)…	ENSOARG00000002706(ENTPD3),ENSOARG00000012952(PDE4C),ENSOARG00000011248(AMPD3),ENSOARG00000000858(NPR1),ENSOARG00000020090(NT5C1A),ENSOARG00000011321(AK1),ENSOARG00000013841(-),ENSOARG00000016291(POLR3G),ENSOARG00000010953(XDH),ENSOARG00000020013(AMPD1),	ENSOARG00000007096(PDE1C),ENSOARG00000014082(ENPP3),ENSOARG00000016017(PDE5A),ENSOARG00000005207(-),ENSOARG00000006716(-),ENSOARG00000005769(AK8),ENSOARG00000014702(ADCY2),	1.17229	0.429927	0.970919
oas04070	Phosphatidylinositol signaling system	9	7	2	554	71	5081	ENSOARG00000000772(PLCD1),ENSOARG00000009749(PLCD3),ENSOARG00000004609(CALML5),ENSOARG00000001725(IMPA2),ENSOARG00000002180(PIK3R3),ENSOARG00000002479(PIK3R5),ENSOARG00000009536(PLCB4),ENSOARG00000003211(CDS1),ENSOARG00000008988(PLCG2),	ENSOARG00000000772(PLCD1),ENSOARG00000009749(PLCD3),ENSOARG00000004609(CALML5),ENSOARG00000001725(IMPA2),ENSOARG00000009536(PLCB4),ENSOARG00000003211(CDS1),ENSOARG00000008988(PLCG2),	ENSOARG00000002180(PIK3R3),ENSOARG00000002479(PIK3R5),	1.16258	0.509106	1
oas01524	Platinum drug resistance	8	6	2	554	64	5081	ENSOARG00000019281(-),ENSOARG00000015023(-),ENSOARG00000002180(PIK3R3),ENSOARG00000002479(PIK3R5),ENSOARG00000005821(PMAIP1),ENSOARG00000013589(-),ENSOARG00000013636(CDKN1A),ENSOARG00000000337(MAP3K5),	ENSOARG00000019281(-),ENSOARG00000015023(-),ENSOARG00000005821(PMAIP1),ENSOARG00000013589(-),ENSOARG00000013636(CDKN1A),ENSOARG00000000337(MAP3K5),	ENSOARG00000002180(PIK3R3),ENSOARG00000002479(PIK3R5),	1.14644	0.541043	1
oas05231	Choline metabolism in cancer	9	7	2	554	72	5081	ENSOARG00000015213(SLC22A4),ENSOARG00000001783(FOS),ENSOARG00000002180(PIK3R3),ENSOARG00000015196(CHPT1),ENSOARG00000002479(PIK3R5),ENSOARG00000003992(SLC44A4),ENSOARG00000020474(PLA2G4D),ENSOARG00000020466(PLA2G4E),ENSOARG00000020432(-),	ENSOARG00000015213(SLC22A4),ENSOARG00000001783(FOS),ENSOARG00000015196(CHPT1),ENSOARG00000003992(SLC44A4),ENSOARG00000020474(PLA2G4D),ENSOARG00000020466(PLA2G4E),ENSOARG00000020432(-),	ENSOARG00000002180(PIK3R3),ENSOARG00000002479(PIK3R5),	1.14644	0.535383	1
oas00270	Cysteine and methionine metabolism	5	4	1	554	40	5081	ENSOARG00000016415(CDO1),ENSOARG00000010176(MAT1A),ENSOARG00000011995(CTH),ENSOARG00000017250(BHMT),ENSOARG00000010860(GSS),	ENSOARG00000010176(MAT1A),ENSOARG00000011995(CTH),ENSOARG00000017250(BHMT),ENSOARG00000010860(GSS),	ENSOARG00000016415(CDO1),	1.14644	0.550639	1
oas04320	Dorso-ventral axis formation	2	2	0	554	16	5081	ENSOARG00000008716(-),ENSOARG00000004239(CPEB4),	ENSOARG00000008716(-),ENSOARG00000004239(CPEB4),	-	1.14644	0.51104	1
oas04620	Toll-like receptor signaling pathway	10	8	2	554	81	5081	ENSOARG00000008697(-),ENSOARG00000016668(CXCL11),ENSOARG00000013903(STAT4),ENSOARG00000001783(FOS),ENSOARG00000016611(CXCL10),ENSOARG00000002180(PIK3R3),ENSOARG00000002479(PIK3R5),ENSOARG00000016543(CXCL9),ENSOARG00000003908(IRF5),ENSOARG00000006626(IRF7),	ENSOARG00000008697(-),ENSOARG00000016668(CXCL11),ENSOARG00000013903(STAT4),ENSOARG00000001783(FOS),ENSOARG00000016611(CXCL10),ENSOARG00000016543(CXCL9),ENSOARG00000003908(IRF5),ENSOARG00000006626(IRF7),	ENSOARG00000002180(PIK3R3),ENSOARG00000002479(PIK3R5),	1.13228	0.554326	1
oas04916	Melanogenesis	8	7	1	554	65	5081	ENSOARG00000004609(CALML5),ENSOARG00000006951(CAMK2A),ENSOARG00000004175(FZD4),ENSOARG00000018896(FZD5),ENSOARG00000000158(EDNRB),ENSOARG00000000618(DCT),ENSOARG00000014702(ADCY2),ENSOARG00000009536(PLCB4),	ENSOARG00000004609(CALML5),ENSOARG00000006951(CAMK2A),ENSOARG00000004175(FZD4),ENSOARG00000018896(FZD5),ENSOARG00000000158(EDNRB),ENSOARG00000000618(DCT),ENSOARG00000009536(PLCB4),	ENSOARG00000014702(ADCY2),	1.1288	0.569571	1
oas04623	Cytosolic DNA-sensing pathway	6	6	0	554	49	5081	ENSOARG00000008697(-),ENSOARG00000017418(ZBP1),ENSOARG00000016611(CXCL10),ENSOARG00000014731(DDX58),ENSOARG00000006626(IRF7),ENSOARG00000016291(POLR3G),	ENSOARG00000008697(-),ENSOARG00000017418(ZBP1),ENSOARG00000016611(CXCL10),ENSOARG00000014731(DDX58),ENSOARG00000006626(IRF7),ENSOARG00000016291(POLR3G),	-	1.12304	0.582814	1
oas04664	Fc epsilon RI signaling pathway	6	4	2	554	49	5081	ENSOARG00000002180(PIK3R3),ENSOARG00000002479(PIK3R5),ENSOARG00000020474(PLA2G4D),ENSOARG00000020466(PLA2G4E),ENSOARG00000020432(-),ENSOARG00000008988(PLCG2),	ENSOARG00000020474(PLA2G4D),ENSOARG00000020466(PLA2G4E),ENSOARG00000020432(-),ENSOARG00000008988(PLCG2),	ENSOARG00000002180(PIK3R3),ENSOARG00000002479(PIK3R5),	1.12304	0.582814	1
oas04520	Adherens junction	6	6	0	554	49	5081	ENSOARG00000005032(PTPN6),ENSOARG00000009471(NECTIN4),ENSOARG00000004731(-),ENSOARG00000006670(ACTN3),ENSOARG00000015818(LMO7),ENSOARG00000003713(ACTN2),	ENSOARG00000005032(PTPN6),ENSOARG00000009471(NECTIN4),ENSOARG00000004731(-),ENSOARG00000006670(ACTN3),ENSOARG00000015818(LMO7),ENSOARG00000003713(ACTN2),	-	1.12304	0.582814	1
oas05204	Chemical carcinogenesis	7	7	0	554	58	5081	ENSOARG00000019281(-),ENSOARG00000015023(-),ENSOARG00000018283(CYP3A24),ENSOARG00000017886(ALDH3A1),ENSOARG00000013589(-),ENSOARG00000017685(HPGDS),ENSOARG00000009090(CYP1B1),	ENSOARG00000019281(-),ENSOARG00000015023(-),ENSOARG00000018283(CYP3A24),ENSOARG00000017886(ALDH3A1),ENSOARG00000013589(-),ENSOARG00000017685(HPGDS),ENSOARG00000009090(CYP1B1),	-	1.1069	0.607755	1
oas04974	Protein digestion and absorption	10	8	2	554	83	5081	ENSOARG00000019333(COL2A1),ENSOARG00000019354(SLC7A8),ENSOARG00000020525(COL4A3),ENSOARG00000011945(-),ENSOARG00000014842(COL6A5),ENSOARG00000010998(COL15A1),ENSOARG00000003299(SLC15A1),ENSOARG00000006110(-),ENSOARG00000013088(ATP1B4),ENSOARG00000021191(SLC8A3),	ENSOARG00000019354(SLC7A8),ENSOARG00000020525(COL4A3),ENSOARG00000011945(-),ENSOARG00000014842(COL6A5),ENSOARG00000010998(COL15A1),ENSOARG00000003299(SLC15A1),ENSOARG00000013088(ATP1B4),ENSOARG00000021191(SLC8A3),	ENSOARG00000019333(COL2A1),ENSOARG00000006110(-),	1.105	0.605557	1
oas04931	Insulin resistance	10	8	2	554	83	5081	ENSOARG00000012375(MLXIPL),ENSOARG00000017123(-),ENSOARG00000002180(PIK3R3),ENSOARG00000017498(PCK1),ENSOARG00000002479(PIK3R5),ENSOARG00000016430(ACACB),ENSOARG00000019949(CPT1B),ENSOARG00000001892(PPP1R3A),ENSOARG00000008997(PYGM),ENSOARG00000017050(SLC27A6),	ENSOARG00000012375(MLXIPL),ENSOARG00000017123(-),ENSOARG00000017498(PCK1),ENSOARG00000016430(ACACB),ENSOARG00000019949(CPT1B),ENSOARG00000001892(PPP1R3A),ENSOARG00000008997(PYGM),ENSOARG00000017050(SLC27A6),	ENSOARG00000002180(PIK3R3),ENSOARG00000002479(PIK3R5),	1.105	0.605557	1
oas04668	TNF signaling pathway	10	6	4	554	83	5081	ENSOARG00000012119(IL15),ENSOARG00000001783(FOS),ENSOARG00000016611(CXCL10),ENSOARG00000018242(-),ENSOARG00000002180(PIK3R3),ENSOARG00000002479(PIK3R5),ENSOARG00000010854(JUNB),ENSOARG00000006166(MLKL),ENSOARG00000000337(MAP3K5),ENSOARG00000011075(SELE),	ENSOARG00000001783(FOS),ENSOARG00000016611(CXCL10),ENSOARG00000010854(JUNB),ENSOARG00000006166(MLKL),ENSOARG00000000337(MAP3K5),ENSOARG00000011075(SELE),	ENSOARG00000012119(IL15),ENSOARG00000018242(-),ENSOARG00000002180(PIK3R3),ENSOARG00000002479(PIK3R5),	1.105	0.605557	1
oas00980	Metabolism of xenobiotics by cytochrome P450	6	6	0	554	50	5081	ENSOARG00000019281(-),ENSOARG00000015023(-),ENSOARG00000017886(ALDH3A1),ENSOARG00000013589(-),ENSOARG00000017685(HPGDS),ENSOARG00000009090(CYP1B1),	ENSOARG00000019281(-),ENSOARG00000015023(-),ENSOARG00000017886(ALDH3A1),ENSOARG00000013589(-),ENSOARG00000017685(HPGDS),ENSOARG00000009090(CYP1B1),	-	1.10058	0.61668	1
oas04612	Antigen processing and presentation	7	7	0	554	59	5081	ENSOARG00000008385(-),ENSOARG00000013856(-),ENSOARG00000015263(CTSB),ENSOARG00000008817(HSPA1B),ENSOARG00000003782(B2M),ENSOARG00000001015(HSPA2),ENSOARG00000007452(HSPA6),	ENSOARG00000008385(-),ENSOARG00000013856(-),ENSOARG00000015263(CTSB),ENSOARG00000008817(HSPA1B),ENSOARG00000003782(B2M),ENSOARG00000001015(HSPA2),ENSOARG00000007452(HSPA6),	-	1.08814	0.639244	1
oas04014	Ras signaling pathway	18	10	8	554	154	5081	ENSOARG00000015100(ANGPT1),ENSOARG00000017559(FGF19),ENSOARG00000015761(HTR7),ENSOARG00000004609(CALML5),ENSOARG00000020802(GRIN2B),ENSOARG00000000994(PLA2G5),ENSOARG00000009393(PLA2G2F),ENSOARG00000002180(PIK3R3),ENSOARG00000008574(RASGRP2),ENSOARG00000002479(PIK3R5),ENSOARG00000003514(GNG4),ENSOARG00000020474(PLA2G4D),ENSOARG00000003579(-),ENSOARG00000020466(PLA2G4E),ENSOARG00000007444(MRAS),EN…	ENSOARG00000004609(CALML5),ENSOARG00000009393(PLA2G2F),ENSOARG00000008574(RASGRP2),ENSOARG00000003514(GNG4),ENSOARG00000020474(PLA2G4D),ENSOARG00000003579(-),ENSOARG00000020466(PLA2G4E),ENSOARG00000020432(-),ENSOARG00000008988(PLCG2),ENSOARG00000001545(PGF),	ENSOARG00000015100(ANGPT1),ENSOARG00000017559(FGF19),ENSOARG00000015761(HTR7),ENSOARG00000020802(GRIN2B),ENSOARG00000000994(PLA2G5),ENSOARG00000002180(PIK3R3),ENSOARG00000002479(PIK3R5),ENSOARG00000007444(MRAS),	1.07199	0.660925	1
oas04721	Synaptic vesicle cycle	5	3	2	554	43	5081	ENSOARG00000012834(ATP6V0D2),ENSOARG00000010268(SNAP25),ENSOARG00000010469(ATP6V0A4),ENSOARG00000020918(UNC13C),ENSOARG00000011319(ATP6V1B1),	ENSOARG00000012834(ATP6V0D2),ENSOARG00000010469(ATP6V0A4),ENSOARG00000011319(ATP6V1B1),	ENSOARG00000010268(SNAP25),ENSOARG00000020918(UNC13C),	1.06645	0.66249	1
oas04072	Phospholipase D signaling pathway	11	7	4	554	96	5081	ENSOARG00000000850(RAPGEF4),ENSOARG00000002180(PIK3R3),ENSOARG00000002479(PIK3R5),ENSOARG00000014702(ADCY2),ENSOARG00000009536(PLCB4),ENSOARG00000013402(PTGFR),ENSOARG00000020474(PLA2G4D),ENSOARG00000020466(PLA2G4E),ENSOARG00000007444(MRAS),ENSOARG00000020432(-),ENSOARG00000008988(PLCG2),	ENSOARG00000000850(RAPGEF4),ENSOARG00000009536(PLCB4),ENSOARG00000013402(PTGFR),ENSOARG00000020474(PLA2G4D),ENSOARG00000020466(PLA2G4E),ENSOARG00000020432(-),ENSOARG00000008988(PLCG2),	ENSOARG00000002180(PIK3R3),ENSOARG00000002479(PIK3R5),ENSOARG00000014702(ADCY2),ENSOARG00000007444(MRAS),	1.0509	0.720398	1
oas04071	Sphingolipid signaling pathway	9	7	2	554	79	5081	ENSOARG00000007374(SPHK1),ENSOARG00000002180(PIK3R3),ENSOARG00000002479(PIK3R5),ENSOARG00000003587(CERS4),ENSOARG00000007690(S1PR3),ENSOARG00000009536(PLCB4),ENSOARG00000000337(MAP3K5),ENSOARG00000013806(-),ENSOARG00000006264(ACER1),	ENSOARG00000007374(SPHK1),ENSOARG00000003587(CERS4),ENSOARG00000007690(S1PR3),ENSOARG00000009536(PLCB4),ENSOARG00000000337(MAP3K5),ENSOARG00000013806(-),ENSOARG00000006264(ACER1),	ENSOARG00000002180(PIK3R3),ENSOARG00000002479(PIK3R5),	1.04485	0.728468	1
oas05205	Proteoglycans in cancer	16	9	7	554	143	5081	ENSOARG00000008385(-),ENSOARG00000006951(CAMK2A),ENSOARG00000005032(PTPN6),ENSOARG00000000265(TWIST2),ENSOARG00000010448(ERBB3),ENSOARG00000011583(TGFB2),ENSOARG00000004175(FZD4),ENSOARG00000018896(FZD5),ENSOARG00000002180(PIK3R3),ENSOARG00000002479(PIK3R5),ENSOARG00000013636(CDKN1A),ENSOARG00000015727(LUM),ENSOARG00000018775(CBLB),ENSOARG00000017521(HBEGF),ENSOARG00000007444(MRAS),ENSOARG0000000…	ENSOARG00000008385(-),ENSOARG00000006951(CAMK2A),ENSOARG00000005032(PTPN6),ENSOARG00000010448(ERBB3),ENSOARG00000004175(FZD4),ENSOARG00000018896(FZD5),ENSOARG00000013636(CDKN1A),ENSOARG00000017521(HBEGF),ENSOARG00000008988(PLCG2),	ENSOARG00000000265(TWIST2),ENSOARG00000011583(TGFB2),ENSOARG00000002180(PIK3R3),ENSOARG00000002479(PIK3R5),ENSOARG00000015727(LUM),ENSOARG00000018775(CBLB),ENSOARG00000007444(MRAS),	1.02618	0.793798	1
oas04918	Thyroid hormone synthesis	5	4	1	554	45	5081	ENSOARG00000003592(LRP2),ENSOARG00000014702(ADCY2),ENSOARG00000009536(PLCB4),ENSOARG00000010000(ASGR2),ENSOARG00000013088(ATP1B4),	ENSOARG00000003592(LRP2),ENSOARG00000009536(PLCB4),ENSOARG00000010000(ASGR2),ENSOARG00000013088(ATP1B4),	ENSOARG00000014702(ADCY2),	1.01905	0.738515	1
oas05219	Bladder cancer	3	3	0	554	27	5081	ENSOARG00000005315(MMP1),ENSOARG00000013636(CDKN1A),ENSOARG00000017521(HBEGF),	ENSOARG00000005315(MMP1),ENSOARG00000013636(CDKN1A),ENSOARG00000017521(HBEGF),	-	1.01905	0.682846	1
oas04068	FoxO signaling pathway	11	7	4	554	100	5081	ENSOARG00000013671(GADD45B),ENSOARG00000011583(TGFB2),ENSOARG00000002180(PIK3R3),ENSOARG00000020741(TNFSF10),ENSOARG00000017498(PCK1),ENSOARG00000017825(-),ENSOARG00000002479(PIK3R5),ENSOARG00000005433(AGAP2),ENSOARG00000015331(CSNK1E),ENSOARG00000018126(IRS4),ENSOARG00000013636(CDKN1A),	ENSOARG00000013671(GADD45B),ENSOARG00000020741(TNFSF10),ENSOARG00000017498(PCK1),ENSOARG00000017825(-),ENSOARG00000005433(AGAP2),ENSOARG00000015331(CSNK1E),ENSOARG00000013636(CDKN1A),	ENSOARG00000011583(TGFB2),ENSOARG00000002180(PIK3R3),ENSOARG00000002479(PIK3R5),ENSOARG00000018126(IRS4),	1.00886	0.823266	1
oas04510	Focal adhesion	15	10	5	554	137	5081	ENSOARG00000000327(LAMA1),ENSOARG00000002180(PIK3R3),ENSOARG00000017779(MYL2),ENSOARG00000019333(COL2A1),ENSOARG00000002479(PIK3R5),ENSOARG00000020525(COL4A3),ENSOARG00000006670(ACTN3),ENSOARG00000001573(MYLK2),ENSOARG00000000498(ITGA9),ENSOARG00000014842(COL6A5),ENSOARG00000006071(MYLPF),ENSOARG00000003713(ACTN2),ENSOARG00000002495(-),ENSOARG00000014703(MYL10),ENSOARG00000001545(PGF),	ENSOARG00000017779(MYL2),ENSOARG00000020525(COL4A3),ENSOARG00000006670(ACTN3),ENSOARG00000001573(MYLK2),ENSOARG00000014842(COL6A5),ENSOARG00000006071(MYLPF),ENSOARG00000003713(ACTN2),ENSOARG00000002495(-),ENSOARG00000014703(MYL10),ENSOARG00000001545(PGF),	ENSOARG00000000327(LAMA1),ENSOARG00000002180(PIK3R3),ENSOARG00000019333(COL2A1),ENSOARG00000002479(PIK3R5),ENSOARG00000000498(ITGA9),	1.00418	0.856647	1
oas01522	Endocrine resistance	7	4	3	554	64	5081	ENSOARG00000001783(FOS),ENSOARG00000004000(ABCB11),ENSOARG00000002180(PIK3R3),ENSOARG00000002479(PIK3R5),ENSOARG00000013636(CDKN1A),ENSOARG00000014702(ADCY2),ENSOARG00000017521(HBEGF),	ENSOARG00000001783(FOS),ENSOARG00000004000(ABCB11),ENSOARG00000013636(CDKN1A),ENSOARG00000017521(HBEGF),	ENSOARG00000002180(PIK3R3),ENSOARG00000002479(PIK3R5),ENSOARG00000014702(ADCY2),	1.00313	0.799829	1
oas00053	Ascorbate and aldarate metabolism	1	1	0	554	15	5081	ENSOARG00000010650(-),	ENSOARG00000010650(-),	-	0.611432	1	1
oas00510	N-Glycan biosynthesis	1	0	1	554	36	5081	ENSOARG00000008196(RPN1),	-	ENSOARG00000008196(RPN1),	0.254763	1	1
oas00120	Primary bile acid biosynthesis	1	0	1	554	15	5081	ENSOARG00000010045(AKR1D1),	-	ENSOARG00000010045(AKR1D1),	0.611432	1	1
oas03440	Homologous recombination	1	1	0	554	21	5081	ENSOARG00000015258(SYCP3),	ENSOARG00000015258(SYCP3),	-	0.436737	1	1
oas04672	Intestinal immune network for IgA production	1	0	1	554	34	5081	ENSOARG00000012119(IL15),	-	ENSOARG00000012119(IL15),	0.269749	1	1
oas00430	Taurine and hypotaurine metabolism	1	0	1	554	8	5081	ENSOARG00000016415(CDO1),	-	ENSOARG00000016415(CDO1),	1.14644	1	1
oas05330	Allograft rejection	1	1	0	554	36	5081	ENSOARG00000013856(-),	ENSOARG00000013856(-),	-	0.254763	1	1
oas05320	Autoimmune thyroid disease	1	1	0	554	44	5081	ENSOARG00000013856(-),	ENSOARG00000013856(-),	-	0.208443	1	1
oas00130	Ubiquinone and other terpenoid-quinone biosynthesis	1	1	0	554	7	5081	ENSOARG00000012549(HPD),	ENSOARG00000012549(HPD),	-	1.31021	1	1
oas00400	Phenylalanine, tyrosine and tryptophan biosynthesis	1	1	0	554	5	5081	ENSOARG00000015870(PAH),	ENSOARG00000015870(PAH),	-	1.8343	1	1
oas00604	Glycosphingolipid biosynthesis - ganglio series	1	1	0	554	12	5081	ENSOARG00000020178(ST8SIA1),	ENSOARG00000020178(ST8SIA1),	-	0.76429	1	1
oas03050	Proteasome	1	1	0	554	37	5081	ENSOARG00000007866(PSMB9),	ENSOARG00000007866(PSMB9),	-	0.247878	1	1
oas03020	RNA polymerase	1	1	0	554	25	5081	ENSOARG00000016291(POLR3G),	ENSOARG00000016291(POLR3G),	-	0.366859	1	1
oas04962	Vasopressin-regulated water reabsorption	1	1	0	554	32	5081	ENSOARG00000006982(AQP4),	ENSOARG00000006982(AQP4),	-	0.286609	1	1
oas00563	Glycosylphosphatidylinositol(GPI)-anchor biosynthesis	1	1	0	554	19	5081	ENSOARG00000006871(GPLD1),	ENSOARG00000006871(GPLD1),	-	0.482709	1	1
oas00020	Citrate cycle (TCA cycle)	1	1	0	554	23	5081	ENSOARG00000017498(PCK1),	ENSOARG00000017498(PCK1),	-	0.39876	1	1
oas04392	Hippo signaling pathway -multiple species	1	1	0	554	18	5081	ENSOARG00000015331(CSNK1E),	ENSOARG00000015331(CSNK1E),	-	0.509527	1	1
oas04950	Maturity onset diabetes of the young	1	1	0	554	10	5081	ENSOARG00000016191(PAX6),	ENSOARG00000016191(PAX6),	-	0.917148	1	1
oas00920	Sulfur metabolism	1	1	0	554	10	5081	ENSOARG00000021037(-),	ENSOARG00000021037(-),	-	0.917148	1	1
oas03015	mRNA surveillance pathway	1	0	1	554	66	5081	ENSOARG00000005943(-),	-	ENSOARG00000005943(-),	0.138962	1	1
oas00052	Galactose metabolism	1	1	0	554	24	5081	ENSOARG00000005406(HKDC1),	ENSOARG00000005406(HKDC1),	-	0.382145	1	1
oas00514	Other types of O-glycan biosynthesis	1	0	1	554	17	5081	ENSOARG00000009490(-),	-	ENSOARG00000009490(-),	0.539499	1	1
oas00040	Pentose and glucuronate interconversions	1	1	0	554	20	5081	ENSOARG00000010650(-),	ENSOARG00000010650(-),	-	0.458574	1	1
oas04744	Phototransduction	1	1	0	554	18	5081	ENSOARG00000004609(CALML5),	ENSOARG00000004609(CALML5),	-	0.509527	1	1
oas03010	Ribosome	1	1	0	554	154	5081	ENSOARG00000016799(RPL3L),	ENSOARG00000016799(RPL3L),	-	0.0595551	1	1
oas05216	Thyroid cancer	1	0	1	554	17	5081	ENSOARG00000011401(RXRG),	-	ENSOARG00000011401(RXRG),	0.539499	1	1
oas00524	Neomycin, kanamycin and gentamicin biosynthesis	1	1	0	554	4	5081	ENSOARG00000005406(HKDC1),	ENSOARG00000005406(HKDC1),	-	2.29287	1	1
oas00770	Pantothenate and CoA biosynthesis	1	0	1	554	14	5081	ENSOARG00000014082(ENPP3),	-	ENSOARG00000014082(ENPP3),	0.655106	1	1
oas05152	Tuberculosis	15	13	2	554	138	5081	ENSOARG00000008697(-),ENSOARG00000012834(ATP6V0D2),ENSOARG00000004609(CALML5),ENSOARG00000006951(CAMK2A),ENSOARG00000013903(STAT4),ENSOARG00000001285(-),ENSOARG00000010070(-),ENSOARG00000000516(-),ENSOARG00000011583(TGFB2),ENSOARG00000007374(SPHK1),ENSOARG00000010469(ATP6V0A4),ENSOARG00000019372(VDR),ENSOARG00000001969(BAC5),ENSOARG00000005222(CYP27B1),ENSOARG00000020877(IL1A),	ENSOARG00000008697(-),ENSOARG00000012834(ATP6V0D2),ENSOARG00000004609(CALML5),ENSOARG00000006951(CAMK2A),ENSOARG00000013903(STAT4),ENSOARG00000001285(-),ENSOARG00000010070(-),ENSOARG00000000516(-),ENSOARG00000007374(SPHK1),ENSOARG00000010469(ATP6V0A4),ENSOARG00000019372(VDR),ENSOARG00000001969(BAC5),ENSOARG00000005222(CYP27B1),	ENSOARG00000011583(TGFB2),ENSOARG00000020877(IL1A),	0.9969	1	1
oas04062	Chemokine signaling pathway	13	10	3	554	120	5081	ENSOARG00000009241(CCL8),ENSOARG00000016668(CXCL11),ENSOARG00000013903(STAT4),ENSOARG00000016611(CXCL10),ENSOARG00000002180(PIK3R3),ENSOARG00000008574(RASGRP2),ENSOARG00000002479(PIK3R5),ENSOARG00000016543(CXCL9),ENSOARG00000004893(CCL16),ENSOARG00000003514(GNG4),ENSOARG00000014702(ADCY2),ENSOARG00000009536(PLCB4),ENSOARG00000011171(ITK),	ENSOARG00000009241(CCL8),ENSOARG00000016668(CXCL11),ENSOARG00000013903(STAT4),ENSOARG00000016611(CXCL10),ENSOARG00000008574(RASGRP2),ENSOARG00000016543(CXCL9),ENSOARG00000004893(CCL16),ENSOARG00000003514(GNG4),ENSOARG00000009536(PLCB4),ENSOARG00000011171(ITK),	ENSOARG00000002180(PIK3R3),ENSOARG00000002479(PIK3R5),ENSOARG00000014702(ADCY2),	0.993577	1	1
oas00500	Starch and sucrose metabolism	4	3	1	554	37	5081	ENSOARG00000014082(ENPP3),ENSOARG00000005406(HKDC1),ENSOARG00000008997(PYGM),ENSOARG00000017762(-),	ENSOARG00000005406(HKDC1),ENSOARG00000008997(PYGM),ENSOARG00000017762(-),	ENSOARG00000014082(ENPP3),	0.991511	1	1
oas05100	Bacterial invasion of epithelial cells	6	1	5	554	56	5081	ENSOARG00000016123(SEPT6),ENSOARG00000002180(PIK3R3),ENSOARG00000004731(-),ENSOARG00000002479(PIK3R5),ENSOARG00000018800(SEPT3),ENSOARG00000018775(CBLB),	ENSOARG00000004731(-),	ENSOARG00000016123(SEPT6),ENSOARG00000002180(PIK3R3),ENSOARG00000002479(PIK3R5),ENSOARG00000018800(SEPT3),ENSOARG00000018775(CBLB),	0.982659	1	1
oas04115	p53 signaling pathway	6	6	0	554	56	5081	ENSOARG00000013671(GADD45B),ENSOARG00000018302(SFN),ENSOARG00000005821(PMAIP1),ENSOARG00000013636(CDKN1A),ENSOARG00000006391(SERPINB5),ENSOARG00000012368(STEAP3),	ENSOARG00000013671(GADD45B),ENSOARG00000018302(SFN),ENSOARG00000005821(PMAIP1),ENSOARG00000013636(CDKN1A),ENSOARG00000006391(SERPINB5),ENSOARG00000012368(STEAP3),	-	0.982659	1	1
oas04015	Rap1 signaling pathway	14	7	7	554	131	5081	ENSOARG00000015100(ANGPT1),ENSOARG00000017559(FGF19),ENSOARG00000004609(CALML5),ENSOARG00000000850(RAPGEF4),ENSOARG00000020802(GRIN2B),ENSOARG00000002180(PIK3R3),ENSOARG00000008574(RASGRP2),ENSOARG00000002479(PIK3R5),ENSOARG00000015199(P2RY1),ENSOARG00000014702(ADCY2),ENSOARG00000009536(PLCB4),ENSOARG00000003579(-),ENSOARG00000007444(MRAS),ENSOARG00000001545(PGF),	ENSOARG00000004609(CALML5),ENSOARG00000000850(RAPGEF4),ENSOARG00000008574(RASGRP2),ENSOARG00000015199(P2RY1),ENSOARG00000009536(PLCB4),ENSOARG00000003579(-),ENSOARG00000001545(PGF),	ENSOARG00000015100(ANGPT1),ENSOARG00000017559(FGF19),ENSOARG00000020802(GRIN2B),ENSOARG00000002180(PIK3R3),ENSOARG00000002479(PIK3R5),ENSOARG00000014702(ADCY2),ENSOARG00000007444(MRAS),	0.980158	1	1
oas04925	Aldosterone synthesis and secretion	5	4	1	554	47	5081	ENSOARG00000004609(CALML5),ENSOARG00000006951(CAMK2A),ENSOARG00000000858(NPR1),ENSOARG00000014702(ADCY2),ENSOARG00000009536(PLCB4),	ENSOARG00000004609(CALML5),ENSOARG00000006951(CAMK2A),ENSOARG00000000858(NPR1),ENSOARG00000009536(PLCB4),	ENSOARG00000014702(ADCY2),	0.975689	1	1
oas05142	Chagas disease (American trypanosomiasis)	8	5	3	554	76	5081	ENSOARG00000008697(-),ENSOARG00000011583(TGFB2),ENSOARG00000001783(FOS),ENSOARG00000001613(GNAL),ENSOARG00000002180(PIK3R3),ENSOARG00000002479(PIK3R5),ENSOARG00000009536(PLCB4),ENSOARG00000012958(ACE),	ENSOARG00000008697(-),ENSOARG00000001783(FOS),ENSOARG00000001613(GNAL),ENSOARG00000009536(PLCB4),ENSOARG00000012958(ACE),	ENSOARG00000011583(TGFB2),ENSOARG00000002180(PIK3R3),ENSOARG00000002479(PIK3R5),	0.965419	1	1
oas04512	ECM-receptor interaction	6	3	3	554	57	5081	ENSOARG00000000327(LAMA1),ENSOARG00000017123(-),ENSOARG00000019333(COL2A1),ENSOARG00000020525(COL4A3),ENSOARG00000000498(ITGA9),ENSOARG00000014842(COL6A5),	ENSOARG00000017123(-),ENSOARG00000020525(COL4A3),ENSOARG00000014842(COL6A5),	ENSOARG00000000327(LAMA1),ENSOARG00000019333(COL2A1),ENSOARG00000000498(ITGA9),	0.965419	1	1
oas00534	Glycosaminoglycan biosynthesis - heparan sulfate / heparin	2	0	2	554	19	5081	ENSOARG00000016403(-),ENSOARG00000009451(HS3ST5),	-	ENSOARG00000016403(-),ENSOARG00000009451(HS3ST5),	0.965419	1	1
oas04720	Long-term potentiation	4	3	1	554	38	5081	ENSOARG00000004609(CALML5),ENSOARG00000006951(CAMK2A),ENSOARG00000020802(GRIN2B),ENSOARG00000009536(PLCB4),	ENSOARG00000004609(CALML5),ENSOARG00000006951(CAMK2A),ENSOARG00000009536(PLCB4),	ENSOARG00000020802(GRIN2B),	0.965419	1	1
oas05140	Leishmaniasis	6	4	2	554	57	5081	ENSOARG00000005032(PTPN6),ENSOARG00000013903(STAT4),ENSOARG00000010070(-),ENSOARG00000011583(TGFB2),ENSOARG00000001783(FOS),ENSOARG00000020877(IL1A),	ENSOARG00000005032(PTPN6),ENSOARG00000013903(STAT4),ENSOARG00000010070(-),ENSOARG00000001783(FOS),	ENSOARG00000011583(TGFB2),ENSOARG00000020877(IL1A),	0.965419	1	1
oas04550	Signaling pathways regulating pluripotency of stem cells	10	7	3	554	97	5081	ENSOARG00000018738(BMP2),ENSOARG00000007318(ID3),ENSOARG00000010774(ZIC3),ENSOARG00000007755(ACVR1C),ENSOARG00000004175(FZD4),ENSOARG00000018896(FZD5),ENSOARG00000015159(MYF5),ENSOARG00000002180(PIK3R3),ENSOARG00000016191(PAX6),ENSOARG00000002479(PIK3R5),	ENSOARG00000018738(BMP2),ENSOARG00000007318(ID3),ENSOARG00000007755(ACVR1C),ENSOARG00000004175(FZD4),ENSOARG00000018896(FZD5),ENSOARG00000015159(MYF5),ENSOARG00000016191(PAX6),	ENSOARG00000010774(ZIC3),ENSOARG00000002180(PIK3R3),ENSOARG00000002479(PIK3R5),	0.945513	1	1
oas04145	Phagosome	13	13	0	554	127	5081	ENSOARG00000009626(MSR1),ENSOARG00000008385(-),ENSOARG00000012834(ATP6V0D2),ENSOARG00000010070(-),ENSOARG00000020020(TUBA4A),ENSOARG00000013856(-),ENSOARG00000004210(NOS1),ENSOARG00000020032(-),ENSOARG00000017123(-),ENSOARG00000010469(ATP6V0A4),ENSOARG00000013739(TUBA8),ENSOARG00000011319(ATP6V1B1),ENSOARG00000004515(C1R),	ENSOARG00000009626(MSR1),ENSOARG00000008385(-),ENSOARG00000012834(ATP6V0D2),ENSOARG00000010070(-),ENSOARG00000020020(TUBA4A),ENSOARG00000013856(-),ENSOARG00000004210(NOS1),ENSOARG00000020032(-),ENSOARG00000017123(-),ENSOARG00000010469(ATP6V0A4),ENSOARG00000013739(TUBA8),ENSOARG00000011319(ATP6V1B1),ENSOARG00000004515(C1R),	-	0.938813	1	1
oas05202	Transcriptional misregulation in cancer	11	8	3	554	108	5081	ENSOARG00000013491(GRIA3),ENSOARG00000003130(PLAT),ENSOARG00000004233(PML),ENSOARG00000011401(RXRG),ENSOARG00000020293(SPINT1),ENSOARG00000013159(IL1R2),ENSOARG00000003184(NUPR1),ENSOARG00000010334(TMPRSS2),ENSOARG00000013636(CDKN1A),ENSOARG00000004234(SLC45A3),ENSOARG00000021130(SIX4),	ENSOARG00000004233(PML),ENSOARG00000020293(SPINT1),ENSOARG00000013159(IL1R2),ENSOARG00000003184(NUPR1),ENSOARG00000010334(TMPRSS2),ENSOARG00000013636(CDKN1A),ENSOARG00000004234(SLC45A3),ENSOARG00000021130(SIX4),	ENSOARG00000013491(GRIA3),ENSOARG00000003130(PLAT),ENSOARG00000011401(RXRG),	0.934132	1	1
oas01521	EGFR tyrosine kinase inhibitor resistance	6	3	3	554	59	5081	ENSOARG00000000229(NRG1),ENSOARG00000010448(ERBB3),ENSOARG00000002180(PIK3R3),ENSOARG00000002479(PIK3R5),ENSOARG00000011111(TGFA),ENSOARG00000008988(PLCG2),	ENSOARG00000010448(ERBB3),ENSOARG00000011111(TGFA),ENSOARG00000008988(PLCG2),	ENSOARG00000000229(NRG1),ENSOARG00000002180(PIK3R3),ENSOARG00000002479(PIK3R5),	0.932693	1	1
oas04972	Pancreatic secretion	7	4	3	554	69	5081	ENSOARG00000000994(PLA2G5),ENSOARG00000009393(PLA2G2F),ENSOARG00000018133(CFTR),ENSOARG00000002132(ATP2A1),ENSOARG00000014702(ADCY2),ENSOARG00000009536(PLCB4),ENSOARG00000013088(ATP1B4),	ENSOARG00000009393(PLA2G2F),ENSOARG00000002132(ATP2A1),ENSOARG00000009536(PLCB4),ENSOARG00000013088(ATP1B4),	ENSOARG00000000994(PLA2G5),ENSOARG00000018133(CFTR),ENSOARG00000014702(ADCY2),	0.93044	1	1
oas00512	Mucin type O-Glycan biosynthesis	2	1	1	554	20	5081	ENSOARG00000008374(GCNT1),ENSOARG00000008011(GALNT13),	ENSOARG00000008374(GCNT1),	ENSOARG00000008011(GALNT13),	0.917148	1	1
oas05212	Pancreatic cancer	5	2	3	554	50	5081	ENSOARG00000013903(STAT4),ENSOARG00000011583(TGFB2),ENSOARG00000002180(PIK3R3),ENSOARG00000002479(PIK3R5),ENSOARG00000011111(TGFA),	ENSOARG00000013903(STAT4),ENSOARG00000011111(TGFA),	ENSOARG00000011583(TGFB2),ENSOARG00000002180(PIK3R3),ENSOARG00000002479(PIK3R5),	0.917148	1	1
oas00240	Pyrimidine metabolism	7	5	2	554	71	5081	ENSOARG00000002706(ENTPD3),ENSOARG00000020090(NT5C1A),ENSOARG00000007659(UPP2),ENSOARG00000006716(-),ENSOARG00000016814(TXNRD1),ENSOARG00000014636(-),ENSOARG00000016291(POLR3G),	ENSOARG00000002706(ENTPD3),ENSOARG00000020090(NT5C1A),ENSOARG00000016814(TXNRD1),ENSOARG00000014636(-),ENSOARG00000016291(POLR3G),	ENSOARG00000007659(UPP2),ENSOARG00000006716(-),	0.90423	1	1
oas04630	Jak-STAT signaling pathway	12	8	4	554	122	5081	ENSOARG00000008697(-),ENSOARG00000005032(PTPN6),ENSOARG00000013903(STAT4),ENSOARG00000012119(IL15),ENSOARG00000016231(-),ENSOARG00000009228(CNTFR),ENSOARG00000002180(PIK3R3),ENSOARG00000016052(AOX1),ENSOARG00000016420(-),ENSOARG00000002479(PIK3R5),ENSOARG00000013636(CDKN1A),ENSOARG00000000464(IL20RA),	ENSOARG00000008697(-),ENSOARG00000005032(PTPN6),ENSOARG00000013903(STAT4),ENSOARG00000016231(-),ENSOARG00000016052(AOX1),ENSOARG00000016420(-),ENSOARG00000013636(CDKN1A),ENSOARG00000000464(IL20RA),	ENSOARG00000012119(IL15),ENSOARG00000009228(CNTFR),ENSOARG00000002180(PIK3R3),ENSOARG00000002479(PIK3R5),	0.902113	1	1
oas00562	Inositol phosphate metabolism	5	5	0	554	51	5081	ENSOARG00000000772(PLCD1),ENSOARG00000009749(PLCD3),ENSOARG00000001725(IMPA2),ENSOARG00000009536(PLCB4),ENSOARG00000008988(PLCG2),	ENSOARG00000000772(PLCD1),ENSOARG00000009749(PLCD3),ENSOARG00000001725(IMPA2),ENSOARG00000009536(PLCB4),ENSOARG00000008988(PLCG2),	-	0.899165	1	1
oas05220	Chronic myeloid leukemia	5	1	4	554	51	5081	ENSOARG00000011583(TGFB2),ENSOARG00000002180(PIK3R3),ENSOARG00000002479(PIK3R5),ENSOARG00000013636(CDKN1A),ENSOARG00000018775(CBLB),	ENSOARG00000013636(CDKN1A),	ENSOARG00000011583(TGFB2),ENSOARG00000002180(PIK3R3),ENSOARG00000002479(PIK3R5),ENSOARG00000018775(CBLB),	0.899165	1	1
oas04060	Cytokine-cytokine receptor interaction	17	11	6	554	175	5081	ENSOARG00000009241(CCL8),ENSOARG00000008697(-),ENSOARG00000016668(CXCL11),ENSOARG00000008259(LTB),ENSOARG00000014431(EDA2R),ENSOARG00000012119(IL15),ENSOARG00000011583(TGFB2),ENSOARG00000007376(TNFSF11),ENSOARG00000016611(CXCL10),ENSOARG00000009228(CNTFR),ENSOARG00000017371(TNFRSF8),ENSOARG00000020741(TNFSF10),ENSOARG00000016543(CXCL9),ENSOARG00000013159(IL1R2),ENSOARG00000005306(IL17B),ENSOARG00…	ENSOARG00000009241(CCL8),ENSOARG00000008697(-),ENSOARG00000016668(CXCL11),ENSOARG00000014431(EDA2R),ENSOARG00000016611(CXCL10),ENSOARG00000017371(TNFRSF8),ENSOARG00000020741(TNFSF10),ENSOARG00000016543(CXCL9),ENSOARG00000013159(IL1R2),ENSOARG00000005306(IL17B),ENSOARG00000000464(IL20RA),	ENSOARG00000008259(LTB),ENSOARG00000012119(IL15),ENSOARG00000011583(TGFB2),ENSOARG00000007376(TNFSF11),ENSOARG00000009228(CNTFR),ENSOARG00000020877(IL1A),	0.890944	1	1
oas05169	Epstein-Barr virus infection	14	11	3	554	145	5081	ENSOARG00000002706(ENTPD3),ENSOARG00000013856(-),ENSOARG00000002180(PIK3R3),ENSOARG00000008817(HSPA1B),ENSOARG00000014731(DDX58),ENSOARG00000002479(PIK3R5),ENSOARG00000006716(-),ENSOARG00000001015(HSPA2),ENSOARG00000008208(CR2),ENSOARG00000013636(CDKN1A),ENSOARG00000016291(POLR3G),ENSOARG00000007452(HSPA6),ENSOARG00000009740(EIF2AK2),ENSOARG00000008988(PLCG2),	ENSOARG00000002706(ENTPD3),ENSOARG00000013856(-),ENSOARG00000008817(HSPA1B),ENSOARG00000014731(DDX58),ENSOARG00000001015(HSPA2),ENSOARG00000008208(CR2),ENSOARG00000013636(CDKN1A),ENSOARG00000016291(POLR3G),ENSOARG00000007452(HSPA6),ENSOARG00000009740(EIF2AK2),ENSOARG00000008988(PLCG2),	ENSOARG00000002180(PIK3R3),ENSOARG00000002479(PIK3R5),ENSOARG00000006716(-),	0.885522	1	1
oas04142	Lysosome	9	9	0	554	94	5081	ENSOARG00000008385(-),ENSOARG00000012834(ATP6V0D2),ENSOARG00000006985(CTSA),ENSOARG00000000779(-),ENSOARG00000015263(CTSB),ENSOARG00000010469(ATP6V0A4),ENSOARG00000014664(CTSH),ENSOARG00000016667(AP1M2),ENSOARG00000000795(-),	ENSOARG00000008385(-),ENSOARG00000012834(ATP6V0D2),ENSOARG00000006985(CTSA),ENSOARG00000000779(-),ENSOARG00000015263(CTSB),ENSOARG00000010469(ATP6V0A4),ENSOARG00000014664(CTSH),ENSOARG00000016667(AP1M2),ENSOARG00000000795(-),	-	0.87812	1	1
oas05200	Pathways in cancer	25	17	8	554	262	5081	ENSOARG00000018738(BMP2),ENSOARG00000017559(FGF19),ENSOARG00000013903(STAT4),ENSOARG00000004233(PML),ENSOARG00000005315(MMP1),ENSOARG00000000327(LAMA1),ENSOARG00000011583(TGFB2),ENSOARG00000001783(FOS),ENSOARG00000004175(FZD4),ENSOARG00000011401(RXRG),ENSOARG00000018896(FZD5),ENSOARG00000002180(PIK3R3),ENSOARG00000004731(-),ENSOARG00000008574(RASGRP2),ENSOARG00000002479(PIK3R5),ENSOARG00000020525…	ENSOARG00000018738(BMP2),ENSOARG00000013903(STAT4),ENSOARG00000004233(PML),ENSOARG00000005315(MMP1),ENSOARG00000001783(FOS),ENSOARG00000004175(FZD4),ENSOARG00000018896(FZD5),ENSOARG00000004731(-),ENSOARG00000008574(RASGRP2),ENSOARG00000020525(COL4A3),ENSOARG00000000158(EDNRB),ENSOARG00000003514(GNG4),ENSOARG00000013636(CDKN1A),ENSOARG00000011111(TGFA),ENSOARG00000009536(PLCB4),ENSOARG00000008988(…	ENSOARG00000017559(FGF19),ENSOARG00000000327(LAMA1),ENSOARG00000011583(TGFB2),ENSOARG00000011401(RXRG),ENSOARG00000002180(PIK3R3),ENSOARG00000002479(PIK3R5),ENSOARG00000014702(ADCY2),ENSOARG00000018775(CBLB),	0.875141	1	1
oas05416	Viral myocarditis	4	4	0	554	42	5081	ENSOARG00000013430(SGCG),ENSOARG00000013856(-),ENSOARG00000019316(MYH7),ENSOARG00000015844(-),	ENSOARG00000013430(SGCG),ENSOARG00000013856(-),ENSOARG00000019316(MYH7),ENSOARG00000015844(-),	-	0.873474	1	1
oas04064	NF-kappa B signaling pathway	6	3	3	554	64	5081	ENSOARG00000008259(LTB),ENSOARG00000007376(TNFSF11),ENSOARG00000018242(-),ENSOARG00000014731(DDX58),ENSOARG00000007011(TRIM25),ENSOARG00000008988(PLCG2),	ENSOARG00000014731(DDX58),ENSOARG00000007011(TRIM25),ENSOARG00000008988(PLCG2),	ENSOARG00000008259(LTB),ENSOARG00000007376(TNFSF11),ENSOARG00000018242(-),	0.859826	1	1
oas04146	Peroxisome	6	6	0	554	64	5081	ENSOARG00000010047(DDO),ENSOARG00000011792(ACSL5),ENSOARG00000008822(CRAT),ENSOARG00000010953(XDH),ENSOARG00000007614(ACSL1),ENSOARG00000019642(FAR2),	ENSOARG00000010047(DDO),ENSOARG00000011792(ACSL5),ENSOARG00000008822(CRAT),ENSOARG00000010953(XDH),ENSOARG00000007614(ACSL1),ENSOARG00000019642(FAR2),	-	0.859826	1	1
oas04722	Neurotrophin signaling pathway	7	4	3	554	75	5081	ENSOARG00000004609(CALML5),ENSOARG00000006951(CAMK2A),ENSOARG00000015118(BDNF),ENSOARG00000002180(PIK3R3),ENSOARG00000002479(PIK3R5),ENSOARG00000000337(MAP3K5),ENSOARG00000008988(PLCG2),	ENSOARG00000004609(CALML5),ENSOARG00000006951(CAMK2A),ENSOARG00000000337(MAP3K5),ENSOARG00000008988(PLCG2),	ENSOARG00000015118(BDNF),ENSOARG00000002180(PIK3R3),ENSOARG00000002479(PIK3R5),	0.856005	1	1
oas05206	MicroRNAs in cancer	13	11	2	554	140	5081	ENSOARG00000020797(-),ENSOARG00000006509(IGF2BP1),ENSOARG00000010448(ERBB3),ENSOARG00000011583(TGFB2),ENSOARG00000011340(MMP16),ENSOARG00000014848(ST14),ENSOARG00000022938(oar-mir-133),ENSOARG00000013636(CDKN1A),ENSOARG00000006391(SERPINB5),ENSOARG00000009090(CYP1B1),ENSOARG00000012028(-),ENSOARG00000004234(SLC45A3),ENSOARG00000008988(PLCG2),	ENSOARG00000020797(-),ENSOARG00000010448(ERBB3),ENSOARG00000011340(MMP16),ENSOARG00000014848(ST14),ENSOARG00000022938(oar-mir-133),ENSOARG00000013636(CDKN1A),ENSOARG00000006391(SERPINB5),ENSOARG00000009090(CYP1B1),ENSOARG00000012028(-),ENSOARG00000004234(SLC45A3),ENSOARG00000008988(PLCG2),	ENSOARG00000006509(IGF2BP1),ENSOARG00000011583(TGFB2),	0.851637	1	1
oas04660	T cell receptor signaling pathway	7	4	3	554	76	5081	ENSOARG00000005032(PTPN6),ENSOARG00000001783(FOS),ENSOARG00000002180(PIK3R3),ENSOARG00000017000(TEC),ENSOARG00000002479(PIK3R5),ENSOARG00000018775(CBLB),ENSOARG00000011171(ITK),	ENSOARG00000005032(PTPN6),ENSOARG00000001783(FOS),ENSOARG00000017000(TEC),ENSOARG00000011171(ITK),	ENSOARG00000002180(PIK3R3),ENSOARG00000002479(PIK3R5),ENSOARG00000018775(CBLB),	0.844742	1	1
oas05145	Toxoplasmosis	8	4	4	554	89	5081	ENSOARG00000013903(STAT4),ENSOARG00000000327(LAMA1),ENSOARG00000011583(TGFB2),ENSOARG00000002180(PIK3R3),ENSOARG00000008817(HSPA1B),ENSOARG00000002479(PIK3R5),ENSOARG00000001015(HSPA2),ENSOARG00000007452(HSPA6),	ENSOARG00000013903(STAT4),ENSOARG00000008817(HSPA1B),ENSOARG00000001015(HSPA2),ENSOARG00000007452(HSPA6),	ENSOARG00000000327(LAMA1),ENSOARG00000011583(TGFB2),ENSOARG00000002180(PIK3R3),ENSOARG00000002479(PIK3R5),	0.824403	1	1
oas04914	Progesterone-mediated oocyte maturation	6	3	3	554	67	5081	ENSOARG00000008716(-),ENSOARG00000002180(PIK3R3),ENSOARG00000002479(PIK3R5),ENSOARG00000004239(CPEB4),ENSOARG00000007837(-),ENSOARG00000014702(ADCY2),	ENSOARG00000008716(-),ENSOARG00000004239(CPEB4),ENSOARG00000007837(-),	ENSOARG00000002180(PIK3R3),ENSOARG00000002479(PIK3R5),ENSOARG00000014702(ADCY2),	0.821327	1	1
oas05161	Hepatitis B	10	7	3	554	113	5081	ENSOARG00000008697(-),ENSOARG00000013903(STAT4),ENSOARG00000011583(TGFB2),ENSOARG00000001783(FOS),ENSOARG00000002180(PIK3R3),ENSOARG00000014731(DDX58),ENSOARG00000002479(PIK3R5),ENSOARG00000013636(CDKN1A),ENSOARG00000006142(IFIH1),ENSOARG00000006626(IRF7),	ENSOARG00000008697(-),ENSOARG00000013903(STAT4),ENSOARG00000001783(FOS),ENSOARG00000014731(DDX58),ENSOARG00000013636(CDKN1A),ENSOARG00000006142(IFIH1),ENSOARG00000006626(IRF7),	ENSOARG00000011583(TGFB2),ENSOARG00000002180(PIK3R3),ENSOARG00000002479(PIK3R5),	0.811635	1	1
oas05217	Basal cell carcinoma	3	3	0	554	34	5081	ENSOARG00000018738(BMP2),ENSOARG00000004175(FZD4),ENSOARG00000018896(FZD5),	ENSOARG00000018738(BMP2),ENSOARG00000004175(FZD4),ENSOARG00000018896(FZD5),	-	0.809248	1	1
oas04666	Fc gamma R-mediated phagocytosis	5	3	2	554	57	5081	ENSOARG00000007374(SPHK1),ENSOARG00000002180(PIK3R3),ENSOARG00000002479(PIK3R5),ENSOARG00000008988(PLCG2),ENSOARG00000009784(LIMK2),	ENSOARG00000007374(SPHK1),ENSOARG00000008988(PLCG2),ENSOARG00000009784(LIMK2),	ENSOARG00000002180(PIK3R3),ENSOARG00000002479(PIK3R5),	0.804516	1	1
oas05218	Melanoma	4	1	3	554	46	5081	ENSOARG00000017559(FGF19),ENSOARG00000002180(PIK3R3),ENSOARG00000002479(PIK3R5),ENSOARG00000013636(CDKN1A),	ENSOARG00000013636(CDKN1A),	ENSOARG00000017559(FGF19),ENSOARG00000002180(PIK3R3),ENSOARG00000002479(PIK3R5),	0.79752	1	1
oas05210	Colorectal cancer	4	1	3	554	46	5081	ENSOARG00000011583(TGFB2),ENSOARG00000001783(FOS),ENSOARG00000002180(PIK3R3),ENSOARG00000002479(PIK3R5),	ENSOARG00000001783(FOS),	ENSOARG00000011583(TGFB2),ENSOARG00000002180(PIK3R3),ENSOARG00000002479(PIK3R5),	0.79752	1	1
oas05230	Central carbon metabolism in cancer	4	2	2	554	46	5081	ENSOARG00000013633(PGAM2),ENSOARG00000002180(PIK3R3),ENSOARG00000002479(PIK3R5),ENSOARG00000005406(HKDC1),	ENSOARG00000013633(PGAM2),ENSOARG00000005406(HKDC1),	ENSOARG00000002180(PIK3R3),ENSOARG00000002479(PIK3R5),	0.79752	1	1
oas04211	Longevity regulating pathway	6	2	4	554	69	5081	ENSOARG00000020509(ADIPOQ),ENSOARG00000002180(PIK3R3),ENSOARG00000002479(PIK3R5),ENSOARG00000018126(IRS4),ENSOARG00000014702(ADCY2),ENSOARG00000012807(ADIPOR2),	ENSOARG00000020509(ADIPOQ),ENSOARG00000012807(ADIPOR2),	ENSOARG00000002180(PIK3R3),ENSOARG00000002479(PIK3R5),ENSOARG00000018126(IRS4),ENSOARG00000014702(ADCY2),	0.79752	1	1
oas04390	Hippo signaling pathway	8	7	1	554	94	5081	ENSOARG00000018738(BMP2),ENSOARG00000003809(-),ENSOARG00000011583(TGFB2),ENSOARG00000004175(FZD4),ENSOARG00000018896(FZD5),ENSOARG00000004731(-),ENSOARG00000015052(AREG),ENSOARG00000015331(CSNK1E),	ENSOARG00000018738(BMP2),ENSOARG00000003809(-),ENSOARG00000004175(FZD4),ENSOARG00000018896(FZD5),ENSOARG00000004731(-),ENSOARG00000015052(AREG),ENSOARG00000015331(CSNK1E),	ENSOARG00000011583(TGFB2),	0.780552	1	1
oas04650	Natural killer cell mediated cytotoxicity	7	5	2	554	83	5081	ENSOARG00000008697(-),ENSOARG00000005032(PTPN6),ENSOARG00000010070(-),ENSOARG00000002180(PIK3R3),ENSOARG00000020741(TNFSF10),ENSOARG00000002479(PIK3R5),ENSOARG00000008988(PLCG2),	ENSOARG00000008697(-),ENSOARG00000005032(PTPN6),ENSOARG00000010070(-),ENSOARG00000020741(TNFSF10),ENSOARG00000008988(PLCG2),	ENSOARG00000002180(PIK3R3),ENSOARG00000002479(PIK3R5),	0.773498	1	1
oas04141	Protein processing in endoplasmic reticulum	10	9	1	554	119	5081	ENSOARG00000008817(HSPA1B),ENSOARG00000005443(-),ENSOARG00000008196(RPN1),ENSOARG00000001015(HSPA2),ENSOARG00000006950(YOD1),ENSOARG00000007452(HSPA6),ENSOARG00000000337(MAP3K5),ENSOARG00000015194(CRYAB),ENSOARG00000003153(LMAN1L),ENSOARG00000009740(EIF2AK2),	ENSOARG00000008817(HSPA1B),ENSOARG00000005443(-),ENSOARG00000001015(HSPA2),ENSOARG00000006950(YOD1),ENSOARG00000007452(HSPA6),ENSOARG00000000337(MAP3K5),ENSOARG00000015194(CRYAB),ENSOARG00000003153(LMAN1L),ENSOARG00000009740(EIF2AK2),	ENSOARG00000008196(RPN1),	0.770713	1	1
oas05030	Cocaine addiction	3	1	2	554	36	5081	ENSOARG00000020802(GRIN2B),ENSOARG00000015118(BDNF),ENSOARG00000011394(PPP1R1B),	ENSOARG00000011394(PPP1R1B),	ENSOARG00000020802(GRIN2B),ENSOARG00000015118(BDNF),	0.76429	1	1
oas05213	Endometrial cancer	3	1	2	554	36	5081	ENSOARG00000002180(PIK3R3),ENSOARG00000004731(-),ENSOARG00000002479(PIK3R5),	ENSOARG00000004731(-),	ENSOARG00000002180(PIK3R3),ENSOARG00000002479(PIK3R5),	0.76429	1	1
oas04540	Gap junction	5	4	1	554	60	5081	ENSOARG00000020020(TUBA4A),ENSOARG00000020032(-),ENSOARG00000013739(TUBA8),ENSOARG00000014702(ADCY2),ENSOARG00000009536(PLCB4),	ENSOARG00000020020(TUBA4A),ENSOARG00000020032(-),ENSOARG00000013739(TUBA8),ENSOARG00000009536(PLCB4),	ENSOARG00000014702(ADCY2),	0.76429	1	1
oas05010	Alzheimer's disease	10	9	1	554	121	5081	ENSOARG00000004609(CALML5),ENSOARG00000020802(GRIN2B),ENSOARG00000019941(RYR3),ENSOARG00000004210(NOS1),ENSOARG00000000321(IDE),ENSOARG00000009432(COX6A2),ENSOARG00000007095(NDUFA4L2),ENSOARG00000002132(ATP2A1),ENSOARG00000010719(LPL),ENSOARG00000009536(PLCB4),	ENSOARG00000004609(CALML5),ENSOARG00000019941(RYR3),ENSOARG00000004210(NOS1),ENSOARG00000000321(IDE),ENSOARG00000009432(COX6A2),ENSOARG00000007095(NDUFA4L2),ENSOARG00000002132(ATP2A1),ENSOARG00000010719(LPL),ENSOARG00000009536(PLCB4),	ENSOARG00000020802(GRIN2B),	0.757974	1	1
oas05222	Small cell lung cancer	5	1	4	554	61	5081	ENSOARG00000000327(LAMA1),ENSOARG00000011401(RXRG),ENSOARG00000002180(PIK3R3),ENSOARG00000002479(PIK3R5),ENSOARG00000020525(COL4A3),	ENSOARG00000020525(COL4A3),	ENSOARG00000000327(LAMA1),ENSOARG00000011401(RXRG),ENSOARG00000002180(PIK3R3),ENSOARG00000002479(PIK3R5),	0.751761	1	1
oas05211	Renal cell carcinoma	4	1	3	554	49	5081	ENSOARG00000011583(TGFB2),ENSOARG00000002180(PIK3R3),ENSOARG00000002479(PIK3R5),ENSOARG00000011111(TGFA),	ENSOARG00000011111(TGFA),	ENSOARG00000011583(TGFB2),ENSOARG00000002180(PIK3R3),ENSOARG00000002479(PIK3R5),	0.748692	1	1
oas04932	Non-alcoholic fatty liver disease (NAFLD)	9	6	3	554	112	5081	ENSOARG00000012375(MLXIPL),ENSOARG00000020509(ADIPOQ),ENSOARG00000002180(PIK3R3),ENSOARG00000002479(PIK3R5),ENSOARG00000009432(COX6A2),ENSOARG00000007095(NDUFA4L2),ENSOARG00000020877(IL1A),ENSOARG00000000337(MAP3K5),ENSOARG00000012807(ADIPOR2),	ENSOARG00000012375(MLXIPL),ENSOARG00000020509(ADIPOQ),ENSOARG00000009432(COX6A2),ENSOARG00000007095(NDUFA4L2),ENSOARG00000000337(MAP3K5),ENSOARG00000012807(ADIPOR2),	ENSOARG00000002180(PIK3R3),ENSOARG00000002479(PIK3R5),ENSOARG00000020877(IL1A),	0.736994	1	1
oas05166	HTLV-I infection	15	8	7	554	187	5081	ENSOARG00000012119(IL15),ENSOARG00000007666(SLC25A4),ENSOARG00000011583(TGFB2),ENSOARG00000001783(FOS),ENSOARG00000013856(-),ENSOARG00000004175(FZD4),ENSOARG00000018242(-),ENSOARG00000018896(FZD5),ENSOARG00000002180(PIK3R3),ENSOARG00000002479(PIK3R5),ENSOARG00000013159(IL1R2),ENSOARG00000006068(ZFP36),ENSOARG00000013636(CDKN1A),ENSOARG00000014702(ADCY2),ENSOARG00000007444(MRAS),	ENSOARG00000007666(SLC25A4),ENSOARG00000001783(FOS),ENSOARG00000013856(-),ENSOARG00000004175(FZD4),ENSOARG00000018896(FZD5),ENSOARG00000013159(IL1R2),ENSOARG00000006068(ZFP36),ENSOARG00000013636(CDKN1A),	ENSOARG00000012119(IL15),ENSOARG00000011583(TGFB2),ENSOARG00000018242(-),ENSOARG00000002180(PIK3R3),ENSOARG00000002479(PIK3R5),ENSOARG00000014702(ADCY2),ENSOARG00000007444(MRAS),	0.73568	1	1
oas04215	Apoptosis - multiple species	2	2	0	554	25	5081	ENSOARG00000010822(-),ENSOARG00000005821(PMAIP1),	ENSOARG00000010822(-),ENSOARG00000005821(PMAIP1),	-	0.733718	1	1
oas04710	Circadian rhythm	2	2	0	554	25	5081	ENSOARG00000007840(BHLHE40),ENSOARG00000015331(CSNK1E),	ENSOARG00000007840(BHLHE40),ENSOARG00000015331(CSNK1E),	-	0.733718	1	1
oas05221	Acute myeloid leukemia	3	1	2	554	38	5081	ENSOARG00000004233(PML),ENSOARG00000002180(PIK3R3),ENSOARG00000002479(PIK3R5),	ENSOARG00000004233(PML),	ENSOARG00000002180(PIK3R3),ENSOARG00000002479(PIK3R5),	0.724064	1	1
oas00860	Porphyrin and chlorophyll metabolism	2	2	0	554	26	5081	ENSOARG00000004970(-),ENSOARG00000005049(CP),	ENSOARG00000004970(-),ENSOARG00000005049(CP),	-	0.705498	1	1
oas04330	Notch signaling pathway	2	1	1	554	26	5081	ENSOARG00000018071(HES5),ENSOARG00000020153(DTX3L),	ENSOARG00000020153(DTX3L),	ENSOARG00000018071(HES5),	0.705498	1	1
oas04640	Hematopoietic cell lineage	5	4	1	554	65	5081	ENSOARG00000017123(-),ENSOARG00000004796(CD22),ENSOARG00000013159(IL1R2),ENSOARG00000008208(CR2),ENSOARG00000020877(IL1A),	ENSOARG00000017123(-),ENSOARG00000004796(CD22),ENSOARG00000013159(IL1R2),ENSOARG00000008208(CR2),	ENSOARG00000020877(IL1A),	0.705498	1	1
oas04114	Oocyte meiosis	6	5	1	554	78	5081	ENSOARG00000008716(-),ENSOARG00000004609(CALML5),ENSOARG00000006951(CAMK2A),ENSOARG00000004239(CPEB4),ENSOARG00000007837(-),ENSOARG00000014702(ADCY2),	ENSOARG00000008716(-),ENSOARG00000004609(CALML5),ENSOARG00000006951(CAMK2A),ENSOARG00000004239(CPEB4),ENSOARG00000007837(-),	ENSOARG00000014702(ADCY2),	0.705498	1	1
oas05168	Herpes simplex infection	11	10	1	554	145	5081	ENSOARG00000008697(-),ENSOARG00000013903(STAT4),ENSOARG00000012119(IL15),ENSOARG00000004233(PML),ENSOARG00000015177(IFIT1),ENSOARG00000001783(FOS),ENSOARG00000013856(-),ENSOARG00000014731(DDX58),ENSOARG00000006142(IFIH1),ENSOARG00000006626(IRF7),ENSOARG00000009740(EIF2AK2),	ENSOARG00000008697(-),ENSOARG00000013903(STAT4),ENSOARG00000004233(PML),ENSOARG00000015177(IFIT1),ENSOARG00000001783(FOS),ENSOARG00000013856(-),ENSOARG00000014731(DDX58),ENSOARG00000006142(IFIH1),ENSOARG00000006626(IRF7),ENSOARG00000009740(EIF2AK2),	ENSOARG00000012119(IL15),	0.695767	1	1
oas00190	Oxidative phosphorylation	7	7	0	554	100	5081	ENSOARG00000012834(ATP6V0D2),ENSOARG00000014761(ATP12A),ENSOARG00000010469(ATP6V0A4),ENSOARG00000009432(COX6A2),ENSOARG00000007095(NDUFA4L2),ENSOARG00000011319(ATP6V1B1),ENSOARG00000004873(ATP4A),	ENSOARG00000012834(ATP6V0D2),ENSOARG00000014761(ATP12A),ENSOARG00000010469(ATP6V0A4),ENSOARG00000009432(COX6A2),ENSOARG00000007095(NDUFA4L2),ENSOARG00000011319(ATP6V1B1),ENSOARG00000004873(ATP4A),	-	0.642004	1	1
oas04151	PI3K-Akt signaling pathway	16	9	7	554	229	5081	ENSOARG00000015100(ANGPT1),ENSOARG00000017559(FGF19),ENSOARG00000008697(-),ENSOARG00000000327(LAMA1),ENSOARG00000002180(PIK3R3),ENSOARG00000019333(COL2A1),ENSOARG00000017498(PCK1),ENSOARG00000017825(-),ENSOARG00000002479(PIK3R5),ENSOARG00000020525(COL4A3),ENSOARG00000000498(ITGA9),ENSOARG00000014842(COL6A5),ENSOARG00000003514(GNG4),ENSOARG00000013636(CDKN1A),ENSOARG00000003579(-),ENSOARG000000015…	ENSOARG00000008697(-),ENSOARG00000017498(PCK1),ENSOARG00000017825(-),ENSOARG00000020525(COL4A3),ENSOARG00000014842(COL6A5),ENSOARG00000003514(GNG4),ENSOARG00000013636(CDKN1A),ENSOARG00000003579(-),ENSOARG00000001545(PGF),	ENSOARG00000015100(ANGPT1),ENSOARG00000017559(FGF19),ENSOARG00000000327(LAMA1),ENSOARG00000002180(PIK3R3),ENSOARG00000019333(COL2A1),ENSOARG00000002479(PIK3R5),ENSOARG00000000498(ITGA9),	0.640802	1	1
oas05034	Alcoholism	8	5	3	554	124	5081	ENSOARG00000007520(-),ENSOARG00000004609(CALML5),ENSOARG00000020802(GRIN2B),ENSOARG00000020262(H2AFJ),ENSOARG00000015118(BDNF),ENSOARG00000011394(PPP1R1B),ENSOARG00000003514(GNG4),ENSOARG00000005812(H2AFY2),	ENSOARG00000007520(-),ENSOARG00000004609(CALML5),ENSOARG00000020262(H2AFJ),ENSOARG00000011394(PPP1R1B),ENSOARG00000003514(GNG4),	ENSOARG00000020802(GRIN2B),ENSOARG00000015118(BDNF),ENSOARG00000005812(H2AFY2),	0.591708	1	1
oas04144	Endocytosis	12	8	4	554	187	5081	ENSOARG00000004233(PML),ENSOARG00000010448(ERBB3),ENSOARG00000011583(TGFB2),ENSOARG00000013856(-),ENSOARG00000008817(HSPA1B),ENSOARG00000005433(AGAP2),ENSOARG00000009508(KIF5C),ENSOARG00000004214(-),ENSOARG00000014801(CHMP4C),ENSOARG00000001015(HSPA2),ENSOARG00000007452(HSPA6),ENSOARG00000018775(CBLB),	ENSOARG00000004233(PML),ENSOARG00000010448(ERBB3),ENSOARG00000013856(-),ENSOARG00000008817(HSPA1B),ENSOARG00000005433(AGAP2),ENSOARG00000014801(CHMP4C),ENSOARG00000001015(HSPA2),ENSOARG00000007452(HSPA6),	ENSOARG00000011583(TGFB2),ENSOARG00000009508(KIF5C),ENSOARG00000004214(-),ENSOARG00000018775(CBLB),	0.588544	1	1
oas05215	Prostate cancer	4	2	2	554	63	5081	ENSOARG00000002180(PIK3R3),ENSOARG00000002479(PIK3R5),ENSOARG00000013636(CDKN1A),ENSOARG00000011111(TGFA),	ENSOARG00000013636(CDKN1A),ENSOARG00000011111(TGFA),	ENSOARG00000002180(PIK3R3),ENSOARG00000002479(PIK3R5),	0.582316	1	1
oas05332	Graft-versus-host disease	2	1	1	554	32	5081	ENSOARG00000013856(-),ENSOARG00000020877(IL1A),	ENSOARG00000013856(-),	ENSOARG00000020877(IL1A),	0.573218	1	1
oas05203	Viral carcinogenesis	10	8	2	554	163	5081	ENSOARG00000012834(ATP6V0D2),ENSOARG00000013856(-),ENSOARG00000002180(PIK3R3),ENSOARG00000002479(PIK3R5),ENSOARG00000006670(ACTN3),ENSOARG00000005821(PMAIP1),ENSOARG00000013636(CDKN1A),ENSOARG00000006626(IRF7),ENSOARG00000003713(ACTN2),ENSOARG00000009740(EIF2AK2),	ENSOARG00000012834(ATP6V0D2),ENSOARG00000013856(-),ENSOARG00000006670(ACTN3),ENSOARG00000005821(PMAIP1),ENSOARG00000013636(CDKN1A),ENSOARG00000006626(IRF7),ENSOARG00000003713(ACTN2),ENSOARG00000009740(EIF2AK2),	ENSOARG00000002180(PIK3R3),ENSOARG00000002479(PIK3R5),	0.562667	1	1
oas05134	Legionellosis	3	3	0	554	50	5081	ENSOARG00000008817(HSPA1B),ENSOARG00000001015(HSPA2),ENSOARG00000007452(HSPA6),	ENSOARG00000008817(HSPA1B),ENSOARG00000001015(HSPA2),ENSOARG00000007452(HSPA6),	-	0.550289	1	1
oas04150	mTOR signaling pathway	6	4	2	554	101	5081	ENSOARG00000004175(FZD4),ENSOARG00000012738(RRAGD),ENSOARG00000018896(FZD5),ENSOARG00000002180(PIK3R3),ENSOARG00000002479(PIK3R5),ENSOARG00000011319(ATP6V1B1),	ENSOARG00000004175(FZD4),ENSOARG00000012738(RRAGD),ENSOARG00000018896(FZD5),ENSOARG00000011319(ATP6V1B1),	ENSOARG00000002180(PIK3R3),ENSOARG00000002479(PIK3R5),	0.54484	1	1
oas05016	Huntington's disease	8	5	3	554	137	5081	ENSOARG00000015028(-),ENSOARG00000020802(GRIN2B),ENSOARG00000007666(SLC25A4),ENSOARG00000015118(BDNF),ENSOARG00000018528(TGM2),ENSOARG00000009432(COX6A2),ENSOARG00000007095(NDUFA4L2),ENSOARG00000009536(PLCB4),	ENSOARG00000007666(SLC25A4),ENSOARG00000018528(TGM2),ENSOARG00000009432(COX6A2),ENSOARG00000007095(NDUFA4L2),ENSOARG00000009536(PLCB4),	ENSOARG00000015028(-),ENSOARG00000020802(GRIN2B),ENSOARG00000015118(BDNF),	0.535561	1	1
oas05012	Parkinson's disease	6	6	0	554	104	5081	ENSOARG00000007666(SLC25A4),ENSOARG00000001613(GNAL),ENSOARG00000011997(UBA7),ENSOARG00000009432(COX6A2),ENSOARG00000007095(NDUFA4L2),ENSOARG00000001400(GPR37),	ENSOARG00000007666(SLC25A4),ENSOARG00000001613(GNAL),ENSOARG00000011997(UBA7),ENSOARG00000009432(COX6A2),ENSOARG00000007095(NDUFA4L2),ENSOARG00000001400(GPR37),	-	0.529124	1	1
oas04340	Hedgehog signaling pathway	2	2	0	554	35	5081	ENSOARG00000015331(CSNK1E),ENSOARG00000003592(LRP2),	ENSOARG00000015331(CSNK1E),ENSOARG00000003592(LRP2),	-	0.524085	1	1
oas05321	Inflammatory bowel disease (IBD)	3	1	2	554	57	5081	ENSOARG00000013903(STAT4),ENSOARG00000011583(TGFB2),ENSOARG00000020877(IL1A),	ENSOARG00000013903(STAT4),	ENSOARG00000011583(TGFB2),ENSOARG00000020877(IL1A),	0.482709	1	1
oas00310	Lysine degradation	2	1	1	554	40	5081	ENSOARG00000005685(PLOD2),ENSOARG00000010650(-),	ENSOARG00000010650(-),	ENSOARG00000005685(PLOD2),	0.458574	1	1
oas04940	Type I diabetes mellitus	2	1	1	554	41	5081	ENSOARG00000013856(-),ENSOARG00000020877(IL1A),	ENSOARG00000013856(-),	ENSOARG00000020877(IL1A),	0.447389	1	1
oas00520	Amino sugar and nucleotide sugar metabolism	2	2	0	554	42	5081	ENSOARG00000005406(HKDC1),ENSOARG00000015682(CYB5R2),	ENSOARG00000005406(HKDC1),ENSOARG00000015682(CYB5R2),	-	0.436737	1	1
oas04110	Cell cycle	4	3	1	554	100	5081	ENSOARG00000013671(GADD45B),ENSOARG00000011583(TGFB2),ENSOARG00000018302(SFN),ENSOARG00000013636(CDKN1A),	ENSOARG00000013671(GADD45B),ENSOARG00000018302(SFN),ENSOARG00000013636(CDKN1A),	ENSOARG00000011583(TGFB2),	0.366859	1	1
oas05132	Salmonella infection	2	1	1	554	51	5081	ENSOARG00000001783(FOS),ENSOARG00000020877(IL1A),	ENSOARG00000001783(FOS),	ENSOARG00000020877(IL1A),	0.359666	1	1
oas03040	Spliceosome	4	3	1	554	109	5081	ENSOARG00000008817(HSPA1B),ENSOARG00000006733(-),ENSOARG00000001015(HSPA2),ENSOARG00000007452(HSPA6),	ENSOARG00000008817(HSPA1B),ENSOARG00000001015(HSPA2),ENSOARG00000007452(HSPA6),	ENSOARG00000006733(-),	0.336568	1	1
oas03018	RNA degradation	2	1	1	554	63	5081	ENSOARG00000005943(-),ENSOARG00000005506(ENO3),	ENSOARG00000005506(ENO3),	ENSOARG00000005943(-),	0.291158	1	1
oas04120	Ubiquitin mediated proteolysis	3	2	1	554	104	5081	ENSOARG00000004233(PML),ENSOARG00000011997(UBA7),ENSOARG00000018775(CBLB),	ENSOARG00000004233(PML),ENSOARG00000011997(UBA7),	ENSOARG00000018775(CBLB),	0.264562	1	1
oas04740	Olfactory transduction	10	8	2	554	522	5081	ENSOARG00000012969(SLC24A4),ENSOARG00000004609(CALML5),ENSOARG00000006951(CAMK2A),ENSOARG00000009653(RGS2),ENSOARG00000007096(PDE1C),ENSOARG00000001613(GNAL),ENSOARG00000015480(-),ENSOARG00000018120(NCALD),ENSOARG00000010219(-),ENSOARG00000021191(SLC8A3),	ENSOARG00000004609(CALML5),ENSOARG00000006951(CAMK2A),ENSOARG00000009653(RGS2),ENSOARG00000001613(GNAL),ENSOARG00000015480(-),ENSOARG00000018120(NCALD),ENSOARG00000010219(-),ENSOARG00000021191(SLC8A3),	ENSOARG00000012969(SLC24A4),ENSOARG00000007096(PDE1C),	0.175699	1	1
oas03013	RNA transport	2	1	1	554	130	5081	ENSOARG00000005943(-),ENSOARG00000011768(CYFIP2),	ENSOARG00000011768(CYFIP2),	ENSOARG00000005943(-),	0.1411	1	1

## Sheet: Group4-VS-Group3 KEGG
pathway_ID	PATHWAY_DES	diff_gene_in_this_pathway	UP_GENES	DOWN_GENES	diff_gene_in_all_pathway	all_gene_in_this_pathway	all_gene_in_all_pathway	all_gene_list	gene_UP_list	gene_DOWN_list	rich_factor	Pvalue	Qvalue
oas00750	Vitamin B6 metabolism	2	2	0	368	7	5081	ENSOARG00000016052(AOX1),ENSOARG00000016420(-),	ENSOARG00000016052(AOX1),ENSOARG00000016420(-),	-	3.94488	0.0302193	0.231088
oas04960	Aldosterone-regulated sodium reabsorption	7	3	4	368	25	5081	ENSOARG00000008297(ATP1A2),ENSOARG00000016612(SCNN1G),ENSOARG00000014710(SGK1),ENSOARG00000013088(ATP1B4),ENSOARG00000008446(SCNN1A),ENSOARG00000008386(ATP1A4),ENSOARG00000002180(PIK3R3),	ENSOARG00000016612(SCNN1G),ENSOARG00000014710(SGK1),ENSOARG00000008446(SCNN1A),	ENSOARG00000008297(ATP1A2),ENSOARG00000013088(ATP1B4),ENSOARG00000008386(ATP1A4),ENSOARG00000002180(PIK3R3),	3.86598	0.00124132	0.0537907
oas05144	Malaria	10	4	6	368	37	5081	ENSOARG00000010944(-),ENSOARG00000010726(SELP),ENSOARG00000002050(TGFB3),ENSOARG00000011075(SELE),ENSOARG00000021000(KLRK1),ENSOARG00000019174(-),ENSOARG00000017490(THBS4),ENSOARG00000005792(TLR4),ENSOARG00000003894(THBS3),ENSOARG00000018303(-),	ENSOARG00000010726(SELP),ENSOARG00000011075(SELE),ENSOARG00000021000(KLRK1),ENSOARG00000005792(TLR4),	ENSOARG00000010944(-),ENSOARG00000002050(TGFB3),ENSOARG00000019174(-),ENSOARG00000017490(THBS4),ENSOARG00000003894(THBS3),ENSOARG00000018303(-),	3.73164	0.000250585	0.016288
oas04964	Proximal tubule bicarbonate reclamation	4	0	4	368	15	5081	ENSOARG00000008297(ATP1A2),ENSOARG00000013088(ATP1B4),ENSOARG00000008386(ATP1A4),ENSOARG00000017498(PCK1),	-	ENSOARG00000008297(ATP1A2),ENSOARG00000013088(ATP1B4),ENSOARG00000008386(ATP1A4),ENSOARG00000017498(PCK1),	3.68188	0.0106142	0.125441
oas05410	Hypertrophic cardiomyopathy (HCM)	14	0	14	368	53	5081	ENSOARG00000011889(TPM2),ENSOARG00000004312(TNNC1),ENSOARG00000000955(CACNG6),ENSOARG00000000498(ITGA9),ENSOARG00000002050(TGFB3),ENSOARG00000019993(ACTC1),ENSOARG00000010512(SGCD),ENSOARG00000013430(SGCG),ENSOARG00000010541(CACNB1),ENSOARG00000020185(-),ENSOARG00000018483(ITGA11),ENSOARG00000007851(PRKAA2),ENSOARG00000017779(MYL2),ENSOARG00000005083(SGCA),	-	ENSOARG00000011889(TPM2),ENSOARG00000004312(TNNC1),ENSOARG00000000955(CACNG6),ENSOARG00000000498(ITGA9),ENSOARG00000002050(TGFB3),ENSOARG00000019993(ACTC1),ENSOARG00000010512(SGCD),ENSOARG00000013430(SGCG),ENSOARG00000010541(CACNB1),ENSOARG00000020185(-),ENSOARG00000018483(ITGA11),ENSOARG00000007851(PRKAA2),ENSOARG00000017779(MYL2),ENSOARG00000005083(SGCA),	3.64715	3.00224e-05	0.00780583
oas05414	Dilated cardiomyopathy	14	1	13	368	54	5081	ENSOARG00000011889(TPM2),ENSOARG00000004312(TNNC1),ENSOARG00000000955(CACNG6),ENSOARG00000000498(ITGA9),ENSOARG00000002050(TGFB3),ENSOARG00000019993(ACTC1),ENSOARG00000010512(SGCD),ENSOARG00000013430(SGCG),ENSOARG00000010541(CACNB1),ENSOARG00000020185(-),ENSOARG00000019971(PLN),ENSOARG00000018483(ITGA11),ENSOARG00000017779(MYL2),ENSOARG00000005083(SGCA),	ENSOARG00000019971(PLN),	ENSOARG00000011889(TPM2),ENSOARG00000004312(TNNC1),ENSOARG00000000955(CACNG6),ENSOARG00000000498(ITGA9),ENSOARG00000002050(TGFB3),ENSOARG00000019993(ACTC1),ENSOARG00000010512(SGCD),ENSOARG00000013430(SGCG),ENSOARG00000010541(CACNB1),ENSOARG00000020185(-),ENSOARG00000018483(ITGA11),ENSOARG00000017779(MYL2),ENSOARG00000005083(SGCA),	3.57961	3.70932e-05	0.00482211
oas04260	Cardiac muscle contraction	13	0	13	368	52	5081	ENSOARG00000011889(TPM2),ENSOARG00000011750(MYL4),ENSOARG00000004312(TNNC1),ENSOARG00000008297(ATP1A2),ENSOARG00000000955(CACNG6),ENSOARG00000019316(MYH7),ENSOARG00000019993(ACTC1),ENSOARG00000013088(ATP1B4),ENSOARG00000010541(CACNB1),ENSOARG00000008386(ATP1A4),ENSOARG00000005289(COX7A1),ENSOARG00000017779(MYL2),ENSOARG00000009432(COX6A2),	-	ENSOARG00000011889(TPM2),ENSOARG00000011750(MYL4),ENSOARG00000004312(TNNC1),ENSOARG00000008297(ATP1A2),ENSOARG00000000955(CACNG6),ENSOARG00000019316(MYH7),ENSOARG00000019993(ACTC1),ENSOARG00000013088(ATP1B4),ENSOARG00000010541(CACNB1),ENSOARG00000008386(ATP1A4),ENSOARG00000005289(COX7A1),ENSOARG00000017779(MYL2),ENSOARG00000009432(COX6A2),	3.45177	9.52787e-05	0.00825748
oas04973	Carbohydrate digestion and absorption	7	2	5	368	31	5081	ENSOARG00000005406(HKDC1),ENSOARG00000008297(ATP1A2),ENSOARG00000013088(ATP1B4),ENSOARG00000018733(-),ENSOARG00000008386(ATP1A4),ENSOARG00000011955(SLC5A1),ENSOARG00000002180(PIK3R3),	ENSOARG00000005406(HKDC1),ENSOARG00000011955(SLC5A1),	ENSOARG00000008297(ATP1A2),ENSOARG00000013088(ATP1B4),ENSOARG00000018733(-),ENSOARG00000008386(ATP1A4),ENSOARG00000002180(PIK3R3),	3.11772	0.00472938	0.0819758
oas04976	Bile secretion	13	3	10	368	59	5081	ENSOARG00000008297(ATP1A2),ENSOARG00000006677(ABCG8),ENSOARG00000018133(CFTR),ENSOARG00000018479(AQP8),ENSOARG00000013832(-),ENSOARG00000013088(ATP1B4),ENSOARG00000001594(-),ENSOARG00000006982(AQP4),ENSOARG00000020858(AQP9),ENSOARG00000020737(NCEH1),ENSOARG00000008386(ATP1A4),ENSOARG00000004000(ABCB11),ENSOARG00000011955(SLC5A1),	ENSOARG00000006677(ABCG8),ENSOARG00000020858(AQP9),ENSOARG00000011955(SLC5A1),	ENSOARG00000008297(ATP1A2),ENSOARG00000018133(CFTR),ENSOARG00000018479(AQP8),ENSOARG00000013832(-),ENSOARG00000013088(ATP1B4),ENSOARG00000001594(-),ENSOARG00000006982(AQP4),ENSOARG00000020737(NCEH1),ENSOARG00000008386(ATP1A4),ENSOARG00000004000(ABCB11),	3.04223	0.000346514	0.0180187
oas05412	Arrhythmogenic right ventricular cardiomyopathy (ARVC)	10	0	10	368	47	5081	ENSOARG00000006670(ACTN3),ENSOARG00000000955(CACNG6),ENSOARG00000000498(ITGA9),ENSOARG00000003713(ACTN2),ENSOARG00000010512(SGCD),ENSOARG00000013430(SGCG),ENSOARG00000010541(CACNB1),ENSOARG00000020185(-),ENSOARG00000018483(ITGA11),ENSOARG00000005083(SGCA),	-	ENSOARG00000006670(ACTN3),ENSOARG00000000955(CACNG6),ENSOARG00000000498(ITGA9),ENSOARG00000003713(ACTN2),ENSOARG00000010512(SGCD),ENSOARG00000013430(SGCG),ENSOARG00000010541(CACNB1),ENSOARG00000020185(-),ENSOARG00000018483(ITGA11),ENSOARG00000005083(SGCA),	2.93767	0.00179262	0.0466081
oas00760	Nicotinate and nicotinamide metabolism	4	3	1	368	19	5081	ENSOARG00000011323(NMRK2),ENSOARG00000014082(ENPP3),ENSOARG00000016052(AOX1),ENSOARG00000016420(-),	ENSOARG00000014082(ENPP3),ENSOARG00000016052(AOX1),ENSOARG00000016420(-),	ENSOARG00000011323(NMRK2),	2.90675	0.0273178	0.221957
oas02010	ABC transporters	8	3	5	368	39	5081	ENSOARG00000020225(ABCC9),ENSOARG00000006677(ABCG8),ENSOARG00000018133(CFTR),ENSOARG00000016359(-),ENSOARG00000013832(-),ENSOARG00000001594(-),ENSOARG00000016747(ABCC11),ENSOARG00000004000(ABCB11),	ENSOARG00000006677(ABCG8),ENSOARG00000016359(-),ENSOARG00000016747(ABCC11),	ENSOARG00000020225(ABCC9),ENSOARG00000018133(CFTR),ENSOARG00000013832(-),ENSOARG00000001594(-),ENSOARG00000004000(ABCB11),	2.83222	0.00548742	0.0891705
oas03320	PPAR signaling pathway	11	3	8	368	54	5081	ENSOARG00000019949(CPT1B),ENSOARG00000014199(PLIN2),ENSOARG00000010719(LPL),ENSOARG00000001603(FABP3),ENSOARG00000009458(-),ENSOARG00000009344(FABP4),ENSOARG00000000664(ACSBG1),ENSOARG00000020509(ADIPOQ),ENSOARG00000011401(RXRG),ENSOARG00000017498(PCK1),ENSOARG00000008181(FABP7),	ENSOARG00000014199(PLIN2),ENSOARG00000000664(ACSBG1),ENSOARG00000008181(FABP7),	ENSOARG00000019949(CPT1B),ENSOARG00000010719(LPL),ENSOARG00000001603(FABP3),ENSOARG00000009458(-),ENSOARG00000009344(FABP4),ENSOARG00000020509(ADIPOQ),ENSOARG00000011401(RXRG),ENSOARG00000017498(PCK1),	2.81255	0.00167785	0.0545301
oas04978	Mineral absorption	7	3	4	368	35	5081	ENSOARG00000008297(ATP1A2),ENSOARG00000016910(TRPV6),ENSOARG00000012634(TRPM6),ENSOARG00000013088(ATP1B4),ENSOARG00000005331(HEPH),ENSOARG00000008386(ATP1A4),ENSOARG00000011955(SLC5A1),	ENSOARG00000016910(TRPV6),ENSOARG00000012634(TRPM6),ENSOARG00000011955(SLC5A1),	ENSOARG00000008297(ATP1A2),ENSOARG00000013088(ATP1B4),ENSOARG00000005331(HEPH),ENSOARG00000008386(ATP1A4),	2.76141	0.00968766	0.119942
oas00512	Mucin type O-Glycan biosynthesis	4	2	2	368	20	5081	ENSOARG00000006736(ST6GALNAC1),ENSOARG00000019676(GALNT14),ENSOARG00000008011(GALNT13),ENSOARG00000005138(GALNT3),	ENSOARG00000006736(ST6GALNAC1),ENSOARG00000005138(GALNT3),	ENSOARG00000019676(GALNT14),ENSOARG00000008011(GALNT13),	2.76141	0.0332884	0.247285
oas04742	Taste transduction	10	6	4	368	53	5081	ENSOARG00000015199(P2RY1),ENSOARG00000017805(CHRM3),ENSOARG00000016612(SCNN1G),ENSOARG00000004675(SCN9A),ENSOARG00000008446(SCNN1A),ENSOARG00000001305(HTR1F),ENSOARG00000000632(HTR3A),ENSOARG00000019953(HTR1B),ENSOARG00000008347(GABRA3),ENSOARG00000011082(GABBR2),	ENSOARG00000015199(P2RY1),ENSOARG00000017805(CHRM3),ENSOARG00000016612(SCNN1G),ENSOARG00000008446(SCNN1A),ENSOARG00000000632(HTR3A),ENSOARG00000019953(HTR1B),	ENSOARG00000004675(SCN9A),ENSOARG00000001305(HTR1F),ENSOARG00000008347(GABRA3),ENSOARG00000011082(GABBR2),	2.60511	0.00452592	0.0840528
oas00982	Drug metabolism - cytochrome P450	9	7	2	368	48	5081	ENSOARG00000017685(HPGDS),ENSOARG00000012968(-),ENSOARG00000014759(-),ENSOARG00000015390(-),ENSOARG00000019281(-),ENSOARG00000015023(-),ENSOARG00000016052(AOX1),ENSOARG00000016420(-),ENSOARG00000017584(-),	ENSOARG00000012968(-),ENSOARG00000014759(-),ENSOARG00000019281(-),ENSOARG00000015023(-),ENSOARG00000016052(AOX1),ENSOARG00000016420(-),ENSOARG00000017584(-),	ENSOARG00000017685(HPGDS),ENSOARG00000015390(-),	2.58882	0.00678531	0.0980101
oas04933	AGE-RAGE signaling pathway in diabetic complications	14	5	9	368	76	5081	ENSOARG00000019627(PLCD4),ENSOARG00000002050(TGFB3),ENSOARG00000020877(IL1A),ENSOARG00000017328(F3),ENSOARG00000012064(VEGFD),ENSOARG00000003798(PLCE1),ENSOARG00000011075(SELE),ENSOARG00000016476(COL3A1),ENSOARG00000013903(STAT4),ENSOARG00000015262(SERPINE1),ENSOARG00000019329(FN1),ENSOARG00000002180(PIK3R3),ENSOARG00000018303(-),ENSOARG00000014073(EDN1),	ENSOARG00000020877(IL1A),ENSOARG00000017328(F3),ENSOARG00000011075(SELE),ENSOARG00000015262(SERPINE1),ENSOARG00000014073(EDN1),	ENSOARG00000019627(PLCD4),ENSOARG00000002050(TGFB3),ENSOARG00000012064(VEGFD),ENSOARG00000003798(PLCE1),ENSOARG00000016476(COL3A1),ENSOARG00000013903(STAT4),ENSOARG00000019329(FN1),ENSOARG00000002180(PIK3R3),ENSOARG00000018303(-),	2.54341	0.00138688	0.0515128
oas00061	Fatty acid biosynthesis	2	2	0	368	11	5081	ENSOARG00000016430(ACACB),ENSOARG00000000664(ACSBG1),	ENSOARG00000016430(ACACB),ENSOARG00000000664(ACSBG1),	-	2.51038	0.0948898	0.418159
oas00980	Metabolism of xenobiotics by cytochrome P450	9	7	2	368	50	5081	ENSOARG00000017685(HPGDS),ENSOARG00000012968(-),ENSOARG00000014759(-),ENSOARG00000015390(-),ENSOARG00000007128(-),ENSOARG00000019281(-),ENSOARG00000007090(CYP2F1),ENSOARG00000015023(-),ENSOARG00000017584(-),	ENSOARG00000012968(-),ENSOARG00000014759(-),ENSOARG00000007128(-),ENSOARG00000019281(-),ENSOARG00000007090(CYP2F1),ENSOARG00000015023(-),ENSOARG00000017584(-),	ENSOARG00000017685(HPGDS),ENSOARG00000015390(-),	2.48527	0.00896409	0.122666
oas04971	Gastric acid secretion	9	1	8	368	50	5081	ENSOARG00000017805(CHRM3),ENSOARG00000007387(KCNJ10),ENSOARG00000008297(ATP1A2),ENSOARG00000001573(MYLK2),ENSOARG00000018133(CFTR),ENSOARG00000013088(ATP1B4),ENSOARG00000002495(-),ENSOARG00000006951(CAMK2A),ENSOARG00000008386(ATP1A4),	ENSOARG00000017805(CHRM3),	ENSOARG00000007387(KCNJ10),ENSOARG00000008297(ATP1A2),ENSOARG00000001573(MYLK2),ENSOARG00000018133(CFTR),ENSOARG00000013088(ATP1B4),ENSOARG00000002495(-),ENSOARG00000006951(CAMK2A),ENSOARG00000008386(ATP1A4),	2.48527	0.00896409	0.122666
oas04610	Complement and coagulation cascades	12	5	7	368	68	5081	ENSOARG00000007405(C4BPA),ENSOARG00000005159(-),ENSOARG00000009128(C7),ENSOARG00000001568(-),ENSOARG00000008001(C1QA),ENSOARG00000017328(F3),ENSOARG00000009130(ITGAX),ENSOARG00000004515(C1R),ENSOARG00000002951(-),ENSOARG00000015262(SERPINE1),ENSOARG00000014882(SERPINA1),ENSOARG00000007977(C1QB),	ENSOARG00000005159(-),ENSOARG00000017328(F3),ENSOARG00000009130(ITGAX),ENSOARG00000015262(SERPINE1),ENSOARG00000014882(SERPINA1),	ENSOARG00000007405(C4BPA),ENSOARG00000009128(C7),ENSOARG00000001568(-),ENSOARG00000008001(C1QA),ENSOARG00000004515(C1R),ENSOARG00000002951(-),ENSOARG00000007977(C1QB),	2.43654	0.00393625	0.078725
oas04966	Collecting duct acid secretion	3	3	0	368	17	5081	ENSOARG00000011319(ATP6V1B1),ENSOARG00000012834(ATP6V0D2),ENSOARG00000010469(ATP6V0A4),	ENSOARG00000011319(ATP6V1B1),ENSOARG00000012834(ATP6V0D2),ENSOARG00000010469(ATP6V0A4),	-	2.43654	0.0742346	0.378451
oas04261	Adrenergic signaling in cardiomyocytes	16	2	14	368	95	5081	ENSOARG00000011889(TPM2),ENSOARG00000011750(MYL4),ENSOARG00000004312(TNNC1),ENSOARG00000011817(ATP2B2),ENSOARG00000008297(ATP1A2),ENSOARG00000000955(CACNG6),ENSOARG00000019316(MYH7),ENSOARG00000019993(ACTC1),ENSOARG00000009828(AGTR2),ENSOARG00000013088(ATP1B4),ENSOARG00000010541(CACNB1),ENSOARG00000006951(CAMK2A),ENSOARG00000008386(ATP1A4),ENSOARG00000019971(PLN),ENSOARG00000002180(PIK3R3),ENSOAR…	ENSOARG00000011817(ATP2B2),ENSOARG00000019971(PLN),	ENSOARG00000011889(TPM2),ENSOARG00000011750(MYL4),ENSOARG00000004312(TNNC1),ENSOARG00000008297(ATP1A2),ENSOARG00000000955(CACNG6),ENSOARG00000019316(MYH7),ENSOARG00000019993(ACTC1),ENSOARG00000009828(AGTR2),ENSOARG00000013088(ATP1B4),ENSOARG00000010541(CACNB1),ENSOARG00000006951(CAMK2A),ENSOARG00000008386(ATP1A4),ENSOARG00000002180(PIK3R3),ENSOARG00000017779(MYL2),	2.3254	0.00186739	0.0441382
oas05033	Nicotine addiction	5	1	4	368	30	5081	ENSOARG00000006222(GRIA2),ENSOARG00000008475(GABRE),ENSOARG00000020802(GRIN2B),ENSOARG00000013776(SLC17A8),ENSOARG00000008347(GABRA3),	ENSOARG00000013776(SLC17A8),	ENSOARG00000006222(GRIA2),ENSOARG00000008475(GABRE),ENSOARG00000020802(GRIN2B),ENSOARG00000008347(GABRA3),	2.30118	0.0485911	0.308139
oas04977	Vitamin digestion and absorption	3	0	3	368	18	5081	ENSOARG00000007026(RBP2),ENSOARG00000003775(FOLH1),ENSOARG00000009955(CUBN),	-	ENSOARG00000007026(RBP2),ENSOARG00000003775(FOLH1),ENSOARG00000009955(CUBN),	2.30118	0.0882422	0.402509
oas00062	Fatty acid elongation	3	3	0	368	18	5081	ENSOARG00000007114(ELOVL7),ENSOARG00000000588(ACOT4),ENSOARG00000017607(ELOVL3),	ENSOARG00000007114(ELOVL7),ENSOARG00000000588(ACOT4),ENSOARG00000017607(ELOVL3),	-	2.30118	0.0882422	0.402509
oas00480	Glutathione metabolism	6	5	1	368	36	5081	ENSOARG00000017685(HPGDS),ENSOARG00000012968(-),ENSOARG00000014759(-),ENSOARG00000019281(-),ENSOARG00000015023(-),ENSOARG00000017584(-),	ENSOARG00000012968(-),ENSOARG00000014759(-),ENSOARG00000019281(-),ENSOARG00000015023(-),ENSOARG00000017584(-),	ENSOARG00000017685(HPGDS),	2.30118	0.0360492	0.253319
oas05133	Pertussis	9	2	7	368	56	5081	ENSOARG00000007405(C4BPA),ENSOARG00000001568(-),ENSOARG00000016744(NOS2),ENSOARG00000008001(C1QA),ENSOARG00000020877(IL1A),ENSOARG00000004515(C1R),ENSOARG00000002951(-),ENSOARG00000005792(TLR4),ENSOARG00000007977(C1QB),	ENSOARG00000020877(IL1A),ENSOARG00000005792(TLR4),	ENSOARG00000007405(C4BPA),ENSOARG00000001568(-),ENSOARG00000016744(NOS2),ENSOARG00000008001(C1QA),ENSOARG00000004515(C1R),ENSOARG00000002951(-),ENSOARG00000007977(C1QB),	2.21899	0.0188966	0.181967
oas00051	Fructose and mannose metabolism	4	1	3	368	25	5081	ENSOARG00000005406(HKDC1),ENSOARG00000007414(-),ENSOARG00000007511(ALDOB),ENSOARG00000008668(FBP2),	ENSOARG00000005406(HKDC1),	ENSOARG00000007414(-),ENSOARG00000007511(ALDOB),ENSOARG00000008668(FBP2),	2.20913	0.0758793	0.379397
oas05020	Prion diseases	4	1	3	368	25	5081	ENSOARG00000009128(C7),ENSOARG00000008001(C1QA),ENSOARG00000020877(IL1A),ENSOARG00000007977(C1QB),	ENSOARG00000020877(IL1A),	ENSOARG00000009128(C7),ENSOARG00000008001(C1QA),ENSOARG00000007977(C1QB),	2.20913	0.0758793	0.379397
oas00830	Retinol metabolism	7	6	1	368	44	5081	ENSOARG00000008165(HSD17B6),ENSOARG00000015038(SDR16C5),ENSOARG00000015390(-),ENSOARG00000021173(RDH12),ENSOARG00000004828(-),ENSOARG00000016052(AOX1),ENSOARG00000016420(-),	ENSOARG00000008165(HSD17B6),ENSOARG00000015038(SDR16C5),ENSOARG00000021173(RDH12),ENSOARG00000004828(-),ENSOARG00000016052(AOX1),ENSOARG00000016420(-),	ENSOARG00000015390(-),	2.19658	0.0343186	0.247857
oas04512	ECM-receptor interaction	9	1	8	368	57	5081	ENSOARG00000002590(SPP1),ENSOARG00000000498(ITGA9),ENSOARG00000014842(COL6A5),ENSOARG00000017490(THBS4),ENSOARG00000019329(FN1),ENSOARG00000018483(ITGA11),ENSOARG00000019333(COL2A1),ENSOARG00000003894(THBS3),ENSOARG00000014718(COL6A6),	ENSOARG00000014842(COL6A5),	ENSOARG00000002590(SPP1),ENSOARG00000000498(ITGA9),ENSOARG00000017490(THBS4),ENSOARG00000019329(FN1),ENSOARG00000018483(ITGA11),ENSOARG00000019333(COL2A1),ENSOARG00000003894(THBS3),ENSOARG00000014718(COL6A6),	2.18006	0.0211502	0.189622
oas05150	Staphylococcus aureus infection	7	2	5	368	45	5081	ENSOARG00000015707(-),ENSOARG00000010726(SELP),ENSOARG00000001568(-),ENSOARG00000008001(C1QA),ENSOARG00000004515(C1R),ENSOARG00000002951(-),ENSOARG00000007977(C1QB),	ENSOARG00000015707(-),ENSOARG00000010726(SELP),	ENSOARG00000001568(-),ENSOARG00000008001(C1QA),ENSOARG00000004515(C1R),ENSOARG00000002951(-),ENSOARG00000007977(C1QB),	2.14777	0.0385925	0.257283
oas05204	Chemical carcinogenesis	9	7	2	368	58	5081	ENSOARG00000017685(HPGDS),ENSOARG00000012968(-),ENSOARG00000014759(-),ENSOARG00000015390(-),ENSOARG00000007128(-),ENSOARG00000019281(-),ENSOARG00000004828(-),ENSOARG00000015023(-),ENSOARG00000017584(-),	ENSOARG00000012968(-),ENSOARG00000014759(-),ENSOARG00000007128(-),ENSOARG00000019281(-),ENSOARG00000004828(-),ENSOARG00000015023(-),ENSOARG00000017584(-),	ENSOARG00000017685(HPGDS),ENSOARG00000015390(-),	2.14248	0.0236015	0.197948
oas05164	Influenza A	20	4	16	368	129	5081	ENSOARG00000015707(-),ENSOARG00000001015(HSPA2),ENSOARG00000006142(IFIH1),ENSOARG00000006626(IRF7),ENSOARG00000020877(IL1A),ENSOARG00000009154(STAT2),ENSOARG00000009740(EIF2AK2),ENSOARG00000008697(-),ENSOARG00000010283(MX1),ENSOARG00000002952(ADAR),ENSOARG00000013903(STAT4),ENSOARG00000004233(PML),ENSOARG00000011288(TLR7),ENSOARG00000016611(CXCL10),ENSOARG00000014648(RSAD2),ENSOARG00000002180(PIK…	ENSOARG00000015707(-),ENSOARG00000001015(HSPA2),ENSOARG00000020877(IL1A),ENSOARG00000005792(TLR4),	ENSOARG00000006142(IFIH1),ENSOARG00000006626(IRF7),ENSOARG00000009154(STAT2),ENSOARG00000009740(EIF2AK2),ENSOARG00000008697(-),ENSOARG00000010283(MX1),ENSOARG00000002952(ADAR),ENSOARG00000013903(STAT4),ENSOARG00000004233(PML),ENSOARG00000011288(TLR7),ENSOARG00000016611(CXCL10),ENSOARG00000014648(RSAD2),ENSOARG00000002180(PIK3R3),ENSOARG00000020741(TNFSF10),ENSOARG00000014731(DDX58),ENSOARG0000000…	2.14063	0.00171998	0.0496882
oas05143	African trypanosomiasis	4	1	3	368	26	5081	ENSOARG00000010944(-),ENSOARG00000011075(SELE),ENSOARG00000019174(-),ENSOARG00000018303(-),	ENSOARG00000011075(SELE),	ENSOARG00000010944(-),ENSOARG00000019174(-),ENSOARG00000018303(-),	2.12416	0.0871247	0.404508
oas04923	Regulation of lipolysis in adipocytes	6	0	6	368	39	5081	ENSOARG00000006517(PDE3B),ENSOARG00000009458(-),ENSOARG00000009344(FABP4),ENSOARG00000019073(PRKG2),ENSOARG00000002180(PIK3R3),ENSOARG00000016771(-),	-	ENSOARG00000006517(PDE3B),ENSOARG00000009458(-),ENSOARG00000009344(FABP4),ENSOARG00000019073(PRKG2),ENSOARG00000002180(PIK3R3),ENSOARG00000016771(-),	2.12416	0.0525264	0.317602
oas00910	Nitrogen metabolism	2	1	1	368	13	5081	ENSOARG00000012206(CA5A),ENSOARG00000013116(CA3),	ENSOARG00000012206(CA5A),	ENSOARG00000013116(CA3),	2.12416	0.141093	0.555821
oas00140	Steroid hormone biosynthesis	6	3	3	368	40	5081	ENSOARG00000008165(HSD17B6),ENSOARG00000018936(-),ENSOARG00000002137(-),ENSOARG00000004828(-),ENSOARG00000010045(AKR1D1),ENSOARG00000010025(SULT1E1),	ENSOARG00000008165(HSD17B6),ENSOARG00000002137(-),ENSOARG00000004828(-),	ENSOARG00000018936(-),ENSOARG00000010045(AKR1D1),ENSOARG00000010025(SULT1E1),	2.07106	0.0589961	0.333456
oas05146	Amoebiasis	11	3	8	368	75	5081	ENSOARG00000006670(ACTN3),ENSOARG00000006971(SERPINB10),ENSOARG00000016744(NOS2),ENSOARG00000002050(TGFB3),ENSOARG00000003713(ACTN2),ENSOARG00000016476(COL3A1),ENSOARG00000006669(-),ENSOARG00000019329(FN1),ENSOARG00000002180(PIK3R3),ENSOARG00000005792(TLR4),ENSOARG00000013159(IL1R2),	ENSOARG00000006971(SERPINB10),ENSOARG00000005792(TLR4),ENSOARG00000013159(IL1R2),	ENSOARG00000006670(ACTN3),ENSOARG00000016744(NOS2),ENSOARG00000002050(TGFB3),ENSOARG00000003713(ACTN2),ENSOARG00000016476(COL3A1),ENSOARG00000006669(-),ENSOARG00000019329(FN1),ENSOARG00000002180(PIK3R3),	2.02504	0.0216139	0.18732
oas04510	Focal adhesion	20	2	18	368	137	5081	ENSOARG00000006670(ACTN3),ENSOARG00000003372(FLNC),ENSOARG00000000603(FLT4),ENSOARG00000002590(SPP1),ENSOARG00000001573(MYLK2),ENSOARG00000000498(ITGA9),ENSOARG00000014842(COL6A5),ENSOARG00000006071(MYLPF),ENSOARG00000012064(VEGFD),ENSOARG00000002495(-),ENSOARG00000003713(ACTN2),ENSOARG00000007698(SHC3),ENSOARG00000017490(THBS4),ENSOARG00000019329(FN1),ENSOARG00000002180(PIK3R3),ENSOARG0000001848…	ENSOARG00000014842(COL6A5),ENSOARG00000007698(SHC3),	ENSOARG00000006670(ACTN3),ENSOARG00000003372(FLNC),ENSOARG00000000603(FLT4),ENSOARG00000002590(SPP1),ENSOARG00000001573(MYLK2),ENSOARG00000000498(ITGA9),ENSOARG00000006071(MYLPF),ENSOARG00000012064(VEGFD),ENSOARG00000002495(-),ENSOARG00000003713(ACTN2),ENSOARG00000017490(THBS4),ENSOARG00000019329(FN1),ENSOARG00000002180(PIK3R3),ENSOARG00000018483(ITGA11),ENSOARG00000019333(COL2A1),ENSOARG00000003…	2.01563	0.00349471	0.0757186
oas04020	Calcium signaling pathway	17	5	12	368	117	5081	ENSOARG00000017805(CHRM3),ENSOARG00000004312(TNNC1),ENSOARG00000011817(ATP2B2),ENSOARG00000019627(PLCD4),ENSOARG00000001573(MYLK2),ENSOARG00000016744(NOS2),ENSOARG00000002132(ATP2A1),ENSOARG00000013402(PTGFR),ENSOARG00000017481(-),ENSOARG00000021191(SLC8A3),ENSOARG00000010150(PHKG1),ENSOARG00000003798(PLCE1),ENSOARG00000002495(-),ENSOARG00000006951(CAMK2A),ENSOARG00000019971(PLN),ENSOARG000000167…	ENSOARG00000017805(CHRM3),ENSOARG00000011817(ATP2B2),ENSOARG00000013402(PTGFR),ENSOARG00000019971(PLN),ENSOARG00000009699(PTK2B),	ENSOARG00000004312(TNNC1),ENSOARG00000019627(PLCD4),ENSOARG00000001573(MYLK2),ENSOARG00000016744(NOS2),ENSOARG00000002132(ATP2A1),ENSOARG00000017481(-),ENSOARG00000021191(SLC8A3),ENSOARG00000010150(PHKG1),ENSOARG00000003798(PLCE1),ENSOARG00000002495(-),ENSOARG00000006951(CAMK2A),ENSOARG00000016766(P2RX6),	2.00615	0.00670762	0.102587
oas04972	Pancreatic secretion	10	5	5	368	69	5081	ENSOARG00000017805(CHRM3),ENSOARG00000011817(ATP2B2),ENSOARG00000008297(ATP1A2),ENSOARG00000018133(CFTR),ENSOARG00000002132(ATP2A1),ENSOARG00000009594(PLA2G3),ENSOARG00000014819(-),ENSOARG00000013088(ATP1B4),ENSOARG00000014621(CLCA2),ENSOARG00000008386(ATP1A4),	ENSOARG00000017805(CHRM3),ENSOARG00000011817(ATP2B2),ENSOARG00000009594(PLA2G3),ENSOARG00000014819(-),ENSOARG00000014621(CLCA2),	ENSOARG00000008297(ATP1A2),ENSOARG00000018133(CFTR),ENSOARG00000002132(ATP2A1),ENSOARG00000013088(ATP1B4),ENSOARG00000008386(ATP1A4),	2.00102	0.0290401	0.228801
oas04974	Protein digestion and absorption	12	3	9	368	83	5081	ENSOARG00000008297(ATP1A2),ENSOARG00000014842(COL6A5),ENSOARG00000003299(SLC15A1),ENSOARG00000006184(COL21A1),ENSOARG00000016440(COL5A2),ENSOARG00000021191(SLC8A3),ENSOARG00000013088(ATP1B4),ENSOARG00000013399(SLC1A1),ENSOARG00000008386(ATP1A4),ENSOARG00000016476(COL3A1),ENSOARG00000019333(COL2A1),ENSOARG00000014718(COL6A6),	ENSOARG00000014842(COL6A5),ENSOARG00000003299(SLC15A1),ENSOARG00000013399(SLC1A1),	ENSOARG00000008297(ATP1A2),ENSOARG00000006184(COL21A1),ENSOARG00000016440(COL5A2),ENSOARG00000021191(SLC8A3),ENSOARG00000013088(ATP1B4),ENSOARG00000008386(ATP1A4),ENSOARG00000016476(COL3A1),ENSOARG00000019333(COL2A1),ENSOARG00000014718(COL6A6),	1.9962	0.0194293	0.180415
oas05162	Measles	15	3	12	368	104	5081	ENSOARG00000001015(HSPA2),ENSOARG00000006142(IFIH1),ENSOARG00000006626(IRF7),ENSOARG00000020877(IL1A),ENSOARG00000009154(STAT2),ENSOARG00000009740(EIF2AK2),ENSOARG00000008697(-),ENSOARG00000010283(MX1),ENSOARG00000002952(ADAR),ENSOARG00000013903(STAT4),ENSOARG00000011288(TLR7),ENSOARG00000002180(PIK3R3),ENSOARG00000005792(TLR4),ENSOARG00000020741(TNFSF10),ENSOARG00000014731(DDX58),	ENSOARG00000001015(HSPA2),ENSOARG00000020877(IL1A),ENSOARG00000005792(TLR4),	ENSOARG00000006142(IFIH1),ENSOARG00000006626(IRF7),ENSOARG00000009154(STAT2),ENSOARG00000009740(EIF2AK2),ENSOARG00000008697(-),ENSOARG00000010283(MX1),ENSOARG00000002952(ADAR),ENSOARG00000013903(STAT4),ENSOARG00000011288(TLR7),ENSOARG00000002180(PIK3R3),ENSOARG00000020741(TNFSF10),ENSOARG00000014731(DDX58),	1.9914	0.0107555	0.121584
oas04623	Cytosolic DNA-sensing pathway	7	1	6	368	49	5081	ENSOARG00000016291(POLR3G),ENSOARG00000006626(IRF7),ENSOARG00000008697(-),ENSOARG00000002952(ADAR),ENSOARG00000017418(ZBP1),ENSOARG00000016611(CXCL10),ENSOARG00000014731(DDX58),	ENSOARG00000016291(POLR3G),	ENSOARG00000006626(IRF7),ENSOARG00000008697(-),ENSOARG00000002952(ADAR),ENSOARG00000017418(ZBP1),ENSOARG00000016611(CXCL10),ENSOARG00000014731(DDX58),	1.97244	0.0594793	0.329034
oas04920	Adipocytokine signaling pathway	8	2	6	368	56	5081	ENSOARG00000016430(ACACB),ENSOARG00000019949(CPT1B),ENSOARG00000000664(ACSBG1),ENSOARG00000020509(ADIPOQ),ENSOARG00000011401(RXRG),ENSOARG00000007851(PRKAA2),ENSOARG00000017498(PCK1),ENSOARG00000016771(-),	ENSOARG00000016430(ACACB),ENSOARG00000000664(ACSBG1),	ENSOARG00000019949(CPT1B),ENSOARG00000020509(ADIPOQ),ENSOARG00000011401(RXRG),ENSOARG00000007851(PRKAA2),ENSOARG00000017498(PCK1),ENSOARG00000016771(-),	1.97244	0.0482246	0.31346
oas05416	Viral myocarditis	6	1	5	368	42	5081	ENSOARG00000015707(-),ENSOARG00000019316(MYH7),ENSOARG00000010512(SGCD),ENSOARG00000013430(SGCG),ENSOARG00000013856(-),ENSOARG00000005083(SGCA),	ENSOARG00000015707(-),	ENSOARG00000019316(MYH7),ENSOARG00000010512(SGCD),ENSOARG00000013430(SGCG),ENSOARG00000013856(-),ENSOARG00000005083(SGCA),	1.97244	0.0734934	0.382166
oas00770	Pantothenate and CoA biosynthesis	2	2	0	368	14	5081	ENSOARG00000014486(-),ENSOARG00000014082(ENPP3),	ENSOARG00000014486(-),ENSOARG00000014082(ENPP3),	-	1.97244	0.167314	0.62145
oas00010	Glycolysis / Gluconeogenesis	7	1	6	368	49	5081	ENSOARG00000005406(HKDC1),ENSOARG00000007511(ALDOB),ENSOARG00000005506(ENO3),ENSOARG00000015390(-),ENSOARG00000013633(PGAM2),ENSOARG00000017498(PCK1),ENSOARG00000008668(FBP2),	ENSOARG00000005406(HKDC1),	ENSOARG00000007511(ALDOB),ENSOARG00000005506(ENO3),ENSOARG00000015390(-),ENSOARG00000013633(PGAM2),ENSOARG00000017498(PCK1),ENSOARG00000008668(FBP2),	1.97244	0.0594793	0.329034
oas04022	cGMP-PKG signaling pathway	16	2	14	368	115	5081	ENSOARG00000011817(ATP2B2),ENSOARG00000008297(ATP1A2),ENSOARG00000001573(MYLK2),ENSOARG00000006517(PDE3B),ENSOARG00000002132(ATP2A1),ENSOARG00000020716(-),ENSOARG00000021191(SLC8A3),ENSOARG00000013088(ATP1B4),ENSOARG00000002495(-),ENSOARG00000016099(MEF2C),ENSOARG00000008386(ATP1A4),ENSOARG00000019971(PLN),ENSOARG00000019073(PRKG2),ENSOARG00000002180(PIK3R3),ENSOARG00000016017(PDE5A),ENSOARG00000…	ENSOARG00000011817(ATP2B2),ENSOARG00000019971(PLN),	ENSOARG00000008297(ATP1A2),ENSOARG00000001573(MYLK2),ENSOARG00000006517(PDE3B),ENSOARG00000002132(ATP2A1),ENSOARG00000020716(-),ENSOARG00000021191(SLC8A3),ENSOARG00000013088(ATP1B4),ENSOARG00000002495(-),ENSOARG00000016099(MEF2C),ENSOARG00000008386(ATP1A4),ENSOARG00000019073(PRKG2),ENSOARG00000002180(PIK3R3),ENSOARG00000016017(PDE5A),ENSOARG00000016771(-),	1.92098	0.012335	0.128284
oas04970	Salivary secretion	8	4	4	368	58	5081	ENSOARG00000017805(CHRM3),ENSOARG00000011817(ATP2B2),ENSOARG00000008297(ATP1A2),ENSOARG00000020515(-),ENSOARG00000016910(TRPV6),ENSOARG00000013088(ATP1B4),ENSOARG00000008386(ATP1A4),ENSOARG00000019073(PRKG2),	ENSOARG00000017805(CHRM3),ENSOARG00000011817(ATP2B2),ENSOARG00000020515(-),ENSOARG00000016910(TRPV6),	ENSOARG00000008297(ATP1A2),ENSOARG00000013088(ATP1B4),ENSOARG00000008386(ATP1A4),ENSOARG00000019073(PRKG2),	1.90442	0.0583184	0.344608
oas00532	Glycosaminoglycan biosynthesis - chondroitin sulfate / dermatan sulfate	2	0	2	368	15	5081	ENSOARG00000016886(CHST11),ENSOARG00000020209(CHPF),	-	ENSOARG00000016886(CHST11),ENSOARG00000020209(CHPF),	1.84094	0.195433	0.696062
oas04919	Thyroid hormone signaling pathway	10	2	8	368	75	5081	ENSOARG00000019627(PLCD4),ENSOARG00000008297(ATP1A2),ENSOARG00000013088(ATP1B4),ENSOARG00000003798(PLCE1),ENSOARG00000008386(ATP1A4),ENSOARG00000019971(PLN),ENSOARG00000002802(DIO2),ENSOARG00000013903(STAT4),ENSOARG00000002180(PIK3R3),ENSOARG00000011401(RXRG),	ENSOARG00000019971(PLN),ENSOARG00000002802(DIO2),	ENSOARG00000019627(PLCD4),ENSOARG00000008297(ATP1A2),ENSOARG00000013088(ATP1B4),ENSOARG00000003798(PLCE1),ENSOARG00000008386(ATP1A4),ENSOARG00000013903(STAT4),ENSOARG00000002180(PIK3R3),ENSOARG00000011401(RXRG),	1.84094	0.049367	0.305606
oas04622	RIG-I-like receptor signaling pathway	8	0	8	368	60	5081	ENSOARG00000007233(ISG15),ENSOARG00000006142(IFIH1),ENSOARG00000006626(IRF7),ENSOARG00000008697(-),ENSOARG00000018383(DHX58),ENSOARG00000016611(CXCL10),ENSOARG00000014731(DDX58),ENSOARG00000007011(TRIM25),	-	ENSOARG00000007233(ISG15),ENSOARG00000006142(IFIH1),ENSOARG00000006626(IRF7),ENSOARG00000008697(-),ENSOARG00000018383(DHX58),ENSOARG00000016611(CXCL10),ENSOARG00000014731(DDX58),ENSOARG00000007011(TRIM25),	1.84094	0.0697985	0.37036
oas04024	cAMP signaling pathway	19	5	14	368	143	5081	ENSOARG00000011817(ATP2B2),ENSOARG00000004602(HCAR1),ENSOARG00000006222(GRIA2),ENSOARG00000008297(ATP1A2),ENSOARG00000011266(FFAR2),ENSOARG00000006517(PDE3B),ENSOARG00000018133(CFTR),ENSOARG00000013088(ATP1B4),ENSOARG00000003798(PLCE1),ENSOARG00000001594(-),ENSOARG00000001305(HTR1F),ENSOARG00000006951(CAMK2A),ENSOARG00000008386(ATP1A4),ENSOARG00000020802(GRIN2B),ENSOARG00000019971(PLN),ENSOARG000…	ENSOARG00000011817(ATP2B2),ENSOARG00000011266(FFAR2),ENSOARG00000019971(PLN),ENSOARG00000019953(HTR1B),ENSOARG00000004617(-),	ENSOARG00000004602(HCAR1),ENSOARG00000006222(GRIA2),ENSOARG00000008297(ATP1A2),ENSOARG00000006517(PDE3B),ENSOARG00000018133(CFTR),ENSOARG00000013088(ATP1B4),ENSOARG00000003798(PLCE1),ENSOARG00000001594(-),ENSOARG00000001305(HTR1F),ENSOARG00000006951(CAMK2A),ENSOARG00000008386(ATP1A4),ENSOARG00000020802(GRIN2B),ENSOARG00000002180(PIK3R3),ENSOARG00000011082(GABBR2),	1.83451	0.0116225	0.125911
oas04911	Insulin secretion	7	1	6	368	53	5081	ENSOARG00000017805(CHRM3),ENSOARG00000008297(ATP1A2),ENSOARG00000020716(-),ENSOARG00000013088(ATP1B4),ENSOARG00000006951(CAMK2A),ENSOARG00000008386(ATP1A4),ENSOARG00000002973(KCNN3),	ENSOARG00000017805(CHRM3),	ENSOARG00000008297(ATP1A2),ENSOARG00000020716(-),ENSOARG00000013088(ATP1B4),ENSOARG00000006951(CAMK2A),ENSOARG00000008386(ATP1A4),ENSOARG00000002973(KCNN3),	1.82357	0.0870333	0.41143
oas04530	Tight junction	12	1	11	368	91	5081	ENSOARG00000006670(ACTN3),ENSOARG00000009609(MYH4),ENSOARG00000008975(MYH11),ENSOARG00000019316(MYH7),ENSOARG00000011486(MYH1),ENSOARG00000012656(MYH2),ENSOARG00000006071(MYLPF),ENSOARG00000007268(MYH8),ENSOARG00000003713(ACTN2),ENSOARG00000017779(MYL2),ENSOARG00000013899(MYH3),ENSOARG00000014939(CLDN15),	ENSOARG00000008975(MYH11),	ENSOARG00000006670(ACTN3),ENSOARG00000009609(MYH4),ENSOARG00000019316(MYH7),ENSOARG00000011486(MYH1),ENSOARG00000012656(MYH2),ENSOARG00000006071(MYLPF),ENSOARG00000007268(MYH8),ENSOARG00000003713(ACTN2),ENSOARG00000017779(MYL2),ENSOARG00000013899(MYH3),ENSOARG00000014939(CLDN15),	1.82071	0.0380119	0.260081
oas00071	Fatty acid degradation	4	1	3	368	31	5081	ENSOARG00000019949(CPT1B),ENSOARG00000000664(ACSBG1),ENSOARG00000015390(-),ENSOARG00000013118(ACADS),	ENSOARG00000000664(ACSBG1),	ENSOARG00000019949(CPT1B),ENSOARG00000015390(-),ENSOARG00000013118(ACADS),	1.78156	0.157525	0.602301
oas04930	Type II diabetes mellitus	4	1	3	368	31	5081	ENSOARG00000005406(HKDC1),ENSOARG00000020509(ADIPOQ),ENSOARG00000002180(PIK3R3),ENSOARG00000016771(-),	ENSOARG00000005406(HKDC1),	ENSOARG00000020509(ADIPOQ),ENSOARG00000002180(PIK3R3),ENSOARG00000016771(-),	1.78156	0.157525	0.602301
oas05323	Rheumatoid arthritis	9	8	1	368	71	5081	ENSOARG00000015707(-),ENSOARG00000002050(TGFB3),ENSOARG00000020877(IL1A),ENSOARG00000011319(ATP6V1B1),ENSOARG00000012834(ATP6V0D2),ENSOARG00000008385(-),ENSOARG00000005084(MMP3),ENSOARG00000010469(ATP6V0A4),ENSOARG00000005792(TLR4),	ENSOARG00000015707(-),ENSOARG00000020877(IL1A),ENSOARG00000011319(ATP6V1B1),ENSOARG00000012834(ATP6V0D2),ENSOARG00000008385(-),ENSOARG00000005084(MMP3),ENSOARG00000010469(ATP6V0A4),ENSOARG00000005792(TLR4),	ENSOARG00000002050(TGFB3),	1.75019	0.0779038	0.375093
oas00650	Butanoate metabolism	3	2	1	368	24	5081	ENSOARG00000012921(ACSM1),ENSOARG00000013163(ACSM3),ENSOARG00000013118(ACADS),	ENSOARG00000012921(ACSM1),ENSOARG00000013163(ACSM3),	ENSOARG00000013118(ACADS),	1.72588	0.200355	0.703951
oas04910	Insulin signaling pathway	12	3	9	368	97	5081	ENSOARG00000016430(ACACB),ENSOARG00000005406(HKDC1),ENSOARG00000006517(PDE3B),ENSOARG00000001892(PPP1R3A),ENSOARG00000008997(PYGM),ENSOARG00000010150(PHKG1),ENSOARG00000007698(SHC3),ENSOARG00000002180(PIK3R3),ENSOARG00000007851(PRKAA2),ENSOARG00000017498(PCK1),ENSOARG00000008668(FBP2),ENSOARG00000016771(-),	ENSOARG00000016430(ACACB),ENSOARG00000005406(HKDC1),ENSOARG00000007698(SHC3),	ENSOARG00000006517(PDE3B),ENSOARG00000001892(PPP1R3A),ENSOARG00000008997(PYGM),ENSOARG00000010150(PHKG1),ENSOARG00000002180(PIK3R3),ENSOARG00000007851(PRKAA2),ENSOARG00000017498(PCK1),ENSOARG00000008668(FBP2),ENSOARG00000016771(-),	1.70809	0.0589536	0.340621
oas04640	Hematopoietic cell lineage	8	6	2	368	65	5081	ENSOARG00000002532(-),ENSOARG00000020877(IL1A),ENSOARG00000007291(-),ENSOARG00000007282(-),ENSOARG00000007307(CD1E),ENSOARG00000004796(CD22),ENSOARG00000013159(IL1R2),ENSOARG00000020747(CD8B),	ENSOARG00000002532(-),ENSOARG00000020877(IL1A),ENSOARG00000007291(-),ENSOARG00000007282(-),ENSOARG00000007307(CD1E),ENSOARG00000013159(IL1R2),	ENSOARG00000004796(CD22),ENSOARG00000020747(CD8B),	1.69933	0.105009	0.440362
oas04080	Neuroactive ligand-receptor interaction	25	6	19	368	206	5081	ENSOARG00000015199(P2RY1),ENSOARG00000017805(CHRM3),ENSOARG00000013533(CHRNB1),ENSOARG00000006222(GRIA2),ENSOARG00000006056(LPAR4),ENSOARG00000020809(CHRND),ENSOARG00000013402(PTGFR),ENSOARG00000008475(GABRE),ENSOARG00000017481(-),ENSOARG00000009828(AGTR2),ENSOARG00000004034(MC4R),ENSOARG00000000438(GRID1),ENSOARG00000001305(HTR1F),ENSOARG00000004209(P2RY13),ENSOARG00000000708(CALCR),ENSOARG00000…	ENSOARG00000015199(P2RY1),ENSOARG00000017805(CHRM3),ENSOARG00000013402(PTGFR),ENSOARG00000002239(MC5R),ENSOARG00000019953(HTR1B),ENSOARG00000019075(PTH2R),	ENSOARG00000013533(CHRNB1),ENSOARG00000006222(GRIA2),ENSOARG00000006056(LPAR4),ENSOARG00000020809(CHRND),ENSOARG00000008475(GABRE),ENSOARG00000017481(-),ENSOARG00000009828(AGTR2),ENSOARG00000004034(MC4R),ENSOARG00000000438(GRID1),ENSOARG00000001305(HTR1F),ENSOARG00000004209(P2RY13),ENSOARG00000000708(CALCR),ENSOARG00000020802(GRIN2B),ENSOARG00000001994(GPR83),ENSOARG00000008347(GABRA3),ENSOARG000…	1.67561	0.0140212	0.140212
oas04922	Glucagon signaling pathway	9	1	8	368	75	5081	ENSOARG00000016430(ACACB),ENSOARG00000006517(PDE3B),ENSOARG00000019949(CPT1B),ENSOARG00000008997(PYGM),ENSOARG00000010150(PHKG1),ENSOARG00000006951(CAMK2A),ENSOARG00000013633(PGAM2),ENSOARG00000007851(PRKAA2),ENSOARG00000017498(PCK1),	ENSOARG00000016430(ACACB),	ENSOARG00000006517(PDE3B),ENSOARG00000019949(CPT1B),ENSOARG00000008997(PYGM),ENSOARG00000010150(PHKG1),ENSOARG00000006951(CAMK2A),ENSOARG00000013633(PGAM2),ENSOARG00000007851(PRKAA2),ENSOARG00000017498(PCK1),	1.65685	0.104743	0.446444
oas00350	Tyrosine metabolism	3	2	1	368	25	5081	ENSOARG00000015390(-),ENSOARG00000016052(AOX1),ENSOARG00000016420(-),	ENSOARG00000016052(AOX1),ENSOARG00000016420(-),	ENSOARG00000015390(-),	1.65685	0.223394	0.754316
oas04670	Leukocyte transendothelial migration	10	3	7	368	85	5081	ENSOARG00000006670(ACTN3),ENSOARG00000000571(RHOH),ENSOARG00000007908(MMP9),ENSOARG00000006071(MYLPF),ENSOARG00000003713(ACTN2),ENSOARG00000002180(PIK3R3),ENSOARG00000017779(MYL2),ENSOARG00000014939(CLDN15),ENSOARG00000018303(-),ENSOARG00000009699(PTK2B),	ENSOARG00000000571(RHOH),ENSOARG00000007908(MMP9),ENSOARG00000009699(PTK2B),	ENSOARG00000006670(ACTN3),ENSOARG00000006071(MYLPF),ENSOARG00000003713(ACTN2),ENSOARG00000002180(PIK3R3),ENSOARG00000017779(MYL2),ENSOARG00000014939(CLDN15),ENSOARG00000018303(-),	1.62436	0.10331	0.447675
oas00100	Steroid biosynthesis	2	2	0	368	17	5081	ENSOARG00000005222(CYP27B1),ENSOARG00000007493(DHCR24),	ENSOARG00000005222(CYP27B1),ENSOARG00000007493(DHCR24),	-	1.62436	0.256768	0.814144
oas00030	Pentose phosphate pathway	2	0	2	368	17	5081	ENSOARG00000007511(ALDOB),ENSOARG00000008668(FBP2),	-	ENSOARG00000007511(ALDOB),ENSOARG00000008668(FBP2),	1.62436	0.256768	0.814144
oas04066	HIF-1 signaling pathway	8	4	4	368	69	5081	ENSOARG00000005406(HKDC1),ENSOARG00000016744(NOS2),ENSOARG00000005506(ENO3),ENSOARG00000006951(CAMK2A),ENSOARG00000015262(SERPINE1),ENSOARG00000002180(PIK3R3),ENSOARG00000005792(TLR4),ENSOARG00000014073(EDN1),	ENSOARG00000005406(HKDC1),ENSOARG00000015262(SERPINE1),ENSOARG00000005792(TLR4),ENSOARG00000014073(EDN1),	ENSOARG00000016744(NOS2),ENSOARG00000005506(ENO3),ENSOARG00000006951(CAMK2A),ENSOARG00000002180(PIK3R3),	1.60082	0.140282	0.561128
oas00590	Arachidonic acid metabolism	6	4	2	368	52	5081	ENSOARG00000002708(CYP4F8),ENSOARG00000017685(HPGDS),ENSOARG00000009594(PLA2G3),ENSOARG00000008702(-),ENSOARG00000004828(-),ENSOARG00000008786(-),	ENSOARG00000002708(CYP4F8),ENSOARG00000009594(PLA2G3),ENSOARG00000004828(-),ENSOARG00000008786(-),	ENSOARG00000017685(HPGDS),ENSOARG00000008702(-),	1.59312	0.179491	0.64816
oas00860	Porphyrin and chlorophyll metabolism	3	1	2	368	26	5081	ENSOARG00000005331(HEPH),ENSOARG00000005674(ALAS2),ENSOARG00000004970(-),	ENSOARG00000004970(-),	ENSOARG00000005331(HEPH),ENSOARG00000005674(ALAS2),	1.59312	0.24754	0.804504
oas04918	Thyroid hormone synthesis	5	1	4	368	45	5081	ENSOARG00000008297(ATP1A2),ENSOARG00000010000(ASGR2),ENSOARG00000013088(ATP1B4),ENSOARG00000008386(ATP1A4),ENSOARG00000003592(LRP2),	ENSOARG00000003592(LRP2),	ENSOARG00000008297(ATP1A2),ENSOARG00000010000(ASGR2),ENSOARG00000013088(ATP1B4),ENSOARG00000008386(ATP1A4),	1.53412	0.228428	0.761428
oas04620	Toll-like receptor signaling pathway	9	1	8	368	81	5081	ENSOARG00000002590(SPP1),ENSOARG00000006626(IRF7),ENSOARG00000008697(-),ENSOARG00000013903(STAT4),ENSOARG00000011288(TLR7),ENSOARG00000016611(CXCL10),ENSOARG00000002180(PIK3R3),ENSOARG00000005792(TLR4),ENSOARG00000016543(CXCL9),	ENSOARG00000005792(TLR4),	ENSOARG00000002590(SPP1),ENSOARG00000006626(IRF7),ENSOARG00000008697(-),ENSOARG00000013903(STAT4),ENSOARG00000011288(TLR7),ENSOARG00000016611(CXCL10),ENSOARG00000002180(PIK3R3),ENSOARG00000016543(CXCL9),	1.53412	0.155343	0.602824
oas04514	Cell adhesion molecules (CAMs)	11	3	8	368	99	5081	ENSOARG00000015707(-),ENSOARG00000010726(SELP),ENSOARG00000000498(ITGA9),ENSOARG00000011075(SELE),ENSOARG00000013509(CD274),ENSOARG00000013856(-),ENSOARG00000002007(SIGLEC1),ENSOARG00000004796(CD22),ENSOARG00000014939(CLDN15),ENSOARG00000020747(CD8B),ENSOARG00000018303(-),	ENSOARG00000015707(-),ENSOARG00000010726(SELP),ENSOARG00000011075(SELE),	ENSOARG00000000498(ITGA9),ENSOARG00000013509(CD274),ENSOARG00000013856(-),ENSOARG00000002007(SIGLEC1),ENSOARG00000004796(CD22),ENSOARG00000014939(CLDN15),ENSOARG00000020747(CD8B),ENSOARG00000018303(-),	1.53412	0.128475	0.521931
oas04668	TNF signaling pathway	9	4	5	368	83	5081	ENSOARG00000006166(MLKL),ENSOARG00000019414(MMP14),ENSOARG00000007908(MMP9),ENSOARG00000011075(SELE),ENSOARG00000005084(MMP3),ENSOARG00000016611(CXCL10),ENSOARG00000002180(PIK3R3),ENSOARG00000018303(-),ENSOARG00000014073(EDN1),	ENSOARG00000007908(MMP9),ENSOARG00000011075(SELE),ENSOARG00000005084(MMP3),ENSOARG00000014073(EDN1),	ENSOARG00000006166(MLKL),ENSOARG00000019414(MMP14),ENSOARG00000016611(CXCL10),ENSOARG00000002180(PIK3R3),ENSOARG00000018303(-),	1.49715	0.175056	0.64105
oas00500	Starch and sucrose metabolism	4	2	2	368	37	5081	ENSOARG00000005406(HKDC1),ENSOARG00000008997(PYGM),ENSOARG00000018733(-),ENSOARG00000014082(ENPP3),	ENSOARG00000005406(HKDC1),ENSOARG00000014082(ENPP3),	ENSOARG00000008997(PYGM),ENSOARG00000018733(-),	1.49266	0.271753	0.831245
oas04810	Regulation of actin cytoskeleton	15	3	12	368	140	5081	ENSOARG00000017805(CHRM3),ENSOARG00000006670(ACTN3),ENSOARG00000001573(MYLK2),ENSOARG00000000498(ITGA9),ENSOARG00000013453(FGF9),ENSOARG00000006071(MYLPF),ENSOARG00000009130(ITGAX),ENSOARG00000002495(-),ENSOARG00000003713(ACTN2),ENSOARG00000009250(ITGAD),ENSOARG00000019329(FN1),ENSOARG00000002180(PIK3R3),ENSOARG00000003522(FGFR4),ENSOARG00000018483(ITGA11),ENSOARG00000017779(MYL2),	ENSOARG00000017805(CHRM3),ENSOARG00000009130(ITGAX),ENSOARG00000009250(ITGAD),	ENSOARG00000006670(ACTN3),ENSOARG00000001573(MYLK2),ENSOARG00000000498(ITGA9),ENSOARG00000013453(FGF9),ENSOARG00000006071(MYLPF),ENSOARG00000002495(-),ENSOARG00000003713(ACTN2),ENSOARG00000019329(FN1),ENSOARG00000002180(PIK3R3),ENSOARG00000003522(FGFR4),ENSOARG00000018483(ITGA11),ENSOARG00000017779(MYL2),	1.47933	0.114567	0.472814
oas05142	Chagas disease (American trypanosomiasis)	8	2	6	368	76	5081	ENSOARG00000016744(NOS2),ENSOARG00000002050(TGFB3),ENSOARG00000008001(C1QA),ENSOARG00000008697(-),ENSOARG00000015262(SERPINE1),ENSOARG00000002180(PIK3R3),ENSOARG00000005792(TLR4),ENSOARG00000007977(C1QB),	ENSOARG00000015262(SERPINE1),ENSOARG00000005792(TLR4),	ENSOARG00000016744(NOS2),ENSOARG00000002050(TGFB3),ENSOARG00000008001(C1QA),ENSOARG00000008697(-),ENSOARG00000002180(PIK3R3),ENSOARG00000007977(C1QB),	1.45338	0.21774	0.7449
oas05014	Amyotrophic lateral sclerosis (ALS)	4	2	2	368	38	5081	ENSOARG00000006222(GRIA2),ENSOARG00000018857(SLC1A2),ENSOARG00000004281(NEFH),ENSOARG00000020802(GRIN2B),	ENSOARG00000018857(SLC1A2),ENSOARG00000004281(NEFH),	ENSOARG00000006222(GRIA2),ENSOARG00000020802(GRIN2B),	1.45338	0.293613	0.867493
oas05140	Leishmaniasis	6	3	3	368	57	5081	ENSOARG00000015707(-),ENSOARG00000016744(NOS2),ENSOARG00000002050(TGFB3),ENSOARG00000020877(IL1A),ENSOARG00000013903(STAT4),ENSOARG00000005792(TLR4),	ENSOARG00000015707(-),ENSOARG00000020877(IL1A),ENSOARG00000005792(TLR4),	ENSOARG00000016744(NOS2),ENSOARG00000002050(TGFB3),ENSOARG00000013903(STAT4),	1.45338	0.253734	0.814454
oas04726	Serotonergic synapse	8	5	3	368	77	5081	ENSOARG00000018936(-),ENSOARG00000003414(CYP4X1),ENSOARG00000008702(-),ENSOARG00000001305(HTR1F),ENSOARG00000000632(HTR3A),ENSOARG00000004828(-),ENSOARG00000019953(HTR1B),ENSOARG00000008786(-),	ENSOARG00000003414(CYP4X1),ENSOARG00000000632(HTR3A),ENSOARG00000004828(-),ENSOARG00000019953(HTR1B),ENSOARG00000008786(-),	ENSOARG00000018936(-),ENSOARG00000008702(-),ENSOARG00000001305(HTR1F),	1.4345	0.230425	0.758362
oas04961	Endocrine and other factor-regulated calcium reabsorption	3	0	3	368	29	5081	ENSOARG00000008297(ATP1A2),ENSOARG00000013088(ATP1B4),ENSOARG00000008386(ATP1A4),	-	ENSOARG00000008297(ATP1A2),ENSOARG00000013088(ATP1B4),ENSOARG00000008386(ATP1A4),	1.42832	0.325978	0.901641
oas04921	Oxytocin signaling pathway	10	0	10	368	97	5081	ENSOARG00000000955(CACNG6),ENSOARG00000001573(MYLK2),ENSOARG00000002495(-),ENSOARG00000011962(TRPM2),ENSOARG00000016099(MEF2C),ENSOARG00000010541(CACNB1),ENSOARG00000006951(CAMK2A),ENSOARG00000002180(PIK3R3),ENSOARG00000007851(PRKAA2),ENSOARG00000004430(-),	-	ENSOARG00000000955(CACNG6),ENSOARG00000001573(MYLK2),ENSOARG00000002495(-),ENSOARG00000011962(TRPM2),ENSOARG00000016099(MEF2C),ENSOARG00000010541(CACNB1),ENSOARG00000006951(CAMK2A),ENSOARG00000002180(PIK3R3),ENSOARG00000007851(PRKAA2),ENSOARG00000004430(-),	1.42341	0.207455	0.719177
oas04612	Antigen processing and presentation	6	4	2	368	59	5081	ENSOARG00000015707(-),ENSOARG00000001015(HSPA2),ENSOARG00000008385(-),ENSOARG00000013856(-),ENSOARG00000007229(CD74),ENSOARG00000020747(CD8B),	ENSOARG00000015707(-),ENSOARG00000001015(HSPA2),ENSOARG00000008385(-),ENSOARG00000007229(CD74),	ENSOARG00000013856(-),ENSOARG00000020747(CD8B),	1.40411	0.287144	0.858132
oas00040	Pentose and glucuronate interconversions	2	1	1	368	20	5081	ENSOARG00000007414(-),ENSOARG00000001300(XYLB),	ENSOARG00000001300(XYLB),	ENSOARG00000007414(-),	1.38071	0.35917	0.962723
oas04213	Longevity regulating pathway - multiple species	5	2	3	368	50	5081	ENSOARG00000001015(HSPA2),ENSOARG00000015194(CRYAB),ENSOARG00000002180(PIK3R3),ENSOARG00000007851(PRKAA2),ENSOARG00000016771(-),	ENSOARG00000001015(HSPA2),ENSOARG00000015194(CRYAB),	ENSOARG00000002180(PIK3R3),ENSOARG00000007851(PRKAA2),ENSOARG00000016771(-),	1.38071	0.322261	0.900944
oas05161	Hepatitis B	11	3	8	368	113	5081	ENSOARG00000002050(TGFB3),ENSOARG00000007908(MMP9),ENSOARG00000006142(IFIH1),ENSOARG00000006626(IRF7),ENSOARG00000009154(STAT2),ENSOARG00000008697(-),ENSOARG00000013903(STAT4),ENSOARG00000002180(PIK3R3),ENSOARG00000005792(TLR4),ENSOARG00000014731(DDX58),ENSOARG00000009699(PTK2B),	ENSOARG00000007908(MMP9),ENSOARG00000005792(TLR4),ENSOARG00000009699(PTK2B),	ENSOARG00000002050(TGFB3),ENSOARG00000006142(IFIH1),ENSOARG00000006626(IRF7),ENSOARG00000009154(STAT2),ENSOARG00000008697(-),ENSOARG00000013903(STAT4),ENSOARG00000002180(PIK3R3),ENSOARG00000014731(DDX58),	1.34405	0.259565	0.803416
oas04725	Cholinergic synapse	6	1	5	368	62	5081	ENSOARG00000017805(CHRM3),ENSOARG00000015526(ACHE),ENSOARG00000006951(CAMK2A),ENSOARG00000002180(PIK3R3),ENSOARG00000011066(KCNQ5),ENSOARG00000004430(-),	ENSOARG00000017805(CHRM3),	ENSOARG00000015526(ACHE),ENSOARG00000006951(CAMK2A),ENSOARG00000002180(PIK3R3),ENSOARG00000011066(KCNQ5),ENSOARG00000004430(-),	1.33617	0.3409	0.93299
oas00591	Linoleic acid metabolism	3	2	1	368	31	5081	ENSOARG00000009594(PLA2G3),ENSOARG00000008702(-),ENSOARG00000004828(-),	ENSOARG00000009594(PLA2G3),ENSOARG00000004828(-),	ENSOARG00000008702(-),	1.33617	0.382574	0.994693
oas04650	Natural killer cell mediated cytotoxicity	8	5	3	368	83	5081	ENSOARG00000009009(CD244),ENSOARG00000013646(ZAP70),ENSOARG00000008697(-),ENSOARG00000021000(KLRK1),ENSOARG00000007698(SHC3),ENSOARG00000002180(PIK3R3),ENSOARG00000020741(TNFSF10),ENSOARG00000009699(PTK2B),	ENSOARG00000009009(CD244),ENSOARG00000013646(ZAP70),ENSOARG00000021000(KLRK1),ENSOARG00000007698(SHC3),ENSOARG00000009699(PTK2B),	ENSOARG00000008697(-),ENSOARG00000002180(PIK3R3),ENSOARG00000020741(TNFSF10),	1.3308	0.3146	0.908845
oas04611	Platelet activation	8	1	7	368	83	5081	ENSOARG00000015199(P2RY1),ENSOARG00000015284(P2RY12),ENSOARG00000001573(MYLK2),ENSOARG00000002495(-),ENSOARG00000016476(COL3A1),ENSOARG00000019073(PRKG2),ENSOARG00000002180(PIK3R3),ENSOARG00000008574(RASGRP2),	ENSOARG00000015199(P2RY1),	ENSOARG00000015284(P2RY12),ENSOARG00000001573(MYLK2),ENSOARG00000002495(-),ENSOARG00000016476(COL3A1),ENSOARG00000019073(PRKG2),ENSOARG00000002180(PIK3R3),ENSOARG00000008574(RASGRP2),	1.3308	0.3146	0.908845
oas05152	Tuberculosis	13	8	5	368	138	5081	ENSOARG00000015707(-),ENSOARG00000016744(NOS2),ENSOARG00000005222(CYP27B1),ENSOARG00000002050(TGFB3),ENSOARG00000020877(IL1A),ENSOARG00000009130(ITGAX),ENSOARG00000008697(-),ENSOARG00000012834(ATP6V0D2),ENSOARG00000006951(CAMK2A),ENSOARG00000013903(STAT4),ENSOARG00000010469(ATP6V0A4),ENSOARG00000005792(TLR4),ENSOARG00000007229(CD74),	ENSOARG00000015707(-),ENSOARG00000005222(CYP27B1),ENSOARG00000020877(IL1A),ENSOARG00000009130(ITGAX),ENSOARG00000012834(ATP6V0D2),ENSOARG00000010469(ATP6V0A4),ENSOARG00000005792(TLR4),ENSOARG00000007229(CD74),	ENSOARG00000016744(NOS2),ENSOARG00000002050(TGFB3),ENSOARG00000008697(-),ENSOARG00000006951(CAMK2A),ENSOARG00000013903(STAT4),	1.30067	0.280132	0.846912
oas01524	Platinum drug resistance	6	5	1	368	64	5081	ENSOARG00000012968(-),ENSOARG00000014759(-),ENSOARG00000019281(-),ENSOARG00000015023(-),ENSOARG00000002180(PIK3R3),ENSOARG00000017584(-),	ENSOARG00000012968(-),ENSOARG00000014759(-),ENSOARG00000019281(-),ENSOARG00000015023(-),ENSOARG00000017584(-),	ENSOARG00000002180(PIK3R3),	1.29441	0.378967	0.995267
oas05332	Graft-versus-host disease	3	2	1	368	32	5081	ENSOARG00000015707(-),ENSOARG00000020877(IL1A),ENSOARG00000013856(-),	ENSOARG00000015707(-),ENSOARG00000020877(IL1A),	ENSOARG00000013856(-),	1.29441	0.411946	1
oas00380	Tryptophan metabolism	3	3	0	368	32	5081	ENSOARG00000008426(KMO),ENSOARG00000016052(AOX1),ENSOARG00000016420(-),	ENSOARG00000008426(KMO),ENSOARG00000016052(AOX1),ENSOARG00000016420(-),	-	1.29441	0.411946	1
oas05322	Systemic lupus erythematosus	11	1	10	368	118	5081	ENSOARG00000015707(-),ENSOARG00000006670(ACTN3),ENSOARG00000009128(C7),ENSOARG00000001568(-),ENSOARG00000008001(C1QA),ENSOARG00000003713(ACTN2),ENSOARG00000004515(C1R),ENSOARG00000002951(-),ENSOARG00000020802(GRIN2B),ENSOARG00000000944(TRIM21),ENSOARG00000007977(C1QB),	ENSOARG00000015707(-),	ENSOARG00000006670(ACTN3),ENSOARG00000009128(C7),ENSOARG00000001568(-),ENSOARG00000008001(C1QA),ENSOARG00000003713(ACTN2),ENSOARG00000004515(C1R),ENSOARG00000002951(-),ENSOARG00000020802(GRIN2B),ENSOARG00000000944(TRIM21),ENSOARG00000007977(C1QB),	1.2871	0.319501	0.902937
oas04721	Synaptic vesicle cycle	4	4	0	368	43	5081	ENSOARG00000011319(ATP6V1B1),ENSOARG00000012834(ATP6V0D2),ENSOARG00000013776(SLC17A8),ENSOARG00000010469(ATP6V0A4),	ENSOARG00000011319(ATP6V1B1),ENSOARG00000012834(ATP6V0D2),ENSOARG00000013776(SLC17A8),ENSOARG00000010469(ATP6V0A4),	-	1.28438	0.41284	1
oas04060	Cytokine-cytokine receptor interaction	16	6	10	368	175	5081	ENSOARG00000000603(FLT4),ENSOARG00000002050(TGFB3),ENSOARG00000020877(IL1A),ENSOARG00000012064(VEGFD),ENSOARG00000000464(IL20RA),ENSOARG00000009241(CCL8),ENSOARG00000008697(-),ENSOARG00000014244(CCR3),ENSOARG00000014431(EDA2R),ENSOARG00000020527(MPL),ENSOARG00000016611(CXCL10),ENSOARG00000007765(IL20RB),ENSOARG00000020741(TNFSF10),ENSOARG00000013159(IL1R2),ENSOARG00000016543(CXCL9),ENSOARG0000000…	ENSOARG00000020877(IL1A),ENSOARG00000000464(IL20RA),ENSOARG00000014244(CCR3),ENSOARG00000020527(MPL),ENSOARG00000007765(IL20RB),ENSOARG00000013159(IL1R2),	ENSOARG00000000603(FLT4),ENSOARG00000002050(TGFB3),ENSOARG00000012064(VEGFD),ENSOARG00000009241(CCL8),ENSOARG00000008697(-),ENSOARG00000014431(EDA2R),ENSOARG00000016611(CXCL10),ENSOARG00000020741(TNFSF10),ENSOARG00000016543(CXCL9),ENSOARG00000005306(IL17B),	1.26236	0.296047	0.864857
oas04924	Renin secretion	4	2	2	368	44	5081	ENSOARG00000006517(PDE3B),ENSOARG00000014819(-),ENSOARG00000014621(CLCA2),ENSOARG00000019073(PRKG2),	ENSOARG00000014819(-),ENSOARG00000014621(CLCA2),	ENSOARG00000006517(PDE3B),ENSOARG00000019073(PRKG2),	1.25519	0.438379	1
oas00230	Purine metabolism	12	5	7	368	133	5081	ENSOARG00000006517(PDE3B),ENSOARG00000011321(AK1),ENSOARG00000016291(POLR3G),ENSOARG00000020013(AMPD1),ENSOARG00000000985(-),ENSOARG00000012755(GDA),ENSOARG00000003335(PDE6C),ENSOARG00000014082(ENPP3),ENSOARG00000012220(GMPR),ENSOARG00000012935(AK5),ENSOARG00000016017(PDE5A),ENSOARG00000005923(PDE6A),	ENSOARG00000016291(POLR3G),ENSOARG00000000985(-),ENSOARG00000012755(GDA),ENSOARG00000014082(ENPP3),ENSOARG00000005923(PDE6A),	ENSOARG00000006517(PDE3B),ENSOARG00000011321(AK1),ENSOARG00000020013(AMPD1),ENSOARG00000003335(PDE6C),ENSOARG00000012220(GMPR),ENSOARG00000012935(AK5),ENSOARG00000016017(PDE5A),	1.24575	0.359821	0.954627
oas05160	Hepatitis C	9	0	9	368	100	5081	ENSOARG00000006626(IRF7),ENSOARG00000009154(STAT2),ENSOARG00000009740(EIF2AK2),ENSOARG00000008697(-),ENSOARG00000013903(STAT4),ENSOARG00000015177(IFIT1),ENSOARG00000002180(PIK3R3),ENSOARG00000014731(DDX58),ENSOARG00000014939(CLDN15),	-	ENSOARG00000006626(IRF7),ENSOARG00000009154(STAT2),ENSOARG00000009740(EIF2AK2),ENSOARG00000008697(-),ENSOARG00000013903(STAT4),ENSOARG00000015177(IFIT1),ENSOARG00000002180(PIK3R3),ENSOARG00000014731(DDX58),ENSOARG00000014939(CLDN15),	1.24264	0.397802	1
oas01230	Biosynthesis of amino acids	5	1	4	368	57	5081	ENSOARG00000007511(ALDOB),ENSOARG00000005506(ENO3),ENSOARG00000013633(PGAM2),ENSOARG00000010176(MAT1A),ENSOARG00000015870(PAH),	ENSOARG00000010176(MAT1A),	ENSOARG00000007511(ALDOB),ENSOARG00000005506(ENO3),ENSOARG00000013633(PGAM2),ENSOARG00000015870(PAH),	1.21115	0.475624	1
oas05321	Inflammatory bowel disease (IBD)	5	3	2	368	57	5081	ENSOARG00000015707(-),ENSOARG00000002050(TGFB3),ENSOARG00000020877(IL1A),ENSOARG00000013903(STAT4),ENSOARG00000005792(TLR4),	ENSOARG00000015707(-),ENSOARG00000020877(IL1A),ENSOARG00000005792(TLR4),	ENSOARG00000002050(TGFB3),ENSOARG00000013903(STAT4),	1.21115	0.475624	1
oas04151	PI3K-Akt signaling pathway	20	3	17	368	229	5081	ENSOARG00000000603(FLT4),ENSOARG00000002590(SPP1),ENSOARG00000006056(LPAR4),ENSOARG00000000498(ITGA9),ENSOARG00000013453(FGF9),ENSOARG00000014842(COL6A5),ENSOARG00000014710(SGK1),ENSOARG00000012064(VEGFD),ENSOARG00000008697(-),ENSOARG00000017490(THBS4),ENSOARG00000019329(FN1),ENSOARG00000002180(PIK3R3),ENSOARG00000003522(FGFR4),ENSOARG00000018483(ITGA11),ENSOARG00000019333(COL2A1),ENSOARG00000005…	ENSOARG00000014842(COL6A5),ENSOARG00000014710(SGK1),ENSOARG00000005792(TLR4),	ENSOARG00000000603(FLT4),ENSOARG00000002590(SPP1),ENSOARG00000006056(LPAR4),ENSOARG00000000498(ITGA9),ENSOARG00000013453(FGF9),ENSOARG00000012064(VEGFD),ENSOARG00000008697(-),ENSOARG00000017490(THBS4),ENSOARG00000019329(FN1),ENSOARG00000002180(PIK3R3),ENSOARG00000003522(FGFR4),ENSOARG00000018483(ITGA11),ENSOARG00000019333(COL2A1),ENSOARG00000003894(THBS3),ENSOARG00000007851(PRKAA2),ENSOARG0000001…	1.20586	0.349186	0.945712
oas04152	AMPK signaling pathway	8	0	8	368	92	5081	ENSOARG00000019949(CPT1B),ENSOARG00000018133(CFTR),ENSOARG00000020509(ADIPOQ),ENSOARG00000002180(PIK3R3),ENSOARG00000007851(PRKAA2),ENSOARG00000017498(PCK1),ENSOARG00000008668(FBP2),ENSOARG00000016771(-),	-	ENSOARG00000019949(CPT1B),ENSOARG00000018133(CFTR),ENSOARG00000020509(ADIPOQ),ENSOARG00000002180(PIK3R3),ENSOARG00000007851(PRKAA2),ENSOARG00000017498(PCK1),ENSOARG00000008668(FBP2),ENSOARG00000016771(-),	1.20061	0.463724	1
oas04145	Phagosome	11	7	4	368	127	5081	ENSOARG00000015707(-),ENSOARG00000011319(ATP6V1B1),ENSOARG00000004515(C1R),ENSOARG00000012834(ATP6V0D2),ENSOARG00000008385(-),ENSOARG00000020020(TUBA4A),ENSOARG00000013856(-),ENSOARG00000017490(THBS4),ENSOARG00000010469(ATP6V0A4),ENSOARG00000005792(TLR4),ENSOARG00000003894(THBS3),	ENSOARG00000015707(-),ENSOARG00000011319(ATP6V1B1),ENSOARG00000012834(ATP6V0D2),ENSOARG00000008385(-),ENSOARG00000020020(TUBA4A),ENSOARG00000010469(ATP6V0A4),ENSOARG00000005792(TLR4),	ENSOARG00000004515(C1R),ENSOARG00000013856(-),ENSOARG00000017490(THBS4),ENSOARG00000003894(THBS3),	1.19589	0.442757	1
oas04727	GABAergic synapse	5	0	5	368	58	5081	ENSOARG00000012518(SLC38A5),ENSOARG00000008475(GABRE),ENSOARG00000015723(PLCL1),ENSOARG00000008347(GABRA3),ENSOARG00000011082(GABBR2),	-	ENSOARG00000012518(SLC38A5),ENSOARG00000008475(GABRE),ENSOARG00000015723(PLCL1),ENSOARG00000008347(GABRA3),ENSOARG00000011082(GABBR2),	1.19026	0.499147	1
oas00600	Sphingolipid metabolism	3	2	1	368	35	5081	ENSOARG00000006302(B4GALT6),ENSOARG00000013806(-),ENSOARG00000006264(ACER1),	ENSOARG00000013806(-),ENSOARG00000006264(ACER1),	ENSOARG00000006302(B4GALT6),	1.18346	0.503475	1
oas04915	Estrogen signaling pathway	6	4	2	368	71	5081	ENSOARG00000007908(MMP9),ENSOARG00000001015(HSPA2),ENSOARG00000012272(FKBP5),ENSOARG00000007698(SHC3),ENSOARG00000002180(PIK3R3),ENSOARG00000011082(GABBR2),	ENSOARG00000007908(MMP9),ENSOARG00000001015(HSPA2),ENSOARG00000012272(FKBP5),ENSOARG00000007698(SHC3),	ENSOARG00000002180(PIK3R3),ENSOARG00000011082(GABBR2),	1.16679	0.52376	1
oas04931	Insulin resistance	7	1	6	368	83	5081	ENSOARG00000016430(ACACB),ENSOARG00000019949(CPT1B),ENSOARG00000001892(PPP1R3A),ENSOARG00000008997(PYGM),ENSOARG00000002180(PIK3R3),ENSOARG00000007851(PRKAA2),ENSOARG00000017498(PCK1),	ENSOARG00000016430(ACACB),	ENSOARG00000019949(CPT1B),ENSOARG00000001892(PPP1R3A),ENSOARG00000008997(PYGM),ENSOARG00000002180(PIK3R3),ENSOARG00000007851(PRKAA2),ENSOARG00000017498(PCK1),	1.16445	0.521863	1
oas01212	Fatty acid metabolism	3	1	2	368	36	5081	ENSOARG00000019949(CPT1B),ENSOARG00000000664(ACSBG1),ENSOARG00000013118(ACADS),	ENSOARG00000000664(ACSBG1),	ENSOARG00000019949(CPT1B),ENSOARG00000013118(ACADS),	1.15059	0.53488	1
oas00330	Arginine and proline metabolism	3	1	2	368	36	5081	ENSOARG00000010485(-),ENSOARG00000016744(NOS2),ENSOARG00000009785(CKM),	ENSOARG00000010485(-),	ENSOARG00000016744(NOS2),ENSOARG00000009785(CKM),	1.15059	0.53488	1
oas04062	Chemokine signaling pathway	10	3	7	368	120	5081	ENSOARG00000009154(STAT2),ENSOARG00000009241(CCL8),ENSOARG00000014244(CCR3),ENSOARG00000013903(STAT4),ENSOARG00000007698(SHC3),ENSOARG00000016611(CXCL10),ENSOARG00000002180(PIK3R3),ENSOARG00000008574(RASGRP2),ENSOARG00000016543(CXCL9),ENSOARG00000009699(PTK2B),	ENSOARG00000014244(CCR3),ENSOARG00000007698(SHC3),ENSOARG00000009699(PTK2B),	ENSOARG00000009154(STAT2),ENSOARG00000009241(CCL8),ENSOARG00000013903(STAT4),ENSOARG00000016611(CXCL10),ENSOARG00000002180(PIK3R3),ENSOARG00000008574(RASGRP2),ENSOARG00000016543(CXCL9),	1.15059	0.524962	1
oas00280	Valine, leucine and isoleucine degradation	3	2	1	368	36	5081	ENSOARG00000013118(ACADS),ENSOARG00000016052(AOX1),ENSOARG00000016420(-),	ENSOARG00000016052(AOX1),ENSOARG00000016420(-),	ENSOARG00000013118(ACADS),	1.15059	0.53488	1
oas00052	Galactose metabolism	2	1	1	368	24	5081	ENSOARG00000005406(HKDC1),ENSOARG00000007414(-),	ENSOARG00000005406(HKDC1),	ENSOARG00000007414(-),	1.15059	0.508639	1
oas04975	Fat digestion and absorption	3	3	0	368	36	5081	ENSOARG00000006677(ABCG8),ENSOARG00000009594(PLA2G3),ENSOARG00000012124(-),	ENSOARG00000006677(ABCG8),ENSOARG00000009594(PLA2G3),ENSOARG00000012124(-),	-	1.15059	0.53488	1
oas05168	Herpes simplex infection	12	2	10	368	145	5081	ENSOARG00000015707(-),ENSOARG00000006142(IFIH1),ENSOARG00000006626(IRF7),ENSOARG00000009154(STAT2),ENSOARG00000009740(EIF2AK2),ENSOARG00000008697(-),ENSOARG00000013903(STAT4),ENSOARG00000004233(PML),ENSOARG00000015177(IFIT1),ENSOARG00000013856(-),ENSOARG00000007229(CD74),ENSOARG00000014731(DDX58),	ENSOARG00000015707(-),ENSOARG00000007229(CD74),	ENSOARG00000006142(IFIH1),ENSOARG00000006626(IRF7),ENSOARG00000009154(STAT2),ENSOARG00000009740(EIF2AK2),ENSOARG00000008697(-),ENSOARG00000013903(STAT4),ENSOARG00000004233(PML),ENSOARG00000015177(IFIT1),ENSOARG00000013856(-),ENSOARG00000014731(DDX58),	1.14265	0.526611	1
oas04550	Signaling pathways regulating pluripotency of stem cells	8	0	8	368	97	5081	ENSOARG00000008350(ISL1),ENSOARG00000019067(WNT2),ENSOARG00000006249(TBX3),ENSOARG00000010774(ZIC3),ENSOARG00000007755(ACVR1C),ENSOARG00000015159(MYF5),ENSOARG00000002180(PIK3R3),ENSOARG00000003522(FGFR4),	-	ENSOARG00000008350(ISL1),ENSOARG00000019067(WNT2),ENSOARG00000006249(TBX3),ENSOARG00000010774(ZIC3),ENSOARG00000007755(ACVR1C),ENSOARG00000015159(MYF5),ENSOARG00000002180(PIK3R3),ENSOARG00000003522(FGFR4),	1.13873	0.555803	1
oas04630	Jak-STAT signaling pathway	10	5	5	368	122	5081	ENSOARG00000011424(FHL1),ENSOARG00000009154(STAT2),ENSOARG00000000464(IL20RA),ENSOARG00000008697(-),ENSOARG00000013903(STAT4),ENSOARG00000020527(MPL),ENSOARG00000002180(PIK3R3),ENSOARG00000016052(AOX1),ENSOARG00000007765(IL20RB),ENSOARG00000016420(-),	ENSOARG00000000464(IL20RA),ENSOARG00000020527(MPL),ENSOARG00000016052(AOX1),ENSOARG00000007765(IL20RB),ENSOARG00000016420(-),	ENSOARG00000011424(FHL1),ENSOARG00000009154(STAT2),ENSOARG00000008697(-),ENSOARG00000013903(STAT4),ENSOARG00000002180(PIK3R3),	1.13173	0.558232	1
oas04750	Inflammatory mediator regulation of TRP channels	6	2	4	368	74	5081	ENSOARG00000019170(TRPM8),ENSOARG00000008702(-),ENSOARG00000006951(CAMK2A),ENSOARG00000004828(-),ENSOARG00000002180(PIK3R3),ENSOARG00000008786(-),	ENSOARG00000004828(-),ENSOARG00000008786(-),	ENSOARG00000019170(TRPM8),ENSOARG00000008702(-),ENSOARG00000006951(CAMK2A),ENSOARG00000002180(PIK3R3),	1.11949	0.590017	1
oas04723	Retrograde endocannabinoid signaling	5	2	3	368	62	5081	ENSOARG00000006222(GRIA2),ENSOARG00000008475(GABRE),ENSOARG00000013776(SLC17A8),ENSOARG00000008347(GABRA3),ENSOARG00000002492(-),	ENSOARG00000013776(SLC17A8),ENSOARG00000002492(-),	ENSOARG00000006222(GRIA2),ENSOARG00000008475(GABRE),ENSOARG00000008347(GABRA3),	1.11347	0.59607	1
oas04710	Circadian rhythm	2	0	2	368	25	5081	ENSOARG00000012659(RORB),ENSOARG00000007851(PRKAA2),	-	ENSOARG00000012659(RORB),ENSOARG00000007851(PRKAA2),	1.10457	0.547354	1
oas04724	Glutamatergic synapse	5	3	2	368	63	5081	ENSOARG00000006222(GRIA2),ENSOARG00000018857(SLC1A2),ENSOARG00000013399(SLC1A1),ENSOARG00000020802(GRIN2B),ENSOARG00000013776(SLC17A8),	ENSOARG00000018857(SLC1A2),ENSOARG00000013399(SLC1A1),ENSOARG00000013776(SLC17A8),	ENSOARG00000006222(GRIA2),ENSOARG00000020802(GRIN2B),	1.0958	0.620854	1
oas04720	Long-term potentiation	3	0	3	368	38	5081	ENSOARG00000006222(GRIA2),ENSOARG00000006951(CAMK2A),ENSOARG00000020802(GRIN2B),	-	ENSOARG00000006222(GRIA2),ENSOARG00000006951(CAMK2A),ENSOARG00000020802(GRIN2B),	1.09003	0.598612	1
oas05145	Toxoplasmosis	7	3	4	368	89	5081	ENSOARG00000015707(-),ENSOARG00000016744(NOS2),ENSOARG00000002050(TGFB3),ENSOARG00000001015(HSPA2),ENSOARG00000013903(STAT4),ENSOARG00000002180(PIK3R3),ENSOARG00000005792(TLR4),	ENSOARG00000015707(-),ENSOARG00000001015(HSPA2),ENSOARG00000005792(TLR4),	ENSOARG00000016744(NOS2),ENSOARG00000002050(TGFB3),ENSOARG00000013903(STAT4),ENSOARG00000002180(PIK3R3),	1.08595	0.645167	1
oas04713	Circadian entrainment	4	0	4	368	51	5081	ENSOARG00000006222(GRIA2),ENSOARG00000006951(CAMK2A),ENSOARG00000020802(GRIN2B),ENSOARG00000019073(PRKG2),	-	ENSOARG00000006222(GRIA2),ENSOARG00000006951(CAMK2A),ENSOARG00000020802(GRIN2B),ENSOARG00000019073(PRKG2),	1.08291	0.627595	1
oas05132	Salmonella infection	4	2	2	368	51	5081	ENSOARG00000003372(FLNC),ENSOARG00000016744(NOS2),ENSOARG00000020877(IL1A),ENSOARG00000005792(TLR4),	ENSOARG00000020877(IL1A),ENSOARG00000005792(TLR4),	ENSOARG00000003372(FLNC),ENSOARG00000016744(NOS2),	1.08291	0.627595	1
oas04064	NF-kappa B signaling pathway	5	2	3	368	64	5081	ENSOARG00000013646(ZAP70),ENSOARG00000005792(TLR4),ENSOARG00000014731(DDX58),ENSOARG00000007011(TRIM25),ENSOARG00000018303(-),	ENSOARG00000013646(ZAP70),ENSOARG00000005792(TLR4),	ENSOARG00000014731(DDX58),ENSOARG00000007011(TRIM25),ENSOARG00000018303(-),	1.07868	0.645799	1
oas04014	Ras signaling pathway	12	3	9	368	154	5081	ENSOARG00000000603(FLT4),ENSOARG00000013453(FGF9),ENSOARG00000013646(ZAP70),ENSOARG00000009594(PLA2G3),ENSOARG00000012064(VEGFD),ENSOARG00000003798(PLCE1),ENSOARG00000020802(GRIN2B),ENSOARG00000007698(SHC3),ENSOARG00000002180(PIK3R3),ENSOARG00000003522(FGFR4),ENSOARG00000009939(SYNGAP1),ENSOARG00000008574(RASGRP2),	ENSOARG00000013646(ZAP70),ENSOARG00000009594(PLA2G3),ENSOARG00000007698(SHC3),	ENSOARG00000000603(FLT4),ENSOARG00000013453(FGF9),ENSOARG00000012064(VEGFD),ENSOARG00000003798(PLCE1),ENSOARG00000020802(GRIN2B),ENSOARG00000002180(PIK3R3),ENSOARG00000003522(FGFR4),ENSOARG00000009939(SYNGAP1),ENSOARG00000008574(RASGRP2),	1.07588	0.665867	1
oas05340	Primary immunodeficiency	2	1	1	368	26	5081	ENSOARG00000013646(ZAP70),ENSOARG00000020747(CD8B),	ENSOARG00000013646(ZAP70),	ENSOARG00000020747(CD8B),	1.06208	0.586348	1
oas04015	Rap1 signaling pathway	10	1	9	368	131	5081	ENSOARG00000015199(P2RY1),ENSOARG00000000603(FLT4),ENSOARG00000006056(LPAR4),ENSOARG00000013453(FGF9),ENSOARG00000012064(VEGFD),ENSOARG00000003798(PLCE1),ENSOARG00000020802(GRIN2B),ENSOARG00000002180(PIK3R3),ENSOARG00000003522(FGFR4),ENSOARG00000008574(RASGRP2),	ENSOARG00000015199(P2RY1),	ENSOARG00000000603(FLT4),ENSOARG00000006056(LPAR4),ENSOARG00000013453(FGF9),ENSOARG00000012064(VEGFD),ENSOARG00000003798(PLCE1),ENSOARG00000020802(GRIN2B),ENSOARG00000002180(PIK3R3),ENSOARG00000003522(FGFR4),ENSOARG00000008574(RASGRP2),	1.05397	0.714229	1
oas01100	Metabolic pathways	69	35	34	368	912	5081	ENSOARG00000006736(ST6GALNAC1),ENSOARG00000016430(ACACB),ENSOARG00000008165(HSD17B6),ENSOARG00000005406(HKDC1),ENSOARG00000002708(CYP4F8),ENSOARG00000007414(-),ENSOARG00000019627(PLCD4),ENSOARG00000010485(-),ENSOARG00000019676(GALNT14),ENSOARG00000018232(-),ENSOARG00000012921(ACSM1),ENSOARG00000017685(HPGDS),ENSOARG00000016744(NOS2),ENSOARG00000005222(CYP27B1),ENSOARG00000006302(B4GALT6),ENSOARG0…	ENSOARG00000006736(ST6GALNAC1),ENSOARG00000016430(ACACB),ENSOARG00000008165(HSD17B6),ENSOARG00000005406(HKDC1),ENSOARG00000002708(CYP4F8),ENSOARG00000010485(-),ENSOARG00000018232(-),ENSOARG00000012921(ACSM1),ENSOARG00000005222(CYP27B1),ENSOARG00000007493(DHCR24),ENSOARG00000001300(XYLB),ENSOARG00000003042(PON3),ENSOARG00000016291(POLR3G),ENSOARG00000008426(KMO),ENSOARG00000000664(ACSBG1),ENSOARG0…	ENSOARG00000007414(-),ENSOARG00000019627(PLCD4),ENSOARG00000019676(GALNT14),ENSOARG00000017685(HPGDS),ENSOARG00000016744(NOS2),ENSOARG00000006302(B4GALT6),ENSOARG00000008196(RPN1),ENSOARG00000009785(CKM),ENSOARG00000011321(AK1),ENSOARG00000007511(ALDOB),ENSOARG00000014636(-),ENSOARG00000008997(PYGM),ENSOARG00000005506(ENO3),ENSOARG00000020013(AMPD1),ENSOARG00000008702(-),ENSOARG00000003798(PLCE1)…	1.04461	0.695246	1
oas05202	Transcriptional misregulation in cancer	8	3	5	368	108	5081	ENSOARG00000007908(MMP9),ENSOARG00000004513(EYA1),ENSOARG00000021130(SIX4),ENSOARG00000016099(MEF2C),ENSOARG00000005084(MMP3),ENSOARG00000004233(PML),ENSOARG00000011401(RXRG),ENSOARG00000013159(IL1R2),	ENSOARG00000007908(MMP9),ENSOARG00000005084(MMP3),ENSOARG00000013159(IL1R2),	ENSOARG00000004513(EYA1),ENSOARG00000021130(SIX4),ENSOARG00000016099(MEF2C),ENSOARG00000004233(PML),ENSOARG00000011401(RXRG),	1.02275	0.771638	1
oas04940	Type I diabetes mellitus	3	2	1	368	41	5081	ENSOARG00000015707(-),ENSOARG00000020877(IL1A),ENSOARG00000013856(-),	ENSOARG00000015707(-),ENSOARG00000020877(IL1A),	ENSOARG00000013856(-),	1.01027	0.695521	1
oas01040	Biosynthesis of unsaturated fatty acids	1	1	0	368	14	5081	ENSOARG00000000588(ACOT4),	ENSOARG00000000588(ACOT4),	-	0.986219	1	1
oas00592	alpha-Linolenic acid metabolism	1	1	0	368	20	5081	ENSOARG00000009594(PLA2G3),	ENSOARG00000009594(PLA2G3),	-	0.690353	1	1
oas03013	RNA transport	1	0	1	368	130	5081	ENSOARG00000004578(PABPC1L),	-	ENSOARG00000004578(PABPC1L),	0.106208	1	1
oas04614	Renin-angiotensin system	1	0	1	368	21	5081	ENSOARG00000009828(AGTR2),	-	ENSOARG00000009828(AGTR2),	0.657479	1	1
oas05231	Choline metabolism in cancer	1	0	1	368	72	5081	ENSOARG00000002180(PIK3R3),	-	ENSOARG00000002180(PIK3R3),	0.191765	1	1
oas04370	VEGF signaling pathway	1	0	1	368	37	5081	ENSOARG00000002180(PIK3R3),	-	ENSOARG00000002180(PIK3R3),	0.373164	1	1
oas00120	Primary bile acid biosynthesis	1	0	1	368	15	5081	ENSOARG00000010045(AKR1D1),	-	ENSOARG00000010045(AKR1D1),	0.920471	1	1
oas00983	Drug metabolism - other enzymes	1	1	0	368	25	5081	ENSOARG00000018232(-),	ENSOARG00000018232(-),	-	0.552283	1	1
oas00640	Propanoate metabolism	1	1	0	368	24	5081	ENSOARG00000016430(ACACB),	ENSOARG00000016430(ACACB),	-	0.575294	1	1
oas04340	Hedgehog signaling pathway	1	1	0	368	35	5081	ENSOARG00000003592(LRP2),	ENSOARG00000003592(LRP2),	-	0.394488	1	1
oas00400	Phenylalanine, tyrosine and tryptophan biosynthesis	1	0	1	368	5	5081	ENSOARG00000015870(PAH),	-	ENSOARG00000015870(PAH),	2.76141	1	1
oas00563	Glycosylphosphatidylinositol(GPI)-anchor biosynthesis	1	1	0	368	19	5081	ENSOARG00000006871(GPLD1),	ENSOARG00000006871(GPLD1),	-	0.726688	1	1
oas04962	Vasopressin-regulated water reabsorption	1	0	1	368	32	5081	ENSOARG00000006982(AQP4),	-	ENSOARG00000006982(AQP4),	0.431471	1	1
oas03020	RNA polymerase	1	1	0	368	25	5081	ENSOARG00000016291(POLR3G),	ENSOARG00000016291(POLR3G),	-	0.552283	1	1
oas03040	Spliceosome	1	1	0	368	109	5081	ENSOARG00000001015(HSPA2),	ENSOARG00000001015(HSPA2),	-	0.12667	1	1
oas00790	Folate biosynthesis	1	0	1	368	11	5081	ENSOARG00000008507(ALPL),	-	ENSOARG00000008507(ALPL),	1.25519	1	1
oas00270	Cysteine and methionine metabolism	1	1	0	368	40	5081	ENSOARG00000010176(MAT1A),	ENSOARG00000010176(MAT1A),	-	0.345177	1	1
oas04672	Intestinal immune network for IgA production	1	1	0	368	34	5081	ENSOARG00000015707(-),	ENSOARG00000015707(-),	-	0.40609	1	1
oas04621	NOD-like receptor signaling pathway	1	1	0	368	39	5081	ENSOARG00000002640(NLRP1),	ENSOARG00000002640(NLRP1),	-	0.354027	1	1
oas03010	Ribosome	1	0	1	368	154	5081	ENSOARG00000016799(RPL3L),	-	ENSOARG00000016799(RPL3L),	0.0896563	1	1
oas04110	Cell cycle	1	0	1	368	100	5081	ENSOARG00000002050(TGFB3),	-	ENSOARG00000002050(TGFB3),	0.138071	1	1
oas05310	Asthma	1	1	0	368	24	5081	ENSOARG00000015707(-),	ENSOARG00000015707(-),	-	0.575294	1	1
oas04330	Notch signaling pathway	1	0	1	368	26	5081	ENSOARG00000020153(DTX3L),	-	ENSOARG00000020153(DTX3L),	0.531041	1	1
oas04744	Phototransduction	1	1	0	368	18	5081	ENSOARG00000005923(PDE6A),	ENSOARG00000005923(PDE6A),	-	0.767059	1	1
oas00514	Other types of O-glycan biosynthesis	1	0	1	368	17	5081	ENSOARG00000002398(COLGALT2),	-	ENSOARG00000002398(COLGALT2),	0.81218	1	1
oas05213	Endometrial cancer	1	0	1	368	36	5081	ENSOARG00000002180(PIK3R3),	-	ENSOARG00000002180(PIK3R3),	0.38353	1	1
oas05219	Bladder cancer	1	1	0	368	27	5081	ENSOARG00000007908(MMP9),	ENSOARG00000007908(MMP9),	-	0.511373	1	1
oas00310	Lysine degradation	1	0	1	368	40	5081	ENSOARG00000002398(COLGALT2),	-	ENSOARG00000002398(COLGALT2),	0.345177	1	1
oas04392	Hippo signaling pathway -multiple species	1	1	0	368	18	5081	ENSOARG00000014363(RASSF6),	ENSOARG00000014363(RASSF6),	-	0.767059	1	1
oas03015	mRNA surveillance pathway	1	0	1	368	66	5081	ENSOARG00000004578(PABPC1L),	-	ENSOARG00000004578(PABPC1L),	0.209198	1	1
oas00920	Sulfur metabolism	1	1	0	368	10	5081	ENSOARG00000000985(-),	ENSOARG00000000985(-),	-	1.38071	1	1
oas04664	Fc epsilon RI signaling pathway	1	0	1	368	49	5081	ENSOARG00000002180(PIK3R3),	-	ENSOARG00000002180(PIK3R3),	0.281777	1	1
oas00603	Glycosphingolipid biosynthesis - globo series	1	0	1	368	12	5081	ENSOARG00000014923(B3GALNT1),	-	ENSOARG00000014923(B3GALNT1),	1.15059	1	1
oas05215	Prostate cancer	1	0	1	368	63	5081	ENSOARG00000002180(PIK3R3),	-	ENSOARG00000002180(PIK3R3),	0.21916	1	1
oas00565	Ether lipid metabolism	1	1	0	368	37	5081	ENSOARG00000009594(PLA2G3),	ENSOARG00000009594(PLA2G3),	-	0.373164	1	1
oas04925	Aldosterone synthesis and secretion	1	0	1	368	47	5081	ENSOARG00000006951(CAMK2A),	-	ENSOARG00000006951(CAMK2A),	0.293767	1	1
oas00020	Citrate cycle (TCA cycle)	1	0	1	368	23	5081	ENSOARG00000017498(PCK1),	-	ENSOARG00000017498(PCK1),	0.600307	1	1
oas00360	Phenylalanine metabolism	1	0	1	368	15	5081	ENSOARG00000015870(PAH),	-	ENSOARG00000015870(PAH),	0.920471	1	1
oas00450	Selenocompound metabolism	1	1	0	368	13	5081	ENSOARG00000000985(-),	ENSOARG00000000985(-),	-	1.06208	1	1
oas00524	Neomycin, kanamycin and gentamicin biosynthesis	1	1	0	368	4	5081	ENSOARG00000005406(HKDC1),	ENSOARG00000005406(HKDC1),	-	3.45177	1	1
oas04130	SNARE interactions in vesicular transport	1	1	0	368	26	5081	ENSOARG00000001421(STX19),	ENSOARG00000001421(STX19),	-	0.531041	1	1
oas04115	p53 signaling pathway	1	1	0	368	56	5081	ENSOARG00000015262(SERPINE1),	ENSOARG00000015262(SERPINE1),	-	0.246555	1	1
oas00220	Arginine biosynthesis	1	0	1	368	15	5081	ENSOARG00000016744(NOS2),	-	ENSOARG00000016744(NOS2),	0.920471	1	1
oas05216	Thyroid cancer	1	0	1	368	17	5081	ENSOARG00000011401(RXRG),	-	ENSOARG00000011401(RXRG),	0.81218	1	1
oas04140	Regulation of autophagy	1	0	1	368	27	5081	ENSOARG00000007851(PRKAA2),	-	ENSOARG00000007851(PRKAA2),	0.511373	1	1
oas05217	Basal cell carcinoma	1	0	1	368	34	5081	ENSOARG00000019067(WNT2),	-	ENSOARG00000019067(WNT2),	0.40609	1	1
oas05031	Amphetamine addiction	3	0	3	368	42	5081	ENSOARG00000006222(GRIA2),ENSOARG00000006951(CAMK2A),ENSOARG00000020802(GRIN2B),	-	ENSOARG00000006222(GRIA2),ENSOARG00000006951(CAMK2A),ENSOARG00000020802(GRIN2B),	0.986219	1	1
oas04917	Prolactin signaling pathway	4	2	2	368	56	5081	ENSOARG00000002137(-),ENSOARG00000013903(STAT4),ENSOARG00000007698(SHC3),ENSOARG00000002180(PIK3R3),	ENSOARG00000002137(-),ENSOARG00000007698(SHC3),	ENSOARG00000013903(STAT4),ENSOARG00000002180(PIK3R3),	0.986219	1	1
oas00561	Glycerolipid metabolism	3	1	2	368	42	5081	ENSOARG00000007414(-),ENSOARG00000010719(LPL),ENSOARG00000012124(-),	ENSOARG00000012124(-),	ENSOARG00000007414(-),ENSOARG00000010719(LPL),	0.986219	1	1
oas04068	FoxO signaling pathway	7	1	6	368	100	5081	ENSOARG00000002050(TGFB3),ENSOARG00000014710(SGK1),ENSOARG00000002180(PIK3R3),ENSOARG00000007851(PRKAA2),ENSOARG00000020741(TNFSF10),ENSOARG00000017498(PCK1),ENSOARG00000016771(-),	ENSOARG00000014710(SGK1),	ENSOARG00000002050(TGFB3),ENSOARG00000002180(PIK3R3),ENSOARG00000007851(PRKAA2),ENSOARG00000020741(TNFSF10),ENSOARG00000017498(PCK1),ENSOARG00000016771(-),	0.966495	1	1
oas05205	Proteoglycans in cancer	10	3	7	368	143	5081	ENSOARG00000003372(FLNC),ENSOARG00000000537(ANK2),ENSOARG00000007908(MMP9),ENSOARG00000019067(WNT2),ENSOARG00000003798(PLCE1),ENSOARG00000008385(-),ENSOARG00000006951(CAMK2A),ENSOARG00000019329(FN1),ENSOARG00000002180(PIK3R3),ENSOARG00000005792(TLR4),	ENSOARG00000007908(MMP9),ENSOARG00000008385(-),ENSOARG00000005792(TLR4),	ENSOARG00000003372(FLNC),ENSOARG00000000537(ANK2),ENSOARG00000019067(WNT2),ENSOARG00000003798(PLCE1),ENSOARG00000006951(CAMK2A),ENSOARG00000019329(FN1),ENSOARG00000002180(PIK3R3),	0.965529	1	1
oas05214	Glioma	3	1	2	368	43	5081	ENSOARG00000006951(CAMK2A),ENSOARG00000007698(SHC3),ENSOARG00000002180(PIK3R3),	ENSOARG00000007698(SHC3),	ENSOARG00000006951(CAMK2A),ENSOARG00000002180(PIK3R3),	0.963284	1	1
oas01200	Carbon metabolism	6	1	5	368	87	5081	ENSOARG00000005406(HKDC1),ENSOARG00000007511(ALDOB),ENSOARG00000005506(ENO3),ENSOARG00000013633(PGAM2),ENSOARG00000013118(ACADS),ENSOARG00000008668(FBP2),	ENSOARG00000005406(HKDC1),	ENSOARG00000007511(ALDOB),ENSOARG00000005506(ENO3),ENSOARG00000013633(PGAM2),ENSOARG00000013118(ACADS),ENSOARG00000008668(FBP2),	0.952211	1	1
oas00250	Alanine, aspartate and glutamate metabolism	2	0	2	368	29	5081	ENSOARG00000010047(DDO),ENSOARG00000003775(FOLH1),	-	ENSOARG00000010047(DDO),ENSOARG00000003775(FOLH1),	0.952211	1	1
oas04360	Axon guidance	8	0	8	368	118	5081	ENSOARG00000004732(DCC),ENSOARG00000019004(DPYSL5),ENSOARG00000007281(SRGAP3),ENSOARG00000015286(SEMA3A),ENSOARG00000006951(CAMK2A),ENSOARG00000007903(EPHB2),ENSOARG00000020935(SEMA6C),ENSOARG00000002180(PIK3R3),	-	ENSOARG00000004732(DCC),ENSOARG00000019004(DPYSL5),ENSOARG00000007281(SRGAP3),ENSOARG00000015286(SEMA3A),ENSOARG00000006951(CAMK2A),ENSOARG00000007903(EPHB2),ENSOARG00000020935(SEMA6C),ENSOARG00000002180(PIK3R3),	0.936072	1	1
oas05032	Morphine addiction	4	0	4	368	60	5081	ENSOARG00000006517(PDE3B),ENSOARG00000008475(GABRE),ENSOARG00000008347(GABRA3),ENSOARG00000011082(GABBR2),	-	ENSOARG00000006517(PDE3B),ENSOARG00000008475(GABRE),ENSOARG00000008347(GABRA3),ENSOARG00000011082(GABBR2),	0.920471	1	1
oas04380	Osteoclast differentiation	6	1	5	368	91	5081	ENSOARG00000020877(IL1A),ENSOARG00000009154(STAT2),ENSOARG00000008697(-),ENSOARG00000000708(CALCR),ENSOARG00000013903(STAT4),ENSOARG00000002180(PIK3R3),	ENSOARG00000020877(IL1A),	ENSOARG00000009154(STAT2),ENSOARG00000008697(-),ENSOARG00000000708(CALCR),ENSOARG00000013903(STAT4),ENSOARG00000002180(PIK3R3),	0.910356	1	1
oas05222	Small cell lung cancer	4	0	4	368	61	5081	ENSOARG00000016744(NOS2),ENSOARG00000019329(FN1),ENSOARG00000002180(PIK3R3),ENSOARG00000011401(RXRG),	-	ENSOARG00000016744(NOS2),ENSOARG00000019329(FN1),ENSOARG00000002180(PIK3R3),ENSOARG00000011401(RXRG),	0.905381	1	1
oas04010	MAPK signaling pathway	11	3	8	368	168	5081	ENSOARG00000003372(FLNC),ENSOARG00000000955(CACNG6),ENSOARG00000013453(FGF9),ENSOARG00000002050(TGFB3),ENSOARG00000001015(HSPA2),ENSOARG00000020877(IL1A),ENSOARG00000016099(MEF2C),ENSOARG00000010541(CACNB1),ENSOARG00000003522(FGFR4),ENSOARG00000008574(RASGRP2),ENSOARG00000013159(IL1R2),	ENSOARG00000001015(HSPA2),ENSOARG00000020877(IL1A),ENSOARG00000013159(IL1R2),	ENSOARG00000003372(FLNC),ENSOARG00000000955(CACNG6),ENSOARG00000013453(FGF9),ENSOARG00000002050(TGFB3),ENSOARG00000016099(MEF2C),ENSOARG00000010541(CACNB1),ENSOARG00000003522(FGFR4),ENSOARG00000008574(RASGRP2),	0.904034	1	1
oas05210	Colorectal cancer	3	0	3	368	46	5081	ENSOARG00000004732(DCC),ENSOARG00000002050(TGFB3),ENSOARG00000002180(PIK3R3),	-	ENSOARG00000004732(DCC),ENSOARG00000002050(TGFB3),ENSOARG00000002180(PIK3R3),	0.900461	1	1
oas05230	Central carbon metabolism in cancer	3	1	2	368	46	5081	ENSOARG00000005406(HKDC1),ENSOARG00000013633(PGAM2),ENSOARG00000002180(PIK3R3),	ENSOARG00000005406(HKDC1),	ENSOARG00000013633(PGAM2),ENSOARG00000002180(PIK3R3),	0.900461	1	1
oas05206	MicroRNAs in cancer	9	1	8	368	140	5081	ENSOARG00000015495(ZFPM2),ENSOARG00000022938(oar-mir-133),ENSOARG00000023618(oar-mir-199a),ENSOARG00000007908(MMP9),ENSOARG00000011660(RECK),ENSOARG00000006509(IGF2BP1),ENSOARG00000024887(oar-mir-30c),ENSOARG00000022530(oar-let-7d),ENSOARG00000025122(oar-mir-494),	ENSOARG00000007908(MMP9),	ENSOARG00000015495(ZFPM2),ENSOARG00000022938(oar-mir-133),ENSOARG00000023618(oar-mir-199a),ENSOARG00000011660(RECK),ENSOARG00000006509(IGF2BP1),ENSOARG00000024887(oar-mir-30c),ENSOARG00000022530(oar-let-7d),ENSOARG00000025122(oar-mir-494),	0.887597	1	1
oas04012	ErbB signaling pathway	4	2	2	368	63	5081	ENSOARG00000000229(NRG1),ENSOARG00000006951(CAMK2A),ENSOARG00000007698(SHC3),ENSOARG00000002180(PIK3R3),	ENSOARG00000000229(NRG1),ENSOARG00000007698(SHC3),	ENSOARG00000006951(CAMK2A),ENSOARG00000002180(PIK3R3),	0.876639	1	1
oas04270	Vascular smooth muscle contraction	5	2	3	368	79	5081	ENSOARG00000012108(ACTG2),ENSOARG00000001573(MYLK2),ENSOARG00000009594(PLA2G3),ENSOARG00000020716(-),ENSOARG00000002495(-),	ENSOARG00000012108(ACTG2),ENSOARG00000009594(PLA2G3),	ENSOARG00000001573(MYLK2),ENSOARG00000020716(-),ENSOARG00000002495(-),	0.873865	1	1
oas01522	Endocrine resistance	4	2	2	368	64	5081	ENSOARG00000007908(MMP9),ENSOARG00000007698(SHC3),ENSOARG00000004000(ABCB11),ENSOARG00000002180(PIK3R3),	ENSOARG00000007908(MMP9),ENSOARG00000007698(SHC3),	ENSOARG00000004000(ABCB11),ENSOARG00000002180(PIK3R3),	0.862942	1	1
oas00620	Pyruvate metabolism	2	1	1	368	32	5081	ENSOARG00000016430(ACACB),ENSOARG00000017498(PCK1),	ENSOARG00000016430(ACACB),	ENSOARG00000017498(PCK1),	0.862942	1	1
oas04146	Peroxisome	4	2	2	368	64	5081	ENSOARG00000016744(NOS2),ENSOARG00000008822(CRAT),ENSOARG00000019642(FAR2),ENSOARG00000010047(DDO),	ENSOARG00000008822(CRAT),ENSOARG00000019642(FAR2),	ENSOARG00000016744(NOS2),ENSOARG00000010047(DDO),	0.862942	1	1
oas05212	Pancreatic cancer	3	0	3	368	50	5081	ENSOARG00000002050(TGFB3),ENSOARG00000013903(STAT4),ENSOARG00000002180(PIK3R3),	-	ENSOARG00000002050(TGFB3),ENSOARG00000013903(STAT4),ENSOARG00000002180(PIK3R3),	0.828424	1	1
oas04150	mTOR signaling pathway	6	2	4	368	101	5081	ENSOARG00000014710(SGK1),ENSOARG00000019067(WNT2),ENSOARG00000011319(ATP6V1B1),ENSOARG00000012738(RRAGD),ENSOARG00000002180(PIK3R3),ENSOARG00000007851(PRKAA2),	ENSOARG00000014710(SGK1),ENSOARG00000011319(ATP6V1B1),	ENSOARG00000019067(WNT2),ENSOARG00000012738(RRAGD),ENSOARG00000002180(PIK3R3),ENSOARG00000007851(PRKAA2),	0.820222	1	1
oas00260	Glycine, serine and threonine metabolism	2	0	2	368	34	5081	ENSOARG00000013633(PGAM2),ENSOARG00000005674(ALAS2),	-	ENSOARG00000013633(PGAM2),ENSOARG00000005674(ALAS2),	0.81218	1	1
oas05220	Chronic myeloid leukemia	3	1	2	368	51	5081	ENSOARG00000002050(TGFB3),ENSOARG00000007698(SHC3),ENSOARG00000002180(PIK3R3),	ENSOARG00000007698(SHC3),	ENSOARG00000002050(TGFB3),ENSOARG00000002180(PIK3R3),	0.81218	1	1
oas04211	Longevity regulating pathway	4	0	4	368	69	5081	ENSOARG00000020509(ADIPOQ),ENSOARG00000002180(PIK3R3),ENSOARG00000007851(PRKAA2),ENSOARG00000016771(-),	-	ENSOARG00000020509(ADIPOQ),ENSOARG00000002180(PIK3R3),ENSOARG00000007851(PRKAA2),ENSOARG00000016771(-),	0.80041	1	1
oas04730	Long-term depression	2	0	2	368	35	5081	ENSOARG00000006222(GRIA2),ENSOARG00000019073(PRKG2),	-	ENSOARG00000006222(GRIA2),ENSOARG00000019073(PRKG2),	0.788975	1	1
oas05223	Non-small cell lung cancer	2	0	2	368	35	5081	ENSOARG00000002180(PIK3R3),ENSOARG00000011401(RXRG),	-	ENSOARG00000002180(PIK3R3),ENSOARG00000011401(RXRG),	0.788975	1	1
oas00510	N-Glycan biosynthesis	2	0	2	368	36	5081	ENSOARG00000008196(RPN1),ENSOARG00000015421(MGAT4C),	-	ENSOARG00000008196(RPN1),ENSOARG00000015421(MGAT4C),	0.767059	1	1
oas04350	TGF-beta signaling pathway	3	0	3	368	54	5081	ENSOARG00000002050(TGFB3),ENSOARG00000003437(PITX2),ENSOARG00000007755(ACVR1C),	-	ENSOARG00000002050(TGFB3),ENSOARG00000003437(PITX2),ENSOARG00000007755(ACVR1C),	0.767059	1	1
oas05030	Cocaine addiction	2	0	2	368	36	5081	ENSOARG00000006222(GRIA2),ENSOARG00000020802(GRIN2B),	-	ENSOARG00000006222(GRIA2),ENSOARG00000020802(GRIN2B),	0.767059	1	1
oas05330	Allograft rejection	2	1	1	368	36	5081	ENSOARG00000015707(-),ENSOARG00000013856(-),	ENSOARG00000015707(-),	ENSOARG00000013856(-),	0.767059	1	1
oas04913	Ovarian steroidogenesis	2	1	1	368	37	5081	ENSOARG00000008702(-),ENSOARG00000002137(-),	ENSOARG00000002137(-),	ENSOARG00000008702(-),	0.746328	1	1
oas04932	Non-alcoholic fatty liver disease (NAFLD)	6	1	5	368	112	5081	ENSOARG00000020877(IL1A),ENSOARG00000005289(COX7A1),ENSOARG00000020509(ADIPOQ),ENSOARG00000002180(PIK3R3),ENSOARG00000007851(PRKAA2),ENSOARG00000009432(COX6A2),	ENSOARG00000020877(IL1A),	ENSOARG00000005289(COX7A1),ENSOARG00000020509(ADIPOQ),ENSOARG00000002180(PIK3R3),ENSOARG00000007851(PRKAA2),ENSOARG00000009432(COX6A2),	0.739664	1	1
oas05100	Bacterial invasion of epithelial cells	3	1	2	368	56	5081	ENSOARG00000007698(SHC3),ENSOARG00000019329(FN1),ENSOARG00000002180(PIK3R3),	ENSOARG00000007698(SHC3),	ENSOARG00000019329(FN1),ENSOARG00000002180(PIK3R3),	0.739664	1	1
oas05200	Pathways in cancer	14	1	13	368	262	5081	ENSOARG00000004732(DCC),ENSOARG00000006056(LPAR4),ENSOARG00000013453(FGF9),ENSOARG00000016744(NOS2),ENSOARG00000002050(TGFB3),ENSOARG00000007908(MMP9),ENSOARG00000019067(WNT2),ENSOARG00000012064(VEGFD),ENSOARG00000013903(STAT4),ENSOARG00000004233(PML),ENSOARG00000019329(FN1),ENSOARG00000002180(PIK3R3),ENSOARG00000011401(RXRG),ENSOARG00000008574(RASGRP2),	ENSOARG00000007908(MMP9),	ENSOARG00000004732(DCC),ENSOARG00000006056(LPAR4),ENSOARG00000013453(FGF9),ENSOARG00000016744(NOS2),ENSOARG00000002050(TGFB3),ENSOARG00000019067(WNT2),ENSOARG00000012064(VEGFD),ENSOARG00000013903(STAT4),ENSOARG00000004233(PML),ENSOARG00000019329(FN1),ENSOARG00000002180(PIK3R3),ENSOARG00000011401(RXRG),ENSOARG00000008574(RASGRP2),	0.737782	1	1
oas05221	Acute myeloid leukemia	2	0	2	368	38	5081	ENSOARG00000004233(PML),ENSOARG00000002180(PIK3R3),	-	ENSOARG00000004233(PML),ENSOARG00000002180(PIK3R3),	0.726688	1	1
oas04072	Phospholipase D signaling pathway	5	3	2	368	96	5081	ENSOARG00000006056(LPAR4),ENSOARG00000013402(PTGFR),ENSOARG00000007698(SHC3),ENSOARG00000002180(PIK3R3),ENSOARG00000009699(PTK2B),	ENSOARG00000013402(PTGFR),ENSOARG00000007698(SHC3),ENSOARG00000009699(PTK2B),	ENSOARG00000006056(LPAR4),ENSOARG00000002180(PIK3R3),	0.719118	1	1
oas01521	EGFR tyrosine kinase inhibitor resistance	3	2	1	368	59	5081	ENSOARG00000000229(NRG1),ENSOARG00000007698(SHC3),ENSOARG00000002180(PIK3R3),	ENSOARG00000000229(NRG1),ENSOARG00000007698(SHC3),	ENSOARG00000002180(PIK3R3),	0.702054	1	1
oas00190	Oxidative phosphorylation	5	3	2	368	100	5081	ENSOARG00000011319(ATP6V1B1),ENSOARG00000012834(ATP6V0D2),ENSOARG00000005289(COX7A1),ENSOARG00000010469(ATP6V0A4),ENSOARG00000009432(COX6A2),	ENSOARG00000011319(ATP6V1B1),ENSOARG00000012834(ATP6V0D2),ENSOARG00000010469(ATP6V0A4),	ENSOARG00000005289(COX7A1),ENSOARG00000009432(COX6A2),	0.690353	1	1
oas04728	Dopaminergic synapse	4	0	4	368	81	5081	ENSOARG00000006222(GRIA2),ENSOARG00000006951(CAMK2A),ENSOARG00000020802(GRIN2B),ENSOARG00000009508(KIF5C),	-	ENSOARG00000006222(GRIA2),ENSOARG00000006951(CAMK2A),ENSOARG00000020802(GRIN2B),ENSOARG00000009508(KIF5C),	0.68183	1	1
oas04912	GnRH signaling pathway	3	1	2	368	61	5081	ENSOARG00000019414(MMP14),ENSOARG00000006951(CAMK2A),ENSOARG00000009699(PTK2B),	ENSOARG00000009699(PTK2B),	ENSOARG00000019414(MMP14),ENSOARG00000006951(CAMK2A),	0.679036	1	1
oas05203	Viral carcinogenesis	8	2	6	368	163	5081	ENSOARG00000006670(ACTN3),ENSOARG00000006626(IRF7),ENSOARG00000003713(ACTN2),ENSOARG00000009740(EIF2AK2),ENSOARG00000012834(ATP6V0D2),ENSOARG00000014244(CCR3),ENSOARG00000013856(-),ENSOARG00000002180(PIK3R3),	ENSOARG00000012834(ATP6V0D2),ENSOARG00000014244(CCR3),	ENSOARG00000006670(ACTN3),ENSOARG00000006626(IRF7),ENSOARG00000003713(ACTN2),ENSOARG00000009740(EIF2AK2),ENSOARG00000013856(-),ENSOARG00000002180(PIK3R3),	0.677647	1	1
oas04144	Endocytosis	9	2	7	368	187	5081	ENSOARG00000014801(CHMP4C),ENSOARG00000002050(TGFB3),ENSOARG00000001015(HSPA2),ENSOARG00000004632(IGF2R),ENSOARG00000017838(AMPH),ENSOARG00000004233(PML),ENSOARG00000013856(-),ENSOARG00000003522(FGFR4),ENSOARG00000009508(KIF5C),	ENSOARG00000014801(CHMP4C),ENSOARG00000001015(HSPA2),	ENSOARG00000002050(TGFB3),ENSOARG00000004632(IGF2R),ENSOARG00000017838(AMPH),ENSOARG00000004233(PML),ENSOARG00000013856(-),ENSOARG00000003522(FGFR4),ENSOARG00000009508(KIF5C),	0.664511	1	1
oas00520	Amino sugar and nucleotide sugar metabolism	2	1	1	368	42	5081	ENSOARG00000005406(HKDC1),ENSOARG00000001558(RENBP),	ENSOARG00000005406(HKDC1),	ENSOARG00000001558(RENBP),	0.657479	1	1
oas04916	Melanogenesis	3	1	2	368	65	5081	ENSOARG00000019067(WNT2),ENSOARG00000006951(CAMK2A),ENSOARG00000014073(EDN1),	ENSOARG00000014073(EDN1),	ENSOARG00000019067(WNT2),ENSOARG00000006951(CAMK2A),	0.637249	1	1
oas05320	Autoimmune thyroid disease	2	1	1	368	44	5081	ENSOARG00000015707(-),ENSOARG00000013856(-),	ENSOARG00000015707(-),	ENSOARG00000013856(-),	0.627594	1	1
oas04914	Progesterone-mediated oocyte maturation	3	1	2	368	67	5081	ENSOARG00000006517(PDE3B),ENSOARG00000007837(-),ENSOARG00000002180(PIK3R3),	ENSOARG00000007837(-),	ENSOARG00000006517(PDE3B),ENSOARG00000002180(PIK3R3),	0.618227	1	1
oas00564	Glycerophospholipid metabolism	3	2	1	368	68	5081	ENSOARG00000015526(ACHE),ENSOARG00000009594(PLA2G3),ENSOARG00000007512(ETNPPL),	ENSOARG00000009594(PLA2G3),ENSOARG00000007512(ETNPPL),	ENSOARG00000015526(ACHE),	0.609135	1	1
oas05218	Melanoma	2	0	2	368	46	5081	ENSOARG00000013453(FGF9),ENSOARG00000002180(PIK3R3),	-	ENSOARG00000013453(FGF9),ENSOARG00000002180(PIK3R3),	0.600307	1	1
oas04390	Hippo signaling pathway	4	2	2	368	94	5081	ENSOARG00000002050(TGFB3),ENSOARG00000019067(WNT2),ENSOARG00000014363(RASSF6),ENSOARG00000015262(SERPINE1),	ENSOARG00000014363(RASSF6),ENSOARG00000015262(SERPINE1),	ENSOARG00000002050(TGFB3),ENSOARG00000019067(WNT2),	0.587535	1	1
oas04142	Lysosome	4	3	1	368	94	5081	ENSOARG00000012834(ATP6V0D2),ENSOARG00000008385(-),ENSOARG00000004632(IGF2R),ENSOARG00000010469(ATP6V0A4),	ENSOARG00000012834(ATP6V0D2),ENSOARG00000008385(-),ENSOARG00000010469(ATP6V0A4),	ENSOARG00000004632(IGF2R),	0.587535	1	1
oas04070	Phosphatidylinositol signaling system	3	0	3	368	71	5081	ENSOARG00000019627(PLCD4),ENSOARG00000003798(PLCE1),ENSOARG00000002180(PIK3R3),	-	ENSOARG00000019627(PLCD4),ENSOARG00000003798(PLCE1),ENSOARG00000002180(PIK3R3),	0.583397	1	1
oas04141	Protein processing in endoplasmic reticulum	5	2	3	368	119	5081	ENSOARG00000008196(RPN1),ENSOARG00000001015(HSPA2),ENSOARG00000003153(LMAN1L),ENSOARG00000015194(CRYAB),ENSOARG00000009740(EIF2AK2),	ENSOARG00000001015(HSPA2),ENSOARG00000015194(CRYAB),	ENSOARG00000008196(RPN1),ENSOARG00000003153(LMAN1L),ENSOARG00000009740(EIF2AK2),	0.580129	1	1
oas05169	Epstein-Barr virus infection	6	2	4	368	145	5081	ENSOARG00000001015(HSPA2),ENSOARG00000016291(POLR3G),ENSOARG00000009740(EIF2AK2),ENSOARG00000013856(-),ENSOARG00000002180(PIK3R3),ENSOARG00000014731(DDX58),	ENSOARG00000001015(HSPA2),ENSOARG00000016291(POLR3G),	ENSOARG00000009740(EIF2AK2),ENSOARG00000013856(-),ENSOARG00000002180(PIK3R3),ENSOARG00000014731(DDX58),	0.571327	1	1
oas05010	Alzheimer's disease	5	0	5	368	121	5081	ENSOARG00000010719(LPL),ENSOARG00000002132(ATP2A1),ENSOARG00000020802(GRIN2B),ENSOARG00000005289(COX7A1),ENSOARG00000009432(COX6A2),	-	ENSOARG00000010719(LPL),ENSOARG00000002132(ATP2A1),ENSOARG00000020802(GRIN2B),ENSOARG00000005289(COX7A1),ENSOARG00000009432(COX6A2),	0.57054	1	1
oas04310	Wnt signaling pathway	4	0	4	368	97	5081	ENSOARG00000019067(WNT2),ENSOARG00000006951(CAMK2A),ENSOARG00000008899(SFRP4),ENSOARG00000001680(SFRP2),	-	ENSOARG00000019067(WNT2),ENSOARG00000006951(CAMK2A),ENSOARG00000008899(SFRP4),ENSOARG00000001680(SFRP2),	0.569364	1	1
oas05211	Renal cell carcinoma	2	0	2	368	49	5081	ENSOARG00000002050(TGFB3),ENSOARG00000002180(PIK3R3),	-	ENSOARG00000002050(TGFB3),ENSOARG00000002180(PIK3R3),	0.563554	1	1
oas04520	Adherens junction	2	0	2	368	49	5081	ENSOARG00000006670(ACTN3),ENSOARG00000003713(ACTN2),	-	ENSOARG00000006670(ACTN3),ENSOARG00000003713(ACTN2),	0.563554	1	1
oas04722	Neurotrophin signaling pathway	3	1	2	368	75	5081	ENSOARG00000006951(CAMK2A),ENSOARG00000007698(SHC3),ENSOARG00000002180(PIK3R3),	ENSOARG00000007698(SHC3),	ENSOARG00000006951(CAMK2A),ENSOARG00000002180(PIK3R3),	0.552283	1	1
oas05134	Legionellosis	2	2	0	368	50	5081	ENSOARG00000001015(HSPA2),ENSOARG00000005792(TLR4),	ENSOARG00000001015(HSPA2),ENSOARG00000005792(TLR4),	-	0.552283	1	1
oas04660	T cell receptor signaling pathway	3	1	2	368	76	5081	ENSOARG00000013646(ZAP70),ENSOARG00000002180(PIK3R3),ENSOARG00000020747(CD8B),	ENSOARG00000013646(ZAP70),	ENSOARG00000002180(PIK3R3),ENSOARG00000020747(CD8B),	0.545016	1	1
oas00562	Inositol phosphate metabolism	2	0	2	368	51	5081	ENSOARG00000019627(PLCD4),ENSOARG00000003798(PLCE1),	-	ENSOARG00000019627(PLCD4),ENSOARG00000003798(PLCE1),	0.541454	1	1
oas04071	Sphingolipid signaling pathway	3	2	1	368	79	5081	ENSOARG00000013806(-),ENSOARG00000006264(ACER1),ENSOARG00000002180(PIK3R3),	ENSOARG00000013806(-),ENSOARG00000006264(ACER1),	ENSOARG00000002180(PIK3R3),	0.524319	1	1
oas05166	HTLV-I infection	7	2	5	368	187	5081	ENSOARG00000015707(-),ENSOARG00000002050(TGFB3),ENSOARG00000019067(WNT2),ENSOARG00000013856(-),ENSOARG00000002180(PIK3R3),ENSOARG00000013159(IL1R2),ENSOARG00000018303(-),	ENSOARG00000015707(-),ENSOARG00000013159(IL1R2),	ENSOARG00000002050(TGFB3),ENSOARG00000019067(WNT2),ENSOARG00000013856(-),ENSOARG00000002180(PIK3R3),ENSOARG00000018303(-),	0.516842	1	1
oas04662	B cell receptor signaling pathway	2	0	2	368	54	5081	ENSOARG00000002180(PIK3R3),ENSOARG00000004796(CD22),	-	ENSOARG00000002180(PIK3R3),ENSOARG00000004796(CD22),	0.511373	1	1
oas04210	Apoptosis	4	2	2	368	109	5081	ENSOARG00000008385(-),ENSOARG00000020020(TUBA4A),ENSOARG00000002180(PIK3R3),ENSOARG00000020741(TNFSF10),	ENSOARG00000008385(-),ENSOARG00000020020(TUBA4A),	ENSOARG00000002180(PIK3R3),ENSOARG00000020741(TNFSF10),	0.506681	1	1
oas04666	Fc gamma R-mediated phagocytosis	2	0	2	368	57	5081	ENSOARG00000017838(AMPH),ENSOARG00000002180(PIK3R3),	-	ENSOARG00000017838(AMPH),ENSOARG00000002180(PIK3R3),	0.484458	1	1
oas04540	Gap junction	2	1	1	368	60	5081	ENSOARG00000020020(TUBA4A),ENSOARG00000019073(PRKG2),	ENSOARG00000020020(TUBA4A),	ENSOARG00000019073(PRKG2),	0.460236	1	1
oas03018	RNA degradation	2	0	2	368	63	5081	ENSOARG00000005506(ENO3),ENSOARG00000004578(PABPC1L),	-	ENSOARG00000005506(ENO3),ENSOARG00000004578(PABPC1L),	0.43832	1	1
oas05016	Huntington's disease	4	0	4	368	137	5081	ENSOARG00000015651(DNAH8),ENSOARG00000020802(GRIN2B),ENSOARG00000005289(COX7A1),ENSOARG00000009432(COX6A2),	-	ENSOARG00000015651(DNAH8),ENSOARG00000020802(GRIN2B),ENSOARG00000005289(COX7A1),ENSOARG00000009432(COX6A2),	0.403126	1	1
oas05012	Parkinson's disease	3	0	3	368	104	5081	ENSOARG00000005289(COX7A1),ENSOARG00000011997(UBA7),ENSOARG00000009432(COX6A2),	-	ENSOARG00000005289(COX7A1),ENSOARG00000011997(UBA7),ENSOARG00000009432(COX6A2),	0.398281	1	1
oas04120	Ubiquitin mediated proteolysis	3	0	3	368	104	5081	ENSOARG00000004233(PML),ENSOARG00000011997(UBA7),ENSOARG00000016826(KLHL13),	-	ENSOARG00000004233(PML),ENSOARG00000011997(UBA7),ENSOARG00000016826(KLHL13),	0.398281	1	1
oas00240	Pyrimidine metabolism	2	1	1	368	71	5081	ENSOARG00000014636(-),ENSOARG00000016291(POLR3G),	ENSOARG00000016291(POLR3G),	ENSOARG00000014636(-),	0.388931	1	1
oas04114	Oocyte meiosis	2	1	1	368	78	5081	ENSOARG00000007837(-),ENSOARG00000006951(CAMK2A),	ENSOARG00000007837(-),	ENSOARG00000006951(CAMK2A),	0.354027	1	1
oas05034	Alcoholism	3	1	2	368	124	5081	ENSOARG00000007520(-),ENSOARG00000020802(GRIN2B),ENSOARG00000007698(SHC3),	ENSOARG00000007698(SHC3),	ENSOARG00000007520(-),ENSOARG00000020802(GRIN2B),	0.334042	1	1
oas04740	Olfactory transduction	4	0	4	368	522	5081	ENSOARG00000021191(SLC8A3),ENSOARG00000012969(SLC24A4),ENSOARG00000006951(CAMK2A),ENSOARG00000019073(PRKG2),	-	ENSOARG00000021191(SLC8A3),ENSOARG00000012969(SLC24A4),ENSOARG00000006951(CAMK2A),ENSOARG00000019073(PRKG2),	0.105801	1	1

## Sheet: Group5-VS-Group4 KEGG
pathway_ID	PATHWAY_DES	diff_gene_in_this_pathway	UP_GENES	DOWN_GENES	diff_gene_in_all_pathway	all_gene_in_this_pathway	all_gene_in_all_pathway	all_gene_list	gene_UP_list	gene_DOWN_list	rich_factor	Pvalue	Qvalue
oas00061	Fatty acid biosynthesis	3	2	1	155	11	5081	ENSOARG00000011792(ACSL5),ENSOARG00000015735(-),ENSOARG00000016430(ACACB),	ENSOARG00000011792(ACSL5),ENSOARG00000015735(-),	ENSOARG00000016430(ACACB),	8.94018	0.000855339	0.0347268
oas05143	African trypanosomiasis	6	2	4	155	26	5081	ENSOARG00000018303(-),ENSOARG00000008333(TNF-alpha),ENSOARG00000002586(APOA1),ENSOARG00000019174(-),ENSOARG00000006292(IL10),ENSOARG00000010944(-),	ENSOARG00000008333(TNF-alpha),ENSOARG00000006292(IL10),	ENSOARG00000018303(-),ENSOARG00000002586(APOA1),ENSOARG00000019174(-),ENSOARG00000010944(-),	7.56476	4.53906e-05	0.00921429
oas00910	Nitrogen metabolism	3	2	1	155	13	5081	ENSOARG00000012206(CA5A),ENSOARG00000017880(CA4),ENSOARG00000009222(CA6),	ENSOARG00000017880(CA4),ENSOARG00000009222(CA6),	ENSOARG00000012206(CA5A),	7.56476	0.00158776	0.0460451
oas05310	Asthma	4	3	1	155	24	5081	ENSOARG00000008333(TNF-alpha),ENSOARG00000016098(-),ENSOARG00000006292(IL10),ENSOARG00000015707(-),	ENSOARG00000008333(TNF-alpha),ENSOARG00000016098(-),ENSOARG00000006292(IL10),	ENSOARG00000015707(-),	5.46344	0.0020619	0.0465073
oas04977	Vitamin digestion and absorption	3	1	2	155	18	5081	ENSOARG00000002586(APOA1),ENSOARG00000019515(PLB1),ENSOARG00000017402(APOB),	ENSOARG00000019515(PLB1),	ENSOARG00000002586(APOA1),ENSOARG00000017402(APOB),	5.46344	0.00515774	0.0654389
oas05144	Malaria	6	2	4	155	37	5081	ENSOARG00000018303(-),ENSOARG00000008333(TNF-alpha),ENSOARG00000017490(THBS4),ENSOARG00000019174(-),ENSOARG00000006292(IL10),ENSOARG00000010944(-),	ENSOARG00000008333(TNF-alpha),ENSOARG00000006292(IL10),	ENSOARG00000018303(-),ENSOARG00000017490(THBS4),ENSOARG00000019174(-),ENSOARG00000010944(-),	5.31578	0.000396465	0.0268275
oas00760	Nicotinate and nicotinamide metabolism	3	3	0	155	19	5081	ENSOARG00000016231(-),ENSOARG00000014082(ENPP3),ENSOARG00000011323(NMRK2),	ENSOARG00000016231(-),ENSOARG00000014082(ENPP3),ENSOARG00000011323(NMRK2),	-	5.17589	0.00624738	0.0667483
oas00592	alpha-Linolenic acid metabolism	3	3	0	155	20	5081	ENSOARG00000020466(PLA2G4E),ENSOARG00000019515(PLB1),ENSOARG00000020480(PLA2G4F),	ENSOARG00000020466(PLA2G4E),ENSOARG00000019515(PLB1),ENSOARG00000020480(PLA2G4F),	-	4.9171	0.00748397	0.072345
oas05146	Amoebiasis	10	5	5	155	75	5081	ENSOARG00000008333(TNF-alpha),ENSOARG00000001613(GNAL),ENSOARG00000016476(COL3A1),ENSOARG00000000327(LAMA1),ENSOARG00000004871(COL1A1),ENSOARG00000025180(CD14),ENSOARG00000003713(ACTN2),ENSOARG00000001508(COL1A2),ENSOARG00000006292(IL10),ENSOARG00000006513(SERPINB13),	ENSOARG00000008333(TNF-alpha),ENSOARG00000001613(GNAL),ENSOARG00000025180(CD14),ENSOARG00000006292(IL10),ENSOARG00000006513(SERPINB13),	ENSOARG00000016476(COL3A1),ENSOARG00000000327(LAMA1),ENSOARG00000004871(COL1A1),ENSOARG00000003713(ACTN2),ENSOARG00000001508(COL1A2),	4.37075	7.37749e-05	0.00748815
oas03320	PPAR signaling pathway	7	5	2	155	54	5081	ENSOARG00000009400(PLIN4),ENSOARG00000008181(FABP7),ENSOARG00000002586(APOA1),ENSOARG00000011792(ACSL5),ENSOARG00000015735(-),ENSOARG00000014674(SCD),ENSOARG00000009344(FABP4),	ENSOARG00000009400(PLIN4),ENSOARG00000011792(ACSL5),ENSOARG00000015735(-),ENSOARG00000014674(SCD),ENSOARG00000009344(FABP4),	ENSOARG00000008181(FABP7),ENSOARG00000002586(APOA1),	4.24934	0.000734685	0.0372853
oas00591	Linoleic acid metabolism	4	4	0	155	31	5081	ENSOARG00000003346(CYP1A2),ENSOARG00000020466(PLA2G4E),ENSOARG00000019515(PLB1),ENSOARG00000020480(PLA2G4F),	ENSOARG00000003346(CYP1A2),ENSOARG00000020466(PLA2G4E),ENSOARG00000019515(PLB1),ENSOARG00000020480(PLA2G4F),	-	4.22976	0.00619278	0.0698408
oas05332	Graft-versus-host disease	4	3	1	155	32	5081	ENSOARG00000008333(TNF-alpha),ENSOARG00000016098(-),ENSOARG00000020877(IL1A),ENSOARG00000015707(-),	ENSOARG00000008333(TNF-alpha),ENSOARG00000016098(-),ENSOARG00000020877(IL1A),	ENSOARG00000015707(-),	4.09758	0.00707477	0.0718089
oas00982	Drug metabolism - cytochrome P450	6	5	1	155	48	5081	ENSOARG00000016231(-),ENSOARG00000003346(CYP1A2),ENSOARG00000012259(FMO3),ENSOARG00000015390(-),ENSOARG00000014759(-),ENSOARG00000020582(MGST1),	ENSOARG00000016231(-),ENSOARG00000003346(CYP1A2),ENSOARG00000012259(FMO3),ENSOARG00000015390(-),ENSOARG00000020582(MGST1),	ENSOARG00000014759(-),	4.09758	0.00181608	0.0460831
oas05140	Leishmaniasis	7	5	2	155	57	5081	ENSOARG00000008333(TNF-alpha),ENSOARG00000001783(FOS),ENSOARG00000016867(ITGA4),ENSOARG00000016098(-),ENSOARG00000006292(IL10),ENSOARG00000020877(IL1A),ENSOARG00000015707(-),	ENSOARG00000008333(TNF-alpha),ENSOARG00000001783(FOS),ENSOARG00000016098(-),ENSOARG00000006292(IL10),ENSOARG00000020877(IL1A),	ENSOARG00000016867(ITGA4),ENSOARG00000015707(-),	4.02569	0.00104174	0.0352454
oas04940	Type I diabetes mellitus	5	3	2	155	41	5081	ENSOARG00000008333(TNF-alpha),ENSOARG00000016098(-),ENSOARG00000016153(CPE),ENSOARG00000020877(IL1A),ENSOARG00000015707(-),	ENSOARG00000008333(TNF-alpha),ENSOARG00000016098(-),ENSOARG00000020877(IL1A),	ENSOARG00000016153(CPE),ENSOARG00000015707(-),	3.99764	0.00403495	0.0682579
oas00980	Metabolism of xenobiotics by cytochrome P450	6	5	1	155	50	5081	ENSOARG00000007090(CYP2F1),ENSOARG00000003346(CYP1A2),ENSOARG00000007128(-),ENSOARG00000015390(-),ENSOARG00000014759(-),ENSOARG00000020582(MGST1),	ENSOARG00000007090(CYP2F1),ENSOARG00000003346(CYP1A2),ENSOARG00000007128(-),ENSOARG00000015390(-),ENSOARG00000020582(MGST1),	ENSOARG00000014759(-),	3.93368	0.00228902	0.0464671
oas00350	Tyrosine metabolism	3	2	1	155	25	5081	ENSOARG00000000273(-),ENSOARG00000016231(-),ENSOARG00000015390(-),	ENSOARG00000016231(-),ENSOARG00000015390(-),	ENSOARG00000000273(-),	3.93368	0.016167	0.105868
oas00561	Glycerolipid metabolism	5	4	1	155	42	5081	ENSOARG00000015168(-),ENSOARG00000011502(AGPAT3),ENSOARG00000004007(LIPG),ENSOARG00000019246(PNPLA3),ENSOARG00000020543(DGKG),	ENSOARG00000015168(-),ENSOARG00000011502(AGPAT3),ENSOARG00000004007(LIPG),ENSOARG00000019246(PNPLA3),	ENSOARG00000020543(DGKG),	3.90246	0.00454101	0.0658446
oas04672	Intestinal immune network for IgA production	4	2	2	155	34	5081	ENSOARG00000016867(ITGA4),ENSOARG00000016098(-),ENSOARG00000006292(IL10),ENSOARG00000015707(-),	ENSOARG00000016098(-),ENSOARG00000006292(IL10),	ENSOARG00000016867(ITGA4),ENSOARG00000015707(-),	3.85655	0.00910253	0.0839916
oas00100	Steroid biosynthesis	2	2	0	155	17	5081	ENSOARG00000016678(SOAT1),ENSOARG00000005222(CYP27B1),	ENSOARG00000016678(SOAT1),ENSOARG00000005222(CYP27B1),	-	3.85655	0.0326118	0.157624
oas05330	Allograft rejection	4	3	1	155	36	5081	ENSOARG00000008333(TNF-alpha),ENSOARG00000016098(-),ENSOARG00000006292(IL10),ENSOARG00000015707(-),	ENSOARG00000008333(TNF-alpha),ENSOARG00000016098(-),ENSOARG00000006292(IL10),	ENSOARG00000015707(-),	3.64229	0.0115115	0.0898786
oas04975	Fat digestion and absorption	4	1	3	155	36	5081	ENSOARG00000015168(-),ENSOARG00000002586(APOA1),ENSOARG00000017402(APOB),ENSOARG00000006677(ABCG8),	ENSOARG00000015168(-),	ENSOARG00000002586(APOA1),ENSOARG00000017402(APOB),ENSOARG00000006677(ABCG8),	3.64229	0.0115115	0.0898786
oas00500	Starch and sucrose metabolism	4	3	1	155	37	5081	ENSOARG00000002285(GAA),ENSOARG00000014082(ENPP3),ENSOARG00000008997(PYGM),ENSOARG00000005406(HKDC1),	ENSOARG00000002285(GAA),ENSOARG00000014082(ENPP3),ENSOARG00000005406(HKDC1),	ENSOARG00000008997(PYGM),	3.54385	0.0128699	0.0933066
oas05133	Pertussis	6	6	0	155	56	5081	ENSOARG00000008333(TNF-alpha),ENSOARG00000001783(FOS),ENSOARG00000025180(CD14),ENSOARG00000006292(IL10),ENSOARG00000020877(IL1A),ENSOARG00000008908(PYCARD),	ENSOARG00000008333(TNF-alpha),ENSOARG00000001783(FOS),ENSOARG00000025180(CD14),ENSOARG00000006292(IL10),ENSOARG00000020877(IL1A),ENSOARG00000008908(PYCARD),	-	3.51221	0.00430152	0.0671698
oas04512	ECM-receptor interaction	6	0	6	155	57	5081	ENSOARG00000019333(COL2A1),ENSOARG00000017490(THBS4),ENSOARG00000016867(ITGA4),ENSOARG00000000327(LAMA1),ENSOARG00000004871(COL1A1),ENSOARG00000001508(COL1A2),	-	ENSOARG00000019333(COL2A1),ENSOARG00000017490(THBS4),ENSOARG00000016867(ITGA4),ENSOARG00000000327(LAMA1),ENSOARG00000004871(COL1A1),ENSOARG00000001508(COL1A2),	3.45059	0.00473916	0.0641366
oas05134	Legionellosis	5	3	2	155	50	5081	ENSOARG00000008817(HSPA1B),ENSOARG00000008333(TNF-alpha),ENSOARG00000025180(CD14),ENSOARG00000007452(HSPA6),ENSOARG00000008908(PYCARD),	ENSOARG00000008333(TNF-alpha),ENSOARG00000025180(CD14),ENSOARG00000008908(PYCARD),	ENSOARG00000008817(HSPA1B),ENSOARG00000007452(HSPA6),	3.27806	0.0104716	0.0885722
oas05132	Salmonella infection	5	4	1	155	51	5081	ENSOARG00000001783(FOS),ENSOARG00000025180(CD14),ENSOARG00000020877(IL1A),ENSOARG00000003372(FLNC),ENSOARG00000008908(PYCARD),	ENSOARG00000001783(FOS),ENSOARG00000025180(CD14),ENSOARG00000020877(IL1A),ENSOARG00000008908(PYCARD),	ENSOARG00000003372(FLNC),	3.21379	0.0114875	0.0932788
oas00071	Fatty acid degradation	3	3	0	155	31	5081	ENSOARG00000011792(ACSL5),ENSOARG00000015735(-),ENSOARG00000015390(-),	ENSOARG00000011792(ACSL5),ENSOARG00000015735(-),ENSOARG00000015390(-),	-	3.17232	0.033039	0.155975
oas04930	Type II diabetes mellitus	3	2	1	155	31	5081	ENSOARG00000008333(TNF-alpha),ENSOARG00000005406(HKDC1),ENSOARG00000018126(IRS4),	ENSOARG00000008333(TNF-alpha),ENSOARG00000005406(HKDC1),	ENSOARG00000018126(IRS4),	3.17232	0.033039	0.155975
oas04974	Protein digestion and absorption	8	2	6	155	83	5081	ENSOARG00000019333(COL2A1),ENSOARG00000016476(COL3A1),ENSOARG00000004871(COL1A1),ENSOARG00000014461(COL24A1),ENSOARG00000006184(COL21A1),ENSOARG00000001508(COL1A2),ENSOARG00000012439(ACE2),ENSOARG00000003299(SLC15A1),	ENSOARG00000012439(ACE2),ENSOARG00000003299(SLC15A1),	ENSOARG00000019333(COL2A1),ENSOARG00000016476(COL3A1),ENSOARG00000004871(COL1A1),ENSOARG00000014461(COL24A1),ENSOARG00000006184(COL21A1),ENSOARG00000001508(COL1A2),	3.15958	0.00291374	0.0537718
oas04933	AGE-RAGE signaling pathway in diabetic complications	7	2	5	155	76	5081	ENSOARG00000018303(-),ENSOARG00000008333(TNF-alpha),ENSOARG00000006813(VEGFC),ENSOARG00000016476(COL3A1),ENSOARG00000004871(COL1A1),ENSOARG00000001508(COL1A2),ENSOARG00000020877(IL1A),	ENSOARG00000008333(TNF-alpha),ENSOARG00000020877(IL1A),	ENSOARG00000018303(-),ENSOARG00000006813(VEGFC),ENSOARG00000016476(COL3A1),ENSOARG00000004871(COL1A1),ENSOARG00000001508(COL1A2),	3.01927	0.00616138	0.0735742
oas00830	Retinol metabolism	4	4	0	155	44	5081	ENSOARG00000016231(-),ENSOARG00000003346(CYP1A2),ENSOARG00000015390(-),ENSOARG00000012705(ALDH1A1),	ENSOARG00000016231(-),ENSOARG00000003346(CYP1A2),ENSOARG00000015390(-),ENSOARG00000012705(ALDH1A1),	-	2.98006	0.0256319	0.133417
oas04920	Adipocytokine signaling pathway	5	3	2	155	56	5081	ENSOARG00000008333(TNF-alpha),ENSOARG00000011792(ACSL5),ENSOARG00000015735(-),ENSOARG00000018126(IRS4),ENSOARG00000016430(ACACB),	ENSOARG00000008333(TNF-alpha),ENSOARG00000011792(ACSL5),ENSOARG00000015735(-),	ENSOARG00000018126(IRS4),ENSOARG00000016430(ACACB),	2.92684	0.0176667	0.108677
oas05150	Staphylococcus aureus infection	4	3	1	155	45	5081	ENSOARG00000016098(-),ENSOARG00000006292(IL10),ENSOARG00000016664(FGG),ENSOARG00000015707(-),	ENSOARG00000016098(-),ENSOARG00000006292(IL10),ENSOARG00000016664(FGG),	ENSOARG00000015707(-),	2.91384	0.0279655	0.141925
oas00260	Glycine, serine and threonine metabolism	3	2	1	155	34	5081	ENSOARG00000000273(-),ENSOARG00000015190(-),ENSOARG00000017250(BHMT),	ENSOARG00000015190(-),ENSOARG00000017250(BHMT),	ENSOARG00000000273(-),	2.89241	0.0444685	0.184227
oas05321	Inflammatory bowel disease (IBD)	5	4	1	155	57	5081	ENSOARG00000008333(TNF-alpha),ENSOARG00000016098(-),ENSOARG00000006292(IL10),ENSOARG00000020877(IL1A),ENSOARG00000015707(-),	ENSOARG00000008333(TNF-alpha),ENSOARG00000016098(-),ENSOARG00000006292(IL10),ENSOARG00000020877(IL1A),	ENSOARG00000015707(-),	2.8755	0.0191404	0.11428
oas05204	Chemical carcinogenesis	5	4	1	155	58	5081	ENSOARG00000003346(CYP1A2),ENSOARG00000007128(-),ENSOARG00000015390(-),ENSOARG00000014759(-),ENSOARG00000020582(MGST1),	ENSOARG00000003346(CYP1A2),ENSOARG00000007128(-),ENSOARG00000015390(-),ENSOARG00000020582(MGST1),	ENSOARG00000014759(-),	2.82592	0.0206994	0.120056
oas04730	Long-term depression	3	2	1	155	35	5081	ENSOARG00000004210(NOS1),ENSOARG00000020466(PLA2G4E),ENSOARG00000020480(PLA2G4F),	ENSOARG00000020466(PLA2G4E),ENSOARG00000020480(PLA2G4F),	ENSOARG00000004210(NOS1),	2.80977	0.0487481	0.197917
oas04978	Mineral absorption	3	3	0	155	35	5081	ENSOARG00000004798(SLC26A9),ENSOARG00000019535(SLC11A1),ENSOARG00000016910(TRPV6),	ENSOARG00000004798(SLC26A9),ENSOARG00000019535(SLC11A1),ENSOARG00000016910(TRPV6),	-	2.80977	0.0487481	0.197917
oas04976	Bile secretion	5	3	2	155	59	5081	ENSOARG00000013901(NR1H4),ENSOARG00000013004(ABCC2),ENSOARG00000012369(SLC4A5),ENSOARG00000020316(SLC51A),ENSOARG00000006677(ABCG8),	ENSOARG00000013004(ABCC2),ENSOARG00000012369(SLC4A5),ENSOARG00000020316(SLC51A),	ENSOARG00000013901(NR1H4),ENSOARG00000006677(ABCG8),	2.77802	0.0223459	0.126006
oas04612	Antigen processing and presentation	5	2	3	155	59	5081	ENSOARG00000008817(HSPA1B),ENSOARG00000008333(TNF-alpha),ENSOARG00000016098(-),ENSOARG00000007452(HSPA6),ENSOARG00000015707(-),	ENSOARG00000008333(TNF-alpha),ENSOARG00000016098(-),	ENSOARG00000008817(HSPA1B),ENSOARG00000007452(HSPA6),ENSOARG00000015707(-),	2.77802	0.0223459	0.126006
oas05323	Rheumatoid arthritis	6	4	2	155	71	5081	ENSOARG00000008333(TNF-alpha),ENSOARG00000001783(FOS),ENSOARG00000016098(-),ENSOARG00000015100(ANGPT1),ENSOARG00000020877(IL1A),ENSOARG00000015707(-),	ENSOARG00000008333(TNF-alpha),ENSOARG00000001783(FOS),ENSOARG00000016098(-),ENSOARG00000020877(IL1A),	ENSOARG00000015100(ANGPT1),ENSOARG00000015707(-),	2.7702	0.0151403	0.105982
oas04611	Platelet activation	7	3	4	155	83	5081	ENSOARG00000016476(COL3A1),ENSOARG00000004871(COL1A1),ENSOARG00000020466(PLA2G4E),ENSOARG00000001508(COL1A2),ENSOARG00000000291(FGB),ENSOARG00000016664(FGG),ENSOARG00000020480(PLA2G4F),	ENSOARG00000020466(PLA2G4E),ENSOARG00000016664(FGG),ENSOARG00000020480(PLA2G4F),	ENSOARG00000016476(COL3A1),ENSOARG00000004871(COL1A1),ENSOARG00000001508(COL1A2),ENSOARG00000000291(FGB),	2.76463	0.0102961	0.090874
oas01212	Fatty acid metabolism	3	3	0	155	36	5081	ENSOARG00000011792(ACSL5),ENSOARG00000015735(-),ENSOARG00000014674(SCD),	ENSOARG00000011792(ACSL5),ENSOARG00000015735(-),ENSOARG00000014674(SCD),	-	2.73172	0.0532672	0.207947
oas00052	Galactose metabolism	2	2	0	155	24	5081	ENSOARG00000002285(GAA),ENSOARG00000005406(HKDC1),	ENSOARG00000002285(GAA),ENSOARG00000005406(HKDC1),	-	2.73172	0.0783312	0.260676
oas00480	Glutathione metabolism	3	2	1	155	36	5081	ENSOARG00000008128(-),ENSOARG00000014759(-),ENSOARG00000020582(MGST1),	ENSOARG00000008128(-),ENSOARG00000020582(MGST1),	ENSOARG00000014759(-),	2.73172	0.0532672	0.207947
oas00565	Ether lipid metabolism	3	3	0	155	37	5081	ENSOARG00000020466(PLA2G4E),ENSOARG00000019515(PLB1),ENSOARG00000020480(PLA2G4F),	ENSOARG00000020466(PLA2G4E),ENSOARG00000019515(PLB1),ENSOARG00000020480(PLA2G4F),	-	2.65789	0.0580277	0.218141
oas00051	Fructose and mannose metabolism	2	2	0	155	25	5081	ENSOARG00000010271(TIGAR),ENSOARG00000005406(HKDC1),	ENSOARG00000010271(TIGAR),ENSOARG00000005406(HKDC1),	-	2.62245	0.0865723	0.283455
oas05014	Amyotrophic lateral sclerosis (ALS)	3	1	2	155	38	5081	ENSOARG00000008333(TNF-alpha),ENSOARG00000004210(NOS1),ENSOARG00000004281(NEFH),	ENSOARG00000008333(TNF-alpha),	ENSOARG00000004210(NOS1),ENSOARG00000004281(NEFH),	2.58795	0.0630315	0.228489
oas05145	Toxoplasmosis	7	3	4	155	89	5081	ENSOARG00000008817(HSPA1B),ENSOARG00000008333(TNF-alpha),ENSOARG00000000327(LAMA1),ENSOARG00000016098(-),ENSOARG00000007452(HSPA6),ENSOARG00000006292(IL10),ENSOARG00000015707(-),	ENSOARG00000008333(TNF-alpha),ENSOARG00000016098(-),ENSOARG00000006292(IL10),	ENSOARG00000008817(HSPA1B),ENSOARG00000000327(LAMA1),ENSOARG00000007452(HSPA6),ENSOARG00000015707(-),	2.57825	0.0152841	0.103422
oas04146	Peroxisome	5	4	1	155	64	5081	ENSOARG00000011792(ACSL5),ENSOARG00000011989(DECR2),ENSOARG00000015735(-),ENSOARG00000013226(MPV17L2),ENSOARG00000019642(FAR2),	ENSOARG00000011792(ACSL5),ENSOARG00000015735(-),ENSOARG00000013226(MPV17L2),ENSOARG00000019642(FAR2),	ENSOARG00000011989(DECR2),	2.56099	0.0319749	0.158315
oas04923	Regulation of lipolysis in adipocytes	3	2	1	155	39	5081	ENSOARG00000009344(FABP4),ENSOARG00000004222(ABHD5),ENSOARG00000018126(IRS4),	ENSOARG00000009344(FABP4),ENSOARG00000004222(ABHD5),	ENSOARG00000018126(IRS4),	2.52159	0.0682797	0.243172
oas04640	Hematopoietic cell lineage	5	3	2	155	65	5081	ENSOARG00000008333(TNF-alpha),ENSOARG00000016867(ITGA4),ENSOARG00000025180(CD14),ENSOARG00000007307(CD1E),ENSOARG00000020877(IL1A),	ENSOARG00000008333(TNF-alpha),ENSOARG00000025180(CD14),ENSOARG00000020877(IL1A),	ENSOARG00000016867(ITGA4),ENSOARG00000007307(CD1E),	2.52159	0.0341957	0.15426
oas04610	Complement and coagulation cascades	5	3	2	155	68	5081	ENSOARG00000016534(TFPI),ENSOARG00000000291(FGB),ENSOARG00000016664(FGG),ENSOARG00000006889(-),ENSOARG00000012929(SERPINC1),	ENSOARG00000016664(FGG),ENSOARG00000006889(-),ENSOARG00000012929(SERPINC1),	ENSOARG00000016534(TFPI),ENSOARG00000000291(FGB),	2.41034	0.0414851	0.17918
oas00564	Glycerophospholipid metabolism	5	4	1	155	68	5081	ENSOARG00000011502(AGPAT3),ENSOARG00000020466(PLA2G4E),ENSOARG00000019515(PLB1),ENSOARG00000020543(DGKG),ENSOARG00000020480(PLA2G4F),	ENSOARG00000011502(AGPAT3),ENSOARG00000020466(PLA2G4E),ENSOARG00000019515(PLB1),ENSOARG00000020480(PLA2G4F),	ENSOARG00000020543(DGKG),	2.41034	0.0414851	0.17918
oas05164	Influenza A	9	5	4	155	129	5081	ENSOARG00000008817(HSPA1B),ENSOARG00000008333(TNF-alpha),ENSOARG00000016098(-),ENSOARG00000007452(HSPA6),ENSOARG00000006626(IRF7),ENSOARG00000020877(IL1A),ENSOARG00000005443(-),ENSOARG00000015707(-),ENSOARG00000008908(PYCARD),	ENSOARG00000008333(TNF-alpha),ENSOARG00000016098(-),ENSOARG00000006626(IRF7),ENSOARG00000020877(IL1A),ENSOARG00000008908(PYCARD),	ENSOARG00000008817(HSPA1B),ENSOARG00000007452(HSPA6),ENSOARG00000005443(-),ENSOARG00000015707(-),	2.28702	0.0168857	0.107118
oas04970	Salivary secretion	4	2	2	155	58	5081	ENSOARG00000004210(NOS1),ENSOARG00000016910(TRPV6),ENSOARG00000001969(BAC5),ENSOARG00000011817(ATP2B2),	ENSOARG00000016910(TRPV6),ENSOARG00000011817(ATP2B2),	ENSOARG00000004210(NOS1),ENSOARG00000001969(BAC5),	2.26073	0.0718445	0.251456
oas05320	Autoimmune thyroid disease	3	2	1	155	44	5081	ENSOARG00000016098(-),ENSOARG00000006292(IL10),ENSOARG00000015707(-),	ENSOARG00000016098(-),ENSOARG00000006292(IL10),	ENSOARG00000015707(-),	2.23504	0.0982029	0.316432
oas04510	Focal adhesion	9	0	9	155	137	5081	ENSOARG00000019333(COL2A1),ENSOARG00000017490(THBS4),ENSOARG00000006813(VEGFC),ENSOARG00000016867(ITGA4),ENSOARG00000000327(LAMA1),ENSOARG00000004871(COL1A1),ENSOARG00000003713(ACTN2),ENSOARG00000001508(COL1A2),ENSOARG00000003372(FLNC),	-	ENSOARG00000019333(COL2A1),ENSOARG00000017490(THBS4),ENSOARG00000006813(VEGFC),ENSOARG00000016867(ITGA4),ENSOARG00000000327(LAMA1),ENSOARG00000004871(COL1A1),ENSOARG00000003713(ACTN2),ENSOARG00000001508(COL1A2),ENSOARG00000003372(FLNC),	2.15347	0.0246779	0.131832
oas04270	Vascular smooth muscle contraction	5	3	2	155	79	5081	ENSOARG00000020707(KCNMB3),ENSOARG00000005544(PPP1R14A),ENSOARG00000020466(PLA2G4E),ENSOARG00000000631(KCNU1),ENSOARG00000020480(PLA2G4F),	ENSOARG00000020707(KCNMB3),ENSOARG00000020466(PLA2G4E),ENSOARG00000020480(PLA2G4F),	ENSOARG00000005544(PPP1R14A),ENSOARG00000000631(KCNU1),	2.07472	0.0769235	0.260258
oas00380	Tryptophan metabolism	2	2	0	155	32	5081	ENSOARG00000016231(-),ENSOARG00000003346(CYP1A2),	ENSOARG00000016231(-),ENSOARG00000003346(CYP1A2),	-	2.04879	0.155367	0.444218
oas04064	NF-kappa B signaling pathway	4	2	2	155	64	5081	ENSOARG00000018303(-),ENSOARG00000008333(TNF-alpha),ENSOARG00000025180(CD14),ENSOARG00000009107(CCL21),	ENSOARG00000008333(TNF-alpha),ENSOARG00000025180(CD14),	ENSOARG00000018303(-),ENSOARG00000009107(CCL21),	2.04879	0.101314	0.31641
oas04664	Fc epsilon RI signaling pathway	3	3	0	155	49	5081	ENSOARG00000008333(TNF-alpha),ENSOARG00000020466(PLA2G4E),ENSOARG00000020480(PLA2G4F),	ENSOARG00000008333(TNF-alpha),ENSOARG00000020466(PLA2G4E),ENSOARG00000020480(PLA2G4F),	-	2.00698	0.134205	0.412783
oas04514	Cell adhesion molecules (CAMs)	6	1	5	155	99	5081	ENSOARG00000018303(-),ENSOARG00000016867(ITGA4),ENSOARG00000016098(-),ENSOARG00000001063(CLDN17),ENSOARG00000016602(NLGN3),ENSOARG00000015707(-),	ENSOARG00000016098(-),	ENSOARG00000018303(-),ENSOARG00000016867(ITGA4),ENSOARG00000001063(CLDN17),ENSOARG00000016602(NLGN3),ENSOARG00000015707(-),	1.98671	0.0740948	0.254936
oas04213	Longevity regulating pathway - multiple species	3	0	3	155	50	5081	ENSOARG00000008817(HSPA1B),ENSOARG00000007452(HSPA6),ENSOARG00000018126(IRS4),	-	ENSOARG00000008817(HSPA1B),ENSOARG00000007452(HSPA6),ENSOARG00000018126(IRS4),	1.96684	0.142117	0.430594
oas04010	MAPK signaling pathway	10	6	4	155	168	5081	ENSOARG00000008817(HSPA1B),ENSOARG00000008333(TNF-alpha),ENSOARG00000001783(FOS),ENSOARG00000025180(CD14),ENSOARG00000020466(PLA2G4E),ENSOARG00000009046(NTF3),ENSOARG00000007452(HSPA6),ENSOARG00000020877(IL1A),ENSOARG00000003372(FLNC),ENSOARG00000020480(PLA2G4F),	ENSOARG00000008333(TNF-alpha),ENSOARG00000001783(FOS),ENSOARG00000025180(CD14),ENSOARG00000020466(PLA2G4E),ENSOARG00000020877(IL1A),ENSOARG00000020480(PLA2G4F),	ENSOARG00000008817(HSPA1B),ENSOARG00000009046(NTF3),ENSOARG00000007452(HSPA6),ENSOARG00000003372(FLNC),	1.95123	0.0369973	0.163271
oas05152	Tuberculosis	8	6	2	155	138	5081	ENSOARG00000008333(TNF-alpha),ENSOARG00000016098(-),ENSOARG00000025180(CD14),ENSOARG00000006292(IL10),ENSOARG00000020877(IL1A),ENSOARG00000005222(CYP27B1),ENSOARG00000001969(BAC5),ENSOARG00000015707(-),	ENSOARG00000008333(TNF-alpha),ENSOARG00000016098(-),ENSOARG00000025180(CD14),ENSOARG00000006292(IL10),ENSOARG00000020877(IL1A),ENSOARG00000005222(CYP27B1),	ENSOARG00000001969(BAC5),ENSOARG00000015707(-),	1.90033	0.0623671	0.230191
oas00590	Arachidonic acid metabolism	3	3	0	155	52	5081	ENSOARG00000020466(PLA2G4E),ENSOARG00000019515(PLB1),ENSOARG00000020480(PLA2G4F),	ENSOARG00000020466(PLA2G4E),ENSOARG00000019515(PLB1),ENSOARG00000020480(PLA2G4F),	-	1.89119	0.158632	0.447255
oas00600	Sphingolipid metabolism	2	2	0	155	35	5081	ENSOARG00000006264(ACER1),ENSOARG00000006302(B4GALT6),	ENSOARG00000006264(ACER1),ENSOARG00000006302(B4GALT6),	-	1.87318	0.190289	0.51505
oas04915	Estrogen signaling pathway	4	2	2	155	71	5081	ENSOARG00000021148(ESR2),ENSOARG00000008817(HSPA1B),ENSOARG00000001783(FOS),ENSOARG00000007452(HSPA6),	ENSOARG00000021148(ESR2),ENSOARG00000001783(FOS),	ENSOARG00000008817(HSPA1B),ENSOARG00000007452(HSPA6),	1.8468	0.14336	0.427972
oas05231	Choline metabolism in cancer	4	3	1	155	72	5081	ENSOARG00000001783(FOS),ENSOARG00000020466(PLA2G4E),ENSOARG00000020543(DGKG),ENSOARG00000020480(PLA2G4F),	ENSOARG00000001783(FOS),ENSOARG00000020466(PLA2G4E),ENSOARG00000020480(PLA2G4F),	ENSOARG00000020543(DGKG),	1.82115	0.150035	0.4351
oas04370	VEGF signaling pathway	2	2	0	155	37	5081	ENSOARG00000020466(PLA2G4E),ENSOARG00000020480(PLA2G4F),	ENSOARG00000020466(PLA2G4E),ENSOARG00000020480(PLA2G4F),	-	1.77193	0.215171	0.552907
oas04913	Ovarian steroidogenesis	2	2	0	155	37	5081	ENSOARG00000020466(PLA2G4E),ENSOARG00000020480(PLA2G4F),	ENSOARG00000020466(PLA2G4E),ENSOARG00000020480(PLA2G4F),	-	1.77193	0.215171	0.552907
oas05142	Chagas disease (American trypanosomiasis)	4	4	0	155	76	5081	ENSOARG00000008333(TNF-alpha),ENSOARG00000001613(GNAL),ENSOARG00000001783(FOS),ENSOARG00000006292(IL10),	ENSOARG00000008333(TNF-alpha),ENSOARG00000001613(GNAL),ENSOARG00000001783(FOS),ENSOARG00000006292(IL10),	-	1.7253	0.178362	0.48929
oas04072	Phospholipase D signaling pathway	5	3	2	155	96	5081	ENSOARG00000011502(AGPAT3),ENSOARG00000020466(PLA2G4E),ENSOARG00000020543(DGKG),ENSOARG00000006056(LPAR4),ENSOARG00000020480(PLA2G4F),	ENSOARG00000011502(AGPAT3),ENSOARG00000020466(PLA2G4E),ENSOARG00000020480(PLA2G4F),	ENSOARG00000020543(DGKG),ENSOARG00000006056(LPAR4),	1.70733	0.161157	0.448149
oas04060	Cytokine-cytokine receptor interaction	9	6	3	155	175	5081	ENSOARG00000008333(TNF-alpha),ENSOARG00000006813(VEGFC),ENSOARG00000000475(IL22RA2),ENSOARG00000014244(CCR3),ENSOARG00000014431(EDA2R),ENSOARG00000011214(CNTF),ENSOARG00000009107(CCL21),ENSOARG00000006292(IL10),ENSOARG00000020877(IL1A),	ENSOARG00000008333(TNF-alpha),ENSOARG00000000475(IL22RA2),ENSOARG00000014431(EDA2R),ENSOARG00000011214(CNTF),ENSOARG00000006292(IL10),ENSOARG00000020877(IL1A),	ENSOARG00000006813(VEGFC),ENSOARG00000014244(CCR3),ENSOARG00000009107(CCL21),	1.68586	0.10081	0.319757
oas02010	ABC transporters	2	1	1	155	39	5081	ENSOARG00000013004(ABCC2),ENSOARG00000006677(ABCG8),	ENSOARG00000013004(ABCC2),	ENSOARG00000006677(ABCG8),	1.68106	0.241223	0.597175
oas04621	NOD-like receptor signaling pathway	2	2	0	155	39	5081	ENSOARG00000008333(TNF-alpha),ENSOARG00000008908(PYCARD),	ENSOARG00000008333(TNF-alpha),ENSOARG00000008908(PYCARD),	-	1.68106	0.241223	0.597175
oas04020	Calcium signaling pathway	6	4	2	155	117	5081	ENSOARG00000016766(P2RX6),ENSOARG00000001613(GNAL),ENSOARG00000004210(NOS1),ENSOARG00000010861(TACR3),ENSOARG00000017481(-),ENSOARG00000011817(ATP2B2),	ENSOARG00000016766(P2RX6),ENSOARG00000001613(GNAL),ENSOARG00000017481(-),ENSOARG00000011817(ATP2B2),	ENSOARG00000004210(NOS1),ENSOARG00000010861(TACR3),	1.68106	0.149765	0.440613
oas04620	Toll-like receptor signaling pathway	4	4	0	155	81	5081	ENSOARG00000008333(TNF-alpha),ENSOARG00000001783(FOS),ENSOARG00000025180(CD14),ENSOARG00000006626(IRF7),	ENSOARG00000008333(TNF-alpha),ENSOARG00000001783(FOS),ENSOARG00000025180(CD14),ENSOARG00000006626(IRF7),	-	1.6188	0.21732	0.544642
oas05162	Measles	5	3	2	155	104	5081	ENSOARG00000008817(HSPA1B),ENSOARG00000004067(CCNE1),ENSOARG00000007452(HSPA6),ENSOARG00000006626(IRF7),ENSOARG00000020877(IL1A),	ENSOARG00000004067(CCNE1),ENSOARG00000006626(IRF7),ENSOARG00000020877(IL1A),	ENSOARG00000008817(HSPA1B),ENSOARG00000007452(HSPA6),	1.57599	0.213381	0.555337
oas05416	Viral myocarditis	2	1	1	155	42	5081	ENSOARG00000016098(-),ENSOARG00000015707(-),	ENSOARG00000016098(-),	ENSOARG00000015707(-),	1.56098	0.28229	0.666336
oas04145	Phagosome	6	2	4	155	127	5081	ENSOARG00000017490(THBS4),ENSOARG00000004210(NOS1),ENSOARG00000016098(-),ENSOARG00000025180(CD14),ENSOARG00000009287(MPO),ENSOARG00000015707(-),	ENSOARG00000016098(-),ENSOARG00000025180(CD14),	ENSOARG00000017490(THBS4),ENSOARG00000004210(NOS1),ENSOARG00000009287(MPO),ENSOARG00000015707(-),	1.54869	0.205993	0.550219
oas04670	Leukocyte transendothelial migration	4	0	4	155	85	5081	ENSOARG00000018303(-),ENSOARG00000016867(ITGA4),ENSOARG00000001063(CLDN17),ENSOARG00000003713(ACTN2),	-	ENSOARG00000018303(-),ENSOARG00000016867(ITGA4),ENSOARG00000001063(CLDN17),ENSOARG00000003713(ACTN2),	1.54262	0.251173	0.607002
oas01524	Platinum drug resistance	3	2	1	155	64	5081	ENSOARG00000013004(ABCC2),ENSOARG00000014759(-),ENSOARG00000020582(MGST1),	ENSOARG00000013004(ABCC2),ENSOARG00000020582(MGST1),	ENSOARG00000014759(-),	1.53659	0.275507	0.657975
oas04530	Tight junction	4	0	4	155	91	5081	ENSOARG00000001063(CLDN17),ENSOARG00000003713(ACTN2),ENSOARG00000008975(MYH11),ENSOARG00000012656(MYH2),	-	ENSOARG00000001063(CLDN17),ENSOARG00000003713(ACTN2),ENSOARG00000008975(MYH11),ENSOARG00000012656(MYH2),	1.44091	0.306067	0.706041
oas04151	PI3K-Akt signaling pathway	10	1	9	155	229	5081	ENSOARG00000019333(COL2A1),ENSOARG00000017490(THBS4),ENSOARG00000006813(VEGFC),ENSOARG00000016867(ITGA4),ENSOARG00000000327(LAMA1),ENSOARG00000004871(COL1A1),ENSOARG00000015100(ANGPT1),ENSOARG00000004067(CCNE1),ENSOARG00000001508(COL1A2),ENSOARG00000006056(LPAR4),	ENSOARG00000004067(CCNE1),	ENSOARG00000019333(COL2A1),ENSOARG00000017490(THBS4),ENSOARG00000006813(VEGFC),ENSOARG00000016867(ITGA4),ENSOARG00000000327(LAMA1),ENSOARG00000004871(COL1A1),ENSOARG00000015100(ANGPT1),ENSOARG00000001508(COL1A2),ENSOARG00000006056(LPAR4),	1.43147	0.210847	0.55587
oas04022	cGMP-PKG signaling pathway	5	2	3	155	115	5081	ENSOARG00000020707(KCNMB3),ENSOARG00000020278(KCNJ8),ENSOARG00000000631(KCNU1),ENSOARG00000018126(IRS4),ENSOARG00000011817(ATP2B2),	ENSOARG00000020707(KCNMB3),ENSOARG00000011817(ATP2B2),	ENSOARG00000020278(KCNJ8),ENSOARG00000000631(KCNU1),ENSOARG00000018126(IRS4),	1.42525	0.297342	0.693798
oas05230	Central carbon metabolism in cancer	2	2	0	155	46	5081	ENSOARG00000010271(TIGAR),ENSOARG00000005406(HKDC1),	ENSOARG00000010271(TIGAR),ENSOARG00000005406(HKDC1),	-	1.42525	0.340254	0.767463
oas05412	Arrhythmogenic right ventricular cardiomyopathy (ARVC)	2	0	2	155	47	5081	ENSOARG00000016867(ITGA4),ENSOARG00000003713(ACTN2),	-	ENSOARG00000016867(ITGA4),ENSOARG00000003713(ACTN2),	1.39492	0.355239	0.792456
oas05322	Systemic lupus erythematosus	5	3	2	155	118	5081	ENSOARG00000008333(TNF-alpha),ENSOARG00000016098(-),ENSOARG00000003713(ACTN2),ENSOARG00000006292(IL10),ENSOARG00000015707(-),	ENSOARG00000008333(TNF-alpha),ENSOARG00000016098(-),ENSOARG00000006292(IL10),	ENSOARG00000003713(ACTN2),ENSOARG00000015707(-),	1.38901	0.322458	0.735495
oas04910	Insulin signaling pathway	4	1	3	155	97	5081	ENSOARG00000008997(PYGM),ENSOARG00000005406(HKDC1),ENSOARG00000018126(IRS4),ENSOARG00000016430(ACACB),	ENSOARG00000005406(HKDC1),	ENSOARG00000008997(PYGM),ENSOARG00000018126(IRS4),ENSOARG00000016430(ACACB),	1.35178	0.365357	0.806168
oas04623	Cytosolic DNA-sensing pathway	2	2	0	155	49	5081	ENSOARG00000006626(IRF7),ENSOARG00000008908(PYCARD),	ENSOARG00000006626(IRF7),ENSOARG00000008908(PYCARD),	-	1.33799	0.385719	0.841946
oas00010	Glycolysis / Gluconeogenesis	2	2	0	155	49	5081	ENSOARG00000015390(-),ENSOARG00000005406(HKDC1),	ENSOARG00000015390(-),ENSOARG00000005406(HKDC1),	-	1.33799	0.385719	0.841946
oas04660	T cell receptor signaling pathway	3	3	0	155	76	5081	ENSOARG00000008333(TNF-alpha),ENSOARG00000001783(FOS),ENSOARG00000006292(IL10),	ENSOARG00000008333(TNF-alpha),ENSOARG00000001783(FOS),ENSOARG00000006292(IL10),	-	1.29397	0.41697	0.881717
oas04713	Circadian entrainment	2	1	1	155	51	5081	ENSOARG00000004210(NOS1),ENSOARG00000001783(FOS),	ENSOARG00000001783(FOS),	ENSOARG00000004210(NOS1),	1.28552	0.416804	0.890645
oas05410	Hypertrophic cardiomyopathy (HCM)	2	1	1	155	53	5081	ENSOARG00000008333(TNF-alpha),ENSOARG00000016867(ITGA4),	ENSOARG00000008333(TNF-alpha),	ENSOARG00000016867(ITGA4),	1.23701	0.448406	0.928841
oas04911	Insulin secretion	2	1	1	155	53	5081	ENSOARG00000020707(KCNMB3),ENSOARG00000000631(KCNU1),	ENSOARG00000020707(KCNMB3),	ENSOARG00000000631(KCNU1),	1.23701	0.448406	0.928841
oas04350	TGF-beta signaling pathway	2	1	1	155	54	5081	ENSOARG00000008333(TNF-alpha),ENSOARG00000003437(PITX2),	ENSOARG00000008333(TNF-alpha),	ENSOARG00000003437(PITX2),	1.2141	0.464374	0.942679
oas05414	Dilated cardiomyopathy	2	1	1	155	54	5081	ENSOARG00000008333(TNF-alpha),ENSOARG00000016867(ITGA4),	ENSOARG00000008333(TNF-alpha),	ENSOARG00000016867(ITGA4),	1.2141	0.464374	0.942679
oas04668	TNF signaling pathway	3	2	1	155	83	5081	ENSOARG00000018303(-),ENSOARG00000008333(TNF-alpha),ENSOARG00000001783(FOS),	ENSOARG00000008333(TNF-alpha),ENSOARG00000001783(FOS),	ENSOARG00000018303(-),	1.18484	0.507162	0.989942
oas04931	Insulin resistance	3	1	2	155	83	5081	ENSOARG00000008333(TNF-alpha),ENSOARG00000008997(PYGM),ENSOARG00000016430(ACACB),	ENSOARG00000008333(TNF-alpha),	ENSOARG00000008997(PYGM),ENSOARG00000016430(ACACB),	1.18484	0.507162	0.989942
oas04917	Prolactin signaling pathway	2	2	0	155	56	5081	ENSOARG00000021148(ESR2),ENSOARG00000001783(FOS),	ENSOARG00000021148(ESR2),ENSOARG00000001783(FOS),	-	1.17074	0.496591	0.988314
oas05206	MicroRNAs in cancer	5	5	0	155	140	5081	ENSOARG00000022530(oar-let-7d),ENSOARG00000023284(oar-mir-23a),ENSOARG00000004067(CCNE1),ENSOARG00000021621(oar-mir-200a),ENSOARG00000023366(oar-mir-21),	ENSOARG00000022530(oar-let-7d),ENSOARG00000023284(oar-mir-23a),ENSOARG00000004067(CCNE1),ENSOARG00000021621(oar-mir-200a),ENSOARG00000023366(oar-mir-21),	-	1.17074	0.529257	1
oas04115	p53 signaling pathway	2	2	0	155	56	5081	ENSOARG00000002104(-),ENSOARG00000004067(CCNE1),	ENSOARG00000002104(-),ENSOARG00000004067(CCNE1),	-	1.17074	0.496591	0.988314
oas05161	Hepatitis B	4	4	0	155	113	5081	ENSOARG00000008333(TNF-alpha),ENSOARG00000001783(FOS),ENSOARG00000004067(CCNE1),ENSOARG00000006626(IRF7),	ENSOARG00000008333(TNF-alpha),ENSOARG00000001783(FOS),ENSOARG00000004067(CCNE1),ENSOARG00000006626(IRF7),	-	1.16038	0.539744	1
oas01100	Metabolic pathways	32	26	6	155	912	5081	ENSOARG00000015168(-),ENSOARG00000011502(AGPAT3),ENSOARG00000004007(LIPG),ENSOARG00000004210(NOS1),ENSOARG00000000273(-),ENSOARG00000002285(GAA),ENSOARG00000016231(-),ENSOARG00000014082(ENPP3),ENSOARG00000003346(CYP1A2),ENSOARG00000011323(NMRK2),ENSOARG00000011792(ACSL5),ENSOARG00000000010(ND2),ENSOARG00000015735(-),ENSOARG00000020466(PLA2G4E),ENSOARG00000006264(ACER1),ENSOARG00000019246(PNPLA3),…	ENSOARG00000015168(-),ENSOARG00000011502(AGPAT3),ENSOARG00000004007(LIPG),ENSOARG00000002285(GAA),ENSOARG00000016231(-),ENSOARG00000014082(ENPP3),ENSOARG00000003346(CYP1A2),ENSOARG00000011323(NMRK2),ENSOARG00000011792(ACSL5),ENSOARG00000000010(ND2),ENSOARG00000015735(-),ENSOARG00000020466(PLA2G4E),ENSOARG00000006264(ACER1),ENSOARG00000019246(PNPLA3),ENSOARG00000018268(-),ENSOARG00000015390(-),ENS…	ENSOARG00000004210(NOS1),ENSOARG00000000273(-),ENSOARG00000008997(PYGM),ENSOARG00000020543(DGKG),ENSOARG00000002913(PON1),ENSOARG00000016430(ACACB),	1.1502	0.424286	0.887939
oas05168	Herpes simplex infection	5	4	1	155	145	5081	ENSOARG00000008333(TNF-alpha),ENSOARG00000001783(FOS),ENSOARG00000016098(-),ENSOARG00000006626(IRF7),ENSOARG00000015707(-),	ENSOARG00000008333(TNF-alpha),ENSOARG00000001783(FOS),ENSOARG00000016098(-),ENSOARG00000006626(IRF7),	ENSOARG00000015707(-),	1.13037	0.580321	1
oas04727	GABAergic synapse	2	1	1	155	58	5081	ENSOARG00000012516(SLC6A1),ENSOARG00000012518(SLC38A5),	ENSOARG00000012518(SLC38A5),	ENSOARG00000012516(SLC6A1),	1.13037	0.529117	1
oas04622	RIG-I-like receptor signaling pathway	2	2	0	155	60	5081	ENSOARG00000008333(TNF-alpha),ENSOARG00000006626(IRF7),	ENSOARG00000008333(TNF-alpha),ENSOARG00000006626(IRF7),	-	1.09269	0.561875	1
oas04380	Osteoclast differentiation	3	3	0	155	91	5081	ENSOARG00000008333(TNF-alpha),ENSOARG00000001783(FOS),ENSOARG00000020877(IL1A),	ENSOARG00000008333(TNF-alpha),ENSOARG00000001783(FOS),ENSOARG00000020877(IL1A),	-	1.08068	0.614226	1
oas04630	Jak-STAT signaling pathway	4	4	0	155	122	5081	ENSOARG00000016231(-),ENSOARG00000000475(IL22RA2),ENSOARG00000011214(CNTF),ENSOARG00000006292(IL10),	ENSOARG00000016231(-),ENSOARG00000000475(IL22RA2),ENSOARG00000011214(CNTF),ENSOARG00000006292(IL10),	-	1.07478	0.644388	1
oas05222	Small cell lung cancer	2	1	1	155	61	5081	ENSOARG00000000327(LAMA1),ENSOARG00000004067(CCNE1),	ENSOARG00000004067(CCNE1),	ENSOARG00000000327(LAMA1),	1.07478	0.578317	1
oas04912	GnRH signaling pathway	2	2	0	155	61	5081	ENSOARG00000020466(PLA2G4E),ENSOARG00000020480(PLA2G4F),	ENSOARG00000020466(PLA2G4E),ENSOARG00000020480(PLA2G4F),	-	1.07478	0.578317	1
oas04014	Ras signaling pathway	5	3	2	155	154	5081	ENSOARG00000006813(VEGFC),ENSOARG00000015100(ANGPT1),ENSOARG00000020466(PLA2G4E),ENSOARG00000020480(PLA2G4F),ENSOARG00000004074(RIN1),	ENSOARG00000020466(PLA2G4E),ENSOARG00000020480(PLA2G4F),ENSOARG00000004074(RIN1),	ENSOARG00000006813(VEGFC),ENSOARG00000015100(ANGPT1),	1.06431	0.674312	1
oas04724	Glutamatergic synapse	2	2	0	155	63	5081	ENSOARG00000020466(PLA2G4E),ENSOARG00000020480(PLA2G4F),	ENSOARG00000020466(PLA2G4E),ENSOARG00000020480(PLA2G4F),	-	1.04066	0.611286	1
oas01522	Endocrine resistance	2	2	0	155	64	5081	ENSOARG00000021148(ESR2),ENSOARG00000001783(FOS),	ENSOARG00000021148(ESR2),ENSOARG00000001783(FOS),	-	1.0244	0.627796	1
oas04921	Oxytocin signaling pathway	3	3	0	155	97	5081	ENSOARG00000001783(FOS),ENSOARG00000020466(PLA2G4E),ENSOARG00000020480(PLA2G4F),	ENSOARG00000001783(FOS),ENSOARG00000020466(PLA2G4E),ENSOARG00000020480(PLA2G4F),	-	1.01383	0.695826	1
oas01040	Biosynthesis of unsaturated fatty acids	1	1	0	155	14	5081	ENSOARG00000014674(SCD),	ENSOARG00000014674(SCD),	-	2.34147	1	1
oas00410	beta-Alanine metabolism	1	0	1	155	21	5081	ENSOARG00000000273(-),	-	ENSOARG00000000273(-),	1.56098	1	1
oas00750	Vitamin B6 metabolism	1	1	0	155	7	5081	ENSOARG00000016231(-),	ENSOARG00000016231(-),	-	4.68295	1	1
oas04650	Natural killer cell mediated cytotoxicity	1	1	0	155	83	5081	ENSOARG00000008333(TNF-alpha),	ENSOARG00000008333(TNF-alpha),	-	0.394948	1	1
oas05221	Acute myeloid leukemia	1	0	1	155	38	5081	ENSOARG00000009084(RUNX1T1),	-	ENSOARG00000009084(RUNX1T1),	0.862649	1	1
oas04614	Renin-angiotensin system	1	1	0	155	21	5081	ENSOARG00000012439(ACE2),	ENSOARG00000012439(ACE2),	-	1.56098	1	1
oas00983	Drug metabolism - other enzymes	1	1	0	155	25	5081	ENSOARG00000018268(-),	ENSOARG00000018268(-),	-	1.31123	1	1
oas05031	Amphetamine addiction	1	1	0	155	42	5081	ENSOARG00000001783(FOS),	ENSOARG00000001783(FOS),	-	0.780492	1	1
oas04550	Signaling pathways regulating pluripotency of stem cells	1	1	0	155	97	5081	ENSOARG00000010006(-),	ENSOARG00000010006(-),	-	0.337945	1	1
oas00640	Propanoate metabolism	1	0	1	155	24	5081	ENSOARG00000016430(ACACB),	-	ENSOARG00000016430(ACACB),	1.36586	1	1
oas05016	Huntington's disease	1	1	0	155	137	5081	ENSOARG00000015028(-),	ENSOARG00000015028(-),	-	0.239275	1	1
oas04310	Wnt signaling pathway	1	0	1	155	97	5081	ENSOARG00000001680(SFRP2),	-	ENSOARG00000001680(SFRP2),	0.337945	1	1
oas04070	Phosphatidylinositol signaling system	1	0	1	155	71	5081	ENSOARG00000020543(DGKG),	-	ENSOARG00000020543(DGKG),	0.461699	1	1
oas04340	Hedgehog signaling pathway	1	1	0	155	35	5081	ENSOARG00000003592(LRP2),	ENSOARG00000003592(LRP2),	-	0.93659	1	1
oas00053	Ascorbate and aldarate metabolism	1	1	0	155	15	5081	ENSOARG00000013817(RGN),	ENSOARG00000013817(RGN),	-	2.18538	1	1
oas04725	Cholinergic synapse	1	1	0	155	62	5081	ENSOARG00000001783(FOS),	ENSOARG00000001783(FOS),	-	0.52872	1	1
oas04261	Adrenergic signaling in cardiomyocytes	1	1	0	155	95	5081	ENSOARG00000011817(ATP2B2),	ENSOARG00000011817(ATP2B2),	-	0.345059	1	1
oas04924	Renin secretion	1	1	0	155	44	5081	ENSOARG00000014621(CLCA2),	ENSOARG00000014621(CLCA2),	-	0.745015	1	1
oas00270	Cysteine and methionine metabolism	1	1	0	155	40	5081	ENSOARG00000017250(BHMT),	ENSOARG00000017250(BHMT),	-	0.819516	1	1
oas00650	Butanoate metabolism	1	1	0	155	24	5081	ENSOARG00000012681(ACSM5),	ENSOARG00000012681(ACSM5),	-	1.36586	1	1
oas04971	Gastric acid secretion	1	1	0	155	50	5081	ENSOARG00000007387(KCNJ10),	ENSOARG00000007387(KCNJ10),	-	0.655613	1	1
oas00330	Arginine and proline metabolism	1	0	1	155	36	5081	ENSOARG00000004210(NOS1),	-	ENSOARG00000004210(NOS1),	0.910573	1	1
oas00280	Valine, leucine and isoleucine degradation	1	1	0	155	36	5081	ENSOARG00000016231(-),	ENSOARG00000016231(-),	-	0.910573	1	1
oas04918	Thyroid hormone synthesis	1	1	0	155	45	5081	ENSOARG00000003592(LRP2),	ENSOARG00000003592(LRP2),	-	0.728459	1	1
oas04964	Proximal tubule bicarbonate reclamation	1	1	0	155	15	5081	ENSOARG00000017880(CA4),	ENSOARG00000017880(CA4),	-	2.18538	1	1
oas04662	B cell receptor signaling pathway	1	1	0	155	54	5081	ENSOARG00000001783(FOS),	ENSOARG00000001783(FOS),	-	0.607049	1	1
oas04722	Neurotrophin signaling pathway	1	0	1	155	75	5081	ENSOARG00000009046(NTF3),	-	ENSOARG00000009046(NTF3),	0.437075	1	1
oas03010	Ribosome	1	1	0	155	154	5081	ENSOARG00000006781(-),	ENSOARG00000006781(-),	-	0.212861	1	1
oas04110	Cell cycle	1	1	0	155	100	5081	ENSOARG00000004067(CCNE1),	ENSOARG00000004067(CCNE1),	-	0.327806	1	1
oas04540	Gap junction	1	1	0	155	60	5081	ENSOARG00000019989(GJD2),	ENSOARG00000019989(GJD2),	-	0.546344	1	1
oas05210	Colorectal cancer	1	1	0	155	46	5081	ENSOARG00000001783(FOS),	ENSOARG00000001783(FOS),	-	0.712623	1	1
oas00140	Steroid hormone biosynthesis	1	1	0	155	40	5081	ENSOARG00000003346(CYP1A2),	ENSOARG00000003346(CYP1A2),	-	0.819516	1	1
oas04742	Taste transduction	1	0	1	155	53	5081	ENSOARG00000005501(SCN3A),	-	ENSOARG00000005501(SCN3A),	0.618503	1	1
oas04150	mTOR signaling pathway	1	1	0	155	101	5081	ENSOARG00000008333(TNF-alpha),	ENSOARG00000008333(TNF-alpha),	-	0.324561	1	1
oas00620	Pyruvate metabolism	1	0	1	155	32	5081	ENSOARG00000016430(ACACB),	-	ENSOARG00000016430(ACACB),	1.0244	1	1
oas05215	Prostate cancer	1	1	0	155	63	5081	ENSOARG00000004067(CCNE1),	ENSOARG00000004067(CCNE1),	-	0.520328	1	1
oas04973	Carbohydrate digestion and absorption	1	1	0	155	31	5081	ENSOARG00000005406(HKDC1),	ENSOARG00000005406(HKDC1),	-	1.05744	1	1
oas00860	Porphyrin and chlorophyll metabolism	1	0	1	155	26	5081	ENSOARG00000004970(-),	-	ENSOARG00000004970(-),	1.26079	1	1
oas00770	Pantothenate and CoA biosynthesis	1	1	0	155	14	5081	ENSOARG00000014082(ENPP3),	ENSOARG00000014082(ENPP3),	-	2.34147	1	1
oas05032	Morphine addiction	1	0	1	155	60	5081	ENSOARG00000004847(PDE10A),	-	ENSOARG00000004847(PDE10A),	0.546344	1	1
oas00520	Amino sugar and nucleotide sugar metabolism	1	1	0	155	42	5081	ENSOARG00000005406(HKDC1),	ENSOARG00000005406(HKDC1),	-	0.780492	1	1
oas04114	Oocyte meiosis	1	1	0	155	78	5081	ENSOARG00000004067(CCNE1),	ENSOARG00000004067(CCNE1),	-	0.420265	1	1
oas00360	Phenylalanine metabolism	1	0	1	155	15	5081	ENSOARG00000000273(-),	-	ENSOARG00000000273(-),	2.18538	1	1
oas04211	Longevity regulating pathway	1	0	1	155	69	5081	ENSOARG00000018126(IRS4),	-	ENSOARG00000018126(IRS4),	0.475082	1	1
oas05020	Prion diseases	1	1	0	155	25	5081	ENSOARG00000020877(IL1A),	ENSOARG00000020877(IL1A),	-	1.31123	1	1
oas00030	Pentose phosphate pathway	1	1	0	155	17	5081	ENSOARG00000013817(RGN),	ENSOARG00000013817(RGN),	-	1.92827	1	1
oas00524	Neomycin, kanamycin and gentamicin biosynthesis	1	1	0	155	4	5081	ENSOARG00000005406(HKDC1),	ENSOARG00000005406(HKDC1),	-	8.19516	1	1
oas04520	Adherens junction	1	0	1	155	49	5081	ENSOARG00000003713(ACTN2),	-	ENSOARG00000003713(ACTN2),	0.668993	1	1
oas00232	Caffeine metabolism	1	1	0	155	4	5081	ENSOARG00000003346(CYP1A2),	ENSOARG00000003346(CYP1A2),	-	8.19516	1	1
oas00220	Arginine biosynthesis	1	0	1	155	15	5081	ENSOARG00000004210(NOS1),	-	ENSOARG00000004210(NOS1),	2.18538	1	1
oas04012	ErbB signaling pathway	1	1	0	155	63	5081	ENSOARG00000001330(NRG4),	ENSOARG00000001330(NRG4),	-	0.520328	1	1
oas05160	Hepatitis C	3	2	1	155	100	5081	ENSOARG00000008333(TNF-alpha),ENSOARG00000001063(CLDN17),ENSOARG00000006626(IRF7),	ENSOARG00000008333(TNF-alpha),ENSOARG00000006626(IRF7),	ENSOARG00000001063(CLDN17),	0.983419	1	1
oas04080	Neuroactive ligand-receptor interaction	6	4	2	155	206	5081	ENSOARG00000016766(P2RX6),ENSOARG00000002239(MC5R),ENSOARG00000010861(TACR3),ENSOARG00000004034(MC4R),ENSOARG00000017481(-),ENSOARG00000006056(LPAR4),	ENSOARG00000016766(P2RX6),ENSOARG00000002239(MC5R),ENSOARG00000004034(MC4R),ENSOARG00000017481(-),	ENSOARG00000010861(TACR3),ENSOARG00000006056(LPAR4),	0.954776	1	1
oas04972	Pancreatic secretion	2	2	0	155	69	5081	ENSOARG00000014621(CLCA2),ENSOARG00000011817(ATP2B2),	ENSOARG00000014621(CLCA2),ENSOARG00000011817(ATP2B2),	-	0.950164	1	1
oas04066	HIF-1 signaling pathway	2	1	1	155	69	5081	ENSOARG00000015100(ANGPT1),ENSOARG00000005406(HKDC1),	ENSOARG00000005406(HKDC1),	ENSOARG00000015100(ANGPT1),	0.950164	1	1
oas05012	Parkinson's disease	3	3	0	155	104	5081	ENSOARG00000001613(GNAL),ENSOARG00000000010(ND2),ENSOARG00000000027(ND4L),	ENSOARG00000001613(GNAL),ENSOARG00000000010(ND2),ENSOARG00000000027(ND4L),	-	0.945596	1	1
oas05202	Transcriptional misregulation in cancer	3	1	2	155	108	5081	ENSOARG00000025180(CD14),ENSOARG00000009084(RUNX1T1),ENSOARG00000009287(MPO),	ENSOARG00000025180(CD14),	ENSOARG00000009084(RUNX1T1),ENSOARG00000009287(MPO),	0.910573	1	1
oas04750	Inflammatory mediator regulation of TRP channels	2	2	0	155	74	5081	ENSOARG00000020466(PLA2G4E),ENSOARG00000020480(PLA2G4F),	ENSOARG00000020466(PLA2G4E),ENSOARG00000020480(PLA2G4F),	-	0.885963	1	1
oas05166	HTLV-I infection	5	3	2	155	187	5081	ENSOARG00000018303(-),ENSOARG00000008333(TNF-alpha),ENSOARG00000001783(FOS),ENSOARG00000016098(-),ENSOARG00000015707(-),	ENSOARG00000008333(TNF-alpha),ENSOARG00000001783(FOS),ENSOARG00000016098(-),	ENSOARG00000018303(-),ENSOARG00000015707(-),	0.876488	1	1
oas04922	Glucagon signaling pathway	2	0	2	155	75	5081	ENSOARG00000008997(PYGM),ENSOARG00000016430(ACACB),	-	ENSOARG00000008997(PYGM),ENSOARG00000016430(ACACB),	0.874151	1	1
oas04726	Serotonergic synapse	2	2	0	155	77	5081	ENSOARG00000020466(PLA2G4E),ENSOARG00000020480(PLA2G4F),	ENSOARG00000020466(PLA2G4E),ENSOARG00000020480(PLA2G4F),	-	0.851445	1	1
oas04360	Axon guidance	3	0	3	155	118	5081	ENSOARG00000017153(EPHA3),ENSOARG00000015899(EFNB3),ENSOARG00000006407(EPHA5),	-	ENSOARG00000017153(EPHA3),ENSOARG00000015899(EFNB3),ENSOARG00000006407(EPHA5),	0.833406	1	1
oas04071	Sphingolipid signaling pathway	2	2	0	155	79	5081	ENSOARG00000008333(TNF-alpha),ENSOARG00000006264(ACER1),	ENSOARG00000008333(TNF-alpha),ENSOARG00000006264(ACER1),	-	0.82989	1	1
oas04141	Protein processing in endoplasmic reticulum	3	0	3	155	119	5081	ENSOARG00000008817(HSPA1B),ENSOARG00000007452(HSPA6),ENSOARG00000005443(-),	-	ENSOARG00000008817(HSPA1B),ENSOARG00000007452(HSPA6),ENSOARG00000005443(-),	0.826403	1	1
oas04728	Dopaminergic synapse	2	2	0	155	81	5081	ENSOARG00000001613(GNAL),ENSOARG00000001783(FOS),	ENSOARG00000001613(GNAL),ENSOARG00000001783(FOS),	-	0.809399	1	1
oas05203	Viral carcinogenesis	4	2	2	155	163	5081	ENSOARG00000014244(CCR3),ENSOARG00000003713(ACTN2),ENSOARG00000004067(CCNE1),ENSOARG00000006626(IRF7),	ENSOARG00000004067(CCNE1),ENSOARG00000006626(IRF7),	ENSOARG00000014244(CCR3),ENSOARG00000003713(ACTN2),	0.804433	1	1
oas01200	Carbon metabolism	2	2	0	155	87	5081	ENSOARG00000013817(RGN),ENSOARG00000005406(HKDC1),	ENSOARG00000013817(RGN),ENSOARG00000005406(HKDC1),	-	0.753578	1	1
oas04015	Rap1 signaling pathway	3	0	3	155	131	5081	ENSOARG00000006813(VEGFC),ENSOARG00000015100(ANGPT1),ENSOARG00000006056(LPAR4),	-	ENSOARG00000006813(VEGFC),ENSOARG00000015100(ANGPT1),ENSOARG00000006056(LPAR4),	0.750702	1	1
oas05200	Pathways in cancer	6	2	4	155	262	5081	ENSOARG00000001783(FOS),ENSOARG00000006813(VEGFC),ENSOARG00000000327(LAMA1),ENSOARG00000004067(CCNE1),ENSOARG00000009084(RUNX1T1),ENSOARG00000006056(LPAR4),	ENSOARG00000001783(FOS),ENSOARG00000004067(CCNE1),	ENSOARG00000006813(VEGFC),ENSOARG00000000327(LAMA1),ENSOARG00000009084(RUNX1T1),ENSOARG00000006056(LPAR4),	0.750702	1	1
oas00230	Purine metabolism	3	2	1	155	133	5081	ENSOARG00000003335(PDE6C),ENSOARG00000014082(ENPP3),ENSOARG00000004847(PDE10A),	ENSOARG00000003335(PDE6C),ENSOARG00000014082(ENPP3),	ENSOARG00000004847(PDE10A),	0.739413	1	1
oas04152	AMPK signaling pathway	2	1	1	155	92	5081	ENSOARG00000014674(SCD),ENSOARG00000018126(IRS4),	ENSOARG00000014674(SCD),	ENSOARG00000018126(IRS4),	0.712623	1	1
oas04810	Regulation of actin cytoskeleton	3	1	2	155	140	5081	ENSOARG00000016867(ITGA4),ENSOARG00000025180(CD14),ENSOARG00000003713(ACTN2),	ENSOARG00000025180(CD14),	ENSOARG00000016867(ITGA4),ENSOARG00000003713(ACTN2),	0.702442	1	1
oas04142	Lysosome	2	2	0	155	94	5081	ENSOARG00000019535(SLC11A1),ENSOARG00000002285(GAA),	ENSOARG00000019535(SLC11A1),ENSOARG00000002285(GAA),	-	0.697461	1	1
oas05205	Proteoglycans in cancer	3	2	1	155	143	5081	ENSOARG00000008333(TNF-alpha),ENSOARG00000003372(FLNC),ENSOARG00000023366(oar-mir-21),	ENSOARG00000008333(TNF-alpha),ENSOARG00000023366(oar-mir-21),	ENSOARG00000003372(FLNC),	0.687706	1	1
oas05169	Epstein-Barr virus infection	3	1	2	155	145	5081	ENSOARG00000008817(HSPA1B),ENSOARG00000007452(HSPA6),ENSOARG00000006292(IL10),	ENSOARG00000006292(IL10),	ENSOARG00000008817(HSPA1B),ENSOARG00000007452(HSPA6),	0.67822	1	1
oas04068	FoxO signaling pathway	2	1	1	155	100	5081	ENSOARG00000006292(IL10),ENSOARG00000018126(IRS4),	ENSOARG00000006292(IL10),	ENSOARG00000018126(IRS4),	0.655613	1	1
oas00190	Oxidative phosphorylation	2	2	0	155	100	5081	ENSOARG00000000010(ND2),ENSOARG00000000027(ND4L),	ENSOARG00000000010(ND2),ENSOARG00000000027(ND4L),	-	0.655613	1	1
oas03040	Spliceosome	2	0	2	155	109	5081	ENSOARG00000008817(HSPA1B),ENSOARG00000007452(HSPA6),	-	ENSOARG00000008817(HSPA1B),ENSOARG00000007452(HSPA6),	0.60148	1	1
oas04210	Apoptosis	2	2	0	155	109	5081	ENSOARG00000008333(TNF-alpha),ENSOARG00000001783(FOS),	ENSOARG00000008333(TNF-alpha),ENSOARG00000001783(FOS),	-	0.60148	1	1
oas04932	Non-alcoholic fatty liver disease (NAFLD)	2	2	0	155	112	5081	ENSOARG00000008333(TNF-alpha),ENSOARG00000020877(IL1A),	ENSOARG00000008333(TNF-alpha),ENSOARG00000020877(IL1A),	-	0.585369	1	1
oas04062	Chemokine signaling pathway	2	0	2	155	120	5081	ENSOARG00000014244(CCR3),ENSOARG00000009107(CCL21),	-	ENSOARG00000014244(CCR3),ENSOARG00000009107(CCL21),	0.546344	1	1
oas05010	Alzheimer's disease	2	1	1	155	121	5081	ENSOARG00000008333(TNF-alpha),ENSOARG00000004210(NOS1),	ENSOARG00000008333(TNF-alpha),	ENSOARG00000004210(NOS1),	0.541829	1	1
oas04024	cAMP signaling pathway	2	2	0	155	143	5081	ENSOARG00000001783(FOS),ENSOARG00000011817(ATP2B2),	ENSOARG00000001783(FOS),ENSOARG00000011817(ATP2B2),	-	0.458471	1	1
oas04144	Endocytosis	2	0	2	155	187	5081	ENSOARG00000008817(HSPA1B),ENSOARG00000007452(HSPA6),	-	ENSOARG00000008817(HSPA1B),ENSOARG00000007452(HSPA6),	0.350595	1	1
oas04740	Olfactory transduction	2	2	0	155	522	5081	ENSOARG00000001613(GNAL),ENSOARG00000017356(OR52W1),	ENSOARG00000001613(GNAL),ENSOARG00000017356(OR52W1),	-	0.125596	1	1

## Sheet: Group6-VS-Group1 KEGG
pathway_ID	PATHWAY_DES	diff_gene_in_this_pathway	UP_GENES	DOWN_GENES	diff_gene_in_all_pathway	all_gene_in_this_pathway	all_gene_in_all_pathway	all_gene_list	gene_UP_list	gene_DOWN_list	rich_factor	Pvalue	Qvalue
oas00740	Riboflavin metabolism	2	2	0	1454	2	5081	ENSOARG00000003310(FLAD1),ENSOARG00000003888(TYR),	ENSOARG00000003310(FLAD1),ENSOARG00000003888(TYR),	-	3.4945	0.0410647	0.264242
oas04966	Collecting duct acid secretion	15	12	3	1454	17	5081	ENSOARG00000010469(ATP6V0A4),ENSOARG00000015583(ATP6V1G3),ENSOARG00000012834(ATP6V0D2),ENSOARG00000019488(ATP6V1A),ENSOARG00000002788(ATP6V0A2),ENSOARG00000004873(ATP4A),ENSOARG00000011319(ATP6V1B1),ENSOARG00000001896(ATP6V0A1),ENSOARG00000010681(ATP6V1B2),ENSOARG00000016196(ATP6V1E2),ENSOARG00000013489(ATP6V1E1),ENSOARG00000004031(-),ENSOARG00000007821(SLC4A1),ENSOARG00000021165(ATP6V1D),ENSOARG…	ENSOARG00000010469(ATP6V0A4),ENSOARG00000012834(ATP6V0D2),ENSOARG00000019488(ATP6V1A),ENSOARG00000002788(ATP6V0A2),ENSOARG00000004873(ATP4A),ENSOARG00000011319(ATP6V1B1),ENSOARG00000001896(ATP6V0A1),ENSOARG00000010681(ATP6V1B2),ENSOARG00000013489(ATP6V1E1),ENSOARG00000004031(-),ENSOARG00000007821(SLC4A1),ENSOARG00000021165(ATP6V1D),	ENSOARG00000015583(ATP6V1G3),ENSOARG00000016196(ATP6V1E2),ENSOARG00000008745(ATP6V1G2),	3.08338	0.000105756	0.0104346
oas00524	Neomycin, kanamycin and gentamicin biosynthesis	3	2	1	1454	4	5081	ENSOARG00000015987(GCK),ENSOARG00000005406(HKDC1),ENSOARG00000003252(HK3),	ENSOARG00000005406(HKDC1),ENSOARG00000003252(HK3),	ENSOARG00000015987(GCK),	2.62087	0.0585757	0.32714
oas00062	Fatty acid elongation	13	12	1	1454	18	5081	ENSOARG00000017607(ELOVL3),ENSOARG00000020191(HACD2),ENSOARG00000018680(HADHB),ENSOARG00000012566(ACOT7),ENSOARG00000020545(ELOVL1),ENSOARG00000007114(ELOVL7),ENSOARG00000000948(HSD17B12),ENSOARG00000008236(HADH),ENSOARG00000004046(-),ENSOARG00000004328(ELOVL6),ENSOARG00000000779(-),ENSOARG00000014346(HACD4),ENSOARG00000018593(HADHA),	ENSOARG00000017607(ELOVL3),ENSOARG00000020191(HACD2),ENSOARG00000018680(HADHB),ENSOARG00000012566(ACOT7),ENSOARG00000020545(ELOVL1),ENSOARG00000007114(ELOVL7),ENSOARG00000000948(HSD17B12),ENSOARG00000008236(HADH),ENSOARG00000004046(-),ENSOARG00000004328(ELOVL6),ENSOARG00000000779(-),ENSOARG00000018593(HADHA),	ENSOARG00000014346(HACD4),	2.5238	0.00190505	0.0512632
oas00072	Synthesis and degradation of ketone bodies	6	6	0	1454	9	5081	ENSOARG00000011112(ACAT1),ENSOARG00000020135(-),ENSOARG00000008682(HMGCS1),ENSOARG00000020427(HMGCS2),ENSOARG00000020383(BDH1),ENSOARG00000008923(OXCT1),	ENSOARG00000011112(ACAT1),ENSOARG00000020135(-),ENSOARG00000008682(HMGCS1),ENSOARG00000020427(HMGCS2),ENSOARG00000020383(BDH1),ENSOARG00000008923(OXCT1),	-	2.32967	0.0330992	0.227845
oas00061	Fatty acid biosynthesis	7	7	0	1454	11	5081	ENSOARG00000000664(ACSBG1),ENSOARG00000015735(-),ENSOARG00000016430(ACACB),ENSOARG00000011792(ACSL5),ENSOARG00000000829(ACACA),ENSOARG00000007614(ACSL1),ENSOARG00000006346(ACSBG2),	ENSOARG00000000664(ACSBG1),ENSOARG00000015735(-),ENSOARG00000016430(ACACB),ENSOARG00000011792(ACSL5),ENSOARG00000000829(ACACA),ENSOARG00000007614(ACSL1),ENSOARG00000006346(ACSBG2),	-	2.22377	0.031179	0.219738
oas00071	Fatty acid degradation	19	17	2	1454	31	5081	ENSOARG00000015738(ADH5),ENSOARG00000018680(HADHB),ENSOARG00000011112(ACAT1),ENSOARG00000018036(ECI1),ENSOARG00000013410(CPT1C),ENSOARG00000000664(ACSBG1),ENSOARG00000015390(-),ENSOARG00000008540(ACOX1),ENSOARG00000010650(-),ENSOARG00000015735(-),ENSOARG00000016505(CPT1A),ENSOARG00000008236(HADH),ENSOARG00000018083(-),ENSOARG00000004046(-),ENSOARG00000010662(ACADVL),ENSOARG00000011792(ACSL5),ENSO…	ENSOARG00000018680(HADHB),ENSOARG00000011112(ACAT1),ENSOARG00000018036(ECI1),ENSOARG00000000664(ACSBG1),ENSOARG00000015390(-),ENSOARG00000008540(ACOX1),ENSOARG00000010650(-),ENSOARG00000015735(-),ENSOARG00000016505(CPT1A),ENSOARG00000008236(HADH),ENSOARG00000018083(-),ENSOARG00000004046(-),ENSOARG00000010662(ACADVL),ENSOARG00000011792(ACSL5),ENSOARG00000007614(ACSL1),ENSOARG00000018593(HADHA),ENS…	ENSOARG00000015738(ADH5),ENSOARG00000013410(CPT1C),	2.14179	0.00187205	0.0615696
oas04960	Aldosterone-regulated sodium reabsorption	15	9	6	1454	25	5081	ENSOARG00000002180(PIK3R3),ENSOARG00000008446(SCNN1A),ENSOARG00000008386(ATP1A4),ENSOARG00000007245(PIK3CB),ENSOARG00000015381(ATP1B2),ENSOARG00000016612(SCNN1G),ENSOARG00000008297(ATP1A2),ENSOARG00000020473(IRS1),ENSOARG00000020213(ATP1A1),ENSOARG00000018302(SFN),ENSOARG00000014710(SGK1),ENSOARG00000006495(ATP1B3),ENSOARG00000000285(INSR),ENSOARG00000013088(ATP1B4),ENSOARG00000009371(ATP1B1),	ENSOARG00000008446(SCNN1A),ENSOARG00000007245(PIK3CB),ENSOARG00000015381(ATP1B2),ENSOARG00000016612(SCNN1G),ENSOARG00000020213(ATP1A1),ENSOARG00000018302(SFN),ENSOARG00000014710(SGK1),ENSOARG00000006495(ATP1B3),ENSOARG00000009371(ATP1B1),	ENSOARG00000002180(PIK3R3),ENSOARG00000008386(ATP1A4),ENSOARG00000008297(ATP1A2),ENSOARG00000020473(IRS1),ENSOARG00000000285(INSR),ENSOARG00000013088(ATP1B4),	2.0967	0.00611985	0.0905738
oas04964	Proximal tubule bicarbonate reclamation	9	6	3	1454	15	5081	ENSOARG00000008386(ATP1A4),ENSOARG00000015381(ATP1B2),ENSOARG00000008297(ATP1A2),ENSOARG00000020213(ATP1A1),ENSOARG00000010284(SLC38A3),ENSOARG00000006495(ATP1B3),ENSOARG00000013088(ATP1B4),ENSOARG00000009371(ATP1B1),ENSOARG00000017880(CA4),	ENSOARG00000015381(ATP1B2),ENSOARG00000020213(ATP1A1),ENSOARG00000010284(SLC38A3),ENSOARG00000006495(ATP1B3),ENSOARG00000009371(ATP1B1),ENSOARG00000017880(CA4),	ENSOARG00000008386(ATP1A4),ENSOARG00000008297(ATP1A2),ENSOARG00000013088(ATP1B4),	2.0967	0.0258996	0.191657
oas01212	Fatty acid metabolism	21	19	2	1454	36	5081	ENSOARG00000020191(HACD2),ENSOARG00000018680(HADHB),ENSOARG00000011112(ACAT1),ENSOARG00000013410(CPT1C),ENSOARG00000000664(ACSBG1),ENSOARG00000014674(SCD),ENSOARG00000008540(ACOX1),ENSOARG00000015735(-),ENSOARG00000016505(CPT1A),ENSOARG00000000948(HSD17B12),ENSOARG00000008236(HADH),ENSOARG00000004046(-),ENSOARG00000010662(ACADVL),ENSOARG00000004328(ELOVL6),ENSOARG00000000779(-),ENSOARG00000011792…	ENSOARG00000020191(HACD2),ENSOARG00000018680(HADHB),ENSOARG00000011112(ACAT1),ENSOARG00000000664(ACSBG1),ENSOARG00000014674(SCD),ENSOARG00000008540(ACOX1),ENSOARG00000015735(-),ENSOARG00000016505(CPT1A),ENSOARG00000000948(HSD17B12),ENSOARG00000008236(HADH),ENSOARG00000004046(-),ENSOARG00000010662(ACADVL),ENSOARG00000004328(ELOVL6),ENSOARG00000000779(-),ENSOARG00000011792(ACSL5),ENSOARG00000000829…	ENSOARG00000013410(CPT1C),ENSOARG00000014346(HACD4),	2.03846	0.00214588	0.0529318
oas04512	ECM-receptor interaction	33	10	23	1454	57	5081	ENSOARG00000011855(-),ENSOARG00000020058(THBS1),ENSOARG00000007228(LAMB1),ENSOARG00000003894(THBS3),ENSOARG00000018483(ITGA11),ENSOARG00000014718(COL6A6),ENSOARG00000018187(COL4A5),ENSOARG00000004871(COL1A1),ENSOARG00000016181(ITGA5),ENSOARG00000007270(LAMC3),ENSOARG00000000327(LAMA1),ENSOARG00000001187(ITGA6),ENSOARG00000005412(ITGA3),ENSOARG00000020706(SV2A),ENSOARG00000000744(LAMC2),ENSOARG000…	ENSOARG00000020058(THBS1),ENSOARG00000018187(COL4A5),ENSOARG00000007270(LAMC3),ENSOARG00000001187(ITGA6),ENSOARG00000005412(ITGA3),ENSOARG00000000744(LAMC2),ENSOARG00000020525(COL4A3),ENSOARG00000020421(GP5),ENSOARG00000014202(TNR),ENSOARG00000006967(ITGB6),	ENSOARG00000011855(-),ENSOARG00000007228(LAMB1),ENSOARG00000003894(THBS3),ENSOARG00000018483(ITGA11),ENSOARG00000014718(COL6A6),ENSOARG00000004871(COL1A1),ENSOARG00000016181(ITGA5),ENSOARG00000000327(LAMA1),ENSOARG00000020706(SV2A),ENSOARG00000012810(COL6A1),ENSOARG00000010540(SV2B),ENSOARG00000019080(COL6A3),ENSOARG00000000498(ITGA9),ENSOARG00000019329(FN1),ENSOARG00000017490(THBS4),ENSOARG00000…	2.02313	0.000193573	0.0143244
oas01040	Biosynthesis of unsaturated fatty acids	8	7	1	1454	14	5081	ENSOARG00000020191(HACD2),ENSOARG00000012566(ACOT7),ENSOARG00000014674(SCD),ENSOARG00000008540(ACOX1),ENSOARG00000000948(HSD17B12),ENSOARG00000004328(ELOVL6),ENSOARG00000014346(HACD4),ENSOARG00000018593(HADHA),	ENSOARG00000020191(HACD2),ENSOARG00000012566(ACOT7),ENSOARG00000014674(SCD),ENSOARG00000008540(ACOX1),ENSOARG00000000948(HSD17B12),ENSOARG00000004328(ELOVL6),ENSOARG00000018593(HADHA),	ENSOARG00000014346(HACD4),	1.99686	0.0435988	0.268859
oas00750	Vitamin B6 metabolism	4	4	0	1454	7	5081	ENSOARG00000016231(-),ENSOARG00000012354(PSAT1),ENSOARG00000016052(AOX1),ENSOARG00000016420(-),	ENSOARG00000016231(-),ENSOARG00000012354(PSAT1),ENSOARG00000016052(AOX1),ENSOARG00000016420(-),	-	1.99686	0.106374	0.414298
oas05033	Nicotine addiction	17	6	11	1454	30	5081	ENSOARG00000008347(GABRA3),ENSOARG00000012803(GABRR1),ENSOARG00000015589(GABRA4),ENSOARG00000005625(GRIN2A),ENSOARG00000007649(SLC17A6),ENSOARG00000006222(GRIA2),ENSOARG00000013948(GABRA1),ENSOARG00000015499(GABRA2),ENSOARG00000020802(GRIN2B),ENSOARG00000000792(GABRD),ENSOARG00000008475(GABRE),ENSOARG00000009242(GABRB3),ENSOARG00000012035(GRIN2C),ENSOARG00000010244(GRIN3B),ENSOARG00000007440(GRIN…	ENSOARG00000012803(GABRR1),ENSOARG00000005625(GRIN2A),ENSOARG00000000792(GABRD),ENSOARG00000012035(GRIN2C),ENSOARG00000010244(GRIN3B),ENSOARG00000003297(GABRP),	ENSOARG00000008347(GABRA3),ENSOARG00000015589(GABRA4),ENSOARG00000007649(SLC17A6),ENSOARG00000006222(GRIA2),ENSOARG00000013948(GABRA1),ENSOARG00000015499(GABRA2),ENSOARG00000020802(GRIN2B),ENSOARG00000008475(GABRE),ENSOARG00000009242(GABRB3),ENSOARG00000007440(GRIN3A),ENSOARG00000013743(GABRB2),	1.98022	0.00688851	0.0926818
oas04514	Cell adhesion molecules (CAMs)	56	34	22	1454	99	5081	ENSOARG00000008369(CD40),ENSOARG00000010602(CLDN6),ENSOARG00000018242(-),ENSOARG00000002007(SIGLEC1),ENSOARG00000011738(-),ENSOARG00000018303(-),ENSOARG00000018277(CD28),ENSOARG00000007375(-),ENSOARG00000001063(CLDN17),ENSOARG00000020295(VTCN1),ENSOARG00000000454(PTPRF),ENSOARG00000006301(CD4),ENSOARG00000001539(CADM1),ENSOARG00000007335(-),ENSOARG00000015632(VCAN),ENSOARG00000015207(JAM2),ENSOAR…	ENSOARG00000011738(-),ENSOARG00000018277(CD28),ENSOARG00000007375(-),ENSOARG00000001063(CLDN17),ENSOARG00000020295(VTCN1),ENSOARG00000000454(PTPRF),ENSOARG00000006301(CD4),ENSOARG00000001539(CADM1),ENSOARG00000007335(-),ENSOARG00000001187(ITGA6),ENSOARG00000018331(ICOS),ENSOARG00000018321(CTLA4),ENSOARG00000007707(NRCAM),ENSOARG00000003455(CDH1),ENSOARG00000025184(CLDN4),ENSOARG00000009280(F11R),…	ENSOARG00000008369(CD40),ENSOARG00000010602(CLDN6),ENSOARG00000018242(-),ENSOARG00000002007(SIGLEC1),ENSOARG00000018303(-),ENSOARG00000015632(VCAN),ENSOARG00000015207(JAM2),ENSOARG00000000549(PTPRM),ENSOARG00000013611(JAM3),ENSOARG00000001849(CDH5),ENSOARG00000005736(GLG1),ENSOARG00000019884(CNTN1),ENSOARG00000007676(CADM3),ENSOARG00000000498(ITGA9),ENSOARG00000020747(CD8B),ENSOARG00000017638(ITG…	1.97669	3.80744e-06	0.001127
oas05323	Rheumatoid arthritis	40	31	9	1454	71	5081	ENSOARG00000010469(ATP6V0A4),ENSOARG00000004743(ATP6AP1),ENSOARG00000020869(CTSK),ENSOARG00000018277(CD28),ENSOARG00000007375(-),ENSOARG00000015583(ATP6V1G3),ENSOARG00000013787(ATP6V1H),ENSOARG00000012834(ATP6V0D2),ENSOARG00000007335(-),ENSOARG00000019488(ATP6V1A),ENSOARG00000002788(ATP6V0A2),ENSOARG00000018321(CTLA4),ENSOARG00000011319(ATP6V1B1),ENSOARG00000016193(IL18),ENSOARG00000001896(ATP6V0…	ENSOARG00000010469(ATP6V0A4),ENSOARG00000004743(ATP6AP1),ENSOARG00000018277(CD28),ENSOARG00000007375(-),ENSOARG00000013787(ATP6V1H),ENSOARG00000012834(ATP6V0D2),ENSOARG00000007335(-),ENSOARG00000019488(ATP6V1A),ENSOARG00000002788(ATP6V0A2),ENSOARG00000018321(CTLA4),ENSOARG00000011319(ATP6V1B1),ENSOARG00000016193(IL18),ENSOARG00000001896(ATP6V0A1),ENSOARG00000016257(-),ENSOARG00000001783(FOS),ENSO…	ENSOARG00000020869(CTSK),ENSOARG00000015583(ATP6V1G3),ENSOARG00000008334(-),ENSOARG00000007376(TNFSF11),ENSOARG00000015100(ANGPT1),ENSOARG00000016196(ATP6V1E2),ENSOARG00000012119(IL15),ENSOARG00000008745(ATP6V1G2),ENSOARG00000002050(TGFB3),	1.96873	8.38233e-05	0.0124059
oas04977	Vitamin digestion and absorption	10	6	4	1454	18	5081	ENSOARG00000002296(-),ENSOARG00000009955(CUBN),ENSOARG00000009522(-),ENSOARG00000019515(PLB1),ENSOARG00000015026(AWAT2),ENSOARG00000018396(SCARB1),ENSOARG00000019186(SLC5A6),ENSOARG00000002586(APOA1),ENSOARG00000007026(RBP2),ENSOARG00000003775(FOLH1),	ENSOARG00000002296(-),ENSOARG00000009522(-),ENSOARG00000019515(PLB1),ENSOARG00000015026(AWAT2),ENSOARG00000018396(SCARB1),ENSOARG00000019186(SLC5A6),	ENSOARG00000009955(CUBN),ENSOARG00000002586(APOA1),ENSOARG00000007026(RBP2),ENSOARG00000003775(FOLH1),	1.94139	0.0338015	0.227392
oas00280	Valine, leucine and isoleucine degradation	20	19	1	1454	36	5081	ENSOARG00000004442(PCCA),ENSOARG00000016231(-),ENSOARG00000018680(HADHB),ENSOARG00000011112(ACAT1),ENSOARG00000016052(AOX1),ENSOARG00000020135(-),ENSOARG00000020103(BCAT1),ENSOARG00000008682(HMGCS1),ENSOARG00000015948(MCEE),ENSOARG00000020427(HMGCS2),ENSOARG00000010650(-),ENSOARG00000008236(HADH),ENSOARG00000018083(-),ENSOARG00000004046(-),ENSOARG00000016420(-),ENSOARG00000007403(BCKDHA),ENSOARG0…	ENSOARG00000004442(PCCA),ENSOARG00000016231(-),ENSOARG00000018680(HADHB),ENSOARG00000011112(ACAT1),ENSOARG00000016052(AOX1),ENSOARG00000020135(-),ENSOARG00000008682(HMGCS1),ENSOARG00000015948(MCEE),ENSOARG00000020427(HMGCS2),ENSOARG00000010650(-),ENSOARG00000008236(HADH),ENSOARG00000018083(-),ENSOARG00000004046(-),ENSOARG00000016420(-),ENSOARG00000007403(BCKDHA),ENSOARG00000007925(PCCB),ENSOARG00…	ENSOARG00000020103(BCAT1),	1.94139	0.00469784	0.0772534
oas04978	Mineral absorption	19	15	4	1454	35	5081	ENSOARG00000011955(SLC5A1),ENSOARG00000003467(HMOX2),ENSOARG00000018341(-),ENSOARG00000019372(VDR),ENSOARG00000008386(ATP1A4),ENSOARG00000008517(-),ENSOARG00000015381(ATP1B2),ENSOARG00000016910(TRPV6),ENSOARG00000006345(SLC31A1),ENSOARG00000008297(ATP1A2),ENSOARG00000018343(-),ENSOARG00000020213(ATP1A1),ENSOARG00000004798(SLC26A9),ENSOARG00000005331(HEPH),ENSOARG00000006495(ATP1B3),ENSOARG0000001…	ENSOARG00000011955(SLC5A1),ENSOARG00000003467(HMOX2),ENSOARG00000018341(-),ENSOARG00000019372(VDR),ENSOARG00000008517(-),ENSOARG00000015381(ATP1B2),ENSOARG00000016910(TRPV6),ENSOARG00000006345(SLC31A1),ENSOARG00000018343(-),ENSOARG00000020213(ATP1A1),ENSOARG00000004798(SLC26A9),ENSOARG00000006495(ATP1B3),ENSOARG00000012634(TRPM6),ENSOARG00000016390(SLC40A1),ENSOARG00000009371(ATP1B1),	ENSOARG00000008386(ATP1A4),ENSOARG00000008297(ATP1A2),ENSOARG00000005331(HEPH),ENSOARG00000013088(ATP1B4),	1.89701	0.00731675	0.0941634
oas05310	Asthma	13	11	2	1454	24	5081	ENSOARG00000008369(CD40),ENSOARG00000012742(MS4A2),ENSOARG00000007375(-),ENSOARG00000007335(-),ENSOARG00000006292(IL10),ENSOARG00000007787(FCER1A),ENSOARG00000016257(-),ENSOARG00000008333(TNF-alpha),ENSOARG00000007906(-),ENSOARG00000015485(-),ENSOARG00000015033(IL5),ENSOARG00000008091(HLA-DOA),ENSOARG00000015707(-),	ENSOARG00000012742(MS4A2),ENSOARG00000007375(-),ENSOARG00000007335(-),ENSOARG00000006292(IL10),ENSOARG00000007787(FCER1A),ENSOARG00000016257(-),ENSOARG00000008333(TNF-alpha),ENSOARG00000007906(-),ENSOARG00000015485(-),ENSOARG00000008091(HLA-DOA),ENSOARG00000015707(-),	ENSOARG00000008369(CD40),ENSOARG00000015033(IL5),	1.89285	0.0225702	0.180562
oas00910	Nitrogen metabolism	7	5	2	1454	13	5081	ENSOARG00000016001(CA8),ENSOARG00000013116(CA3),ENSOARG00000018757(GLUL),ENSOARG00000020784(CA12),ENSOARG00000019210(CPS1),ENSOARG00000009222(CA6),ENSOARG00000017880(CA4),	ENSOARG00000018757(GLUL),ENSOARG00000020784(CA12),ENSOARG00000019210(CPS1),ENSOARG00000009222(CA6),ENSOARG00000017880(CA4),	ENSOARG00000016001(CA8),ENSOARG00000013116(CA3),	1.88165	0.0730146	0.348586
oas00220	Arginine biosynthesis	8	7	1	1454	15	5081	ENSOARG00000004210(NOS1),ENSOARG00000018757(GLUL),ENSOARG00000015775(GPT2),ENSOARG00000013943(ARG1),ENSOARG00000019210(CPS1),ENSOARG00000007692(ASS1),ENSOARG00000016744(NOS2),ENSOARG00000000670(-),	ENSOARG00000004210(NOS1),ENSOARG00000018757(GLUL),ENSOARG00000015775(GPT2),ENSOARG00000013943(ARG1),ENSOARG00000019210(CPS1),ENSOARG00000007692(ASS1),ENSOARG00000000670(-),	ENSOARG00000016744(NOS2),	1.86373	0.063465	0.335458
oas00100	Steroid biosynthesis	9	9	0	1454	17	5081	ENSOARG00000012341(EBP),ENSOARG00000015114(CYP24A1),ENSOARG00000008478(SQLE),ENSOARG00000016678(SOAT1),ENSOARG00000015250(FDFT1),ENSOARG00000005222(CYP27B1),ENSOARG00000002197(-),ENSOARG00000012581(TM7SF2),ENSOARG00000007493(DHCR24),	ENSOARG00000012341(EBP),ENSOARG00000015114(CYP24A1),ENSOARG00000008478(SQLE),ENSOARG00000016678(SOAT1),ENSOARG00000015250(FDFT1),ENSOARG00000005222(CYP27B1),ENSOARG00000002197(-),ENSOARG00000012581(TM7SF2),ENSOARG00000007493(DHCR24),	-	1.85003	0.0550381	0.319437
oas05144	Malaria	19	11	8	1454	37	5081	ENSOARG00000008369(CD40),ENSOARG00000020058(THBS1),ENSOARG00000018242(-),ENSOARG00000000778(MET),ENSOARG00000018303(-),ENSOARG00000003894(THBS3),ENSOARG00000019174(-),ENSOARG00000021000(KLRK1),ENSOARG00000006292(IL10),ENSOARG00000019163(-),ENSOARG00000007687(ACKR1),ENSOARG00000016193(IL18),ENSOARG00000010944(-),ENSOARG00000017490(THBS4),ENSOARG00000008333(TNF-alpha),ENSOARG00000005792(TLR4),ENSOA…	ENSOARG00000020058(THBS1),ENSOARG00000000778(MET),ENSOARG00000021000(KLRK1),ENSOARG00000006292(IL10),ENSOARG00000019163(-),ENSOARG00000007687(ACKR1),ENSOARG00000016193(IL18),ENSOARG00000008333(TNF-alpha),ENSOARG00000005792(TLR4),ENSOARG00000011075(SELE),ENSOARG00000010726(SELP),	ENSOARG00000008369(CD40),ENSOARG00000018242(-),ENSOARG00000018303(-),ENSOARG00000003894(THBS3),ENSOARG00000019174(-),ENSOARG00000010944(-),ENSOARG00000017490(THBS4),ENSOARG00000002050(TGFB3),	1.79447	0.0130958	0.121136
oas04923	Regulation of lipolysis in adipocytes	20	7	13	1454	39	5081	ENSOARG00000002180(PIK3R3),ENSOARG00000014352(ADRB2),ENSOARG00000016771(-),ENSOARG00000007245(PIK3CB),ENSOARG00000000858(NPR1),ENSOARG00000013669(NPY1R),ENSOARG00000004222(ABHD5),ENSOARG00000018126(IRS4),ENSOARG00000010164(GNAI2),ENSOARG00000019073(PRKG2),ENSOARG00000020473(IRS1),ENSOARG00000013625(PRKG1),ENSOARG00000005578(MGLL),ENSOARG00000002882(TSHR),ENSOARG00000009344(FABP4),ENSOARG000000138…	ENSOARG00000014352(ADRB2),ENSOARG00000007245(PIK3CB),ENSOARG00000004222(ABHD5),ENSOARG00000005578(MGLL),ENSOARG00000002882(TSHR),ENSOARG00000009344(FABP4),ENSOARG00000002733(-),	ENSOARG00000002180(PIK3R3),ENSOARG00000016771(-),ENSOARG00000000858(NPR1),ENSOARG00000013669(NPY1R),ENSOARG00000018126(IRS4),ENSOARG00000010164(GNAI2),ENSOARG00000019073(PRKG2),ENSOARG00000020473(IRS1),ENSOARG00000013625(PRKG1),ENSOARG00000013816(PRKACB),ENSOARG00000014702(ADCY2),ENSOARG00000000285(INSR),ENSOARG00000006517(PDE3B),	1.79205	0.011366	0.120155
oas04721	Synaptic vesicle cycle	22	14	8	1454	43	5081	ENSOARG00000010469(ATP6V0A4),ENSOARG00000015506(STX2),ENSOARG00000015583(ATP6V1G3),ENSOARG00000013787(ATP6V1H),ENSOARG00000012834(ATP6V0D2),ENSOARG00000011825(STXBP1),ENSOARG00000010268(SNAP25),ENSOARG00000020918(UNC13C),ENSOARG00000019488(ATP6V1A),ENSOARG00000002788(ATP6V0A2),ENSOARG00000011319(ATP6V1B1),ENSOARG00000007649(SLC17A6),ENSOARG00000011245(NAPA),ENSOARG00000001896(ATP6V0A1),ENSOARG000…	ENSOARG00000010469(ATP6V0A4),ENSOARG00000013787(ATP6V1H),ENSOARG00000012834(ATP6V0D2),ENSOARG00000019488(ATP6V1A),ENSOARG00000002788(ATP6V0A2),ENSOARG00000011319(ATP6V1B1),ENSOARG00000011245(NAPA),ENSOARG00000001896(ATP6V0A1),ENSOARG00000018252(SLC18A2),ENSOARG00000000665(ATP6V0B),ENSOARG00000010681(ATP6V1B2),ENSOARG00000013489(ATP6V1E1),ENSOARG00000004031(-),ENSOARG00000021165(ATP6V1D),	ENSOARG00000015506(STX2),ENSOARG00000015583(ATP6V1G3),ENSOARG00000011825(STXBP1),ENSOARG00000010268(SNAP25),ENSOARG00000020918(UNC13C),ENSOARG00000007649(SLC17A6),ENSOARG00000016196(ATP6V1E2),ENSOARG00000008745(ATP6V1G2),	1.78788	0.00857327	0.105737
oas05412	Arrhythmogenic right ventricular cardiomyopathy (ARVC)	24	13	11	1454	47	5081	ENSOARG00000011855(-),ENSOARG00000018483(ITGA11),ENSOARG00000006798(DSC2),ENSOARG00000017474(JUP),ENSOARG00000016181(ITGA5),ENSOARG00000008437(-),ENSOARG00000001187(ITGA6),ENSOARG00000005412(ITGA3),ENSOARG00000003713(ACTN2),ENSOARG00000010512(SGCD),ENSOARG00000006399(DSG2),ENSOARG00000006670(ACTN3),ENSOARG00000000498(ITGA9),ENSOARG00000005083(SGCA),ENSOARG00000017638(ITGB1),ENSOARG00000013430(SGC…	ENSOARG00000006798(DSC2),ENSOARG00000017474(JUP),ENSOARG00000008437(-),ENSOARG00000001187(ITGA6),ENSOARG00000005412(ITGA3),ENSOARG00000006399(DSG2),ENSOARG00000006670(ACTN3),ENSOARG00000017552(DSP),ENSOARG00000019963(GJA1),ENSOARG00000005791(ACTN4),ENSOARG00000019313(PKP2),ENSOARG00000006967(ITGB6),ENSOARG00000015530(CACNA2D3),	ENSOARG00000011855(-),ENSOARG00000018483(ITGA11),ENSOARG00000016181(ITGA5),ENSOARG00000003713(ACTN2),ENSOARG00000010512(SGCD),ENSOARG00000000498(ITGA9),ENSOARG00000005083(SGCA),ENSOARG00000017638(ITGB1),ENSOARG00000013430(SGCG),ENSOARG00000020185(-),ENSOARG00000016867(ITGA4),	1.78442	0.00647814	0.0913109
oas05410	Hypertrophic cardiomyopathy (HCM)	27	10	17	1454	53	5081	ENSOARG00000011855(-),ENSOARG00000018483(ITGA11),ENSOARG00000017779(MYL2),ENSOARG00000020520(PRKAB2),ENSOARG00000016181(ITGA5),ENSOARG00000020797(-),ENSOARG00000012958(ACE),ENSOARG00000008437(-),ENSOARG00000001187(ITGA6),ENSOARG00000005412(ITGA3),ENSOARG00000010512(SGCD),ENSOARG00000004505(-),ENSOARG00000006996(MYL3),ENSOARG00000004312(TNNC1),ENSOARG00000019993(ACTC1),ENSOARG00000000498(ITGA9),EN…	ENSOARG00000020797(-),ENSOARG00000012958(ACE),ENSOARG00000008437(-),ENSOARG00000001187(ITGA6),ENSOARG00000005412(ITGA3),ENSOARG00000004505(-),ENSOARG00000001811(TNNI3),ENSOARG00000008333(TNF-alpha),ENSOARG00000006967(ITGB6),ENSOARG00000015530(CACNA2D3),	ENSOARG00000011855(-),ENSOARG00000018483(ITGA11),ENSOARG00000017779(MYL2),ENSOARG00000020520(PRKAB2),ENSOARG00000016181(ITGA5),ENSOARG00000010512(SGCD),ENSOARG00000006996(MYL3),ENSOARG00000004312(TNNC1),ENSOARG00000019993(ACTC1),ENSOARG00000000498(ITGA9),ENSOARG00000005083(SGCA),ENSOARG00000017638(ITGB1),ENSOARG00000013430(SGCG),ENSOARG00000020185(-),ENSOARG00000016867(ITGA4),ENSOARG00000011889(T…	1.78022	0.00426847	0.0971898
oas04320	Dorso-ventral axis formation	8	7	1	1454	16	5081	ENSOARG00000013753(EGFR),ENSOARG00000013595(-),ENSOARG00000004239(CPEB4),ENSOARG00000014532(ETS2),ENSOARG00000020894(ETV6),ENSOARG00000008716(-),ENSOARG00000010626(GRB2),ENSOARG00000013581(BRAF),	ENSOARG00000013753(EGFR),ENSOARG00000013595(-),ENSOARG00000004239(CPEB4),ENSOARG00000014532(ETS2),ENSOARG00000020894(ETV6),ENSOARG00000008716(-),ENSOARG00000013581(BRAF),	ENSOARG00000010626(GRB2),	1.74725	0.0888648	0.386823
oas00603	Glycosphingolipid biosynthesis - globo series	6	3	3	1454	12	5081	ENSOARG00000005371(ST3GAL1),ENSOARG00000005261(GBGT1),ENSOARG00000012166(FUT1),ENSOARG00000020178(ST8SIA1),ENSOARG00000014923(B3GALNT1),ENSOARG00000005098(ST3GAL2),	ENSOARG00000005261(GBGT1),ENSOARG00000012166(FUT1),ENSOARG00000020178(ST8SIA1),	ENSOARG00000005371(ST3GAL1),ENSOARG00000014923(B3GALNT1),ENSOARG00000005098(ST3GAL2),	1.74725	0.121427	0.438322
oas05414	Dilated cardiomyopathy	27	9	18	1454	54	5081	ENSOARG00000011855(-),ENSOARG00000018483(ITGA11),ENSOARG00000017779(MYL2),ENSOARG00000016181(ITGA5),ENSOARG00000020797(-),ENSOARG00000008437(-),ENSOARG00000001187(ITGA6),ENSOARG00000005412(ITGA3),ENSOARG00000010512(SGCD),ENSOARG00000006996(MYL3),ENSOARG00000004312(TNNC1),ENSOARG00000019993(ACTC1),ENSOARG00000000498(ITGA9),ENSOARG00000001811(TNNI3),ENSOARG00000008333(TNF-alpha),ENSOARG00000005083(…	ENSOARG00000020797(-),ENSOARG00000008437(-),ENSOARG00000001187(ITGA6),ENSOARG00000005412(ITGA3),ENSOARG00000001811(TNNI3),ENSOARG00000008333(TNF-alpha),ENSOARG00000019971(PLN),ENSOARG00000006967(ITGB6),ENSOARG00000015530(CACNA2D3),	ENSOARG00000011855(-),ENSOARG00000018483(ITGA11),ENSOARG00000017779(MYL2),ENSOARG00000016181(ITGA5),ENSOARG00000010512(SGCD),ENSOARG00000006996(MYL3),ENSOARG00000004312(TNNC1),ENSOARG00000019993(ACTC1),ENSOARG00000000498(ITGA9),ENSOARG00000005083(SGCA),ENSOARG00000017638(ITGB1),ENSOARG00000013430(SGCG),ENSOARG00000020185(-),ENSOARG00000016867(ITGA4),ENSOARG00000013816(PRKACB),ENSOARG00000014702(A…	1.74725	0.00549837	0.0856588
oas00232	Caffeine metabolism	2	2	0	1454	4	5081	ENSOARG00000013841(-),ENSOARG00000010953(XDH),	ENSOARG00000013841(-),ENSOARG00000010953(XDH),	-	1.74725	0.217945	0.581188
oas00650	Butanoate metabolism	12	12	0	1454	24	5081	ENSOARG00000011112(ACAT1),ENSOARG00000020135(-),ENSOARG00000008682(HMGCS1),ENSOARG00000020427(HMGCS2),ENSOARG00000012681(ACSM5),ENSOARG00000020383(BDH1),ENSOARG00000008236(HADH),ENSOARG00000013163(ACSM3),ENSOARG00000008923(OXCT1),ENSOARG00000018593(HADHA),ENSOARG00000017489(AACS),ENSOARG00000012921(ACSM1),	ENSOARG00000011112(ACAT1),ENSOARG00000020135(-),ENSOARG00000008682(HMGCS1),ENSOARG00000020427(HMGCS2),ENSOARG00000012681(ACSM5),ENSOARG00000020383(BDH1),ENSOARG00000008236(HADH),ENSOARG00000013163(ACSM3),ENSOARG00000008923(OXCT1),ENSOARG00000018593(HADHA),ENSOARG00000017489(AACS),ENSOARG00000012921(ACSM1),	-	1.74725	0.048171	0.290992
oas00512	Mucin type O-Glycan biosynthesis	10	4	6	1454	20	5081	ENSOARG00000005371(ST3GAL1),ENSOARG00000009335(GALNT8),ENSOARG00000005138(GALNT3),ENSOARG00000005098(ST3GAL2),ENSOARG00000011568(GCNT4),ENSOARG00000008011(GALNT13),ENSOARG00000000900(GCNT3),ENSOARG00000019676(GALNT14),ENSOARG00000007945(GALNT5),ENSOARG00000006736(ST6GALNAC1),	ENSOARG00000009335(GALNT8),ENSOARG00000005138(GALNT3),ENSOARG00000011568(GCNT4),ENSOARG00000006736(ST6GALNAC1),	ENSOARG00000005371(ST3GAL1),ENSOARG00000005098(ST3GAL2),ENSOARG00000008011(GALNT13),ENSOARG00000000900(GCNT3),ENSOARG00000019676(GALNT14),ENSOARG00000007945(GALNT5),	1.74725	0.0652805	0.333156
oas04672	Intestinal immune network for IgA production	17	12	5	1454	34	5081	ENSOARG00000008369(CD40),ENSOARG00000011738(-),ENSOARG00000018277(CD28),ENSOARG00000007375(-),ENSOARG00000007335(-),ENSOARG00000006292(IL10),ENSOARG00000018331(ICOS),ENSOARG00000016257(-),ENSOARG00000007906(-),ENSOARG00000019762(CD80),ENSOARG00000015485(-),ENSOARG00000015033(IL5),ENSOARG00000012119(IL15),ENSOARG00000016867(ITGA4),ENSOARG00000003210(CCL25),ENSOARG00000008091(HLA-DOA),ENSOARG000000…	ENSOARG00000011738(-),ENSOARG00000018277(CD28),ENSOARG00000007375(-),ENSOARG00000007335(-),ENSOARG00000006292(IL10),ENSOARG00000018331(ICOS),ENSOARG00000016257(-),ENSOARG00000007906(-),ENSOARG00000019762(CD80),ENSOARG00000015485(-),ENSOARG00000008091(HLA-DOA),ENSOARG00000015707(-),	ENSOARG00000008369(CD40),ENSOARG00000015033(IL5),ENSOARG00000012119(IL15),ENSOARG00000016867(ITGA4),ENSOARG00000003210(CCL25),	1.74725	0.0229338	0.178642
oas00290	Valine, leucine and isoleucine biosynthesis	2	1	1	1454	4	5081	ENSOARG00000007382(SDS),ENSOARG00000020103(BCAT1),	ENSOARG00000007382(SDS),	ENSOARG00000020103(BCAT1),	1.74725	0.217945	0.581188
oas02010	ABC transporters	19	14	5	1454	39	5081	ENSOARG00000016747(ABCC11),ENSOARG00000009522(-),ENSOARG00000000935(-),ENSOARG00000019294(ABCA12),ENSOARG00000007293(ABCB9),ENSOARG00000007344(ABCA1),ENSOARG00000018133(CFTR),ENSOARG00000016624(ABCC12),ENSOARG00000014385(ABCA6),ENSOARG00000003559(-),ENSOARG00000001914(ABCG2),ENSOARG00000017114(ABCA4),ENSOARG00000014704(ABCA9),ENSOARG00000001594(-),ENSOARG00000010625(ABCG1),ENSOARG00000018278(-),E…	ENSOARG00000016747(ABCC11),ENSOARG00000009522(-),ENSOARG00000000935(-),ENSOARG00000019294(ABCA12),ENSOARG00000007293(ABCB9),ENSOARG00000007344(ABCA1),ENSOARG00000016624(ABCC12),ENSOARG00000014385(ABCA6),ENSOARG00000003559(-),ENSOARG00000017114(ABCA4),ENSOARG00000014704(ABCA9),ENSOARG00000010625(ABCG1),ENSOARG00000016359(-),ENSOARG00000002397(ABCB8),	ENSOARG00000018133(CFTR),ENSOARG00000001914(ABCG2),ENSOARG00000001594(-),ENSOARG00000018278(-),ENSOARG00000020225(ABCC9),	1.70245	0.0221506	0.182127
oas04670	Leukocyte transendothelial migration	41	24	17	1454	85	5081	ENSOARG00000002180(PIK3R3),ENSOARG00000010602(CLDN6),ENSOARG00000018242(-),ENSOARG00000002759(-),ENSOARG00000018303(-),ENSOARG00000009699(PTK2B),ENSOARG00000005737(RASSF5),ENSOARG00000017779(MYL2),ENSOARG00000001063(CLDN17),ENSOARG00000007245(PIK3CB),ENSOARG00000000850(RAPGEF4),ENSOARG00000015207(JAM2),ENSOARG00000013611(JAM3),ENSOARG00000001849(CDH5),ENSOARG00000018035(MMP2),ENSOARG00000016822(T…	ENSOARG00000002759(-),ENSOARG00000009699(PTK2B),ENSOARG00000005737(RASSF5),ENSOARG00000001063(CLDN17),ENSOARG00000007245(PIK3CB),ENSOARG00000000850(RAPGEF4),ENSOARG00000016822(TXK),ENSOARG00000014703(MYL10),ENSOARG00000006670(ACTN3),ENSOARG00000025184(CLDN4),ENSOARG00000009280(F11R),ENSOARG00000007908(MMP9),ENSOARG00000010388(MYL12B),ENSOARG00000005791(ACTN4),ENSOARG00000020469(CLDN16),ENSOARG000…	ENSOARG00000002180(PIK3R3),ENSOARG00000010602(CLDN6),ENSOARG00000018242(-),ENSOARG00000018303(-),ENSOARG00000017779(MYL2),ENSOARG00000015207(JAM2),ENSOARG00000013611(JAM3),ENSOARG00000001849(CDH5),ENSOARG00000018035(MMP2),ENSOARG00000003713(ACTN2),ENSOARG00000010164(GNAI2),ENSOARG00000012901(CYBA),ENSOARG00000017638(ITGB1),ENSOARG00000016042(THY1),ENSOARG00000016867(ITGA4),ENSOARG00000006071(MYLP…	1.68558	0.00159448	0.0674239
oas01230	Biosynthesis of amino acids	27	20	7	1454	57	5081	ENSOARG00000005207(-),ENSOARG00000012354(PSAT1),ENSOARG00000007382(SDS),ENSOARG00000006313(ALDH18A1),ENSOARG00000011128(-),ENSOARG00000018757(GLUL),ENSOARG00000020103(BCAT1),ENSOARG00000009930(PSPH),ENSOARG00000018548(SHMT1),ENSOARG00000015775(GPT2),ENSOARG00000005506(ENO3),ENSOARG00000020781(RPIA),ENSOARG00000004143(ALDOA),ENSOARG00000013943(ARG1),ENSOARG00000005493(TKTL1),ENSOARG00000007179(SHM…	ENSOARG00000012354(PSAT1),ENSOARG00000007382(SDS),ENSOARG00000011128(-),ENSOARG00000018757(GLUL),ENSOARG00000009930(PSPH),ENSOARG00000018548(SHMT1),ENSOARG00000015775(GPT2),ENSOARG00000020781(RPIA),ENSOARG00000004143(ALDOA),ENSOARG00000013943(ARG1),ENSOARG00000007179(SHMT2),ENSOARG00000020516(MAT2A),ENSOARG00000010176(MAT1A),ENSOARG00000019210(CPS1),ENSOARG00000007692(ASS1),ENSOARG00000020412(PHG…	ENSOARG00000005207(-),ENSOARG00000006313(ALDH18A1),ENSOARG00000020103(BCAT1),ENSOARG00000005506(ENO3),ENSOARG00000005493(TKTL1),ENSOARG00000003750(MTR),ENSOARG00000015870(PAH),	1.65529	0.0111318	0.122037
oas04530	Tight junction	43	25	18	1454	91	5081	ENSOARG00000004028(PARD6G),ENSOARG00000010602(CLDN6),ENSOARG00000013899(MYH3),ENSOARG00000000422(PRKCZ),ENSOARG00000017779(MYL2),ENSOARG00000001063(CLDN17),ENSOARG00000000156(PRKCD),ENSOARG00000015207(JAM2),ENSOARG00000013611(JAM3),ENSOARG00000014703(MYL10),ENSOARG00000007444(MRAS),ENSOARG00000009530(YES1),ENSOARG00000003713(ACTN2),ENSOARG00000013861(MPDZ),ENSOARG00000013781(PARD6B),ENSOARG000000…	ENSOARG00000004028(PARD6G),ENSOARG00000000422(PRKCZ),ENSOARG00000001063(CLDN17),ENSOARG00000000156(PRKCD),ENSOARG00000014703(MYL10),ENSOARG00000013781(PARD6B),ENSOARG00000006670(ACTN3),ENSOARG00000025184(CLDN4),ENSOARG00000009280(F11R),ENSOARG00000008975(MYH11),ENSOARG00000010325(LLGL2),ENSOARG00000010388(MYL12B),ENSOARG00000011941(TJP3),ENSOARG00000021134(PRKCH),ENSOARG00000008998(PATJ),ENSOARG0…	ENSOARG00000010602(CLDN6),ENSOARG00000013899(MYH3),ENSOARG00000017779(MYL2),ENSOARG00000015207(JAM2),ENSOARG00000013611(JAM3),ENSOARG00000007444(MRAS),ENSOARG00000009530(YES1),ENSOARG00000003713(ACTN2),ENSOARG00000013861(MPDZ),ENSOARG00000012656(MYH2),ENSOARG00000010164(GNAI2),ENSOARG00000013876(EPB41L2),ENSOARG00000006071(MYLPF),ENSOARG00000007268(MYH8),ENSOARG00000001617(MYH10),ENSOARG000000002…	1.65125	0.00186008	0.0688229
oas00030	Pentose phosphate pathway	8	6	2	1454	17	5081	ENSOARG00000005207(-),ENSOARG00000013817(RGN),ENSOARG00000008650(FBP1),ENSOARG00000020781(RPIA),ENSOARG00000004143(ALDOA),ENSOARG00000005493(TKTL1),ENSOARG00000016713(TKT),ENSOARG00000019454(RBKS),	ENSOARG00000013817(RGN),ENSOARG00000008650(FBP1),ENSOARG00000020781(RPIA),ENSOARG00000004143(ALDOA),ENSOARG00000016713(TKT),ENSOARG00000019454(RBKS),	ENSOARG00000005207(-),ENSOARG00000005493(TKTL1),	1.64447	0.12028	0.445035
oas05032	Morphine addiction	28	5	23	1454	60	5081	ENSOARG00000008347(GABRA3),ENSOARG00000015035(PDE7B),ENSOARG00000011082(GABBR2),ENSOARG00000012803(GABRR1),ENSOARG00000007096(PDE1C),ENSOARG00000015589(GABRA4),ENSOARG00000016802(PDE1A),ENSOARG00000003514(GNG4),ENSOARG00000007210(PDE4D),ENSOARG00000013948(GABRA1),ENSOARG00000010164(GNAI2),ENSOARG00000011342(ARRB1),ENSOARG00000001101(GNG11),ENSOARG00000008135(KCNJ9),ENSOARG00000005728(GNB3),ENSOAR…	ENSOARG00000012803(GABRR1),ENSOARG00000003514(GNG4),ENSOARG00000008135(KCNJ9),ENSOARG00000000792(GABRD),ENSOARG00000003297(GABRP),	ENSOARG00000008347(GABRA3),ENSOARG00000015035(PDE7B),ENSOARG00000011082(GABBR2),ENSOARG00000007096(PDE1C),ENSOARG00000015589(GABRA4),ENSOARG00000016802(PDE1A),ENSOARG00000007210(PDE4D),ENSOARG00000013948(GABRA1),ENSOARG00000010164(GNAI2),ENSOARG00000011342(ARRB1),ENSOARG00000001101(GNG11),ENSOARG00000005728(GNB3),ENSOARG00000015499(GABRA2),ENSOARG00000004847(PDE10A),ENSOARG00000012952(PDE4C),ENSO…	1.63077	0.012009	0.118489
oas03320	PPAR signaling pathway	25	21	4	1454	54	5081	ENSOARG00000011401(RXRG),ENSOARG00000009400(PLIN4),ENSOARG00000008976(FABP5),ENSOARG00000019716(CYP27A1),ENSOARG00000013410(CPT1C),ENSOARG00000007141(PLTP),ENSOARG00000000664(ACSBG1),ENSOARG00000014674(SCD),ENSOARG00000001603(FABP3),ENSOARG00000008540(ACOX1),ENSOARG00000017050(SLC27A6),ENSOARG00000015735(-),ENSOARG00000016505(CPT1A),ENSOARG00000014199(PLIN2),ENSOARG00000010421(SLC27A4),ENSOARG000…	ENSOARG00000009400(PLIN4),ENSOARG00000008976(FABP5),ENSOARG00000019716(CYP27A1),ENSOARG00000007141(PLTP),ENSOARG00000000664(ACSBG1),ENSOARG00000014674(SCD),ENSOARG00000008540(ACOX1),ENSOARG00000017050(SLC27A6),ENSOARG00000015735(-),ENSOARG00000016505(CPT1A),ENSOARG00000014199(PLIN2),ENSOARG00000010421(SLC27A4),ENSOARG00000020509(ADIPOQ),ENSOARG00000008181(FABP7),ENSOARG00000011785(PPARD),ENSOARG0…	ENSOARG00000011401(RXRG),ENSOARG00000013410(CPT1C),ENSOARG00000001603(FABP3),ENSOARG00000002586(APOA1),	1.61782	0.0184401	0.165402
oas04020	Calcium signaling pathway	54	27	27	1454	117	5081	ENSOARG00000007374(SPHK1),ENSOARG00000004210(NOS1),ENSOARG00000001613(GNAL),ENSOARG00000019070(PDGFRA),ENSOARG00000014352(ADRB2),ENSOARG00000009699(PTK2B),ENSOARG00000015479(P2RX7),ENSOARG00000004609(CALML5),ENSOARG00000009749(PLCD3),ENSOARG00000007096(PDE1C),ENSOARG00000010640(-),ENSOARG00000019909(ITPR2),ENSOARG00000013753(EGFR),ENSOARG00000003798(PLCE1),ENSOARG00000004455(-),ENSOARG00000016802…	ENSOARG00000007374(SPHK1),ENSOARG00000004210(NOS1),ENSOARG00000001613(GNAL),ENSOARG00000014352(ADRB2),ENSOARG00000009699(PTK2B),ENSOARG00000015479(P2RX7),ENSOARG00000004609(CALML5),ENSOARG00000009749(PLCD3),ENSOARG00000019909(ITPR2),ENSOARG00000013753(EGFR),ENSOARG00000005625(GRIN2A),ENSOARG00000019840(PTAFR),ENSOARG00000000158(EDNRB),ENSOARG00000010448(ERBB3),ENSOARG00000001632(STIM1),ENSOARG000…	ENSOARG00000019070(PDGFRA),ENSOARG00000007096(PDE1C),ENSOARG00000010640(-),ENSOARG00000003798(PLCE1),ENSOARG00000004455(-),ENSOARG00000016802(PDE1A),ENSOARG00000021191(SLC8A3),ENSOARG00000001573(MYLK2),ENSOARG00000008133(HTR2A),ENSOARG00000004312(TNNC1),ENSOARG00000008151(ORAI3),ENSOARG00000011040(P2RX2),ENSOARG00000015385(AGTR1),ENSOARG00000014552(TRHR),ENSOARG00000004113(AVPR1A),ENSOARG00000006…	1.61285	0.000948137	0.0467748
[truncated: 252 more rows]

## Sheet: Group6-VS-Group5 KEGG
pathway_ID	PATHWAY_DES	diff_gene_in_this_pathway	UP_GENES	DOWN_GENES	diff_gene_in_all_pathway	all_gene_in_this_pathway	all_gene_in_all_pathway	all_gene_list	gene_UP_list	gene_DOWN_list	rich_factor	Pvalue	Qvalue
oas04512	ECM-receptor interaction	6	0	6	41	57	5081	ENSOARG00000001508(COL1A2),ENSOARG00000019329(FN1),ENSOARG00000019080(COL6A3),ENSOARG00000014718(COL6A6),ENSOARG00000003894(THBS3),ENSOARG00000004871(COL1A1),	-	ENSOARG00000001508(COL1A2),ENSOARG00000019329(FN1),ENSOARG00000019080(COL6A3),ENSOARG00000014718(COL6A6),ENSOARG00000003894(THBS3),ENSOARG00000004871(COL1A1),	13.0449	2.04414e-06	0.000186017
[truncated: 90 more rows]
