# Supplementary material for: Genome-wide identification and characterization of long non-coding RNAs expressed during sheep fetal and postnatal hair follicle development
Source: Sci Rep. 2019 Jun 11;9:8501. doi: 10.1038/s41598-019-44600-w (PMC6559957; doi:10.1038/s41598-019-44600-w)
Supplement: Supplementary file 12 — Dataset 11 [file 41598_2019_44600_MOESM12_ESM.xlsx]

## Sheet: List
Title of the manuscript:
Genome-wide identification and characterization of long non-coding RNAs expressed during sheep fetal and postnatal hair follicle development
Author list:
Ablat Sulayman1,2, Kechuan Tian2,*, Xixia Huang1,*, Yuezhen Tian2, Xinming Xu2, Xuefeng Fu2, Bingru Zhao1, Weiwei Wu2, Dan Wang1, Aynur Yasin2 and Hanikezi Tulafu2
Supplementary Dataset 11. The prediction of novel LncRNAs

## Sheet: novel LncRNA prediction
lncRNA_id	class_code	class_lncRNA	cpc_score	cnci_score	pfam
TCONS_00008051	x	Antisense LncRNA	-0.660992	-0.00383869	no-significantly
TCONS_00022208	i	Intron LncRNA	-1.06499	-0.0103013	no-significantly
TCONS_00038744	x	Antisense LncRNA	-0.941672	-0.0280621	no-significantly
TCONS_00046162	i	Intron LncRNA	-0.961219	-0.0219947	no-significantly
TCONS_00000044	i	Intron LncRNA	-1.13233	-0.116257	no-significantly
TCONS_00008064	i	Intron LncRNA	-1.15921	-0.116257	no-significantly
TCONS_00046169	x	Antisense LncRNA	-0.719928	-0.0083041	no-significantly
TCONS_00012726	u	Intergenic LncRNA	-0.917467	-0.0004096	no-significantly
TCONS_00000059	u	Intergenic LncRNA	-0.810567	-0.0232515	no-significantly
TCONS_00000058	u	Intergenic LncRNA	-0.761641	-0.0219947	no-significantly
TCONS_00041007	u	Intergenic LncRNA	-0.763854	-0.0246607	no-significantly
TCONS_00016306	u	Intergenic LncRNA	-0.693946	-0.0004096	no-significantly
TCONS_00038747	u	Intergenic LncRNA	-1.02209	-0.0004096	no-significantly
TCONS_00016309	x	Antisense LncRNA	-1.01398	-0.0073982	no-significantly
TCONS_00046175	x	Antisense LncRNA	-0.969721	-0.0004096	no-significantly
TCONS_00016310	x	Antisense LncRNA	-1.17492	-0.0004096	no-significantly
TCONS_00008075	u	Intergenic LncRNA	-0.8652	-0.0131258	no-significantly
TCONS_00057861	u	Intergenic LncRNA	-0.909961	-0.00437528	no-significantly
TCONS_00046180	u	Intergenic LncRNA	-1.10238	-0.0004096	no-significantly
TCONS_00054722	u	Intergenic LncRNA	-1.02025	-0.00364934	no-significantly
TCONS_00042901	x	Antisense LncRNA	-1.2538	-0.00154129	no-significantly
TCONS_00022232	i	Intron LncRNA	-0.959903	-0.00602816	no-significantly
TCONS_00012738	i	Intron LncRNA	-1.04267	-0.0004096	no-significantly
TCONS_00026529	i	Intron LncRNA	-1.12972	-0.0004096	no-significantly
TCONS_00016320	u	Intergenic LncRNA	-1.22471	-0.0123303	no-significantly
TCONS_00052437	i	Intron LncRNA	-0.679872	-0.00185376	no-significantly
TCONS_00026531	u	Intergenic LncRNA	-0.972561	-0.0004096	no-significantly
TCONS_00046194	u	Intergenic LncRNA	-1.08946	-0.0004096	no-significantly
TCONS_00032388	u	Intergenic LncRNA	-0.575512	-0.0004096	no-significantly
TCONS_00041030	x	Antisense LncRNA	-1.20507	-0.0508626	no-significantly
TCONS_00041033	u	Intergenic LncRNA	-1.11912	-0.0169542	no-significantly
TCONS_00022256	u	Intergenic LncRNA	-0.899246	-0.0246607	no-significantly
TCONS_00034876	u	Intergenic LncRNA	-1.1186	-0.00528443	no-significantly
TCONS_00038769	u	Intergenic LncRNA	-0.698723	-0.00413098	no-significantly
TCONS_00057880	u	Intergenic LncRNA	-1.1896	-0.0056514	no-significantly
TCONS_00022260	i	Intron LncRNA	-0.831262	-0.00661628	no-significantly
TCONS_00022268	x	Antisense LncRNA	-0.534936	-0.0169542	no-significantly
TCONS_00012806	u	Intergenic LncRNA	-1.02976	-0.000424297	no-significantly
TCONS_00008154	i	Intron LncRNA	-1.06242	-0.000590139	no-significantly
TCONS_00032408	i	Intron LncRNA	-1.29746	-0.00484406	no-significantly
TCONS_00034896	u	Intergenic LncRNA	-0.867392	-0.00502347	no-significantly
TCONS_00046233	i	Intron LncRNA	-1.16312	-0.0004096	no-significantly
TCONS_00054754	u	Intergenic LncRNA	-1.10576	-0.00262517	no-significantly
TCONS_00046243	i	Intron LncRNA	-1.07746	-0.0004096	no-significantly
TCONS_00041053	u	Intergenic LncRNA	-0.91065	-0.0004096	no-significantly
TCONS_00016409	u	Intergenic LncRNA	-1.20188	-0.00635783	no-significantly
TCONS_00041064	u	Intergenic LncRNA	-1.06726	-0.0004096	no-significantly
TCONS_00046256	u	Intergenic LncRNA	-0.982006	-0.0004096	no-significantly
TCONS_00030277	x	Antisense LncRNA	-1.16226	-0.00227319	no-significantly
TCONS_00026614	x	Antisense LncRNA	-0.953795	-0.00865747	no-significantly
TCONS_00042961	i	Intron LncRNA	-1.28105	-0.00352295	no-significantly
TCONS_00046279	i	Intron LncRNA	-1.01351	-0.00914384	no-significantly
TCONS_00054782	u	Intergenic LncRNA	-0.992104	-0.0153548	no-significantly
TCONS_00046280	u	Intergenic LncRNA	-1.06685	-0.00577165	no-significantly
TCONS_00052484	u	Intergenic LncRNA	-0.840111	-0.00237954	no-significantly
TCONS_00054785	x	Antisense LncRNA	-1.15278	-0.00428317	no-significantly
TCONS_00042963	i	Intron LncRNA	-1.12821	-0.00301408	no-significantly
TCONS_00022336	i	Intron LncRNA	-0.959993	-0.00373304	no-significantly
TCONS_00016452	i	Intron LncRNA	-1.20527	-0.00360089	no-significantly
TCONS_00046289	x	Antisense LncRNA	-0.722198	-0.00259173	no-significantly
TCONS_00036939	x	Antisense LncRNA	-1.03612	-0.271267	no-significantly
TCONS_00036943	x	Antisense LncRNA	-0.929221	-0.00113343	no-significantly
TCONS_00042972	x	Antisense LncRNA	-0.836463	-0.0023657	no-significantly
TCONS_00046297	u	Intergenic LncRNA	-0.800413	-0.00733155	no-significantly
TCONS_00041095	x	Antisense LncRNA	-1.07572	-0.000892327	no-significantly
TCONS_00042975	x	Antisense LncRNA	-1.18981	-0.0004096	no-significantly
TCONS_00032465	u	Intergenic LncRNA	-1.01514	-0.00413098	no-significantly
TCONS_00046299	u	Intergenic LncRNA	-1.01514	-0.00368236	no-significantly
TCONS_00054804	u	Intergenic LncRNA	-1.01259	-0.00423855	no-significantly
TCONS_00057927	u	Intergenic LncRNA	-1.03541	-0.00368236	no-significantly
TCONS_00038831	u	Intergenic LncRNA	-1.01664	-0.00391251	no-significantly
TCONS_00036945	u	Intergenic LncRNA	-1.30271	-0.00299192	no-significantly
TCONS_00054806	u	Intergenic LncRNA	-1.27794	-0.00411011	no-significantly
TCONS_00052497	u	Intergenic LncRNA	-1.17858	-0.00459775	no-significantly
TCONS_00008277	u	Intergenic LncRNA	-1.12176	-0.00139589	no-significantly
TCONS_00022366	i	Intron LncRNA	-1.22684	-0.0004096	no-significantly
TCONS_00042982	u	Intergenic LncRNA	-1.0578	-0.0313001	no-significantly
TCONS_00046308	u	Intergenic LncRNA	-1.2243	-0.203451	no-significantly
TCONS_00046310	i	Intron LncRNA	-1.07186	-0.0325521	no-significantly
TCONS_00030312	u	Intergenic LncRNA	-1.23081	-0.00149048	no-significantly
TCONS_00032474	u	Intergenic LncRNA	-0.935772	-0.0004096	no-significantly
TCONS_00041102	x	Antisense LncRNA	-0.790811	-0.0004096	no-significantly
TCONS_00034959	i	Intron LncRNA	-1.10059	-0.00245121	no-significantly
TCONS_00036954	u	Intergenic LncRNA	-1.05725	-0.00253521	no-significantly
TCONS_00041104	u	Intergenic LncRNA	-1.21379	-0.000431268	no-significantly
TCONS_00008301	i	Intron LncRNA	-1.24949	-0.00452112	no-significantly
TCONS_00057938	u	Intergenic LncRNA	-1.16521	-0.00678168	no-significantly
TCONS_00042991	u	Intergenic LncRNA	-1.24194	-0.00222959	no-significantly
TCONS_00041113	u	Intergenic LncRNA	-0.934161	-0.0100469	no-significantly
TCONS_00054840	x	Antisense LncRNA	-0.475122	-0.01565	no-significantly
TCONS_00046338	u	Intergenic LncRNA	-0.507298	-0.00227319	no-significantly
TCONS_00052515	x	Antisense LncRNA	-1.06704	-0.0109973	no-significantly
TCONS_00043009	u	Intergenic LncRNA	-1.08343	-0.00165744	no-significantly
TCONS_00016533	u	Intergenic LncRNA	-1.13925	-0.0056514	no-significantly
TCONS_00012945	u	Intergenic LncRNA	-1.2101	-0.000928998	no-significantly
TCONS_00000735	u	Intergenic LncRNA	-1.26343	-0.00233851	no-significantly
TCONS_00008348	u	Intergenic LncRNA	-0.013922	-0.406901	no-significantly
TCONS_00012947	u	Intergenic LncRNA	-0.977032	-0.0271267	no-significantly
TCONS_00026689	u	Intergenic LncRNA	-1.37031	-0.00217014	no-significantly
TCONS_00000759	u	Intergenic LncRNA	-1.16473	-0.011148	no-significantly
TCONS_00022417	u	Intergenic LncRNA	-1.0925	-0.00280621	no-significantly
TCONS_00054852	u	Intergenic LncRNA	-1.34908	-0.0004096	no-significantly
TCONS_00057952	i	Intron LncRNA	-1.16371	-0.0004096	no-significantly
TCONS_00016563	u	Intergenic LncRNA	-1.26149	-0.00968812	no-significantly
TCONS_00032510	u	Intergenic LncRNA	-1.00294	-0.0022543	no-significantly
TCONS_00034990	u	Intergenic LncRNA	-1.01748	-0.00499265	no-significantly
TCONS_00030353	i	Intron LncRNA	-0.106786	-0.0325521	no-significantly
TCONS_00057961	u	Intergenic LncRNA	-0.795019	-0.0184955	no-significantly
TCONS_00026712	u	Intergenic LncRNA	-0.998834	-0.00235885	no-significantly
TCONS_00059528	u	Intergenic LncRNA	-0.0351938	-0.00667051	no-significantly
TCONS_00041140	u	Intergenic LncRNA	-0.893127	-0.00884567	no-significantly
TCONS_00041141	u	Intergenic LncRNA	-1.36504	-0.0004096	no-significantly
TCONS_00054881	u	Intergenic LncRNA	-1.18718	-0.00499265	no-significantly
TCONS_00026725	u	Intergenic LncRNA	-1.09271	-0.000778758	no-significantly
TCONS_00013006	x	Antisense LncRNA	-1.14529	-0.00204473	no-significantly
TCONS_00043043	u	Intergenic LncRNA	-1.08279	-0.0166082	no-significantly
TCONS_00035010	i	Intron LncRNA	-1.26414	-0.0189256	no-significantly
TCONS_00046382	u	Intergenic LncRNA	-1.13473	-0.00957414	no-significantly
TCONS_00016635	i	Intron LncRNA	-1.23473	-0.00651042	no-significantly
TCONS_00016664	u	Intergenic LncRNA	-1.30508	-0.0109973	no-significantly
TCONS_00038885	u	Intergenic LncRNA	-1.1689	-0.00515065	no-significantly
TCONS_00059548	u	Intergenic LncRNA	-1.1732	-0.00106798	no-significantly
TCONS_00043054	u	Intergenic LncRNA	-1.37325	-0.0004096	no-significantly
TCONS_00035022	u	Intergenic LncRNA	-1.11001	-0.000645362	no-significantly
TCONS_00043055	u	Intergenic LncRNA	-1.10835	-0.00137004	no-significantly
TCONS_00041157	u	Intergenic LncRNA	-1.10835	-0.00130417	no-significantly
TCONS_00052570	u	Intergenic LncRNA	-1.12872	-0.000657352	no-significantly
TCONS_00035023	u	Intergenic LncRNA	-0.99415	-0.000976953	no-significantly
TCONS_00013043	i	Intron LncRNA	-1.18285	-0.00415205	no-significantly
TCONS_00026754	i	Intron LncRNA	-1.15911	-0.0004096	no-significantly
TCONS_00022497	u	Intergenic LncRNA	-1.25512	-0.0173149	no-significantly
TCONS_00001103	i	Intron LncRNA	-0.804311	-0.0226056	no-significantly
TCONS_00059562	u	Intergenic LncRNA	-0.958645	-0.0123303	no-significantly
TCONS_00016711	x	Antisense LncRNA	-1.03276	-0.00134291	no-significantly
TCONS_00041174	i	Intron LncRNA	-0.979086	-0.0036169	no-significantly
TCONS_00041175	u	Intergenic LncRNA	-0.859126	-0.036991	no-significantly
TCONS_00026784	x	Antisense LncRNA	-1.1855	-0.00535396	no-significantly
TCONS_00059570	x	Antisense LncRNA	-1.26851	-0.00546176	no-significantly
TCONS_00008508	u	Intergenic LncRNA	-0.885065	-0.0004096	no-significantly
TCONS_00043086	u	Intergenic LncRNA	-0.691867	-0.00813802	no-significantly
TCONS_00030429	x	Antisense LncRNA	-0.676149	-0.00538942	no-significantly
TCONS_00037043	u	Intergenic LncRNA	-1.08213	-0.00946281	no-significantly
TCONS_00057995	u	Intergenic LncRNA	-0.776401	-0.0101725	no-significantly
TCONS_00032583	x	Antisense LncRNA	-0.939136	-0.00295928	no-significantly
TCONS_00016737	x	Antisense LncRNA	-1.19297	-0.00311802	no-significantly
TCONS_00008546	u	Intergenic LncRNA	-1.0431	-0.00207603	no-significantly
TCONS_00026803	x	Antisense LncRNA	-0.91583	-0.0113028	no-significantly
TCONS_00026807	u	Intergenic LncRNA	-1.14643	-0.00383869	no-significantly
TCONS_00008561	x	Antisense LncRNA	-0.902881	-0.00621223	no-significantly
TCONS_00001266	x	Antisense LncRNA	-1.07514	-0.00496221	no-significantly
TCONS_00054946	x	Antisense LncRNA	-1.09373	-0.00355372	no-significantly
TCONS_00008562	x	Antisense LncRNA	-1.06484	-0.00577165	no-significantly
TCONS_00043104	x	Antisense LncRNA	-0.832998	-0.0169542	no-significantly
TCONS_00013147	x	Antisense LncRNA	-1.12829	-0.00667051	no-significantly
TCONS_00008571	i	Intron LncRNA	-1.18021	-0.0016179	no-significantly
TCONS_00046456	u	Intergenic LncRNA	-1.07731	-0.0004096	no-significantly
TCONS_00052627	x	Antisense LncRNA	-1.07059	-0.000454638	no-significantly
TCONS_00054963	x	Antisense LncRNA	-1.10244	-0.073982	no-significantly
TCONS_00046464	u	Intergenic LncRNA	-0.969443	-0.0119677	no-significantly
TCONS_00046465	u	Intergenic LncRNA	-1.03844	-0.01565	no-significantly
TCONS_00054964	u	Intergenic LncRNA	-1.07519	-0.0004096	no-significantly
TCONS_00016771	x	Antisense LncRNA	-1.29443	-0.00515065	no-significantly
TCONS_00030477	x	Antisense LncRNA	-0.9194	-0.0004096	no-significantly
TCONS_00052631	x	Antisense LncRNA	-0.86297	-0.0004096	no-significantly
TCONS_00046469	u	Intergenic LncRNA	-0.894981	-0.0581287	no-significantly
TCONS_00058016	u	Intergenic LncRNA	-1.06234	-0.00957414	no-significantly
TCONS_00030487	i	Intron LncRNA	-0.870627	-0.00790099	no-significantly
TCONS_00052638	u	Intergenic LncRNA	-1.16301	-0.00217594	no-significantly
TCONS_00026836	u	Intergenic LncRNA	-1.12994	-0.0176913	no-significantly
TCONS_00058030	x	Antisense LncRNA	-1.20737	-0.000479271	no-significantly
TCONS_00058033	u	Intergenic LncRNA	-0.920576	-0.00274007	no-significantly
TCONS_00054989	u	Intergenic LncRNA	-1.08261	-0.0137933	no-significantly
TCONS_00016812	u	Intergenic LncRNA	-0.769202	-0.000403872	no-significantly
TCONS_00026860	u	Intergenic LncRNA	-0.772282	-0.000355527	no-significantly
TCONS_00016816	u	Intergenic LncRNA	-0.837827	-0.00313001	no-significantly
TCONS_00016815	i	Intron LncRNA	-0.918591	-0.073982	no-significantly
TCONS_00041230	x	Antisense LncRNA	-0.864989	-0.00213596	no-significantly
TCONS_00008666	x	Antisense LncRNA	-0.994369	-0.00346299	no-significantly
TCONS_00008667	x	Antisense LncRNA	-0.720081	-0.00707654	no-significantly
TCONS_00016822	x	Antisense LncRNA	-0.766412	-0.0214158	no-significantly
TCONS_00013234	x	Antisense LncRNA	-0.595975	-0.00651042	no-significantly
TCONS_00016834	i	Intron LncRNA	-1.04624	-0.00332164	no-significantly
TCONS_00037122	i	Intron LncRNA	-1.00398	-0.00651042	no-significantly
TCONS_00055003	u	Intergenic LncRNA	-0.991609	-0.0678168	no-significantly
TCONS_00059639	u	Intergenic LncRNA	-1.0266	-0.00371599	no-significantly
TCONS_00022645	i	Intron LncRNA	-1.35655	-0.135634	no-significantly
TCONS_00041257	u	Intergenic LncRNA	-1.09778	-0.000921633	no-significantly
TCONS_00013255	u	Intergenic LncRNA	-0.903886	-0.0173149	no-significantly
TCONS_00055020	u	Intergenic LncRNA	-1.2954	-0.00319138	no-significantly
TCONS_00032669	u	Intergenic LncRNA	-1.23244	-0.00180845	no-significantly
TCONS_00043199	u	Intergenic LncRNA	-1.26264	-0.00109382	no-significantly
TCONS_00043198	u	Intergenic LncRNA	-1.28828	-0.00112094	no-significantly
TCONS_00052685	u	Intergenic LncRNA	-0.899066	-0.0271267	no-significantly
TCONS_00043204	u	Intergenic LncRNA	-1.1329	-0.00813802	no-significantly
TCONS_00035161	x	Antisense LncRNA	-1.11542	-0.0004096	no-significantly
TCONS_00055023	i	Intron LncRNA	-1.18464	-0.203451	no-significantly
TCONS_00043208	x	Antisense LncRNA	-1.15018	-0.00112559	no-significantly
TCONS_00059660	i	Intron LncRNA	-1.11159	-0.00459775	no-significantly
TCONS_00052705	i	Intron LncRNA	-0.888883	-0.00147964	no-significantly
TCONS_00052704	i	Intron LncRNA	-0.873529	-0.00187945	no-significantly
TCONS_00046555	i	Intron LncRNA	-1.0998	-0.00204473	no-significantly
TCONS_00043219	i	Intron LncRNA	-1.0864	-0.00223572	no-significantly
TCONS_00001791	x	Antisense LncRNA	-1.2725	-0.0004096	no-significantly
TCONS_00055036	u	Intergenic LncRNA	-0.860753	-0.00227319	no-significantly
TCONS_00022677	u	Intergenic LncRNA	-1.34957	-0.0004096	no-significantly
TCONS_00041276	u	Intergenic LncRNA	-1.09619	-0.00245862	no-significantly
TCONS_00052708	u	Intergenic LncRNA	-0.992266	-0.00207074	no-significantly
TCONS_00039022	u	Intergenic LncRNA	-0.956433	-0.00316655	no-significantly
TCONS_00037158	u	Intergenic LncRNA	-1.19283	-0.0004096	no-significantly
TCONS_00041282	u	Intergenic LncRNA	-1.13403	-0.0678168	no-significantly
TCONS_00030566	u	Intergenic LncRNA	-1.12276	-0.00116424	no-significantly
TCONS_00030565	u	Intergenic LncRNA	-1.12486	-0.00116424	no-significantly
TCONS_00046564	u	Intergenic LncRNA	-1.15124	-0.000616517	no-significantly
TCONS_00039024	u	Intergenic LncRNA	-0.139357	-0.00621223	no-significantly
TCONS_00058075	u	Intergenic LncRNA	-1.01726	-0.0004096	no-significantly
TCONS_00041284	x	Antisense LncRNA	-0.674843	-0.00208134	no-significantly
TCONS_00032688	u	Intergenic LncRNA	-0.578607	-0.0004096	no-significantly
TCONS_00039028	u	Intergenic LncRNA	-1.27726	-0.0159569	no-significantly
TCONS_00013312	u	Intergenic LncRNA	-1.16453	-0.0004096	no-significantly
TCONS_00032693	u	Intergenic LncRNA	-1.20929	-0.0387525	no-significantly
TCONS_00043244	u	Intergenic LncRNA	-1.1759	-0.00493213	no-significantly
TCONS_00022699	u	Intergenic LncRNA	-1.17846	-0.00340503	no-significantly
TCONS_00022704	u	Intergenic LncRNA	-0.974999	-0.00193762	no-significantly
TCONS_00026936	u	Intergenic LncRNA	-0.909044	-0.00813802	no-significantly
TCONS_00001917	i	Intron LncRNA	-1.39466	-0.0004096	no-significantly
TCONS_00039037	i	Intron LncRNA	-1.37755	-0.0004096	no-significantly
TCONS_00043253	i	Intron LncRNA	-1.34067	-0.0004096	no-significantly
TCONS_00032703	i	Intron LncRNA	-0.852165	-0.00133629	no-significantly
TCONS_00016948	u	Intergenic LncRNA	-1.29205	-0.0105689	no-significantly
TCONS_00041301	u	Intergenic LncRNA	-1.18247	-0.0011148	no-significantly
TCONS_00022719	u	Intergenic LncRNA	-1.08565	-0.0004096	no-significantly
TCONS_00026944	u	Intergenic LncRNA	-1.02619	-0.00287563	no-significantly
TCONS_00001954	u	Intergenic LncRNA	-1.06685	-0.0626002	no-significantly
TCONS_00013344	u	Intergenic LncRNA	-1.19584	-0.00211928	no-significantly
TCONS_00041302	u	Intergenic LncRNA	-1.21309	-0.0004096	no-significantly
TCONS_00055055	u	Intergenic LncRNA	-1.27914	-0.00182877	no-significantly
TCONS_00052726	u	Intergenic LncRNA	-1.26792	-0.00475908	no-significantly
TCONS_00043256	u	Intergenic LncRNA	-1.25753	-0.00180444	no-significantly
TCONS_00026950	u	Intergenic LncRNA	-1.39247	-0.00339084	no-significantly
TCONS_00046597	i	Intron LncRNA	-1.26048	-0.0254313	no-significantly
TCONS_00002058	i	Intron LncRNA	-1.33144	-0.0004096	no-significantly
TCONS_00008870	u	Intergenic LncRNA	-1.03202	-0.00226686	no-significantly
TCONS_00059702	u	Intergenic LncRNA	-0.985445	-0.00261673	no-significantly
TCONS_00043284	u	Intergenic LncRNA	-1.11229	-0.00191483	no-significantly
TCONS_00055070	u	Intergenic LncRNA	-1.06377	-0.00444701	no-significantly
TCONS_00055071	u	Intergenic LncRNA	-0.128435	-0.00257532	no-significantly
TCONS_00058099	i	Intron LncRNA	-1.17156	-0.00274933	no-significantly
TCONS_00013394	u	Intergenic LncRNA	-1.22989	-0.0109973	no-significantly
TCONS_00013393	u	Intergenic LncRNA	-1.26607	-0.00528443	no-significantly
TCONS_00013395	u	Intergenic LncRNA	-1.26889	-0.00528443	no-significantly
TCONS_00039064	u	Intergenic LncRNA	-1.21025	-0.00626002	no-significantly
TCONS_00046630	u	Intergenic LncRNA	-1.22202	-0.00549866	no-significantly
TCONS_00008882	u	Intergenic LncRNA	-1.19848	-0.00538942	no-significantly
TCONS_00046631	u	Intergenic LncRNA	-1.02548	-0.0004096	no-significantly
TCONS_00058119	x	Antisense LncRNA	-1.08088	-0.00120563	no-significantly
TCONS_00008902	u	Intergenic LncRNA	-0.79002	-0.0105689	no-significantly
TCONS_00055089	x	Antisense LncRNA	-1.08161	-0.00109235	no-significantly
TCONS_00026998	u	Intergenic LncRNA	-1.03865	-0.00515065	no-significantly
TCONS_00043315	u	Intergenic LncRNA	-1.13623	-0.00616517	no-significantly
TCONS_00008928	u	Intergenic LncRNA	-1.06773	-0.00672564	no-significantly
TCONS_00008936	x	Antisense LncRNA	-1.28756	-0.0004096	no-significantly
TCONS_00008940	x	Antisense LncRNA	-0.723458	-0.00340503	no-significantly
TCONS_00058130	u	Intergenic LncRNA	-0.944588	-0.0004096	no-significantly
TCONS_00037226	u	Intergenic LncRNA	-0.939017	-0.00746607	no-significantly
TCONS_00043321	u	Intergenic LncRNA	-0.8946	-0.00856634	no-significantly
TCONS_00039090	i	Intron LncRNA	-1.19462	-0.00726609	no-significantly
TCONS_00008958	u	Intergenic LncRNA	-1.08932	-0.01252	no-significantly
TCONS_00027015	u	Intergenic LncRNA	-1.00311	-0.00621223	no-significantly
TCONS_00052768	u	Intergenic LncRNA	-1.23268	-0.0004096	no-significantly
TCONS_00013465	x	Antisense LncRNA	-1.12882	-0.0904225	no-significantly
TCONS_00046690	u	Intergenic LncRNA	-1.08667	-0.0208667	no-significantly
TCONS_00002292	u	Intergenic LncRNA	-1.06127	-0.00183703	no-significantly
TCONS_00035248	u	Intergenic LncRNA	-0.771664	-0.00499265	no-significantly
TCONS_00055115	u	Intergenic LncRNA	-1.16247	-0.0048154	no-significantly
TCONS_00055124	i	Intron LncRNA	-1.44407	-0.0004096	no-significantly
TCONS_00002345	u	Intergenic LncRNA	-0.876307	-0.0004096	no-significantly
TCONS_00052788	i	Intron LncRNA	-1.21634	-0.0004096	no-significantly
TCONS_00046708	u	Intergenic LncRNA	-1.3811	-0.0004096	no-significantly
TCONS_00052793	i	Intron LncRNA	-1.08616	-0.000725314	no-significantly
TCONS_00002360	i	Intron LncRNA	-1.08623	-0.000724668	no-significantly
TCONS_00017115	i	Intron LncRNA	-1.05847	-0.00211377	no-significantly
TCONS_00041355	x	Antisense LncRNA	-1.30263	-0.00733155	no-significantly
TCONS_00027047	i	Intron LncRNA	-1.21182	-0.0119677	no-significantly
TCONS_00046720	u	Intergenic LncRNA	-1.01824	-0.00300296	no-significantly
TCONS_00009022	x	Antisense LncRNA	-1.22776	-0.00202438	no-significantly
TCONS_00041358	u	Intergenic LncRNA	-1.27332	-0.00217014	no-significantly
TCONS_00043355	u	Intergenic LncRNA	-0.936919	-0.0004096	no-significantly
TCONS_00041361	u	Intergenic LncRNA	-1.05955	-0.00222959	no-significantly
TCONS_00043357	u	Intergenic LncRNA	-0.593663	-0.00447144	no-significantly
TCONS_00046725	u	Intergenic LncRNA	-0.648908	-0.00303657	no-significantly
TCONS_00046727	u	Intergenic LncRNA	-1.18306	-0.0075352	no-significantly
TCONS_00013512	u	Intergenic LncRNA	-1.04796	-0.00478707	no-significantly
TCONS_00002406	i	Intron LncRNA	-0.9182	-0.00884567	no-significantly
TCONS_00017124	i	Intron LncRNA	-1.17001	-0.00147161	no-significantly
TCONS_00052798	i	Intron LncRNA	-1.16819	-0.00156802	no-significantly
TCONS_00013513	i	Intron LncRNA	-1.14353	-0.000892327	no-significantly
TCONS_00032802	i	Intron LncRNA	-1.21425	-0.0004096	no-significantly
TCONS_00046736	i	Intron LncRNA	-1.22135	-0.000847711	no-significantly
TCONS_00058158	u	Intergenic LncRNA	-1.00934	-0.00437528	no-significantly
TCONS_00058159	u	Intergenic LncRNA	-1.17885	-0.0313001	no-significantly
TCONS_00046738	u	Intergenic LncRNA	-1.10715	-0.0004096	no-significantly
TCONS_00043377	x	Antisense LncRNA	-1.13606	-0.00027447	no-significantly
TCONS_00017144	x	Antisense LncRNA	-1.13896	-0.000268937	no-significantly
TCONS_00027077	i	Intron LncRNA	-0.926985	-0.00594016	no-significantly
TCONS_00039166	i	Intron LncRNA	-1.33688	-0.0004096	no-significantly
TCONS_00002497	i	Intron LncRNA	-1.21734	-0.00210285	no-significantly
TCONS_00037282	i	Intron LncRNA	-0.987015	-0.0101725	no-significantly
TCONS_00032830	i	Intron LncRNA	-1.27071	-0.0004096	no-significantly
TCONS_00032834	u	Intergenic LncRNA	-1.07569	-0.101725	no-significantly
TCONS_00017153	u	Intergenic LncRNA	-1.21825	-0.0004096	no-significantly
TCONS_00039168	u	Intergenic LncRNA	-1.25811	-0.00894288	no-significantly
TCONS_00022883	u	Intergenic LncRNA	-1.10062	-0.0004096	no-significantly
TCONS_00041384	u	Intergenic LncRNA	-1.20673	-0.00280621	no-significantly
TCONS_00046758	u	Intergenic LncRNA	-0.58542	-0.0189256	no-significantly
TCONS_00052820	i	Intron LncRNA	-1.29198	-0.00356931	no-significantly
TCONS_00013559	x	Antisense LncRNA	-1.06414	-0.00015632	no-significantly
TCONS_00052826	i	Intron LncRNA	-1.16314	-0.00109973	no-significantly
TCONS_00022886	u	Intergenic LncRNA	-1.10728	-0.00297008	no-significantly
TCONS_00046772	x	Antisense LncRNA	-1.19226	-0.00333525	no-significantly
TCONS_00027093	u	Intergenic LncRNA	-1.0466	-0.0004096	no-significantly
TCONS_00058175	u	Intergenic LncRNA	-1.09168	-0.0004096	no-significantly
TCONS_00058176	u	Intergenic LncRNA	-1.28026	-0.0004096	no-significantly
TCONS_00043391	u	Intergenic LncRNA	-1.10584	-0.813802	no-significantly
TCONS_00059782	u	Intergenic LncRNA	-1.02826	-0.0004096	no-significantly
TCONS_00041399	u	Intergenic LncRNA	-1.1468	-0.00417334	no-significantly
TCONS_00030735	u	Intergenic LncRNA	-1.21643	-0.0004096	no-significantly
TCONS_00037303	i	Intron LncRNA	-1.02924	-0.0004096	no-significantly
TCONS_00039193	u	Intergenic LncRNA	-1.09785	-0.0406901	no-significantly
TCONS_00013580	u	Intergenic LncRNA	-0.989473	-0.0428317	no-significantly
TCONS_00030741	u	Intergenic LncRNA	-1.06645	-0.0678168	no-significantly
TCONS_00002673	i	Intron LncRNA	-0.991309	-0.0004096	no-significantly
TCONS_00009105	i	Intron LncRNA	-1.27116	-0.0004096	no-significantly
TCONS_00027108	u	Intergenic LncRNA	-0.81522	-0.101725	no-significantly
TCONS_00055173	u	Intergenic LncRNA	-1.09265	-0.000345417	no-significantly
TCONS_00052839	i	Intron LncRNA	-1.20234	-0.0280621	no-significantly
TCONS_00043412	i	Intron LncRNA	-1.42966	-0.0004096	no-significantly
TCONS_00055184	u	Intergenic LncRNA	-1.24078	-0.00797845	no-significantly
TCONS_00022941	u	Intergenic LncRNA	-1.2504	-0.0004096	no-significantly
TCONS_00022943	i	Intron LncRNA	-1.07902	-0.00607315	no-significantly
TCONS_00041424	i	Intron LncRNA	-1.22059	-0.0101725	no-significantly
TCONS_00022946	u	Intergenic LncRNA	-1.00047	-0.00585469	no-significantly
TCONS_00013611	x	Antisense LncRNA	-0.460589	-0.00244385	no-significantly
TCONS_00041427	u	Intergenic LncRNA	-1.14746	-0.0387525	no-significantly
TCONS_00041429	u	Intergenic LncRNA	-1.20991	-0.005731	no-significantly
TCONS_00032884	u	Intergenic LncRNA	-1.06784	-0.0121463	no-significantly
TCONS_00041430	u	Intergenic LncRNA	-1.07767	-0.00782502	no-significantly
TCONS_00002866	u	Intergenic LncRNA	-1.13159	-0.00119326	no-significantly
TCONS_00055197	u	Intergenic LncRNA	-1.04417	-0.00149048	no-significantly
TCONS_00013645	u	Intergenic LncRNA	-0.610113	-0.00428317	no-significantly
TCONS_00059818	u	Intergenic LncRNA	-0.793409	-0.00426074	no-significantly
TCONS_00022976	u	Intergenic LncRNA	-0.885616	-0.0004096	no-significantly
TCONS_00013654	u	Intergenic LncRNA	-0.923575	-0.00528443	no-significantly
TCONS_00027158	u	Intergenic LncRNA	-1.01213	-0.00221142	no-significantly
TCONS_00055216	x	Antisense LncRNA	-0.844183	-0.00159883	no-significantly
TCONS_00043442	x	Antisense LncRNA	-1.16885	-0.00421659	no-significantly
TCONS_00055220	i	Intron LncRNA	-0.953181	-0.0678168	no-significantly
TCONS_00027171	i	Intron LncRNA	-0.931179	-0.00542535	no-significantly
TCONS_00022992	i	Intron LncRNA	-0.673392	-0.00314209	no-significantly
TCONS_00039243	x	Antisense LncRNA	-0.871222	-0.0004096	no-significantly
TCONS_00046857	u	Intergenic LncRNA	-1.15983	-0.0129175	no-significantly
TCONS_00059829	u	Intergenic LncRNA	-0.977575	-0.00108652	no-significantly
TCONS_00043465	i	Intron LncRNA	-1.18302	-0.0004096	no-significantly
TCONS_00052883	i	Intron LncRNA	-1.43654	-0.0004096	no-significantly
TCONS_00003014	u	Intergenic LncRNA	-0.983411	-0.0104334	no-significantly
TCONS_00009257	i	Intron LncRNA	-1.09366	-0.00838971	no-significantly
TCONS_00043472	u	Intergenic LncRNA	-1.12996	-0.0290644	no-significantly
TCONS_00055236	u	Intergenic LncRNA	-0.988534	-0.0203451	no-significantly
TCONS_00055238	u	Intergenic LncRNA	-1.07063	-0.005731	no-significantly
TCONS_00030818	i	Intron LncRNA	-1.11907	-0.00295928	no-significantly
TCONS_00009264	i	Intron LncRNA	-1.18008	-0.0004096	no-significantly
TCONS_00055240	u	Intergenic LncRNA	-1.09981	-0.00159883	no-significantly
TCONS_00035393	u	Intergenic LncRNA	-1.09959	-0.00496221	no-significantly
TCONS_00046888	i	Intron LncRNA	-1.1175	-0.00645875	no-significantly
TCONS_00037380	u	Intergenic LncRNA	-1.19486	-0.01252	no-significantly
TCONS_00039278	i	Intron LncRNA	-1.13514	-0.00163414	no-significantly
TCONS_00023046	u	Intergenic LncRNA	-0.949458	-0.00992442	no-significantly
TCONS_00032949	x	Antisense LncRNA	-1.11219	-0.0014104	no-significantly
TCONS_00003113	x	Antisense LncRNA	-0.608193	-0.0004096	no-significantly
TCONS_00003118	i	Intron LncRNA	-1.10927	-0.0123303	no-significantly
TCONS_00046908	i	Intron LncRNA	-1.0645	-0.0004096	no-significantly
TCONS_00058246	u	Intergenic LncRNA	-1.2141	-0.00142025	no-significantly
TCONS_00009293	i	Intron LncRNA	-0.851352	-0.000997306	no-significantly
TCONS_00039289	x	Antisense LncRNA	-0.747039	-0.0004096	no-significantly
TCONS_00055269	x	Antisense LncRNA	-0.818668	-0.0004096	no-significantly
TCONS_00043506	u	Intergenic LncRNA	-1.1551	-0.000812178	no-significantly
TCONS_00046915	u	Intergenic LncRNA	-1.11641	-0.00299192	no-significantly
TCONS_00046914	u	Intergenic LncRNA	-1.07741	-0.00218764	no-significantly
TCONS_00055271	u	Intergenic LncRNA	-1.22601	-0.0036169	no-significantly
TCONS_00058250	u	Intergenic LncRNA	-1.20907	-0.00285545	no-significantly
TCONS_00059856	u	Intergenic LncRNA	-1.25435	-0.00353827	no-significantly
TCONS_00052914	u	Intergenic LncRNA	-1.07145	-0.00146896	no-significantly
TCONS_00052915	i	Intron LncRNA	-1.23992	-0.00459775	no-significantly
TCONS_00043508	u	Intergenic LncRNA	-1.04261	-0.00239354	no-significantly
TCONS_00041508	u	Intergenic LncRNA	-0.912578	-0.00487307	no-significantly
TCONS_00017384	u	Intergenic LncRNA	-0.948087	-0.00113343	no-significantly
TCONS_00041509	u	Intergenic LncRNA	-1.25164	-0.00124055	no-significantly
TCONS_00017386	u	Intergenic LncRNA	-1.23633	-0.00553607	no-significantly
TCONS_00017388	u	Intergenic LncRNA	-1.22483	-0.00211377	no-significantly
TCONS_00023069	u	Intergenic LncRNA	-1.1538	-0.0023726	no-significantly
TCONS_00017392	u	Intergenic LncRNA	-0.953316	-0.0023726	no-significantly
TCONS_00039293	u	Intergenic LncRNA	-1.04841	-0.0153548	no-significantly
TCONS_00023074	u	Intergenic LncRNA	-1.07057	-0.0004096	no-significantly
TCONS_00013730	i	Intron LncRNA	-1.08562	-0.00875056	no-significantly
TCONS_00039296	u	Intergenic LncRNA	-0.850049	-0.0104334	no-significantly
TCONS_00017402	i	Intron LncRNA	-0.274105	-0.0075352	no-significantly
TCONS_00043514	i	Intron LncRNA	-0.722159	-0.0176913	no-significantly
TCONS_00032972	i	Intron LncRNA	-1.04196	-0.0004096	no-significantly
TCONS_00023080	i	Intron LncRNA	-0.893052	-0.0028655	no-significantly
TCONS_00032973	i	Intron LncRNA	-1.13344	-0.0004096	no-significantly
TCONS_00046926	u	Intergenic LncRNA	-0.877947	-0.0004096	no-significantly
TCONS_00058259	u	Intergenic LncRNA	-1.13092	-0.00452112	no-significantly
TCONS_00052924	u	Intergenic LncRNA	-0.991033	-0.00406901	no-significantly
TCONS_00043515	u	Intergenic LncRNA	-0.958702	-0.00411011	no-significantly
TCONS_00013733	u	Intergenic LncRNA	-0.98118	-0.00447144	no-significantly
TCONS_00046927	u	Intergenic LncRNA	-0.960847	-0.0173149	no-significantly
TCONS_00023098	u	Intergenic LncRNA	-0.870147	-0.00797845	no-significantly
TCONS_00035428	x	Antisense LncRNA	-1.17253	-0.00149871	no-significantly
TCONS_00017428	u	Intergenic LncRNA	-1.22731	-0.000758436	no-significantly
TCONS_00027286	u	Intergenic LncRNA	-1.17455	-0.101725	no-significantly
TCONS_00046943	u	Intergenic LncRNA	-1.1703	-0.00531897	no-significantly
TCONS_00043547	u	Intergenic LncRNA	-1.23954	-0.00143781	no-significantly
TCONS_00009345	u	Intergenic LncRNA	-1.19353	-0.00095293	no-significantly
TCONS_00043548	u	Intergenic LncRNA	-1.23934	-0.00144547	no-significantly
TCONS_00017447	u	Intergenic LncRNA	-0.838978	-0.00426074	no-significantly
TCONS_00037421	u	Intergenic LncRNA	-1.13859	-0.000912334	no-significantly
TCONS_00023120	u	Intergenic LncRNA	-1.13838	-0.000913358	no-significantly
TCONS_00041528	u	Intergenic LncRNA	-1.14463	-0.000955167	no-significantly
TCONS_00030885	u	Intergenic LncRNA	-1.17525	-0.00385688	no-significantly
TCONS_00013764	u	Intergenic LncRNA	-0.973323	-0.000981667	no-significantly
TCONS_00037422	u	Intergenic LncRNA	-1.08403	-0.01565	no-significantly
TCONS_00058270	u	Intergenic LncRNA	-1.05228	-0.0004096	no-significantly
TCONS_00030890	u	Intergenic LncRNA	-1.32638	-0.00322937	no-significantly
TCONS_00046947	u	Intergenic LncRNA	-0.997294	-0.0153548	no-significantly
TCONS_00046952	i	Intron LncRNA	-1.21271	-0.00179647	no-significantly
TCONS_00037433	u	Intergenic LncRNA	-0.932284	-0.101725	no-significantly
TCONS_00041538	i	Intron LncRNA	-1.15676	-0.0121463	no-significantly
TCONS_00059886	u	Intergenic LncRNA	-1.15798	-0.00235203	no-significantly
TCONS_00052951	u	Intergenic LncRNA	-1.17172	-0.00121645	no-significantly
TCONS_00046956	x	Antisense LncRNA	-1.08617	-0.0004096	no-significantly
TCONS_00046957	u	Intergenic LncRNA	-1.14235	-0.00475908	no-significantly
TCONS_00030898	u	Intergenic LncRNA	-1.0778	-0.0028655	no-significantly
TCONS_00017469	u	Intergenic LncRNA	-0.836035	-0.00330814	no-significantly
TCONS_00037437	i	Intron LncRNA	-0.58725	-0.0193762	no-significantly
TCONS_00023135	x	Antisense LncRNA	-1.01738	-0.0508626	no-significantly
TCONS_00023134	u	Intergenic LncRNA	-1.14308	-0.0813802	no-significantly
TCONS_00003373	x	Antisense LncRNA	-1.06756	-0.0004096	no-significantly
TCONS_00058287	x	Antisense LncRNA	-0.680818	-0.0135634	no-significantly
TCONS_00003374	x	Antisense LncRNA	-0.776824	-0.0004096	no-significantly
TCONS_00023136	x	Antisense LncRNA	-0.601338	-0.0004096	no-significantly
TCONS_00043560	u	Intergenic LncRNA	-1.08024	-0.0203451	no-significantly
TCONS_00039335	u	Intergenic LncRNA	-1.20733	-0.00250401	no-significantly
TCONS_00017495	u	Intergenic LncRNA	-0.893737	-0.0219947	no-significantly
TCONS_00043572	u	Intergenic LncRNA	-1.27215	-0.00355372	no-significantly
TCONS_00030919	u	Intergenic LncRNA	-1.15409	-0.00515065	no-significantly
TCONS_00027318	i	Intron LncRNA	-1.02082	-0.0004096	no-significantly
TCONS_00027319	i	Intron LncRNA	-1.208	-0.0004096	no-significantly
TCONS_00043577	u	Intergenic LncRNA	-1.23274	-0.0004096	no-significantly
TCONS_00055335	u	Intergenic LncRNA	-1.09307	-0.0004096	no-significantly
TCONS_00052976	u	Intergenic LncRNA	-1.2688	-0.0150704	no-significantly
TCONS_00017502	u	Intergenic LncRNA	-1.16283	-0.0004096	no-significantly
TCONS_00035485	u	Intergenic LncRNA	-1.20612	-0.0004096	no-significantly
TCONS_00055342	i	Intron LncRNA	-1.06091	-0.0478707	no-significantly
TCONS_00009418	u	Intergenic LncRNA	-0.96663	-0.00447144	no-significantly
TCONS_00013824	u	Intergenic LncRNA	-1.12176	-0.0105689	no-significantly
TCONS_00013825	u	Intergenic LncRNA	-1.15974	-0.00267698	no-significantly
TCONS_00017527	u	Intergenic LncRNA	-1.04004	-0.0109973	no-significantly
TCONS_00023180	u	Intergenic LncRNA	-0.926137	-0.00515065	no-significantly
TCONS_00023182	u	Intergenic LncRNA	-1.12913	-0.0208667	no-significantly
TCONS_00033053	u	Intergenic LncRNA	-0.888246	-0.0176913	no-significantly
TCONS_00027340	u	Intergenic LncRNA	-0.81544	-0.0301408	no-significantly
TCONS_00023183	u	Intergenic LncRNA	-0.702421	-0.0203451	no-significantly
TCONS_00039362	u	Intergenic LncRNA	-0.912933	-0.0004096	no-significantly
TCONS_00030939	u	Intergenic LncRNA	-0.922597	-0.0077505	no-significantly
TCONS_00039363	i	Intron LncRNA	-1.23423	-0.0004096	no-significantly
TCONS_00009432	u	Intergenic LncRNA	-1.10592	-0.00122745	no-significantly
TCONS_00009433	u	Intergenic LncRNA	-1.15208	-0.00413098	no-significantly
TCONS_00055353	u	Intergenic LncRNA	-1.16496	-0.00439893	no-significantly
TCONS_00035503	u	Intergenic LncRNA	-1.00965	-0.00375024	no-significantly
TCONS_00023189	i	Intron LncRNA	-1.03737	-0.0004096	no-significantly
TCONS_00013841	u	Intergenic LncRNA	-0.988535	-0.0004096	no-significantly
TCONS_00033059	u	Intergenic LncRNA	-1.02925	-0.00713861	no-significantly
TCONS_00059907	u	Intergenic LncRNA	-1.24962	-0.00289609	no-significantly
TCONS_00039370	u	Intergenic LncRNA	-1.00785	-0.0004096	no-significantly
TCONS_00041568	u	Intergenic LncRNA	-0.992288	-0.00366578	no-significantly
TCONS_00058317	u	Intergenic LncRNA	-0.896083	-0.0004096	no-significantly
TCONS_00046997	u	Intergenic LncRNA	-1.03388	-0.0004096	no-significantly
TCONS_00023192	u	Intergenic LncRNA	-1.17233	-0.00368236	no-significantly
TCONS_00013857	x	Antisense LncRNA	-1.03284	-0.0004096	no-significantly
TCONS_00027359	u	Intergenic LncRNA	-1.12894	-0.00283555	no-significantly
TCONS_00003614	u	Intergenic LncRNA	-0.47994	-0.0004096	no-significantly
TCONS_00013862	u	Intergenic LncRNA	-1.15356	-0.0004096	no-significantly
TCONS_00047012	i	Intron LncRNA	-1.17097	-0.00349271	no-significantly
TCONS_00017554	u	Intergenic LncRNA	-1.05392	-0.0004096	no-significantly
TCONS_00058325	u	Intergenic LncRNA	-1.09784	-0.0004096	no-significantly
TCONS_00009466	u	Intergenic LncRNA	-1.10802	-0.00383869	no-significantly
TCONS_00037483	x	Antisense LncRNA	-1.09496	-0.0004096	no-significantly
TCONS_00043621	u	Intergenic LncRNA	-1.09391	-0.0004096	no-significantly
TCONS_00047018	u	Intergenic LncRNA	-1.09182	-0.0678168	no-significantly
TCONS_00059923	u	Intergenic LncRNA	-1.05254	-0.0678168	no-significantly
TCONS_00030973	u	Intergenic LncRNA	-1.32862	-0.0004096	no-significantly
TCONS_00037494	u	Intergenic LncRNA	-1.23487	-0.00224807	no-significantly
TCONS_00047021	u	Intergenic LncRNA	-1.21074	-0.0004096	no-significantly
TCONS_00039393	u	Intergenic LncRNA	-0.978057	-0.00150704	no-significantly
TCONS_00039394	u	Intergenic LncRNA	-1.14692	-0.00651042	no-significantly
TCONS_00009487	u	Intergenic LncRNA	-0.942465	-0.0004096	no-significantly
TCONS_00058338	u	Intergenic LncRNA	-1.1116	-0.0018838	no-significantly
TCONS_00059931	u	Intergenic LncRNA	-1.03357	-0.0239354	no-significantly
TCONS_00037500	u	Intergenic LncRNA	-0.959281	-0.0145322	no-significantly
TCONS_00041597	i	Intron LncRNA	-1.12191	-0.0004096	no-significantly
TCONS_00043641	u	Intergenic LncRNA	-1.28223	-0.00656292	no-significantly
TCONS_00023230	u	Intergenic LncRNA	-1.19382	-0.0452112	no-significantly
TCONS_00039401	u	Intergenic LncRNA	-1.07513	-0.0325521	no-significantly
TCONS_00035541	i	Intron LncRNA	-0.997677	-0.0004096	no-significantly
TCONS_00059941	u	Intergenic LncRNA	-1.16293	-0.000596192	no-significantly
TCONS_00017590	u	Intergenic LncRNA	-1.25496	-0.00838971	no-significantly
TCONS_00013911	x	Antisense LncRNA	-1.07994	-0.000812178	no-significantly
TCONS_00047040	u	Intergenic LncRNA	-1.12673	-0.0004096	no-significantly
TCONS_00009524	x	Antisense LncRNA	-0.836506	-0.00373304	no-significantly
TCONS_00041607	x	Antisense LncRNA	-0.85833	-0.0004096	no-significantly
TCONS_00039411	u	Intergenic LncRNA	-0.722915	-0.00100594	no-significantly
TCONS_00017608	x	Antisense LncRNA	-0.309383	-0.013341	no-significantly
TCONS_00039418	u	Intergenic LncRNA	-1.21593	-0.00274933	no-significantly
TCONS_00055402	u	Intergenic LncRNA	-0.854688	-0.0004096	no-significantly
TCONS_00017610	u	Intergenic LncRNA	-1.28312	-0.0016919	no-significantly
TCONS_00035552	u	Intergenic LncRNA	-1.18534	-0.0153548	no-significantly
TCONS_00023257	u	Intergenic LncRNA	-1.00071	-0.00865747	no-significantly
TCONS_00023258	u	Intergenic LncRNA	-0.908844	-0.0678168	no-significantly
TCONS_00047048	u	Intergenic LncRNA	-1.13805	-0.0262517	no-significantly
TCONS_00039421	u	Intergenic LncRNA	-1.10742	-0.00389379	no-significantly
TCONS_00047065	u	Intergenic LncRNA	-0.959603	-0.00767738	no-significantly
TCONS_00047064	u	Intergenic LncRNA	-0.956776	-0.00767738	no-significantly
TCONS_00035560	u	Intergenic LncRNA	-1.11808	-0.00165071	no-significantly
TCONS_00009545	u	Intergenic LncRNA	-0.922669	-0.00511825	no-significantly
TCONS_00058367	x	Antisense LncRNA	-0.278514	-0.0173149	no-significantly
TCONS_00041631	u	Intergenic LncRNA	-0.968246	-0.0048154	no-significantly
TCONS_00027439	x	Antisense LncRNA	-1.22604	-0.0004096	no-significantly
TCONS_00037543	i	Intron LncRNA	-1.29874	-0.0004096	no-significantly
TCONS_00031030	u	Intergenic LncRNA	-1.24468	-0.0004096	no-significantly
TCONS_00003983	i	Intron LncRNA	-0.933652	-0.0004096	no-significantly
TCONS_00059978	u	Intergenic LncRNA	-1.08616	-0.000372279	no-significantly
TCONS_00047085	x	Antisense LncRNA	-1.25337	-0.011462	no-significantly
TCONS_00023299	i	Intron LncRNA	-0.762466	-0.0478707	no-significantly
TCONS_00043706	u	Intergenic LncRNA	-1.12798	-0.0232515	no-significantly
TCONS_00031053	x	Antisense LncRNA	-0.82892	-0.16276	no-significantly
TCONS_00043714	u	Intergenic LncRNA	-1.25721	-0.00172051	no-significantly
TCONS_00055442	u	Intergenic LncRNA	-1.23009	-0.00248869	no-significantly
TCONS_00035589	u	Intergenic LncRNA	-1.21945	-0.0262517	no-significantly
TCONS_00043716	u	Intergenic LncRNA	-0.47627	-0.00115761	no-significantly
TCONS_00037563	u	Intergenic LncRNA	-0.697375	-0.00346299	no-significantly
TCONS_00047096	u	Intergenic LncRNA	-0.659698	-0.00415205	no-significantly
TCONS_00047118	i	Intron LncRNA	-1.39132	-0.0004096	no-significantly
TCONS_00031073	u	Intergenic LncRNA	-1.2316	-0.0004096	no-significantly
TCONS_00060003	u	Intergenic LncRNA	-1.2574	-0.0073982	no-significantly
TCONS_00023334	u	Intergenic LncRNA	-0.837584	-0.0173149	no-significantly
TCONS_00035609	u	Intergenic LncRNA	-0.852644	-0.00695557	no-significantly
TCONS_00033169	u	Intergenic LncRNA	-0.770474	-0.01565	no-significantly
TCONS_00037578	u	Intergenic LncRNA	-0.666067	-0.00385688	no-significantly
TCONS_00037579	u	Intergenic LncRNA	-0.729464	-0.0246607	no-significantly
TCONS_00037580	u	Intergenic LncRNA	-1.02443	-0.0193762	no-significantly
TCONS_00060013	u	Intergenic LncRNA	-1.13361	-0.00238652	no-significantly
TCONS_00017722	i	Intron LncRNA	-0.932966	-0.0406901	no-significantly
TCONS_00009658	u	Intergenic LncRNA	-1.04478	-0.00169896	no-significantly
TCONS_00004229	u	Intergenic LncRNA	-0.929515	-0.00211377	no-significantly
TCONS_00004230	u	Intergenic LncRNA	-0.987592	-0.00196571	no-significantly
TCONS_00023357	u	Intergenic LncRNA	-0.946492	-0.00382067	no-significantly
TCONS_00047133	u	Intergenic LncRNA	-1.07496	-0.00347779	no-significantly
TCONS_00055469	x	Antisense LncRNA	-1.12472	-0.0226056	no-significantly
TCONS_00047136	x	Antisense LncRNA	-0.918184	-0.0004096	no-significantly
TCONS_00053126	x	Antisense LncRNA	-1.18417	-0.00683867	no-significantly
TCONS_00031103	i	Intron LncRNA	-1.02689	-0.0004096	no-significantly
TCONS_00047157	i	Intron LncRNA	-1.03564	-0.0004096	no-significantly
TCONS_00047161	u	Intergenic LncRNA	-1.03726	-0.00100718	no-significantly
TCONS_00037611	i	Intron LncRNA	-1.20362	-0.0004096	no-significantly
TCONS_00039483	i	Intron LncRNA	-1.06987	-0.00790099	no-significantly
TCONS_00047163	i	Intron LncRNA	-0.918995	-0.0004096	no-significantly
TCONS_00053134	x	Antisense LncRNA	-1.17886	-0.0508626	no-significantly
TCONS_00004353	x	Antisense LncRNA	-1.10842	-0.00221744	no-significantly
TCONS_00047174	i	Intron LncRNA	-1.30997	-0.0004096	no-significantly
TCONS_00060037	i	Intron LncRNA	-1.00309	-0.813802	no-significantly
TCONS_00037621	i	Intron LncRNA	-1.11563	-0.0232515	no-significantly
TCONS_00058424	u	Intergenic LncRNA	-1.10695	-0.00457192	no-significantly
TCONS_00017762	u	Intergenic LncRNA	-1.09764	-0.0004096	no-significantly
TCONS_00055489	u	Intergenic LncRNA	-1.3772	-0.0478707	no-significantly
TCONS_00035660	u	Intergenic LncRNA	-1.13785	-0.0004096	no-significantly
TCONS_00043783	u	Intergenic LncRNA	-0.780343	-0.0004096	no-significantly
TCONS_00017767	u	Intergenic LncRNA	-1.04501	-0.00294856	no-significantly
TCONS_00043789	u	Intergenic LncRNA	-0.980389	-0.0406901	no-significantly
TCONS_00017768	u	Intergenic LncRNA	-1.12998	-0.203451	no-significantly
TCONS_00027534	u	Intergenic LncRNA	-1.13518	-0.00219947	no-significantly
TCONS_00043790	u	Intergenic LncRNA	-1.27706	-0.00531897	no-significantly
TCONS_00014055	u	Intergenic LncRNA	-1.15533	-0.0077505	no-significantly
TCONS_00031126	u	Intergenic LncRNA	-0.820281	-0.0073982	no-significantly
TCONS_00047204	u	Intergenic LncRNA	-1.13763	-0.0024006	no-significantly
TCONS_00055493	u	Intergenic LncRNA	-1.23076	-0.0150704	no-significantly
TCONS_00033229	u	Intergenic LncRNA	-0.857188	-0.0290644	no-significantly
TCONS_00009709	u	Intergenic LncRNA	-1.13779	-0.00255913	no-significantly
TCONS_00017773	u	Intergenic LncRNA	-1.1338	-0.00276803	no-significantly
TCONS_00027537	u	Intergenic LncRNA	-1.12678	-0.00281592	no-significantly
TCONS_00023407	u	Intergenic LncRNA	-1.11492	-0.00813802	no-significantly
TCONS_00017774	u	Intergenic LncRNA	-1.14781	-0.00191934	no-significantly
TCONS_00037638	u	Intergenic LncRNA	-1.13877	-0.00569092	no-significantly
TCONS_00004441	u	Intergenic LncRNA	-1.14482	-0.00108943	no-significantly
TCONS_00004442	u	Intergenic LncRNA	-1.14412	-0.00110122	no-significantly
TCONS_00009712	u	Intergenic LncRNA	-1.18119	-0.00337677	no-significantly
TCONS_00009718	u	Intergenic LncRNA	-1.11343	-0.00108943	no-significantly
TCONS_00031130	u	Intergenic LncRNA	-1.13361	-0.00179647	no-significantly
TCONS_00037643	u	Intergenic LncRNA	-1.29812	-0.0353827	no-significantly
TCONS_00055495	u	Intergenic LncRNA	-1.07823	-0.00924775	no-significantly
TCONS_00055498	u	Intergenic LncRNA	-1.05706	-0.00197047	no-significantly
TCONS_00047209	u	Intergenic LncRNA	-0.906504	-0.0012836	no-significantly
TCONS_00023412	u	Intergenic LncRNA	-1.1845	-0.00467702	no-significantly
TCONS_00033234	u	Intergenic LncRNA	-1.16533	-0.00542535	no-significantly
TCONS_00023413	u	Intergenic LncRNA	-1.22447	-0.0012897	no-significantly
TCONS_00037648	i	Intron LncRNA	-0.797787	-0.00163743	no-significantly
TCONS_00039510	x	Antisense LncRNA	-1.21375	-0.00251173	no-significantly
TCONS_00039511	i	Intron LncRNA	-1.14391	-0.0004096	no-significantly
TCONS_00009734	u	Intergenic LncRNA	-1.08722	-0.00502347	no-significantly
TCONS_00014063	u	Intergenic LncRNA	-1.05258	-0.0004096	no-significantly
TCONS_00027549	u	Intergenic LncRNA	-1.11153	-0.0004096	no-significantly
TCONS_00035675	i	Intron LncRNA	-0.993804	-0.00701554	no-significantly
TCONS_00037650	u	Intergenic LncRNA	-0.828894	-0.0004096	no-significantly
TCONS_00053175	u	Intergenic LncRNA	-1.3063	-0.000549866	no-significantly
TCONS_00037651	i	Intron LncRNA	-1.26804	-0.00502347	no-significantly
TCONS_00039516	x	Antisense LncRNA	-1.09602	-0.0004096	no-significantly
TCONS_00033239	i	Intron LncRNA	-0.800304	-0.0142772	no-significantly
TCONS_00035683	x	Antisense LncRNA	-1.27472	-0.00287563	no-significantly
TCONS_00055502	x	Antisense LncRNA	-1.27514	-0.00289609	no-significantly
TCONS_00053183	i	Intron LncRNA	-1.11105	-0.0025835	no-significantly
TCONS_00055504	i	Intron LncRNA	-0.997013	-0.00020824	no-significantly
TCONS_00047223	i	Intron LncRNA	-1.23819	-0.000617921	no-significantly
TCONS_00023432	x	Antisense LncRNA	-1.34888	-0.0004096	no-significantly
TCONS_00023433	u	Intergenic LncRNA	-1.25323	-0.00336282	no-significantly
TCONS_00047224	x	Antisense LncRNA	-0.883409	-0.0004096	no-significantly
TCONS_00043807	u	Intergenic LncRNA	-0.900849	-0.00415205	no-significantly
TCONS_00047226	u	Intergenic LncRNA	-0.907502	-0.00363305	no-significantly
TCONS_00055507	u	Intergenic LncRNA	-0.959917	-0.0208667	no-significantly
TCONS_00055508	u	Intergenic LncRNA	-1.26619	-0.00208134	no-significantly
TCONS_00033245	u	Intergenic LncRNA	-0.986523	-0.00508626	no-significantly
TCONS_00035689	u	Intergenic LncRNA	-1.20649	-0.00408946	no-significantly
TCONS_00055516	u	Intergenic LncRNA	-0.911857	-0.000749357	no-significantly
TCONS_00043812	u	Intergenic LncRNA	-1.31749	-0.0109973	no-significantly
TCONS_00047228	u	Intergenic LncRNA	-1.00682	-0.000358188	no-significantly
TCONS_00058445	u	Intergenic LncRNA	-1.11855	-0.0004096	no-significantly
TCONS_00041725	u	Intergenic LncRNA	-1.29763	-0.0004096	no-significantly
TCONS_00037665	u	Intergenic LncRNA	-1.18065	-0.000398142	no-significantly
TCONS_00035692	u	Intergenic LncRNA	-1.33096	-0.0004096	no-significantly
TCONS_00047231	u	Intergenic LncRNA	-1.05118	-0.00396977	no-significantly
TCONS_00031148	u	Intergenic LncRNA	-1.07534	-0.00118114	no-significantly
TCONS_00039523	u	Intergenic LncRNA	-1.10326	-0.00102108	no-significantly
TCONS_00017807	i	Intron LncRNA	-1.0633	-0.00329475	no-significantly
TCONS_00014078	u	Intergenic LncRNA	-0.908814	-0.00310611	no-significantly
TCONS_00031155	i	Intron LncRNA	-1.05893	-0.0004096	no-significantly
TCONS_00053201	i	Intron LncRNA	-1.0088	-0.0004096	no-significantly
TCONS_00058448	u	Intergenic LncRNA	-1.14529	-0.0073982	no-significantly
TCONS_00055527	i	Intron LncRNA	-0.776149	-0.0004096	no-significantly
TCONS_00017823	i	Intron LncRNA	-1.26223	-0.00992442	no-significantly
TCONS_00017825	x	Antisense LncRNA	-1.05945	-0.000404273	no-significantly
TCONS_00014099	u	Intergenic LncRNA	-1.29097	-0.0004096	no-significantly
TCONS_00004642	u	Intergenic LncRNA	-1.2278	-0.00206549	no-significantly
TCONS_00043838	u	Intergenic LncRNA	-1.17819	-0.00163414	no-significantly
TCONS_00023471	x	Antisense LncRNA	-1.03695	-0.00248869	no-significantly
TCONS_00031166	x	Antisense LncRNA	-1.09326	-0.00473141	no-significantly
TCONS_00004652	u	Intergenic LncRNA	-1.21459	-0.00181248	no-significantly
TCONS_00043840	i	Intron LncRNA	-1.20281	-0.271267	no-significantly
TCONS_00027578	u	Intergenic LncRNA	-1.09239	-0.00324224	no-significantly
TCONS_00055536	u	Intergenic LncRNA	-1.29631	-0.00168489	no-significantly
TCONS_00027586	u	Intergenic LncRNA	-0.981055	-0.0004096	no-significantly
TCONS_00027588	u	Intergenic LncRNA	-0.98231	-0.036991	no-significantly
TCONS_00031174	u	Intergenic LncRNA	-0.973339	-0.00112404	no-significantly
TCONS_00027593	i	Intron LncRNA	-1.04351	-0.00992442	no-significantly
TCONS_00009806	u	Intergenic LncRNA	-1.12826	-0.0004096	no-significantly
TCONS_00014121	u	Intergenic LncRNA	-0.904281	-0.0083041	no-significantly
TCONS_00043848	u	Intergenic LncRNA	-1.15616	-0.00428317	no-significantly
TCONS_00060085	u	Intergenic LncRNA	-0.919184	-0.00083296	no-significantly
TCONS_00060086	u	Intergenic LncRNA	-0.937895	-0.000614654	no-significantly
TCONS_00039545	u	Intergenic LncRNA	-1.17639	-0.00720179	no-significantly
TCONS_00035714	u	Intergenic LncRNA	-1.00192	-0.00194225	no-significantly
TCONS_00053224	i	Intron LncRNA	-1.2328	-0.00219354	no-significantly
TCONS_00053223	i	Intron LncRNA	-1.2328	-0.00219354	no-significantly
TCONS_00039547	x	Antisense LncRNA	-1.05375	-0.0083041	no-significantly
TCONS_00043851	u	Intergenic LncRNA	-1.18484	-0.00319138	no-significantly
TCONS_00043852	u	Intergenic LncRNA	-1.2165	-0.00319138	no-significantly
TCONS_00047277	u	Intergenic LncRNA	-1.25682	-0.0004096	no-significantly
TCONS_00043853	i	Intron LncRNA	-1.35107	-0.00856634	no-significantly
TCONS_00039548	i	Intron LncRNA	-1.13541	-0.00415205	no-significantly
TCONS_00047283	u	Intergenic LncRNA	-1.24671	-0.00114298	no-significantly
TCONS_00027605	u	Intergenic LncRNA	-1.14885	-0.0004096	no-significantly
TCONS_00039550	u	Intergenic LncRNA	-0.935808	-0.0004096	no-significantly
TCONS_00047285	u	Intergenic LncRNA	-1.34634	-0.0004096	no-significantly
TCONS_00043856	u	Intergenic LncRNA	-0.848421	-0.0189256	no-significantly
TCONS_00053229	u	Intergenic LncRNA	-0.870031	-0.271267	no-significantly
TCONS_00047290	u	Intergenic LncRNA	-1.05486	-0.0004096	no-significantly
TCONS_00043859	u	Intergenic LncRNA	-0.965891	-0.0290644	no-significantly
TCONS_00043862	u	Intergenic LncRNA	-0.978113	-0.000728561	no-significantly
TCONS_00053230	u	Intergenic LncRNA	-1.16858	-0.00109825	no-significantly
TCONS_00031186	u	Intergenic LncRNA	-1.27334	-0.00277748	no-significantly
TCONS_00039552	u	Intergenic LncRNA	-0.730156	-0.0150704	no-significantly
TCONS_00060091	u	Intergenic LncRNA	-1.12556	-0.00121645	no-significantly
TCONS_00055549	u	Intergenic LncRNA	-0.976653	-0.00328146	no-significantly
TCONS_00017852	u	Intergenic LncRNA	-1.14515	-0.0173149	no-significantly
TCONS_00047291	u	Intergenic LncRNA	-0.980313	-0.0004096	no-significantly
TCONS_00047294	u	Intergenic LncRNA	-1.07537	-0.0016919	no-significantly
TCONS_00043866	u	Intergenic LncRNA	-1.1484	-0.00635783	no-significantly
TCONS_00014139	u	Intergenic LncRNA	-0.88058	-0.001042	no-significantly
TCONS_00043868	i	Intron LncRNA	-1.06381	-0.0173149	no-significantly
TCONS_00031194	x	Antisense LncRNA	-0.932953	-0.0004096	no-significantly
TCONS_00023502	x	Antisense LncRNA	-1.11241	-0.0004096	no-significantly
TCONS_00023504	u	Intergenic LncRNA	-1.00122	-0.0004096	no-significantly
TCONS_00047301	i	Intron LncRNA	-1.13636	-0.0246607	no-significantly
TCONS_00014153	i	Intron LncRNA	-0.581004	-0.00525034	no-significantly
TCONS_00039562	i	Intron LncRNA	-0.436886	-0.00499265	no-significantly
TCONS_00031198	u	Intergenic LncRNA	-1.13517	-0.00132326	no-significantly
TCONS_00033317	i	Intron LncRNA	-1.22445	-0.0004096	no-significantly
TCONS_00047310	u	Intergenic LncRNA	-1.17522	-0.00589712	no-significantly
TCONS_00023527	u	Intergenic LncRNA	-1.12484	-0.0004096	no-significantly
TCONS_00053246	i	Intron LncRNA	-1.14223	-0.000589285	no-significantly
TCONS_00058489	i	Intron LncRNA	-1.1468	-0.00311802	no-significantly
TCONS_00053248	i	Intron LncRNA	-1.28854	-0.00243653	no-significantly
TCONS_00033320	i	Intron LncRNA	-1.35686	-0.0004096	no-significantly
TCONS_00060107	u	Intergenic LncRNA	-1.30534	-0.00105552	no-significantly
TCONS_00060108	u	Intergenic LncRNA	-1.06766	-0.00262517	no-significantly
TCONS_00031201	u	Intergenic LncRNA	-1.27737	-0.00189697	no-significantly
TCONS_00055576	u	Intergenic LncRNA	-1.20335	-0.00198005	no-significantly
TCONS_00039569	x	Antisense LncRNA	-0.866771	-0.00288582	no-significantly
TCONS_00031203	u	Intergenic LncRNA	-1.06333	-0.00184536	no-significantly
TCONS_00055577	u	Intergenic LncRNA	-1.1537	-0.000608678	no-significantly
TCONS_00047311	u	Intergenic LncRNA	-1.07502	-0.0004096	no-significantly
TCONS_00043886	u	Intergenic LncRNA	-1.33915	-0.0010198	no-significantly
TCONS_00041774	u	Intergenic LncRNA	-1.30226	-0.0004096	no-significantly
TCONS_00031206	u	Intergenic LncRNA	-1.25224	-0.0004096	no-significantly
TCONS_00014168	u	Intergenic LncRNA	-1.1089	-0.0004096	no-significantly
TCONS_00031207	u	Intergenic LncRNA	-1.12655	-0.0508626	no-significantly
TCONS_00033324	i	Intron LncRNA	-1.24577	-0.0004096	no-significantly
TCONS_00043890	u	Intergenic LncRNA	-1.38075	-0.0193762	no-significantly
TCONS_00053252	i	Intron LncRNA	-1.30899	-0.0004096	no-significantly
TCONS_00009865	i	Intron LncRNA	-0.992039	-0.036991	no-significantly
TCONS_00033327	u	Intergenic LncRNA	-1.12383	-0.0004096	no-significantly
TCONS_00047323	u	Intergenic LncRNA	-1.10702	-0.00621223	no-significantly
TCONS_00027634	u	Intergenic LncRNA	-1.05741	-0.0107079	no-significantly
TCONS_00027635	u	Intergenic LncRNA	-1.23128	-0.0107079	no-significantly
TCONS_00027633	u	Intergenic LncRNA	-1.28283	-0.0107079	no-significantly
TCONS_00017885	u	Intergenic LncRNA	-1.0392	-0.116257	no-significantly
TCONS_00017886	u	Intergenic LncRNA	-1.16449	-0.00347779	no-significantly
TCONS_00023535	u	Intergenic LncRNA	-1.1146	-0.101725	no-significantly
TCONS_00027637	u	Intergenic LncRNA	-1.26357	-0.0022235	no-significantly
TCONS_00023538	u	Intergenic LncRNA	-1.17422	-0.0254313	no-significantly
TCONS_00009869	u	Intergenic LncRNA	-1.08657	-0.00328146	no-significantly
TCONS_00031211	u	Intergenic LncRNA	-1.23552	-0.0004096	no-significantly
TCONS_00043893	u	Intergenic LncRNA	-0.947868	-0.000981667	no-significantly
TCONS_00031212	u	Intergenic LncRNA	-1.15843	-0.00298096	no-significantly
TCONS_00039577	u	Intergenic LncRNA	-1.19813	-0.00423855	no-significantly
TCONS_00039579	u	Intergenic LncRNA	-1.02598	-0.0387525	no-significantly
TCONS_00031216	u	Intergenic LncRNA	-0.981268	-0.00230539	no-significantly
TCONS_00043900	u	Intergenic LncRNA	-0.98048	-0.0004096	no-significantly
TCONS_00004973	i	Intron LncRNA	-1.13584	-0.0004096	no-significantly
TCONS_00017897	i	Intron LncRNA	-1.32015	-0.0004096	no-significantly
TCONS_00027652	x	Antisense LncRNA	-0.72279	-0.0004096	no-significantly
TCONS_00037734	i	Intron LncRNA	-1.03362	-0.0239354	no-significantly
TCONS_00017905	i	Intron LncRNA	-0.973785	-0.0004096	no-significantly
TCONS_00055590	x	Antisense LncRNA	-1.15751	-0.00127356	no-significantly
TCONS_00009885	x	Antisense LncRNA	-1.04841	-0.00528443	no-significantly
TCONS_00009888	u	Intergenic LncRNA	-1.11477	-0.005731	no-significantly
TCONS_00058506	x	Antisense LncRNA	-1.26307	-0.0271267	no-significantly
TCONS_00014184	x	Antisense LncRNA	-0.994831	-0.00856634	no-significantly
TCONS_00043912	x	Antisense LncRNA	-1.02801	-0.00549866	no-significantly
TCONS_00023559	u	Intergenic LncRNA	-0.768315	-0.0004096	no-significantly
TCONS_00023560	u	Intergenic LncRNA	-0.873926	-0.00224807	no-significantly
TCONS_00005038	u	Intergenic LncRNA	-1.20956	-0.0004096	no-significantly
TCONS_00023562	u	Intergenic LncRNA	-1.16396	-0.00199461	no-significantly
TCONS_00017911	u	Intergenic LncRNA	-1.1599	-0.00782502	no-significantly
TCONS_00027657	u	Intergenic LncRNA	-1.2483	-0.0004096	no-significantly
TCONS_00005039	u	Intergenic LncRNA	-1.03903	-0.00720179	no-significantly
TCONS_00023563	u	Intergenic LncRNA	-1.03998	-0.00278699	no-significantly
TCONS_00041793	i	Intron LncRNA	-1.01049	-0.00499265	no-significantly
TCONS_00058508	i	Intron LncRNA	-1.1756	-0.0004096	no-significantly
TCONS_00043913	i	Intron LncRNA	-1.30047	-0.00383869	no-significantly
TCONS_00047337	i	Intron LncRNA	-1.29959	-0.00373304	no-significantly
TCONS_00055596	i	Intron LncRNA	-1.10364	-0.0004096	no-significantly
TCONS_00035760	i	Intron LncRNA	-1.13986	-0.00589712	no-significantly
TCONS_00027671	i	Intron LncRNA	-1.23658	-0.013341	no-significantly
TCONS_00041801	u	Intergenic LncRNA	-1.08542	-0.0004096	no-significantly
TCONS_00041804	u	Intergenic LncRNA	-1.05782	-0.00531897	no-significantly
TCONS_00041805	x	Antisense LncRNA	-1.1756	-0.00198974	no-significantly
TCONS_00043928	x	Antisense LncRNA	-0.950677	-0.00124816	no-significantly
TCONS_00060131	u	Intergenic LncRNA	-0.914637	-0.0012897	no-significantly
TCONS_00058520	x	Antisense LncRNA	-1.035	-0.0028655	no-significantly
TCONS_00037745	x	Antisense LncRNA	-1.11333	-0.0193762	no-significantly
TCONS_00039602	x	Antisense LncRNA	-1.09023	-0.00110721	no-significantly
TCONS_00058521	u	Intergenic LncRNA	-0.995378	-0.00946281	no-significantly
TCONS_00014215	x	Antisense LncRNA	-1.15907	-0.00521668	no-significantly
TCONS_00058528	u	Intergenic LncRNA	-1.38005	-0.00508626	no-significantly
TCONS_00033364	x	Antisense LncRNA	-1.26502	-0.00525034	no-significantly
TCONS_00039614	u	Intergenic LncRNA	-1.10798	-0.0004096	no-significantly
TCONS_00043936	i	Intron LncRNA	-1.06627	-0.00145322	no-significantly
TCONS_00035783	i	Intron LncRNA	-1.06439	-0.0004096	no-significantly
TCONS_00043940	i	Intron LncRNA	-1.04367	-0.0100469	no-significantly
TCONS_00043943	x	Antisense LncRNA	-0.633071	-0.0004096	no-significantly
TCONS_00035785	x	Antisense LncRNA	-0.703004	-0.0004096	no-significantly
TCONS_00033372	x	Antisense LncRNA	-0.743637	-0.0004096	no-significantly
TCONS_00043945	i	Intron LncRNA	-0.727197	-0.00150148	no-significantly
TCONS_00009946	u	Intergenic LncRNA	-1.00866	-0.0004096	no-significantly
TCONS_00035789	u	Intergenic LncRNA	-0.853475	-0.116257	no-significantly
TCONS_00047371	i	Intron LncRNA	-1.24124	-0.135634	no-significantly
TCONS_00058535	i	Intron LncRNA	-0.89562	-0.00790099	no-significantly
TCONS_00023605	u	Intergenic LncRNA	-0.928717	-0.00630854	no-significantly
TCONS_00023606	i	Intron LncRNA	-0.971472	-0.00208134	no-significantly
TCONS_00060145	u	Intergenic LncRNA	-1.19211	-0.00473141	no-significantly
TCONS_00017980	i	Intron LncRNA	-1.17548	-0.0678168	no-significantly
TCONS_00031272	i	Intron LncRNA	-1.12768	-0.0004096	no-significantly
TCONS_00023614	u	Intergenic LncRNA	-1.21549	-0.0004096	no-significantly
TCONS_00047374	u	Intergenic LncRNA	-1.1862	-0.0030943	no-significantly
TCONS_00027702	u	Intergenic LncRNA	-0.741226	-0.0004096	no-significantly
TCONS_00005281	u	Intergenic LncRNA	-0.704584	-0.0004096	no-significantly
TCONS_00060149	u	Intergenic LncRNA	-0.854704	-0.00875056	no-significantly
TCONS_00055628	u	Intergenic LncRNA	-0.11614	-0.00249633	no-significantly
TCONS_00031277	u	Intergenic LncRNA	-0.288395	-0.0025511	no-significantly
TCONS_00055630	u	Intergenic LncRNA	-0.124467	-0.00249633	no-significantly
TCONS_00047375	u	Intergenic LncRNA	-1.07629	-0.0119677	no-significantly
TCONS_00058537	u	Intergenic LncRNA	-1.16994	-0.01252	no-significantly
TCONS_00055631	u	Intergenic LncRNA	-0.113566	-0.00249633	no-significantly
TCONS_00055634	i	Intron LncRNA	-1.21549	-0.00247356	no-significantly
TCONS_00047379	u	Intergenic LncRNA	-1.2106	-0.0166082	no-significantly
TCONS_00035796	u	Intergenic LncRNA	-0.885418	-0.00107788	no-significantly
TCONS_00041841	u	Intergenic LncRNA	-0.87854	-0.00398923	no-significantly
TCONS_00041847	u	Intergenic LncRNA	-1.0372	-0.000735142	no-significantly
TCONS_00027710	u	Intergenic LncRNA	-1.03638	-0.000728561	no-significantly
TCONS_00017989	u	Intergenic LncRNA	-0.711018	-0.000664328	no-significantly
TCONS_00041848	u	Intergenic LncRNA	-1.0072	-0.0232515	no-significantly
TCONS_00017991	u	Intergenic LncRNA	-1.18738	-0.00366578	no-significantly
TCONS_00055639	u	Intergenic LncRNA	-1.25735	-0.0004096	no-significantly
TCONS_00027715	u	Intergenic LncRNA	-1.20399	-0.0184955	no-significantly
TCONS_00027716	u	Intergenic LncRNA	-1.17468	-0.00484406	no-significantly
TCONS_00074276	i	Intron LncRNA	-1.39206	-0.0004096	no-significantly
TCONS_00066743	i	Intron LncRNA	-1.02592	-0.000617452	no-significantly
TCONS_00071901	i	Intron LncRNA	-1.25032	-0.0004096	no-significantly
TCONS_00071902	u	Intergenic LncRNA	-1.03203	-0.0004096	no-significantly
TCONS_00066750	i	Intron LncRNA	-1.2611	-0.00396977	no-significantly
TCONS_00069093	i	Intron LncRNA	-1.03414	-0.0004096	no-significantly
TCONS_00063093	x	Antisense LncRNA	-1.11097	-0.0022235	no-significantly
TCONS_00065295	i	Intron LncRNA	-1.2329	-0.0103013	no-significantly
TCONS_00074284	i	Intron LncRNA	-1.03916	-0.0004096	no-significantly
TCONS_00065303	u	Intergenic LncRNA	-1.09377	-0.0153548	no-significantly
TCONS_00066766	u	Intergenic LncRNA	-0.819624	-0.00760563	no-significantly
TCONS_00073687	u	Intergenic LncRNA	-1.15774	-0.00767738	no-significantly
TCONS_00071232	u	Intergenic LncRNA	-1.225	-0.036991	no-significantly
TCONS_00064349	u	Intergenic LncRNA	-1.18025	-0.0004096	no-significantly
TCONS_00061277	u	Intergenic LncRNA	-1.2351	-0.00221744	no-significantly
TCONS_00071922	u	Intergenic LncRNA	-1.20962	-0.0203451	no-significantly
TCONS_00074664	u	Intergenic LncRNA	-0.238779	-0.0813802	no-significantly
TCONS_00071933	u	Intergenic LncRNA	-1.28569	-0.00813802	no-significantly
TCONS_00070392	u	Intergenic LncRNA	-1.06307	-0.0353827	no-significantly
TCONS_00074674	u	Intergenic LncRNA	-1.16178	-0.00549866	no-significantly
TCONS_00074311	u	Intergenic LncRNA	-0.808135	-0.00968812	no-significantly
TCONS_00071957	u	Intergenic LncRNA	-0.999577	-0.00172416	no-significantly
TCONS_00071961	u	Intergenic LncRNA	-0.697752	-0.00178075	no-significantly
TCONS_00071259	u	Intergenic LncRNA	-1.17534	-0.0193762	no-significantly
TCONS_00073713	u	Intergenic LncRNA	-1.12279	-0.00661628	no-significantly
TCONS_00074675	u	Intergenic LncRNA	-1.23318	-0.00202943	no-significantly
TCONS_00074313	u	Intergenic LncRNA	-1.0821	-0.00511825	no-significantly
TCONS_00066812	i	Intron LncRNA	-1.16594	-0.00164737	no-significantly
TCONS_00064405	u	Intergenic LncRNA	-0.952353	-0.000903221	no-significantly
TCONS_00066813	u	Intergenic LncRNA	-1.00308	-0.000827035	no-significantly
TCONS_00061361	u	Intergenic LncRNA	-1.02676	-0.0036991	no-significantly
TCONS_00066814	u	Intergenic LncRNA	-0.980277	-0.00261673	no-significantly
TCONS_00068683	x	Antisense LncRNA	-1.18061	-0.000852149	no-significantly
TCONS_00071969	u	Intergenic LncRNA	-0.927493	-0.0004096	no-significantly
TCONS_00061404	u	Intergenic LncRNA	-1.19883	-0.00124055	no-significantly
TCONS_00070413	u	Intergenic LncRNA	-0.980928	-0.000437999	no-significantly
TCONS_00071971	u	Intergenic LncRNA	-1.02299	-0.00380281	no-significantly
TCONS_00066825	u	Intergenic LncRNA	-1.27726	-0.0198488	no-significantly
TCONS_00066829	u	Intergenic LncRNA	-1.18477	-0.203451	no-significantly
TCONS_00067816	u	Intergenic LncRNA	-0.972038	-0.0004096	no-significantly
TCONS_00065379	u	Intergenic LncRNA	-1.00906	-0.0107079	no-significantly
TCONS_00069177	u	Intergenic LncRNA	-1.24845	-0.0004096	no-significantly
TCONS_00066831	u	Intergenic LncRNA	-0.9994	-0.0232515	no-significantly
TCONS_00066832	u	Intergenic LncRNA	-0.985112	-0.00133849	no-significantly
TCONS_00068700	i	Intron LncRNA	-1.06551	-0.00733155	no-significantly
TCONS_00061453	x	Antisense LncRNA	-1.23128	-0.00511825	no-significantly
TCONS_00074688	i	Intron LncRNA	-1.15998	-0.00283555	no-significantly
TCONS_00066840	x	Antisense LncRNA	-0.776275	-0.000351231	no-significantly
TCONS_00066841	u	Intergenic LncRNA	-0.940065	-0.00707654	no-significantly
TCONS_00073315	i	Intron LncRNA	-0.990488	-0.005731	no-significantly
TCONS_00073728	i	Intron LncRNA	-1.17846	-0.00163414	no-significantly
TCONS_00072014	u	Intergenic LncRNA	-1.06806	-0.0004096	no-significantly
TCONS_00071298	u	Intergenic LncRNA	-0.952258	-0.00181652	no-significantly
TCONS_00074691	u	Intergenic LncRNA	-0.832968	-0.0246607	no-significantly
TCONS_00074692	u	Intergenic LncRNA	-0.940846	-0.00594016	no-significantly
TCONS_00068709	u	Intergenic LncRNA	-1.12594	-0.0581287	no-significantly
TCONS_00073731	u	Intergenic LncRNA	-0.980022	-0.0016179	no-significantly
TCONS_00074693	u	Intergenic LncRNA	-1.18018	-0.0254313	no-significantly
TCONS_00071301	u	Intergenic LncRNA	-1.12646	-0.0813802	no-significantly
TCONS_00068713	u	Intergenic LncRNA	-1.23681	-0.00307095	no-significantly
TCONS_00064456	u	Intergenic LncRNA	-0.904158	-0.00904225	no-significantly
TCONS_00064458	u	Intergenic LncRNA	-0.739423	-0.00518345	no-significantly
TCONS_00070089	i	Intron LncRNA	-1.21418	-0.406901	no-significantly
TCONS_00065429	x	Antisense LncRNA	-0.122384	-0.0025672	no-significantly
TCONS_00073330	i	Intron LncRNA	-1.05525	-0.00158636	no-significantly
TCONS_00067855	u	Intergenic LncRNA	-1.15154	-0.0004096	no-significantly
TCONS_00065435	u	Intergenic LncRNA	-1.2517	-0.00178858	no-significantly
TCONS_00065437	u	Intergenic LncRNA	-1.01455	-0.00242203	no-significantly
TCONS_00065445	u	Intergenic LncRNA	-1.24886	-0.00191033	no-significantly
TCONS_00066877	i	Intron LncRNA	-1.13465	-0.00147161	no-significantly
TCONS_00071316	u	Intergenic LncRNA	-1.11779	-0.00129793	no-significantly
TCONS_00074341	u	Intergenic LncRNA	-1.21614	-0.0004096	no-significantly
TCONS_00061625	u	Intergenic LncRNA	-0.966799	-0.00310611	no-significantly
TCONS_00069684	i	Intron LncRNA	-1.4732	-0.00341934	no-significantly
TCONS_00061626	i	Intron LncRNA	-1.25739	-0.00204988	no-significantly
TCONS_00070866	i	Intron LncRNA	-1.27498	-0.0004096	no-significantly
TCONS_00067870	i	Intron LncRNA	-1.30269	-0.000973447	no-significantly
TCONS_00068738	i	Intron LncRNA	-1.0891	-0.00075352	no-significantly
TCONS_00073749	u	Intergenic LncRNA	-1.18793	-0.0121463	no-significantly
TCONS_00070110	u	Intergenic LncRNA	-1.34487	-0.0004096	no-significantly
TCONS_00068741	u	Intergenic LncRNA	-1.33678	-0.0004096	no-significantly
TCONS_00071324	u	Intergenic LncRNA	-1.14687	-0.101725	no-significantly
TCONS_00072055	u	Intergenic LncRNA	-1.14097	-0.0353827	no-significantly
TCONS_00064519	u	Intergenic LncRNA	-0.776653	-0.00220543	no-significantly
TCONS_00070875	i	Intron LncRNA	-1.19135	-0.00216437	no-significantly
TCONS_00061739	u	Intergenic LncRNA	-0.978785	-0.00229888	no-significantly
TCONS_00072059	u	Intergenic LncRNA	-1.06424	-0.0214158	no-significantly
TCONS_00065481	u	Intergenic LncRNA	-1.32621	-0.00490242	no-significantly
TCONS_00074350	u	Intergenic LncRNA	-1.13947	-0.00380281	no-significantly
TCONS_00073753	u	Intergenic LncRNA	-1.32581	-0.0004096	no-significantly
TCONS_00070460	u	Intergenic LncRNA	-1.12158	-0.00284546	no-significantly
TCONS_00069696	i	Intron LncRNA	-1.13178	-0.0103013	no-significantly
TCONS_00073766	u	Intergenic LncRNA	-0.859088	-0.0004096	no-significantly
TCONS_00070120	u	Intergenic LncRNA	-1.1793	-0.0046503	no-significantly
TCONS_00069229	u	Intergenic LncRNA	-1.04981	-0.0271267	no-significantly
TCONS_00072079	u	Intergenic LncRNA	-1.29985	-0.0004096	no-significantly
TCONS_00066924	u	Intergenic LncRNA	-1.16259	-0.0159569	no-significantly
TCONS_00072082	u	Intergenic LncRNA	-0.763557	-0.00672564	no-significantly
TCONS_00074729	u	Intergenic LncRNA	-1.13742	-0.00277748	no-significantly
TCONS_00071350	u	Intergenic LncRNA	-0.117852	-0.00188817	no-significantly
TCONS_00066935	u	Intergenic LncRNA	-1.29595	-0.0004096	no-significantly
TCONS_00073360	i	Intron LncRNA	-1.01991	-0.0193762	no-significantly
TCONS_00073363	u	Intergenic LncRNA	-1.17481	-0.00317891	no-significantly
TCONS_00072092	i	Intron LncRNA	-1.09898	-0.0004096	no-significantly
TCONS_00064561	u	Intergenic LncRNA	-0.828841	-0.00577165	no-significantly
TCONS_00069711	u	Intergenic LncRNA	-0.777694	-0.00894288	no-significantly
TCONS_00070483	i	Intron LncRNA	-1.11467	-0.00645875	no-significantly
TCONS_00070484	i	Intron LncRNA	-1.11449	-0.00645875	no-significantly
TCONS_00064565	i	Intron LncRNA	-1.16838	-0.0904225	no-significantly
TCONS_00064566	i	Intron LncRNA	-1.14383	-0.00400888	no-significantly
TCONS_00071363	i	Intron LncRNA	-1.15813	-0.0904225	no-significantly
TCONS_00070890	i	Intron LncRNA	-1.08053	-0.0077505	no-significantly
TCONS_00070891	i	Intron LncRNA	-1.0782	-0.00790099	no-significantly
TCONS_00071364	i	Intron LncRNA	-0.910146	-0.0325521	no-significantly
TCONS_00072096	u	Intergenic LncRNA	-0.972663	-0.0137933	no-significantly
TCONS_00068779	i	Intron LncRNA	-1.17218	-0.00393141	no-significantly
TCONS_00069719	i	Intron LncRNA	-1.12936	-0.00426074	no-significantly
TCONS_00067925	i	Intron LncRNA	-1.19052	-0.00822022	no-significantly
TCONS_00073792	i	Intron LncRNA	-1.25199	-0.0004096	no-significantly
TCONS_00070138	i	Intron LncRNA	-1.15034	-0.00110571	no-significantly
TCONS_00069723	u	Intergenic LncRNA	-1.1406	-0.00206026	no-significantly
TCONS_00072102	u	Intergenic LncRNA	-1.18554	-0.0301408	no-significantly
TCONS_00064577	u	Intergenic LncRNA	-1.28923	-0.0004096	no-significantly
TCONS_00063401	u	Intergenic LncRNA	-1.07478	-0.00968812	no-significantly
TCONS_00066958	u	Intergenic LncRNA	-1.071	-0.0219947	no-significantly
TCONS_00070489	u	Intergenic LncRNA	-1.21862	-0.00106102	no-significantly
TCONS_00066959	u	Intergenic LncRNA	-0.964376	-0.00021965	no-significantly
TCONS_00070902	u	Intergenic LncRNA	-0.415845	-0.00189697	no-significantly
TCONS_00072108	i	Intron LncRNA	-1.09083	-0.0208667	no-significantly
TCONS_00074380	u	Intergenic LncRNA	-1.03544	-0.00645875	no-significantly
TCONS_00063408	u	Intergenic LncRNA	-1.01282	-0.0107079	no-significantly
TCONS_00061997	u	Intergenic LncRNA	-1.03587	-0.0004096	no-significantly
TCONS_00070143	u	Intergenic LncRNA	-0.0920959	-0.00430583	no-significantly
TCONS_00065544	u	Intergenic LncRNA	-1.20875	-0.00366578	no-significantly
TCONS_00069730	u	Intergenic LncRNA	-1.06108	-0.000434259	no-significantly
TCONS_00070146	u	Intergenic LncRNA	-1.22029	-0.0036991	no-significantly
TCONS_00070145	u	Intergenic LncRNA	-1.05319	-0.0036991	no-significantly
TCONS_00072115	u	Intergenic LncRNA	-1.06035	-0.000496827	no-significantly
TCONS_00072114	u	Intergenic LncRNA	-1.05636	-0.000496827	no-significantly
TCONS_00068798	u	Intergenic LncRNA	-1.05478	-0.000430355	no-significantly
TCONS_00072117	i	Intron LncRNA	-1.31854	-0.00252734	no-significantly
TCONS_00064595	u	Intergenic LncRNA	-1.2155	-0.00131683	no-significantly
TCONS_00074392	u	Intergenic LncRNA	-1.14488	-0.00201436	no-significantly
TCONS_00073387	u	Intergenic LncRNA	-1.19014	-0.00276803	no-significantly
TCONS_00074393	u	Intergenic LncRNA	-1.04659	-0.00630854	no-significantly
TCONS_00063426	i	Intron LncRNA	-1.19011	-0.0004096	no-significantly
TCONS_00071387	u	Intergenic LncRNA	-0.920924	-0.00535396	no-significantly
TCONS_00073802	u	Intergenic LncRNA	-0.82562	-0.0135634	no-significantly
TCONS_00074758	u	Intergenic LncRNA	-1.3008	-0.00332164	no-significantly
TCONS_00068806	u	Intergenic LncRNA	-1.09543	-0.000856634	no-significantly
TCONS_00072132	u	Intergenic LncRNA	-1.0323	-0.00162112	no-significantly
TCONS_00069739	u	Intergenic LncRNA	-1.27215	-0.00805745	no-significantly
TCONS_00070503	u	Intergenic LncRNA	-1.15871	-0.00924775	no-significantly
TCONS_00072136	u	Intergenic LncRNA	-1.09194	-0.00423855	no-significantly
TCONS_00072138	u	Intergenic LncRNA	-0.637679	-0.00589712	no-significantly
TCONS_00065555	i	Intron LncRNA	-1.20853	-0.0173149	no-significantly
TCONS_00068812	u	Intergenic LncRNA	-0.838636	-0.00255913	no-significantly
TCONS_00070504	x	Antisense LncRNA	-1.21705	-0.000494112	no-significantly
TCONS_00071395	i	Intron LncRNA	-1.52655	-0.0004096	no-significantly
TCONS_00064608	i	Intron LncRNA	-1.10035	-0.0004096	no-significantly
TCONS_00073396	i	Intron LncRNA	-1.1038	-0.0508626	no-significantly
TCONS_00073809	u	Intergenic LncRNA	-0.885848	-0.0004096	no-significantly
TCONS_00067954	x	Antisense LncRNA	-1.22593	-0.00616517	no-significantly
TCONS_00070507	x	Antisense LncRNA	-1.23528	-0.00265948	no-significantly
TCONS_00072142	u	Intergenic LncRNA	-1.20793	-0.0325521	no-significantly
TCONS_00072143	u	Intergenic LncRNA	-0.864371	-0.101725	no-significantly
TCONS_00070913	u	Intergenic LncRNA	-1.17598	-0.013341	no-significantly
TCONS_00070914	u	Intergenic LncRNA	-1.09785	-0.00216437	no-significantly
TCONS_00069283	u	Intergenic LncRNA	-1.0681	-0.00358503	no-significantly
TCONS_00072149	i	Intron LncRNA	-1.10567	-0.0004096	no-significantly
TCONS_00062135	i	Intron LncRNA	-0.994667	-0.0208667	no-significantly
TCONS_00072153	u	Intergenic LncRNA	-1.22169	-0.00635783	no-significantly
TCONS_00074769	u	Intergenic LncRNA	-1.05057	-0.00383869	no-significantly
TCONS_00071409	u	Intergenic LncRNA	-0.742225	-0.135634	no-significantly
TCONS_00067975	u	Intergenic LncRNA	-0.748339	-0.00508626	no-significantly
TCONS_00067976	u	Intergenic LncRNA	-1.20091	-0.00630854	no-significantly
TCONS_00072163	i	Intron LncRNA	-1.17634	-0.0004096	no-significantly
TCONS_00070522	i	Intron LncRNA	-1.37539	-0.00557399	no-significantly
TCONS_00067979	i	Intron LncRNA	-1.18629	-0.0004096	no-significantly
TCONS_00064638	u	Intergenic LncRNA	-1.20586	-0.0004096	no-significantly
TCONS_00062201	i	Intron LncRNA	-1.20923	-0.0131258	no-significantly
TCONS_00062202	i	Intron LncRNA	-1.01267	-0.00175388	no-significantly
TCONS_00069763	i	Intron LncRNA	-0.983572	-0.00822022	no-significantly
TCONS_00062204	i	Intron LncRNA	-1.13414	-0.000351079	no-significantly
TCONS_00067986	i	Intron LncRNA	-1.19034	-0.00167449	no-significantly
TCONS_00073833	u	Intergenic LncRNA	-1.23411	-0.0016083	no-significantly
TCONS_00068842	u	Intergenic LncRNA	-1.16042	-0.00589712	no-significantly
TCONS_00073836	u	Intergenic LncRNA	-0.959608	-0.00363305	no-significantly
TCONS_00063469	u	Intergenic LncRNA	-0.922086	-0.0025835	no-significantly
TCONS_00072192	u	Intergenic LncRNA	-1.06462	-0.00856634	no-significantly
TCONS_00063471	u	Intergenic LncRNA	-1.10738	-0.00175388	no-significantly
TCONS_00064646	i	Intron LncRNA	-1.07697	-0.00428317	no-significantly
TCONS_00070930	u	Intergenic LncRNA	-1.13046	-0.00301408	no-significantly
TCONS_00072193	i	Intron LncRNA	-1.1778	-0.00496221	no-significantly
TCONS_00069768	u	Intergenic LncRNA	-1.12905	-0.00279657	no-significantly
TCONS_00064652	u	Intergenic LncRNA	-1.21469	-0.00672564	no-significantly
TCONS_00070530	i	Intron LncRNA	-1.20636	-0.00242203	no-significantly
TCONS_00063482	u	Intergenic LncRNA	-1.3955	-0.0219947	no-significantly
TCONS_00072195	u	Intergenic LncRNA	-1.05094	-0.00875056	no-significantly
TCONS_00071421	u	Intergenic LncRNA	-0.954092	-0.00185376	no-significantly
TCONS_00074418	i	Intron LncRNA	-0.946332	-0.0004096	no-significantly
TCONS_00068857	u	Intergenic LncRNA	-1.13649	-0.0004096	no-significantly
TCONS_00074784	u	Intergenic LncRNA	-1.41764	-0.406901	no-significantly
TCONS_00067015	u	Intergenic LncRNA	-1.14394	-0.00187512	no-significantly
TCONS_00064669	u	Intergenic LncRNA	-1.04363	-0.00110122	no-significantly
TCONS_00065619	u	Intergenic LncRNA	-0.998846	-0.00611881	no-significantly
TCONS_00070539	u	Intergenic LncRNA	-1.11022	-0.0406901	no-significantly
TCONS_00072202	u	Intergenic LncRNA	-1.22271	-0.135634	no-significantly
TCONS_00071428	u	Intergenic LncRNA	-1.18212	-0.00419486	no-significantly
TCONS_00071429	u	Intergenic LncRNA	-1.09918	-0.0387525	no-significantly
TCONS_00074787	u	Intergenic LncRNA	-1.00078	-0.0004096	no-significantly
TCONS_00063491	u	Intergenic LncRNA	-1.11982	-0.0004096	no-significantly
TCONS_00065620	u	Intergenic LncRNA	-1.27031	-0.00340503	no-significantly
TCONS_00069785	u	Intergenic LncRNA	-1.30407	-0.00426074	no-significantly
TCONS_00072205	u	Intergenic LncRNA	-1.10698	-0.000333662	no-significantly
TCONS_00068864	u	Intergenic LncRNA	-1.168	-0.0107079	no-significantly
TCONS_00074792	i	Intron LncRNA	-1.24399	-0.00062745	no-significantly
TCONS_00068866	i	Intron LncRNA	-1.00797	-0.011462	no-significantly
TCONS_00070544	i	Intron LncRNA	-0.907074	-0.0004096	no-significantly
TCONS_00067021	i	Intron LncRNA	-1.20019	-0.0004096	no-significantly
TCONS_00067022	u	Intergenic LncRNA	-1.31482	-0.0004096	no-significantly
TCONS_00072212	u	Intergenic LncRNA	-1.0594	-0.0004096	no-significantly
TCONS_00071440	u	Intergenic LncRNA	-0.447213	-0.0004096	no-significantly
TCONS_00068019	x	Antisense LncRNA	-0.71223	-0.00251951	no-significantly
TCONS_00073442	u	Intergenic LncRNA	-0.812735	-0.00875056	no-significantly
TCONS_00067025	i	Intron LncRNA	-0.988859	-0.0428317	no-significantly
TCONS_00099129	u	Intergenic LncRNA	-0.884699	-0.00454638	no-significantly
TCONS_00091780	u	Intergenic LncRNA	-1.18507	-0.00140796	no-significantly
TCONS_00090089	u	Intergenic LncRNA	-1.18365	-0.00153838	no-significantly
TCONS_00087147	i	Intron LncRNA	-0.930796	-0.00561243	no-significantly
TCONS_00093960	i	Intron LncRNA	-0.96404	-0.0004096	no-significantly
TCONS_00093955	i	Intron LncRNA	-1.35517	-0.0004096	no-significantly
TCONS_00081944	i	Intron LncRNA	-1.01347	-0.000422535	no-significantly
TCONS_00093959	i	Intron LncRNA	-1.19257	-0.00366578	no-significantly
TCONS_00080523	x	Antisense LncRNA	-0.664234	-0.0004096	no-significantly
TCONS_00080524	x	Antisense LncRNA	-1.16643	-0.00683867	no-significantly
TCONS_00097137	x	Antisense LncRNA	-1.1348	-0.00894288	no-significantly
TCONS_00098362	i	Intron LncRNA	-1.09608	-0.0159569	no-significantly
TCONS_00097139	i	Intron LncRNA	-0.887478	-0.0678168	no-significantly
TCONS_00087158	u	Intergenic LncRNA	-0.764304	-0.0004096	no-significantly
TCONS_00087161	u	Intergenic LncRNA	-1.05725	-0.00630854	no-significantly
TCONS_00099141	u	Intergenic LncRNA	-1.09523	-0.00124816	no-significantly
TCONS_00084081	i	Intron LncRNA	-1.00756	-0.0016083	no-significantly
TCONS_00081982	i	Intron LncRNA	-1.09545	-0.0073982	no-significantly
TCONS_00087162	x	Antisense LncRNA	-1.16653	-0.000444944	no-significantly
TCONS_00088087	u	Intergenic LncRNA	-1.28624	-0.0004096	no-significantly
TCONS_00088088	i	Intron LncRNA	-1.05912	-0.0004096	no-significantly
TCONS_00090930	i	Intron LncRNA	-1.01684	-0.0004096	no-significantly
TCONS_00098379	u	Intergenic LncRNA	-0.941642	-0.00325521	no-significantly
TCONS_00093992	u	Intergenic LncRNA	-1.22539	-0.00701554	no-significantly
TCONS_00078713	x	Antisense LncRNA	-0.865014	-0.0004096	no-significantly
TCONS_00093995	u	Intergenic LncRNA	-0.526892	-0.00283555	no-significantly
TCONS_00090934	u	Intergenic LncRNA	-0.884993	-0.0325521	no-significantly
TCONS_00093996	u	Intergenic LncRNA	-0.811225	-0.00231194	no-significantly
TCONS_00087189	u	Intergenic LncRNA	-1.13978	-0.00190586	no-significantly
TCONS_00080570	u	Intergenic LncRNA	-1.19652	-0.00462388	no-significantly
TCONS_00093997	u	Intergenic LncRNA	-1.08042	-0.00594016	no-significantly
TCONS_00084131	x	Antisense LncRNA	-0.873397	-0.0025835	no-significantly
TCONS_00090945	x	Antisense LncRNA	-1.34189	-0.00218764	no-significantly
TCONS_00090946	x	Antisense LncRNA	-1.2271	-0.00303657	no-significantly
TCONS_00087201	i	Intron LncRNA	-1.24071	-0.00695557	no-significantly
TCONS_00094009	u	Intergenic LncRNA	-1.04784	-0.00470406	no-significantly
TCONS_00080609	u	Intergenic LncRNA	-1.26511	-0.000217014	no-significantly
TCONS_00098395	u	Intergenic LncRNA	-1.25368	-0.000551356	no-significantly
TCONS_00078771	u	Intergenic LncRNA	-1.02654	-0.00243653	no-significantly
TCONS_00085765	i	Intron LncRNA	-1.18359	-0.00616517	no-significantly
TCONS_00085771	x	Antisense LncRNA	-0.72218	-0.00847711	no-significantly
TCONS_00098407	i	Intron LncRNA	-1.18906	-0.0004096	no-significantly
TCONS_00090150	x	Antisense LncRNA	-0.637438	-0.00104334	no-significantly
TCONS_00094040	u	Intergenic LncRNA	-1.15072	-0.0004096	no-significantly
TCONS_00084180	u	Intergenic LncRNA	-0.90083	-0.00356931	no-significantly
TCONS_00085794	x	Antisense LncRNA	-0.777971	-0.00265948	no-significantly
TCONS_00078842	i	Intron LncRNA	-1.0188	-0.00171327	no-significantly
TCONS_00088194	u	Intergenic LncRNA	-0.955863	-0.00287563	no-significantly
TCONS_00080665	i	Intron LncRNA	-0.996815	-0.0219947	no-significantly
TCONS_00099207	i	Intron LncRNA	-0.823117	-0.0214158	no-significantly
TCONS_00087255	i	Intron LncRNA	-1.16457	-0.0013586	no-significantly
TCONS_00091872	u	Intergenic LncRNA	-0.620518	-0.00206549	no-significantly
TCONS_00094080	u	Intergenic LncRNA	-0.800408	-0.00856634	no-significantly
TCONS_00096342	u	Intergenic LncRNA	-0.838623	-0.00139829	no-significantly
TCONS_00089222	u	Intergenic LncRNA	-1.0949	-0.00341934	no-significantly
TCONS_00096343	u	Intergenic LncRNA	-1.06766	-0.00218178	no-significantly
TCONS_00090192	u	Intergenic LncRNA	-1.24919	-0.0011194	no-significantly
TCONS_00088200	u	Intergenic LncRNA	-0.423687	-0.0056514	no-significantly
TCONS_00088202	u	Intergenic LncRNA	-0.814364	-0.00371599	no-significantly
TCONS_00094091	u	Intergenic LncRNA	-0.93169	-0.0325521	no-significantly
TCONS_00096350	u	Intergenic LncRNA	-1.08477	-0.000851257	no-significantly
TCONS_00092800	u	Intergenic LncRNA	-1.32732	-0.0004096	no-significantly
TCONS_00078897	u	Intergenic LncRNA	-1.2193	-0.0101725	no-significantly
TCONS_00084249	i	Intron LncRNA	-0.814673	-0.00122376	no-significantly
TCONS_00085853	i	Intron LncRNA	-0.858778	-0.00161469	no-significantly
TCONS_00085854	i	Intron LncRNA	-1.22697	-0.0004096	no-significantly
TCONS_00099223	u	Intergenic LncRNA	-0.968459	-0.00689663	no-significantly
TCONS_00078927	u	Intergenic LncRNA	-1.3489	-0.00297008	no-significantly
TCONS_00094129	u	Intergenic LncRNA	-1.12012	-0.00319138	no-significantly
TCONS_00096365	x	Antisense LncRNA	-1.03828	-0.00188817	no-significantly
TCONS_00092813	u	Intergenic LncRNA	-0.605834	-0.00838971	no-significantly
TCONS_00098477	u	Intergenic LncRNA	-1.03691	-0.00378513	no-significantly
TCONS_00091034	u	Intergenic LncRNA	-1.26891	-0.0004096	no-significantly
TCONS_00091035	u	Intergenic LncRNA	-0.802427	-0.00672564	no-significantly
TCONS_00092819	u	Intergenic LncRNA	-0.768003	-0.0176913	no-significantly
TCONS_00089252	u	Intergenic LncRNA	-0.821516	-0.00447144	no-significantly
TCONS_00094140	u	Intergenic LncRNA	-0.696882	-0.0083041	no-significantly
TCONS_00098480	u	Intergenic LncRNA	-1.00972	-0.073982	no-significantly
TCONS_00090229	u	Intergenic LncRNA	-1.15314	-0.00193302	no-significantly
TCONS_00091044	x	Antisense LncRNA	-0.935723	-0.0004096	no-significantly
TCONS_00090233	x	Antisense LncRNA	-1.17073	-0.00689663	no-significantly
TCONS_00097273	u	Intergenic LncRNA	-0.802444	-0.0012349	no-significantly
TCONS_00090234	u	Intergenic LncRNA	-1.26337	-0.00213596	no-significantly
TCONS_00097275	i	Intron LncRNA	-0.785599	-0.00151264	no-significantly
TCONS_00094168	u	Intergenic LncRNA	-0.896762	-0.00733155	no-significantly
TCONS_00094167	u	Intergenic LncRNA	-0.581132	-0.00760563	no-significantly
TCONS_00085912	u	Intergenic LncRNA	-1.02365	-0.00139829	no-significantly
TCONS_00094176	x	Antisense LncRNA	-1.02971	-0.00439893	no-significantly
TCONS_00097288	x	Antisense LncRNA	-0.791345	-0.271267	no-significantly
TCONS_00091064	x	Antisense LncRNA	-0.946819	-0.0904225	no-significantly
TCONS_00094178	x	Antisense LncRNA	-0.702653	-0.0004096	no-significantly
TCONS_00094180	x	Antisense LncRNA	-0.810582	-0.0004096	no-significantly
TCONS_00091066	u	Intergenic LncRNA	-1.04081	-0.0508626	no-significantly
TCONS_00097289	x	Antisense LncRNA	-0.56578	-0.0004096	no-significantly
TCONS_00096402	u	Intergenic LncRNA	-1.04593	-0.00493213	no-significantly
TCONS_00089285	i	Intron LncRNA	-1.10075	-0.406901	no-significantly
TCONS_00091918	x	Antisense LncRNA	-1.12354	-0.0313001	no-significantly
TCONS_00091069	u	Intergenic LncRNA	-0.826952	-0.0153548	no-significantly
TCONS_00096415	x	Antisense LncRNA	-1.07878	-0.0203451	no-significantly
TCONS_00082281	u	Intergenic LncRNA	-0.581732	-0.0004096	no-significantly
TCONS_00082285	x	Antisense LncRNA	-1.13566	-0.00108218	no-significantly
TCONS_00092872	u	Intergenic LncRNA	-0.751601	-0.00352295	no-significantly
TCONS_00076082	u	Intergenic LncRNA	-0.476733	-0.0127157	no-significantly
TCONS_00084334	u	Intergenic LncRNA	-1.15037	-0.0169542	no-significantly
TCONS_00088292	u	Intergenic LncRNA	-1.18808	-0.00315427	no-significantly
TCONS_00087365	u	Intergenic LncRNA	-0.915128	-0.0169542	no-significantly
TCONS_00091941	u	Intergenic LncRNA	-1.04076	-0.00865747	no-significantly
TCONS_00091951	x	Antisense LncRNA	-1.21476	-0.00260001	no-significantly
TCONS_00094242	u	Intergenic LncRNA	-1.06022	-0.00616517	no-significantly
TCONS_00082336	u	Intergenic LncRNA	-1.00194	-0.00280621	no-significantly
TCONS_00092910	x	Antisense LncRNA	-0.946151	-0.00137467	no-significantly
TCONS_00088351	u	Intergenic LncRNA	-0.811476	-0.0004096	no-significantly
TCONS_00085973	i	Intron LncRNA	-0.190543	-0.00267698	no-significantly
TCONS_00098573	i	Intron LncRNA	-1.11071	-0.00444701	no-significantly
TCONS_00090297	u	Intergenic LncRNA	-0.833637	-0.000540373	no-significantly
TCONS_00082356	u	Intergenic LncRNA	-0.95061	-0.0121463	no-significantly
TCONS_00076303	u	Intergenic LncRNA	-0.793821	-0.00720179	no-significantly
TCONS_00080905	u	Intergenic LncRNA	-0.756381	-0.0004096	no-significantly
TCONS_00092919	i	Intron LncRNA	-0.863008	-0.0004096	no-significantly
TCONS_00094268	u	Intergenic LncRNA	-0.960425	-0.00914384	no-significantly
TCONS_00094270	u	Intergenic LncRNA	-0.551072	-0.00790099	no-significantly
TCONS_00096461	u	Intergenic LncRNA	-1.04958	-0.0004096	no-significantly
TCONS_00094275	u	Intergenic LncRNA	-1.226	-0.0004096	no-significantly
TCONS_00097348	u	Intergenic LncRNA	-0.785824	-0.0121463	no-significantly
TCONS_00097349	u	Intergenic LncRNA	-0.74477	-0.0121463	no-significantly
TCONS_00099327	u	Intergenic LncRNA	-1.15856	-0.011462	no-significantly
TCONS_00084420	u	Intergenic LncRNA	-1.15885	-0.00437528	no-significantly
TCONS_00092925	x	Antisense LncRNA	-1.19299	-0.00107931	no-significantly
TCONS_00092924	x	Antisense LncRNA	-1.07573	-0.000966511	no-significantly
TCONS_00090307	u	Intergenic LncRNA	-1.45672	-0.0104334	no-significantly
TCONS_00085995	x	Antisense LncRNA	-1.17713	-0.0014104	no-significantly
TCONS_00085994	x	Antisense LncRNA	-1.15554	-0.00195156	no-significantly
TCONS_00082389	x	Antisense LncRNA	-1.18938	-0.00112871	no-significantly
TCONS_00076379	i	Intron LncRNA	-1.23194	-0.0004096	no-significantly
TCONS_00076400	i	Intron LncRNA	-1.3194	-0.00805745	no-significantly
TCONS_00092949	i	Intron LncRNA	-1.27927	-0.0105689	no-significantly
TCONS_00098599	x	Antisense LncRNA	-0.999228	-0.0012003	no-significantly
TCONS_00080956	u	Intergenic LncRNA	-0.951687	-0.0904225	no-significantly
TCONS_00097376	x	Antisense LncRNA	-0.0213709	-0.00301408	no-significantly
TCONS_00089387	x	Antisense LncRNA	-0.208043	-0.00214724	no-significantly
TCONS_00094309	u	Intergenic LncRNA	-1.06899	-0.0208667	no-significantly
TCONS_00091157	u	Intergenic LncRNA	-1.12671	-0.0004096	no-significantly
TCONS_00094314	u	Intergenic LncRNA	-1.00222	-0.00302529	no-significantly
TCONS_00092969	u	Intergenic LncRNA	-1.08201	-0.0159569	no-significantly
TCONS_00092970	u	Intergenic LncRNA	-1.15027	-0.00121645	no-significantly
TCONS_00092007	u	Intergenic LncRNA	-1.13482	-0.0104334	no-significantly
TCONS_00097381	u	Intergenic LncRNA	-0.844683	-0.00661628	no-significantly
TCONS_00094321	u	Intergenic LncRNA	-1.15668	-0.0145322	no-significantly
TCONS_00092013	u	Intergenic LncRNA	-1.13304	-0.00209204	no-significantly
TCONS_00082461	i	Intron LncRNA	-0.847631	-0.01252	no-significantly
TCONS_00084471	i	Intron LncRNA	-1.04617	-0.0246607	no-significantly
TCONS_00094332	i	Intron LncRNA	-1.01569	-0.0004096	no-significantly
TCONS_00090347	u	Intergenic LncRNA	-1.30627	-0.00720179	no-significantly
TCONS_00097389	u	Intergenic LncRNA	-1.29891	-0.00720179	no-significantly
TCONS_00098612	i	Intron LncRNA	-1.07324	-0.0004096	no-significantly
TCONS_00087465	u	Intergenic LncRNA	-0.961714	-0.00733155	no-significantly
TCONS_00092984	u	Intergenic LncRNA	-1.20946	-0.00252734	no-significantly
TCONS_00080973	x	Antisense LncRNA	-0.907059	-0.0104334	no-significantly
TCONS_00091179	i	Intron LncRNA	-1.06418	-0.0262517	no-significantly
TCONS_00094358	u	Intergenic LncRNA	-1.15989	-0.0184955	no-significantly
TCONS_00094359	u	Intergenic LncRNA	-1.11948	-0.0904225	no-significantly
TCONS_00097407	u	Intergenic LncRNA	-1.03949	-0.00935405	no-significantly
TCONS_00090363	i	Intron LncRNA	-1.32112	-0.0004096	no-significantly
TCONS_00079225	i	Intron LncRNA	-1.11294	-0.00285545	no-significantly
TCONS_00087479	i	Intron LncRNA	-1.17861	-0.073982	no-significantly
TCONS_00092988	i	Intron LncRNA	-0.927073	-0.0198488	no-significantly
TCONS_00084491	i	Intron LncRNA	-1.12106	-0.0004096	no-significantly
TCONS_00091188	i	Intron LncRNA	-0.854821	-0.0004096	no-significantly
TCONS_00098622	u	Intergenic LncRNA	-1.00675	-0.0153548	no-significantly
TCONS_00079245	i	Intron LncRNA	-0.764053	-0.0189256	no-significantly
TCONS_00088434	u	Intergenic LncRNA	-0.912111	-0.00277748	no-significantly
TCONS_00093005	i	Intron LncRNA	-0.834761	-0.271267	no-significantly
TCONS_00079257	x	Antisense LncRNA	-1.04691	-0.0478707	no-significantly
TCONS_00094374	u	Intergenic LncRNA	-1.08222	-0.00194225	no-significantly
TCONS_00098630	i	Intron LncRNA	-1.09592	-0.0208667	no-significantly
TCONS_00082514	x	Antisense LncRNA	-1.10603	-0.0004096	no-significantly
TCONS_00088442	x	Antisense LncRNA	-1.13292	-0.0004096	no-significantly
TCONS_00076688	i	Intron LncRNA	-1.16769	-0.00884567	no-significantly
TCONS_00084512	i	Intron LncRNA	-1.1511	-0.0083041	no-significantly
TCONS_00091207	u	Intergenic LncRNA	-1.34461	-0.0004096	no-significantly
TCONS_00093012	u	Intergenic LncRNA	-1.02018	-0.00371599	no-significantly
TCONS_00091210	i	Intron LncRNA	-1.33856	-0.0004096	no-significantly
TCONS_00088458	u	Intergenic LncRNA	-1.19876	-0.00459775	no-significantly
TCONS_00092043	u	Intergenic LncRNA	-1.16537	-0.0073982	no-significantly
TCONS_00084528	u	Intergenic LncRNA	-1.00326	-0.0116257	no-significantly
TCONS_00090394	u	Intergenic LncRNA	-1.00218	-0.00254313	no-significantly
TCONS_00079287	u	Intergenic LncRNA	-1.00447	-0.00343376	no-significantly
TCONS_00089443	i	Intron LncRNA	-1.25954	-0.0004096	no-significantly
TCONS_00081041	i	Intron LncRNA	-1.10619	-0.00091955	no-significantly
TCONS_00089458	i	Intron LncRNA	-1.09038	-0.0137933	no-significantly
TCONS_00088474	i	Intron LncRNA	-1.23164	-0.00689663	no-significantly
TCONS_00090404	u	Intergenic LncRNA	-1.06042	-0.0119677	no-significantly
TCONS_00087521	u	Intergenic LncRNA	-0.992359	-0.00430583	no-significantly
TCONS_00091227	u	Intergenic LncRNA	-0.933739	-0.0004096	no-significantly
TCONS_00094402	u	Intergenic LncRNA	-1.15462	-0.000247733	no-significantly
TCONS_00087531	u	Intergenic LncRNA	-1.36866	-0.0004096	no-significantly
TCONS_00079343	i	Intron LncRNA	-1.14161	-0.0004096	no-significantly
TCONS_00099406	u	Intergenic LncRNA	-1.13019	-0.16276	no-significantly
TCONS_00088502	u	Intergenic LncRNA	-0.979019	-0.00396977	no-significantly
TCONS_00086146	u	Intergenic LncRNA	-1.11587	-0.00380281	no-significantly
TCONS_00094425	u	Intergenic LncRNA	-1.01079	-0.00220543	no-significantly
TCONS_00081099	x	Antisense LncRNA	-1.11002	-0.00267698	no-significantly
TCONS_00097478	x	Antisense LncRNA	-1.07942	-0.00294856	no-significantly
TCONS_00088503	x	Antisense LncRNA	-1.38301	-0.0452112	no-significantly
TCONS_00087551	x	Antisense LncRNA	-1.41882	-0.073982	no-significantly
TCONS_00082575	x	Antisense LncRNA	-1.35621	-0.0508626	no-significantly
TCONS_00079360	x	Antisense LncRNA	-1.41542	-0.0325521	no-significantly
TCONS_00086147	x	Antisense LncRNA	-1.02873	-0.0508626	no-significantly
TCONS_00094426	u	Intergenic LncRNA	-1.12392	-0.0004096	no-significantly
TCONS_00094444	u	Intergenic LncRNA	-1.15392	-0.0109973	no-significantly
TCONS_00091258	u	Intergenic LncRNA	-1.25463	-0.0214158	no-significantly
TCONS_00090452	u	Intergenic LncRNA	-1.07513	-0.0145322	no-significantly
TCONS_00086192	i	Intron LncRNA	-0.737134	-0.0452112	no-significantly
TCONS_00096580	i	Intron LncRNA	-1.03405	-0.0169542	no-significantly
TCONS_00092119	u	Intergenic LncRNA	-1.14151	-0.116257	no-significantly
TCONS_00091266	u	Intergenic LncRNA	-0.772125	-0.00720179	no-significantly
TCONS_00082626	i	Intron LncRNA	-0.987772	-0.0028257	no-significantly
TCONS_00084618	i	Intron LncRNA	-0.838931	-0.0022543	no-significantly
TCONS_00099446	u	Intergenic LncRNA	-0.985024	-0.0004096	no-significantly
TCONS_00097515	u	Intergenic LncRNA	-0.976171	-0.00385688	no-significantly
TCONS_00099447	u	Intergenic LncRNA	-1.12155	-0.00557399	no-significantly
TCONS_00094472	u	Intergenic LncRNA	-1.01938	-0.0004096	no-significantly
TCONS_00097517	u	Intergenic LncRNA	-1.19047	-0.00505467	no-significantly
TCONS_00090462	u	Intergenic LncRNA	-1.17459	-0.00237954	no-significantly
TCONS_00092128	u	Intergenic LncRNA	-0.843327	-0.00790099	no-significantly
TCONS_00097523	i	Intron LncRNA	-0.955734	-0.0077505	no-significantly
TCONS_00079427	i	Intron LncRNA	-0.806528	-0.000702765	no-significantly
TCONS_00077141	i	Intron LncRNA	-0.938686	-0.000960805	no-significantly
TCONS_00086211	i	Intron LncRNA	-0.784215	-0.00175011	no-significantly
TCONS_00091278	i	Intron LncRNA	-1.07538	-0.00226056	no-significantly
TCONS_00091279	i	Intron LncRNA	-1.07756	-0.00199461	no-significantly
TCONS_00084629	i	Intron LncRNA	-0.689465	-0.00626002	no-significantly
TCONS_00098708	u	Intergenic LncRNA	-1.08779	-0.00496221	no-significantly
TCONS_00087606	x	Antisense LncRNA	-1.03625	-0.00181248	no-significantly
TCONS_00091284	x	Antisense LncRNA	-0.224147	-0.00557399	no-significantly
TCONS_00077184	u	Intergenic LncRNA	-1.05152	-0.00257532	no-significantly
TCONS_00094494	u	Intergenic LncRNA	-0.948141	-0.00713861	no-significantly
TCONS_00081192	i	Intron LncRNA	-0.758632	-0.00968812	no-significantly
TCONS_00091290	u	Intergenic LncRNA	-1.13007	-0.00626002	no-significantly
TCONS_00087621	u	Intergenic LncRNA	-1.40625	-0.00505467	no-significantly
TCONS_00099472	u	Intergenic LncRNA	-1.0344	-0.0028257	no-significantly
TCONS_00089552	u	Intergenic LncRNA	-0.964608	-0.00211928	no-significantly
TCONS_00099473	u	Intergenic LncRNA	-1.01858	-0.00201436	no-significantly
TCONS_00091292	u	Intergenic LncRNA	-1.0041	-0.00237954	no-significantly
TCONS_00097544	u	Intergenic LncRNA	-0.881382	-0.16276	no-significantly
TCONS_00096614	i	Intron LncRNA	-1.24199	-0.00329475	no-significantly
TCONS_00097547	u	Intergenic LncRNA	-0.656947	-0.00767738	no-significantly
TCONS_00088585	u	Intergenic LncRNA	-1.11842	-0.00242926	no-significantly
TCONS_00087625	u	Intergenic LncRNA	-0.999002	-0.00300296	no-significantly
TCONS_00081195	u	Intergenic LncRNA	-0.818752	-0.000865747	no-significantly
TCONS_00079455	i	Intron LncRNA	-1.08537	-0.0108507	no-significantly
TCONS_00081201	u	Intergenic LncRNA	-0.877589	-0.00733155	no-significantly
TCONS_00094515	u	Intergenic LncRNA	-1.3413	-0.0131258	no-significantly
TCONS_00079471	x	Antisense LncRNA	-0.97749	-0.00073714	no-significantly
TCONS_00099483	i	Intron LncRNA	-1.13162	-0.0004096	no-significantly
TCONS_00084669	i	Intron LncRNA	-1.1355	-0.0004096	no-significantly
TCONS_00094535	i	Intron LncRNA	-1.11658	-0.00432873	no-significantly
TCONS_00096634	i	Intron LncRNA	-1.23048	-0.0452112	no-significantly
TCONS_00096637	i	Intron LncRNA	-0.0844178	-0.16276	no-significantly
TCONS_00096638	u	Intergenic LncRNA	-0.345451	-0.0004096	no-significantly
TCONS_00094545	u	Intergenic LncRNA	-0.344562	-0.0121463	no-significantly
TCONS_00099495	u	Intergenic LncRNA	-0.361531	-0.00531897	no-significantly
TCONS_00099494	u	Intergenic LncRNA	-0.261762	-0.0075352	no-significantly
TCONS_00090520	u	Intergenic LncRNA	-0.833441	-0.00535396	no-significantly
TCONS_00098739	u	Intergenic LncRNA	-0.797787	-0.0123303	no-significantly
TCONS_00089576	u	Intergenic LncRNA	-0.820882	-0.0226056	no-significantly
TCONS_00079514	i	Intron LncRNA	-1.06471	-0.135634	no-significantly
TCONS_00089590	i	Intron LncRNA	-1.23505	-0.00428317	no-significantly
TCONS_00094556	i	Intron LncRNA	-1.32422	-0.0325521	no-significantly
TCONS_00092187	u	Intergenic LncRNA	-1.12962	-0.00428317	no-significantly
TCONS_00098752	u	Intergenic LncRNA	-1.11652	-0.00475908	no-significantly
TCONS_00087675	x	Antisense LncRNA	-0.641736	-0.0004096	no-significantly
TCONS_00099511	u	Intergenic LncRNA	-0.927509	-0.00594016	no-significantly
TCONS_00084701	x	Antisense LncRNA	-0.455775	-0.0508626	no-significantly
TCONS_00089595	u	Intergenic LncRNA	-0.981245	-0.00244385	no-significantly
TCONS_00088621	u	Intergenic LncRNA	-1.00192	-0.0129175	no-significantly
TCONS_00097589	i	Intron LncRNA	-1.091	-0.00311802	no-significantly
TCONS_00097594	u	Intergenic LncRNA	-1.01644	-0.00385688	no-significantly
TCONS_00077479	u	Intergenic LncRNA	-0.767698	-0.0142772	no-significantly
TCONS_00090544	i	Intron LncRNA	-0.768006	-0.271267	no-significantly
TCONS_00079559	i	Intron LncRNA	-1.06567	-0.271267	no-significantly
TCONS_00079560	i	Intron LncRNA	-1.03073	-0.271267	no-significantly
TCONS_00077484	i	Intron LncRNA	-1.03278	-0.271267	no-significantly
TCONS_00081262	i	Intron LncRNA	-1.02412	-0.00140796	no-significantly
TCONS_00081263	i	Intron LncRNA	-0.975647	-0.00253521	no-significantly
TCONS_00089606	i	Intron LncRNA	-1.18999	-0.00569092	no-significantly
TCONS_00077485	i	Intron LncRNA	-1.15472	-0.00270366	no-significantly
TCONS_00093183	u	Intergenic LncRNA	-0.846103	-0.00191483	no-significantly
TCONS_00094586	u	Intergenic LncRNA	-0.951514	-0.0004096	no-significantly
TCONS_00091342	u	Intergenic LncRNA	-1.09346	-0.00111327	no-significantly
TCONS_00081284	u	Intergenic LncRNA	-1.03202	-0.00452112	no-significantly
TCONS_00098792	u	Intergenic LncRNA	-1.02556	-0.00155901	no-significantly
TCONS_00089626	i	Intron LncRNA	-0.918879	-0.00683867	no-significantly
TCONS_00092239	x	Antisense LncRNA	-0.866393	-0.00585469	no-significantly
TCONS_00079621	i	Intron LncRNA	-1.05051	-0.813802	no-significantly
TCONS_00088678	i	Intron LncRNA	-0.878266	-0.00484406	no-significantly
TCONS_00098795	x	Antisense LncRNA	-0.986566	-0.0140311	no-significantly
TCONS_00079627	u	Intergenic LncRNA	-1.03817	-0.0004096	no-significantly
TCONS_00081301	u	Intergenic LncRNA	-1.18403	-0.0004096	no-significantly
TCONS_00077595	u	Intergenic LncRNA	-1.19009	-0.0004096	no-significantly
TCONS_00098797	i	Intron LncRNA	-0.850205	-0.073982	no-significantly
TCONS_00087720	u	Intergenic LncRNA	-0.999296	-0.00207074	no-significantly
TCONS_00099552	u	Intergenic LncRNA	-1.03854	-0.000853937	no-significantly
TCONS_00082805	u	Intergenic LncRNA	-0.833972	-0.000528786	no-significantly
TCONS_00086336	u	Intergenic LncRNA	-0.812862	-0.203451	no-significantly
TCONS_00093222	u	Intergenic LncRNA	-1.16911	-0.00957414	no-significantly
TCONS_00093223	i	Intron LncRNA	-1.14403	-0.00334898	no-significantly
TCONS_00094624	i	Intron LncRNA	-1.12416	-0.00347779	no-significantly
TCONS_00094626	i	Intron LncRNA	-0.987851	-0.0004096	no-significantly
TCONS_00089648	u	Intergenic LncRNA	-1.10077	-0.813802	no-significantly
TCONS_00089650	u	Intergenic LncRNA	-1.12527	-0.00415205	no-significantly
TCONS_00092261	i	Intron LncRNA	-1.12609	-0.00129793	no-significantly
TCONS_00098809	i	Intron LncRNA	-1.0966	-0.00767738	no-significantly
TCONS_00098813	u	Intergenic LncRNA	-1.12777	-0.01565	no-significantly
TCONS_00097657	u	Intergenic LncRNA	-0.940302	-0.0452112	no-significantly
TCONS_00097658	i	Intron LncRNA	-1.14443	-0.0246607	no-significantly
TCONS_00093238	u	Intergenic LncRNA	-1.03927	-0.0004096	no-significantly
TCONS_00098821	u	Intergenic LncRNA	-1.00676	-0.0119677	no-significantly
TCONS_00089664	u	Intergenic LncRNA	-0.839395	-0.00493213	no-significantly
TCONS_00094645	u	Intergenic LncRNA	-0.795748	-0.01565	no-significantly
TCONS_00089665	i	Intron LncRNA	-1.16694	-0.271267	no-significantly
TCONS_00092280	u	Intergenic LncRNA	-1.06342	-0.00946281	no-significantly
TCONS_00097667	u	Intergenic LncRNA	-1.16914	-0.0073982	no-significantly
TCONS_00094650	u	Intergenic LncRNA	-1.29814	-0.203451	no-significantly
TCONS_00087763	u	Intergenic LncRNA	-1.18284	-0.00099853	no-significantly
TCONS_00096716	u	Intergenic LncRNA	-1.18518	-0.000935405	no-significantly
TCONS_00093243	u	Intergenic LncRNA	-1.19441	-0.000710744	no-significantly
TCONS_00084800	i	Intron LncRNA	-1.12641	-0.0353827	no-significantly
TCONS_00088739	i	Intron LncRNA	-0.974374	-0.0004096	no-significantly
TCONS_00094655	i	Intron LncRNA	-0.676856	-0.0004096	no-significantly
TCONS_00082851	i	Intron LncRNA	-0.976588	-0.00499265	no-significantly
TCONS_00099581	u	Intergenic LncRNA	-1.10723	-0.0140311	no-significantly
TCONS_00097674	u	Intergenic LncRNA	-1.26089	-0.0904225	no-significantly
TCONS_00106496	u	Intergenic LncRNA	-0.17696	-0.00538942	no-significantly
TCONS_00104778	i	Intron LncRNA	-0.756547	-0.00209743	no-significantly
TCONS_00114030	i	Intron LncRNA	-1.28415	-0.00805745	no-significantly
TCONS_00112953	i	Intron LncRNA	-1.27493	-0.0145322	no-significantly
TCONS_00111076	u	Intergenic LncRNA	-0.951142	-0.000789333	no-significantly
TCONS_00116197	x	Antisense LncRNA	-1.02275	-0.005731	no-significantly
TCONS_00112962	u	Intergenic LncRNA	-1.02771	-0.0004096	no-significantly
TCONS_00104801	i	Intron LncRNA	-0.565092	-0.00193762	no-significantly
TCONS_00116940	i	Intron LncRNA	-0.552457	-0.00387525	no-significantly
TCONS_00109042	x	Antisense LncRNA	-1.05409	-0.00277748	no-significantly
TCONS_00116942	u	Intergenic LncRNA	-0.773691	-0.0180845	no-significantly
TCONS_00116947	i	Intron LncRNA	-1.06275	-0.0189256	no-significantly
TCONS_00118306	i	Intron LncRNA	-1.00354	-0.0353827	no-significantly
TCONS_00103720	i	Intron LncRNA	-0.903648	-0.0150704	no-significantly
TCONS_00112973	x	Antisense LncRNA	-0.977592	-0.0016919	no-significantly
TCONS_00110478	u	Intergenic LncRNA	-1.01795	-0.00209204	no-significantly
TCONS_00103738	u	Intergenic LncRNA	-1.1159	-0.00278699	no-significantly
TCONS_00102269	x	Antisense LncRNA	-1.22541	-0.0109973	no-significantly
TCONS_00100008	x	Antisense LncRNA	-0.924437	-0.000276992	no-significantly
TCONS_00111683	u	Intergenic LncRNA	-1.05575	-0.813802	no-significantly
TCONS_00111684	u	Intergenic LncRNA	-1.13412	-0.0004096	no-significantly
TCONS_00109764	i	Intron LncRNA	-1.14143	-0.00528443	no-significantly
TCONS_00118319	i	Intron LncRNA	-1.29988	-0.0004096	no-significantly
TCONS_00110490	i	Intron LncRNA	-1.19167	-0.0142772	no-significantly
TCONS_00111691	i	Intron LncRNA	-0.907622	-0.000960805	no-significantly
TCONS_00118321	i	Intron LncRNA	-1.2351	-0.001562	no-significantly
TCONS_00104840	i	Intron LncRNA	-1.20135	-0.00387525	no-significantly
TCONS_00104851	u	Intergenic LncRNA	-1.1763	-0.00159257	no-significantly
TCONS_00106547	x	Antisense LncRNA	-0.827633	-0.000560084	no-significantly
TCONS_00114092	i	Intron LncRNA	-1.00957	-0.0004096	no-significantly
TCONS_00106552	i	Intron LncRNA	-1.36306	-0.0159569	no-significantly
TCONS_00112990	i	Intron LncRNA	-1.35682	-0.00105552	no-significantly
TCONS_00118325	i	Intron LncRNA	-1.35917	-0.0010198	no-significantly
TCONS_00116966	i	Intron LncRNA	-1.36419	-0.0010624	no-significantly
TCONS_00109078	i	Intron LncRNA	-1.36234	-0.00107362	no-significantly
TCONS_00107891	i	Intron LncRNA	-1.29926	-0.0073982	no-significantly
TCONS_00116239	i	Intron LncRNA	-1.10905	-0.0004096	no-significantly
TCONS_00100149	u	Intergenic LncRNA	-1.21966	-0.00169542	no-significantly
TCONS_00107908	u	Intergenic LncRNA	-1.08471	-0.000504527	no-significantly
TCONS_00106570	u	Intergenic LncRNA	-1.17993	-0.00307095	no-significantly
TCONS_00107911	i	Intron LncRNA	-0.927755	-0.0117942	no-significantly
TCONS_00107910	i	Intron LncRNA	-0.927755	-0.0117942	no-significantly
TCONS_00104875	i	Intron LncRNA	-1.15926	-0.0073982	no-significantly
TCONS_00109094	i	Intron LncRNA	-1.36332	-0.0004096	no-significantly
TCONS_00116978	i	Intron LncRNA	-1.09491	-0.00206549	no-significantly
TCONS_00116979	x	Antisense LncRNA	-1.0643	-0.0004096	no-significantly
TCONS_00103800	x	Antisense LncRNA	-1.12956	-0.0339084	no-significantly
TCONS_00118340	x	Antisense LncRNA	-1.28507	-0.00187512	no-significantly
TCONS_00110525	x	Antisense LncRNA	-0.998635	-0.000592287	no-significantly
TCONS_00113024	u	Intergenic LncRNA	-0.775923	-0.0452112	no-significantly
TCONS_00102371	x	Antisense LncRNA	-1.17043	-0.0142772	no-significantly
TCONS_00116261	u	Intergenic LncRNA	-1.09785	-0.0021083	no-significantly
TCONS_00113038	u	Intergenic LncRNA	-0.741789	-0.00289609	no-significantly
TCONS_00116994	u	Intergenic LncRNA	-1.00119	-0.0180845	no-significantly
TCONS_00110538	u	Intergenic LncRNA	-0.883181	-0.00211377	no-significantly
TCONS_00117849	u	Intergenic LncRNA	-0.859953	-0.00713861	no-significantly
TCONS_00116996	x	Antisense LncRNA	-1.08819	-0.0147964	no-significantly
TCONS_00100303	u	Intergenic LncRNA	-1.2319	-0.0339084	no-significantly
TCONS_00116997	x	Antisense LncRNA	-0.697279	-0.0026682	no-significantly
TCONS_00104944	u	Intergenic LncRNA	-1.11477	-0.00884567	no-significantly
TCONS_00118358	u	Intergenic LncRNA	-0.911726	-0.001252	no-significantly
TCONS_00102425	u	Intergenic LncRNA	-0.71557	-0.00672564	no-significantly
TCONS_00114155	u	Intergenic LncRNA	-0.704727	-0.00616517	no-significantly
TCONS_00109834	u	Intergenic LncRNA	-0.630152	-0.00518345	no-significantly
TCONS_00109833	u	Intergenic LncRNA	-0.730608	-0.00518345	no-significantly
TCONS_00114167	u	Intergenic LncRNA	-0.721403	-0.0428317	no-significantly
TCONS_00114170	i	Intron LncRNA	-1.03236	-0.0004096	no-significantly
TCONS_00106653	u	Intergenic LncRNA	-0.640188	-0.0542535	no-significantly
TCONS_00114175	u	Intergenic LncRNA	-0.650755	-0.0004096	no-significantly
TCONS_00114176	i	Intron LncRNA	-1.05094	-0.0626002	no-significantly
TCONS_00103892	u	Intergenic LncRNA	-0.911164	-0.0004096	no-significantly
TCONS_00111190	u	Intergenic LncRNA	-1.22027	-0.0239354	no-significantly
TCONS_00111189	u	Intergenic LncRNA	-1.22037	-0.0232515	no-significantly
TCONS_00116300	u	Intergenic LncRNA	-1.05781	-0.00189697	no-significantly
TCONS_00105011	i	Intron LncRNA	-1.06807	-0.00408946	no-significantly
TCONS_00114190	u	Intergenic LncRNA	-1.05778	-0.0189256	no-significantly
TCONS_00106677	u	Intergenic LncRNA	-1.13369	-0.00246607	no-significantly
TCONS_00108010	u	Intergenic LncRNA	-1.10697	-0.00333525	no-significantly
TCONS_00103911	u	Intergenic LncRNA	-1.25404	-0.00115433	no-significantly
TCONS_00114192	u	Intergenic LncRNA	-1.03261	-0.00423855	no-significantly
TCONS_00117878	x	Antisense LncRNA	-1.36448	-0.0004096	no-significantly
TCONS_00114198	i	Intron LncRNA	-1.09607	-0.0129175	no-significantly
TCONS_00111196	i	Intron LncRNA	-0.0528545	-0.00195626	no-significantly
TCONS_00114199	i	Intron LncRNA	-0.627133	-0.0813802	no-significantly
TCONS_00117881	u	Intergenic LncRNA	-1.03514	-0.00349271	no-significantly
TCONS_00111755	x	Antisense LncRNA	-0.84897	-0.0103013	no-significantly
TCONS_00108016	u	Intergenic LncRNA	-1.18976	-0.0198488	no-significantly
TCONS_00118392	u	Intergenic LncRNA	-0.726853	-0.0103013	no-significantly
TCONS_00106697	i	Intron LncRNA	-1.04489	-0.00340503	no-significantly
TCONS_00111213	i	Intron LncRNA	-1.04896	-0.00805745	no-significantly
TCONS_00109185	u	Intergenic LncRNA	-0.967569	-0.00797845	no-significantly
TCONS_00114235	u	Intergenic LncRNA	-1.3556	-0.813802	no-significantly
TCONS_00105057	u	Intergenic LncRNA	-1.15791	-0.00280621	no-significantly
TCONS_00109885	u	Intergenic LncRNA	-1.10174	-0.00695557	no-significantly
TCONS_00109886	i	Intron LncRNA	-1.02606	-0.00432873	no-significantly
TCONS_00114245	u	Intergenic LncRNA	-1.15327	-0.00341934	no-significantly
TCONS_00114244	u	Intergenic LncRNA	-1.15308	-0.00341934	no-significantly
TCONS_00114246	u	Intergenic LncRNA	-0.549762	-0.116257	no-significantly
TCONS_00117907	u	Intergenic LncRNA	-0.806234	-0.406901	no-significantly
TCONS_00117909	u	Intergenic LncRNA	-1.0241	-0.073982	no-significantly
TCONS_00100732	x	Antisense LncRNA	-1.07248	-0.00190586	no-significantly
TCONS_00117913	u	Intergenic LncRNA	-1.09723	-0.00538942	no-significantly
TCONS_00106741	u	Intergenic LncRNA	-0.832835	-0.00430583	no-significantly
TCONS_00112450	u	Intergenic LncRNA	-1.07971	-0.00428317	no-significantly
TCONS_00108060	x	Antisense LncRNA	-0.993868	-0.00160513	no-significantly
TCONS_00112451	u	Intergenic LncRNA	-1.08237	-0.00385688	no-significantly
TCONS_00117914	u	Intergenic LncRNA	-0.616007	-0.0004096	no-significantly
TCONS_00116338	u	Intergenic LncRNA	-1.04906	-0.101725	no-significantly
TCONS_00111788	u	Intergenic LncRNA	-1.04319	-0.00305941	no-significantly
TCONS_00114266	i	Intron LncRNA	-1.06749	-0.00733155	no-significantly
TCONS_00117070	i	Intron LncRNA	-0.951377	-0.00099853	no-significantly
TCONS_00110631	i	Intron LncRNA	-1.0435	-0.0109973	no-significantly
TCONS_00116349	i	Intron LncRNA	-0.897584	-0.0169542	no-significantly
TCONS_00113152	u	Intergenic LncRNA	-1.06543	-0.036991	no-significantly
TCONS_00113153	u	Intergenic LncRNA	-0.870987	-0.0004096	no-significantly
TCONS_00109216	i	Intron LncRNA	-1.08795	-0.0004096	no-significantly
TCONS_00111251	x	Antisense LncRNA	-0.923223	-0.00245121	no-significantly
TCONS_00114293	u	Intergenic LncRNA	-0.806717	-0.00180444	no-significantly
TCONS_00118437	u	Intergenic LncRNA	-0.89747	-0.00389379	no-significantly
TCONS_00117085	u	Intergenic LncRNA	-1.0848	-0.00408946	no-significantly
TCONS_00102640	x	Antisense LncRNA	-1.23845	-0.0478707	no-significantly
TCONS_00102641	x	Antisense LncRNA	-1.23287	-0.0004096	no-significantly
TCONS_00113180	u	Intergenic LncRNA	-0.840845	-0.00378513	no-significantly
TCONS_00108094	x	Antisense LncRNA	-0.824292	-0.00695557	no-significantly
TCONS_00100900	u	Intergenic LncRNA	-1.33146	-0.00198488	no-significantly
TCONS_00112483	i	Intron LncRNA	-1.3623	-0.00594016	no-significantly
TCONS_00105158	i	Intron LncRNA	-0.958694	-0.0004096	no-significantly
TCONS_00118444	i	Intron LncRNA	-0.49008	-0.00242203	no-significantly
TCONS_00108107	u	Intergenic LncRNA	-1.13006	-0.0004096	no-significantly
TCONS_00118448	u	Intergenic LncRNA	-1.06558	-0.00546176	no-significantly
TCONS_00106782	u	Intergenic LncRNA	-0.795385	-0.0004096	no-significantly
TCONS_00112489	u	Intergenic LncRNA	-1.09509	-0.0004096	no-significantly
TCONS_00102664	i	Intron LncRNA	-1.20988	-0.0246607	no-significantly
TCONS_00111273	i	Intron LncRNA	-1.13131	-0.0353827	no-significantly
TCONS_00114325	i	Intron LncRNA	-1.33095	-0.0232515	no-significantly
TCONS_00102667	i	Intron LncRNA	-1.13376	-0.00135183	no-significantly
TCONS_00100976	x	Antisense LncRNA	-0.907175	-0.00119501	no-significantly
TCONS_00105175	i	Intron LncRNA	-0.921893	-0.0004096	no-significantly
TCONS_00101002	i	Intron LncRNA	-1.01352	-0.00350777	no-significantly
TCONS_00104055	i	Intron LncRNA	-0.910125	-0.135634	no-significantly
TCONS_00112497	u	Intergenic LncRNA	-1.32714	-0.073982	no-significantly
TCONS_00117946	u	Intergenic LncRNA	-0.940789	-0.00235203	no-significantly
TCONS_00116390	i	Intron LncRNA	-1.36429	-0.00104334	no-significantly
TCONS_00117947	u	Intergenic LncRNA	-1.06369	-0.000856634	no-significantly
TCONS_00114336	u	Intergenic LncRNA	-1.03147	-0.0189256	no-significantly
TCONS_00106801	u	Intergenic LncRNA	-1.12151	-0.0004096	no-significantly
TCONS_00114340	x	Antisense LncRNA	-1.14809	-0.0004096	no-significantly
TCONS_00101055	i	Intron LncRNA	-0.996394	-0.0508626	no-significantly
TCONS_00109260	u	Intergenic LncRNA	-1.03937	-0.00198488	no-significantly
TCONS_00114342	u	Intergenic LncRNA	-1.13803	-0.0103013	no-significantly
TCONS_00106806	u	Intergenic LncRNA	-0.726067	-0.00223572	no-significantly
TCONS_00108134	u	Intergenic LncRNA	-0.86138	-0.00314209	no-significantly
TCONS_00105208	i	Intron LncRNA	-0.900548	-0.0004096	no-significantly
TCONS_00114346	u	Intergenic LncRNA	-1.16877	-0.00589712	no-significantly
TCONS_00105209	u	Intergenic LncRNA	-1.0873	-0.00194689	no-significantly
TCONS_00111287	u	Intergenic LncRNA	-1.12576	-0.0004096	no-significantly
TCONS_00105211	i	Intron LncRNA	-1.36806	-0.00656292	no-significantly
TCONS_00104070	i	Intron LncRNA	-1.35768	-0.0075352	no-significantly
TCONS_00117117	i	Intron LncRNA	-1.3285	-0.0004096	no-significantly
TCONS_00102695	i	Intron LncRNA	-1.10656	-0.00231194	no-significantly
TCONS_00101092	u	Intergenic LncRNA	-1.23194	-0.00611881	no-significantly
TCONS_00114355	u	Intergenic LncRNA	-0.89892	-0.0004096	no-significantly
TCONS_00114356	i	Intron LncRNA	-0.641867	-0.0004096	no-significantly
TCONS_00114365	x	Antisense LncRNA	-0.952506	-0.0004096	no-significantly
TCONS_00117132	u	Intergenic LncRNA	-0.878208	-0.0254313	no-significantly
TCONS_00117134	u	Intergenic LncRNA	-1.05436	-0.0004096	no-significantly
TCONS_00112525	x	Antisense LncRNA	-1.09719	-0.00122931	no-significantly
TCONS_00111860	x	Antisense LncRNA	-0.984149	-0.0018838	no-significantly
TCONS_00109284	i	Intron LncRNA	-1.17756	-0.00074524	no-significantly
TCONS_00108163	u	Intergenic LncRNA	-1.01808	-0.0104334	no-significantly
TCONS_00111864	u	Intergenic LncRNA	-0.820909	-0.0147964	no-significantly
TCONS_00117972	i	Intron LncRNA	-0.810169	-0.005731	no-significantly
TCONS_00109290	u	Intergenic LncRNA	-0.654301	-0.00207074	no-significantly
TCONS_00117150	u	Intergenic LncRNA	-1.10944	-0.0004096	no-significantly
TCONS_00110701	u	Intergenic LncRNA	-1.15628	-0.0004096	no-significantly
TCONS_00112543	u	Intergenic LncRNA	-1.11745	-0.0004096	no-significantly
TCONS_00105260	u	Intergenic LncRNA	-1.2383	-0.0159569	no-significantly
TCONS_00114408	u	Intergenic LncRNA	-1.21853	-0.00525034	no-significantly
TCONS_00105297	u	Intergenic LncRNA	-1.24916	-0.00267698	no-significantly
TCONS_00102775	u	Intergenic LncRNA	-0.958909	-0.036991	no-significantly
TCONS_00113278	u	Intergenic LncRNA	-0.902639	-0.00387525	no-significantly
TCONS_00102788	i	Intron LncRNA	-0.936962	-0.0048154	no-significantly
TCONS_00105308	i	Intron LncRNA	-1.32052	-0.00707654	no-significantly
TCONS_00111893	i	Intron LncRNA	-0.930856	-0.013341	no-significantly
TCONS_00102786	i	Intron LncRNA	-1.08119	-0.00478707	no-significantly
TCONS_00113280	i	Intron LncRNA	-0.887503	-0.203451	no-significantly
TCONS_00110014	u	Intergenic LncRNA	-1.01625	-0.00957414	no-significantly
TCONS_00106865	u	Intergenic LncRNA	-1.25644	-0.073982	no-significantly
TCONS_00101324	u	Intergenic LncRNA	-1.00399	-0.0004096	no-significantly
TCONS_00114422	u	Intergenic LncRNA	-1.2249	-0.0452112	no-significantly
TCONS_00105315	u	Intergenic LncRNA	-1.02238	-0.0166082	no-significantly
TCONS_00118002	u	Intergenic LncRNA	-1.09761	-0.0004096	no-significantly
TCONS_00106869	u	Intergenic LncRNA	-1.01327	-0.0056514	no-significantly
TCONS_00110023	i	Intron LncRNA	-1.0882	-0.00328146	no-significantly
TCONS_00105321	u	Intergenic LncRNA	-1.25835	-0.0004096	no-significantly
TCONS_00101349	u	Intergenic LncRNA	-0.439099	-0.00224188	no-significantly
TCONS_00106880	i	Intron LncRNA	-1.08525	-0.0004096	no-significantly
TCONS_00102805	u	Intergenic LncRNA	-1.35205	-0.00457192	no-significantly
TCONS_00113291	i	Intron LncRNA	-1.21202	-0.0246607	no-significantly
TCONS_00112578	i	Intron LncRNA	-1.11353	-0.00797845	no-significantly
TCONS_00106881	x	Antisense LncRNA	-1.44641	-0.0226056	no-significantly
TCONS_00110732	x	Antisense LncRNA	-0.0788274	-0.00179647	no-significantly
TCONS_00112579	x	Antisense LncRNA	-0.0784439	-0.00206026	no-significantly
TCONS_00102806	x	Antisense LncRNA	-0.192835	-0.000997306	no-significantly
TCONS_00114432	u	Intergenic LncRNA	-1.35889	-0.00173519	no-significantly
TCONS_00114434	i	Intron LncRNA	-1.31541	-0.0004096	no-significantly
TCONS_00114436	u	Intergenic LncRNA	-0.252141	-0.00353827	no-significantly
TCONS_00110033	u	Intergenic LncRNA	-0.934603	-0.0073982	no-significantly
TCONS_00110034	u	Intergenic LncRNA	-0.946318	-0.0073982	no-significantly
TCONS_00110035	u	Intergenic LncRNA	-0.988454	-0.0581287	no-significantly
TCONS_00117194	u	Intergenic LncRNA	-0.989575	-0.0113028	no-significantly
TCONS_00104171	u	Intergenic LncRNA	-1.2755	-0.00336282	no-significantly
TCONS_00110740	i	Intron LncRNA	-1.2948	-0.00190141	no-significantly
TCONS_00104173	i	Intron LncRNA	-1.29902	-0.00154422	no-significantly
TCONS_00110043	i	Intron LncRNA	-1.17589	-0.00797845	no-significantly
TCONS_00112587	i	Intron LncRNA	-0.973355	-0.0004096	no-significantly
TCONS_00111911	u	Intergenic LncRNA	-0.894799	-0.00398923	no-significantly
TCONS_00104178	i	Intron LncRNA	-1.22272	-0.0004096	no-significantly
TCONS_00110044	i	Intron LncRNA	-1.04677	-0.0004096	no-significantly
TCONS_00106895	u	Intergenic LncRNA	-1.08268	-0.00726609	no-significantly
TCONS_00118022	i	Intron LncRNA	-0.973574	-0.0004096	no-significantly
TCONS_00114451	i	Intron LncRNA	-1.05639	-0.00856634	no-significantly
TCONS_00109354	u	Intergenic LncRNA	-1.02223	-0.000773576	no-significantly
TCONS_00117209	u	Intergenic LncRNA	-1.32206	-0.0219947	no-significantly
TCONS_00112598	u	Intergenic LncRNA	-0.987564	-0.0193762	no-significantly
TCONS_00111365	u	Intergenic LncRNA	-1.04307	-0.00307095	no-significantly
TCONS_00110756	i	Intron LncRNA	-0.559367	-0.0028257	no-significantly
TCONS_00111924	i	Intron LncRNA	-0.767752	-0.00176148	no-significantly
TCONS_00118548	i	Intron LncRNA	-0.776805	-0.00137699	no-significantly
TCONS_00117221	i	Intron LncRNA	-0.751154	-0.00297008	no-significantly
TCONS_00111925	i	Intron LncRNA	-0.999146	-0.00298096	no-significantly
TCONS_00111926	u	Intergenic LncRNA	-0.685704	-0.0104334	no-significantly
TCONS_00108254	u	Intergenic LncRNA	-1.11048	-0.00356931	no-significantly
TCONS_00118549	u	Intergenic LncRNA	-0.922532	-0.0129175	no-significantly
TCONS_00117222	u	Intergenic LncRNA	-1.00084	-0.00569092	no-significantly
TCONS_00114468	u	Intergenic LncRNA	-0.994548	-0.00701554	no-significantly
TCONS_00111930	u	Intergenic LncRNA	-0.967005	-0.0004096	no-significantly
TCONS_00118555	i	Intron LncRNA	-0.914874	-0.0208667	no-significantly
TCONS_00101513	x	Antisense LncRNA	-1.05941	-0.00391251	no-significantly
TCONS_00110765	x	Antisense LncRNA	-1.04721	-0.00475908	no-significantly
TCONS_00102867	u	Intergenic LncRNA	-1.17727	-0.0428317	no-significantly
TCONS_00108268	u	Intergenic LncRNA	-0.741632	-0.0004096	no-significantly
TCONS_00108269	u	Intergenic LncRNA	-0.679406	-0.0004096	no-significantly
TCONS_00108274	i	Intron LncRNA	-0.974106	-0.00656292	no-significantly
TCONS_00105388	i	Intron LncRNA	-1.1019	-0.0208667	no-significantly
TCONS_00114471	x	Antisense LncRNA	-0.901663	-0.0169542	no-significantly
TCONS_00112615	i	Intron LncRNA	-0.424115	-0.00577165	no-significantly
TCONS_00112616	i	Intron LncRNA	-0.64299	-0.0004096	no-significantly
TCONS_00111937	i	Intron LncRNA	-1.18651	-0.0004096	no-significantly
TCONS_00111382	x	Antisense LncRNA	-0.968275	-0.0025835	no-significantly
TCONS_00113335	i	Intron LncRNA	-0.968722	-0.0184955	no-significantly
TCONS_00130963	u	Intergenic LncRNA	-1.15765	-0.16276	no-significantly
TCONS_00129372	u	Intergenic LncRNA	-0.956615	-0.0428317	no-significantly
TCONS_00129373	u	Intergenic LncRNA	-1.15246	-0.0024811	no-significantly
TCONS_00122003	u	Intergenic LncRNA	-1.33475	-0.0004096	no-significantly
TCONS_00129375	i	Intron LncRNA	-0.887505	-0.00518345	no-significantly
TCONS_00127595	u	Intergenic LncRNA	-1.29528	-0.0193762	no-significantly
TCONS_00123877	i	Intron LncRNA	-1.02587	-0.00211928	no-significantly
TCONS_00131730	i	Intron LncRNA	-1.19012	-0.0004096	no-significantly
TCONS_00130971	u	Intergenic LncRNA	-1.10505	-0.00188817	no-significantly
TCONS_00135180	u	Intergenic LncRNA	-1.14758	-0.203451	no-significantly
TCONS_00133235	u	Intergenic LncRNA	-1.09803	-0.00332164	no-significantly
TCONS_00133236	u	Intergenic LncRNA	-0.241403	-0.00279657	no-significantly
TCONS_00135182	u	Intergenic LncRNA	-0.979558	-0.00160513	no-significantly
TCONS_00132529	i	Intron LncRNA	-1.20923	-0.0004096	no-significantly
TCONS_00134531	u	Intergenic LncRNA	-1.19311	-0.00281592	no-significantly
TCONS_00135189	i	Intron LncRNA	-1.33381	-0.016276	no-significantly
TCONS_00139485	i	Intron LncRNA	-1.12815	-0.0904225	no-significantly
TCONS_00139488	x	Antisense LncRNA	-1.09342	-0.00640789	no-significantly
TCONS_00129393	u	Intergenic LncRNA	-1.0277	-0.00767738	no-significantly
TCONS_00122036	u	Intergenic LncRNA	-1.26631	-0.00713861	no-significantly
TCONS_00123901	i	Intron LncRNA	-1.34893	-0.0313001	no-significantly
TCONS_00123902	i	Intron LncRNA	-1.03795	-0.00428317	no-significantly
TCONS_00139489	i	Intron LncRNA	-0.922517	-0.0203451	no-significantly
TCONS_00125310	i	Intron LncRNA	-1.00934	-0.00924775	no-significantly
TCONS_00139492	u	Intergenic LncRNA	-1.19769	-0.0004096	no-significantly
TCONS_00138743	u	Intergenic LncRNA	-0.0900014	-0.00457192	no-significantly
TCONS_00127638	u	Intergenic LncRNA	-1.07553	-0.00143781	no-significantly
TCONS_00133250	u	Intergenic LncRNA	-0.940251	-0.00435188	no-significantly
TCONS_00136376	u	Intergenic LncRNA	-0.843571	-0.00293791	no-significantly
TCONS_00139496	u	Intergenic LncRNA	-1.16637	-0.00968812	no-significantly
TCONS_00133254	u	Intergenic LncRNA	-0.948592	-0.00274007	no-significantly
TCONS_00136381	u	Intergenic LncRNA	-0.884112	-0.00143275	no-significantly
TCONS_00136378	u	Intergenic LncRNA	-1.19487	-0.0203451	no-significantly
TCONS_00136385	u	Intergenic LncRNA	-0.942615	-0.00549866	no-significantly
TCONS_00140524	u	Intergenic LncRNA	-0.971115	-0.0004096	no-significantly
TCONS_00135218	u	Intergenic LncRNA	-1.19618	-0.00726609	no-significantly
TCONS_00133258	u	Intergenic LncRNA	-1.09039	-0.01252	no-significantly
TCONS_00119012	u	Intergenic LncRNA	-1.0913	-0.0339084	no-significantly
TCONS_00136387	i	Intron LncRNA	-1.08644	-0.00569092	no-significantly
TCONS_00129416	i	Intron LncRNA	-1.22962	-0.0140311	no-significantly
TCONS_00133262	i	Intron LncRNA	-0.937957	-0.00293791	no-significantly
TCONS_00119044	i	Intron LncRNA	-0.906258	-0.0135634	no-significantly
TCONS_00129420	i	Intron LncRNA	-1.21894	-0.00683867	no-significantly
TCONS_00129421	i	Intron LncRNA	-1.15559	-0.135634	no-significantly
TCONS_00119051	u	Intergenic LncRNA	-1.32661	-0.00378513	no-significantly
TCONS_00138754	u	Intergenic LncRNA	-1.0304	-0.0193762	no-significantly
TCONS_00127649	x	Antisense LncRNA	-1.09943	-0.00385688	no-significantly
TCONS_00139511	u	Intergenic LncRNA	-0.981378	-0.00746607	no-significantly
TCONS_00139512	u	Intergenic LncRNA	-1.06971	-0.00473141	no-significantly
TCONS_00139515	u	Intergenic LncRNA	-0.944971	-0.00291685	no-significantly
TCONS_00122102	u	Intergenic LncRNA	-1.1889	-0.00183289	no-significantly
TCONS_00134557	i	Intron LncRNA	-1.13319	-0.0004096	no-significantly
TCONS_00141128	i	Intron LncRNA	-1.0218	-0.00230539	no-significantly
TCONS_00125356	i	Intron LncRNA	-1.12006	-0.00106519	no-significantly
TCONS_00132562	u	Intergenic LncRNA	-1.20206	-0.00332164	no-significantly
TCONS_00129436	u	Intergenic LncRNA	-0.89822	-0.00577165	no-significantly
TCONS_00133276	x	Antisense LncRNA	-1.10956	-0.00242926	no-significantly
TCONS_00131779	x	Antisense LncRNA	-1.2029	-0.0011148	no-significantly
TCONS_00135235	u	Intergenic LncRNA	-1.0889	-0.0004096	no-significantly
TCONS_00125382	i	Intron LncRNA	-0.978046	-0.00128158	no-significantly
TCONS_00125383	i	Intron LncRNA	-0.929646	-0.00195156	no-significantly
TCONS_00123973	u	Intergenic LncRNA	-1.13924	-0.00108075	no-significantly
TCONS_00133862	x	Antisense LncRNA	-0.934706	-0.00166082	no-significantly
TCONS_00138775	u	Intergenic LncRNA	-1.08167	-0.00178858	no-significantly
TCONS_00119191	x	Antisense LncRNA	-1.05522	-0.0022924	no-significantly
TCONS_00133290	u	Intergenic LncRNA	-1.05181	-0.00245121	no-significantly
TCONS_00129456	u	Intergenic LncRNA	-0.969122	-0.0428317	no-significantly
TCONS_00135251	u	Intergenic LncRNA	-1.16432	-0.00115433	no-significantly
TCONS_00136439	u	Intergenic LncRNA	-0.934101	-0.0004096	no-significantly
TCONS_00127701	u	Intergenic LncRNA	-0.865793	-0.00371599	no-significantly
TCONS_00123997	u	Intergenic LncRNA	-1.14392	-0.00178465	no-significantly
TCONS_00127706	u	Intergenic LncRNA	-1.30627	-0.00224188	no-significantly
TCONS_00129474	u	Intergenic LncRNA	-1.17415	-0.0073982	no-significantly
TCONS_00133880	i	Intron LncRNA	-1.21128	-0.00355372	no-significantly
TCONS_00136452	u	Intergenic LncRNA	-1.13949	-0.0004096	no-significantly
TCONS_00131805	u	Intergenic LncRNA	-1.08859	-0.00378513	no-significantly
TCONS_00133300	u	Intergenic LncRNA	-1.07385	-0.0004096	no-significantly
TCONS_00138794	x	Antisense LncRNA	-1.15366	-0.00326828	no-significantly
TCONS_00129486	u	Intergenic LncRNA	-1.08976	-0.00980484	no-significantly
TCONS_00129487	u	Intergenic LncRNA	-0.953447	-0.0105689	no-significantly
TCONS_00133894	i	Intron LncRNA	-1.12361	-0.00411011	no-significantly
TCONS_00135270	i	Intron LncRNA	-1.16241	-0.0184955	no-significantly
TCONS_00135272	i	Intron LncRNA	-1.03509	-0.00457192	no-significantly
TCONS_00131041	u	Intergenic LncRNA	-0.977728	-0.00726609	no-significantly
TCONS_00141173	u	Intergenic LncRNA	-1.1597	-0.00145063	no-significantly
TCONS_00131821	u	Intergenic LncRNA	-1.10873	-0.0150704	no-significantly
TCONS_00138806	u	Intergenic LncRNA	-1.23118	-0.00142522	no-significantly
TCONS_00140586	u	Intergenic LncRNA	-0.96894	-0.0036991	no-significantly
TCONS_00133900	u	Intergenic LncRNA	-0.790879	-0.0214158	no-significantly
TCONS_00136494	u	Intergenic LncRNA	-1.20559	-0.0121463	no-significantly
TCONS_00141188	u	Intergenic LncRNA	-1.04053	-0.0030943	no-significantly
TCONS_00133902	u	Intergenic LncRNA	-1.0101	-0.0004096	no-significantly
TCONS_00127761	x	Antisense LncRNA	-0.97364	-0.00217594	no-significantly
TCONS_00131058	x	Antisense LncRNA	-0.865909	-0.00701554	no-significantly
TCONS_00140591	x	Antisense LncRNA	-0.930028	-0.0004096	no-significantly
TCONS_00136498	x	Antisense LncRNA	-0.926789	-0.00353827	no-significantly
TCONS_00129535	u	Intergenic LncRNA	-1.26339	-0.0004096	no-significantly
TCONS_00129536	u	Intergenic LncRNA	-1.17866	-0.16276	no-significantly
TCONS_00138829	u	Intergenic LncRNA	-1.09759	-0.0004096	no-significantly
TCONS_00139606	u	Intergenic LncRNA	-1.03884	-0.00120385	no-significantly
TCONS_00134630	u	Intergenic LncRNA	-0.956442	-0.00683867	no-significantly
TCONS_00133349	u	Intergenic LncRNA	-1.01047	-0.00720179	no-significantly
TCONS_00138837	x	Antisense LncRNA	-0.744267	-0.813802	no-significantly
TCONS_00138838	x	Antisense LncRNA	-0.945181	-0.813802	no-significantly
TCONS_00139608	i	Intron LncRNA	-0.874535	-0.00234525	no-significantly
TCONS_00131879	i	Intron LncRNA	-0.991874	-0.00113185	no-significantly
TCONS_00139609	u	Intergenic LncRNA	-0.940412	-0.00274007	no-significantly
TCONS_00133926	u	Intergenic LncRNA	-0.971799	-0.00295928	no-significantly
TCONS_00140621	i	Intron LncRNA	-1.11028	-0.00373304	no-significantly
TCONS_00129572	u	Intergenic LncRNA	-0.73929	-0.00174262	no-significantly
TCONS_00122372	u	Intergenic LncRNA	-0.601311	-0.0116257	no-significantly
TCONS_00139616	u	Intergenic LncRNA	-1.1051	-0.0004096	no-significantly
TCONS_00135339	u	Intergenic LncRNA	-1.14657	-0.0083041	no-significantly
TCONS_00136552	u	Intergenic LncRNA	-1.11522	-0.0290644	no-significantly
TCONS_00131893	u	Intergenic LncRNA	-0.848253	-0.0004096	no-significantly
TCONS_00141232	u	Intergenic LncRNA	-1.11878	-0.000900224	no-significantly
TCONS_00141233	u	Intergenic LncRNA	-1.07446	-0.000653132	no-significantly
TCONS_00127835	u	Intergenic LncRNA	-1.16785	-0.000790099	no-significantly
TCONS_00122388	u	Intergenic LncRNA	-1.30037	-0.00109235	no-significantly
TCONS_00124152	u	Intergenic LncRNA	-1.16425	-0.0180845	no-significantly
TCONS_00133365	u	Intergenic LncRNA	-0.968269	-0.00235203	no-significantly
TCONS_00133370	u	Intergenic LncRNA	-1.23615	-0.00247356	no-significantly
TCONS_00127847	u	Intergenic LncRNA	-1.21004	-0.00280621	no-significantly
TCONS_00136573	u	Intergenic LncRNA	-1.07334	-0.00689663	no-significantly
TCONS_00131125	u	Intergenic LncRNA	-1.08114	-0.00107079	no-significantly
TCONS_00125598	i	Intron LncRNA	-0.9581	-0.00154422	no-significantly
TCONS_00139636	u	Intergenic LncRNA	-1.11543	-0.0004096	no-significantly
TCONS_00127856	x	Antisense LncRNA	-0.522154	-0.00172416	no-significantly
TCONS_00140641	u	Intergenic LncRNA	-1.06013	-0.0428317	no-significantly
TCONS_00135362	x	Antisense LncRNA	-1.23721	-0.271267	no-significantly
TCONS_00140643	x	Antisense LncRNA	-1.2371	-0.0004096	no-significantly
TCONS_00129621	x	Antisense LncRNA	-1.23699	-0.0004096	no-significantly
TCONS_00129622	x	Antisense LncRNA	-1.23667	-0.0004096	no-significantly
TCONS_00136580	i	Intron LncRNA	-1.36573	-0.0159569	no-significantly
TCONS_00136578	i	Intron LncRNA	-0.786704	-0.0101725	no-significantly
TCONS_00127870	i	Intron LncRNA	-0.601138	-0.0193762	no-significantly
TCONS_00119869	x	Antisense LncRNA	-0.986331	-0.00651042	no-significantly
TCONS_00138872	u	Intergenic LncRNA	-1.00876	-0.00190586	no-significantly
TCONS_00135372	u	Intergenic LncRNA	-1.24242	-0.00174636	no-significantly
TCONS_00139657	i	Intron LncRNA	-1.25894	-0.00449614	no-significantly
TCONS_00139656	i	Intron LncRNA	-1.06779	-0.0030943	no-significantly
TCONS_00125648	u	Intergenic LncRNA	-1.24208	-0.00430583	no-significantly
TCONS_00140651	u	Intergenic LncRNA	-0.814501	-0.0214158	no-significantly
TCONS_00140652	u	Intergenic LncRNA	-0.834539	-0.00371599	no-significantly
TCONS_00139664	u	Intergenic LncRNA	-1.16253	-0.00108218	no-significantly
TCONS_00133390	u	Intergenic LncRNA	-0.878382	-0.00616517	no-significantly
TCONS_00131152	u	Intergenic LncRNA	-0.745672	-0.00398923	no-significantly
TCONS_00129665	u	Intergenic LncRNA	-1.12254	-0.00496221	no-significantly
TCONS_00140660	u	Intergenic LncRNA	-0.744695	-0.0004096	no-significantly
TCONS_00139670	u	Intergenic LncRNA	-0.588139	-0.0004096	no-significantly
TCONS_00138890	u	Intergenic LncRNA	-1.24438	-0.00106939	no-significantly
TCONS_00131940	u	Intergenic LncRNA	-1.06794	-0.0203451	no-significantly
TCONS_00127904	u	Intergenic LncRNA	-1.06155	-0.00447144	no-significantly
TCONS_00135397	u	Intergenic LncRNA	-0.869471	-0.00553607	no-significantly
TCONS_00125666	x	Antisense LncRNA	-1.17733	-0.0101725	no-significantly
TCONS_00124229	u	Intergenic LncRNA	-1.18436	-0.00428317	no-significantly
TCONS_00139682	u	Intergenic LncRNA	-0.863446	-0.00421659	no-significantly
TCONS_00139684	u	Intergenic LncRNA	-0.679591	-0.0150704	no-significantly
TCONS_00133411	u	Intergenic LncRNA	-0.99092	-0.0145322	no-significantly
TCONS_00140670	u	Intergenic LncRNA	-0.942168	-0.0004096	no-significantly
TCONS_00139683	u	Intergenic LncRNA	-0.927961	-0.00689663	no-significantly
TCONS_00136643	u	Intergenic LncRNA	-1.32305	-0.013341	no-significantly
TCONS_00129687	u	Intergenic LncRNA	-0.868946	-0.271267	no-significantly
TCONS_00122490	u	Intergenic LncRNA	-0.910811	-0.00689663	no-significantly
TCONS_00122498	u	Intergenic LncRNA	-0.859271	-0.0004096	no-significantly
TCONS_00125696	u	Intergenic LncRNA	-1.00433	-0.00321661	no-significantly
TCONS_00138900	u	Intergenic LncRNA	-1.13982	-0.0145322	no-significantly
TCONS_00136654	u	Intergenic LncRNA	-1.08543	-0.0004096	no-significantly
TCONS_00139694	u	Intergenic LncRNA	-1.06045	-0.073982	no-significantly
TCONS_00132723	u	Intergenic LncRNA	-1.27326	-0.00261673	no-significantly
TCONS_00136659	u	Intergenic LncRNA	-1.20986	-0.0004096	no-significantly
TCONS_00135432	x	Antisense LncRNA	-1.00153	-0.00140796	no-significantly
TCONS_00139699	u	Intergenic LncRNA	-1.09575	-0.813802	no-significantly
TCONS_00125713	u	Intergenic LncRNA	-0.725994	-0.00935405	no-significantly
TCONS_00124257	u	Intergenic LncRNA	-1.01599	-0.011462	no-significantly
TCONS_00134014	u	Intergenic LncRNA	-1.01904	-0.000822853	no-significantly
TCONS_00129711	u	Intergenic LncRNA	-1.05965	-0.000886495	no-significantly
TCONS_00131957	u	Intergenic LncRNA	-1.24588	-0.0004096	no-significantly
TCONS_00127934	u	Intergenic LncRNA	-0.895857	-0.073982	no-significantly
TCONS_00129713	u	Intergenic LncRNA	-0.827819	-0.00341934	no-significantly
TCONS_00122531	u	Intergenic LncRNA	-0.773786	-0.00373304	no-significantly
TCONS_00129715	u	Intergenic LncRNA	-1.18208	-0.00346299	no-significantly
TCONS_00133420	u	Intergenic LncRNA	-1.03068	-0.00894288	no-significantly
TCONS_00132726	u	Intergenic LncRNA	-1.11478	-0.00760563	no-significantly
TCONS_00134713	u	Intergenic LncRNA	-0.980205	-0.00733155	no-significantly
TCONS_00129716	u	Intergenic LncRNA	-1.11456	-0.0116257	no-significantly
TCONS_00127941	i	Intron LncRNA	-0.872621	-0.00191483	no-significantly
TCONS_00136675	u	Intergenic LncRNA	-1.11979	-0.00284546	no-significantly
TCONS_00136676	i	Intron LncRNA	-1.23579	-0.0025511	no-significantly
TCONS_00135440	i	Intron LncRNA	-1.10322	-0.0004096	no-significantly
TCONS_00136677	u	Intergenic LncRNA	-1.13457	-0.101725	no-significantly
TCONS_00125725	u	Intergenic LncRNA	-1.11349	-0.00131897	no-significantly
TCONS_00125724	u	Intergenic LncRNA	-1.1137	-0.00131047	no-significantly
TCONS_00131961	u	Intergenic LncRNA	-1.25541	-0.00152397	no-significantly
TCONS_00127948	u	Intergenic LncRNA	-1.22336	-0.0004096	no-significantly
TCONS_00129723	u	Intergenic LncRNA	-1.1138	-0.00398923	no-significantly
TCONS_00134720	u	Intergenic LncRNA	-1.12681	-0.0056514	no-significantly
TCONS_00129724	u	Intergenic LncRNA	-1.04552	-0.0104334	no-significantly
TCONS_00129726	i	Intron LncRNA	-1.06835	-0.0203451	no-significantly
TCONS_00136683	u	Intergenic LncRNA	-1.14142	-0.0262517	no-significantly
TCONS_00120150	x	Antisense LncRNA	-0.895829	-0.101725	no-significantly
TCONS_00140684	u	Intergenic LncRNA	-0.165354	-0.00200939	no-significantly
TCONS_00136689	u	Intergenic LncRNA	-1.18446	-0.00707654	no-significantly
TCONS_00125738	u	Intergenic LncRNA	-0.91079	-0.0581287	no-significantly
TCONS_00132731	i	Intron LncRNA	-1.07057	-0.00720179	no-significantly
TCONS_00135449	u	Intergenic LncRNA	-1.14823	-0.000789333	no-significantly
TCONS_00129735	u	Intergenic LncRNA	-1.1476	-0.000797845	no-significantly
TCONS_00134029	u	Intergenic LncRNA	-1.20161	-0.00133629	no-significantly
TCONS_00136690	x	Antisense LncRNA	-1.04444	-0.00295928	no-significantly
TCONS_00140686	u	Intergenic LncRNA	-0.958158	-0.00508626	no-significantly
TCONS_00136691	u	Intergenic LncRNA	-0.844539	-0.00805745	no-significantly
TCONS_00122547	i	Intron LncRNA	-1.1491	-0.000576756	no-significantly
TCONS_00127951	u	Intergenic LncRNA	-0.713121	-0.00252734	no-significantly
TCONS_00120169	u	Intergenic LncRNA	-0.933215	-0.00353827	no-significantly
TCONS_00125744	u	Intergenic LncRNA	-1.16598	-0.00204988	no-significantly
TCONS_00120171	u	Intergenic LncRNA	-1.02173	-0.00380281	no-significantly
TCONS_00122552	u	Intergenic LncRNA	-0.951189	-0.0005281	no-significantly
TCONS_00127952	u	Intergenic LncRNA	-1.11882	-0.00113501	no-significantly
TCONS_00134032	u	Intergenic LncRNA	-1.08693	-0.00178858	no-significantly
TCONS_00129739	u	Intergenic LncRNA	-1.1283	-0.00210285	no-significantly
TCONS_00139718	u	Intergenic LncRNA	-1.08423	-0.00231194	no-significantly
TCONS_00133426	u	Intergenic LncRNA	-1.03758	-0.00364934	no-significantly
TCONS_00125745	u	Intergenic LncRNA	-1.11038	-0.0012897	no-significantly
TCONS_00127953	u	Intergenic LncRNA	-1.09253	-0.00148234	no-significantly
TCONS_00134731	u	Intergenic LncRNA	-0.862639	-0.0353827	no-significantly
TCONS_00134732	u	Intergenic LncRNA	-1.03804	-0.00310611	no-significantly
TCONS_00131971	u	Intergenic LncRNA	-1.0989	-0.00333525	no-significantly
TCONS_00120172	u	Intergenic LncRNA	-1.28877	-0.0004096	no-significantly
TCONS_00134733	u	Intergenic LncRNA	-0.967095	-0.00118977	no-significantly
TCONS_00138915	u	Intergenic LncRNA	-1.13919	-0.0127157	no-significantly
TCONS_00138916	u	Intergenic LncRNA	-1.13177	-0.00162112	no-significantly
TCONS_00124279	x	Antisense LncRNA	-1.03278	-0.00244385	no-significantly
TCONS_00140703	u	Intergenic LncRNA	-0.942079	-0.00272175	no-significantly
TCONS_00133433	u	Intergenic LncRNA	-0.883477	-0.0004096	no-significantly
TCONS_00136701	u	Intergenic LncRNA	-0.868898	-0.0004096	no-significantly
TCONS_00136702	u	Intergenic LncRNA	-1.17059	-0.406901	no-significantly
TCONS_00140704	u	Intergenic LncRNA	-0.97803	-0.0150704	no-significantly
TCONS_00140705	u	Intergenic LncRNA	-1.09992	-0.00194689	no-significantly
TCONS_00136703	u	Intergenic LncRNA	-1.33159	-0.0004096	no-significantly
TCONS_00127960	u	Intergenic LncRNA	-0.858771	-0.00128563	no-significantly
TCONS_00125755	u	Intergenic LncRNA	-1.01831	-0.00170251	no-significantly
TCONS_00125756	u	Intergenic LncRNA	-1.01995	-0.00163743	no-significantly
TCONS_00127961	u	Intergenic LncRNA	-0.991956	-0.00208134	no-significantly
TCONS_00127962	u	Intergenic LncRNA	-0.998796	-0.00187081	no-significantly
TCONS_00131204	u	Intergenic LncRNA	-1.00729	-0.00153838	no-significantly
TCONS_00127963	u	Intergenic LncRNA	-0.847034	-0.00661628	no-significantly
TCONS_00125757	u	Intergenic LncRNA	-1.00428	-0.0004096	no-significantly
TCONS_00122561	u	Intergenic LncRNA	-1.0503	-0.00992442	no-significantly
TCONS_00124283	i	Intron LncRNA	-0.825821	-0.00790099	no-significantly
TCONS_00124285	u	Intergenic LncRNA	-0.985655	-0.000672008	no-significantly
TCONS_00127969	u	Intergenic LncRNA	-1.15682	-0.0004096	no-significantly
TCONS_00133438	u	Intergenic LncRNA	-1.23982	-0.00248869	no-significantly
TCONS_00136706	u	Intergenic LncRNA	-1.1218	-0.00847711	no-significantly
TCONS_00124288	u	Intergenic LncRNA	-1.09349	-0.0039505	no-significantly
TCONS_00124289	u	Intergenic LncRNA	-1.12407	-0.0039505	no-significantly
TCONS_00134045	u	Intergenic LncRNA	-1.02108	-0.0176913	no-significantly
TCONS_00131210	x	Antisense LncRNA	-1.08177	-0.00163743	no-significantly
TCONS_00134047	i	Intron LncRNA	-1.07916	-0.00875056	no-significantly
TCONS_00124294	i	Intron LncRNA	-1.07423	-0.0004096	no-significantly
TCONS_00122573	i	Intron LncRNA	-1.05895	-0.0004096	no-significantly
TCONS_00127973	i	Intron LncRNA	-1.38688	-0.0004096	no-significantly
TCONS_00134748	u	Intergenic LncRNA	-1.15154	-0.00360089	no-significantly
TCONS_00125764	u	Intergenic LncRNA	-1.15583	-0.00325521	no-significantly
TCONS_00125765	u	Intergenic LncRNA	-1.1256	-0.00402872	no-significantly
TCONS_00133440	u	Intergenic LncRNA	-1.30015	-0.00320395	no-significantly
TCONS_00122574	u	Intergenic LncRNA	-1.30056	-0.00313001	no-significantly
TCONS_00141303	u	Intergenic LncRNA	-1.04021	-0.00321661	no-significantly
TCONS_00138931	u	Intergenic LncRNA	-1.2696	-0.00760563	no-significantly
TCONS_00135472	i	Intron LncRNA	-1.25266	-0.00215292	no-significantly
TCONS_00136715	u	Intergenic LncRNA	-1.26304	-0.00328146	no-significantly
TCONS_00140718	u	Intergenic LncRNA	-0.664931	-0.0004096	no-significantly
TCONS_00133446	i	Intron LncRNA	-0.968775	-0.013341	no-significantly
TCONS_00120266	x	Antisense LncRNA	-1.17798	-0.0004096	no-significantly
TCONS_00134754	i	Intron LncRNA	-1.08746	-0.00404877	no-significantly
TCONS_00134057	u	Intergenic LncRNA	-1.19575	-0.0004096	no-significantly
TCONS_00136724	u	Intergenic LncRNA	-1.17417	-0.0813802	no-significantly
TCONS_00133449	i	Intron LncRNA	-1.17978	-0.00159257	no-significantly
TCONS_00125777	i	Intron LncRNA	-0.687823	-0.00283555	no-significantly
TCONS_00135478	i	Intron LncRNA	-0.736005	-0.0004096	no-significantly
TCONS_00124307	u	Intergenic LncRNA	-1.05921	-0.00935405	no-significantly
TCONS_00139739	u	Intergenic LncRNA	-0.978196	-0.000814617	no-significantly
TCONS_00125781	u	Intergenic LncRNA	-0.957238	-0.000452364	no-significantly
TCONS_00131996	u	Intergenic LncRNA	-1.0228	-0.000374334	no-significantly
TCONS_00131231	u	Intergenic LncRNA	-1.28194	-0.00968812	no-significantly
TCONS_00131998	u	Intergenic LncRNA	-1.03492	-0.00135183	no-significantly
TCONS_00136733	u	Intergenic LncRNA	-0.956002	-0.0542535	no-significantly
TCONS_00129771	x	Antisense LncRNA	-0.532096	-0.00417334	no-significantly
TCONS_00120334	u	Intergenic LncRNA	-0.896088	-0.00265948	no-significantly
TCONS_00129782	u	Intergenic LncRNA	-0.756464	-0.0246607	no-significantly
TCONS_00125802	i	Intron LncRNA	-0.896922	-0.0004096	no-significantly
TCONS_00136745	u	Intergenic LncRNA	-1.02861	-0.0004096	no-significantly
TCONS_00140740	u	Intergenic LncRNA	-0.85681	-0.0189256	no-significantly
TCONS_00136748	u	Intergenic LncRNA	-1.33883	-0.813802	no-significantly
TCONS_00136750	u	Intergenic LncRNA	-1.07121	-0.0301408	no-significantly
TCONS_00139751	u	Intergenic LncRNA	-1.0616	-0.00437528	no-significantly
TCONS_00134070	u	Intergenic LncRNA	-0.504056	-0.00726609	no-significantly
TCONS_00125810	u	Intergenic LncRNA	-1.29067	-0.01565	no-significantly
TCONS_00120467	i	Intron LncRNA	-0.748028	-0.00760563	no-significantly
TCONS_00124351	x	Antisense LncRNA	-0.9535	-0.0004096	no-significantly
TCONS_00136790	x	Antisense LncRNA	-0.732592	-0.0198488	no-significantly
TCONS_00125837	u	Intergenic LncRNA	-0.913783	-0.00805745	no-significantly
TCONS_00135524	u	Intergenic LncRNA	-0.938655	-0.00553607	no-significantly
TCONS_00136796	i	Intron LncRNA	-1.31935	-0.00992442	no-significantly
TCONS_00128045	u	Intergenic LncRNA	-0.353621	-0.0028257	no-significantly
TCONS_00128051	u	Intergenic LncRNA	-1.03451	-0.0325521	no-significantly
TCONS_00134105	x	Antisense LncRNA	-0.907199	-0.0428317	no-significantly
TCONS_00138992	x	Antisense LncRNA	-0.909297	-0.00287563	no-significantly
TCONS_00133500	x	Antisense LncRNA	-1.01166	-0.00626002	no-significantly
TCONS_00135541	x	Antisense LncRNA	-1.09713	-0.0678168	no-significantly
TCONS_00125859	x	Antisense LncRNA	-1.20339	-0.00701554	no-significantly
TCONS_00122705	i	Intron LncRNA	-0.938093	-0.0246607	no-significantly
TCONS_00124389	x	Antisense LncRNA	-0.845856	-0.00221744	no-significantly
TCONS_00135551	x	Antisense LncRNA	-1.1943	-0.011462	no-significantly
TCONS_00132060	x	Antisense LncRNA	-0.639491	-0.00581287	no-significantly
TCONS_00134111	u	Intergenic LncRNA	-0.891215	-0.0184955	no-significantly
TCONS_00140767	u	Intergenic LncRNA	-1.08766	-0.0004096	no-significantly
TCONS_00140768	u	Intergenic LncRNA	-1.09165	-0.0678168	no-significantly
TCONS_00128068	u	Intergenic LncRNA	-0.973258	-0.00393141	no-significantly
TCONS_00124399	u	Intergenic LncRNA	-1.24127	-0.00175388	no-significantly
TCONS_00140775	u	Intergenic LncRNA	-0.763547	-0.00328146	no-significantly
TCONS_00120715	i	Intron LncRNA	-1.15917	-0.00366578	no-significantly
TCONS_00125891	i	Intron LncRNA	-1.09644	-0.0100469	no-significantly
TCONS_00135568	i	Intron LncRNA	-1.16985	-0.0100469	no-significantly
TCONS_00129847	i	Intron LncRNA	-1.16456	-0.0100469	no-significantly
TCONS_00139015	u	Intergenic LncRNA	-1.18127	-0.0004096	no-significantly
TCONS_00135571	u	Intergenic LncRNA	-0.879762	-0.0004096	no-significantly
TCONS_00128089	u	Intergenic LncRNA	-1.2371	-0.00180045	no-significantly
TCONS_00132077	u	Intergenic LncRNA	-0.158367	-0.00577165	no-significantly
TCONS_00132078	u	Intergenic LncRNA	-0.955018	-0.0004096	no-significantly
TCONS_00135574	u	Intergenic LncRNA	-0.966937	-0.0153548	no-significantly
TCONS_00133517	i	Intron LncRNA	-1.14211	-0.00904225	no-significantly
TCONS_00132838	i	Intron LncRNA	-1.18629	-0.011462	no-significantly
TCONS_00124426	u	Intergenic LncRNA	-1.25592	-0.0166082	no-significantly
TCONS_00125903	u	Intergenic LncRNA	-0.97005	-0.00173149	no-significantly
TCONS_00132840	u	Intergenic LncRNA	-1.12914	-0.00175011	no-significantly
TCONS_00136830	u	Intergenic LncRNA	-1.25765	-0.0301408	no-significantly
TCONS_00124428	u	Intergenic LncRNA	-1.02185	-0.0004096	no-significantly
TCONS_00131309	u	Intergenic LncRNA	-1.21763	-0.0004096	no-significantly
TCONS_00132080	u	Intergenic LncRNA	-1.14447	-0.00288582	no-significantly
TCONS_00135575	u	Intergenic LncRNA	-0.853016	-0.0140311	no-significantly
TCONS_00122761	i	Intron LncRNA	-0.888737	-0.0109973	no-significantly
TCONS_00139027	i	Intron LncRNA	-0.893789	-0.116257	no-significantly
TCONS_00134143	u	Intergenic LncRNA	-0.777119	-0.073982	no-significantly
TCONS_00139829	u	Intergenic LncRNA	-1.04832	-0.00589712	no-significantly
TCONS_00134838	u	Intergenic LncRNA	-0.997895	-0.0208667	no-significantly
TCONS_00133528	u	Intergenic LncRNA	-1.12381	-0.0581287	no-significantly
TCONS_00133529	u	Intergenic LncRNA	-1.18398	-0.00226056	no-significantly
TCONS_00124444	x	Antisense LncRNA	-1.29744	-0.000637276	no-significantly
TCONS_00136847	x	Antisense LncRNA	-1.2863	-0.000818714	no-significantly
TCONS_00139032	i	Intron LncRNA	-1.18395	-0.00549866	no-significantly
TCONS_00135599	u	Intergenic LncRNA	-0.995996	-0.000997306	no-significantly
TCONS_00141384	x	Antisense LncRNA	-0.727355	-0.000997306	no-significantly
TCONS_00136851	u	Intergenic LncRNA	-1.0916	-0.0004096	no-significantly
TCONS_00136853	u	Intergenic LncRNA	-1.11749	-0.00473141	no-significantly
TCONS_00134842	x	Antisense LncRNA	-1.00387	-0.0004096	no-significantly
TCONS_00139836	u	Intergenic LncRNA	-0.890986	-0.135634	no-significantly
TCONS_00124456	u	Intergenic LncRNA	-1.30743	-0.00521668	no-significantly
[truncated: 6,661 more rows]
