# Supplementary material for: Genome-wide identification and characterization of long non-coding RNAs expressed during sheep fetal and postnatal hair follicle development
Source: Sci Rep. 2019 Jun 11;9:8501. doi: 10.1038/s41598-019-44600-w (PMC6559957; doi:10.1038/s41598-019-44600-w)
Supplement: Supplementary file 13 — Dataset 12 [file 41598_2019_44600_MOESM13_ESM.xlsx]

## Sheet: List
Title of the manuscript:
Genome-wide identification and characterization of long non-coding RNAs expressed during sheep fetal and postnatal hair follicle development
Author list:
Ablat Sulayman1,2, Kechuan Tian2,*, Xixia Huang1,*, Yuezhen Tian2, Xinming Xu2, Xuefeng Fu2, Bingru Zhao1, Weiwei Wu2, Dan Wang1, Aynur Yasin2 and Hanikezi Tulafu2
Supplementary Dataset 12. The classification of LncRNAs

## Sheet: classification of LncRNAs
lncRNA_id	Releation_label	Strand	Gene
ENSOART00000027298	intergenic	.	.
ENSOART00000027613	exonic_antisense	+	ENSOARG00000008678
ENSOART00000028836	exonic_antisense	+	ENSOARG00000000754
ENSOART00000028940	exonic_sense	+	ENSOARG00000008797
ENSOART00000028479	exonic_antisense	+	ENSOARG00000005895
ENSOART00000028933	intergenic	.	.
ENSOART00000027758	intergenic	.	.
ENSOART00000028508	intergenic	.	.
ENSOART00000027681	exonic_antisense	-	ENSOARG00000005219
ENSOART00000028908	intronic_sense	+	ENSOARG00000009357
ENSOART00000027291	intergenic	.	.
ENSOART00000027797	intergenic	.	.
ENSOART00000027154	intergenic	.	.
ENSOART00000027705	intergenic	.	.
ENSOART00000028551	exonic_sense	-	ENSOARG00000025083
ENSOART00000028568	exonic_sense	-	ENSOARG00000008216
ENSOART00000028030	intergenic	.	.
ENSOART00000027744	exonic_antisense	-	ENSOARG00000014360
ENSOART00000027747	intergenic	.	.
ENSOART00000027661	exonic_antisense	+	ENSOARG00000016766
ENSOART00000028444	intergenic	.	.
ENSOART00000027852	intergenic	.	.
ENSOART00000027682	exonic_sense	-	ENSOARG00000005219
ENSOART00000028452	intergenic	.	.
ENSOART00000028201	intergenic	.	.
ENSOART00000027343	intergenic	.	.
ENSOART00000028521	intronic_antisense	-	ENSOARG00000001840
ENSOART00000028643	exonic_antisense	-	ENSOARG00000014418
ENSOART00000028496	intergenic	.	.
ENSOART00000027826	exonic_antisense	-	ENSOARG00000003660
ENSOART00000028370	intergenic	.	.
ENSOART00000028492	intergenic	.	.
ENSOART00000028143	exonic_sense	+	ENSOARG00000004562
ENSOART00000028033	exonic_antisense	-	ENSOARG00000023229
ENSOART00000027716	intronic_antisense	-	ENSOARG00000009345
ENSOART00000028436	intergenic	.	.
ENSOART00000027789	intronic_antisense	-	ENSOARG00000010382
ENSOART00000028050	exonic_sense	+	ENSOARG00000019539
ENSOART00000027471	intergenic	.	.
ENSOART00000027249	intergenic	.	.
ENSOART00000027214	intergenic	.	.
ENSOART00000028111	exonic_antisense	+	ENSOARG00000001965
ENSOART00000028490	exonic_antisense	-	ENSOARG00000008460
ENSOART00000027577	intergenic	.	.
ENSOART00000028528	exonic_antisense	-	ENSOARG00000008027
ENSOART00000028051	intergenic	.	.
ENSOART00000027570	intergenic	.	.
ENSOART00000027472	exonic_antisense	-	ENSOARG00000011572
ENSOART00000028602	exonic_antisense	+	ENSOARG00000000392
ENSOART00000027571	exonic_antisense	+	ENSOARG00000008380
ENSOART00000027835	intergenic	.	.
ENSOART00000027171	exonic_antisense	-	ENSOARG00000001365
ENSOART00000028212	intergenic	.	.
ENSOART00000029078	intergenic	.	.
ENSOART00000027800	intergenic	.	.
ENSOART00000028059	intergenic	.	.
ENSOART00000027104	intergenic	.	.
ENSOART00000027642	intergenic	.	.
ENSOART00000028269	intergenic	.	.
ENSOART00000028802	exonic_antisense	+	ENSOARG00000016262
ENSOART00000028043	intergenic	.	.
ENSOART00000028494	exonic_antisense	-	ENSOARG00000009143
ENSOART00000027920	exonic_antisense	-	ENSOARG00000003746
ENSOART00000028804	intronic_sense	+	ENSOARG00000016417
ENSOART00000028336	exonic_sense	-	ENSOARG00000021385
ENSOART00000027379	exonic_antisense	+	ENSOARG00000013220
ENSOART00000028797	intergenic	.	.
ENSOART00000028725	intergenic	.	.
ENSOART00000028896	exonic_antisense	+	ENSOARG00000009319
ENSOART00000028453	intronic_sense	-	ENSOARG00000003541
ENSOART00000028034	exonic_antisense	-	ENSOARG00000009243
ENSOART00000028712	intergenic	.	.
ENSOART00000027949	exonic_antisense	+	ENSOARG00000020170
ENSOART00000027187	exonic_antisense	-	ENSOARG00000004525
ENSOART00000027561	exonic_antisense	+	ENSOARG00000024565
ENSOART00000027257	exonic_sense	+	ENSOARG00000021852
ENSOART00000027480	exonic_antisense	+	ENSOARG00000000245
ENSOART00000028503	intergenic	.	.
ENSOART00000028239	exonic_antisense	-	ENSOARG00000012415
ENSOART00000028883	exonic_antisense	-	ENSOARG00000009339
ENSOART00000029118	exonic_antisense	-	ENSOARG00000005060
ENSOART00000028028	exonic_sense	-	ENSOARG00000022795
ENSOART00000028096	exonic_antisense	-	ENSOARG00000015142
ENSOART00000027511	intergenic	.	.
ENSOART00000028381	intergenic	.	.
ENSOART00000027551	intergenic	.	.
ENSOART00000028088	intergenic	.	.
ENSOART00000027930	intergenic	.	.
ENSOART00000028512	exonic_antisense	+	ENSOARG00000015581
ENSOART00000027147	intergenic	.	.
ENSOART00000028371	exonic_antisense	+	ENSOARG00000005902
ENSOART00000028402	exonic_sense	+	ENSOARG00000015686
ENSOART00000028268	exonic_sense	-	ENSOARG00000006647
ENSOART00000027501	exonic_antisense	-	ENSOARG00000000841
ENSOART00000028960	intergenic	.	.
ENSOART00000028299	intergenic	.	.
ENSOART00000028973	exonic_antisense	-	ENSOARG00000008352
ENSOART00000027888	intergenic	.	.
ENSOART00000027224	intergenic	.	.
ENSOART00000028140	intergenic	.	.
ENSOART00000027932	bidirectional	-	ENSOARG00000014116
ENSOART00000028094	exonic_antisense	-	ENSOARG00000014011
ENSOART00000027159	intronic_antisense	-	ENSOARG00000005694
ENSOART00000027321	exonic_sense	+	ENSOARG00000000572
ENSOART00000027120	intergenic	.	.
ENSOART00000027739	intergenic	.	.
ENSOART00000028324	exonic_antisense	-	ENSOARG00000003299
ENSOART00000027198	intergenic	.	.
ENSOART00000028037	exonic_antisense	+	ENSOARG00000018717
ENSOART00000028437	intergenic	.	.
ENSOART00000028177	intergenic	.	.
ENSOART00000028878	intergenic	.	.
ENSOART00000028530	intergenic	.	.
ENSOART00000028419	intergenic	.	.
ENSOART00000027764	intergenic	.	.
ENSOART00000028795	intergenic	.	.
ENSOART00000028340	intergenic	.	.
ENSOART00000028894	intergenic	.	.
ENSOART00000027638	exonic_antisense	-	ENSOARG00000012208
ENSOART00000028811	exonic_antisense	+	ENSOARG00000018042
ENSOART00000028965	intergenic	.	.
ENSOART00000027123	intronic_sense	+	ENSOARG00000005735
ENSOART00000027309	intergenic	.	.
ENSOART00000028889	intergenic	.	.
ENSOART00000028161	intergenic	.	.
ENSOART00000027719	intergenic	.	.
ENSOART00000027237	intergenic	.	.
ENSOART00000027947	intergenic	.	.
ENSOART00000028793	intergenic	.	.
ENSOART00000028334	intergenic	.	.
ENSOART00000028124	intergenic	.	.
ENSOART00000027948	intergenic	.	.
ENSOART00000028180	intergenic	.	.
ENSOART00000028851	intergenic	.	.
ENSOART00000028543	intergenic	.	.
ENSOART00000028243	exonic_antisense	-	ENSOARG00000003880
ENSOART00000028359	exonic_antisense	-	ENSOARG00000024270
ENSOART00000028647	exonic_antisense	-	ENSOARG00000023466
ENSOART00000028184	exonic_antisense	-	ENSOARG00000003654
ENSOART00000028619	intergenic	.	.
ENSOART00000028785	exonic_antisense	-	ENSOARG00000016179
ENSOART00000028477	intergenic	.	.
ENSOART00000028704	intergenic	.	.
ENSOART00000028562	intergenic	.	.
ENSOART00000027624	intergenic	.	.
ENSOART00000027847	exonic_antisense	+	ENSOARG00000016298
ENSOART00000028475	intergenic	.	.
ENSOART00000028242	intergenic	.	.
ENSOART00000027182	exonic_sense	-	ENSOARG00000007536
ENSOART00000027568	intergenic	.	.
ENSOART00000028911	intergenic	.	.
ENSOART00000028467	exonic_sense	+	ENSOARG00000014054
ENSOART00000028559	exonic_antisense	+	ENSOARG00000010810
ENSOART00000028369	exonic_sense	+	ENSOARG00000001504
ENSOART00000027386	intergenic	.	.
ENSOART00000027346	intergenic	.	.
ENSOART00000027130	intergenic	.	.
ENSOART00000028872	exonic_antisense	+	ENSOARG00000006821
ENSOART00000028590	bidirectional	-	ENSOARG00000012122
ENSOART00000028869	intergenic	.	.
ENSOART00000028756	intergenic	.	.
ENSOART00000027207	exonic_antisense	+	ENSOARG00000014450
ENSOART00000027282	bidirectional	-	ENSOARG00000005798
ENSOART00000028667	intergenic	.	.
ENSOART00000028279	intergenic	.	.
ENSOART00000027502	intergenic	.	.
ENSOART00000027179	intergenic	.	.
ENSOART00000027887	exonic_sense	+	ENSOARG00000024716
ENSOART00000028062	exonic_antisense	-	ENSOARG00000019605
ENSOART00000027817	intergenic	.	.
ENSOART00000027420	exonic_antisense	-	ENSOARG00000018990
ENSOART00000027553	intergenic	.	.
ENSOART00000028782	intergenic	.	.
ENSOART00000027352	intergenic	.	.
ENSOART00000028310	exonic_antisense	-	ENSOARG00000015029
ENSOART00000027135	intergenic	.	.
ENSOART00000029081	exonic_antisense	+	ENSOARG00000012246
ENSOART00000027845	intergenic	.	.
ENSOART00000027877	intergenic	.	.
ENSOART00000027510	intergenic	.	.
ENSOART00000027266	intergenic	.	.
ENSOART00000028386	intergenic	.	.
ENSOART00000028608	intergenic	.	.
ENSOART00000028347	intergenic	.	.
ENSOART00000027778	intergenic	.	.
ENSOART00000029041	intergenic	.	.
ENSOART00000028263	intergenic	.	.
ENSOART00000028653	intronic_antisense	-	ENSOARG00000015218
ENSOART00000027819	exonic_sense	-	ENSOARG00000020574
ENSOART00000028014	intergenic	.	.
ENSOART00000028106	exonic_antisense	-	ENSOARG00000017902
ENSOART00000028966	exonic_antisense	+	ENSOARG00000005454
ENSOART00000028800	intronic_antisense	+	ENSOARG00000015535
ENSOART00000027233	intergenic	.	.
ENSOART00000029040	intergenic	.	.
ENSOART00000027461	intergenic	.	.
ENSOART00000028036	exonic_antisense	+	ENSOARG00000018717
ENSOART00000028089	intergenic	.	.
ENSOART00000027765	exonic_antisense	-	ENSOARG00000016675
ENSOART00000027128	intergenic	.	.
ENSOART00000027431	exonic_antisense	-	ENSOARG00000019415
ENSOART00000028806	intronic_antisense	+	ENSOARG00000016417
ENSOART00000028101	exonic_antisense	-	ENSOARG00000009166
ENSOART00000027303	bidirectional	+	ENSOARG00000021736
ENSOART00000027342	intergenic	.	.
ENSOART00000029038	intergenic	.	.
ENSOART00000027639	exonic_sense	+	ENSOARG00000012509
ENSOART00000027414	exonic_antisense	-	ENSOARG00000018439
ENSOART00000028314	intergenic	.	.
ENSOART00000028679	intergenic	.	.
ENSOART00000029084	exonic_antisense	-	ENSOARG00000012275
ENSOART00000028961	intergenic	.	.
ENSOART00000027666	exonic_sense	+	ENSOARG00000017096
ENSOART00000028060	intergenic	.	.
ENSOART00000028554	intergenic	.	.
ENSOART00000027980	intergenic	.	.
ENSOART00000027710	intergenic	.	.
ENSOART00000028054	intergenic	.	.
ENSOART00000028958	intergenic	.	.
ENSOART00000027702	intergenic	.	.
ENSOART00000028439	intergenic	.	.
ENSOART00000028412	exonic_antisense	+	ENSOARG00000009814
ENSOART00000028049	exonic_antisense	-	ENSOARG00000019502
ENSOART00000028149	intergenic	.	.
ENSOART00000027165	intergenic	.	.
ENSOART00000028845	exonic_antisense	+	ENSOARG00000005607
ENSOART00000027458	intergenic	.	.
ENSOART00000027297	intergenic	.	.
ENSOART00000028689	intergenic	.	.
ENSOART00000027244	intergenic	.	.
ENSOART00000028110	intergenic	.	.
ENSOART00000027199	intergenic	.	.
ENSOART00000029114	exonic_antisense	+	ENSOARG00000004988
ENSOART00000027584	intergenic	.	.
ENSOART00000027357	intergenic	.	.
ENSOART00000028737	intergenic	.	.
ENSOART00000027519	intergenic	.	.
ENSOART00000028677	intergenic	.	.
ENSOART00000027313	bidirectional	-	ENSOARG00000015091
ENSOART00000027995	exonic_antisense	+	ENSOARG00000015186
ENSOART00000028705	intronic_antisense	-	ENSOARG00000007886
ENSOART00000028589	intergenic	.	.
ENSOART00000027299	intergenic	.	.
ENSOART00000027697	intergenic	.	.
ENSOART00000027628	intronic_sense	-	ENSOARG00000011850
ENSOART00000029066	intergenic	.	.
ENSOART00000028295	intergenic	.	.
ENSOART00000027610	intergenic	.	.
ENSOART00000028377	exonic_antisense	+	ENSOARG00000014604
ENSOART00000027401	exonic_antisense	+	ENSOARG00000018937
ENSOART00000027344	intergenic	.	.
ENSOART00000027422	intergenic	.	.
ENSOART00000028614	intergenic	.	.
ENSOART00000028102	exonic_antisense	-	ENSOARG00000010277
ENSOART00000027193	intergenic	.	.
ENSOART00000028567	intergenic	.	.
ENSOART00000027651	intergenic	.	.
ENSOART00000028983	exonic_sense	-	ENSOARG00000014875
ENSOART00000028345	exonic_antisense	+	ENSOARG00000007884
ENSOART00000028722	intergenic	.	.
ENSOART00000028697	intergenic	.	.
ENSOART00000028574	exonic_antisense	+	ENSOARG00000013283
ENSOART00000029053	intergenic	.	.
ENSOART00000028109	intergenic	.	.
ENSOART00000028813	intronic_antisense	-	ENSOARG00000017206
ENSOART00000027360	exonic_antisense	+	ENSOARG00000005033
ENSOART00000027754	intergenic	.	.
ENSOART00000029045	exonic_sense	-	ENSOARG00000015599
ENSOART00000028210	intergenic	.	.
ENSOART00000027746	exonic_antisense	+	ENSOARG00000008791
ENSOART00000028025	intergenic	.	.
ENSOART00000028459	intergenic	.	.
ENSOART00000027442	intronic_sense	-	ENSOARG00000009092
ENSOART00000027190	exonic_antisense	+	ENSOARG00000010535
ENSOART00000027532	intergenic	.	.
ENSOART00000028233	intergenic	.	.
ENSOART00000028185	intergenic	.	.
ENSOART00000028971	exonic_antisense	-	ENSOARG00000005746
ENSOART00000029063	intergenic	.	.
ENSOART00000029000	bidirectional	-	ENSOARG00000003076
ENSOART00000028962	intergenic	.	.
ENSOART00000029055	exonic_antisense	+	ENSOARG00000016135
ENSOART00000027301	exonic_antisense	-	ENSOARG00000021502
ENSOART00000027814	exonic_sense	+	ENSOARG00000019751
ENSOART00000027489	exonic_antisense	-	ENSOARG00000007531
ENSOART00000028313	intergenic	.	.
ENSOART00000028418	intergenic	.	.
ENSOART00000027676	intronic_sense	-	ENSOARG00000017828
ENSOART00000028529	intergenic	.	.
ENSOART00000027413	exonic_antisense	-	ENSOARG00000018428
ENSOART00000027818	intergenic	.	.
ENSOART00000027278	intergenic	.	.
ENSOART00000027839	intergenic	.	.
ENSOART00000028683	exonic_antisense	+	ENSOARG00000006352
ENSOART00000028655	exonic_antisense	+	ENSOARG00000016175
ENSOART00000027902	intergenic	.	.
ENSOART00000027972	exonic_antisense	-	ENSOARG00000008982
ENSOART00000027252	intergenic	.	.
ENSOART00000028989	exonic_antisense	+	ENSOARG00000001188
ENSOART00000028362	bidirectional	+	ENSOARG00000011086
ENSOART00000027170	exonic_sense	+	ENSOARG00000000650
ENSOART00000028636	intergenic	.	.
ENSOART00000028271	exonic_sense	-	ENSOARG00000021842
ENSOART00000027477	exonic_sense	-	ENSOARG00000022636
ENSOART00000028216	exonic_antisense	+	ENSOARG00000016067
ENSOART00000028537	intergenic	.	.
ENSOART00000027714	intergenic	.	.
ENSOART00000028079	intergenic	.	.
ENSOART00000028769	exonic_sense	+	ENSOARG00000015934
ENSOART00000028013	intergenic	.	.
ENSOART00000029013	intergenic	.	.
ENSOART00000028764	exonic_antisense	+	ENSOARG00000003410
ENSOART00000027240	exonic_antisense	+	ENSOARG00000016709
ENSOART00000028378	exonic_antisense	-	ENSOARG00000025186
ENSOART00000027312	exonic_antisense	+	ENSOARG00000009730
ENSOART00000027280	intergenic	.	.
ENSOART00000028514	intergenic	.	.
ENSOART00000027184	exonic_antisense	-	ENSOARG00000010363
ENSOART00000028027	intergenic	.	.
ENSOART00000027361	exonic_antisense	-	ENSOARG00000014644
ENSOART00000027627	intronic_antisense	-	ENSOARG00000011850
ENSOART00000027903	intergenic	.	.
ENSOART00000027410	exonic_antisense	+	ENSOARG00000017870
ENSOART00000028498	intergenic	.	.
ENSOART00000027892	exonic_sense	+	ENSOARG00000024135
ENSOART00000028199	intergenic	.	.
ENSOART00000028778	intergenic	.	.
ENSOART00000027985	intergenic	.	.
ENSOART00000028254	intergenic	.	.
ENSOART00000027968	exonic_antisense	+	ENSOARG00000006522
ENSOART00000029089	intergenic	.	.
ENSOART00000027164	bidirectional	-	ENSOARG00000009957
ENSOART00000027173	intronic_antisense	+	ENSOARG00000003209
ENSOART00000027621	intergenic	.	.
ENSOART00000029051	exonic_antisense	+	ENSOARG00000016131
ENSOART00000028311	intergenic	.	.
ENSOART00000027591	intergenic	.	.
ENSOART00000028573	intergenic	.	.
ENSOART00000028513	exonic_antisense	+	ENSOARG00000016112
ENSOART00000028943	exonic_antisense	+	ENSOARG00000011513
ENSOART00000027886	exonic_sense	+	ENSOARG00000024716
ENSOART00000028290	intergenic	.	.
ENSOART00000027700	intergenic	.	.
ENSOART00000027965	intergenic	.	.
ENSOART00000028651	intronic_sense	-	ENSOARG00000015218
ENSOART00000028576	intergenic	.	.
ENSOART00000027834	intronic_sense	-	ENSOARG00000010812
ENSOART00000028693	intergenic	.	.
ENSOART00000027467	intergenic	.	.
ENSOART00000028572	intergenic	.	.
ENSOART00000028848	exonic_antisense	+	ENSOARG00000017446
ENSOART00000027686	exonic_antisense	-	ENSOARG00000005219
ENSOART00000028506	intergenic	.	.
ENSOART00000027698	exonic_antisense	-	ENSOARG00000006078
ENSOART00000027858	exonic_antisense	-	ENSOARG00000011910
ENSOART00000027656	bidirectional	+	ENSOARG00000014601
ENSOART00000028844	intergenic	.	.
ENSOART00000027306	exonic_sense	+	ENSOARG00000009597
ENSOART00000028760	intergenic	.	.
ENSOART00000027669	intronic_sense	+	ENSOARG00000017090
ENSOART00000028204	exonic_antisense	+	ENSOARG00000002091
ENSOART00000027445	intergenic	.	.
ENSOART00000028396	intergenic	.	.
ENSOART00000027141	intergenic	.	.
ENSOART00000028665	exonic_antisense	-	ENSOARG00000013706
ENSOART00000027785	exonic_sense	+	ENSOARG00000021356
ENSOART00000027668	intronic_sense	+	ENSOARG00000017090
ENSOART00000028825	intergenic	.	.
ENSOART00000027634	exonic_sense	+	ENSOARG00000003642
ENSOART00000028189	intergenic	.	.
ENSOART00000027900	intergenic	.	.
ENSOART00000027133	intergenic	.	.
ENSOART00000027820	exonic_antisense	+	ENSOARG00000020757
ENSOART00000027203	exonic_sense	-	ENSOARG00000024889
ENSOART00000028245	exonic_antisense	+	ENSOARG00000015308
ENSOART00000027578	intergenic	.	.
ENSOART00000027540	intergenic	.	.
ENSOART00000028273	exonic_antisense	-	ENSOARG00000006689
ENSOART00000028274	exonic_antisense	-	ENSOARG00000006689
ENSOART00000027783	intergenic	.	.
ENSOART00000029012	intergenic	.	.
ENSOART00000027646	exonic_antisense	+	ENSOARG00000012898
ENSOART00000028178	exonic_sense	+	ENSOARG00000003917
ENSOART00000027810	exonic_antisense	+	ENSOARG00000019075
ENSOART00000027662	exonic_antisense	-	ENSOARG00000016870
ENSOART00000027417	exonic_antisense	-	ENSOARG00000018493
ENSOART00000027971	intergenic	.	.
ENSOART00000028426	exonic_sense	+	ENSOARG00000023226
ENSOART00000027446	intergenic	.	.
ENSOART00000027428	exonic_antisense	+	ENSOARG00000023349
ENSOART00000027302	intergenic	.	.
ENSOART00000029099	intergenic	.	.
ENSOART00000028635	exonic_antisense	+	ENSOARG00000011316
ENSOART00000027824	intergenic	.	.
ENSOART00000027912	intronic_antisense	-	ENSOARG00000002277
ENSOART00000028895	exonic_antisense	+	ENSOARG00000006417
ENSOART00000028937	intergenic	.	.
ENSOART00000027248	intergenic	.	.
ENSOART00000029019	intergenic	.	.
ENSOART00000027594	intergenic	.	.
ENSOART00000028879	exonic_sense	-	ENSOARG00000022096
ENSOART00000028099	exonic_antisense	+	ENSOARG00000004535
ENSOART00000027415	intronic_antisense	-	ENSOARG00000018428
ENSOART00000029112	exonic_antisense	-	ENSOARG00000004895
ENSOART00000028739	intergenic	.	.
ENSOART00000028630	intergenic	.	.
ENSOART00000027265	intergenic	.	.
ENSOART00000028125	exonic_antisense	+	ENSOARG00000005194
ENSOART00000027316	intronic_antisense	-	ENSOARG00000016549
ENSOART00000027851	intergenic	.	.
ENSOART00000028158	exonic_antisense	-	ENSOARG00000005245
ENSOART00000028970	exonic_antisense	+	ENSOARG00000005552
ENSOART00000028488	intergenic	.	.
ENSOART00000028470	intergenic	.	.
ENSOART00000028700	exonic_antisense	+	ENSOARG00000005578
ENSOART00000029058	intergenic	.	.
ENSOART00000028289	intergenic	.	.
ENSOART00000028465	intergenic	.	.
ENSOART00000027936	intergenic	.	.
ENSOART00000027338	intergenic	.	.
ENSOART00000028724	exonic_antisense	-	ENSOARG00000011651
ENSOART00000028696	exonic_antisense	-	ENSOARG00000014347
ENSOART00000028066	intergenic	.	.
ENSOART00000027822	bidirectional	+	ENSOARG00000020873
ENSOART00000027617	intergenic	.	.
ENSOART00000028107	exonic_antisense	-	ENSOARG00000004232
ENSOART00000027690	intergenic	.	.
ENSOART00000027954	intergenic	.	.
ENSOART00000028133	exonic_antisense	-	ENSOARG00000004163
ENSOART00000028209	intergenic	.	.
ENSOART00000029079	intergenic	.	.
ENSOART00000027966	intergenic	.	.
ENSOART00000028308	intergenic	.	.
ENSOART00000027327	intergenic	.	.
ENSOART00000027194	intronic_antisense	-	ENSOARG00000012054
ENSOART00000029029	intergenic	.	.
ENSOART00000027468	intergenic	.	.
ENSOART00000027896	exonic_antisense	-	ENSOARG00000001058
ENSOART00000027108	intergenic	.	.
ENSOART00000028637	exonic_sense	-	ENSOARG00000011947
ENSOART00000028805	intronic_antisense	+	ENSOARG00000016417
ENSOART00000028949	intergenic	.	.
ENSOART00000028799	intergenic	.	.
ENSOART00000028913	exonic_antisense	+	ENSOARG00000017144
ENSOART00000027550	intergenic	.	.
ENSOART00000027956	bidirectional	-	ENSOARG00000020549
ENSOART00000028673	intergenic	.	.
ENSOART00000027134	intergenic	.	.
ENSOART00000028262	intronic_antisense	-	ENSOARG00000006501
ENSOART00000027546	intergenic	.	.
ENSOART00000027339	intergenic	.	.
ENSOART00000027463	intergenic	.	.
ENSOART00000028708	intergenic	.	.
ENSOART00000028791	exonic_antisense	-	ENSOARG00000005882
ENSOART00000028482	exonic_antisense	+	ENSOARG00000007347
ENSOART00000027904	exonic_antisense	-	ENSOARG00000002129
ENSOART00000028230	intergenic	.	.
ENSOART00000029116	exonic_antisense	-	ENSOARG00000005037
ENSOART00000028499	intergenic	.	.
ENSOART00000028355	intergenic	.	.
ENSOART00000027871	exonic_antisense	+	ENSOARG00000004437
ENSOART00000027575	exonic_sense	-	ENSOARG00000011274
ENSOART00000027672	intronic_antisense	-	ENSOARG00000017566
ENSOART00000027355	intergenic	.	.
ENSOART00000028038	exonic_antisense	-	ENSOARG00000018955
ENSOART00000028497	intergenic	.	.
ENSOART00000028373	bidirectional	+	ENSOARG00000006882
ENSOART00000027583	intergenic	.	.
ENSOART00000028623	bidirectional	-	ENSOARG00000017421
ENSOART00000028633	exonic_antisense	+	ENSOARG00000011020
ENSOART00000028853	intergenic	.	.
ENSOART00000027882	exonic_antisense	+	ENSOARG00000005349
ENSOART00000028558	intronic_sense	+	ENSOARG00000009854
ENSOART00000027816	intergenic	.	.
ENSOART00000028307	exonic_antisense	-	ENSOARG00000015005
ENSOART00000029021	intergenic	.	.
ENSOART00000027402	exonic_antisense	+	ENSOARG00000018937
ENSOART00000027507	exonic_sense	+	ENSOARG00000015383
ENSOART00000028624	intergenic	.	.
ENSOART00000027704	intergenic	.	.
ENSOART00000028294	intergenic	.	.
ENSOART00000028657	intergenic	.	.
ENSOART00000027925	exonic_sense	+	ENSOARG00000004768
ENSOART00000027671	intronic_antisense	-	ENSOARG00000017566
ENSOART00000027503	intergenic	.	.
ENSOART00000028522	intronic_antisense	-	ENSOARG00000002124
ENSOART00000028055	intergenic	.	.
ENSOART00000028946	intergenic	.	.
ENSOART00000028968	bidirectional	+	ENSOARG00000005522
ENSOART00000027323	intergenic	.	.
ENSOART00000027950	intergenic	.	.
ENSOART00000027211	exonic_antisense	-	ENSOARG00000002207
ENSOART00000027488	exonic_antisense	-	ENSOARG00000004885
ENSOART00000027632	exonic_antisense	-	ENSOARG00000002106
ENSOART00000027356	intergenic	.	.
ENSOART00000028360	exonic_antisense	-	ENSOARG00000023956
ENSOART00000029044	intergenic	.	.
ENSOART00000028260	intergenic	.	.
ENSOART00000028631	intergenic	.	.
ENSOART00000027854	exonic_antisense	-	ENSOARG00000010757
ENSOART00000028666	intronic_antisense	-	ENSOARG00000013919
ENSOART00000027534	intergenic	.	.
ENSOART00000028786	intergenic	.	.
ENSOART00000029001	bidirectional	-	ENSOARG00000003164
ENSOART00000028773	intergenic	.	.
ENSOART00000027876	exonic_antisense	+	ENSOARG00000004887
ENSOART00000027673	exonic_antisense	-	ENSOARG00000017885
ENSOART00000029007	intergenic	.	.
ENSOART00000029037	intergenic	.	.
ENSOART00000028388	intergenic	.	.
ENSOART00000027843	intergenic	.	.
ENSOART00000027181	exonic_antisense	+	ENSOARG00000006722
ENSOART00000027340	intergenic	.	.
ENSOART00000027541	intergenic	.	.
ENSOART00000028493	exonic_antisense	-	ENSOARG00000008862
ENSOART00000028304	intergenic	.	.
ENSOART00000028119	intergenic	.	.
ENSOART00000028342	exonic_antisense	+	ENSOARG00000007594
ENSOART00000028417	exonic_antisense	+	ENSOARG00000000611
ENSOART00000028252	intergenic	.	.
ENSOART00000028293	intergenic	.	.
ENSOART00000027794	intergenic	.	.
ENSOART00000027439	exonic_antisense	-	ENSOARG00000005825
ENSOART00000027186	intergenic	.	.
ENSOART00000029031	intergenic	.	.
ENSOART00000028454	intergenic	.	.
ENSOART00000027456	intergenic	.	.
ENSOART00000027970	exonic_antisense	+	ENSOARG00000008162
ENSOART00000027220	intergenic	.	.
ENSOART00000028132	intronic_antisense	+	ENSOARG00000004028
ENSOART00000028654	intergenic	.	.
ENSOART00000028021	exonic_antisense	+	ENSOARG00000018657
ENSOART00000028105	exonic_antisense	+	ENSOARG00000017840
ENSOART00000028986	exonic_antisense	-	ENSOARG00000001091
ENSOART00000027840	exonic_sense	-	ENSOARG00000022260
ENSOART00000028912	intergenic	.	.
ENSOART00000028871	intergenic	.	.
ENSOART00000027715	exonic_antisense	+	ENSOARG00000003439
ENSOART00000029002	intergenic	.	.
ENSOART00000027653	intergenic	.	.
ENSOART00000028005	exonic_antisense	-	ENSOARG00000016773
ENSOART00000028987	exonic_antisense	-	ENSOARG00000001268
ENSOART00000028338	intergenic	.	.
ENSOART00000028249	intergenic	.	.
ENSOART00000028092	exonic_antisense	-	ENSOARG00000006110
ENSOART00000027895	exonic_antisense	-	ENSOARG00000001058
ENSOART00000028753	intergenic	.	.
ENSOART00000028656	intergenic	.	.
ENSOART00000027163	exonic_sense	-	ENSOARG00000009665
ENSOART00000029076	intergenic	.	.
ENSOART00000027922	exonic_antisense	+	ENSOARG00000003941
ENSOART00000029006	intergenic	.	.
ENSOART00000028738	exonic_sense	+	ENSOARG00000020996
ENSOART00000027205	exonic_antisense	+	ENSOARG00000012106
ENSOART00000027102	intergenic	.	.
ENSOART00000028440	bidirectional	+	ENSOARG00000010742
ENSOART00000028732	intergenic	.	.
ENSOART00000027375	exonic_antisense	-	ENSOARG00000000230
ENSOART00000027318	exonic_antisense	-	ENSOARG00000017903
ENSOART00000028599	intergenic	.	.
ENSOART00000028694	exonic_antisense	-	ENSOARG00000002502
ENSOART00000027593	intergenic	.	.
ENSOART00000028952	intergenic	.	.
ENSOART00000027987	intronic_antisense	+	ENSOARG00000014329
ENSOART00000027393	intergenic	.	.
ENSOART00000029110	intergenic	.	.
ENSOART00000027160	intronic_antisense	-	ENSOARG00000005694
ENSOART00000028145	exonic_sense	+	ENSOARG00000005040
ENSOART00000028675	intergenic	.	.
ENSOART00000027518	intergenic	.	.
ENSOART00000028365	exonic_antisense	-	ENSOARG00000012656
ENSOART00000028927	intergenic	.	.
ENSOART00000027331	exonic_antisense	+	ENSOARG00000001660
ENSOART00000028536	intergenic	.	.
ENSOART00000028870	exonic_antisense	-	ENSOARG00000012702
ENSOART00000027923	exonic_antisense	+	ENSOARG00000004519
ENSOART00000028235	intergenic	.	.
ENSOART00000027620	intergenic	.	.
ENSOART00000027436	exonic_antisense	+	ENSOARG00000000454
ENSOART00000027481	exonic_antisense	+	ENSOARG00000000245
ENSOART00000028481	intergenic	.	.
ENSOART00000028740	intergenic	.	.
ENSOART00000028898	intergenic	.	.
ENSOART00000027630	intergenic	.	.
ENSOART00000028323	exonic_antisense	-	ENSOARG00000000906
ENSOART00000029035	intergenic	.	.
ENSOART00000028300	exonic_antisense	+	ENSOARG00000013729
ENSOART00000029107	intergenic	.	.
ENSOART00000029026	intergenic	.	.
ENSOART00000028042	intronic_sense	+	ENSOARG00000019420
ENSOART00000027582	intergenic	.	.
ENSOART00000027475	intergenic	.	.
ENSOART00000028939	intergenic	.	.
ENSOART00000028852	intergenic	.	.
ENSOART00000027574	intergenic	.	.
ENSOART00000027430	intergenic	.	.
ENSOART00000028808	intronic_antisense	+	ENSOARG00000016417
ENSOART00000027958	intergenic	.	.
ENSOART00000028957	intergenic	.	.
ENSOART00000027545	intergenic	.	.
ENSOART00000028709	intergenic	.	.
ENSOART00000027573	exonic_antisense	-	ENSOARG00000009448
ENSOART00000027516	bidirectional	+	ENSOARG00000018109
ENSOART00000028545	intergenic	.	.
ENSOART00000028843	intergenic	.	.
ENSOART00000028702	exonic_antisense	-	ENSOARG00000006803
ENSOART00000029004	exonic_antisense	-	ENSOARG00000003623
ENSOART00000027708	intergenic	.	.
ENSOART00000028707	intergenic	.	.
ENSOART00000027990	intergenic	.	.
ENSOART00000027821	exonic_antisense	-	ENSOARG00000024540
ENSOART00000028820	intergenic	.	.
ENSOART00000028706	intronic_sense	+	ENSOARG00000007996
ENSOART00000028297	intergenic	.	.
ENSOART00000027941	intergenic	.	.
ENSOART00000027495	exonic_antisense	+	ENSOARG00000012639
ENSOART00000028445	intergenic	.	.
ENSOART00000027938	intergenic	.	.
ENSOART00000027687	exonic_antisense	-	ENSOARG00000005304
ENSOART00000028328	exonic_antisense	+	ENSOARG00000021550
ENSOART00000027485	exonic_sense	-	ENSOARG00000025191
ENSOART00000028899	intergenic	.	.
ENSOART00000028717	exonic_sense	-	ENSOARG00000022676
ENSOART00000027156	exonic_antisense	+	ENSOARG00000018132
ENSOART00000028113	exonic_antisense	+	ENSOARG00000002880
ENSOART00000027913	intronic_antisense	-	ENSOARG00000002277
ENSOART00000027734	intergenic	.	.
ENSOART00000027991	exonic_antisense	+	ENSOARG00000016660
ENSOART00000028956	intergenic	.	.
ENSOART00000028645	exonic_antisense	-	ENSOARG00000014948
ENSOART00000028246	intergenic	.	.
ENSOART00000028007	exonic_antisense	+	ENSOARG00000017439
ENSOART00000027180	intergenic	.	.
ENSOART00000029094	intergenic	.	.
ENSOART00000028442	intergenic	.	.
ENSOART00000027679	intergenic	.	.
ENSOART00000027897	intergenic	.	.
ENSOART00000027290	bidirectional	-	ENSOARG00000006822
ENSOART00000027736	intergenic	.	.
ENSOART00000027107	exonic_antisense	-	ENSOARG00000013350
ENSOART00000028928	intergenic	.	.
ENSOART00000028391	intergenic	.	.
ENSOART00000027358	intergenic	.	.
ENSOART00000028031	intergenic	.	.
ENSOART00000027609	intergenic	.	.
ENSOART00000028669	intergenic	.	.
ENSOART00000027494	exonic_antisense	-	ENSOARG00000011324
ENSOART00000027270	exonic_antisense	+	ENSOARG00000017882
ENSOART00000027701	intergenic	.	.
ENSOART00000027782	exonic_antisense	-	ENSOARG00000009508
ENSOART00000027793	intergenic	.	.
ENSOART00000027992	exonic_antisense	+	ENSOARG00000016672
ENSOART00000027587	exonic_antisense	+	ENSOARG00000022469
ENSOART00000027110	exonic_sense	+	ENSOARG00000013456
ENSOART00000027865	exonic_antisense	+	ENSOARG00000000813
ENSOART00000028406	intergenic	.	.
ENSOART00000028012	exonic_antisense	-	ENSOARG00000000362
ENSOART00000027411	exonic_sense	-	ENSOARG00000017998
ENSOART00000028337	intergenic	.	.
ENSOART00000027292	exonic_antisense	-	ENSOARG00000008580
ENSOART00000028832	intergenic	.	.
ENSOART00000028206	intergenic	.	.
ENSOART00000028476	intergenic	.	.
ENSOART00000028322	exonic_antisense	+	ENSOARG00000023815
ENSOART00000027924	intergenic	.	.
ENSOART00000028339	intergenic	.	.
ENSOART00000028893	intergenic	.	.
ENSOART00000027333	intergenic	.	.
ENSOART00000027189	exonic_antisense	-	ENSOARG00000005438
ENSOART00000028401	intronic_antisense	-	ENSOARG00000015593
ENSOART00000028682	exonic_sense	-	ENSOARG00000015530
ENSOART00000027219	intergenic	.	.
ENSOART00000028692	intergenic	.	.
ENSOART00000027341	intergenic	.	.
ENSOART00000027408	exonic_sense	-	ENSOARG00000000119
ENSOART00000027281	exonic_antisense	-	ENSOARG00000012563
ENSOART00000028990	exonic_antisense	-	ENSOARG00000001268
ENSOART00000027558	intergenic	.	.
ENSOART00000027295	intronic_antisense	-	ENSOARG00000009528
ENSOART00000027838	intergenic	.	.
ENSOART00000028660	bidirectional	-	ENSOARG00000016707
ENSOART00000028394	exonic_antisense	+	ENSOARG00000008941
ENSOART00000027398	exonic_antisense	+	ENSOARG00000018693
ENSOART00000027636	exonic_antisense	-	ENSOARG00000008214
ENSOART00000027878	intergenic	.	.
ENSOART00000027984	intergenic	.	.
ENSOART00000027440	exonic_antisense	-	ENSOARG00000007665
ENSOART00000028577	intergenic	.	.
ENSOART00000027626	exonic_antisense	-	ENSOARG00000011850
ENSOART00000028821	intergenic	.	.
ENSOART00000027718	exonic_sense	-	ENSOARG00000009770
ENSOART00000028361	bidirectional	+	ENSOARG00000006793
ENSOART00000028978	intergenic	.	.
ENSOART00000028830	intergenic	.	.
ENSOART00000029034	intergenic	.	.
ENSOART00000027262	intergenic	.	.
ENSOART00000028009	bidirectional	+	ENSOARG00000019800
ENSOART00000027760	intergenic	.	.
ENSOART00000027880	exonic_antisense	+	ENSOARG00000005341
ENSOART00000028001	intergenic	.	.
ENSOART00000027603	intergenic	.	.
ENSOART00000028622	intergenic	.	.
ENSOART00000027935	exonic_antisense	+	ENSOARG00000014622
ENSOART00000027940	intergenic	.	.
ENSOART00000027111	exonic_sense	+	ENSOARG00000013506
ENSOART00000027242	intergenic	.	.
ENSOART00000027975	intergenic	.	.
ENSOART00000028646	intronic_antisense	-	ENSOARG00000014948
ENSOART00000028236	exonic_antisense	-	ENSOARG00000010128
ENSOART00000029065	intronic_antisense	+	ENSOARG00000007187
ENSOART00000028117	intergenic	.	.
ENSOART00000028114	exonic_antisense	-	ENSOARG00000003182
ENSOART00000028325	bidirectional	-	ENSOARG00000017226
ENSOART00000027751	exonic_antisense	-	ENSOARG00000008968
ENSOART00000027523	intergenic	.	.
ENSOART00000027811	exonic_antisense	-	ENSOARG00000019193
ENSOART00000027254	exonic_antisense	-	ENSOARG00000007688
ENSOART00000027637	exonic_antisense	+	ENSOARG00000009091
ENSOART00000027460	exonic_antisense	-	ENSOARG00000015072
ENSOART00000027767	exonic_antisense	-	ENSOARG00000019602
ENSOART00000028461	intronic_antisense	-	ENSOARG00000006876
ENSOART00000028867	exonic_antisense	+	ENSOARG00000000677
ENSOART00000027399	exonic_antisense	+	ENSOARG00000018693
ENSOART00000028625	intergenic	.	.
ENSOART00000028356	intergenic	.	.
ENSOART00000027881	intergenic	.	.
ENSOART00000028071	exonic_antisense	-	ENSOARG00000019806
ENSOART00000027927	exonic_antisense	-	ENSOARG00000005099
ENSOART00000028749	intergenic	.	.
ENSOART00000028068	exonic_antisense	+	ENSOARG00000019735
ENSOART00000028098	intergenic	.	.
ENSOART00000028527	intergenic	.	.
ENSOART00000028379	exonic_antisense	-	ENSOARG00000015961
ENSOART00000027188	exonic_antisense	-	ENSOARG00000001474
ENSOART00000027175	exonic_antisense	+	ENSOARG00000003209
ENSOART00000028072	intergenic	.	.
ENSOART00000028429	intergenic	.	.
ENSOART00000028237	bidirectional	+	ENSOARG00000012065
ENSOART00000027251	intergenic	.	.
ENSOART00000028029	intergenic	.	.
ENSOART00000028163	intergenic	.	.
ENSOART00000027910	exonic_sense	-	ENSOARG00000002388
ENSOART00000028684	exonic_antisense	+	ENSOARG00000008494
ENSOART00000027629	exonic_antisense	+	ENSOARG00000013118
ENSOART00000027206	exonic_antisense	-	ENSOARG00000014083
ENSOART00000027776	intergenic	.	.
ENSOART00000027889	intergenic	.	.
ENSOART00000027805	intergenic	.	.
ENSOART00000028992	exonic_antisense	+	ENSOARG00000001515
ENSOART00000028713	exonic_sense	-	ENSOARG00000024982
ENSOART00000028910	intergenic	.	.
ENSOART00000028234	intergenic	.	.
ENSOART00000029059	intergenic	.	.
ENSOART00000027132	intergenic	.	.
ENSOART00000028120	exonic_sense	-	ENSOARG00000003897
ENSOART00000028564	intergenic	.	.
ENSOART00000028842	exonic_antisense	+	ENSOARG00000003777
ENSOART00000027921	exonic_antisense	+	ENSOARG00000003820
ENSOART00000027204	intergenic	.	.
ENSOART00000028280	intergenic	.	.
ENSOART00000028376	exonic_antisense	+	ENSOARG00000014119
ENSOART00000028075	intronic_sense	+	ENSOARG00000003994
ENSOART00000029022	intergenic	.	.
ENSOART00000028507	intergenic	.	.
ENSOART00000029098	intergenic	.	.
ENSOART00000028053	intergenic	.	.
ENSOART00000028118	exonic_antisense	-	ENSOARG00000024209
ENSOART00000028953	exonic_antisense	+	ENSOARG00000018035
ENSOART00000029113	intergenic	.	.
ENSOART00000028016	bidirectional	+	ENSOARG00000015467
ENSOART00000027144	intergenic	.	.
ENSOART00000027258	exonic_sense	+	ENSOARG00000021852
ENSOART00000028882	intergenic	.	.
ENSOART00000029057	intergenic	.	.
ENSOART00000029046	exonic_sense	-	ENSOARG00000015862
ENSOART00000027172	exonic_antisense	+	ENSOARG00000003209
ENSOART00000028276	intergenic	.	.
ENSOART00000027176	exonic_antisense	-	ENSOARG00000003916
ENSOART00000028309	intergenic	.	.
ENSOART00000027373	intergenic	.	.
ENSOART00000029011	exonic_antisense	+	ENSOARG00000021951
ENSOART00000027169	exonic_antisense	-	ENSOARG00000000284
ENSOART00000027275	exonic_antisense	+	ENSOARG00000003052
ENSOART00000027725	exonic_antisense	-	ENSOARG00000011193
ENSOART00000028776	intronic_antisense	+	ENSOARG00000001529
ENSOART00000027650	exonic_antisense	+	ENSOARG00000012898
ENSOART00000027435	intergenic	.	.
ENSOART00000029115	exonic_antisense	-	ENSOARG00000005007
ENSOART00000028516	exonic_antisense	+	ENSOARG00000000808
ENSOART00000027976	bidirectional	-	ENSOARG00000011111
ENSOART00000027197	exonic_antisense	+	ENSOARG00000006370
ENSOART00000028064	intronic_sense	+	ENSOARG00000019587
ENSOART00000027304	exonic_antisense	+	ENSOARG00000021736
ENSOART00000028687	exonic_antisense	-	ENSOARG00000001605
ENSOART00000028850	exonic_sense	+	ENSOARG00000013370
ENSOART00000027644	exonic_antisense	+	ENSOARG00000013161
ENSOART00000028415	exonic_antisense	-	ENSOARG00000010115
ENSOART00000028287	intergenic	.	.
ENSOART00000027604	exonic_antisense	-	ENSOARG00000017093
ENSOART00000027202	exonic_antisense	+	ENSOARG00000005763
ENSOART00000027809	intergenic	.	.
ENSOART00000028727	intergenic	.	.
ENSOART00000028126	exonic_antisense	+	ENSOARG00000015719
ENSOART00000027230	bidirectional	-	ENSOARG00000015301
ENSOART00000028578	intergenic	.	.
ENSOART00000027559	intergenic	.	.
ENSOART00000028715	intergenic	.	.
ENSOART00000027514	intergenic	.	.
ENSOART00000027229	intergenic	.	.
ENSOART00000027585	exonic_antisense	+	ENSOARG00000021535
ENSOART00000027437	intergenic	.	.
ENSOART00000028196	intergenic	.	.
ENSOART00000028156	intergenic	.	.
ENSOART00000028006	exonic_antisense	+	ENSOARG00000017035
ENSOART00000028398	intergenic	.	.
ENSOART00000027654	exonic_antisense	-	ENSOARG00000014555
ENSOART00000028253	intergenic	.	.
ENSOART00000027564	intergenic	.	.
ENSOART00000027152	intronic_antisense	-	ENSOARG00000017240
ENSOART00000028387	bidirectional	+	ENSOARG00000004141
ENSOART00000028423	intergenic	.	.
ENSOART00000028157	intergenic	.	.
ENSOART00000028985	exonic_antisense	-	ENSOARG00000001091
ENSOART00000028814	exonic_antisense	+	ENSOARG00000001302
ENSOART00000027848	exonic_antisense	+	ENSOARG00000016298
ENSOART00000027862	exonic_antisense	-	ENSOARG00000015270
ENSOART00000027208	intergenic	.	.
ENSOART00000028205	intergenic	.	.
ENSOART00000027804	intergenic	.	.
ENSOART00000028640	intronic_sense	-	ENSOARG00000013314
ENSOART00000027861	exonic_antisense	-	ENSOARG00000015270
ENSOART00000027310	intergenic	.	.
ENSOART00000028420	bidirectional	-	ENSOARG00000001990
ENSOART00000028285	intergenic	.	.
ENSOART00000028460	exonic_antisense	-	ENSOARG00000006758
ENSOART00000028159	exonic_sense	+	ENSOARG00000005249
ENSOART00000028403	intergenic	.	.
ENSOART00000027497	exonic_antisense	-	ENSOARG00000000688
ENSOART00000027707	intergenic	.	.
ENSOART00000027239	exonic_antisense	+	ENSOARG00000016709
ENSOART00000028074	intergenic	.	.
ENSOART00000028200	intergenic	.	.
ENSOART00000028332	intergenic	.	.
ENSOART00000029020	intergenic	.	.
ENSOART00000027335	exonic_antisense	+	ENSOARG00000008900
ENSOART00000027404	exonic_antisense	+	ENSOARG00000018937
ENSOART00000028929	exonic_antisense	+	ENSOARG00000016395
ENSOART00000027395	intergenic	.	.
ENSOART00000028392	exonic_antisense	+	ENSOARG00000006700
ENSOART00000028430	intergenic	.	.
ENSOART00000027234	intergenic	.	.
ENSOART00000027576	exonic_antisense	-	ENSOARG00000012125
ENSOART00000028699	intronic_sense	-	ENSOARG00000004600
ENSOART00000028923	intergenic	.	.
ENSOART00000028818	intergenic	.	.
ENSOART00000027380	exonic_antisense	+	ENSOARG00000013897
ENSOART00000028743	exonic_sense	+	ENSOARG00000021040
ENSOART00000027222	exonic_antisense	+	ENSOARG00000014352
ENSOART00000028195	intergenic	.	.
ENSOART00000028588	exonic_antisense	+	ENSOARG00000010861
ENSOART00000028566	intergenic	.	.
ENSOART00000027504	intergenic	.	.
ENSOART00000028936	bidirectional	-	ENSOARG00000004764
ENSOART00000028229	intergenic	.	.
ENSOART00000028393	exonic_antisense	+	ENSOARG00000006910
ENSOART00000028018	exonic_antisense	-	ENSOARG00000017296
ENSOART00000027695	intergenic	.	.
ENSOART00000027427	intergenic	.	.
ENSOART00000029097	intergenic	.	.
ENSOART00000028128	exonic_antisense	-	ENSOARG00000007888
ENSOART00000027745	exonic_antisense	+	ENSOARG00000014387
ENSOART00000027788	intergenic	.	.
ENSOART00000027192	exonic_antisense	-	ENSOARG00000011142
ENSOART00000028710	intergenic	.	.
ENSOART00000028611	intergenic	.	.
ENSOART00000027349	intergenic	.	.
ENSOART00000028839	intergenic	.	.
ENSOART00000028182	exonic_sense	-	ENSOARG00000003607
ENSOART00000028221	intergenic	.	.
ENSOART00000027267	intergenic	.	.
ENSOART00000028087	exonic_antisense	+	ENSOARG00000013767
ENSOART00000028305	intergenic	.	.
ENSOART00000028193	intronic_antisense	-	ENSOARG00000005777
ENSOART00000028766	exonic_antisense	-	ENSOARG00000003519
ENSOART00000028620	intergenic	.	.
ENSOART00000027491	exonic_antisense	+	ENSOARG00000010418
ENSOART00000028421	bidirectional	-	ENSOARG00000002819
ENSOART00000028489	exonic_sense	+	ENSOARG00000007893
ENSOART00000027332	intergenic	.	.
ENSOART00000028067	exonic_antisense	+	ENSOARG00000019735
ENSOART00000027721	intergenic	.	.
ENSOART00000028019	exonic_antisense	+	ENSOARG00000018263
ENSOART00000027499	intronic_sense	-	ENSOARG00000014162
ENSOART00000027329	intergenic	.	.
ENSOART00000028213	intergenic	.	.
ENSOART00000027391	exonic_antisense	+	ENSOARG00000016750
ENSOART00000027330	exonic_antisense	-	ENSOARG00000001637
ENSOART00000028649	exonic_antisense	+	ENSOARG00000015289
ENSOART00000027105	intergenic	.	.
ENSOART00000028984	intergenic	.	.
ENSOART00000028226	exonic_antisense	+	ENSOARG00000005257
ENSOART00000028121	exonic_sense	-	ENSOARG00000003897
ENSOART00000027856	bidirectional	+	ENSOARG00000022333
ENSOART00000027916	exonic_antisense	-	ENSOARG00000002277
ENSOART00000028963	bidirectional	+	ENSOARG00000004906
ENSOART00000027799	exonic_antisense	-	ENSOARG00000014750
ENSOART00000028017	intergenic	.	.
ENSOART00000027633	exonic_sense	+	ENSOARG00000003349
ENSOART00000028639	intronic_sense	-	ENSOARG00000013314
ENSOART00000027625	exonic_antisense	-	ENSOARG00000010650
ENSOART00000028519	exonic_antisense	+	ENSOARG00000001251
ENSOART00000027466	exonic_antisense	-	ENSOARG00000017654
ENSOART00000028544	intergenic	.	.
ENSOART00000028222	intergenic	.	.
ENSOART00000027145	intergenic	.	.
ENSOART00000028972	bidirectional	+	ENSOARG00000006462
ENSOART00000027670	intergenic	.	.
ENSOART00000028315	intronic_sense	+	ENSOARG00000015818
ENSOART00000028663	exonic_antisense	+	ENSOARG00000016816
ENSOART00000028341	intergenic	.	.
ENSOART00000027455	exonic_antisense	-	ENSOARG00000014319
ENSOART00000028888	exonic_antisense	+	ENSOARG00000013939
ENSOART00000028040	intergenic	.	.
ENSOART00000027288	exonic_antisense	-	ENSOARG00000004743
ENSOART00000027405	exonic_antisense	+	ENSOARG00000018937
ENSOART00000027392	exonic_antisense	+	ENSOARG00000018072
ENSOART00000028073	intergenic	.	.
ENSOART00000029117	exonic_antisense	-	ENSOARG00000005037
ENSOART00000028634	intronic_antisense	+	ENSOARG00000011238
ENSOART00000027394	intergenic	.	.
ENSOART00000027396	bidirectional	+	ENSOARG00000022518
ENSOART00000027328	intergenic	.	.
ENSOART00000028885	exonic_antisense	+	ENSOARG00000013788
ENSOART00000027409	intronic_antisense	-	ENSOARG00000017577
ENSOART00000027482	intergenic	.	.
ENSOART00000028367	intergenic	.	.
ENSOART00000027479	exonic_antisense	-	ENSOARG00000021095
ENSOART00000028532	intergenic	.	.
ENSOART00000028809	exonic_antisense	+	ENSOARG00000016663
ENSOART00000027508	intergenic	.	.
ENSOART00000027712	exonic_antisense	+	ENSOARG00000008578
ENSOART00000028238	exonic_antisense	-	ENSOARG00000012168
ENSOART00000027798	intergenic	.	.
ENSOART00000028902	exonic_antisense	+	ENSOARG00000016496
ENSOART00000027685	exonic_antisense	-	ENSOARG00000005219
ENSOART00000027418	exonic_antisense	+	ENSOARG00000018722
ENSOART00000027981	intergenic	.	.
ENSOART00000027905	intronic_antisense	-	ENSOARG00000002129
ENSOART00000028998	intergenic	.	.
ENSOART00000027201	exonic_antisense	+	ENSOARG00000003587
ENSOART00000028164	intergenic	.	.
ENSOART00000028857	exonic_antisense	-	ENSOARG00000021563
ENSOART00000028256	intergenic	.	.
ENSOART00000028382	exonic_antisense	+	ENSOARG00000008164
ENSOART00000027486	exonic_antisense	-	ENSOARG00000000674
ENSOART00000027524	intergenic	.	.
ENSOART00000027803	intronic_antisense	-	ENSOARG00000017716
ENSOART00000029088	intergenic	.	.
ENSOART00000027364	intergenic	.	.
ENSOART00000028301	intergenic	.	.
ENSOART00000028241	exonic_antisense	-	ENSOARG00000016562
ENSOART00000027929	intergenic	.	.
ENSOART00000027869	exonic_sense	+	ENSOARG00000003465
ENSOART00000028478	intergenic	.	.
ENSOART00000027118	exonic_antisense	+	ENSOARG00000013596
ENSOART00000028357	intergenic	.	.
ENSOART00000027933	exonic_sense	+	ENSOARG00000014594
ENSOART00000027496	exonic_sense	+	ENSOARG00000012673
ENSOART00000027289	intergenic	.	.
ENSOART00000027359	intergenic	.	.
ENSOART00000027109	intergenic	.	.
ENSOART00000027612	exonic_antisense	+	ENSOARG00000008678
ENSOART00000028767	exonic_antisense	-	ENSOARG00000003572
ENSOART00000027567	intergenic	.	.
ENSOART00000027735	exonic_sense	+	ENSOARG00000013437
ENSOART00000027607	intergenic	.	.
ENSOART00000027771	intergenic	.	.
ENSOART00000028648	exonic_antisense	-	ENSOARG00000023466
ENSOART00000028259	intergenic	.	.
ENSOART00000027737	bidirectional	-	ENSOARG00000024259
ENSOART00000029087	intergenic	.	.
ENSOART00000028272	exonic_antisense	-	ENSOARG00000006683
ENSOART00000027999	intergenic	.	.
ENSOART00000029067	intergenic	.	.
ENSOART00000028538	exonic_antisense	-	ENSOARG00000015885
ENSOART00000027753	exonic_antisense	+	ENSOARG00000015074
ENSOART00000028664	intergenic	.	.
ENSOART00000028288	intergenic	.	.
ENSOART00000027706	intergenic	.	.
ENSOART00000027366	intergenic	.	.
ENSOART00000029015	intergenic	.	.
ENSOART00000027325	intergenic	.	.
ENSOART00000028580	intergenic	.	.
ENSOART00000027724	exonic_antisense	-	ENSOARG00000011193
ENSOART00000027979	intergenic	.	.
ENSOART00000028154	intergenic	.	.
ENSOART00000027874	intergenic	.	.
ENSOART00000028835	intergenic	.	.
ENSOART00000027667	exonic_sense	+	ENSOARG00000017096
ENSOART00000027853	exonic_antisense	-	ENSOARG00000010813
ENSOART00000028584	intergenic	.	.
ENSOART00000028771	exonic_antisense	+	ENSOARG00000003798
ENSOART00000028975	exonic_antisense	-	ENSOARG00000008572
ENSOART00000028129	exonic_antisense	-	ENSOARG00000009361
ENSOART00000028757	intergenic	.	.
ENSOART00000028518	intronic_sense	+	ENSOARG00000000914
ENSOART00000027581	intergenic	.	.
ENSOART00000028057	intergenic	.	.
ENSOART00000028685	exonic_antisense	+	ENSOARG00000016539
ENSOART00000029025	intergenic	.	.
ENSOART00000028380	exonic_antisense	+	ENSOARG00000002687
ENSOART00000028903	exonic_antisense	+	ENSOARG00000017101
ENSOART00000028803	intronic_antisense	+	ENSOARG00000016417
ENSOART00000028881	exonic_antisense	+	ENSOARG00000002525
ENSOART00000027598	exonic_antisense	-	ENSOARG00000023562
ENSOART00000027664	exonic_antisense	+	ENSOARG00000016994
ENSOART00000027942	intergenic	.	.
ENSOART00000027657	exonic_antisense	+	ENSOARG00000021592
ENSOART00000028032	intergenic	.	.
ENSOART00000027478	intergenic	.	.
ENSOART00000028938	intergenic	.	.
ENSOART00000027191	exonic_antisense	-	ENSOARG00000010739
ENSOART00000028731	intergenic	.	.
ENSOART00000027259	exonic_antisense	-	ENSOARG00000024048
ENSOART00000028095	intergenic	.	.
ENSOART00000028924	intergenic	.	.
ENSOART00000028491	exonic_antisense	-	ENSOARG00000008460
ENSOART00000028425	exonic_sense	+	ENSOARG00000021948
ENSOART00000027370	exonic_antisense	-	ENSOARG00000005335
ENSOART00000028854	exonic_antisense	-	ENSOARG00000011455
ENSOART00000028194	intergenic	.	.
ENSOART00000028266	intergenic	.	.
ENSOART00000028980	exonic_antisense	+	ENSOARG00000013964
ENSOART00000028155	intergenic	.	.
ENSOART00000028736	intergenic	.	.
ENSOART00000028390	intergenic	.	.
ENSOART00000027115	intergenic	.	.
ENSOART00000028838	intergenic	.	.
ENSOART00000027908	intronic_antisense	-	ENSOARG00000002277
ENSOART00000028469	intergenic	.	.
ENSOART00000028220	intergenic	.	.
ENSOART00000028162	intergenic	.	.
ENSOART00000028524	intergenic	.	.
ENSOART00000028187	intergenic	.	.
ENSOART00000027296	intergenic	.	.
ENSOART00000027493	intergenic	.	.
ENSOART00000028716	intergenic	.	.
ENSOART00000027367	intergenic	.	.
ENSOART00000029050	intronic_sense	-	ENSOARG00000015729
ENSOART00000028275	intergenic	.	.
ENSOART00000027884	bidirectional	+	ENSOARG00000005708
ENSOART00000027300	intergenic	.	.
ENSOART00000028868	exonic_antisense	-	ENSOARG00000003626
ENSOART00000028546	exonic_antisense	-	ENSOARG00000020192
ENSOART00000028327	intergenic	.	.
ENSOART00000028703	intergenic	.	.
ENSOART00000027406	exonic_antisense	+	ENSOARG00000018937
ENSOART00000027833	exonic_antisense	-	ENSOARG00000010812
ENSOART00000027216	intergenic	.	.
ENSOART00000027563	intergenic	.	.
ENSOART00000028733	intergenic	.	.
ENSOART00000027221	intergenic	.	.
ENSOART00000028100	intergenic	.	.
ENSOART00000028570	intergenic	.	.
ENSOART00000028555	intergenic	.	.
ENSOART00000027137	intergenic	.	.
ENSOART00000027238	intergenic	.	.
ENSOART00000029060	intergenic	.	.
ENSOART00000027490	exonic_antisense	-	ENSOARG00000008097
ENSOART00000027726	exonic_antisense	+	ENSOARG00000011346
ENSOART00000028690	intergenic	.	.
ENSOART00000028063	exonic_antisense	+	ENSOARG00000019587
ENSOART00000027870	intergenic	.	.
ENSOART00000027993	intergenic	.	.
ENSOART00000028511	exonic_antisense	+	ENSOARG00000015581
ENSOART00000027387	intergenic	.	.
ENSOART00000029102	intergenic	.	.
ENSOART00000028218	intergenic	.	.
ENSOART00000027315	intergenic	.	.
ENSOART00000027235	bidirectional	+	ENSOARG00000015978
ENSOART00000028935	bidirectional	+	ENSOARG00000004715
ENSOART00000027867	exonic_antisense	+	ENSOARG00000002775
ENSOART00000027177	intergenic	.	.
ENSOART00000028775	intergenic	.	.
ENSOART00000027432	intergenic	.	.
ENSOART00000027830	intergenic	.	.
ENSOART00000027709	exonic_sense	-	ENSOARG00000022278
ENSOART00000027483	bidirectional	+	ENSOARG00000000330
ENSOART00000028142	exonic_antisense	+	ENSOARG00000004510
ENSOART00000028792	intergenic	.	.
ENSOART00000029068	exonic_antisense	+	ENSOARG00000008842
ENSOART00000028160	intergenic	.	.
ENSOART00000027263	intergenic	.	.
ENSOART00000027749	intergenic	.	.
ENSOART00000027873	intergenic	.	.
ENSOART00000027441	exonic_antisense	+	ENSOARG00000008998
ENSOART00000029024	exonic_antisense	+	ENSOARG00000012233
ENSOART00000027723	exonic_antisense	+	ENSOARG00000010820
ENSOART00000027178	intergenic	.	.
ENSOART00000027960	intergenic	.	.
ENSOART00000027906	intronic_antisense	-	ENSOARG00000002277
ENSOART00000028585	intergenic	.	.
ENSOART00000027944	intergenic	.	.
ENSOART00000028116	exonic_antisense	-	ENSOARG00000003347
ENSOART00000028250	intergenic	.	.
ENSOART00000027572	intergenic	.	.
ENSOART00000027772	intergenic	.	.
ENSOART00000027161	intronic_antisense	-	ENSOARG00000005694
ENSOART00000029071	intergenic	.	.
ENSOART00000027243	intergenic	.	.
ENSOART00000029052	intronic_antisense	+	ENSOARG00000016124
ENSOART00000028312	intergenic	.	.
ENSOART00000027914	intronic_antisense	-	ENSOARG00000002277
ENSOART00000028282	intergenic	.	.
ENSOART00000027836	intergenic	.	.
ENSOART00000028035	intronic_sense	+	ENSOARG00000013089
ENSOART00000028925	intergenic	.	.
ENSOART00000027953	intergenic	.	.
ENSOART00000029036	bidirectional	-	ENSOARG00000014702
ENSOART00000028363	exonic_antisense	-	ENSOARG00000012278
ENSOART00000027117	intronic_antisense	+	ENSOARG00000013596
ENSOART00000028224	intergenic	.	.
ENSOART00000027389	intergenic	.	.
ENSOART00000028855	intergenic	.	.
ENSOART00000027770	exonic_antisense	-	ENSOARG00000001014
ENSOART00000027565	intergenic	.	.
ENSOART00000028509	exonic_sense	-	ENSOARG00000024434
ENSOART00000027919	intronic_antisense	-	ENSOARG00000002277
ENSOART00000027780	intergenic	.	.
ENSOART00000027786	intergenic	.	.
ENSOART00000027416	exonic_antisense	-	ENSOARG00000018493
ENSOART00000027200	exonic_antisense	+	ENSOARG00000003587
ENSOART00000028058	intergenic	.	.
ENSOART00000027692	exonic_antisense	-	ENSOARG00000005339
ENSOART00000028905	intergenic	.	.
ENSOART00000028919	exonic_antisense	+	ENSOARG00000024789
ENSOART00000028501	bidirectional	+	ENSOARG00000020130
ENSOART00000028720	intronic_antisense	+	ENSOARG00000018567
ENSOART00000028988	intronic_sense	-	ENSOARG00000001108
ENSOART00000028123	exonic_antisense	+	ENSOARG00000003938
ENSOART00000027400	exonic_antisense	+	ENSOARG00000018755
ENSOART00000028020	intergenic	.	.
ENSOART00000028003	intergenic	.	.
ENSOART00000027425	intergenic	.	.
ENSOART00000028041	intergenic	.	.
ENSOART00000028621	intergenic	.	.
ENSOART00000028661	intergenic	.	.
ENSOART00000027210	exonic_antisense	-	ENSOARG00000000722
ENSOART00000027279	exonic_antisense	+	ENSOARG00000008726
ENSOART00000028015	exonic_antisense	-	ENSOARG00000009687
ENSOART00000027915	exonic_sense	-	ENSOARG00000002277
ENSOART00000027250	intergenic	.	.
ENSOART00000027750	intergenic	.	.
ENSOART00000028306	exonic_antisense	-	ENSOARG00000015005
ENSOART00000027806	intergenic	.	.
ENSOART00000028859	exonic_antisense	+	ENSOARG00000013989
ENSOART00000028892	exonic_antisense	+	ENSOARG00000007335
ENSOART00000028523	intronic_sense	-	ENSOARG00000002124
ENSOART00000028688	intronic_antisense	+	ENSOARG00000003881
ENSOART00000028837	exonic_antisense	+	ENSOARG00000000851
ENSOART00000027643	exonic_antisense	-	ENSOARG00000012676
ENSOART00000029047	exonic_sense	-	ENSOARG00000015862
ENSOART00000027595	intronic_antisense	+	ENSOARG00000012912
ENSOART00000027741	exonic_sense	-	ENSOARG00000021802
ENSOART00000028389	exonic_sense	+	ENSOARG00000005372
ENSOART00000027857	intergenic	.	.
ENSOART00000027566	intergenic	.	.
ENSOART00000027557	intergenic	.	.
ENSOART00000027158	exonic_antisense	+	ENSOARG00000002724
ENSOART00000028112	exonic_antisense	+	ENSOARG00000002880
ENSOART00000028755	intergenic	.	.
ENSOART00000028549	intergenic	.	.
ENSOART00000027397	intergenic	.	.
ENSOART00000027986	exonic_antisense	+	ENSOARG00000013735
ENSOART00000029064	intergenic	.	.
ENSOART00000027962	bidirectional	-	ENSOARG00000000993
ENSOART00000027174	exonic_antisense	+	ENSOARG00000003209
ENSOART00000027121	intergenic	.	.
ENSOART00000028244	exonic_antisense	+	ENSOARG00000006272
ENSOART00000027470	intergenic	.	.
ENSOART00000027421	intergenic	.	.
ENSOART00000027225	intergenic	.	.
ENSOART00000027122	intergenic	.	.
ENSOART00000029083	exonic_antisense	-	ENSOARG00000012275
ENSOART00000029056	intergenic	.	.
ENSOART00000028941	exonic_sense	+	ENSOARG00000009917
ENSOART00000027866	exonic_antisense	+	ENSOARG00000002775
ENSOART00000028565	intergenic	.	.
ENSOART00000028950	intergenic	.	.
ENSOART00000027615	exonic_antisense	-	ENSOARG00000011688
ENSOART00000027740	intergenic	.	.
ENSOART00000027308	exonic_antisense	-	ENSOARG00000013665
ENSOART00000027487	exonic_antisense	-	ENSOARG00000000674
ENSOART00000028735	exonic_antisense	-	ENSOARG00000000886
ENSOART00000027762	intergenic	.	.
ENSOART00000028863	exonic_antisense	+	ENSOARG00000018681
ENSOART00000028593	intergenic	.	.
ENSOART00000027287	exonic_antisense	+	ENSOARG00000006338
ENSOART00000027831	exonic_antisense	-	ENSOARG00000010812
ENSOART00000027893	intergenic	.	.
ENSOART00000027231	intergenic	.	.
ENSOART00000027555	exonic_antisense	+	ENSOARG00000023170
ENSOART00000027781	intergenic	.	.
ENSOART00000028765	exonic_antisense	-	ENSOARG00000003519
ENSOART00000027157	intergenic	.	.
ENSOART00000027602	exonic_sense	-	ENSOARG00000014454
ENSOART00000028044	intergenic	.	.
ENSOART00000027272	exonic_antisense	-	ENSOARG00000018019
ENSOART00000027498	exonic_antisense	+	ENSOARG00000014148
ENSOART00000027728	intergenic	.	.
ENSOART00000027647	exonic_antisense	+	ENSOARG00000012898
ENSOART00000028849	exonic_antisense	+	ENSOARG00000009780
ENSOART00000028395	exonic_antisense	+	ENSOARG00000008941
ENSOART00000027696	intergenic	.	.
ENSOART00000028500	exonic_antisense	-	ENSOARG00000010766
ENSOART00000028203	exonic_antisense	+	ENSOARG00000000344
ENSOART00000028520	intronic_sense	-	ENSOARG00000001840
ENSOART00000027978	exonic_sense	+	ENSOARG00000012443
ENSOART00000028350	intergenic	.	.
ENSOART00000028473	intergenic	.	.
ENSOART00000027665	exonic_sense	+	ENSOARG00000017096
ENSOART00000027150	intergenic	.	.
ENSOART00000028438	intergenic	.	.
ENSOART00000027227	exonic_antisense	+	ENSOARG00000022052
ENSOART00000027907	intronic_sense	-	ENSOARG00000002277
ENSOART00000027433	exonic_antisense	-	ENSOARG00000019439
ENSOART00000028993	exonic_antisense	-	ENSOARG00000002385
ENSOART00000028449	intergenic	.	.
ENSOART00000028748	intergenic	.	.
ENSOART00000029121	intergenic	.	.
ENSOART00000027988	intergenic	.	.
ENSOART00000028662	intergenic	.	.
ENSOART00000028292	exonic_sense	+	ENSOARG00000006035
ENSOART00000028515	exonic_antisense	+	ENSOARG00000000429
ENSOART00000027348	intergenic	.	.
ENSOART00000028214	intergenic	.	.
ENSOART00000027383	intergenic	.	.
ENSOART00000028644	exonic_antisense	-	ENSOARG00000014948
ENSOART00000028897	intronic_antisense	+	ENSOARG00000010358
ENSOART00000028858	exonic_antisense	+	ENSOARG00000017078
ENSOART00000027635	intergenic	.	.
ENSOART00000027322	intergenic	.	.
ENSOART00000027560	exonic_antisense	+	ENSOARG00000024565
ENSOART00000027492	intergenic	.	.
ENSOART00000029105	intergenic	.	.
ENSOART00000028346	exonic_antisense	+	ENSOARG00000007884
ENSOART00000028104	exonic_antisense	+	ENSOARG00000017840
ENSOART00000028283	intergenic	.	.
ENSOART00000028284	intergenic	.	.
ENSOART00000027447	intergenic	.	.
ENSOART00000028801	exonic_sense	+	ENSOARG00000016262
ENSOART00000027112	exonic_sense	+	ENSOARG00000013506
ENSOART00000028788	exonic_sense	+	ENSOARG00000003029
ENSOART00000028701	intergenic	.	.
ENSOART00000027384	intronic_sense	+	ENSOARG00000009633
ENSOART00000028991	exonic_antisense	-	ENSOARG00000001314
ENSOART00000027438	intergenic	.	.
ENSOART00000028002	intergenic	.	.
ENSOART00000027454	intergenic	.	.
ENSOART00000028884	exonic_antisense	-	ENSOARG00000009735
ENSOART00000027403	exonic_antisense	+	ENSOARG00000000111
ENSOART00000027713	exonic_antisense	+	ENSOARG00000008578
ENSOART00000028047	intergenic	.	.
ENSOART00000028486	exonic_antisense	+	ENSOARG00000007483
ENSOART00000028022	intergenic	.	.
ENSOART00000028487	intronic_antisense	+	ENSOARG00000007297
ENSOART00000027326	intergenic	.	.
ENSOART00000027457	intergenic	.	.
ENSOART00000027955	intergenic	.	.
ENSOART00000028115	exonic_antisense	-	ENSOARG00000003182
ENSOART00000027742	intergenic	.	.
ENSOART00000027909	exonic_antisense	-	ENSOARG00000002366
ENSOART00000028674	intergenic	.	.
ENSOART00000027827	intergenic	.	.
ENSOART00000028008	exonic_antisense	+	ENSOARG00000018884
ENSOART00000028267	exonic_antisense	-	ENSOARG00000006647
ENSOART00000027526	intergenic	.	.
ENSOART00000027500	exonic_antisense	-	ENSOARG00000014162
ENSOART00000028856	exonic_antisense	-	ENSOARG00000016295
ENSOART00000028610	intergenic	.	.
ENSOART00000027580	exonic_antisense	+	ENSOARG00000012584
ENSOART00000028592	intergenic	.	.
ENSOART00000029042	intergenic	.	.
ENSOART00000028932	intergenic	.	.
ENSOART00000027544	exonic_antisense	-	ENSOARG00000020751
ENSOART00000028680	exonic_antisense	+	ENSOARG00000010433
ENSOART00000028147	intergenic	.	.
ENSOART00000028770	exonic_antisense	-	ENSOARG00000016224
ENSOART00000028750	exonic_antisense	-	ENSOARG00000002269
ENSOART00000027517	intergenic	.	.
ENSOART00000027859	intronic_antisense	-	ENSOARG00000014629
ENSOART00000028048	intergenic	.	.
ENSOART00000028383	exonic_antisense	-	ENSOARG00000014649
ENSOART00000028372	intergenic	.	.
ENSOART00000027423	intergenic	.	.
ENSOART00000028277	intergenic	.	.
ENSOART00000028774	exonic_antisense	+	ENSOARG00000022071
ENSOART00000028198	intergenic	.	.
ENSOART00000028777	exonic_antisense	+	ENSOARG00000007504
ENSOART00000027883	exonic_antisense	+	ENSOARG00000005576
ENSOART00000027792	intergenic	.	.
ENSOART00000028598	intergenic	.	.
ENSOART00000027562	intergenic	.	.
ENSOART00000028320	intergenic	.	.
ENSOART00000028168	exonic_antisense	+	ENSOARG00000006031
ENSOART00000027407	exonic_antisense	+	ENSOARG00000018937
ENSOART00000027879	exonic_antisense	+	ENSOARG00000005265
ENSOART00000028451	intergenic	.	.
ENSOART00000028264	intergenic	.	.
ENSOART00000028714	exonic_antisense	+	ENSOARG00000017022
ENSOART00000029070	exonic_antisense	+	ENSOARG00000010329
ENSOART00000028954	intergenic	.	.
ENSOART00000028632	intergenic	.	.
ENSOART00000027898	exonic_antisense	-	ENSOARG00000001801
ENSOART00000028172	intergenic	.	.
ENSOART00000027531	intergenic	.	.
ENSOART00000028721	intronic_antisense	+	ENSOARG00000018567
ENSOART00000028535	intergenic	.	.
ENSOART00000027659	intronic_sense	-	ENSOARG00000015779
ENSOART00000028819	intergenic	.	.
ENSOART00000028240	intergenic	.	.
ENSOART00000028969	bidirectional	+	ENSOARG00000005522
ENSOART00000027655	intergenic	.	.
ENSOART00000027569	intergenic	.	.
ENSOART00000027419	intergenic	.	.
ENSOART00000028483	intronic_antisense	+	ENSOARG00000007297
ENSOART00000027844	exonic_antisense	-	ENSOARG00000006664
ENSOART00000027872	bidirectional	+	ENSOARG00000004437
ENSOART00000028344	exonic_antisense	+	ENSOARG00000007594
ENSOART00000028179	exonic_sense	+	ENSOARG00000003917
ENSOART00000028686	exonic_antisense	+	ENSOARG00000017257
ENSOART00000027917	intronic_antisense	-	ENSOARG00000002277
ENSOART00000027631	intergenic	.	.
ENSOART00000027934	exonic_sense	+	ENSOARG00000019363
ENSOART00000028485	exonic_sense	+	ENSOARG00000007297
ENSOART00000028846	intergenic	.	.
ENSOART00000027334	intergenic	.	.
ENSOART00000028691	intergenic	.	.
ENSOART00000027261	intergenic	.	.
ENSOART00000027674	exonic_antisense	-	ENSOARG00000017885
ENSOART00000027245	intergenic	.	.
ENSOART00000028368	intergenic	.	.
ENSOART00000027998	intergenic	.	.
ENSOART00000028698	intergenic	.	.
ENSOART00000028085	intergenic	.	.
ENSOART00000028215	exonic_antisense	+	ENSOARG00000016067
ENSOART00000028916	exonic_antisense	-	ENSOARG00000020059
ENSOART00000027217	intergenic	.	.
ENSOART00000027652	intergenic	.	.
ENSOART00000029080	intergenic	.	.
ENSOART00000027711	intergenic	.	.
ENSOART00000027592	intergenic	.	.
ENSOART00000028751	intergenic	.	.
ENSOART00000028807	exonic_antisense	+	ENSOARG00000016417
ENSOART00000028948	intronic_antisense	-	ENSOARG00000017044
ENSOART00000028977	bidirectional	+	ENSOARG00000010640
ENSOART00000027890	intergenic	.	.
ENSOART00000028817	intergenic	.	.
ENSOART00000027320	exonic_antisense	-	ENSOARG00000018913
ENSOART00000028364	exonic_antisense	-	ENSOARG00000002479
ENSOART00000029009	intergenic	.	.
ENSOART00000029109	intergenic	.	.
ENSOART00000027209	bidirectional	+	ENSOARG00000000550
ENSOART00000027891	exonic_antisense	-	ENSOARG00000006178
ENSOART00000028265	intergenic	.	.
ENSOART00000027849	bidirectional	+	ENSOARG00000017741
ENSOART00000027860	exonic_antisense	-	ENSOARG00000014711
ENSOART00000028076	intergenic	.	.
ENSOART00000027683	intergenic	.	.
ENSOART00000027768	exonic_antisense	-	ENSOARG00000017491
ENSOART00000028726	intergenic	.	.
ENSOART00000028065	exonic_antisense	-	ENSOARG00000019680
ENSOART00000027139	intergenic	.	.
ENSOART00000028070	bidirectional	-	ENSOARG00000019806
ENSOART00000027368	bidirectional	-	ENSOARG00000000223
ENSOART00000027649	exonic_sense	+	ENSOARG00000012898
ENSOART00000028904	intergenic	.	.
ENSOART00000028086	intergenic	.	.
ENSOART00000028385	intergenic	.	.
ENSOART00000027185	intergenic	.	.
ENSOART00000028719	exonic_antisense	+	ENSOARG00000018517
ENSOART00000028351	intergenic	.	.
ENSOART00000028711	exonic_antisense	-	ENSOARG00000016402
ENSOART00000028995	exonic_antisense	-	ENSOARG00000002644
ENSOART00000028052	intergenic	.	.
ENSOART00000028463	exonic_antisense	-	ENSOARG00000013821
ENSOART00000027717	intergenic	.	.
ENSOART00000028891	intergenic	.	.
ENSOART00000027506	intergenic	.	.
ENSOART00000028615	intergenic	.	.
ENSOART00000028964	bidirectional	+	ENSOARG00000005062
ENSOART00000027256	exonic_sense	+	ENSOARG00000021852
ENSOART00000028571	intergenic	.	.
ENSOART00000028247	intergenic	.	.
ENSOART00000028414	exonic_antisense	-	ENSOARG00000010115
ENSOART00000027283	intergenic	.	.
ENSOART00000027148	intergenic	.	.
ENSOART00000028384	exonic_sense	-	ENSOARG00000018139
ENSOART00000029014	intergenic	.	.
ENSOART00000027618	intergenic	.	.
ENSOART00000029069	exonic_sense	-	ENSOARG00000021862
ENSOART00000027641	intergenic	.	.
ENSOART00000027284	intergenic	.	.
ENSOART00000027885	exonic_sense	+	ENSOARG00000022002
ENSOART00000028517	exonic_antisense	-	ENSOARG00000000962
ENSOART00000027894	intergenic	.	.
ENSOART00000027385	exonic_antisense	+	ENSOARG00000010458
ENSOART00000028979	exonic_antisense	+	ENSOARG00000013923
ENSOART00000028996	exonic_sense	+	ENSOARG00000002651
ENSOART00000028810	exonic_antisense	+	ENSOARG00000016663
ENSOART00000028258	intergenic	.	.
ENSOART00000028596	intergenic	.	.
ENSOART00000027412	intergenic	.	.
ENSOART00000027246	intergenic	.	.
ENSOART00000028552	intergenic	.	.
ENSOART00000027658	exonic_antisense	-	ENSOARG00000015779
ENSOART00000029086	intergenic	.	.
ENSOART00000027324	exonic_antisense	+	ENSOARG00000010096
ENSOART00000027732	intergenic	.	.
ENSOART00000028134	intergenic	.	.
ENSOART00000027429	exonic_antisense	+	ENSOARG00000023349
ENSOART00000027351	intergenic	.	.
ENSOART00000027727	intergenic	.	.
ENSOART00000028999	intergenic	.	.
ENSOART00000027106	exonic_antisense	-	ENSOARG00000013350
ENSOART00000028730	intronic_antisense	-	ENSOARG00000019796
ENSOART00000028550	exonic_antisense	+	ENSOARG00000017527
ENSOART00000027875	exonic_antisense	+	ENSOARG00000004887
ENSOART00000028091	intergenic	.	.
ENSOART00000028658	intergenic	.	.
ENSOART00000027733	intronic_sense	+	ENSOARG00000012805
ENSOART00000027945	intronic_antisense	+	ENSOARG00000019636
ENSOART00000028642	exonic_antisense	-	ENSOARG00000014115
ENSOART00000027699	intergenic	.	.
ENSOART00000028944	exonic_antisense	+	ENSOARG00000011547
ENSOART00000027720	bidirectional	+	ENSOARG00000010450
ENSOART00000027801	intergenic	.	.
ENSOART00000027648	exonic_antisense	+	ENSOARG00000013676
ENSOART00000027529	exonic_antisense	+	ENSOARG00000020086
ENSOART00000028374	exonic_antisense	+	ENSOARG00000007106
ENSOART00000028227	intergenic	.	.
ENSOART00000027260	exonic_antisense	-	ENSOARG00000010616
ENSOART00000027588	intergenic	.	.
ENSOART00000028982	intergenic	.	.
ENSOART00000028510	exonic_antisense	-	ENSOARG00000015553
ENSOART00000027552	intergenic	.	.
ENSOART00000028472	exonic_antisense	+	ENSOARG00000016325
ENSOART00000028010	intergenic	.	.
ENSOART00000028650	intronic_antisense	-	ENSOARG00000015218
ENSOART00000028745	intergenic	.	.
ENSOART00000027434	intergenic	.	.
ENSOART00000028004	exonic_antisense	+	ENSOARG00000016261
ENSOART00000027293	intergenic	.	.
ENSOART00000028652	exonic_antisense	+	ENSOARG00000015622
ENSOART00000027763	intergenic	.	.
ENSOART00000028921	intergenic	.	.
ENSOART00000028069	exonic_antisense	-	ENSOARG00000019756
ENSOART00000028626	intergenic	.	.
ENSOART00000028976	exonic_antisense	-	ENSOARG00000010281
ENSOART00000028464	intergenic	.	.
ENSOART00000027142	exonic_sense	-	ENSOARG00000023542
ENSOART00000027645	exonic_antisense	+	ENSOARG00000013255
ENSOART00000027901	intergenic	.	.
ENSOART00000027347	intergenic	.	.
ENSOART00000028595	intergenic	.	.
ENSOART00000027911	intronic_antisense	-	ENSOARG00000002277
ENSOART00000027918	intronic_sense	-	ENSOARG00000002277
ENSOART00000028450	intergenic	.	.
ENSOART00000027773	exonic_antisense	-	ENSOARG00000007604
ENSOART00000028553	exonic_sense	-	ENSOARG00000022271
ENSOART00000028763	intergenic	.	.
ENSOART00000028787	intergenic	.	.
ENSOART00000028404	intergenic	.	.
ENSOART00000027766	intergenic	.	.
ENSOART00000028505	intergenic	.	.
ENSOART00000028136	intergenic	.	.
ENSOART00000027579	exonic_antisense	-	ENSOARG00000015823
ENSOART00000028127	exonic_sense	+	ENSOARG00000006446
ENSOART00000027663	exonic_antisense	+	ENSOARG00000016994
ENSOART00000029018	intergenic	.	.
ENSOART00000028695	exonic_antisense	+	ENSOARG00000003751
ENSOART00000028668	intergenic	.	.
ENSOART00000028997	intergenic	.	.
ENSOART00000028480	intergenic	.	.
ENSOART00000027868	exonic_antisense	+	ENSOARG00000003179
ENSOART00000027317	intergenic	.	.
ENSOART00000028587	intergenic	.	.
ENSOART00000028333	intergenic	.	.
ENSOART00000028139	intergenic	.	.
ENSOART00000027622	intergenic	.	.
ENSOART00000027269	intergenic	.	.
ENSOART00000029008	intergenic	.	.
ENSOART00000028046	intergenic	.	.
ENSOART00000027539	intergenic	.	.
ENSOART00000027590	intergenic	.	.
ENSOART00000028108	bidirectional	+	ENSOARG00000011212
ENSOART00000027530	exonic_antisense	-	ENSOARG00000020227
ENSOART00000027660	exonic_antisense	+	ENSOARG00000004866
ENSOART00000027832	exonic_antisense	-	ENSOARG00000010812
ENSOART00000027424	intergenic	.	.
ENSOART00000028974	intergenic	.	.
ENSOART00000028659	exonic_antisense	-	ENSOARG00000016644
ENSOART00000028779	intronic_antisense	+	ENSOARG00000009537
ENSOART00000029120	exonic_antisense	-	ENSOARG00000005108
ENSOART00000027378	intergenic	.	.
ENSOART00000027537	intergenic	.	.
ENSOART00000029023	intergenic	.	.
ENSOART00000028413	exonic_antisense	+	ENSOARG00000009924
ENSOART00000027796	intergenic	.	.
ENSOART00000029005	exonic_antisense	-	ENSOARG00000003691
ENSOART00000028942	intergenic	.	.
ENSOART00000028542	exonic_antisense	-	ENSOARG00000016001
ENSOART00000027952	intergenic	.	.
ENSOART00000028672	intergenic	.	.
ENSOART00000028609	intergenic	.	.
ENSOART00000028335	intergenic	.	.
ENSOART00000028166	intergenic	.	.
ENSOART00000028097	intergenic	.	.
ENSOART00000028358	intergenic	.	.
ENSOART00000027678	intergenic	.	.
ENSOART00000028191	intergenic	.	.
ENSOART00000027103	intergenic	.	.
ENSOART00000028410	exonic_antisense	+	ENSOARG00000005711
ENSOART00000027345	intergenic	.	.
ENSOART00000029103	intergenic	.	.
ENSOART00000027253	intergenic	.	.
ENSOART00000027989	intergenic	.	.
ENSOART00000028181	intergenic	.	.
ENSOART00000028629	intergenic	.	.
ENSOART00000027195	exonic_antisense	+	ENSOARG00000014631
ENSOART00000028061	intergenic	.	.
ENSOART00000028141	exonic_antisense	+	ENSOARG00000004374
ENSOART00000027837	intergenic	.	.
ENSOART00000027957	exonic_antisense	+	ENSOARG00000020762
ENSOART00000027476	intergenic	.	.
ENSOART00000027599	exonic_antisense	-	ENSOARG00000014454
ENSOART00000027828	intergenic	.	.
ENSOART00000027146	exonic_antisense	-	ENSOARG00000009105
ENSOART00000027605	intergenic	.	.
ENSOART00000028319	intergenic	.	.
TCONS_00065295	intronic_antisense	-	ENSOARG00000007167
TCONS_00127904	intergenic	.	.
TCONS_00374047	intergenic	.	.
TCONS_00159548	intergenic	.	.
TCONS_00209611	intergenic	.	.
TCONS_00043198	bidirectional	-	ENSOARG00000011526
TCONS_00486175	exonic_antisense	-	ENSOARG00000014320
TCONS_00074675	intergenic	.	.
TCONS_00372247	intergenic	.	.
TCONS_00400869	intergenic	.	.
TCONS_00023180	intergenic	.	.
TCONS_00559299	intergenic	.	.
TCONS_00053229	intergenic	.	.
TCONS_00124399	intergenic	.	.
TCONS_00313763	intergenic	.	.
TCONS_00191186	intergenic	.	.
TCONS_00073728	intronic_sense	+	ENSOARG00000011616
TCONS_00360425	intronic_antisense	-	ENSOARG00000003856
TCONS_00263655	intronic_sense	-	ENSOARG00000017472
TCONS_00308888	intergenic	.	.
TCONS_00027657	intergenic	.	.
TCONS_00455228	intergenic	.	.
TCONS_00581567	intergenic	.	.
TCONS_00241939	exonic_antisense	+	ENSOARG00000009693
TCONS_00066831	intergenic	.	.
TCONS_00163830	intergenic	.	.
TCONS_00287674	intergenic	.	.
TCONS_00468501	intronic_antisense	+	ENSOARG00000016384
TCONS_00421695	exonic_antisense	-	ENSOARG00000013285
TCONS_00205108	intergenic	.	.
TCONS_00122498	bidirectional	+	ENSOARG00000013014
TCONS_00125724	intergenic	.	.
TCONS_00070866	intronic_antisense	-	ENSOARG00000015513
TCONS_00023120	bidirectional	-	ENSOARG00000019959
TCONS_00547690	intergenic	.	.
TCONS_00043199	bidirectional	-	ENSOARG00000011526
TCONS_00205112	intergenic	.	.
TCONS_00302097	intronic_antisense	-	ENSOARG00000011638
TCONS_00583322	exonic_antisense	-	ENSOARG00000017550
TCONS_00368085	intronic_sense	+	ENSOARG00000004403
TCONS_00087720	intergenic	.	.
TCONS_00546640	exonic_antisense	+	ENSOARG00000001530
TCONS_00070503	intergenic	.	.
TCONS_00119012	intergenic	.	.
TCONS_00522227	intergenic	.	.
TCONS_00484137	intergenic	.	.
TCONS_00026807	intergenic	.	.
TCONS_00298627	intergenic	.	.
TCONS_00477457	intronic_sense	+	ENSOARG00000001949
TCONS_00158344	intergenic	.	.
TCONS_00401193	intergenic	.	.
TCONS_00460067	intergenic	.	.
TCONS_00114092	intronic_sense	+	ENSOARG00000016234
TCONS_00310334	intergenic	.	.
TCONS_00381466	intergenic	.	.
TCONS_00123901	intronic_antisense	-	ENSOARG00000011950
TCONS_00136643	intergenic	.	.
TCONS_00247022	intronic_sense	-	ENSOARG00000000248
TCONS_00425983	intergenic	.	.
TCONS_00482066	intergenic	.	.
TCONS_00465693	intergenic	.	.
TCONS_00563977	intergenic	.	.
TCONS_00212834	intergenic	.	.
TCONS_00450527	intergenic	.	.
TCONS_00421806	exonic_antisense	-	ENSOARG00000019913
TCONS_00047223	intronic_antisense	+	ENSOARG00000018829
TCONS_00260319	exonic_antisense	+	ENSOARG00000006452
TCONS_00379619	intergenic	.	.
TCONS_00310229	intergenic	.	.
TCONS_00555704	bidirectional	+	ENSOARG00000006136
TCONS_00097594	intergenic	.	.
TCONS_00508250	intergenic	.	.
TCONS_00372646	intronic_antisense	+	ENSOARG00000006661
TCONS_00374114	intergenic	.	.
TCONS_00320248	exonic_antisense	+	ENSOARG00000009475
TCONS_00307854	bidirectional	+	ENSOARG00000008387
TCONS_00303224	intronic_antisense	-	ENSOARG00000009655
TCONS_00452895	intergenic	.	.
TCONS_00293261	exonic_antisense	+	ENSOARG00000016128
TCONS_00434788	intergenic	.	.
TCONS_00475893	exonic_antisense	+	ENSOARG00000004646
TCONS_00037579	intergenic	.	.
TCONS_00580419	intergenic	.	.
TCONS_00236937	exonic_antisense	+	ENSOARG00000004597
TCONS_00450078	intergenic	.	.
TCONS_00346926	exonic_antisense	+	ENSOARG00000002144
TCONS_00016452	intronic_antisense	-	ENSOARG00000004931
TCONS_00506127	intronic_sense	+	ENSOARG00000016964
TCONS_00281527	intergenic	.	.
TCONS_00234918	intergenic	.	.
TCONS_00310362	intergenic	.	.
TCONS_00347752	intergenic	.	.
TCONS_00428578	intronic_antisense	-	ENSOARG00000020137
TCONS_00566045	intergenic	.	.
TCONS_00508568	intergenic	.	.
TCONS_00457755	intergenic	.	.
TCONS_00071316	intergenic	.	.
TCONS_00569962	intergenic	.	.
TCONS_00047323	intergenic	.	.
TCONS_00441655	intronic_antisense	+	ENSOARG00000019587
TCONS_00608017	intergenic	.	.
TCONS_00177004	intergenic	.	.
TCONS_00499643	exonic_antisense	+	ENSOARG00000001821
TCONS_00158417	intergenic	.	.
TCONS_00548744	intronic_antisense	-	ENSOARG00000010989
TCONS_00303351	intergenic	.	.
TCONS_00574058	intronic_antisense	+	ENSOARG00000004022
TCONS_00106547	exonic_antisense	-	ENSOARG00000016018
TCONS_00306498	intergenic	.	.
TCONS_00332467	intronic_sense	+	ENSOARG00000015949
TCONS_00242516	intergenic	.	.
TCONS_00501143	intronic_sense	-	ENSOARG00000016347
TCONS_00370866	intronic_sense	+	ENSOARG00000004086
TCONS_00568942	exonic_antisense	+	ENSOARG00000017075
TCONS_00457655	exonic_antisense	-	ENSOARG00000000284
TCONS_00280572	intergenic	.	.
TCONS_00312801	bidirectional	+	ENSOARG00000015750
TCONS_00385019	intronic_sense	-	ENSOARG00000006813
TCONS_00581764	intergenic	.	.
TCONS_00499347	exonic_antisense	-	ENSOARG00000023993
TCONS_00570552	intronic_antisense	+	ENSOARG00000012018
TCONS_00226681	intergenic	.	.
TCONS_00096634	intronic_sense	-	ENSOARG00000016568
TCONS_00446722	intergenic	.	.
TCONS_00111076	intergenic	.	.
TCONS_00252497	intronic_antisense	+	ENSOARG00000005930
TCONS_00547642	intergenic	.	.
TCONS_00450115	intergenic	.	.
TCONS_00567742	intronic_antisense	+	ENSOARG00000000914
TCONS_00463032	exonic_antisense	-	ENSOARG00000005445
TCONS_00381467	intergenic	.	.
TCONS_00072193	intronic_sense	-	ENSOARG00000000718
TCONS_00483412	exonic_antisense	-	ENSOARG00000015301
TCONS_00480229	intergenic	.	.
TCONS_00301013	intronic_sense	-	ENSOARG00000014535
TCONS_00393664	intergenic	.	.
TCONS_00306598	intronic_sense	-	ENSOARG00000013835
TCONS_00148556	exonic_antisense	-	ENSOARG00000005163
TCONS_00158376	intergenic	.	.
TCONS_00212934	intergenic	.	.
TCONS_00363960	intergenic	.	.
TCONS_00480059	intergenic	.	.
TCONS_00089648	intergenic	.	.
TCONS_00225772	intronic_antisense	+	ENSOARG00000007853
TCONS_00192452	intergenic	.	.
TCONS_00434825	intergenic	.	.
TCONS_00206414	intergenic	.	.
TCONS_00037580	intergenic	.	.
TCONS_00295107	intergenic	.	.
TCONS_00169019	intronic_sense	+	ENSOARG00000005819
TCONS_00429557	intronic_sense	-	ENSOARG00000020496
TCONS_00600892	intergenic	.	.
TCONS_00252086	intergenic	.	.
TCONS_00209076	exonic_antisense	+	ENSOARG00000018772
TCONS_00583712	intergenic	.	.
TCONS_00488979	intronic_antisense	+	ENSOARG00000001949
TCONS_00416870	intergenic	.	.
TCONS_00458592	intergenic	.	.
TCONS_00500794	intergenic	.	.
TCONS_00573889	intergenic	.	.
TCONS_00588728	bidirectional	+	ENSOARG00000013384
TCONS_00359856	exonic_antisense	-	ENSOARG00000017208
TCONS_00506358	intergenic	.	.
TCONS_00042972	exonic_antisense	-	ENSOARG00000007493
TCONS_00109834	intergenic	.	.
TCONS_00585678	intronic_sense	+	ENSOARG00000018438
TCONS_00580727	intergenic	.	.
TCONS_00283609	intergenic	.	.
TCONS_00174617	intronic_sense	-	ENSOARG00000018454
TCONS_00243075	intergenic	.	.
TCONS_00178285	intergenic	.	.
TCONS_00268531	exonic_antisense	+	ENSOARG00000019751
TCONS_00129711	intergenic	.	.
TCONS_00091279	intergenic	.	.
TCONS_00410806	intronic_antisense	-	ENSOARG00000015220
TCONS_00325727	intergenic	.	.
TCONS_00340607	intergenic	.	.
TCONS_00548902	intronic_sense	+	ENSOARG00000004263
TCONS_00153386	intronic_sense	+	ENSOARG00000017186
TCONS_00267481	intronic_sense	+	ENSOARG00000005705
TCONS_00224196	intergenic	.	.
TCONS_00096614	intergenic	.	.
TCONS_00531288	intergenic	.	.
TCONS_00046233	intronic_antisense	-	ENSOARG00000020378
TCONS_00241897	intergenic	.	.
TCONS_00257165	bidirectional	+	ENSOARG00000009900
TCONS_00071901	intronic_sense	+	ENSOARG00000006414
TCONS_00556385	intergenic	.	.
TCONS_00603429	intergenic	.	.
TCONS_00384432	intergenic	.	.
TCONS_00066877	intronic_antisense	-	ENSOARG00000015209
TCONS_00371263	intergenic	.	.
TCONS_00450602	exonic_antisense	+	ENSOARG00000017696
TCONS_00446137	intronic_antisense	-	ENSOARG00000018805
TCONS_00394782	intergenic	.	.
TCONS_00323338	intergenic	.	.
TCONS_00140703	intergenic	.	.
TCONS_00259853	intergenic	.	.
TCONS_00071902	intergenic	.	.
TCONS_00379511	exonic_antisense	-	ENSOARG00000024232
TCONS_00523408	intronic_sense	+	ENSOARG00000016778
TCONS_00591116	intergenic	.	.
TCONS_00135606	intergenic	.	.
TCONS_00150549	intergenic	.	.
TCONS_00282009	intergenic	.	.
TCONS_00559916	intronic_antisense	+	ENSOARG00000011331
TCONS_00525277	intronic_sense	+	ENSOARG00000020941
TCONS_00381553	intronic_sense	-	ENSOARG00000000139
TCONS_00535305	intergenic	.	.
TCONS_00159161	intergenic	.	.
TCONS_00515763	intergenic	.	.
TCONS_00094586	intergenic	.	.
TCONS_00544554	intergenic	.	.
TCONS_00256624	exonic_antisense	+	ENSOARG00000005582
TCONS_00156571	exonic_antisense	-	ENSOARG00000001260
TCONS_00074692	intergenic	.	.
TCONS_00480169	exonic_antisense	+	ENSOARG00000013578
TCONS_00402127	intronic_sense	-	ENSOARG00000010344
TCONS_00060003	bidirectional	+	ENSOARG00000004612
TCONS_00207211	exonic_antisense	-	ENSOARG00000009970
TCONS_00479601	intergenic	.	.
TCONS_00599204	intergenic	.	.
TCONS_00381773	intergenic	.	.
TCONS_00033324	intronic_sense	-	ENSOARG00000020748
TCONS_00595196	intergenic	.	.
TCONS_00421638	intergenic	.	.
TCONS_00234091	intergenic	.	.
TCONS_00358270	intergenic	.	.
TCONS_00281829	intronic_sense	-	ENSOARG00000012755
TCONS_00221977	intergenic	.	.
TCONS_00096343	intergenic	.	.
TCONS_00054946	exonic_antisense	-	ENSOARG00000020661
TCONS_00453209	intronic_antisense	+	ENSOARG00000007096
TCONS_00248331	bidirectional	+	ENSOARG00000001093
TCONS_00495605	intergenic	.	.
TCONS_00442570	intergenic	.	.
TCONS_00479978	exonic_antisense	+	ENSOARG00000003328
TCONS_00467770	intronic_antisense	-	ENSOARG00000011836
TCONS_00285310	intronic_sense	-	ENSOARG00000018226
TCONS_00113280	intronic_sense	-	ENSOARG00000010529
TCONS_00398701	exonic_antisense	+	ENSOARG00000017690
TCONS_00522219	intronic_sense	-	ENSOARG00000003163
TCONS_00379521	intergenic	.	.
TCONS_00323011	intergenic	.	.
TCONS_00272285	intronic_sense	-	ENSOARG00000004275
TCONS_00400691	intergenic	.	.
TCONS_00013043	intronic_sense	+	ENSOARG00000018795
TCONS_00467857	intergenic	.	.
TCONS_00087763	bidirectional	-	ENSOARG00000015323
TCONS_00407617	intergenic	.	.
TCONS_00582970	exonic_antisense	-	ENSOARG00000002883
TCONS_00435099	intronic_sense	-	ENSOARG00000015393
TCONS_00134032	intergenic	.	.
TCONS_00084800	intronic_sense	-	ENSOARG00000015486
TCONS_00603801	intergenic	.	.
TCONS_00589087	intergenic	.	.
TCONS_00210617	intergenic	.	.
TCONS_00047018	intergenic	.	.
TCONS_00214327	intergenic	.	.
TCONS_00222725	intergenic	.	.
TCONS_00205095	intergenic	.	.
TCONS_00501172	intergenic	.	.
TCONS_00027340	intergenic	.	.
TCONS_00566077	intergenic	.	.
TCONS_00550768	bidirectional	+	ENSOARG00000010373
TCONS_00116197	exonic_antisense	-	ENSOARG00000002524
TCONS_00005039	intergenic	.	.
TCONS_00149264	intergenic	.	.
TCONS_00515084	intergenic	.	.
TCONS_00583861	intergenic	.	.
TCONS_00543489	intergenic	.	.
TCONS_00017428	intergenic	.	.
TCONS_00542697	bidirectional	+	ENSOARG00000017573
TCONS_00559767	intronic_sense	+	ENSOARG00000007660
TCONS_00116940	intronic_antisense	-	ENSOARG00000004234
TCONS_00030919	intergenic	.	.
TCONS_00583881	intergenic	.	.
TCONS_00022976	intergenic	.	.
TCONS_00129372	intergenic	.	.
TCONS_00482108	intergenic	.	.
TCONS_00308423	intronic_sense	-	ENSOARG00000010300
TCONS_00202273	intergenic	.	.
TCONS_00360549	bidirectional	-	ENSOARG00000018482
TCONS_00136703	intergenic	.	.
TCONS_00152356	intergenic	.	.
TCONS_00529060	intronic_sense	+	ENSOARG00000021199
TCONS_00346557	intronic_sense	-	ENSOARG00000005734
TCONS_00308846	intronic_antisense	+	ENSOARG00000015151
TCONS_00159656	intergenic	.	.
TCONS_00167474	intergenic	.	.
TCONS_00459980	exonic_antisense	-	ENSOARG00000006085
TCONS_00054804	intergenic	.	.
TCONS_00280559	intergenic	.	.
TCONS_00584373	intergenic	.	.
TCONS_00165536	intronic_sense	-	ENSOARG00000007560
TCONS_00337780	intergenic	.	.
TCONS_00297496	intergenic	.	.
TCONS_00285178	intergenic	.	.
TCONS_00480157	intergenic	.	.
TCONS_00183206	intergenic	.	.
TCONS_00127951	intergenic	.	.
TCONS_00133449	intronic_sense	-	ENSOARG00000013971
TCONS_00112990	intronic_sense	+	ENSOARG00000016755
TCONS_00509819	exonic_antisense	+	ENSOARG00000017685
TCONS_00425245	intronic_antisense	-	ENSOARG00000002277
TCONS_00601452	intronic_sense	-	ENSOARG00000017633
TCONS_00179306	intergenic	.	.
TCONS_00363239	intergenic	.	.
TCONS_00603532	intergenic	.	.
TCONS_00323368	intergenic	.	.
TCONS_00064595	intergenic	.	.
TCONS_00231430	intergenic	.	.
TCONS_00099483	intronic_sense	-	ENSOARG00000010799
TCONS_00042982	intergenic	.	.
TCONS_00217221	bidirectional	-	ENSOARG00000012011
TCONS_00189830	intergenic	.	.
TCONS_00090934	intergenic	.	.
TCONS_00504819	intergenic	.	.
TCONS_00280449	intronic_antisense	+	ENSOARG00000005709
TCONS_00463036	intronic_antisense	-	ENSOARG00000005694
TCONS_00606730	exonic_antisense	+	ENSOARG00000000436
TCONS_00336369	intergenic	.	.
TCONS_00046630	bidirectional	-	ENSOARG00000018897
TCONS_00379538	intergenic	.	.
TCONS_00562034	intergenic	.	.
TCONS_00096580	intronic_sense	-	ENSOARG00000006122
TCONS_00059639	intergenic	.	.
TCONS_00369335	intergenic	.	.
TCONS_00267732	intergenic	.	.
TCONS_00263649	intergenic	.	.
TCONS_00411435	intronic_antisense	+	ENSOARG00000014996
TCONS_00295121	intergenic	.	.
TCONS_00411551	intronic_sense	-	ENSOARG00000013294
TCONS_00561107	bidirectional	+	ENSOARG00000008218
TCONS_00477319	intronic_sense	+	ENSOARG00000018623
TCONS_00358462	intergenic	.	.
TCONS_00099223	intergenic	.	.
TCONS_00543478	intronic_sense	-	ENSOARG00000020647
TCONS_00350161	intergenic	.	.
TCONS_00163860	intergenic	.	.
TCONS_00244308	intergenic	.	.
TCONS_00493642	intergenic	.	.
TCONS_00175219	exonic_antisense	+	ENSOARG00000021831
TCONS_00133446	intronic_sense	-	ENSOARG00000008810
TCONS_00208508	intergenic	.	.
TCONS_00032830	intronic_antisense	-	ENSOARG00000020722
TCONS_00483317	bidirectional	-	ENSOARG00000007509
TCONS_00246978	intronic_sense	-	ENSOARG00000012475
TCONS_00555872	intergenic	.	.
TCONS_00241163	intergenic	.	.
TCONS_00248393	intergenic	.	.
TCONS_00170148	intergenic	.	.
TCONS_00131730	intronic_sense	+	ENSOARG00000009536
TCONS_00387241	bidirectional	-	ENSOARG00000020314
TCONS_00110033	intergenic	.	.
TCONS_00263650	intergenic	.	.
TCONS_00437084	intergenic	.	.
TCONS_00237986	intergenic	.	.
TCONS_00244366	intergenic	.	.
TCONS_00484443	intronic_sense	-	ENSOARG00000009535
TCONS_00495673	intronic_antisense	-	ENSOARG00000017304
TCONS_00570404	intergenic	.	.
TCONS_00221957	intergenic	.	.
TCONS_00185608	intergenic	.	.
TCONS_00156924	intergenic	.	.
TCONS_00276574	intergenic	.	.
TCONS_00459913	intergenic	.	.
TCONS_00138837	exonic_antisense	-	ENSOARG00000022101
TCONS_00179225	intergenic	.	.
TCONS_00271699	intronic_antisense	-	ENSOARG00000016741
TCONS_00323310	intergenic	.	.
TCONS_00008870	intergenic	.	.
TCONS_00135270	intronic_sense	+	ENSOARG00000001399
TCONS_00214398	intergenic	.	.
TCONS_00071298	intergenic	.	.
TCONS_00208483	intergenic	.	.
TCONS_00487900	intergenic	.	.
TCONS_00172228	intergenic	.	.
TCONS_00410460	intronic_sense	+	ENSOARG00000004786
TCONS_00425932	intergenic	.	.
TCONS_00094472	intergenic	.	.
TCONS_00219145	intergenic	.	.
TCONS_00035675	intronic_sense	-	ENSOARG00000016976
TCONS_00389431	intronic_antisense	+	ENSOARG00000012948
TCONS_00493963	intergenic	.	.
TCONS_00013824	intergenic	.	.
TCONS_00134842	exonic_antisense	+	ENSOARG00000013781
TCONS_00546571	intergenic	.	.
TCONS_00512021	intergenic	.	.
TCONS_00541396	intergenic	.	.
TCONS_00260178	exonic_antisense	-	ENSOARG00000001374
TCONS_00555270	intergenic	.	.
TCONS_00490237	intronic_antisense	-	ENSOARG00000016842
TCONS_00170319	exonic_antisense	-	ENSOARG00000001301
TCONS_00465680	intronic_antisense	+	ENSOARG00000019067
TCONS_00460043	intronic_antisense	+	ENSOARG00000013712
TCONS_00013255	bidirectional	-	ENSOARG00000011526
TCONS_00407481	intergenic	.	.
TCONS_00365320	intergenic	.	.
TCONS_00278742	intronic_sense	-	ENSOARG00000006161
TCONS_00333640	intergenic	.	.
TCONS_00055577	intergenic	.	.
TCONS_00057961	intergenic	.	.
TCONS_00358526	bidirectional	-	ENSOARG00000014629
TCONS_00458699	intergenic	.	.
TCONS_00570410	intronic_antisense	-	ENSOARG00000008858
TCONS_00294965	exonic_antisense	+	ENSOARG00000002911
TCONS_00429608	intronic_sense	-	ENSOARG00000012960
TCONS_00298753	intronic_sense	-	ENSOARG00000008634
TCONS_00516852	intergenic	.	.
TCONS_00386936	intronic_antisense	-	ENSOARG00000016989
TCONS_00072096	intergenic	.	.
TCONS_00256777	intergenic	.	.
TCONS_00374137	intergenic	.	.
TCONS_00136654	intergenic	.	.
TCONS_00436471	intergenic	.	.
TCONS_00260474	intergenic	.	.
TCONS_00463239	intergenic	.	.
TCONS_00163873	bidirectional	-	ENSOARG00000001703
TCONS_00582359	intergenic	.	.
TCONS_00325723	intergenic	.	.
TCONS_00055639	intergenic	.	.
TCONS_00295241	intronic_sense	-	ENSOARG00000005906
TCONS_00066812	intronic_sense	+	ENSOARG00000009621
TCONS_00157443	exonic_antisense	-	ENSOARG00000011308
TCONS_00357618	intronic_sense	-	ENSOARG00000015134
TCONS_00188902	intergenic	.	.
TCONS_00154132	intergenic	.	.
TCONS_00425900	intergenic	.	.
TCONS_00552043	intergenic	.	.
TCONS_00541422	intergenic	.	.
TCONS_00559403	exonic_antisense	+	ENSOARG00000007379
TCONS_00450244	intergenic	.	.
TCONS_00297179	intergenic	.	.
TCONS_00114422	intergenic	.	.
TCONS_00394416	intergenic	.	.
TCONS_00515024	bidirectional	-	ENSOARG00000015716
TCONS_00337845	intergenic	.	.
TCONS_00467944	intergenic	.	.
TCONS_00572666	intergenic	.	.
TCONS_00244279	intergenic	.	.
TCONS_00157383	exonic_antisense	-	ENSOARG00000003006
TCONS_00444408	bidirectional	+	ENSOARG00000017420
TCONS_00385035	bidirectional	+	ENSOARG00000010020
TCONS_00223833	intronic_sense	-	ENSOARG00000004870
TCONS_00362188	intergenic	.	.
TCONS_00508345	intronic_antisense	-	ENSOARG00000017000
TCONS_00477886	exonic_antisense	+	ENSOARG00000005121
TCONS_00181101	intergenic	.	.
TCONS_00178080	intergenic	.	.
TCONS_00353395	intergenic	.	.
TCONS_00362263	intergenic	.	.
TCONS_00111190	intergenic	.	.
TCONS_00481972	intergenic	.	.
TCONS_00297465	exonic_antisense	+	ENSOARG00000012406
TCONS_00278449	intergenic	.	.
TCONS_00428781	exonic_antisense	-	ENSOARG00000016363
TCONS_00292868	intronic_antisense	-	ENSOARG00000012755
TCONS_00124279	exonic_antisense	+	ENSOARG00000016830
[truncated: 8,194 more rows]
